# Supplementary material for: Genome-scale CRISPR screening reveals that C3aR signaling is critical for rapid capture of fungi by macrophages
Source: PLoS Pathog. 2022 Sep 29;18(9):e1010237. doi: 10.1371/journal.ppat.1010237 (PMC9578593; doi:10.1371/journal.ppat.1010237)
Supplement: S1 Table — Comma-separated-values (CSV) file showing the casTLE analysis [51] results comparing the guide abundances in the Hc infected and uninfected J774A.1 pools. Each row corresponds to a gene whose targeting sgRNA sequences were identified in at least one screen replicate (count threshold = 25). The columns are shown as follows: GeneID: ENSEMBL gene ID; Symbol: EMSEMBL gene symbol; GeneInfo, Localization, Process, and Function GO-terms assigned to the gene; #Elements: the number of guides identified in either replicate (1 or 2); casTLE Effect: the magnitude and sign of the effect for one screen replicate (1 or 2) or a combination of the replicates (Combo), where a negative effect indicates guide depletion in the Hc-infected pool and a positive effect indicates guide enrichment in the Hc-infected pool compared to the uninfected pool; casTLE Score: the casTLE confidence score; Signed Combo casTLE score: the Combo casTLE confidence score with the sign of the effect; P value: indicates the p-value of the gene effect; 5% FDR: 1 indicates a gene is a screen hit under a 5% FDR cutoff, and 0 indicates a gene is not a screen hit under a 5% FDR cutoff; 10% FDR: 1 indicates a gene is a screen hit under a 10% FDR cutoff, and 0 indicates a gene is not a screen hit under a 10% FDR cutoff; Minimum Effect Estimate: Minimum effect estimate using a 95% credible interval; Maximum Effect Estimate: Maximum effect estimate using a 95% credible interval. (CSV) [file ppat.1010237.s013.csv]

#GeneID	Symbol	GeneInfo	Localization	Process	Function	# elements 1	casTLE Effect 1	casTLE Score 1	# elements 2	casTLE Effect 2	casTLE Score 2	Combo casTLE Effect	Combo casTLE Score	Signed Combo casTLE Score	casTLE p-value	5% FDR	10% FDR	Minimum Effect Estimate	Maximum Effect Estimate
ENSMUSG00000055943	EMC7	ER membrane protein complex subunit 7	membrane|integral component of membrane|ER membrane protein complex|	biological_process|	molecular_function|carbohydrate binding|	10	2	140	10	1.8	208	1.9	347	347	1.00E-05	1	1	1.6	2.3
ENSMUSG00000033096	APMAP	adipocyte plasma membrane associated protein	cell surface|membrane|integral component of membrane|extracellular vesicular exosome|	biosynthetic process|	arylesterase activity|strictosidine synthase activity|	10	2.2	125	10	2.3	177	2.2	302	302	1.00E-05	1	1	1.9	2.7
ENSMUSG00000047260	EMC6	ER membrane protein complex subunit 6	endoplasmic reticulum|membrane|integral component of membrane|ER membrane protein complex|	biological_process|	molecular_function|	10	3	137	10	2.8	128	2.8	264	264	1.00E-05	1	1	2.5	3.6
ENSMUSG00000098387	PET117	PET117 homolog (S. cerevisiae)	mitochondrion|	None	None	10	2.6	109	10	2.3	151	2.5	259	259	1.00E-05	1	1	2.2	3.1
ENSMUSG00000030725	LIPT2	lipoyl(octanoyl) transferase 2 (putative)	cytoplasm|mitochondrion|	cellular protein modification process|biological_process|lipoate biosynthetic process|	protein binding|octanoyltransferase activity|transferase activity|transferase activity, transferring acyl groups|ligase activity|lipoyl(octanoyl) transferase activity|	10	3.3	103	10	3.2	130	3.2	233	233	1.00E-05	1	1	2.9	4.1
ENSMUSG00000041346	WRAP53	WD repeat containing, antisense to Trp53	nucleus|telomerase holoenzyme complex|cytoplasm|Cajal body|	telomere formation via telomerase|positive regulation of telomerase activity|	RNA binding|	10	2	69.9	10	1.5	152	1.7	219	219	1.00E-05	1	1	1.4	2.3
ENSMUSG00000024965	FERMT3	fermitin family homolog 3 (Drosophila)	podosome|membrane|cell junction|cell projection|extracellular vesicular exosome|	cell adhesion|leukocyte cell-cell adhesion|leukocyte cell-cell adhesion|integrin-mediated signaling pathway|integrin activation|integrin activation|regulation of cell-cell adhesion mediated by integrin|regulation of cell-cell adhesion mediated by integrin|substrate adhesion-dependent cell spreading|platelet aggregation|	integrin binding|integrin binding|protein binding|	10	1.3	92.7	10	1.3	125	1.3	217	217	1.00E-05	1	1	1.1	1.7
ENSMUSG00000021786	OXSM	3-oxoacyl-ACP synthase, mitochondrial	mitochondrion|mitochondrion|	lipid metabolic process|fatty acid metabolic process|fatty acid biosynthetic process|acyl-CoA metabolic process|metabolic process|short-chain fatty acid biosynthetic process|medium-chain fatty acid biosynthetic process|	catalytic activity|3-oxoacyl-[acyl-carrier-protein] synthase activity|transferase activity|transferase activity, transferring acyl groups|transferase activity, transferring acyl groups other than amino-acyl groups|	10	1.9	89.9	10	1.5	121	1.6	209	209	1.00E-05	1	1	1.4	2.2
ENSMUSG00000033809	ALG3	asparagine-linked glycosylation 3 (alpha-1,3-mannosyltransferase)	endoplasmic reticulum|endoplasmic reticulum membrane|membrane|integral component of membrane|	mannosylation|	alpha-1,3-mannosyltransferase activity|transferase activity|transferase activity, transferring glycosyl groups|transferase activity, transferring hexosyl groups|dol-P-Man:Man(5)GlcNAc(2)-PP-Dol alpha-1,3-mannosyltransferase activity|	10	1.1	83.3	10	1.4	107	1.2	188	188	1.00E-05	1	1	1	1.6
ENSMUSG00000030842	LAMTOR1	late endosomal/lysosomal adaptor, MAPK and MTOR activator 1	lysosome|endosome|Golgi apparatus|plasma membrane|membrane|late endosome membrane|intracellular membrane-bounded organelle|membrane raft|extracellular vesicular exosome|Ragulator complex|	regulation of receptor recycling|endosome organization|lysosome organization|regulation of cholesterol esterification|regulation of cholesterol efflux|cell growth|positive regulation of TOR signaling|lysosome localization|endosome localization|cellular protein localization|cellular protein localization|cholesterol homeostasis|positive regulation of MAPK cascade|positive regulation of GTPase activ…	guanyl-nucleotide exchange factor activity|protein binding|protein complex scaffold|	10	1.2	79.9	10	1	73.5	1.1	152	152	1.00E-05	1	1	0.9	1.4
ENSMUSG00000038888	CTU1	cytosolic thiouridylase subunit 1 homolog (S. pombe)	cytoplasm|mitochondrion|	tRNA wobble uridine modification|tRNA processing|biological_process|tRNA thio-modification|	tRNA binding|molecular_function|telomerase activity|RNA binding|RNA helicase activity|DNA primase activity|sulfate adenylyltransferase activity|RNA guanylyltransferase activity|tRNA guanylyltransferase activity|mannose-phosphate guanylyltransferase activity|transferase activity|DNA/RNA helicase activity|CTP:2,3-di-O-geranylgeranyl-sn-glycero-1-phosphate cytidyltransferase activity|phospholactate …	10	2	44.7	10	1.3	107	1.4	149	149	1.00E-05	1	1	1.2	2.2
ENSMUSG00000060216	ARRB2	arrestin, beta 2	intracellular|nucleus|cytoplasm|plasma membrane|coated pit|postsynaptic density|membrane|basolateral plasma membrane|endocytic vesicle|cytoplasmic vesicle|dendritic spine|postsynaptic membrane|	regulation of protein phosphorylation|regulation of protein phosphorylation|positive regulation of protein phosphorylation|G-protein coupled receptor internalization|desensitization of G-protein coupled receptor protein signaling pathway by arrestin|positive regulation of receptor internalization|transcription from RNA polymerase II promoter|transport|endocytosis|signal transduction|transforming …	G-protein coupled receptor binding|receptor binding|protein binding|enzyme binding|protein domain specific binding|ubiquitin protein ligase binding|alpha-1A adrenergic receptor binding|alpha-1B adrenergic receptor binding|angiotensin receptor binding|type 1 angiotensin receptor binding|D1 dopamine receptor binding|follicle-stimulating hormone receptor binding|type 2A serotonin receptor binding|pr…	10	1.2	98.1	10	0.9	52.5	1.1	148	148	1.00E-05	1	1	0.9	1.4
ENSMUSG00000019864	RTN4IP1	reticulon 4 interacting protein 1	mitochondrion|mitochondrion|	oxidation-reduction process|	zinc ion binding|oxidoreductase activity|	10	2	37.5	10	1.7	96.1	1.7	133	133	1.00E-05	1	1	1.5	2.4
ENSMUSG00000091780	SCO2	SCO cytochrome oxidase deficient homolog 2 (yeast)	nucleus|mitochondrion|mitochondrion|mitochondrial inner membrane|myofibril|	eye development|in utero embryonic development|muscle system process|copper ion transport|cellular copper ion homeostasis|respiratory chain complex IV assembly|response to activity|respiratory electron transport chain|copper ion homeostasis|	copper ion binding|metal ion binding|	9	3	61.5	8	1.4	73.2	1.4	131	131	1.00E-05	1	1	1.2	3.3
ENSMUSG00000020718	POLG2	polymerase (DNA directed), gamma 2, accessory subunit	mitochondrion|mitochondrial nucleoid|extracellular vesicular exosome|	DNA replication|DNA-dependent DNA replication|DNA repair|DNA biosynthetic process|	DNA binding|DNA-directed DNA polymerase activity|DNA-directed DNA polymerase activity|transferase activity|nucleotidyltransferase activity|identical protein binding|	10	2.4	50	10	2	68.7	2.1	117	117	1.00E-05	1	1	1.7	2.8
ENSMUSG00000035142	NUBPL	nucleotide binding protein-like	mitochondrion|mitochondrion|	mitochondrial respiratory chain complex I assembly|mitochondrion morphogenesis|	nucleotide binding|ATP binding|metal ion binding|iron-sulfur cluster binding|4 iron, 4 sulfur cluster binding|	10	2	47.7	10	1.9	65.7	1.9	113	113	1.00E-05	1	1	1.6	2.7
ENSMUSG00000020132	RAB21	RAB21, member RAS oncogene family	endosome|endoplasmic reticulum|Golgi apparatus|membrane|cytoplasmic vesicle|extracellular vesicular exosome|	GTP catabolic process|transport|small GTPase mediated signal transduction|protein transport|	nucleotide binding|GTPase activity|protein binding|GTP binding|GDP binding|	10	-1.1	72.7	10	-0.9	41.3	-1	113	-113	1.00E-05	1	1	-1.3	-0.8
ENSMUSG00000003778	BRD8	bromodomain containing 8	Swr1 complex|nucleus|mitochondrion|NuA4 histone acetyltransferase complex|	transcription, DNA-templated|regulation of transcription, DNA-templated|chromatin modification|regulation of growth|histone H4 acetylation|histone H2A acetylation|	molecular_function|	10	1.8	43.4	10	1.9	67.7	1.8	111	111	1.00E-05	1	1	1.4	2.4
ENSMUSG00000029670	ING3	inhibitor of growth family, member 3	Swr1 complex|nucleus|nucleolus|cytoplasm|Piccolo NuA4 histone acetyltransferase complex|NuA4 histone acetyltransferase complex|	transcription, DNA-templated|regulation of transcription, DNA-templated|chromatin modification|regulation of growth|positive regulation of apoptotic process|histone H4 acetylation|histone H2A acetylation|	histone acetyltransferase activity|zinc ion binding|methylated histone binding|metal ion binding|	10	1.5	25.3	10	1.2	86	1.3	109	109	4.00E-05	1	1	1.1	1.8
ENSMUSG00000022299	SLC25A32	solute carrier family 25, member 32	mitochondrion|mitochondrial inner membrane|membrane|integral component of membrane|	transport|biological_process|	molecular_function|	10	2.4	45.1	10	2	63.1	2.1	107	107	5.00E-05	1	1	1.7	2.8
ENSMUSG00000027195	HSD17B12	hydroxysteroid (17-beta) dehydrogenase 12	endoplasmic reticulum|membrane|integral component of membrane|extracellular matrix|	lipid metabolic process|steroid biosynthetic process|metabolic process|positive regulation of cell-substrate adhesion|extracellular matrix organization|oxidation-reduction process|	fibronectin binding|estradiol 17-beta-dehydrogenase activity|collagen binding|heparin binding|oxidoreductase activity|enoyl-[acyl-carrier-protein] reductase activity|2,3-dihydroxy-2,3-dihydro-phenylpropionate dehydrogenase activity|cis-2,3-dihydrodiol DDT dehydrogenase activity|trans-9R,10R-dihydrodiolphenanthrene dehydrogenase activity|cis-chlorobenzene dihydrodiol dehydrogenase activity|2,5-dic…	10	1.3	49.9	10	1.4	58	1.4	107	107	5.00E-05	1	1	1	1.8
ENSMUSG00000026810	DPM2	dolichol-phosphate (beta-D) mannosyltransferase 2	glycosylphosphatidylinositol-N-acetylglucosaminyltransferase (GPI-GnT) complex|endoplasmic reticulum|endoplasmic reticulum|membrane|integral component of membrane|integral component of endoplasmic reticulum membrane|dolichol-phosphate-mannose synthase complex|perinuclear region of cytoplasm|	GPI anchor biosynthetic process|macromolecule biosynthetic process|dolichol metabolic process|regulation of protein stability|regulation of catalytic activity|mannosylation|	dolichyl-phosphate beta-D-mannosyltransferase activity|dolichyl-phosphate beta-D-mannosyltransferase activity|protein binding|transferase activity|transferase activity, transferring glycosyl groups|enzyme regulator activity|	10	0.7	17.2	10	1.4	86.9	1.3	99.4	99.4	6.00E-05	1	1	0.9	1.7
ENSMUSG00000018442	DERL2	Der1-like domain family, member 2	intracellular|cell|early endosome|late endosome|endoplasmic reticulum|endoplasmic reticulum|membrane|membrane|integral component of membrane|integral component of endoplasmic reticulum membrane|	suckling behavior|response to unfolded protein|positive regulation of cell proliferation|positive regulation of cell growth|ER-associated ubiquitin-dependent protein catabolic process|endoplasmic reticulum unfolded protein response|retrograde protein transport, ER to cytosol|retrograde protein transport, ER to cytosol|	molecular_function|	9	0.9	25.3	10	1.1	73.1	1	97.3	97.3	6.00E-05	1	1	0.8	1.4
ENSMUSG00000028013	PPA2	pyrophosphatase (inorganic) 2	cytoplasm|mitochondrion|extracellular vesicular exosome|	phosphate-containing compound metabolic process|dephosphorylation|	magnesium ion binding|inorganic diphosphatase activity|protein serine/threonine phosphatase activity|hydrolase activity|metal ion binding|	10	2.5	47.4	10	1.1	46.3	1	91.7	91.7	8.00E-05	1	1	0.7	2.4
ENSMUSG00000026500	COX20	COX20 Cox2 chaperone	mitochondrion|mitochondrion|membrane|integral component of membrane|	biological_process|	molecular_function|	9	1	44.6	9	1.1	46.1	1.1	90.1	90.1	8.00E-05	1	1	0.8	1.4
ENSMUSG00000002846	TIMMDC1	translocase of inner mitochondrial membrane domain containing 1	nucleus|mitochondrion|mitochondrion|membrane|integral component of membrane|	biological_process|	molecular_function|	10	1	23.2	10	1.6	69.4	1.5	89.3	89.3	8.00E-05	1	1	1.1	2.2
ENSMUSG00000034807	COLGALT1	N/A	None	None	None	10	1	35.2	10	1.5	52.2	1	85.6	85.6	0.0001	1	1	0.7	1.6
ENSMUSG00000067274	RPLP0	ribosomal protein, large, P0	intracellular|nucleus|cytoplasm|ribosome|membrane|cytosolic large ribosomal subunit|ribonucleoprotein complex|cytoplasmic ribonucleoprotein granule|extracellular vesicular exosome|	translational elongation|ribosome biogenesis|cellular response to interleukin-4|	structural constituent of ribosome|poly(A) RNA binding|	5	2.2	24.6	7	1.8	54.3	2.1	77.6	77.6	0.00016	1	1	1.7	3.7
ENSMUSG00000022386	TRMU	tRNA 5-methylaminomethyl-2-thiouridylate methyltransferase	cytoplasm|mitochondrion|	tRNA processing|biological_process|	tRNA binding|nucleotide binding|molecular_function|RNA binding|ATP binding|transferase activity|sulfurtransferase activity|	8	1	13.2	8	1.7	66.9	1.7	77.3	77.3	0.00019	1	1	1.4	2.6
ENSMUSG00000019809	PEX3	peroxisomal biogenesis factor 3	nucleus|peroxisome|peroxisomal membrane|integral component of peroxisomal membrane|endoplasmic reticulum|cytosol|integral component of plasma membrane|membrane|membrane|integral component of membrane|protein-lipid complex|intracellular membrane-bounded organelle|protein complex|	peroxisome organization|peroxisome membrane biogenesis|protein import into peroxisome membrane|	lipid binding|protein dimerization activity|	10	0.8	17.7	10	1.3	60.2	1.1	74.6	74.6	0.00023	1	1	0.8	1.6
ENSMUSG00000022021	DIAP3	diaphanous homolog 3 (Drosophila)	nucleus|cytoplasm|	cellular component organization|actin cytoskeleton organization|	actin binding|Rho GTPase binding|	10	0.9	18.4	10	1	54.9	1	72.9	72.9	0.0003	1	1	0.8	1.4
ENSMUSG00000045973	SLC25A51	solute carrier family 25, member 51	mitochondrion|mitochondrial inner membrane|membrane|integral component of membrane|	transport|biological_process|	molecular_function|	10	1.2	14.4	10	1.7	59.3	1.6	72.2	72.2	0.00035	1	1	1.3	2.4
ENSMUSG00000031729	IST1	increased sodium tolerance 1 homolog (yeast)	endoplasmic reticulum-Golgi intermediate compartment|centrosome|cytosol|midbody|cytoplasmic vesicle|extracellular vesicular exosome|Flemming body|	cytokinesis|cell cycle|protein localization|abscission|viral release from host cell|establishment of protein localization|positive regulation of proteolysis|viral capsid secondary envelopment|positive regulation of collateral sprouting|cell division|	protein binding|protein domain specific binding|protein complex binding|MIT domain binding|	8	-0.9	18.5	9	-1.3	55.4	-1.3	71.7	-71.7	0.00038	1	1	-1.7	-0.9
ENSMUSG00000094130	RPP14	ribonuclease P 14 subunit	cellular_component|nucleus|	tRNA processing|biological_process|	ribonuclease P activity|ribonuclease activity|hydrolase activity|	10	1.9	32.7	10	1	40.2	1.2	69.6	69.6	0.00049	1	1	0.9	2.2
ENSMUSG00000024208	UQCC2	ubiquinol-cytochrome c reductase complex assembly factor 2	nucleus|mitochondrion|mitochondrion|mitochondrial inner membrane|mitochondrial intermembrane space|mitochondrial matrix|membrane|mitochondrial nucleoid|	regulation of oxidative phosphorylation|regulation of oxidative phosphorylation|regulation of insulin secretion|regulation of skeletal muscle cell differentiation|	molecular_function|	10	1.1	33.7	10	1.5	37.4	1.3	69.3	69.3	0.0005	1	1	0.8	1.9
ENSMUSG00000021241	ISCA2	iron-sulfur cluster assembly 2 homolog (S. cerevisiae)	mitochondrion|	biological_process|iron-sulfur cluster assembly|	molecular_function|structural molecule activity|metal ion binding|iron-sulfur cluster binding|	9	0.8	25.6	9	1	42	1	67.1	67.1	0.00061	1	1	0.8	1.4
ENSMUSG00000020078	VPS26A	vacuolar protein sorting 26 homolog A (yeast)	cytoplasm|endosome|endosome|cytosol|membrane|vesicle|intracellular membrane-bounded organelle|extracellular vesicular exosome|	transport|protein transport|retrograde transport, endosome to Golgi|	protein binding|	10	0.8	27.1	10	0.7	37.9	0.7	64	64	0.00072	1	1	0.6	1
ENSMUSG00000029625	CPSF4	cleavage and polyadenylation specific factor 4	nucleus|mRNA cleavage and polyadenylation specificity factor complex|	mRNA processing|biological_process|	nucleic acid binding|RNA binding|zinc ion binding|poly(A) RNA binding|metal ion binding|	9	1.5	25.4	9	0.8	42.4	1.1	63.8	63.8	0.00073	1	1	0.7	1.6
ENSMUSG00000078572	1810043H04RIK	RIKEN cDNA 1810043H04 gene	mitochondrion|	biological_process|	molecular_function|	10	2.2	26.5	10	1.5	39.5	1.8	62.6	62.6	0.00086	1	1	1.3	3.1
ENSMUSG00000015002	EFR3A	EFR3 homolog A (S. cerevisiae)	cornified envelope|intracellular|plasma membrane|membrane|extracellular vesicular exosome|	single organismal cell-cell adhesion|	protein homodimerization activity|	10	1.3	15.6	10	1.1	46.1	1.1	61.2	61.2	0.00102	1	1	0.7	1.6
ENSMUSG00000028646	RRAGC	Ras-related GTP binding C	nucleus|cytoplasm|lysosome|intracellular membrane-bounded organelle|	GTP catabolic process|GTP catabolic process|	nucleotide binding|GTPase activity|GTPase activity|GTP binding|GDP binding|protein heterodimerization activity|	8	1.1	36.9	8	0.8	25	0.9	60.8	60.8	0.00113	1	1	0.7	1.4
ENSMUSG00000020573	PIK3CG	phosphoinositide-3-kinase, catalytic, gamma polypeptide	cytoplasm|plasma membrane|phosphatidylinositol 3-kinase complex|phosphatidylinositol 3-kinase complex|1-phosphatidylinositol-4-phosphate 3-kinase, class IB complex|membrane|	angiogenesis|immune system process|positive regulation of acute inflammatory response|protein phosphorylation|endocytosis|chemotaxis|inflammatory response|G-protein coupled receptor signaling pathway|positive regulation of cytosolic calcium ion concentration|negative regulation of triglyceride catabolic process|phosphatidylinositol 3-kinase signaling|phosphorylation|secretory granule localization…	nucleotide binding|protein serine/threonine kinase activity|ATP binding|kinase activity|1-phosphatidylinositol-3-kinase activity|1-phosphatidylinositol-3-kinase activity|transferase activity|transferase activity, transferring phosphorus-containing groups|phosphotransferase activity, alcohol group as acceptor|1-phosphatidylinositol-4-phosphate 3-kinase activity|ephrin receptor binding|phosphatidyl…	10	-1	49.8	10	-0.7	11.7	-0.8	59.8	-59.8	0.00124	1	1	-1.3	-0.6
ENSMUSG00000032349	ELOVL5	ELOVL family member 5, elongation of long chain fatty acids (yeast)	endoplasmic reticulum|membrane|membrane|integral component of membrane|	lipid metabolic process|fatty acid metabolic process|fatty acid biosynthetic process|fatty acid elongation, monounsaturated fatty acid|fatty acid elongation, polyunsaturated fatty acid|very long-chain fatty acid biosynthetic process|	fatty acid elongase activity|transferase activity|	10	0.7	18.2	10	1	42.9	0.9	59.6	59.6	0.00124	1	1	0.7	1.2
ENSMUSG00000049960	MRPS16	mitochondrial ribosomal protein S16	intracellular|mitochondrion|mitochondrial small ribosomal subunit|ribosome|ribonucleoprotein complex|	translation|biological_process|	molecular_function|structural constituent of ribosome|	10	0.8	19	10	0.9	40.7	0.8	59.2	59.2	0.0013	1	1	0.7	1.2
ENSMUSG00000038900	RPL12	ribosomal protein L12	nucleus|nucleolus|cytoplasm|membrane|cytosolic large ribosomal subunit|extracellular vesicular exosome|	None	protein binding|poly(A) RNA binding|	9	1	12.2	9	1	46.9	1	58.7	58.7	0.00133	1	1	0.8	1.5
ENSMUSG00000005907	PEX1	peroxisomal biogenesis factor 1	cytoplasm|peroxisome|peroxisome|peroxisomal membrane|cytosol|membrane|intracellular membrane-bounded organelle|	ATP catabolic process|protein targeting to peroxisome|transport|peroxisome organization|protein transport|protein import into peroxisome matrix|microtubule-based peroxisome localization|	nucleotide binding|ATP binding|protein C-terminus binding|lipid binding|protein complex binding|ATPase activity, coupled|	9	1.4	24.1	10	1.1	34.7	1.2	58	58	0.00144	1	1	0.9	1.8
ENSMUSG00000032178	ILF3	interleukin enhancer binding factor 3	nucleus|nucleus|cytoplasm|cytoplasm|mitochondrion|membrane|ribonucleoprotein complex|	transcription, DNA-templated|regulation of transcription, DNA-templated|protein phosphorylation|protein phosphorylation|protein methylation|negative regulation of translation|negative regulation of viral genome replication|negative regulation of transcription, DNA-templated|positive regulation of transcription, DNA-templated|defense response to virus|	DNA binding|DNA binding|RNA binding|double-stranded RNA binding|enzyme binding|poly(A) RNA binding|	10	-0.5	11.5	10	-0.9	49.8	-0.9	56.9	-56.9	0.00162	1	1	-1.2	-0.7
ENSMUSG00000056851	PCBP2	poly(rC) binding protein 2	nucleus|cytoplasm|membrane|ribonucleoprotein complex|extracellular vesicular exosome|	immune system process|proteasome-mediated ubiquitin-dependent protein catabolic process|innate immune response|negative regulation of defense response to virus|defense response to virus|	DNA binding|RNA binding|enzyme binding|ubiquitin protein ligase binding|poly(A) RNA binding|	10	0.6	18.4	10	0.6	34.8	0.6	52.8	52.8	0.00281	0	1	0.5	0.9
ENSMUSG00000026457	ADIPOR1	adiponectin receptor 1	plasma membrane|plasma membrane|plasma membrane|membrane|membrane|integral component of membrane|	lipid metabolic process|fatty acid metabolic process|hormone-mediated signaling pathway|hormone-mediated signaling pathway|fatty acid oxidation|fatty acid oxidation|negative regulation of cell growth|leptin-mediated signaling pathway|adiponectin-activated signaling pathway|adiponectin-activated signaling pathway|adiponectin-activated signaling pathway|positive regulation of JAK-STAT cascade|posit…	receptor activity|protein binding|protein kinase binding|hormone binding|hormone binding|hormone binding|identical protein binding|protein heterodimerization activity|adiponectin binding|	10	0.7	20.5	10	0.5	32.9	0.6	52.7	52.7	0.00284	0	1	0.4	0.9
ENSMUSG00000015711	PRUNE	prune homolog (Drosophila)	nucleus|cytoplasm|cell junction|	biological_process|	molecular_function|inorganic diphosphatase activity|pyrophosphatase activity|hydrolase activity|metal ion binding|	10	0.8	13.8	10	0.9	39.1	0.9	52.5	52.5	0.00293	0	1	0.6	1.3
ENSMUSG00000020630	RNASEH1	ribonuclease H1	nucleus|cytoplasm|mitochondrion|mitochondrion|	mitochondrial DNA replication|RNA phosphodiester bond hydrolysis, endonucleolytic|	magnesium ion binding|nucleic acid binding|nuclease activity|endonuclease activity|RNA-DNA hybrid ribonuclease activity|RNA-DNA hybrid ribonuclease activity|hydrolase activity|protein homodimerization activity|metal ion binding|	10	2.3	25.3	10	2.4	27	2.4	51.7	51.7	0.00318	0	1	2	3.7
ENSMUSG00000027998	PLRG1	pleiotropic regulator 1, PRL1 homolog (Arabidopsis)	nucleus|spliceosomal complex|catalytic step 2 spliceosome|	mRNA processing|RNA splicing|protein localization to nucleus|positive regulation of G1/S transition of mitotic cell cycle|	molecular_function|	9	0.6	7.07	9	1.7	49.1	1.7	51.6	51.6	0.00321	0	1	0.9	2.6
ENSMUSG00000032059	ALG9	asparagine-linked glycosylation 9 (alpha 1,2 mannosyltransferase)	endoplasmic reticulum|membrane|membrane|integral component of membrane|	None	molecular_function|transferase activity|transferase activity, transferring glycosyl groups|dol-P-Man:Man(8)GlcNAc(2)-PP-Dol alpha-1,2-mannosyltransferase activity|dol-P-Man:Man(6)GlcNAc(2)-PP-Dol alpha-1,2-mannosyltransferase activity|	10	0.8	25.4	10	0.7	26.1	0.7	51	51	0.00349	0	1	0.5	1.1
ENSMUSG00000049482	CTU2	cytosolic thiouridylase subunit 2 homolog (S. pombe)	cytoplasm|protein complex|	tRNA wobble uridine modification|tRNA processing|biological_process|tRNA thio-modification|	tRNA binding|molecular_function|	10	1.2	28.5	10	0.6	26.3	0.9	50.9	50.9	0.00353	0	1	0.6	1.4
ENSMUSG00000092074	DYNLT1A	dynein light chain Tctex-type 1A	cellular_component|	biological_process|	identical protein binding|	10	1.1	42.4	10	0.6	11.8	0.9	50.8	50.8	0.00359	0	1	0.6	1.4
ENSMUSG00000095677	DYNLT1F	dynein light chain Tctex-type 1F	cellular_component|	biological_process|	identical protein binding|	10	1.1	42.4	10	0.6	11.8	0.9	50.8	50.8	0.00359	0	1	0.6	1.4
ENSMUSG00000018677	SLC25A39	solute carrier family 25, member 39	mitochondrion|mitochondrial inner membrane|membrane|integral component of membrane|	heme biosynthetic process|transport|	None	10	1.1	21.7	10	0.5	29.7	0.9	50.5	50.5	0.00375	0	1	0.5	1.4
ENSMUSG00000039640	MRPL12	mitochondrial ribosomal protein L12	intracellular|mitochondrion|mitochondrion|mitochondrial ribosome|mitochondrial large ribosomal subunit|ribosome|ribonucleoprotein complex|	transcription from mitochondrial promoter|translation|positive regulation of transcription, DNA-templated|	structural constituent of ribosome|	10	0.8	3.74	9	1.6	48	1.6	49.2	49.2	0.00456	0	1	1	2.7
ENSMUSG00000025508	RPLP2	ribosomal protein, large P2	intracellular|ribosome|membrane|cytosolic large ribosomal subunit|ribonucleoprotein complex|extracellular vesicular exosome|	translational elongation|	molecular_function|structural constituent of ribosome|	5	1.7	11	5	1.4	38.8	1.5	48.7	48.7	0.00493	0	1	1.1	2.6
ENSMUSG00000005882	UQCC1	ubiquinol-cytochrome c reductase complex assembly factor 1	mitochondrion|cytoplasmic membrane-bounded vesicle|cytoplasmic vesicle|	biological_process|	molecular_function|	10	0.6	7.74	10	1.4	41.5	1.3	47	47	0.00646	0	0	0.6	1.9
ENSMUSG00000018661	COG1	component of oligomeric golgi complex 1	Golgi apparatus|membrane|Golgi transport complex|	transport|protein transport|	None	8	0.8	13.6	9	1	33.4	0.9	45.9	45.9	0.0073	0	0	0.6	1.4
ENSMUSG00000024829	MRPL21	mitochondrial ribosomal protein L21	intracellular|mitochondrion|ribosome|ribonucleoprotein complex|	translation|biological_process|	RNA binding|structural constituent of ribosome|poly(A) RNA binding|	9	0.9	19.9	9	1.6	28.6	1.5	45.5	45.5	0.00758	0	0	0.7	2.2
ENSMUSG00000030619	EED	embryonic ectoderm development	sex chromatin|nucleus|nucleus|chromosome|cytoplasm|ESC/E(Z) complex|ESC/E(Z) complex|pronucleus|	regulation of gene expression by genetic imprinting|transcription, DNA-templated|regulation of transcription, DNA-templated|chromatin modification|histone methylation|histone methylation|positive regulation of histone H3-K27 methylation|	chromatin binding|protein binding|histone methyltransferase activity|identical protein binding|	10	0.8	20.2	10	0.8	25.3	0.8	45.1	45.1	0.00795	0	0	0.6	1.1
ENSMUSG00000021607	MRPL36	mitochondrial ribosomal protein L36	intracellular|mitochondrion|mitochondrial large ribosomal subunit|ribosome|ribonucleoprotein complex|	translation|	structural constituent of ribosome|	10	1.3	25.7	10	1.1	17.8	1.1	42.9	42.9	0.00984	0	0	0.8	1.9
ENSMUSG00000030432	RPL28	ribosomal protein L28	intracellular|cytoplasm|ribosome|membrane|cytosolic large ribosomal subunit|dendrite|ribonucleoprotein complex|cytoplasmic ribonucleoprotein granule|cell body|extracellular vesicular exosome|	translation|	structural constituent of ribosome|poly(A) RNA binding|	8	1.1	26.3	9	-1.5	28.2	-1.4	42.7	-42.7	0.0101	0	0	-2.6	-1
ENSMUSG00000079677	FDX1L	ferredoxin 1-like	mitochondrion|	transport|biological_process|oxidation-reduction process|	electron carrier activity|metal ion binding|iron-sulfur cluster binding|2 iron, 2 sulfur cluster binding|	9	0.6	11.3	8	1.3	35.9	1.1	42.7	42.7	0.0101	0	0	0.7	1.7
ENSMUSG00000024902	MRPL11	mitochondrial ribosomal protein L11	mitochondrion|mitochondrial large ribosomal subunit|ribosome|ribonucleoprotein complex|	translation|	structural constituent of ribosome|poly(A) RNA binding|	8	1	8.73	9	1.9	36.3	1.9	42.5	42.5	0.0103	0	0	1	3.1
ENSMUSG00000046330	RPL37A	ribosomal protein L37a	intracellular|nucleus|ribosome|cytosolic large ribosomal subunit|ribonucleoprotein complex|extracellular vesicular exosome|	translation|	structural constituent of ribosome|poly(A) RNA binding|metal ion binding|	5	-1.2	41.7	4	-0.4	3.01	-1.1	41.9	-41.9	0.0108	0	0	-1.9	-0.8
ENSMUSG00000025825	ISCU	IscU iron-sulfur cluster scaffold homolog (E. coli)	cytoplasm|mitochondrion|mitochondrion|cytosol|	iron-sulfur cluster assembly|	iron ion binding|protein complex scaffold|metal ion binding|iron-sulfur cluster binding|	9	0.1	0.211	9	1.5	43.6	1.5	41.1	41.1	0.0116	0	0	0.9	2.7
ENSMUSG00000046573	LYRM4	LYR motif containing 4	nucleus|mitochondrion|	biological_process|	molecular_function|	7	1.2	22.7	7	0.9	17.1	1	39	39	0.0143	0	0	0.7	1.7
ENSMUSG00000055334	SNUPN	snurportin 1	nucleus|cytoplasm|extracellular vesicular exosome|	protein import into nucleus|transport|snRNA import into nucleus|	molecular_function|RNA binding|protein transporter activity|	10	1	28	10	0.5	13.3	0.7	38.5	38.5	0.0149	0	0	0.4	1.2
ENSMUSG00000023723	MRPS23	mitochondrial ribosomal protein S23	mitochondrion|mitochondrion|mitochondrial small ribosomal subunit|ribosome|ribonucleoprotein complex|nuclear membrane|intermediate filament cytoskeleton|	translation|	structural constituent of ribosome|poly(A) RNA binding|	10	0.8	23.6	9	1	14.8	1	37.8	37.8	0.0157	0	0	0.5	1.5
ENSMUSG00000032939	NUP93	nucleoporin 93	nucleus|nuclear pore|membrane|membrane|nuclear membrane|nuclear periphery|	transport|protein transport|mRNA transport|nuclear pore complex assembly|	structural constituent of nuclear pore|	9	-0.7	7.49	8	1.1	33.2	1	37.1	37.1	0.0167	0	0	0.7	1.7
ENSMUSG00000027222	PEX16	peroxisomal biogenesis factor 16	peroxisome|peroxisomal membrane|peroxisomal membrane|integral component of peroxisomal membrane|endoplasmic reticulum|endoplasmic reticulum membrane|membrane|membrane|integral component of membrane|	protein targeting to peroxisome|peroxisome organization|peroxisome membrane biogenesis|protein import into peroxisome matrix|protein to membrane docking|ER-dependent peroxisome organization|protein import into peroxisome membrane|protein localization to endoplasmic reticulum|	protein C-terminus binding|	10	0.7	12.4	10	0.8	24.9	0.8	36.6	36.6	0.0173	0	0	0.6	1.1
ENSMUSG00000003226	RANBP2	RAN binding protein 2	nucleus|nuclear pore|mitochondrion|membrane|	protein peptidyl-prolyl isomerization|protein folding|transport|protein transport|negative regulation of glucokinase activity|intracellular transport|mRNA transport|regulation of gluconeogenesis involved in cellular glucose homeostasis|	RNA binding|peptidyl-prolyl cis-trans isomerase activity|protein binding|zinc ion binding|UDP-N-acetylmuramoylalanyl-D-glutamyl-2,6-diaminopimelate-D-alanyl-D-alanine ligase activity|ligase activity|ribosomal S6-glutamic acid ligase activity|coenzyme F420-0 gamma-glutamyl ligase activity|coenzyme F420-2 alpha-glutamyl ligase activity|metal ion binding|protein-glycine ligase activity|protein-glyci…	9	1.4	11.7	10	0.9	24.5	1	34.7	34.7	0.0205	0	0	0.7	1.7
ENSMUSG00000039018	MTG1	mitochondrial GTPase 1 homolog (S. cerevisiae)	mitochondrion|mitochondrial inner membrane|mitochondrial matrix|mitochondrial ribosome|membrane|	GTP catabolic process|GTP catabolic process|regulation of translation|ribosome biogenesis|regulation of respiratory system process|regulation of mitochondrial translation|	nucleotide binding|GTPase activity|GTPase activity|GTP binding|	10	0.5	7.92	10	1.7	33	1.6	34.3	34.3	0.0212	0	0	0.7	2.3
ENSMUSG00000062232	RAPGEF2	Rap guanine nucleotide exchange factor (GEF) 2	intracellular|cytoplasm|endosome|late endosome|plasma membrane|membrane|cell junction|neuron projection|neuronal cell body|protein complex|synapse|perinuclear region of cytoplasm|	blood vessel development|neuron migration|signal transduction|G-protein coupled receptor signaling pathway|G-protein coupled receptor signaling pathway|neuropeptide signaling pathway|neuropeptide signaling pathway|small GTPase mediated signal transduction|multicellular organismal development|nervous system development|negative regulation of cell proliferation|negative regulation of cell prolifera…	guanyl-nucleotide exchange factor activity|Ras guanyl-nucleotide exchange factor activity|Ras guanyl-nucleotide exchange factor activity|GTPase activator activity|Rap guanyl-nucleotide exchange factor activity|Rap guanyl-nucleotide exchange factor activity|Rap guanyl-nucleotide exchange factor activity|protein kinase binding|PDZ domain binding|beta-1 adrenergic receptor binding|Rap GTPase activat…	9	-0.3	3.38	9	-0.8	33.2	-0.6	33.7	-33.7	0.0227	0	0	-1.2	-0.4
ENSMUSG00000038880	MRPS34	mitochondrial ribosomal protein S34	mitochondrion|mitochondrion|ribosome|ribonucleoprotein complex|	biological_process|	molecular_function|	10	0.6	9.33	9	0.8	24.7	0.7	33.3	33.3	0.0234	0	0	0.5	1.2
ENSMUSG00000003299	MRPL4	mitochondrial ribosomal protein L4	mitochondrion|ribosome|ribonucleoprotein complex|	translation|	structural constituent of ribosome|poly(A) RNA binding|	8	-0.9	6.41	9	1.3	29.4	1.2	33.2	33.2	0.0236	0	0	0.7	1.9
ENSMUSG00000030763	LCMT1	leucine carboxyl methyltransferase 1	cytosol|	protein methylation|protein methylation|protein methylation|C-terminal protein methylation|regulation of glucose metabolic process|negative regulation of protein complex assembly|methylation|regulation of apoptotic process|regulation of mitotic cell cycle spindle assembly checkpoint|	protein C-terminal carboxyl O-methyltransferase activity|methyltransferase activity|protein methyltransferase activity|transferase activity|	10	1.5	16.5	10	0.9	18.8	0.9	32.8	32.8	0.0243	0	0	0.7	1.8
ENSMUSG00000028136	SNX27	sorting nexin family member 27	immunological synapse|intracellular|cell|nucleus|cytoplasm|endosome|early endosome|membrane|retromer complex|WASH complex|	transport|intracellular protein transport|signal transduction|endosome to lysosome transport|protein transport|endosomal transport|endosomal transport|retrograde transport, endosome to plasma membrane|	protein binding|lipid binding|phosphatidylinositol-3-phosphate binding|phosphatidylinositol binding|	10	1	15.6	10	0.6	17.7	0.7	32.2	32.2	0.0258	0	0	0.4	1.2
ENSMUSG00000058793	CDS2	CDP-diacylglycerol synthase (phosphatidate cytidylyltransferase) 2	mitochondrion|mitochondrial inner membrane|endoplasmic reticulum|endoplasmic reticulum|membrane|membrane|integral component of membrane|	lipid metabolic process|phototransduction|phospholipid biosynthetic process|glycosylation|	phosphatidate cytidylyltransferase activity|transferase activity|transferase activity, transferring phosphorus-containing groups|nucleotidyltransferase activity|	10	0.3	0.137	10	1.2	33.7	1.2	32.1	32.1	0.026	0	0	0.7	1.9
ENSMUSG00000064326	SIVA1	SIVA1, apoptosis-inducing factor	nucleus|nucleoplasm|cytoplasm|mitochondrion|	apoptotic process|activation-induced cell death of T cells|response to virus|negative regulation of NF-kappaB transcription factor activity|extrinsic apoptotic signaling pathway|positive regulation of mitochondrial outer membrane permeabilization involved in apoptotic signaling pathway|	virus receptor activity|tumor necrosis factor receptor binding|CD27 receptor binding|CD27 receptor binding|zinc ion binding|metal ion binding|	10	0.8	16.5	10	0.6	14.8	0.7	30.3	30.3	0.0312	0	0	0.5	1.1
ENSMUSG00000038209	ITLN1	intelectin 1 (galactofuranose binding)	extracellular region|plasma membrane|membrane|anchored component of membrane|brush border membrane|receptor complex|membrane raft|extracellular vesicular exosome|	positive regulation of protein phosphorylation|response to nematode|positive regulation of glucose import|	carbohydrate binding|	9	0.8	8.59	9	1	21.2	0.9	29.2	29.2	0.035	0	0	0.5	1.4
ENSMUSG00000062381	VPS28	vacuolar protein sorting 28 (yeast)	ESCRT I complex|cytoplasm|endosome|cytosol|plasma membrane|membrane|extracellular vesicular exosome|	transport|protein transport|negative regulation of protein ubiquitination|ubiquitin-dependent protein catabolic process via the multivesicular body sorting pathway|	protein binding|	7	1	13.2	7	0.8	16.2	0.8	28.8	28.8	0.0364	0	0	0.6	1.5
ENSMUSG00000067825	PEX26	peroxisomal biogenesis factor 26	peroxisome|integral component of peroxisomal membrane|membrane|integral component of membrane|	transport|protein transport|protein import into peroxisome matrix|protein import into peroxisome membrane|	protein C-terminus binding|protein complex binding|ATPase binding|	10	1	16.6	10	0.7	12.5	0.7	28.5	28.5	0.0377	0	0	0.4	1.3
ENSMUSG00000020459	MTIF2	mitochondrial translational initiation factor 2	intracellular|mitochondrion|mitochondrion|mitochondrion|	translation|translational initiation|biological_process|	nucleotide binding|translation initiation factor activity|GTPase activity|GTP binding|poly(A) RNA binding|	10	0.8	20.3	10	0.6	8.04	0.7	27.3	27.3	0.0433	0	0	0.5	1.3
ENSMUSG00000018848	RARS	arginyl-tRNA synthetase	nucleus|cytoplasm|mitochondrion|membrane|aminoacyl-tRNA synthetase multienzyme complex|extracellular vesicular exosome|	translation|tRNA aminoacylation for protein translation|arginyl-tRNA aminoacylation|	tRNA binding|nucleotide binding|aminoacyl-tRNA ligase activity|arginine-tRNA ligase activity|ATP binding|ligase activity|arginine binding|	10	-0.8	7.77	9	1	25.9	0.9	26.9	26.9	0.0456	0	0	0.5	1.5
ENSMUSG00000020003	PEX7	peroxisomal biogenesis factor 7	intracellular|cell|cytoplasm|peroxisome|peroxisomal matrix|cytosol|cytosol|	neuron migration|endochondral ossification|protein targeting to peroxisome|fatty acid beta-oxidation|transport|peroxisome organization|ether lipid biosynthetic process|protein transport|protein import into peroxisome matrix|protein import into peroxisome matrix|	peroxisome matrix targeting signal-2 binding|enzyme binding|protein homodimerization activity|	10	1	27.6	10	0.3	3.18	0.8	26.8	26.8	0.0462	0	0	0.4	1.7
ENSMUSG00000025868	HIGD2A	HIG1 domain family, member 2A	mitochondrion|mitochondrial inner membrane|membrane|integral component of membrane|	transport|negative regulation of apoptotic process|oxidation-reduction process|mitochondrial respiratory chain supercomplex assembly|	molecular_function|	10	-0.6	13.4	10	-0.7	14.1	-0.7	26.8	-26.8	0.0462	0	0	-1	-0.4
ENSMUSG00000050244	HEATR1	HEAT repeat containing 1	nucleus|nucleolus|mitochondrion|membrane|	biological_process|	poly(A) RNA binding|	5	1.1	15.8	4	0.8	12.1	0.9	26.8	26.8	0.0462	0	0	0.6	1.8
ENSMUSG00000027636	SLA2	Src-like-adaptor 2	cytoplasm|endosome|late endosome|plasma membrane|membrane|cytoplasmic membrane-bounded vesicle|cytoplasmic vesicle|	negative regulation of transcription from RNA polymerase II promoter|immune system process|positive regulation of signal transduction|positive regulation of signal transduction|T cell activation|negative regulation of calcium-mediated signaling|	SH3/SH2 adaptor activity|SH3/SH2 adaptor activity|protein binding|protein N-terminus binding|	10	1.8	25.7	10	0.8	3.07	1.7	25.9	25.9	0.0513	0	0	0.9	2.9
ENSMUSG00000033294	NOC4L	nucleolar complex associated 4 homolog (S. cerevisiae)	nucleus|nucleolus|membrane|integral component of membrane|	biological_process|ribosome biogenesis|	poly(A) RNA binding|	9	0.7	10.3	8	0.5	16.4	0.7	25.7	25.7	0.0524	0	0	0.4	1.1
ENSMUSG00000027170	EIF3M	eukaryotic translation initiation factor 3, subunit M	cytoplasm|eukaryotic translation initiation factor 3 complex|eukaryotic translation initiation factor 3 complex|eukaryotic translation initiation factor 3 complex, eIF3m|	cytoplasmic translational initiation|translation|translational initiation|	translation initiation factor activity|translation initiation factor binding|	5	0.8	2.38	8	-1	25.8	-1	25.3	-25.3	0.0552	0	0	-1.7	-0.7
ENSMUSG00000022905	KPNA1	karyopherin (importin) alpha 1	nucleus|cytoplasm|dendrite|	protein import into nucleus|transport|protein transport|positive regulation of protein import into nucleus|	protein binding|protein transporter activity|	10	0.5	7.26	10	0.4	18.3	0.5	24.9	24.9	0.0581	0	0	0.3	0.8
ENSMUSG00000037935	SMARCE1	SWI/SNF related, matrix associated, actin dependent regulator of chromatin, subfamily e, member 1	nuclear chromatin|nucleus|SWI/SNF complex|SWI/SNF complex|transcriptional repressor complex|protein complex|npBAF complex|nBAF complex|	nucleosome disassembly|chromatin remodeling|nervous system development|metabolic process|chromatin modification|ATP-dependent chromatin remodeling|negative regulation of transcription, DNA-templated|	RNA polymerase II core promoter proximal region sequence-specific DNA binding|RNA polymerase II distal enhancer sequence-specific DNA binding|DNA binding|RNA binding|protein binding|N-acetyltransferase activity|ligand-dependent nuclear receptor binding|nucleosomal DNA binding|protein N-terminus binding|	10	0.7	9.08	10	0.6	15.6	0.6	24.2	24.2	0.0635	0	0	0.4	1
ENSMUSG00000047187	RAB2A	RAB2A, member RAS oncogene family	Golgi membrane|intracellular|cell|nucleus|lysosomal membrane|endoplasmic reticulum|endoplasmic reticulum membrane|Golgi apparatus|membrane|neuronal cell body|extracellular vesicular exosome|	GTP catabolic process|transport|intracellular protein transport|small GTPase mediated signal transduction|protein transport|vesicle-mediated transport|	nucleotide binding|GTPase activity|GTP binding|GDP binding|	10	0.8	19.5	10	0.3	9.14	0.6	23.7	23.7	0.0675	0	0	0.3	1
ENSMUSG00000051378	KIF18B	kinesin family member 18B	astral microtubule|nucleus|cytoplasm|cytoskeleton|kinesin complex|microtubule|plasma membrane|microtubule plus-end|	mitotic cell cycle|microtubule-based movement|microtubule depolymerization|cell cycle|mitotic nuclear division|metabolic process|cell division|regulation of cell division|	nucleotide binding|motor activity|microtubule motor activity|ATP binding|microtubule binding|kinesin binding|	10	0.5	7.76	10	0.4	16.3	0.5	23.6	23.6	0.0683	0	0	0.3	0.8
ENSMUSG00000035199	ARL6IP5	ADP-ribosylation factor-like 6 interacting protein 5	cytoplasm|endoplasmic reticulum|cytoskeleton|membrane|integral component of membrane|extracellular vesicular exosome|	intrinsic apoptotic signaling pathway in response to oxidative stress|negative regulation of mitochondrial membrane potential|L-glutamate transport|positive regulation of stress-activated MAPK cascade|positive regulation of apoptotic process|positive regulation of cysteine-type endopeptidase activity involved in apoptotic process|negative regulation of transport|	protein binding|protein C-terminus binding|	10	2	22.8	10	0.6	6.11	1.9	23.5	23.5	0.0691	0	0	0.4	4
ENSMUSG00000026887	MRRF	mitochondrial ribosome recycling factor	mitochondrion|	translation|ribosome disassembly|	molecular_function|	10	0.3	0.555	10	1.2	25.6	1.2	23.3	23.3	0.0709	0	0	0.4	2
ENSMUSG00000039427	ALG1	asparagine-linked glycosylation 1 (beta-1,4-mannosyltransferase)	endoplasmic reticulum|membrane|membrane|integral component of membrane|	biological_process|	molecular_function|chitobiosyldiphosphodolichol beta-mannosyltransferase activity|transferase activity|transferase activity, transferring glycosyl groups|	9	-0.4	5.89	9	0.7	18	0.8	23	23	0.0736	0	0	0.5	1.3
ENSMUSG00000029048	RER1	RER1 retention in endoplasmic reticulum 1 homolog (S. cerevisiae)	endoplasmic reticulum-Golgi intermediate compartment|Golgi apparatus|cell surface|membrane|integral component of membrane|integral component of Golgi membrane|	retrograde vesicle-mediated transport, Golgi to ER|neuromuscular junction development|skeletal muscle acetylcholine-gated channel clustering|positive regulation of establishment of protein localization to plasma membrane|	acetylcholine receptor binding|	10	0.3	1.5	10	1.5	25.7	1.5	22.9	22.9	0.0746	0	0	0.9	3
ENSMUSG00000040940	ARHGEF1	Rho guanine nucleotide exchange factor (GEF) 1	cytoplasm|plasma membrane|membrane|	regulation of Rho protein signal transduction|termination of G-protein coupled receptor signaling pathway|negative regulation of cell death|	guanyl-nucleotide exchange factor activity|Rho guanyl-nucleotide exchange factor activity|GTPase activator activity|protein binding|poly(A) RNA binding|	10	-0.3	5.68	10	-0.5	18	-0.4	22.7	-22.7	0.0767	0	0	-0.8	-0.3
ENSMUSG00000020832	ERAL1	Era (G-protein)-like 1 (E. coli)	intracellular|cytoplasm|mitochondrion|mitochondrial inner membrane|mitochondrial matrix|actin cytoskeleton|membrane|intermediate filament cytoskeleton|	ribosomal small subunit assembly|ribosome biogenesis|	nucleotide binding|RNA binding|GTP binding|rRNA binding|ribosomal small subunit binding|poly(A) RNA binding|	9	0.6	10.7	9	0.9	12.9	0.8	22.7	22.7	0.0767	0	0	0.5	1.4
ENSMUSG00000031153	GRIPAP1	GRIP1 associated protein 1	endosome|blood microparticle|	None	protein binding|	9	0.8	10.3	9	0.7	12.6	0.7	22.5	22.5	0.0787	0	0	0.4	1.1
ENSMUSG00000070953	RABEPK	Rab9 effector protein with kelch motifs	cytoplasm|endosome|plasma membrane|membrane|intracellular membrane-bounded organelle|	None	None	10	0.6	12.2	10	0.5	10.7	0.5	22.3	22.3	0.0809	0	0	0.3	0.9
ENSMUSG00000036769	WDR44	WD repeat domain 44	cytoplasm|endosome|Golgi apparatus|microtubule|membrane|perinuclear region of cytoplasm|	regulation of cell migration|	Rab GTPase binding|	10	-0.6	5.34	10	1.1	21.8	1.1	22.1	22.1	0.0834	0	0	0.2	1.8
ENSMUSG00000038070	CNTLN	centlein, centrosomal protein	cytoplasm|cytoplasm|centriole|cytoskeleton|extracellular vesicular exosome|	centriole-centriole cohesion|protein localization to organelle|	protein kinase binding|protein domain specific binding|protein binding, bridging|	10	0.1	0.368	10	1.5	25	1.5	21.9	21.9	0.0858	0	0	1	3
ENSMUSG00000001909	TRMT1	tRNA methyltransferase 1	cellular_component|	tRNA processing|biological_process|methylation|	tRNA binding|RNA binding|tRNA (guanine-N2-)-methyltransferase activity|methyltransferase activity|transferase activity|poly(A) RNA binding|metal ion binding|	10	0.6	8.01	10	0.6	14.3	0.6	21.9	21.9	0.0858	0	0	0.4	1
ENSMUSG00000025209	PEO1	progressive external ophthalmoplegia 1 (human)	mitochondrion|mitochondrion|mitochondrial nucleoid|	DNA replication|mitochondrial DNA replication|mitochondrial DNA replication|DNA unwinding involved in DNA replication|transcription from mitochondrial promoter|DNA duplex unwinding|protein hexamerization|protein homooligomerization|	nucleotide binding|protease binding|DNA helicase activity|DNA helicase activity|single-stranded DNA binding|helicase activity|ATP binding|hydrolase activity|5'-3' DNA helicase activity|	10	0.8	14.6	9	0.4	10.6	0.6	21.7	21.7	0.0883	0	0	0.3	1.1
ENSMUSG00000029221	SLC30A9	solute carrier family 30 (zinc transporter), member 9	nucleus|cytoplasm|cytoskeleton|membrane|integral component of membrane|	transcription, DNA-templated|regulation of transcription, DNA-templated|transport|ion transport|cation transport|zinc ion transport|positive regulation of transcription from RNA polymerase II promoter|transmembrane transport|regulation of RNA biosynthetic process|	chromatin binding|cation transmembrane transporter activity|ligand-dependent nuclear receptor binding|ligand-dependent nuclear receptor transcription coactivator activity|	10	-0.3	2.97	10	-2.1	24.2	-2.1	21.5	-21.5	0.0907	0	0	-4	-1.7
ENSMUSG00000000131	XPO6	exportin 6	nucleus|nucleolus|cytoplasm|plasma membrane|	protein export from nucleus|transport|intracellular protein transport|protein transport|	Ran GTPase binding|protein transporter activity|	10	-0.6	11.7	10	-0.5	10.2	-0.6	21.2	-21.2	0.0946	0	0	-0.9	-0.3
ENSMUSG00000026037	ORC2	origin recognition complex, subunit 2	chromatin|heterochromatin|origin recognition complex|condensed chromosome inner kinetochore|nucleus|nuclear origin of replication recognition complex|nuclear origin of replication recognition complex|plasma membrane|membrane|	DNA replication|	DNA replication origin binding|	10	0.1	0.147	10	-1.5	23.7	-1.5	20.8	-20.8	0.0999	0	0	-3	-0.7
ENSMUSG00000020283	PEX13	peroxisomal biogenesis factor 13	peroxisome|peroxisome|peroxisomal membrane|peroxisomal membrane|integral component of peroxisomal membrane|membrane|membrane|integral component of membrane|	fatty acid alpha-oxidation|neuron migration|suckling behavior|transport|locomotory behavior|protein transport|protein import into peroxisome matrix, docking|protein import into peroxisome matrix, docking|cerebral cortex cell migration|microtubule-based peroxisome localization|	peroxisome targeting sequence binding|	10	0.3	3.06	10	0.6	19.1	0.6	20.8	20.8	0.0999	0	0	0.4	1.1
ENSMUSG00000027601	MTFR1	mitochondrial fission regulator 1	cytoplasm|mitochondrion|mitochondrion|plasma membrane|	aerobic respiration|	None	10	-0.3	2.62	10	1.4	23.7	1.4	20.7	20.7	0.101	0	0	0.9	2
ENSMUSG00000033365	IPO13	importin 13	nucleus|cytoplasm|	glucocorticoid receptor import into nucleus|protein import into nucleus|transport|intracellular protein transport|protein transport|	Ran GTPase binding|glucocorticoid receptor binding|	10	0.7	20.6	9	-1.3	13.6	0.6	20.7	20.7	0.101	0	0	0.3	1.4
ENSMUSG00000019774	MTRF1L	mitochondrial translational release factor 1-like	cytoplasm|mitochondrion|mitochondrion|	translation|translational termination|	molecular_function|translation release factor activity|translation release factor activity, codon specific|	10	0.9	16.2	10	0.4	6.81	0.6	20.7	20.7	0.101	0	0	0.3	1.2
ENSMUSG00000027255	ARFGAP2	ADP-ribosylation factor GTPase activating protein 2	nucleolus|cytoplasm|Golgi apparatus|plasma membrane|membrane|	transport|protein transport|vesicle-mediated transport|regulation of ARF GTPase activity|	GTPase activator activity|ARF GTPase activator activity|zinc ion binding|metal ion binding|	10	-0.4	1.66	10	1.6	24.2	1.6	20.7	20.7	0.101	0	0	1.3	3
ENSMUSG00000032066	BCO2	beta-carotene oxygenase 2	intracellular|mitochondrion|	carotenoid metabolic process|carotene metabolic process|carotene metabolic process|carotene catabolic process|carotene catabolic process|retinoic acid metabolic process|retinal metabolic process|regulation of mitochondrial membrane potential|oxidation-reduction process|oxidation-reduction process|regulation of reactive oxygen species metabolic process|	oxidoreductase activity|oxidoreductase activity, acting on single donors with incorporation of molecular oxygen, incorporation of two atoms of oxygen|oxidoreductase activity, acting on single donors with incorporation of molecular oxygen, incorporation of two atoms of oxygen|metal ion binding|dioxygenase activity|	10	-0.1	0.29	10	1.4	24	1.4	20.6	20.6	0.102	0	0	0.9	2
ENSMUSG00000036435	EXOC1	exocyst complex component 1	membrane|	transport|exocytosis|biological_process|protein transport|	molecular_function|	10	1.3	10.4	10	0.5	11.8	0.7	20.4	20.4	0.105	0	0	0.4	1.4
ENSMUSG00000025224	GBF1	golgi-specific brefeldin A-resistance factor 1	mitochondrion|peroxisome|endoplasmic reticulum lumen|Golgi apparatus|Golgi stack|cis-Golgi network|trans-Golgi network|membrane|	vesicle-mediated transport|positive regulation of GTPase activity|	ARF guanyl-nucleotide exchange factor activity|protein binding|	10	-1.2	23.8	10	0.5	6.65	-1.2	20.4	-20.4	0.105	0	0	-2	-0.9
ENSMUSG00000001445	MRPL10	mitochondrial ribosomal protein L10	mitochondrion|mitochondrion|mitochondrial large ribosomal subunit|ribosome|ribonucleoprotein complex|	ribosome biogenesis|	structural constituent of ribosome|poly(A) RNA binding|	10	1	12.2	10	0.9	8.36	0.9	20	20	0.112	0	0	0.4	1.6
ENSMUSG00000010914	PDHX	pyruvate dehydrogenase complex, component X	mitochondrion|	metabolic process|	transferase activity, transferring acyl groups|	10	-0.5	12.9	10	-0.6	7.09	-0.5	19.6	-19.6	0.118	0	0	-0.9	-0.3
ENSMUSG00000025580	EIF4A3	eukaryotic translation initiation factor 4A3	nucleus|nucleus|cytoplasm|membrane|exon-exon junction complex|catalytic step 2 spliceosome|	nuclear-transcribed mRNA catabolic process, nonsense-mediated decay|ATP catabolic process|negative regulation of translation|positive regulation of translation|positive regulation of transcription from RNA polymerase II promoter|positive regulation of mRNA splicing, via spliceosome|embryonic cranial skeleton morphogenesis|	mRNA binding|ATP-dependent RNA helicase activity|ATP binding|poly(A) binding|poly(A) RNA binding|	7	1.6	19.5	7	-0.8	3.11	1.5	19.6	19.6	0.118	0	0	0.7	2.5
ENSMUSG00000020946	GOSR2	golgi SNAP receptor complex member 2	Golgi membrane|endoplasmic reticulum membrane|Golgi apparatus|Golgi stack|membrane|membrane|integral component of membrane|	transport|protein transport|vesicle-mediated transport|	None	10	1	9.48	10	0.8	10.5	0.9	19.4	19.4	0.122	0	0	0.6	1.7
ENSMUSG00000040034	NUP43	nucleoporin 43	chromosome, centromeric region|kinetochore|nucleus|nuclear pore|chromosome|nuclear pore outer ring|	transport|cell cycle|chromosome segregation|mitotic nuclear division|protein transport|mRNA transport|cell division|	molecular_function|	8	1	12.8	8	0.5	8.11	0.7	19.4	19.4	0.122	0	0	0.3	1.5
ENSMUSG00000022407	ADSL	adenylosuccinate lyase	mitochondrion|cytosol|	purine nucleotide metabolic process|purine nucleotide biosynthetic process|AMP biosynthetic process|AMP biosynthetic process|response to nutrient|metabolic process|aerobic respiration|purine ribonucleotide biosynthetic process|ribonucleoside monophosphate biosynthetic process|protein tetramerization|	catalytic activity|N6-(1,2-dicarboxyethyl)AMP AMP-lyase (fumarate-forming) activity|N6-(1,2-dicarboxyethyl)AMP AMP-lyase (fumarate-forming) activity|lyase activity|(S)-2-(5-amino-1-(5-phospho-D-ribosyl)imidazole-4-carboxamido)succinate AMP-lyase (fumarate-forming) activity|	7	0.5	3.15	8	1	18	0.9	19.2	19.2	0.125	0	0	0.5	1.7
ENSMUSG00000037772	MRPL23	mitochondrial ribosomal protein L23	intracellular|nucleolus|mitochondrion|mitochondrion|mitochondrial large ribosomal subunit|ribosome|ribonucleoprotein complex|	translation|	nucleotide binding|structural constituent of ribosome|	9	0.4	1.55	10	0.7	19	0.6	18.8	18.8	0.133	0	0	0.4	1.1
ENSMUSG00000003438	TIMM50	translocase of inner mitochondrial membrane 50	mitochondrion|mitochondrion|mitochondrial inner membrane|mitochondrial inner membrane presequence translocase complex|membrane|integral component of membrane|nuclear speck|	release of cytochrome c from mitochondria|protein dephosphorylation|transport|mitochondrial membrane organization|protein transport|dephosphorylation|peptidyl-tyrosine dephosphorylation|	phosphoprotein phosphatase activity|protein serine/threonine phosphatase activity|protein tyrosine phosphatase activity|interleukin-2 receptor binding|ribonucleoprotein complex binding|	10	0.8	11.9	10	-1.4	20.1	-1.3	18	-18	0.146	0	0	-2	-0.2
ENSMUSG00000045100	SLC25A26	solute carrier family 25 (mitochondrial carrier, phosphate carrier), member 26	mitochondrion|mitochondrion|mitochondrial inner membrane|membrane|integral component of membrane|	transport|S-adenosyl-L-methionine transport|transmembrane transport|S-adenosyl-L-methionine transmembrane transport|	S-adenosyl-L-methionine transmembrane transporter activity|	10	0.7	7.97	10	1	11.6	0.8	17.9	17.9	0.147	0	0	0.4	1.5
ENSMUSG00000024797	VPS51	vacuolar protein sorting 51 homolog (S. cerevisiae)	GARP complex|Golgi apparatus|	transport|lipid transport|autophagy|protein transport|retrograde transport, endosome to Golgi|	molecular_function|	9	-0.4	2.06	8	-1.4	19.1	-1.3	17.7	-17.7	0.15	0	0	-2	-0.4
ENSMUSG00000034206	POLQ	polymerase (DNA directed), theta	None	ATP catabolic process|DNA replication|DNA-dependent DNA replication|DNA repair|DNA repair|DNA biosynthetic process|	DNA binding|DNA-directed DNA polymerase activity|transferase activity|nucleotidyltransferase activity|single-stranded DNA-dependent ATPase activity|	10	0.4	4.03	10	0.5	13.9	0.5	17.5	17.5	0.153	0	0	0.3	0.9
ENSMUSG00000043702	PDE12	phosphodiesterase 12	mitochondrion|	mRNA processing|biological_process|	molecular_function|cyclic-nucleotide phosphodiesterase activity|3',5'-cyclic-AMP phosphodiesterase activity|calmodulin-dependent cyclic-nucleotide phosphodiesterase activity|cGMP-stimulated cyclic-nucleotide phosphodiesterase activity|cGMP-inhibited cyclic-nucleotide phosphodiesterase activity|photoreceptor cyclic-nucleotide phosphodiesterase activity|nuclease activity|exonuclease activity|poly(A…	10	-0.5	10.3	10	-0.3	7.83	-0.5	17.3	-17.3	0.155	0	0	-0.8	-0.2
ENSMUSG00000096141	DNAH7A	dynein, axonemal, heavy chain 7A	cilium|	biological_process|	nucleotide binding|molecular_function|ATP binding|	10	0.9	6.39	10	1.1	11.5	1	17	17	0.159	0	0	0.6	1.9
ENSMUSG00000032101	DDX25	DEAD (Asp-Glu-Ala-Asp) box polypeptide 25	nucleus|nucleus|cytoplasm|cytoplasm|chromatoid body|	ATP catabolic process|ATP catabolic process|mRNA export from nucleus|regulation of translation|transport|multicellular organismal development|spermatogenesis|spermatid development|cell differentiation|mRNA transport|	nucleotide binding|nucleic acid binding|RNA binding|RNA helicase activity|ATP-dependent RNA helicase activity|helicase activity|ATP binding|hydrolase activity|ATPase activity|	10	0.7	12.1	10	0.5	5.88	0.6	16.9	16.9	0.16	0	0	0.3	1.3
ENSMUSG00000032288	IMP3	IMP3, U3 small nucleolar ribonucleoprotein, homolog (yeast)	intracellular|nucleus|nucleolus|nucleolus|ribonucleoprotein complex|	rRNA processing|ribosome biogenesis|	RNA binding|rRNA binding|snoRNP binding|poly(A) RNA binding|	6	-1.2	19.3	6	0.3	0.799	-1.1	16.7	-16.7	0.162	0	0	-2	-0.5
ENSMUSG00000038011	DNAH10	dynein, axonemal, heavy chain 10	axonemal dynein complex|	microtubule-based movement|	nucleotide binding|microtubule motor activity|ATP binding|	10	-0.2	1.46	10	1.1	19.9	1.1	16.6	16.6	0.163	0	0	0.4	2
ENSMUSG00000014301	PAM16	presequence translocase-asssociated motor 16 homolog (S. cerevisiae)	cytoplasm|mitochondrion|mitochondrial inner membrane|	DNA biosynthetic process|negative regulation of apoptotic signaling pathway|	molecular_function|	7	0.6	9.82	7	-1	8.87	0.6	16.6	16.6	0.163	0	0	0.3	1.1
ENSMUSG00000025858	GET4	golgi to ER traffic protein 4 homolog (S. cerevisiae)	cytoplasm|cytosol|BAT3 complex|	transport|tail-anchored membrane protein insertion into ER membrane|	molecular_function|	10	0.2	1.26	10	0.5	16.6	0.5	16.4	16.4	0.165	0	0	0.3	0.9
ENSMUSG00000022313	UTP23	UTP23, small subunit (SSU) processome component, homolog (yeast)	cellular_component|nucleus|small-subunit processome|	rRNA processing|biological_process|ribosome biogenesis|	poly(A) RNA binding|	9	0.6	10.8	9	0.9	5.83	0.8	15.6	15.6	0.175	0	0	0.3	1.3
ENSMUSG00000024091	VAPA	vesicle-associated membrane protein, associated protein A	endoplasmic reticulum|endoplasmic reticulum|plasma membrane|tight junction|microtubule cytoskeleton|membrane|integral component of membrane|vesicle|perinuclear region of cytoplasm|	signal transduction|cell death|neuron projection development|positive regulation of I-kappaB kinase/NF-kappaB signaling|protein localization to endoplasmic reticulum|	signal transducer activity|structural molecule activity|protein heterodimerization activity|	10	0.6	5.09	10	0.5	10.9	0.5	15.5	15.5	0.176	0	0	0.3	0.9
ENSMUSG00000001417	RHBG	Rhesus blood group-associated B glycoprotein	plasma membrane|integral component of plasma membrane|integral component of plasma membrane|spectrin-associated cytoskeleton|membrane|integral component of membrane|basolateral plasma membrane|basolateral plasma membrane|cytoplasmic vesicle|anchored component of plasma membrane|	transport|organic cation transport|ammonium transport|ammonium transport|transepithelial ammonium transport|ammonium transmembrane transport|ammonium transmembrane transport|	ammonium transmembrane transporter activity|ammonium transmembrane transporter activity|ankyrin binding|	10	1.1	10.5	10	1	5.33	1	15.4	15.4	0.177	0	0	0.7	2
ENSMUSG00000023041	KRT6B	keratin 6B	intermediate filament|extracellular vesicular exosome|	morphogenesis of an epithelium|keratinization|intermediate filament organization|	None	10	-0.1	0.329	10	0.6	17.4	0.5	15.3	15.3	0.178	0	0	0.3	1
ENSMUSG00000026645	OLAH	oleoyl-ACP hydrolase	cellular_component|	lipid metabolic process|fatty acid metabolic process|fatty acid biosynthetic process|biosynthetic process|	molecular_function|oleoyl-[acyl-carrier-protein] hydrolase activity|myristoyl-[acyl-carrier-protein] hydrolase activity|palmitoyl-[acyl-carrier-protein] hydrolase activity|acyl-[acyl-carrier-protein] hydrolase activity|hydrolase activity|hydrolase activity, acting on ester bonds|	10	1.3	17	10	0.3	2.39	1.2	15.1	15.1	0.181	0	0	0.3	1.9
ENSMUSG00000051391	YWHAG	tyrosine 3-monooxygenase/tryptophan 5-monooxygenase activation protein, gamma polypeptide	intracellular|cell|cytoplasm|membrane|membrane-bounded vesicle|extracellular vesicular exosome|	protein targeting|cellular response to insulin stimulus|regulation of neuron differentiation|regulation of synaptic plasticity|oxidation-reduction process|	monooxygenase activity|protein kinase C binding|insulin-like growth factor receptor binding|protein binding|oxidoreductase activity|protein domain specific binding|receptor tyrosine kinase binding|poly(A) RNA binding|	10	0.5	6.85	10	0.4	8.56	0.5	14.9	14.9	0.183	0	0	0.2	0.9
ENSMUSG00000010406	MRPL52	mitochondrial ribosomal protein L52	mitochondrion|ribosome|ribonucleoprotein complex|	biological_process|	molecular_function|	9	-0.4	4.91	9	0.7	14.3	0.7	14.9	14.9	0.183	0	0	0.3	1.4
ENSMUSG00000028861	MRPS15	mitochondrial ribosomal protein S15	intracellular|mitochondrion|mitochondrion|mitochondrial small ribosomal subunit|ribosome|ribonucleoprotein complex|nuclear membrane|	translation|biological_process|	structural constituent of ribosome|poly(A) RNA binding|	10	1.2	17.4	10	-0.4	1.27	1.2	14.9	14.9	0.183	0	0	0.5	1.9
ENSMUSG00000068697	MYOZ1	myozenin 1	nucleus|actin cytoskeleton|actin cytoskeleton|cell projection|	None	protein binding|FATZ binding|	10	-1.1	16.3	10	-0.4	1.34	-0.9	14.9	-14.9	0.183	0	0	-1.9	-0.3
ENSMUSG00000033213	AA467197	expressed sequence AA467197	nucleus|mitochondrion|	biological_process|	molecular_function|	10	1.2	18	10	-0.2	1.19	1.2	14.8	14.8	0.185	0	0	0.7	2
ENSMUSG00000037933	BICD2	bicaudal D homolog 2 (Drosophila)	intracellular|cell|cytoplasm|Golgi apparatus|Golgi apparatus|cytoskeleton|plasma membrane|cytoplasmic vesicle|	transport|microtubule-based movement|minus-end-directed organelle transport along microtubule|microtubule anchoring at microtubule organizing center|	protein binding|Rab GTPase binding|	10	0.2	1.01	10	0.4	14.3	0.4	14.7	14.7	0.186	0	0	0.2	0.8
ENSMUSG00000024683	MRPL16	mitochondrial ribosomal protein L16	mitochondrion|mitochondrial large ribosomal subunit|ribosome|ribonucleoprotein complex|	translation|	structural constituent of ribosome|rRNA binding|	10	0.8	7.69	10	0.8	7.31	0.8	14.6	14.6	0.187	0	0	0.4	1.4
ENSMUSG00000037531	MRPL47	mitochondrial ribosomal protein L47	mitochondrion|mitochondrion|mitochondrial ribosome|ribosome|ribonucleoprotein complex|	translation|biological_process|	molecular_function|structural constituent of ribosome|	8	0.7	9.44	8	0.7	5.51	0.7	14.6	14.6	0.187	0	0	0.4	1.3
ENSMUSG00000021243	FCF1	FCF1 small subunit (SSU) processome component homolog (S. cerevisiae)	cellular_component|nucleus|small-subunit processome|	rRNA processing|biological_process|ribosome biogenesis|	poly(A) RNA binding|	9	1.1	14	9	-1.1	8.21	0.7	14.5	14.5	0.188	0	0	0.3	1.8
ENSMUSG00000021076	ACTR10	ARP10 actin-related protein 10	cytoplasm|cytoskeleton|dynactin complex|	microtubule-based movement|	protein binding|	10	-0.6	3.54	9	0.6	17.1	0.6	14.4	14.4	0.189	0	0	0.3	1.3
ENSMUSG00000009995	TAZ	tafazzin	nucleus|mitochondrion|cytosol|membrane|	muscle contraction|heart development|skeletal muscle tissue development|hemopoiesis|cardiolipin biosynthetic process|mitochondrial respiratory chain complex I assembly|cristae formation|mitochondrial ATP synthesis coupled electron transport|phosphatidylglycerol metabolic process|cardiac muscle tissue development|cardiac muscle contraction|	1-acylglycerophosphocholine O-acyltransferase activity|	10	-1.1	14.6	10	-0.2	4.23	-0.3	14.2	-14.2	0.192	0	0	-1.7	-0.2
ENSMUSG00000029319	COQ2	coenzyme Q2 homolog, prenyltransferase (yeast)	mitochondrion|membrane|integral component of membrane|	glycerol metabolic process|ubiquinone biosynthetic process|isoprenoid biosynthetic process|biosynthetic process|	4-hydroxybenzoate decaprenyltransferase activity|prenyltransferase activity|transferase activity|4-hydroxybenzoate nonaprenyltransferase activity|	10	0.5	4.49	10	1	11	0.9	14.1	14.1	0.193	0	0	0.2	1.6
ENSMUSG00000020628	TRAPPC12	trafficking protein particle complex 12	cellular_component|	transport|biological_process|vesicle-mediated transport|	molecular_function|	10	0.2	1.03	10	0.4	14	0.4	13.9	13.9	0.196	0	0	0.2	0.8
ENSMUSG00000022706	MRPL40	mitochondrial ribosomal protein L40	nucleolus|mitochondrion|mitochondrion|mitochondrial ribosome|ribosome|ribonucleoprotein complex|	biological_process|	poly(A) RNA binding|	8	0.4	3.27	8	0.9	13	0.8	13.8	13.8	0.197	0	0	0.3	1.4
ENSMUSG00000020477	MRPS24	mitochondrial ribosomal protein S24	mitochondrion|mitochondrial small ribosomal subunit|ribosome|ribonucleoprotein complex|	biological_process|	structural constituent of ribosome|poly(A) RNA binding|	10	0.7	12.3	9	0.4	3.42	0.6	13.5	13.5	0.2	0	0	0.3	1.2
ENSMUSG00000002930	PPP1R17	protein phosphatase 1, regulatory subunit 17	cytosol|	regulation of phosphatase activity|negative regulation of catalytic activity|negative regulation of catalytic activity|	protein phosphatase inhibitor activity|protein serine/threonine phosphatase inhibitor activity|phosphatase inhibitor activity|	10	1.2	16.5	10	-0.5	5.53	1	13.4	13.4	0.202	0	0	0.6	1.9
ENSMUSG00000018819	LSP1	lymphocyte specific 1	plasma membrane|membrane|membrane|extracellular vesicular exosome|	apoptotic process|chemotaxis|defense response|cytoskeleton organization|signal transduction|	actin binding|signal transducer activity|	10	1.2	16	10	-0.2	1.9	1.1	13.4	13.4	0.202	0	0	0.4	2
ENSMUSG00000022427	TOMM22	translocase of outer mitochondrial membrane 22 homolog (yeast)	mitochondrion|mitochondrion|mitochondrial outer membrane|mitochondrial outer membrane translocase complex|mitochondrial inner membrane|membrane|membrane|integral component of membrane|	transport|intracellular protein transport|protein transport|protein import into mitochondrial outer membrane|	protein binding|protein transmembrane transporter activity|	10	1	13.3	10	-0.3	4.56	0.7	13.4	13.4	0.202	0	0	0.2	1.7
ENSMUSG00000037149	DDX1	DEAD (Asp-Glu-Ala-Asp) box polypeptide 1	nucleus|cytoplasm|cytoplasmic stress granule|cytoplasmic stress granule|membrane|ribonucleoprotein complex|cleavage body|tRNA-splicing ligase complex|	ATP catabolic process|double-strand break repair|transcription, DNA-templated|regulation of transcription, DNA-templated|mRNA processing|response to virus|DNA duplex unwinding|response to exogenous dsRNA|nucleic acid phosphodiester bond hydrolysis|regulation of RNA biosynthetic process|	nucleotide binding|nucleic acid binding|DNA binding|chromatin binding|transcription cofactor activity|RNA binding|double-stranded RNA binding|helicase activity|nuclease activity|exonuclease activity|protein binding|ATP binding|ATP-dependent helicase activity|poly(A) binding|hydrolase activity|DNA/RNA helicase activity|poly(A) RNA binding|	10	1.5	5.43	10	0.7	10.2	0.8	13.2	13.2	0.204	0	0	0.4	1.9
ENSMUSG00000016833	MRPS18C	mitochondrial ribosomal protein S18C	intracellular|mitochondrion|mitochondrial small ribosomal subunit|ribosome|ribonucleoprotein complex|	translation|	structural constituent of ribosome|	10	0.2	1.19	10	0.7	14.2	0.7	13.1	13.1	0.205	0	0	0.3	1.3
ENSMUSG00000051811	COX6B2	cytochrome c oxidase subunit VIb polypeptide 2	mitochondrion|mitochondrial crista|	biological_process|	molecular_function|cytochrome-c oxidase activity|	9	1.2	15.6	9	0.2	0.427	1.1	12.9	12.9	0.208	0	0	0.3	2
ENSMUSG00000029916	AGK	acylglycerol kinase	mitochondrion|mitochondrion|membrane|intracellular membrane-bounded organelle|	protein kinase C-activating G-protein coupled receptor signaling pathway|metabolic process|phosphorylation|ceramide biosynthetic process|lipid phosphorylation|	nucleotide binding|lipid kinase activity|ceramide kinase activity|NAD+ kinase activity|diacylglycerol kinase activity|ATP binding|kinase activity|transferase activity|acylglycerol kinase activity|	10	-0.6	6.79	10	-0.5	6.83	-0.6	12.9	-12.9	0.208	0	0	-1.1	-0.3
ENSMUSG00000044763	TRMT10C	tRNA methyltransferase 10C	nucleus|mitochondrion|mitochondrion|mitochondrial nucleoid|	mitochondrial RNA 5'-end processing|tRNA processing|methylation|	rRNA (adenine-N6,N6-)-dimethyltransferase activity|protein C-terminal carboxyl O-methyltransferase activity|tRNA (guanine-N2-)-methyltransferase activity|methyltransferase activity|C-methyltransferase activity|N-methyltransferase activity|O-methyltransferase activity|S-methyltransferase activity|RNA methyltransferase activity|mRNA methyltransferase activity|tRNA methyltransferase activity|protein…	9	0.6	8.19	9	-0.7	6.37	0.6	12.8	12.8	0.209	0	0	0.3	1.2
ENSMUSG00000035948	ACSS3	acyl-CoA synthetase short-chain family member 3	mitochondrion|	biological_process|metabolic process|	nucleotide binding|molecular_function|catalytic activity|acetate-CoA ligase activity|ATP binding|ligase activity|	10	1.2	15.6	10	0.2	1.11	1.1	12.8	12.8	0.209	0	0	0.2	1.9
ENSMUSG00000005069	PEX5	peroxisomal biogenesis factor 5	intracellular|intracellular|cell|cytoplasm|mitochondrion|peroxisome|peroxisomal membrane|peroxisomal membrane|peroxisomal matrix|Golgi apparatus|cytosol|cytosol|membrane|protein complex|	very long-chain fatty acid metabolic process|neuron migration|protein targeting to peroxisome|protein targeting to peroxisome|protein targeting to peroxisome|fatty acid beta-oxidation|transport|mitochondrion organization|mitochondrial membrane organization|endoplasmic reticulum organization|peroxisome organization|peroxisome organization|protein transport|protein import into peroxisome matrix|pro…	peroxisome targeting sequence binding|peroxisome targeting sequence binding|peroxisome matrix targeting signal-1 binding|peroxisome matrix targeting signal-1 binding|peroxisome matrix targeting signal-1 binding|protein C-terminus binding|protein C-terminus binding|enzyme binding|small GTPase binding|protein N-terminus binding|	10	0.6	9.25	10	0.4	4.46	0.5	12.8	12.8	0.209	0	0	0.2	0.9
ENSMUSG00000037805	RPL10A	ribosomal protein L10A	nucleus|nucleolus|cytoplasm|mitochondrion|ribosome|large ribosomal subunit|membrane|cytosolic large ribosomal subunit|ribonucleoprotein complex|extracellular vesicular exosome|	translation|	RNA binding|structural constituent of ribosome|poly(A) RNA binding|	7	0.9	4.26	6	0.6	9.31	0.6	12.7	12.7	0.21	0	0	0.3	1.5
ENSMUSG00000033852	PLA2G4B	phospholipase A2, group IVB (cytosolic)	cytoplasm|cytosol|membrane|cytoplasmic vesicle|	lipid metabolic process|metabolic process|phospholipid catabolic process|lipid catabolic process|glycerophospholipid catabolic process|	phospholipase activity|lysophospholipase activity|phospholipase A2 activity|hydrolase activity|metal ion binding|calcium-dependent phospholipase A2 activity|	10	1	12	10	0.3	3.14	0.6	12.7	12.7	0.21	0	0	0.2	1.6
ENSMUSG00000035629	1700021K19RIK	RIKEN cDNA 1700021K19 gene	lysosome|endosome|early endosome|late endosome|	endocytosis|autophagy|negative regulation of autophagy|negative regulation of endocytosis|	molecular_function|	10	0.4	7.09	10	0.3	5.97	0.4	12.6	12.6	0.212	0	0	0.2	0.8
ENSMUSG00000036291	AP5M1	adaptor-related protein complex 5, mu 1 subunit	cytoplasm|lysosome|endosome|late endosome|cytosol|membrane|AP-type membrane coat adaptor complex|clathrin adaptor complex|	transport|intracellular protein transport|protein transport|vesicle-mediated transport|endosomal transport|	None	10	-0.4	8.15	10	-0.3	4.68	-0.4	12.4	-12.4	0.215	0	0	-0.8	-0.2
ENSMUSG00000070372	CAPZA1	capping protein (actin filament) muscle Z-line, alpha 1	cytoplasm|cytoskeleton|cell-cell junction|F-actin capping protein complex|membrane|cortical cytoskeleton|extracellular vesicular exosome|WASH complex|	actin cytoskeleton organization|barbed-end actin filament capping|actin filament capping|	actin binding|protein binding|protein binding|actin filament binding|	10	0.3	4.68	10	0.5	8.94	0.4	12.3	12.3	0.216	0	0	0.2	0.8
ENSMUSG00000073643	WDFY1	WD repeat and FYVE domain containing 1	nucleus|early endosome|cytosol|	biological_process|	1-phosphatidylinositol binding|metal ion binding|	10	0.3	2.82	10	0.4	9.66	0.4	12.1	12.1	0.219	0	0	0.2	0.7
ENSMUSG00000058006	MDN1	midasin homolog (yeast)	nucleus|nucleolus|cytoplasm|membrane|intermediate filament cytoskeleton|	biological_process|	nucleotide binding|molecular_function|ATP binding|	9	1.7	7.34	9	0.8	8.74	1.5	11.9	11.9	0.222	0	0	0.6	2.7
ENSMUSG00000019143	HARS2	histidyl-tRNA synthetase 2, mitochondrial (putative)	cytoplasm|mitochondrion|	translation|tRNA aminoacylation for protein translation|histidyl-tRNA aminoacylation|	nucleotide binding|aminoacyl-tRNA ligase activity|histidine-tRNA ligase activity|ATP binding|ligase activity|poly(A) RNA binding|	8	1.4	12.8	8	0.4	2.52	1.3	11.8	11.8	0.223	0	0	0.7	2
ENSMUSG00000030879	MRPL17	mitochondrial ribosomal protein L17	intracellular|mitochondrion|mitochondrial inner membrane|mitochondrial large ribosomal subunit|ribosome|ribonucleoprotein complex|	mitochondrial genome maintenance|translation|	structural constituent of ribosome|protein domain specific binding|	9	-0.8	1.65	9	0.8	14.8	0.8	11.8	11.8	0.223	0	0	0.3	1.6
ENSMUSG00000006169	CLINT1	clathrin interactor 1	nucleus|cytoplasm|Golgi apparatus|membrane|membrane|clathrin-coated vesicle|cytoplasmic vesicle|intracellular membrane-bounded organelle|	endocytosis|clathrin coat assembly|	lipid binding|clathrin binding|	10	0.5	8.7	10	0.3	4.21	0.4	11.8	11.8	0.223	0	0	0.2	0.8
ENSMUSG00000041842	FHDC1	FH2 domain containing 1	cellular_component|	biological_process|	molecular_function|	10	1.4	7.54	10	0.6	8.01	0.7	11.8	11.8	0.223	0	0	0.4	2
ENSMUSG00000026568	MPC2	mitochondrial pyruvate carrier 2	intracellular|cell|nucleus|mitochondrion|mitochondrion|mitochondrial inner membrane|membrane|integral component of membrane|	pyruvate metabolic process|transport|mitochondrial pyruvate transport|	pyruvate transmembrane transporter activity|	10	-0.3	3.16	10	-0.3	8.93	-0.3	11.7	-11.7	0.225	0	0	-0.6	-0.2
ENSMUSG00000030168	ADIPOR2	adiponectin receptor 2	plasma membrane|plasma membrane|membrane|integral component of membrane|	lipid metabolic process|fatty acid metabolic process|hormone-mediated signaling pathway|fatty acid oxidation|negative regulation of cell growth|adiponectin-activated signaling pathway|adiponectin-activated signaling pathway|positive regulation of glucose import|	receptor activity|hormone binding|hormone binding|identical protein binding|protein heterodimerization activity|adiponectin binding|	10	0	0	10	1.1	13.6	1	11.7	11.7	0.225	0	0	0.3	2
ENSMUSG00000029480	DHX37	DEAH (Asp-Glu-Ala-His) box polypeptide 37	cellular_component|	biological_process|	nucleotide binding|helicase activity|ATP binding|hydrolase activity|	9	0.5	4.86	9	0.4	7.44	0.4	11.6	11.6	0.226	0	0	0.2	1.1
ENSMUSG00000041258	ZFP236	zinc finger protein 236	cellular_component|	biological_process|	molecular_function|	9	-0.9	14.6	9	0.2	1.18	-0.9	11.4	-11.4	0.229	0	0	-1.8	-0.5
ENSMUSG00000028420	TMEM38B	transmembrane protein 38B	nucleus|endoplasmic reticulum|membrane|integral component of membrane|	transport|ion transport|potassium ion transport|monovalent inorganic cation transport|potassium ion transmembrane transport|	cation channel activity|potassium channel activity|	9	0.3	1.62	9	0.4	10.1	0.3	11.3	11.3	0.231	0	0	0.2	0.7
ENSMUSG00000025981	COQ10B	coenzyme Q10 homolog B (S. cerevisiae)	mitochondrion|mitochondrial inner membrane|membrane|	biological_process|	molecular_function|	10	-0.8	14.5	10	0.3	8.49	-0.8	11.3	-11.3	0.231	0	0	-2	0.2
ENSMUSG00000042705	COMMD10	COMM domain containing 10	cellular_component|	biological_process|	molecular_function|	10	-0.1	0.491	10	-0.5	12.4	-0.4	11	-11	0.235	0	0	-1	-0.2
ENSMUSG00000069184	ZFP72	zinc finger protein 72	cellular_component|	biological_process|	molecular_function|metal ion binding|	10	-0.5	0.722	10	-0.5	10.4	-0.5	10.9	-10.9	0.237	0	0	-1	-0.2
ENSMUSG00000050043	TMX2	thioredoxin-related transmembrane protein 2	cellular_component|	biological_process|	molecular_function|	9	1.4	11.5	8	0.4	2.83	1.1	10.7	10.7	0.24	0	0	0.3	2.2
ENSMUSG00000008035	MID1IP1	Mid1 interacting protein 1 (gastrulation specific G12-like (zebrafish))	nucleus|cytoplasm|cytosol|cytoskeleton|microtubule|microtubule cytoskeleton|	lipid metabolic process|negative regulation of microtubule depolymerization|positive regulation of fatty acid biosynthetic process|regulation of lipid biosynthetic process|protein polymerization|positive regulation of ligase activity|	protein binding|protein C-terminus binding|	10	-0.4	6.68	10	-0.2	5.03	-0.3	10.6	-10.6	0.242	0	0	-0.7	-0.1
ENSMUSG00000047635	2810006K23RIK	RIKEN cDNA 2810006K23 gene	cellular_component|mitochondrion|	translation|translational termination|biological_process|	molecular_function|translation release factor activity|	9	-0.4	5.96	9	-0.5	4.99	-0.4	10.5	-10.5	0.244	0	0	-1.4	-0.1
ENSMUSG00000041203	2310036O22RIK	RIKEN cDNA 2310036O22 gene	cellular_component|	biological_process|	molecular_function|	9	0.3	0.993	9	0.5	10.1	0.4	10.4	10.4	0.245	0	0	0.2	1
ENSMUSG00000000568	HNRNPD	heterogeneous nuclear ribonucleoprotein D	nucleus|cytoplasm|cytosol|virion|viral nucleocapsid|ribonucleoprotein complex|extracellular vesicular exosome|	transcription, DNA-templated|regulation of transcription, DNA-templated|regulation of circadian rhythm|regulation of mRNA stability|positive regulation of translation|mRNA stabilization|rhythmic process|circadian regulation of translation|	nucleotide binding|nucleic acid binding|DNA binding|RNA binding|protein binding|telomeric DNA binding|poly(A) RNA binding|	10	-0.5	2.94	10	0.4	10.5	0.4	10.4	10.4	0.245	0	0	0.2	1
ENSMUSG00000036632	ALG5	asparagine-linked glycosylation 5 (dolichyl-phosphate beta-glucosyltransferase)	endoplasmic reticulum|membrane|membrane|integral component of membrane|	determination of left/right symmetry|	dolichyl-phosphate beta-glucosyltransferase activity|transferase activity|transferase activity, transferring glycosyl groups|	10	0.4	4.49	10	0.3	6.49	0.3	10.4	10.4	0.245	0	0	0.2	0.7
ENSMUSG00000017631	ABR	active BCR-related gene	intracellular|cytosol|plasma membrane|membrane|	signal transduction|brain development|actin cytoskeleton organization|negative regulation of cell migration|response to lipopolysaccharide|positive regulation of Rac GTPase activity|regulation of Rho protein signal transduction|intracellular signal transduction|inner ear morphogenesis|negative regulation of neutrophil degranulation|positive regulation of GTPase activity|negative regulation of inf…	guanyl-nucleotide exchange factor activity|Rho guanyl-nucleotide exchange factor activity|GTPase activator activity|Rac GTPase activator activity|Rac GTPase activator activity|	10	-0.3	3.2	10	-0.3	7.32	-0.3	10.2	-10.2	0.249	0	0	-0.7	-0.1
ENSMUSG00000027433	XRN2	5'-3' exoribonuclease 2	nucleus|nucleus|nucleolus|membrane|aggresome|	DNA catabolic process, exonucleolytic|nucleobase-containing compound metabolic process|DNA repair|DNA recombination|transcription, DNA-templated|DNA-templated transcription, termination|regulation of transcription, DNA-templated|mRNA processing|microtubule-based process|cell growth|RNA metabolic process|RNA phosphodiester bond hydrolysis, exonucleolytic|	3'-5'-exoribonuclease activity|nucleic acid binding|nuclease activity|exonuclease activity|5'-3' exoribonuclease activity|protein binding|zinc ion binding|5'-3' exonuclease activity|hydrolase activity|poly(A) RNA binding|metal ion binding|	9	0.3	1.56	10	1	11.2	0.4	10.1	10.1	0.251	0	0	0.1	1.7
ENSMUSG00000020111	MICU1	mitochondrial calcium uptake 1	mitochondrion|mitochondrial inner membrane|mitochondrial intermembrane space|mitochondrial intermembrane space|membrane|integral component of mitochondrial membrane|calcium channel complex|uniplex complex|	transport|ion transport|calcium ion transport|mitochondrial calcium ion transport|calcium ion import into mitochondrion|protein homooligomerization|mitochondrial calcium ion homeostasis|positive regulation of mitochondrial calcium ion concentration|calcium ion import|	calcium ion binding|calcium ion binding|protein binding|metal ion binding|protein heterodimerization activity|protein heterodimerization activity|	10	1.2	13.4	10	-0.5	2.15	1.1	10	10	0.253	0	0	0.3	2
ENSMUSG00000024414	MRPL27	mitochondrial ribosomal protein L27	intracellular|mitochondrion|mitochondrial large ribosomal subunit|ribosome|ribonucleoprotein complex|	translation|	structural constituent of ribosome|poly(A) RNA binding|	10	1.3	8.94	10	0.3	6.88	0.4	9.97	9.97	0.253	0	0	0.2	1.7
ENSMUSG00000008683	RPS15A	ribosomal protein S15A	cytoplasm|mitochondrion|membrane|cytosolic small ribosomal subunit|extracellular vesicular exosome|	positive regulation of cell proliferation|response to virus|positive regulation of cell cycle|	structural constituent of ribosome|poly(A) RNA binding|	6	-0.9	3.38	5	0.9	9.55	0.8	9.75	9.75	0.258	0	0	0.3	1.9
ENSMUSG00000032621	SREK1	splicing regulatory glutamine/lysine-rich protein 1	nucleus|spliceosomal complex|mitochondrion|intracellular membrane-bounded organelle|	mRNA processing|biological_process|RNA splicing|	nucleotide binding|nucleic acid binding|poly(A) RNA binding|	10	0.4	2.34	10	0.3	7.65	0.3	9.62	9.62	0.26	0	0	0.1	0.7
ENSMUSG00000038982	BLOC1S5	biogenesis of lysosomal organelles complex-1, subunit 5, muted	intracellular|cell|transport vesicle|BLOC-1 complex|BLOC-1 complex|	anterograde axon cargo transport|vesicle-mediated transport|neuron projection development|melanosome transport|otolith morphogenesis|endosome to melanosome transport|developmental pigmentation|anterograde synaptic vesicle transport|positive regulation of pigment cell differentiation|	protein binding|	10	0.9	5.65	10	0.5	5.41	0.6	9.56	9.56	0.261	0	0	0.2	1.5
ENSMUSG00000019863	QRSL1	glutaminyl-tRNA synthase (glutamine-hydrolyzing)-like 1	mitochondrion|glutamyl-tRNA(Gln) amidotransferase complex|	translation|mitochondrial translation|glutaminyl-tRNAGln biosynthesis via transamidation|	nucleotide binding|ATP binding|ligase activity|carbon-nitrogen ligase activity, with glutamine as amido-N-donor|glutaminyl-tRNA synthase (glutamine-hydrolyzing) activity|	9	0.3	0.815	9	1	11.2	1	9.53	9.53	0.262	0	0	0.1	2
ENSMUSG00000030037	MRPL53	mitochondrial ribosomal protein L53	mitochondrion|ribosome|ribonucleoprotein complex|	biological_process|	molecular_function|	10	0.1	0.106	10	0.8	12.1	0.8	9.39	9.39	0.265	0	0	0.5	1.9
ENSMUSG00000027424	MGME1	mitochondrial genome maintainance exonuclease 1	mitochondrion|mitochondrion|	mitochondrial genome maintenance|DNA catabolic process, exonucleolytic|mitochondrial DNA replication|mitochondrial DNA replication|DNA repair|cellular response to DNA damage stimulus|mitochondrial DNA repair|	nuclease activity|exonuclease activity|single-stranded DNA exodeoxyribonuclease activity|single-stranded DNA exodeoxyribonuclease activity|hydrolase activity|phosphoric ester hydrolase activity|T/G mismatch-specific endonuclease activity|retroviral 3' processing activity|	10	0	0	10	1	11.9	1	9.34	9.34	0.266	0	0	0.1	1.7
ENSMUSG00000051169	RPUSD3	RNA pseudouridylate synthase domain containing 3	cellular_component|	pseudouridine synthesis|RNA modification|	RNA binding|pseudouridine synthase activity|poly(A) RNA binding|	10	-0.4	6.3	10	-0.5	3.31	-0.4	9.21	-9.21	0.269	0	0	-0.9	-0.1
ENSMUSG00000030780	BC017158	cDNA sequence BC017158	membrane|membrane|integral component of membrane|	biological_process|	molecular_function|	10	0.5	5.82	10	0.6	3.46	0.6	8.92	8.92	0.275	0	0	0.2	1.2
ENSMUSG00000066235	POMGNT2	protein O-linked mannose beta 1,4-N-acetylglucosaminyltransferase 2	endoplasmic reticulum|membrane|integral component of membrane|	protein O-linked glycosylation|	alpha-1,6-mannosyltransferase activity|alpha-1,2-mannosyltransferase activity|mannosyltransferase activity|alpha-1,3-mannosyltransferase activity|alpha-1,3-galactosyltransferase activity|UDP-glucose:glycoprotein glucosyltransferase activity|glycolipid mannosyltransferase activity|oligosaccharyl transferase activity|dolichyl-phosphate-glucose-glycolipid alpha-glucosyltransferase activity|acetylglu…	10	-0.6	7.38	10	-1.2	4.57	-1.1	8.89	-8.89	0.276	0	0	-1.8	-0.3
ENSMUSG00000025982	SF3B1	splicing factor 3b, subunit 1	nucleus|nucleus|spliceosomal complex|U12-type spliceosomal complex|intracellular membrane-bounded organelle|catalytic step 2 spliceosome|	RNA splicing, via transesterification reactions|mRNA splicing, via spliceosome|mRNA processing|RNA splicing|anterior/posterior pattern specification|	chromatin binding|protein binding|poly(A) RNA binding|	9	-0.9	10.2	9	0.6	10.1	0.5	8.88	8.88	0.276	0	0	-1.6	1.9
ENSMUSG00000034037	FGD5	FYVE, RhoGEF and PH domain containing 5	cellular_component|cytoplasm|endosome|endoplasmic reticulum|Golgi apparatus|cytoskeleton|plasma membrane|membrane|cell projection|	biological_process|regulation of Rho protein signal transduction|	molecular_function|guanyl-nucleotide exchange factor activity|Rho guanyl-nucleotide exchange factor activity|metal ion binding|	10	-0.3	0.869	10	0.3	9.83	0.3	8.59	8.59	0.283	0	0	0.1	0.8
ENSMUSG00000049760	2410015M20RIK	RIKEN cDNA 2410015M20 gene	mitochondrion|	biological_process|	molecular_function|	10	1	3.61	10	0.8	5.84	0.9	8.57	8.57	0.284	0	0	-0.1	2
ENSMUSG00000042426	DHX29	DEAH (Asp-Glu-Ala-His) box polypeptide 29	cytoplasm|mitochondrion|eukaryotic 43S preinitiation complex|	translation|translational initiation|biological_process|	nucleotide binding|nucleic acid binding|translation initiation factor activity|helicase activity|ATP binding|ATP-dependent helicase activity|hydrolase activity|ribosomal small subunit binding|poly(A) RNA binding|	10	0.2	2.28	10	0.5	8.26	0.4	8.43	8.43	0.287	0	0	-0.5	1.3
ENSMUSG00000026798	COQ4	coenzyme Q4 homolog (yeast)	mitochondrion|mitochondrion|mitochondrial inner membrane|membrane|	ubiquinone biosynthetic process|biological_process|	molecular_function|	10	0.1	0.425	10	0.9	11.1	0.8	8.4	8.4	0.288	0	0	0.4	1.9
ENSMUSG00000024181	MRPL28	mitochondrial ribosomal protein L28	intracellular|nucleus|cytoplasm|mitochondrion|mitochondrion|mitochondrial ribosome|ribosome|ribonucleoprotein complex|	translation|biological_process|	structural constituent of ribosome|poly(A) RNA binding|	10	0.5	5.21	9	0.3	4.31	0.4	8.38	8.38	0.288	0	0	0.1	1
ENSMUSG00000040824	SNRPD2	small nuclear ribonucleoprotein D2	nucleus|spliceosomal complex|U1 snRNP|U4 snRNP|U12-type spliceosomal complex|cytoplasm|cytosol|virion|viral nucleocapsid|ribonucleoprotein complex|small nuclear ribonucleoprotein complex|methylosome|pICln-Sm protein complex|SMN-Sm protein complex|extracellular vesicular exosome|catalytic step 2 spliceosome|	spliceosomal snRNP assembly|mRNA processing|RNA splicing|	poly(A) RNA binding|	7	0.5	3.16	6	0.8	6.08	0.6	8.32	8.32	0.29	0	0	0.1	2
ENSMUSG00000062981	MRPL42	mitochondrial ribosomal protein L42	mitochondrion|mitochondrion|mitochondrial small ribosomal subunit|ribosome|plasma membrane|ribonucleoprotein complex|	biological_process|	poly(A) RNA binding|	10	0.4	2.31	10	0.7	6.5	0.7	8.21	8.21	0.293	0	0	0.1	2
ENSMUSG00000057541	PUS7	pseudouridylate synthase 7 homolog (S. cerevisiae)	cellular_component|	biological_process|	enzyme binding|poly(A) RNA binding|	10	0.4	5.16	10	0.3	3.81	0.3	8.21	8.21	0.293	0	0	0.1	0.8
ENSMUSG00000015023	DDX19A	DEAD (Asp-Glu-Ala-Asp) box polypeptide 19a	nucleus|nuclear pore|cytoplasm|membrane|membrane|	transport|protein transport|positive regulation of apoptotic process|mRNA transport|	nucleotide binding|nucleic acid binding|RNA binding|helicase activity|ATP binding|hydrolase activity|	9	0.5	6.01	9	0.3	3.99	0.3	8.19	8.19	0.293	0	0	0.1	0.9
ENSMUSG00000013662	ATAD1	ATPase family, AAA domain containing 1	mitochondrion|peroxisome|peroxisomal membrane|plasma membrane|membrane|membrane|cell junction|synapse|postsynaptic membrane|	positive regulation of receptor internalization|ATP catabolic process|learning|memory|negative regulation of synaptic transmission, glutamatergic|	nucleotide binding|protein binding|ATP binding|hydrolase activity|ATPase activity|	10	-0.1	0.487	10	-0.3	8.55	-0.3	8.11	-8.11	0.295	0	0	-0.8	-0.1
ENSMUSG00000044957	PP2D1	protein phosphatase 2C-like domain containing 1	cellular_component|	biological_process|	molecular_function|catalytic activity|	10	-1	11	10	-0.1	0.417	-1	8.07	-8.07	0.297	0	0	-1.9	-0.2
ENSMUSG00000016619	NUP50	nucleoporin 50	intracellular|cell|nucleus|nuclear pore|nuclear pore|ribonucleoprotein complex|nuclear membrane|	neural tube formation|nucleocytoplasmic transport|	nucleocytoplasmic transporter activity|protein binding|	10	1.3	10.5	10	0.2	3.51	1.3	8.03	8.03	0.298	0	0	0.3	2
ENSMUSG00000034226	RHOV	ras homolog gene family, member V	cellular_component|intracellular|endosome|plasma membrane|membrane|	signal transduction|small GTPase mediated signal transduction|	nucleotide binding|GTP binding|metal ion binding|	10	0.4	6.53	10	0.3	1.96	0.4	8.02	8.02	0.298	0	0	0.1	0.9
ENSMUSG00000052962	MRPL35	mitochondrial ribosomal protein L35	intracellular|mitochondrion|ribosome|ribonucleoprotein complex|	translation|biological_process|	molecular_function|structural constituent of ribosome|	10	-0.7	8.07	10	0.8	2.46	0.7	7.75	7.75	0.306	0	0	-1.1	2
ENSMUSG00000012535	TNPO3	transportin 3	nucleus|cytoplasm|intracellular membrane-bounded organelle|	transport|protein transport|splicing factor protein import into nucleus|	molecular_function|	7	0.2	0.567	7	0.9	9.12	0.8	7.68	7.68	0.308	0	0	0.3	1.9
ENSMUSG00000037363	LETM2	leucine zipper-EF-hand containing transmembrane protein 2	cellular_component|mitochondrion|mitochondrial inner membrane|membrane|integral component of membrane|	biological_process|	molecular_function|	10	0.5	6.41	10	0.3	1.95	0.4	7.64	7.64	0.309	0	0	0.1	1.1
ENSMUSG00000049134	NRAP	nebulin-related anchoring protein	fascia adherens|muscle tendon junction|myofibril|	actin cytoskeleton organization|	actin binding|protein binding|zinc ion binding|vinculin binding|metal ion binding|muscle alpha-actinin binding|	10	0.1	0.0928	10	0.9	9.38	0.8	7.55	7.55	0.311	0	0	0.4	2
ENSMUSG00000078919	DPM1	dolichol-phosphate (beta-D) mannosyltransferase 1	nucleus|endoplasmic reticulum|endoplasmic reticulum membrane|membrane|dolichol-phosphate-mannose synthase complex|intracellular membrane-bounded organelle|	GPI anchor biosynthetic process|GPI anchor biosynthetic process|dolichol metabolic process|dolichol metabolic process|GDP-mannose metabolic process|protein mannosylation|protein O-linked mannosylation|mannosylation|	dolichyl-phosphate-mannose-protein mannosyltransferase activity|dolichyl-phosphate beta-D-mannosyltransferase activity|dolichyl-phosphate beta-D-mannosyltransferase activity|mannose binding|alcohol binding|	1	0.8	3.89	1	0.6	4.19	0.7	7.53	7.53	0.312	0	0	0.4	2
ENSMUSG00000019763	RMND1	required for meiotic nuclear division 1 homolog (S. cerevisiae)	mitochondrion|mitochondrion|	translation|biological_process|	molecular_function|	10	-0.3	2.73	10	-0.4	5.43	-0.4	7.5	-7.5	0.312	0	0	-1	-0.1
ENSMUSG00000058267	MRPS14	mitochondrial ribosomal protein S14	intracellular|mitochondrion|mitochondrion|mitochondrial small ribosomal subunit|ribosome|ribonucleoprotein complex|nuclear membrane|	translation|biological_process|	structural constituent of ribosome|poly(A) RNA binding|	9	0.3	1.02	9	0.4	7.11	0.3	7.46	7.46	0.314	0	0	0.1	1.1
ENSMUSG00000027420	BFSP1	beaded filament structural protein 1, in lens-CP94	cytoplasm|cytoplasm|mitochondrion|cytoskeleton|intermediate filament|plasma membrane|actin cytoskeleton|membrane|	cell maturation|lens fiber cell development|	structural molecule activity|structural constituent of eye lens|protein binding|	10	-0.2	0.901	10	1	10.7	1	7.41	7.41	0.315	0	0	0.2	2
ENSMUSG00000020709	ADAP2	ArfGAP with dual PH domains 2	cytoplasm|mitochondrial envelope|cytosol|plasma membrane|membrane|	heart development|regulation of ARF GTPase activity|inositol lipid-mediated signaling|	GTPase activator activity|1-phosphatidylinositol binding|phosphatidylinositol-4,5-bisphosphate binding|phosphatidylinositol-3,4,5-trisphosphate binding|ARF GTPase activator activity|zinc ion binding|phosphatidylinositol-3,4-bisphosphate binding|inositol 1,3,4,5 tetrakisphosphate binding|metal ion binding|	10	0	0	10	0.4	9.27	0.4	7.3	7.3	0.319	0	0	0	1.2
ENSMUSG00000032643	FHL3	four and a half LIM domains 3	stress fiber|nucleus|Z disc|	actin cytoskeleton organization|	actin binding|protein binding|zinc ion binding|metal ion binding|	10	0.1	0.095	10	0.4	8.78	0.4	7.28	7.28	0.319	0	0	0	1.2
ENSMUSG00000074211	SDHAF1	succinate dehydrogenase complex assembly factor 1	mitochondrion|mitochondrion|	mitochondrial respiratory chain complex II assembly|	molecular_function|	3	0.8	4.91	3	0.4	3.56	0.6	7.12	7.12	0.324	0	0	0.2	1.9
ENSMUSG00000079025	GSDMC	gasdermin C	cytoplasm|mitochondrion|microtubule organizing center|	biological_process|	molecular_function|	10	0.4	3.23	10	0.5	4.22	0.5	7.1	7.1	0.325	0	0	0.1	1.3
ENSMUSG00000038838	VARS2	valyl-tRNA synthetase 2, mitochondrial (putative)	mitochondrion|	translation|tRNA aminoacylation for protein translation|valyl-tRNA aminoacylation|	nucleotide binding|aminoacyl-tRNA editing activity|aminoacyl-tRNA ligase activity|valine-tRNA ligase activity|ATP binding|ligase activity|	8	-0.3	1.27	8	0.4	7.67	0.4	7.1	7.1	0.325	0	0	-0.4	1.1
ENSMUSG00000025555	FARP1	FERM, RhoGEF (Arhgef) and pleckstrin domain protein 1 (chondrocyte-derived)	cytoplasm|cytosol|cytoskeleton|plasma membrane|membrane|extrinsic component of membrane|cell junction|dendrite|extrinsic component of cytoplasmic side of plasma membrane|cell projection|neuron projection|synapse|	multicellular organismal development|synapse assembly|negative regulation of phosphatase activity|positive regulation of Rac GTPase activity|regulation of Rho protein signal transduction|dendrite morphogenesis|	guanyl-nucleotide exchange factor activity|Rho guanyl-nucleotide exchange factor activity|cytoskeletal protein binding|Rac guanyl-nucleotide exchange factor activity|Rac GTPase binding|	10	-0.6	5.87	10	-0.2	1.99	-0.5	6.92	-6.92	0.331	0	0	-1.5	0.3
ENSMUSG00000038013	WIPF2	WAS/WASL interacting protein family, member 2	cellular_component|cytoplasm|cytoskeleton|	biological_process|	molecular_function|actin binding|	10	1.1	8.33	10	0.4	0.518	0.6	6.86	6.86	0.333	0	0	0.2	1.9
ENSMUSG00000040029	IPO8	importin 8	nucleus|cytoplasm|integral component of plasma membrane|	ATP catabolic process|transport|intracellular protein transport|protein transport|transmembrane transport|	Ran GTPase binding|ATPase activity, coupled to transmembrane movement of substances|	10	-0.2	2.59	10	-0.3	4.5	-0.3	6.76	-6.76	0.336	0	0	-0.7	0
ENSMUSG00000035248	ZCCHC6	zinc finger, CCHC domain containing 6	cellular_component|	RNA 3'-end processing|	nucleic acid binding|zinc ion binding|transferase activity|nucleotidyltransferase activity|poly(A) RNA binding|metal ion binding|RNA uridylyltransferase activity|	10	-0.3	5.13	10	-0.3	1.79	-0.3	6.62	-6.62	0.342	0	0	-0.9	0.1
ENSMUSG00000026784	PDSS1	prenyl (solanesyl) diphosphate synthase, subunit 1	mitochondrion|	ubiquinone biosynthetic process|ubiquinone biosynthetic process|isoprenoid biosynthetic process|isoprenoid biosynthetic process|protein heterotetramerization|	trans-hexaprenyltranstransferase activity|trans-hexaprenyltranstransferase activity|transferase activity|metal ion binding|protein heterodimerization activity|protein heterodimerization activity|trans-octaprenyltranstransferase activity|	10	0.2	1.87	10	0.5	6.02	0.5	6.61	6.61	0.342	0	0	0	1.5
ENSMUSG00000079614	SEH1L	SEH1-like (S. cerevisiae	chromosome, centromeric region|kinetochore|nucleus|nuclear pore|chromosome|nuclear pore outer ring|	cytokine production involved in inflammatory response|transport|nuclear pore organization|cell cycle|chromosome segregation|mitotic nuclear division|mitotic metaphase plate congression|protein transport|defense response to Gram-positive bacterium|mRNA transport|cell division|attachment of spindle microtubules to kinetochore involved in mitotic sister chromatid segregation|	molecular_function|	9	0.3	2.23	10	0.6	5.42	0.5	6.6	6.6	0.342	0	0	-0.9	1.4
ENSMUSG00000003955	FAM162A	family with sequence similarity 162, member A	nucleus|cytoplasm|mitochondrion|mitochondrion|membrane|integral component of membrane|extracellular vesicular exosome|	apoptotic process|activation of cysteine-type endopeptidase activity involved in apoptotic process|transformed cell apoptotic process|positive regulation of apoptotic process|positive regulation of apoptotic process|neuron apoptotic process|neuron apoptotic process|cellular response to hypoxia|cellular response to hypoxia|positive regulation of release of cytochrome c from mitochondria|positive r…	molecular_function|	10	-1.4	9.87	10	-0.1	0.589	-1.3	6.51	-6.51	0.346	0	0	-2	-0.5
ENSMUSG00000025362	RPS26	ribosomal protein S26	nucleolus|cytoplasm|small ribosomal subunit|membrane|cytosolic small ribosomal subunit|extracellular vesicular exosome|	negative regulation of RNA splicing|	mRNA binding|poly(A) RNA binding|	5	0.6	3.53	5	0.9	4.08	0.8	6.44	6.44	0.348	0	0	-0.7	2
ENSMUSG00000027485	BPIFB1	BPI fold containing family B, member 1	extracellular region|extracellular space|extracellular vesicular exosome|	innate immune response in mucosa|immune system process|negative regulation of toll-like receptor 4 signaling pathway|innate immune response|	lipid binding|	10	-1	6.06	10	-0.6	2.1	-0.8	6.42	-6.42	0.349	0	0	-2	-0.3
ENSMUSG00000028386	SLC46A2	solute carrier family 46, member 2	plasma membrane|cell surface|membrane|integral component of membrane|	transport|T cell homeostasis|regulation of T cell differentiation|thymus development|transmembrane transport|negative regulation of T cell apoptotic process|	molecular_function|transporter activity|	10	0.4	0.995	10	0.3	5.66	0.3	6.36	6.36	0.352	0	0	0	1
ENSMUSG00000029036	ATAD3A	ATPase family, AAA domain containing 3A	mitochondrion|mitochondrion|mitochondrial inner membrane|membrane|integral component of membrane|mitochondrial nucleoid|	cell growth|negative regulation of apoptotic process|	nucleotide binding|molecular_function|ATP binding|	6	0.7	3.52	5	0.4	4.04	0.4	6.34	6.34	0.353	0	0	0.1	1.7
ENSMUSG00000057388	MRPL18	mitochondrial ribosomal protein L18	extracellular space|mitochondrion|mitochondrion|ribosome|ribonucleoprotein complex|	transport|rRNA import into mitochondrion|	RNA binding|5S rRNA binding|	10	-0.1	0.0187	10	0.7	9.07	0.7	6.28	6.28	0.355	0	0	-0.9	2
ENSMUSG00000022412	MIEF1	mitochondrial elongation factor 1	mitochondrion|mitochondrion|mitochondrial outer membrane|membrane|integral component of membrane|	mitochondrial fission|positive regulation of mitochondrial fission|positive regulation of mitochondrial fission|	nucleotide binding|GDP binding|identical protein binding|ADP binding|	10	0.6	4.43	10	0.4	2.34	0.5	6.26	6.26	0.355	0	0	0.1	1.4
ENSMUSG00000056293	GSDMC2	gasdermin C2	cytoplasm|mitochondrion|microtubule organizing center|	biological_process|	molecular_function|	10	0	0	10	0.3	6.87	0.3	6.25	6.25	0.356	0	0	0	0.9
ENSMUSG00000071528	USMG5	upregulated during skeletal muscle growth 5	mitochondrion|mitochondrial inner membrane|mitochondrial proton-transporting ATP synthase complex|membrane|integral component of membrane|extracellular vesicular exosome|	biological_process|	molecular_function|	4	-0.6	2.74	4	0.8	4.84	0.8	6.23	6.23	0.357	0	0	-0.8	2
ENSMUSG00000032803	CDV3	carnitine deficiency-associated gene expressed in ventricle 3	nucleolus|cytoplasm|cytoplasm|	biological_process|	molecular_function|	10	-0.3	0.996	10	-0.3	5.47	-0.3	6.21	-6.21	0.357	0	0	-1	0
ENSMUSG00000031916	COG8	component of oligomeric golgi complex 8	Golgi apparatus|membrane|membrane|Golgi transport complex|	transport|biological_process|protein transport|	molecular_function|	8	0.4	3.3	8	0.6	3.79	0.4	6.19	6.19	0.358	0	0	-0.3	1.4
ENSMUSG00000059434	GCKR	glucokinase regulatory protein	intracellular|cell|nucleus|nucleus|nucleoplasm|cytoplasm|mitochondrion|cytosol|	protein import into nucleus, translocation|protein import into nucleus, translocation|cellular glucose homeostasis|carbohydrate metabolic process|response to fructose|negative regulation of glucokinase activity|negative regulation of glucokinase activity|positive regulation of glucokinase activity|protein localization to nucleus|negative regulation of catalytic activity|urate metabolic process|tr…	enzyme inhibitor activity|enzyme binding|protein domain specific binding|carbohydrate binding|fructose-6-phosphate binding|	10	0.3	1.76	10	0.4	4.67	0.4	6.08	6.08	0.363	0	0	-0.2	1.4
ENSMUSG00000062257	OPCML	opioid binding protein/cell adhesion molecule-like	extracellular vesicular exosome|	biological_process|	molecular_function|	10	-0.3	3.48	10	-0.2	2.92	-0.3	6.08	-6.08	0.363	0	0	-0.8	0.1
ENSMUSG00000054312	MRPS21	mitochondrial ribosomal protein S21	mitochondrion|mitochondrial inner membrane|mitochondrial small ribosomal subunit|ribosome|ribonucleoprotein complex|	translation|biological_process|	structural constituent of ribosome|poly(A) RNA binding|	9	-0.9	6.45	10	0.5	3.07	-0.8	6.08	-6.08	0.363	0	0	-2	0.6
ENSMUSG00000033557	FAM20B	family with sequence similarity 20, member B	Golgi apparatus|membrane|integral component of membrane|	phosphorylation|	nucleotide binding|ATP binding|phosphofructokinase activity|phosphorylase kinase regulator activity|cobinamide kinase activity|phytol kinase activity|kinase activity|phosphatidylinositol phosphate kinase activity|cyclin-dependent protein serine/threonine kinase regulator activity|transferase activity|phosphotransferase activity, alcohol group as acceptor|phenol kinase activity|cyclin-dependent pr…	10	0	0	10	0.3	6.85	0.3	6.07	6.07	0.363	0	0	-0.1	0.8
ENSMUSG00000024381	BIN1	bridging integrator 1	nucleus|cytoplasm|synaptic vesicle|Z disc|T-tubule|axon|I band|node of Ranvier|axon initial segment|varicosity|axon terminus|cerebellar mossy fiber|lipid tube|	endocytosis|multicellular organismal development|regulation of endocytosis|cell differentiation|muscle cell differentiation|positive regulation of apoptotic process|positive regulation of GTPase activity|regulation of neuron differentiation|positive regulation of endocytosis|positive regulation of astrocyte differentiation|lipid tube assembly|regulation of cell cycle arrest|	protein binding|protein complex binding|identical protein binding|protein heterodimerization activity|tau protein binding|GTPase binding|	10	-0.3	4.05	10	-0.2	2.38	-0.3	5.97	-5.97	0.367	0	0	-1.1	0.1
ENSMUSG00000038072	GALNT11	UDP-N-acetyl-alpha-D-galactosamine:polypeptide N-acetylgalactosaminyltransferase 11	cellular_component|Golgi apparatus|membrane|integral component of membrane|	Notch signaling pathway|protein O-linked glycosylation via threonine|	polypeptide N-acetylgalactosaminyltransferase activity|Notch binding|transferase activity|transferase activity, transferring glycosyl groups|metal ion binding|	10	-0.3	2.04	10	-0.3	4.19	-0.3	5.93	-5.93	0.369	0	0	-1	0
ENSMUSG00000069844	SCO1	SCO cytochrome oxidase deficient homolog 1 (yeast)	mitochondrion|mitochondrial inner membrane|myofibril|	copper ion transport|cellular copper ion homeostasis|biological_process|respiratory chain complex IV assembly|	molecular_function|copper ion binding|metal ion binding|	9	0.3	2.49	9	0.5	4.36	0.5	5.91	5.91	0.369	0	0	-0.7	1.3
ENSMUSG00000094724	RNASET2B	ribonuclease T2B	extracellular space|lysosome|endoplasmic reticulum lumen|extracellular vesicular exosome|	RNA phosphodiester bond hydrolysis|	ribonuclease activity|	10	0.4	3.21	10	0.8	4.25	0.3	5.87	5.87	0.371	0	0	0.1	1.5
ENSMUSG00000023912	SLC25A27	solute carrier family 25, member 27	mitochondrion|mitochondrion|membrane|integral component of membrane|neuronal cell body|apical part of cell|	transport|positive regulation of cell proliferation|negative regulation of mitochondrial membrane potential|cellular triglyceride homeostasis|negative regulation of apoptotic process|regulation of glucose import|negative regulation of mitochondrial calcium ion concentration|neuron death|	molecular_function|	10	0.1	0.347	10	0.3	5.93	0.3	5.8	5.8	0.374	0	0	-0.1	0.9
ENSMUSG00000020437	MYO1G	myosin IG	plasma membrane|membrane|membrane|myosin complex|extracellular vesicular exosome|	biological_process|	nucleotide binding|motor activity|actin binding|calmodulin binding|ATP binding|	10	0.5	5.84	10	0.2	1.46	0.4	5.79	5.79	0.375	0	0	-0.2	1.5
ENSMUSG00000095687	RNASET2A	ribonuclease T2A	extracellular space|lysosome|endoplasmic reticulum lumen|extracellular vesicular exosome|	RNA phosphodiester bond hydrolysis|	ribonuclease activity|	10	0.4	3.21	10	0.8	4.18	0.3	5.77	5.77	0.376	0	0	0.1	1.5
ENSMUSG00000073702	RPL31	ribosomal protein L31	intracellular|ribosome|membrane|cytosolic large ribosomal subunit|ribonucleoprotein complex|extracellular vesicular exosome|	translation|	structural constituent of ribosome|poly(A) RNA binding|	7	-0.6	6.24	7	0.2	2.85	-0.4	5.63	-5.63	0.382	0	0	-1.7	0.9
ENSMUSG00000019214	CHTF18	CTF18, chromosome transmission fidelity factor 18	nucleus|cytoplasm|membrane|	DNA replication|cell cycle|reciprocal meiotic recombination|male meiosis|spermatogenesis|negative regulation of chromosome segregation|	nucleotide binding|molecular_function|DNA binding|ATP binding|	10	-0.5	0.503	10	0.6	7.59	0.6	5.58	5.58	0.384	0	0	-0.3	1.7
ENSMUSG00000028140	MRPL9	mitochondrial ribosomal protein L9	intracellular|mitochondrion|mitochondrion|ribosome|ribonucleoprotein complex|	translation|biological_process|	structural constituent of ribosome|poly(A) RNA binding|	9	-0.3	2.72	10	0.8	3.57	0.8	5.52	5.52	0.387	0	0	-0.3	2
ENSMUSG00000038400	PMEPA1	prostate transmembrane protein, androgen induced 1	cellular_component|plasma membrane|membrane|integral component of membrane|	biological_process|	protein binding|WW domain binding|	10	-1.4	8.97	10	0.5	0.976	-1.4	5.52	-5.52	0.387	0	0	-2	0
ENSMUSG00000014551	MRPS25	mitochondrial ribosomal protein S25	mitochondrion|mitochondrion|mitochondrial small ribosomal subunit|ribosome|ribonucleoprotein complex|	biological_process|	structural constituent of ribosome|	10	0.4	3.41	9	-0.9	8.54	-0.8	5.51	-5.51	0.387	0	0	-2	0.5
ENSMUSG00000055184	FAM72A	family with sequence similarity 72, member A	cytoplasm|mitochondrion|cytosol|membrane|	negative regulation of brain-derived neurotrophic factor-activated receptor activity|positive regulation of apoptotic process|	molecular_function|	9	-0.4	1.48	9	-0.6	4.45	-0.5	5.5	-5.5	0.388	0	0	-1.5	0
ENSMUSG00000028292	RARS2	arginyl-tRNA synthetase 2, mitochondrial	cytoplasm|mitochondrion|	translation|tRNA aminoacylation for protein translation|arginyl-tRNA aminoacylation|	nucleotide binding|aminoacyl-tRNA ligase activity|arginine-tRNA ligase activity|ATP binding|ligase activity|poly(A) RNA binding|	8	1.6	2.57	10	0.5	7.47	0.5	5.49	5.49	0.388	0	0	0.1	2.5
ENSMUSG00000022698	NAA50	N(alpha)-acetyltransferase 50, NatE catalytic subunit	cytoplasm|cytoplasm|NatA complex|extracellular vesicular exosome|	N-terminal protein amino acid acetylation|histone H4 acetylation|mitotic sister chromatid cohesion, centromeric|	dihydrolipoamide branched chain acyltransferase activity|peptide alpha-N-acetyltransferase activity|sterol O-acyltransferase activity|protein binding|N-acetyltransferase activity|O-acyltransferase activity|palmitoleoyl [acyl-carrier-protein]-dependent acyltransferase activity|H4 histone acetyltransferase activity|carnitine O-acyltransferase activity|acetyltransferase activity|C-acyltransferase ac…	9	0.3	1.77	8	0.3	3.98	0.3	5.47	5.47	0.389	0	0	-0.4	1.2
ENSMUSG00000060519	TOR3A	torsin family 3, member A	cytoplasm|endoplasmic reticulum|endoplasmic reticulum lumen|endoplasmic reticulum lumen|extracellular vesicular exosome|	ATP catabolic process|chaperone mediated protein folding requiring cofactor|	nucleotide binding|3-dehydroquinate dehydratase activity|protein binding|ATP binding|ATPase activity|	10	0.1	0.442	10	0.3	5.41	0.3	5.44	5.44	0.39	0	0	-0.2	1
ENSMUSG00000054065	PKP3	plakophilin 3	nucleus|plasma membrane|spot adherens junction|cell junction|desmosome|	desmosome assembly|cell adhesion|single organismal cell-cell adhesion|establishment of protein localization to plasma membrane|	protein binding|cell adhesion molecule binding|	10	-0.5	7.98	10	0.1	0.886	-0.4	5.43	-5.43	0.391	0	0	-1.3	0.3
ENSMUSG00000016200	SYT14	synaptotagmin XIV	membrane|integral component of membrane|	biological_process|	phospholipid binding|protein homodimerization activity|protein heterodimerization activity|	10	-1	7.52	10	-0.2	1.11	-0.9	5.39	-5.39	0.392	0	0	-2	0.1
ENSMUSG00000059668	KRT4	keratin 4	nucleus|intermediate filament|cell surface|keratin filament|keratin filament|intermediate filament cytoskeleton|	cytoskeleton organization|embryo development|epithelial cell differentiation|negative regulation of epithelial cell proliferation|	structural molecule activity|protein heterodimerization activity|	10	-0.3	2.39	10	0.4	4.13	0.4	5.32	5.32	0.395	0	0	-0.5	1
ENSMUSG00000038302	LACE1	lactation elevated 1	mitochondrion|	biological_process|	nucleotide binding|molecular_function|ATP binding|	10	0.3	3.14	10	0.3	2.42	0.3	5.27	5.27	0.397	0	0	0	1
ENSMUSG00000044496	2510039O18RIK	RIKEN cDNA 2510039O18 gene	membrane|membrane|integral component of membrane|	biological_process|	molecular_function|	10	0.3	1.56	10	0.4	3.98	0.4	5.26	5.26	0.398	0	0	0	1.1
ENSMUSG00000038762	ABCF1	ATP-binding cassette, sub-family F (GCN20), member 1	nucleus|nuclear envelope|nucleoplasm|cytoplasm|ribosome|membrane|polysomal ribosome|	translational initiation|positive regulation of translation|	nucleotide binding|ATP binding|translation activator activity|ATPase activity|ribosome binding|poly(A) RNA binding|	9	0.3	1.36	9	0.8	6.05	0.6	5.26	5.26	0.398	0	0	0	1.8
ENSMUSG00000034209	RASL10A	RAS-like, family 10, member A	cellular_component|nucleus|plasma membrane|membrane|	GTP catabolic process|signal transduction|small GTPase mediated signal transduction|biological_process|	nucleotide binding|GTP binding|	10	0.8	3.63	10	0.4	2.09	0.5	5.2	5.2	0.401	0	0	0	1.6
ENSMUSG00000018008	CYTH4	cytohesin 4	plasma membrane|plasma membrane|membrane|	regulation of cell adhesion|regulation of ARF protein signal transduction|positive regulation of GTPase activity|positive regulation of GTPase activity|	guanyl-nucleotide exchange factor activity|ARF guanyl-nucleotide exchange factor activity|ARF guanyl-nucleotide exchange factor activity|lipid binding|	10	0.2	0.859	10	0.7	5.58	0.6	5.13	5.13	0.404	0	0	-0.1	1.6
ENSMUSG00000034064	POGLUT1	protein O-glucosyltransferase 1	endoplasmic reticulum|endoplasmic reticulum lumen|extracellular vesicular exosome|	protein O-linked glycosylation|protein O-linked glycosylation|regulation of Notch signaling pathway|cardiovascular system development|	alpha-1,6-mannosyltransferase activity|alpha-1,2-mannosyltransferase activity|mannosyltransferase activity|alpha-1,3-mannosyltransferase activity|alpha-1,3-galactosyltransferase activity|UDP-glucose:glycoprotein glucosyltransferase activity|glycolipid mannosyltransferase activity|oligosaccharyl transferase activity|dolichyl-phosphate-glucose-glycolipid alpha-glucosyltransferase activity|acetylglu…	10	0.3	1.2	10	0.4	4.32	0.4	5.12	5.12	0.404	0	0	-0.8	1.2
ENSMUSG00000024533	SPIRE1	spire homolog 1 (Drosophila)	intracellular|cell|cytoplasm|Golgi apparatus|cytoskeleton|plasma membrane|cell cortex|membrane|cytoplasmic vesicle membrane|cytoplasmic vesicle|cleavage furrow|	transport|protein transport|vesicle-mediated transport|actin cytoskeleton organization|actin cytoskeleton organization|cleavage furrow formation|polar body extrusion after meiotic divisions|intracellular transport|Golgi vesicle transport|establishment of meiotic spindle localization|establishment of meiotic spindle localization|formin-nucleated actin cable assembly|	molecular_function|actin binding|	10	0.1	0.219	10	-0.8	7.87	-0.7	5.1	-5.1	0.405	0	0	-1.9	0.2
ENSMUSG00000015341	GOLGA7	golgi autoantigen, golgin subfamily a, 7	Golgi membrane|palmitoyltransferase complex|Golgi apparatus|Golgi stack|membrane|intrinsic component of Golgi membrane|extracellular vesicular exosome|	Golgi to plasma membrane transport|peptidyl-L-cysteine S-palmitoylation|Golgi to plasma membrane protein transport|protein stabilization|	molecular_function|	10	1.1	6.79	10	0	0	1	5.1	5.1	0.405	0	0	0.2	2
ENSMUSG00000021772	NKIRAS1	NFKB inhibitor interacting Ras-like protein 1	cellular_component|cytoplasm|membrane|	GTP catabolic process|signal transduction|small GTPase mediated signal transduction|biological_process|	nucleotide binding|GTP binding|	10	-0.3	1.62	10	-0.6	4.55	-0.4	5.02	-5.02	0.409	0	0	-1.5	0.2
ENSMUSG00000064068	MTX1	metaxin 1	mitochondrion|mitochondrial outer membrane|mitochondrial inner membrane|membrane|integral component of membrane|	protein targeting to mitochondrion|transport|protein transport|	None	9	0.7	7.33	10	0.1	0.311	0.6	4.98	4.98	0.411	0	0	0	1.7
ENSMUSG00000022601	RPL24	ribosomal protein L24	ribosome|membrane|cytosolic large ribosomal subunit|ribonucleoprotein complex|extracellular vesicular exosome|	ribosomal large subunit assembly|translation|translation|mitotic cell cycle checkpoint|exit from mitosis|optic nerve development|retinal ganglion cell axon guidance|retina development in camera-type eye|	structural constituent of ribosome|poly(A) RNA binding|	7	0.9	7.05	6	-0.2	0.886	0.6	4.92	4.92	0.414	0	0	-0.6	2
ENSMUSG00000031557	PLEKHA2	pleckstrin homology domain-containing, family A (phosphoinositide binding specific) member 2	nucleus|cytoplasm|plasma membrane|membrane|protein complex|	positive regulation of cell-matrix adhesion|	fibronectin binding|protein binding|1-phosphatidylinositol binding|lipid binding|PDZ domain binding|laminin binding|	10	-1	3.53	10	0.6	6.96	0.5	4.86	4.86	0.418	0	0	-1.2	2
ENSMUSG00000038240	PDSS2	prenyl (solanesyl) diphosphate synthase, subunit 2	cytoplasm|mitochondrion|	ubiquinone biosynthetic process|ubiquinone biosynthetic process|isoprenoid biosynthetic process|isoprenoid biosynthetic process|regulation of body fluid levels|protein heterotetramerization|	trans-hexaprenyltranstransferase activity|trans-hexaprenyltranstransferase activity|transferase activity|protein heterodimerization activity|protein heterodimerization activity|trans-octaprenyltranstransferase activity|	10	0.4	2.43	10	0.2	2.84	0.3	4.82	4.82	0.42	0	0	-0.2	1.2
ENSMUSG00000032536	TRAK1	trafficking protein, kinesin binding 1	nucleus|cytoplasm|mitochondrion|endosome|early endosome|	endosome to lysosome transport|	GABA receptor binding|	10	-0.4	4.71	10	-0.9	2.5	-0.5	4.8	-4.8	0.421	0	0	-1.9	0.1
ENSMUSG00000026827	GPD2	glycerol phosphate dehydrogenase 2, mitochondrial	mitochondrion|mitochondrial inner membrane|glycerol-3-phosphate dehydrogenase complex|membrane|	glycerol-3-phosphate metabolic process|glycerol-3-phosphate metabolic process|gluconeogenesis|NADH metabolic process|multicellular organism growth|camera-type eye development|oxidation-reduction process|	glycerol-3-phosphate dehydrogenase [NAD+] activity|glycerol-3-phosphate dehydrogenase activity|calcium ion binding|oxidoreductase activity|metal ion binding|sn-glycerol-3-phosphate:ubiquinone oxidoreductase activity|sn-glycerol-3-phosphate:ubiquinone-8 oxidoreductase activity|	10	-0.1	0.296	10	0.5	7.02	0.2	4.71	4.71	0.426	0	0	-0.1	1.4
ENSMUSG00000020415	PTTG1	pituitary tumor-transforming gene 1	nucleus|cytoplasm|	regulation of cell growth|DNA repair|cellular response to DNA damage stimulus|cell cycle|chromosome segregation|mitotic nuclear division|negative regulation of cell proliferation|cellular process|negative regulation of endopeptidase activity|homologous chromosome segregation|chromosome organization|cell division|	cysteine-type endopeptidase inhibitor activity|SH3 domain binding|heat shock protein binding|ribosome binding|	10	0.5	4.78	10	0.6	0.141	0.5	4.7	4.7	0.426	0	0	0	1.4
ENSMUSG00000025157	ZDHHC16	zinc finger, DHHC domain containing 16	cellular_component|endoplasmic reticulum|membrane|integral component of membrane|	apoptotic process|protein palmitoylation|	zinc ion binding|palmitoyltransferase activity|transferase activity|transferase activity, transferring acyl groups|protein-cysteine S-palmitoyltransferase activity|metal ion binding|	10	0.1	0.285	10	0.3	4.99	0.3	4.7	4.7	0.426	0	0	-0.1	1
ENSMUSG00000025016	TM9SF3	transmembrane 9 superfamily member 3	cellular_component|membrane|integral component of membrane|	biological_process|	molecular_function|	10	0.2	1.33	10	0.3	3.52	0.3	4.55	4.55	0.434	0	0	-0.2	1.1
ENSMUSG00000030801	KAT8	K(lysine) acetyltransferase 8	histone acetyltransferase complex|kinetochore|nucleus|chromosome|nuclear membrane|MLL1 complex|MSL complex|	transcription, DNA-templated|regulation of transcription, DNA-templated|chromatin modification|histone acetylation|myeloid cell differentiation|histone H4-K5 acetylation|histone H4-K8 acetylation|histone H4-K16 acetylation|negative regulation of transcription, DNA-templated|positive regulation of transcription, DNA-templated|	histone acetyltransferase activity|transcription factor binding|acetyltransferase activity|acetyltransferase activity|transferase activity|transferase activity, transferring acyl groups|transferase activity, transferring acyl groups other than amino-acyl groups|enzyme binding|methylated histone binding|histone acetyltransferase activity (H4-K5 specific)|histone acetyltransferase activity (H4-K8 s…	2	0.4	1.29	3	0.3	3.49	0.3	4.49	4.49	0.438	0	0	-0.5	2
ENSMUSG00000063316	RPL27	ribosomal protein L27	nucleus|membrane|cytosolic large ribosomal subunit|ribonucleoprotein complex|extracellular vesicular exosome|	None	poly(A) RNA binding|	3	0	0	2	0.5	5.55	0.4	4.41	4.41	0.443	0	0	-0.3	2
ENSMUSG00000044042	FMN1	formin 1	nucleus|cytoplasm|cytoskeleton|actin filament|plasma membrane|microtubule cytoskeleton|membrane|cell junction|	kidney development|gene expression|positive regulation of actin filament polymerization|forelimb morphogenesis|hindlimb morphogenesis|actin nucleation|skeletal system morphogenesis|dendrite morphogenesis|dendrite morphogenesis|positive regulation of actin nucleation|positive regulation of focal adhesion assembly|limb development|ureteric bud invasion|	actin binding|protein binding|microtubule binding|SH3 domain binding|	10	1.8	6.6	10	0.5	0.649	1.7	4.39	4.39	0.444	0	0	0.1	3
ENSMUSG00000026860	SH3GLB2	SH3-domain GRB2-like endophilin B2	cytoplasm|	biological_process|	molecular_function|	10	-0.3	2.32	10	0.4	6.73	0.3	4.37	4.37	0.445	0	0	-0.7	1.3
ENSMUSG00000009647	MCU	mitochondrial calcium uniporter	intracellular|cell|mitochondrion|mitochondrion|mitochondrion|mitochondrial inner membrane|membrane|integral component of membrane|integral component of mitochondrial inner membrane|calcium channel complex|uniplex complex|	transport|ion transport|calcium ion transport|mitochondrial calcium ion transport|mitochondrial calcium ion transport|calcium-mediated signaling|positive regulation of insulin secretion|protein complex oligomerization|calcium ion import into mitochondrion|glucose homeostasis|mitochondrial calcium ion homeostasis|positive regulation of mitochondrial calcium ion concentration|positive regulation of…	calcium channel activity|protein binding|uniporter activity|identical protein binding|	10	0	0	10	0.2	5.09	0.2	4.33	4.33	0.448	0	0	-0.6	1
ENSMUSG00000021216	TUBAL3	tubulin, alpha-like 3	cytoplasm|cytoskeleton|microtubule|protein complex|	GTP catabolic process|microtubule-based process|protein polymerization|	nucleotide binding|GTPase activity|structural constituent of cytoskeleton|GTP binding|	10	0	0	10	0.4	4.78	0.3	4.3	4.3	0.449	0	0	-0.4	1.3
ENSMUSG00000066952	MYO1H	myosin 1H	myosin complex|	None	nucleotide binding|motor activity|actin binding|ATP binding|	10	0.3	2.58	10	0.2	2.13	0.2	4.28	4.28	0.451	0	0	-0.4	1
ENSMUSG00000029390	TMED2	transmembrane emp24 domain trafficking protein 2	endoplasmic reticulum|endoplasmic reticulum-Golgi intermediate compartment|Golgi apparatus|integral component of membrane|COPI-coated vesicle|zymogen granule membrane|intracellular membrane-bounded organelle|	in utero embryonic development|somitogenesis|neural tube closure|embryonic placenta development|heart looping|intracellular protein transport|Golgi organization|positive regulation of gene expression|somite rostral/caudal axis specification|negative regulation of GTPase activity|multicellular organism growth|post-anal tail morphogenesis|protein targeting to plasma membrane|	molecular_function|	10	0.1	0.487	10	0.3	4.62	0.3	4.28	4.28	0.451	0	0	-0.2	1.1
ENSMUSG00000000374	TRAPPC10	trafficking protein particle complex 10	cellular_component|Golgi apparatus|	transport|biological_process|vesicle-mediated transport|	molecular_function|	10	-0.4	2	10	-0.4	2.54	-0.4	4.28	-4.28	0.451	0	0	-1.4	0.4
ENSMUSG00000050967	CREG2	cellular repressor of E1A-stimulated genes 2	extracellular region|endoplasmic reticulum|Golgi apparatus|	biological_process|oxidation-reduction process|	molecular_function|FMN binding|oxidoreductase activity|	10	0.3	2.09	10	0.2	2.78	0.2	4.23	4.23	0.454	0	0	-0.9	1.2
ENSMUSG00000031994	ADAMTS8	a disintegrin-like and metallopeptidase (reprolysin type) with thrombospondin type 1 motif, 8	extracellular region|proteinaceous extracellular matrix|extracellular matrix|	proteolysis|	metalloendopeptidase activity|heparin binding|peptidase activity|metallopeptidase activity|zinc ion binding|hydrolase activity|metal ion binding|	10	0	0	10	0.3	5.69	0.3	4.23	4.23	0.454	0	0	-0.4	1.2
ENSMUSG00000038453	SRCIN1	SRC kinase signaling inhibitor 1	cytoplasm|cytoskeleton|plasma membrane|postsynaptic density|actin cytoskeleton|actin cytoskeleton|membrane|lamellipodium|cell junction|filopodium|axon|dendrite|cell projection|neuron projection|neuronal cell body|synapse|postsynaptic membrane|	exocytosis|negative regulation of cell adhesion|regulation of cell migration|substrate adhesion-dependent cell spreading|negative regulation of protein secretion|regulation of dendritic spine morphogenesis|positive regulation of protein tyrosine kinase activity|negative regulation of protein tyrosine kinase activity|	protein binding|protein kinase binding|protein domain specific binding|	10	0.5	1.11	10	0.4	3.34	0.4	4.2	4.2	0.455	0	0	-0.2	1.4
ENSMUSG00000022656	PVRL3	poliovirus receptor-related 3	plasma membrane|cell-cell junction|cell-cell adherens junction|membrane|integral component of membrane|cell junction|apical junction complex|synapse|postsynaptic membrane|	lens morphogenesis in camera-type eye|cell adhesion|homophilic cell adhesion|fertilization|single organismal cell-cell adhesion|retina morphogenesis in camera-type eye|	protein binding|protein homodimerization activity|cell adhesion molecule binding|	10	0.5	3.42	10	0.3	1.12	0.4	4.18	4.18	0.457	0	0	-0.1	1.6
ENSMUSG00000037375	HHAT	hedgehog acyltransferase	endoplasmic reticulum|membrane|integral component of membrane|	smoothened signaling pathway|multicellular organismal development|protein palmitoylation|	nucleotide binding|dihydrolipoamide branched chain acyltransferase activity|sterol O-acyltransferase activity|GTP binding|N-acetyltransferase activity|O-acyltransferase activity|palmitoleoyl [acyl-carrier-protein]-dependent acyltransferase activity|carnitine O-acyltransferase activity|acetyltransferase activity|C-acyltransferase activity|palmitoyltransferase activity|N-acyltransferase activity|ac…	10	0.2	0.382	10	1	5.89	1	4.18	4.18	0.457	0	0	-0.2	2
ENSMUSG00000051329	NUP160	nucleoporin 160	kinetochore|nucleus|nuclear pore|nuclear pore|nuclear pore outer ring|	mRNA export from nucleus|mRNA export from nucleus|transport|protein transport|mRNA transport|	nucleocytoplasmic transporter activity|nucleocytoplasmic transporter activity|	2	0.4	1.85	2	0.3	2.72	0.3	4.16	4.16	0.458	0	0	-0.7	2
ENSMUSG00000039956	MRAP	melanocortin 2 receptor accessory protein	endoplasmic reticulum|plasma membrane|membrane|integral component of membrane|	positive regulation of cAMP biosynthetic process|protein localization to cell surface|brown fat cell differentiation|	corticotropin hormone receptor binding|type 3 melanocortin receptor binding|type 4 melanocortin receptor binding|type 5 melanocortin receptor binding|type 1 melanocortin receptor binding|	10	0.1	0.345	10	0.5	4.78	0.5	4.16	4.16	0.458	0	0	-1.2	1.5
ENSMUSG00000032403	2300009A05RIK	RIKEN cDNA 2300009A05 gene	cellular_component|extracellular region|	biological_process|	molecular_function|	10	0.2	0.675	10	0.3	3.79	0.3	4.15	4.15	0.458	0	0	-0.2	1.2
ENSMUSG00000077450	RAB11B	RAB11B, member RAS oncogene family	cell|cytoplasm|mitochondrion|endosome|synaptic vesicle|membrane|cytoplasmic membrane-bounded vesicle|cell junction|cytoplasmic vesicle|synapse|phagocytic vesicle|recycling endosome|recycling endosome membrane|extracellular vesicular exosome|	receptor recycling|GTP catabolic process|GTP catabolic process|transport|small GTPase mediated signal transduction|protein transport|melanosome transport|transferrin transport|insulin secretion involved in cellular response to glucose stimulus|regulation of anion transport|constitutive secretory pathway|regulated secretory pathway|regulated secretory pathway|cellular response to acidity|retrograd…	nucleotide binding|GTPase activity|GTPase activity|protein binding|GTP binding|GTP binding|GDP binding|	10	0.3	2.55	10	0.2	2.28	0.3	4.11	4.11	0.461	0	0	-0.3	1.1
ENSMUSG00000001497	PAX9	paired box 9	nucleus|transcription factor complex|	transcription, DNA-templated|regulation of transcription, DNA-templated|multicellular organismal development|endoderm development|organ morphogenesis|odontogenesis|regulation of odontogenesis|negative regulation of transcription, DNA-templated|positive regulation of transcription from RNA polymerase II promoter|face morphogenesis|cellular response to growth factor stimulus|	DNA binding|sequence-specific DNA binding transcription factor activity|protein binding|	10	-0.4	3.45	10	-0.3	1.25	-0.3	4.1	-4.1	0.461	0	0	-1.3	0.5
ENSMUSG00000033542	ARHGEF5	Rho guanine nucleotide exchange factor (GEF) 5	None	myeloid dendritic cell chemotaxis|actin cytoskeleton organization|regulation of Rho GTPase activity|positive regulation of Rho GTPase activity|positive regulation of podosome assembly|	guanyl-nucleotide exchange factor activity|protein binding|	10	-0.1	0.00214	10	0.7	5.79	0.2	4.03	4.03	0.466	0	0	-0.1	1.7
ENSMUSG00000052698	TLN2	talin 2	ruffle|cytoplasm|cytoskeleton|plasma membrane|fascia adherens|focal adhesion|actin cytoskeleton|membrane|cell junction|synapse|	cytoskeletal anchoring at plasma membrane|cell adhesion|	actin binding|insulin receptor binding|structural molecule activity|structural constituent of cytoskeleton|	10	0	0	10	0.5	6.13	0.4	4.01	4.01	0.467	0	0	-0.3	1.4
ENSMUSG00000046603	TCAIM	T cell activation inhibitor, mitochondrial	mitochondrion|mitochondrion|	biological_process|	molecular_function|	10	0.3	2.07	10	0.5	2.23	0.4	3.97	3.97	0.47	0	0	-1	1.2
ENSMUSG00000013155	ENKD1	enkurin domain containing 1	cytoplasmic microtubule|microtubule cytoskeleton|	biological_process|	molecular_function|	10	0.2	1.88	10	0.2	2.31	0.2	3.93	3.93	0.472	0	0	-0.2	1.2
ENSMUSG00000037860	AIM2	absent in melanoma 2	nucleus|cytoplasm|cytoplasm|AIM2 inflammasome complex|AIM2 inflammasome complex|	activation of innate immune response|activation of innate immune response|positive regulation of defense response to virus by host|immune system process|apoptotic process|inflammatory response|negative regulation of NF-kappaB transcription factor activity|positive regulation of protein oligomerization|positive regulation of interleukin-1 beta production|positive regulation of interleukin-1 beta p…	DNA binding|double-stranded DNA binding|double-stranded DNA binding|protein binding|identical protein binding|identical protein binding|	10	0.5	3.46	10	0.2	1.11	0.4	3.91	3.91	0.474	0	0	-0.3	1.3
ENSMUSG00000009876	COX4I2	cytochrome c oxidase subunit IV isoform 2	mitochondrion|mitochondrial inner membrane|mitochondrial respiratory chain complex IV|membrane|mitochondrial membrane|	oxidation-reduction process|hydrogen ion transmembrane transport|hydrogen ion transmembrane transport|	cytochrome-c oxidase activity|cytochrome-c oxidase activity|	10	0	0	10	0.3	4.21	0.3	3.9	3.9	0.474	0	0	-0.2	1.3
ENSMUSG00000026342	SLC35F5	solute carrier family 35, member F5	cellular_component|membrane|integral component of membrane|	transport|biological_process|	molecular_function|	10	0.4	2	10	0.2	2.22	0.3	3.86	3.86	0.477	0	0	-0.3	1.2
ENSMUSG00000033705	STARD9	START domain containing 9	nucleus|cytoplasm|cytoskeleton|kinesin complex|microtubule|	microtubule-based movement|	nucleotide binding|microtubule motor activity|ATP binding|microtubule binding|lipid binding|	10	-0.5	4.85	10	0	0	-0.4	3.82	-3.82	0.479	0	0	-1.5	0.3
ENSMUSG00000039539	SGCZ	sarcoglycan zeta	cytoplasm|cytoskeleton|plasma membrane|sarcoglycan complex|membrane|integral component of membrane|	membrane organization|	protein binding|	10	-0.9	2	10	-1.1	2.61	-1	3.82	-3.82	0.479	0	0	-2	0.2
ENSMUSG00000014606	SLC25A11	solute carrier family 25 (mitochondrial carrier oxoglutarate carrier), member 11	nucleus|mitochondrion|mitochondrion|mitochondrial inner membrane|membrane|integral component of membrane|	transport|	transporter activity|poly(A) RNA binding|	10	0.4	2.71	10	0.5	1.39	0.4	3.76	3.76	0.484	0	0	-0.3	1.6
ENSMUSG00000066278	VPS37B	vacuolar protein sorting 37B (yeast)	ESCRT I complex|endosome|membrane|midbody|extracellular vesicular exosome|	transport|protein transport|	molecular_function|	10	0.6	4.25	10	0.2	1.44	0.3	3.76	3.76	0.484	0	0	-0.1	1.4
ENSMUSG00000026848	TOR1B	torsin family 1, member B	nucleus|nuclear envelope|nuclear envelope|cytoplasm|endoplasmic reticulum|endoplasmic reticulum lumen|endoplasmic reticulum lumen|membrane|extracellular vesicular exosome|	ATP catabolic process|endoplasmic reticulum organization|chaperone mediated protein folding requiring cofactor|protein homooligomerization|protein homooligomerization|nuclear membrane organization|	nucleotide binding|protein binding|ATP binding|hydrolase activity|ATPase activity|	10	0.6	5.85	10	0.1	0.234	0.4	3.75	3.75	0.484	0	0	0	1.6
ENSMUSG00000018909	ARRB1	arrestin, beta 1	chromatin|intracellular|nucleus|cytoplasm|cytosol|cytosol|plasma membrane|coated pit|postsynaptic density|membrane|basolateral plasma membrane|pseudopodium|cytoplasmic vesicle|cell projection|dendritic spine|postsynaptic membrane|	activation of MAPK activity|negative regulation of protein phosphorylation|positive regulation of protein phosphorylation|G-protein coupled receptor internalization|positive regulation of receptor internalization|transcription, DNA-templated|regulation of transcription, DNA-templated|transcription from RNA polymerase II promoter|transport|endocytosis|signal transduction|G-protein coupled receptor…	GTPase activator activity|insulin-like growth factor receptor binding|protein binding|transcription factor binding|estrogen receptor binding|mitogen-activated protein kinase kinase binding|ubiquitin protein ligase binding|alpha-1A adrenergic receptor binding|alpha-1B adrenergic receptor binding|angiotensin receptor binding|follicle-stimulating hormone receptor binding|V2 vasopressin receptor bind…	10	-0.1	0.0263	10	0.7	6.53	0.6	3.7	3.7	0.488	0	0	-0.7	1.8
ENSMUSG00000028234	RPS20	ribosomal protein S20	intracellular|cytoplasm|ribosome|small ribosomal subunit|membrane|cytosolic small ribosomal subunit|ribonucleoprotein complex|extracellular vesicular exosome|	translation|	RNA binding|structural constituent of ribosome|poly(A) RNA binding|	7	0	0	6	0.6	5.7	0.5	3.69	3.69	0.489	0	0	-1.1	1.9
ENSMUSG00000028412	SLC44A1	solute carrier family 44, member 1	mitochondrion|mitochondrial outer membrane|plasma membrane|membrane|membrane|integral component of membrane|extracellular vesicular exosome|	transport|choline transport|ion transmembrane transport|	choline transmembrane transporter activity|	10	0.8	5.06	10	0.2	2.4	0.2	3.69	3.69	0.489	0	0	0	1.7
ENSMUSG00000026492	TFB2M	transcription factor B2, mitochondrial	mitochondrion|mitochondrial matrix|mitochondrial nucleoid|	rRNA modification|transcription, DNA-templated|regulation of transcription, DNA-templated|rRNA processing|transcription from mitochondrial promoter|transcription initiation from mitochondrial promoter|rRNA methylation|methylation|positive regulation of transcription, DNA-templated|	rRNA (adenine-N6,N6-)-dimethyltransferase activity|transcription cofactor activity|RNA binding|protein C-terminal carboxyl O-methyltransferase activity|tRNA (guanine-N2-)-methyltransferase activity|methyltransferase activity|C-methyltransferase activity|N-methyltransferase activity|O-methyltransferase activity|S-methyltransferase activity|RNA methyltransferase activity|mRNA methyltransferase acti…	10	-0.6	5.68	10	0.7	4.71	-0.4	3.67	-3.67	0.49	0	0	-1.5	1.5
ENSMUSG00000002486	TCHP	trichoplein, keratin filament binding	cytoplasm|mitochondrion|centrosome|cytoskeleton|plasma membrane|membrane|keratin filament|apical cortex|	apoptotic process|negative regulation of cell growth|	molecular_function|	10	0.7	3.97	10	0.3	1.13	0.5	3.62	3.62	0.494	0	0	-0.2	1.7
ENSMUSG00000004843	CHMP2B	charged multivesicular body protein 2B	intracellular|nucleus|cytoplasm|mitochondrion|endosome|membrane|extracellular vesicular exosome|	transport|protein transport|	protein domain specific binding|	10	0.1	0.483	10	0.3	3.55	0.3	3.6	3.6	0.495	0	0	-0.2	1.3
ENSMUSG00000019791	HINT3	histidine triad nucleotide binding protein 3	nucleus|nucleolus|cytoplasm|mitochondrion|extracellular vesicular exosome|	biological_process|	nucleotide binding|catalytic activity|GPI-anchor transamidase activity|hydrolase activity|coenzyme F390-A hydrolase activity|coenzyme F390-G hydrolase activity|	10	-0.6	3.29	10	-0.3	0.722	-0.4	3.57	-3.57	0.497	0	0	-1.7	0.4
ENSMUSG00000040717	IL17RD	interleukin 17 receptor D	nucleus|Golgi apparatus|plasma membrane|membrane|integral component of membrane|	None	metal ion binding|	10	0.1	0.318	10	0.5	4.1	0.2	3.56	3.56	0.498	0	0	-0.5	1.5
ENSMUSG00000030257	SRGAP3	SLIT-ROBO Rho GTPase activating protein 3	intracellular|	signal transduction|	GTPase activator activity|protein binding|	10	-0.2	2.22	10	-0.2	1.57	-0.2	3.56	-3.56	0.498	0	0	-1.1	0.6
ENSMUSG00000068290	DDRGK1	DDRGK domain containing 1	endoplasmic reticulum|	biological_process|	molecular_function|	10	0	0	10	0.4	3.9	0.4	3.54	3.54	0.499	0	0	-0.2	1.5
ENSMUSG00000041977	ARHGEF11	Rho guanine nucleotide exchange factor (GEF) 11	cytoplasm|	G-protein coupled receptor signaling pathway|Rho protein signal transduction|positive regulation of transcription, DNA-templated|	G-protein coupled receptor binding|guanyl-nucleotide exchange factor activity|protein binding|	10	-0.1	0.202	10	0.3	4.41	0.3	3.5	3.5	0.502	0	0	-0.5	1.3
ENSMUSG00000029254	STAP1	signal transducing adaptor family member 1	nucleus|cytoplasm|mitochondrion|protein complex|	transmembrane receptor protein tyrosine kinase signaling pathway|positive regulation of signal transduction|myeloid cell differentiation|	SH3/SH2 adaptor activity|protein binding|	10	-0.5	5.64	10	-0.1	0.277	-0.4	3.49	-3.49	0.503	0	0	-1.5	0.2
ENSMUSG00000002733	PLEKHA3	pleckstrin homology domain-containing, family A (phosphoinositide binding specific) member 3	Golgi apparatus|membrane|	None	phospholipid binding|1-phosphatidylinositol binding|lipid binding|	10	0	0	10	0.3	4.19	0.3	3.48	3.48	0.504	0	0	-0.3	1.3
ENSMUSG00000004561	METTL17	methyltransferase like 17	mitochondrion|ribosome|ribonucleoprotein complex|	translation|biological_process|methylation|	rRNA (adenine-N6,N6-)-dimethyltransferase activity|molecular_function|protein C-terminal carboxyl O-methyltransferase activity|tRNA (guanine-N2-)-methyltransferase activity|copper ion binding|methyltransferase activity|C-methyltransferase activity|N-methyltransferase activity|O-methyltransferase activity|S-methyltransferase activity|RNA methyltransferase activity|mRNA methyltransferase activity|t…	10	-0.2	2.14	10	-0.2	1.54	-0.2	3.45	-3.45	0.506	0	0	-1.2	0.3
ENSMUSG00000024883	RIN1	Ras and Rab interactor 1	cytoplasm|cytoskeleton|plasma membrane|membrane|dendrite|neuronal cell body|	endocytosis|signal transduction|memory|associative learning|negative regulation of synaptic plasticity|	GTPase activator activity|Ras GTPase binding|	10	0.3	0.607	10	0.5	3.32	0.5	3.44	3.44	0.507	0	0	-0.3	1.6
ENSMUSG00000060807	SERPINA6	serine (or cysteine) peptidase inhibitor, clade A, member 6	extracellular region|extracellular space|extracellular space|extracellular vesicular exosome|	transport|glucocorticoid metabolic process|negative regulation of endopeptidase activity|regulation of proteolysis|	serine-type endopeptidase inhibitor activity|steroid binding|steroid binding|steroid binding|lipid binding|	10	0.5	4.45	10	0.1	0.555	0.3	3.43	3.43	0.508	0	0	-0.3	1.3
ENSMUSG00000044086	LMOD3	leiomodin 3 (fetal)	cellular_component|	biological_process|	molecular_function|	9	0	0	9	0.4	4.44	0.3	3.43	3.43	0.508	0	0	-0.4	1.5
ENSMUSG00000042298	TTC19	tetratricopeptide repeat domain 19	mitochondrion|mitochondrion|mitochondrial inner membrane|membrane|	mitochondrial respiratory chain complex III assembly|	protein binding|	10	-0.2	1.49	10	-0.2	2.14	-0.2	3.4	-3.4	0.51	0	0	-1.2	0.5
ENSMUSG00000021361	TMEM14C	transmembrane protein 14C	mitochondrion|membrane|integral component of membrane|	heme biosynthetic process|biological_process|	molecular_function|	9	0	0	9	0.6	4.75	0.5	3.37	3.37	0.512	0	0	-0.7	1.6
ENSMUSG00000027599	ARMC1	armadillo repeat containing 1	mitochondrion|	biological_process|metal ion transport|	metal ion binding|	10	-0.2	0.845	10	0.4	5.08	0.3	3.32	3.32	0.516	0	0	-0.5	1.4
ENSMUSG00000024911	FIBP	fibroblast growth factor (acidic) intracellular binding protein	nucleus|membrane|extracellular vesicular exosome|	biological_process|	fibroblast growth factor binding|	10	0.1	0.12	10	0.2	3.87	0.2	3.31	3.31	0.516	0	0	-0.5	1.2
ENSMUSG00000032413	RASA2	RAS p21 protein activator 2	intracellular|cytoplasm|plasma membrane|membrane|intrinsic component of the cytoplasmic side of the plasma membrane|	signal transduction|positive regulation of Ras GTPase activity|positive regulation of Ras GTPase activity|intracellular signal transduction|negative regulation of Ras protein signal transduction|regulation of small GTPase mediated signal transduction|	GTPase activator activity|Ras GTPase activator activity|Ras GTPase activator activity|metal ion binding|	10	0.2	0.392	10	0.4	3.33	0.3	3.31	3.31	0.516	0	0	-0.3	1.4
ENSMUSG00000028760	EIF4G3	eukaryotic translation initiation factor 4 gamma, 3	cellular_component|	positive regulation of protein phosphorylation|translation|translational initiation|regulation of translation|spermatogenesis|positive regulation of translation|positive regulation of meiosis I|	RNA binding|translation initiation factor activity|protein binding|poly(A) RNA binding|	10	0.1	0.17	10	0.4	3.87	0.3	3.3	3.3	0.517	0	0	-0.2	1.4
ENSMUSG00000052273	DNAH3	dynein, axonemal, heavy chain 3	cellular_component|cytoplasm|cytoskeleton|microtubule|cilium|dynein complex|cell projection|	microtubule-based movement|biological_process|	nucleotide binding|molecular_function|motor activity|microtubule motor activity|ATP binding|	10	-0.2	1.09	10	0.6	3.54	0.6	3.23	3.23	0.523	0	0	-0.4	1.7
ENSMUSG00000026950	NEB	nebulin	striated muscle thin filament|myofibril|Z disc|Z disc|protein complex|contractile fiber|extracellular vesicular exosome|	regulation of actin filament length|sarcomere organization|	None	10	-0.3	1.44	10	-0.4	2.11	-0.4	3.22	-3.22	0.524	0	0	-1.4	0.4
ENSMUSG00000074639	BC089597	cDNA sequence BC089597	cellular_component|	biological_process|	molecular_function|	10	0.9	2.79	10	-0.8	3.02	-0.7	3.19	-3.19	0.526	0	0	-1.8	1.4
ENSMUSG00000036992	NXT1	NTF2-related export protein 1	intracellular|nucleus|nuclear pore|cytoplasm|	RNA export from nucleus|protein export from nucleus|transport|protein transport|mRNA transport|	protein binding|Ran GTPase binding|	10	-0.1	0.256	10	0.5	5.15	0.5	3.19	3.19	0.526	0	0	-0.3	1.7
ENSMUSG00000046338	GPAT2	glycerol-3-phosphate acyltransferase 2, mitochondrial	mitochondrion|mitochondrial outer membrane|membrane|integral component of membrane|	glycerol-3-phosphate metabolic process|lipid metabolic process|metabolic process|phospholipid biosynthetic process|triglyceride biosynthetic process|cellular lipid metabolic process|	glycerol-3-phosphate O-acyltransferase activity|O-acyltransferase activity|transferase activity|transferase activity, transferring acyl groups|	10	-0.2	1.37	10	0.3	4.47	0.3	3.18	3.18	0.527	0	0	-0.8	1.3
ENSMUSG00000057134	ADO	2-aminoethanethiol (cysteamine) dioxygenase	mitochondrion|	oxidation-reduction process|	protein binding|oxidoreductase activity|metal ion binding|cysteamine dioxygenase activity|dioxygenase activity|	10	0.3	0.25	10	0.2	3.19	0.3	3.18	3.18	0.527	0	0	-0.4	1.3
ENSMUSG00000042354	GNL3	guanine nucleotide binding protein-like 3 (nucleolar)	extracellular space|nucleus|nucleoplasm|nucleolus|nucleolus|membrane|	GTP catabolic process|cell proliferation|regulation of cell proliferation|ribosome biogenesis|	nucleotide binding|GTPase activity|protein binding|GTP binding|GTP binding|poly(A) RNA binding|	8	0.4	2.68	8	-0.3	1.4	0.4	3.17	3.17	0.527	0	0	-0.6	1.8
ENSMUSG00000024132	ECI1	enoyl-Coenzyme A delta isomerase 1	mitochondrion|mitochondrion|mitochondrion|mitochondrial inner membrane|extracellular vesicular exosome|	lipid metabolic process|fatty acid metabolic process|fatty acid beta-oxidation|metabolic process|	catalytic activity|dodecenoyl-CoA delta-isomerase activity|dodecenoyl-CoA delta-isomerase activity|isomerase activity|identical protein binding|	10	-0.3	2.96	10	-0.3	0.36	-0.3	3.15	-3.15	0.529	0	0	-1.3	0.4
ENSMUSG00000019054	FIS1	fission 1 (mitochondrial outer membrane) homolog (yeast)	mitochondrion|mitochondrion|mitochondrial outer membrane|peroxisome|peroxisome|integral component of peroxisomal membrane|endoplasmic reticulum|membrane|membrane|integral component of membrane|integral component of mitochondrial outer membrane|protein complex|	mitochondrial fission|mitochondrial fission|mitochondrion degradation|release of cytochrome c from mitochondria|protein targeting to mitochondrion|apoptotic process|positive regulation of cytosolic calcium ion concentration|mitochondrial fusion|regulation of mitochondrion organization|peroxisome fission|peroxisome fission|negative regulation of endoplasmic reticulum calcium ion concentration|calc…	receptor binding|	10	-0.3	1.67	10	-0.2	1.82	-0.2	3.15	-3.15	0.529	0	0	-1.3	0.5
ENSMUSG00000018999	SLC35B4	solute carrier family 35, member B4	Golgi apparatus|membrane|integral component of membrane|	regulation of gluconeogenesis|transport|carbohydrate transport|UDP-N-acetylglucosamine transport|UDP-xylose transport|ion transmembrane transport|transmembrane transport|pyrimidine nucleotide-sugar transmembrane transport|	UDP-N-acetylglucosamine transmembrane transporter activity|UDP-xylose transmembrane transporter activity|	10	0.2	1.46	10	0.3	2.05	0.3	3.15	3.15	0.529	0	0	-0.5	1.3
ENSMUSG00000002059	RAB34	RAB34, member RAS oncogene family	ruffle|intracellular|cell|cytoplasm|early endosome|Golgi apparatus|Golgi stack|membrane|cytoplasmic vesicle|vesicle|Golgi cisterna|phagocytic vesicle|perinuclear region of cytoplasm|extracellular vesicular exosome|	GTP catabolic process|transport|endocytosis|small GTPase mediated signal transduction|protein transport|antigen processing and presentation|lysosome localization|Golgi to plasma membrane protein transport|Golgi to plasma membrane protein transport|protein localization to plasma membrane|phagosome maturation|phagosome-lysosome fusion|	nucleotide binding|GTPase activity|protein binding|GTP binding|guanyl nucleotide binding|	10	0	0	10	0.4	4.58	0.3	3.12	3.12	0.532	0	0	-0.6	1.4
ENSMUSG00000039632	CCDC151	coiled-coil domain containing 151	cellular_component|	biological_process|	molecular_function|	10	0.8	0.992	10	0.8	2.33	0.8	3.11	3.11	0.532	0	0	-0.2	1.9
ENSMUSG00000021373	CAP2	CAP, adenylate cyclase-associated protein, 2 (yeast)	plasma membrane|membrane|	cell morphogenesis|cytoskeleton organization|	actin binding|	10	0.6	2.5	10	0.3	1.51	0.4	3.1	3.1	0.533	0	0	-0.2	1.6
ENSMUSG00000079508	APOO	apolipoprotein O	mitochondrion|	biological_process|	molecular_function|	10	-0.1	0.0899	10	-0.3	3.36	-0.3	3.1	-3.1	0.533	0	0	-1.5	0.5
ENSMUSG00000029499	PXMP2	peroxisomal membrane protein 2	cytoplasm|mitochondrion|peroxisome|peroxisomal membrane|membrane|membrane|integral component of membrane|protein complex|	None	None	10	0.1	0.708	10	0.2	2.62	0.2	3.1	3.1	0.533	0	0	-1	1.2
ENSMUSG00000030824	NUCB1	nucleobindin 1	extracellular space|cytoplasm|endoplasmic reticulum-Golgi intermediate compartment|Golgi apparatus|membrane|membrane|extracellular vesicular exosome|	None	DNA binding|calcium ion binding|metal ion binding|	10	-0.5	3.88	10	0.2	2.02	-0.3	3.1	-3.1	0.533	0	0	-1.5	0.6
ENSMUSG00000020848	DOC2B	double C2, beta	cell|cytoplasm|plasma membrane|plasma membrane|synaptic vesicle|membrane|SNARE complex|	transport|protein localization|positive regulation of vesicle fusion|positive regulation of insulin secretion|positive regulation of calcium ion-dependent exocytosis|calcium ion-dependent exocytosis of neurotransmitter|calcium ion-dependent exocytosis of neurotransmitter|	transporter activity|protein binding|calcium-dependent phospholipid binding|syntaxin binding|	10	-0.2	0.568	10	0.8	5.53	0.3	3.05	3.05	0.537	0	0	-0.3	1.9
ENSMUSG00000019831	WASF1	WAS protein family, member 1	cytoplasm|mitochondrion|mitochondrial outer membrane|cytoskeleton|lamellipodium|cell junction|SCAR complex|synapse|	Rac protein signal transduction|actin cytoskeleton organization|lamellipodium morphogenesis|positive regulation of Arp2/3 complex-mediated actin nucleation|	actin binding|protein binding|protein complex binding|Rac GTPase binding|	10	-0.3	3.06	10	-0.1	0.759	-0.2	3.05	-3.05	0.537	0	0	-1.3	0.5
ENSMUSG00000030616	SYTL2	synaptotagmin-like 2	nucleus|cytoplasm|Golgi apparatus|plasma membrane|plasma membrane|membrane|extrinsic component of plasma membrane|melanosome|exocytic vesicle|	intracellular protein transport|exocytosis|exocytosis|vesicle docking involved in exocytosis|negative regulation of phosphatase activity|positive regulation of mucus secretion|	phosphatidylserine binding|protein binding|phosphatidylinositol-4,5-bisphosphate binding|Rab GTPase binding|phosphatase binding|neurexin family protein binding|	10	-0.3	1.75	10	-0.4	1.66	-0.3	3.05	-3.05	0.537	0	0	-1.4	0.7
ENSMUSG00000026469	XPR1	xenotropic and polytropic retrovirus receptor 1	plasma membrane|membrane|integral component of membrane|	response to virus|response to virus|	virus receptor activity|receptor activity|	10	-0.5	2.7	10	-0.6	0.764	-0.5	3.05	-3.05	0.537	0	0	-1.7	0.4
ENSMUSG00000032739	PRAM1	PML-RAR alpha-regulated adaptor molecule 1	cellular_component|	integrin-mediated signaling pathway|regulation of neutrophil degranulation|	molecular_function|lipid binding|	10	-0.1	0.237	10	0.4	4.95	0.3	3.04	3.04	0.538	0	0	-0.5	1.5
ENSMUSG00000022999	LMBR1L	limb region 1 like	cellular_component|plasma membrane|membrane|integral component of membrane|	endocytosis|biological_process|	molecular_function|	10	0.1	0.196	10	0.2	3.09	0.2	3.02	3.02	0.54	0	0	-0.5	1.3
ENSMUSG00000034706	DNAIC2	dynein, axonemal, intermediate chain 2	cytoplasm|cytoskeleton|axonemal dynein complex|microtubule|cilium|axoneme|dynein complex|cell projection|	metabolic process|cell projection organization|cilium assembly|	motor activity|microtubule motor activity|protein binding|	9	0.4	0.835	9	0.2	2.46	0.2	3.01	3.01	0.541	0	0	-0.3	1.6
ENSMUSG00000038352	ARL5C	ADP-ribosylation factor-like 5C	cellular_component|intracellular|	small GTPase mediated signal transduction|biological_process|	nucleotide binding|GTP binding|	10	0	0	10	-0.2	3.5	-0.2	3.01	-3.01	0.541	0	0	-1.3	0.6
ENSMUSG00000039577	NPHP4	nephronophthisis 4 (juvenile) homolog (human)	cytoplasm|centrosome|cytoskeleton|cell-cell junction|tight junction|cilium|cell junction|photoreceptor connecting cilium|cell projection|ribbon synapse|	sperm motility|photoreceptor cell outer segment organization|photoreceptor cell maintenance|retina development in camera-type eye|	protein binding|	10	-0.2	2.77	10	-0.1	0.709	-0.2	3	-3	0.542	0	0	-1.3	0.5
ENSMUSG00000036278	MACROD1	MACRO domain containing 1	nucleus|mitochondrion|	cellular response to DNA damage stimulus|purine nucleoside metabolic process|protein de-ADP-ribosylation|	purine-specific mismatch base pair DNA N-glycosylase activity|histone deacetylase activity|uracil DNA N-glycosylase activity|protein-N-terminal asparagine amidohydrolase activity|UDP-3-O-[3-hydroxymyristoyl] N-acetylglucosamine deacetylase activity|hydrolase activity|hydrolase activity, acting on glycosyl bonds|single-strand selective uracil DNA N-glycosylase activity|iprodione amidohydrolase act…	10	0.3	2.8	10	0.2	0.54	0.3	2.98	2.98	0.543	0	0	-0.3	1.5
ENSMUSG00000024451	ARAP3	ArfGAP with RhoGAP domain, ankyrin repeat and PH domain 3	ruffle|intracellular|cytoplasm|cytoskeleton|plasma membrane|membrane|lamellipodium|cell projection|	signal transduction|regulation of cell shape|negative regulation of cell migration|regulation of ARF GTPase activity|positive regulation of Rho GTPase activity|negative regulation of Rac protein signal transduction|negative regulation of Rho protein signal transduction|	GTPase activator activity|Rho GTPase activator activity|protein binding|phosphatidylinositol-3,4,5-trisphosphate binding|ARF GTPase activator activity|zinc ion binding|phosphatidylinositol-3,4-bisphosphate binding|metal ion binding|	10	-0.4	4.23	10	-0.1	0.262	-0.3	2.94	-2.94	0.547	0	0	-1.4	0.5
ENSMUSG00000037826	PPM1K	protein phosphatase 1K (PP2C domain containing)	mitochondrion|mitochondrion|	protein dephosphorylation|	catalytic activity|phosphoprotein phosphatase activity|protein serine/threonine phosphatase activity|hydrolase activity|metal ion binding|	10	1	4.97	10	0.2	0.575	0.3	2.93	2.93	0.547	0	0	-0.1	2
ENSMUSG00000035811	UGT2B35	UDP glucuronosyltransferase 2 family, polypeptide B35	intracellular membrane-bounded organelle|extracellular vesicular exosome|	None	glucuronosyltransferase activity|transferase activity|transferase activity, transferring glycosyl groups|	10	-1.4	6.23	10	0.2	1.89	-1.4	2.93	-2.93	0.547	0	0	-2	0.4
ENSMUSG00000020780	SRP68	signal recognition particle 68	nucleus|nucleolus|cytoplasm|signal recognition particle, endoplasmic reticulum targeting|ribonucleoprotein complex|	SRP-dependent cotranslational protein targeting to membrane|response to drug|	RNA binding|signal recognition particle binding|7S RNA binding|endoplasmic reticulum signal peptide binding|poly(A) RNA binding|	9	-0.3	1.86	10	-0.2	1.56	-0.3	2.91	-2.91	0.549	0	0	-1.4	0.8
ENSMUSG00000069072	SLC7A14	solute carrier family 7 (cationic amino acid transporter, y+ system), member 14	membrane|integral component of membrane|	amino acid transmembrane transport|transport|amino acid transport|negative regulation of phosphatase activity|	molecular_function|amino acid transmembrane transporter activity|	10	0.8	0.625	10	-0.3	3.4	-0.3	2.9	-2.9	0.55	0	0	-1.2	1.5
ENSMUSG00000078954	ARHGAP8	Rho GTPase activating protein 8	intracellular|	signal transduction|positive regulation of Rho GTPase activity|	GTPase activator activity|Rho GTPase activator activity|	10	-0.3	3.4	10	-0.1	0.0573	-0.3	2.89	-2.89	0.551	0	0	-1.3	0.9
ENSMUSG00000003429	RPS11	ribosomal protein S11	intracellular|ribosome|membrane|cytosolic small ribosomal subunit|ribonucleoprotein complex|extracellular vesicular exosome|	osteoblast differentiation|translation|	RNA binding|structural constituent of ribosome|rRNA binding|poly(A) RNA binding|	7	0.6	0.193	6	0.7	2.9	0.7	2.86	2.86	0.554	0	0	-0.2	2
ENSMUSG00000055553	KXD1	KxDL motif containing 1	BLOC-1 complex|	vesicle-mediated transport|	protein binding|	10	0.4	2.88	10	0.9	2.03	0.7	2.86	2.86	0.554	0	0	-0.3	1.8
ENSMUSG00000031176	DYNLT3	dynein light chain Tctex-type 3	chromosome, centromeric region|kinetochore|nucleus|chromosome|cytoplasm|cytoskeleton|cytoplasmic dynein complex|microtubule|dynein complex|	transport|cell cycle|mitotic nuclear division|regulation of mitotic cell cycle|cell division|	motor activity|identical protein binding|	10	0.5	4.16	10	0.1	0.101	0.4	2.81	2.81	0.558	0	0	-0.4	2
ENSMUSG00000040124	GORAB	golgin, RAB6-interacting	nucleus|cytoplasm|cytoplasm|Golgi apparatus|	biological_process|	protein binding|	10	0.7	4.27	10	0.1	0.839	0.2	2.8	2.8	0.559	0	0	-0.1	1.7
ENSMUSG00000037979	CCDC92	coiled-coil domain containing 92	cytoplasm|centriole|cytoskeleton|	biological_process|	molecular_function|	10	0.1	0.239	10	0.4	3.75	0.3	2.79	2.79	0.56	0	0	-0.3	1.5
ENSMUSG00000037287	TBCEL	tubulin folding cofactor E-like	cellular_component|cytoplasm|cytoskeleton|	biological_process|	molecular_function|	10	-0.2	1.19	10	0.3	3.25	0.3	2.77	2.77	0.561	0	0	-0.9	1.4
ENSMUSG00000069041	SLC25A31	solute carrier family 25 (mitochondrial carrier; adenine nucleotide translocator), member 31	nucleus|mitochondrion|mitochondrion|mitochondrial inner membrane|cilium|membrane|integral component of membrane|cell projection|	transport|transmembrane transport|	transporter activity|	10	0.1	0.512	10	0.3	3.02	0.3	2.76	2.76	0.562	0	0	-0.4	1.5
ENSMUSG00000064138	FAM172A	family with sequence similarity 172, member A	extracellular region|endoplasmic reticulum|	None	None	10	0.2	2.01	10	-0.3	2.05	0.2	2.75	2.75	0.563	0	0	-0.9	1.2
ENSMUSG00000005881	ERGIC3	ERGIC and golgi 3	endoplasmic reticulum|Golgi apparatus|membrane|membrane|integral component of membrane|	transport|biological_process|vesicle-mediated transport|	molecular_function|	10	0.9	1.82	10	0.3	2.4	0.2	2.74	2.74	0.564	0	0	-0.6	1.9
ENSMUSG00000055044	PDLIM1	PDZ and LIM domain 1 (elfin)	transcription factor complex|cytoplasm|cytoskeleton|	regulation of transcription, DNA-templated|	transcription coactivator activity|protein binding|zinc ion binding|metal ion binding|	10	-0.4	2.98	10	0.1	0.898	-0.3	2.73	-2.73	0.565	0	0	-1.5	0.5
ENSMUSG00000039783	KMO	kynurenine 3-monooxygenase (kynurenine 3-hydroxylase)	mitochondrion|mitochondrion|mitochondrial outer membrane|mitochondrial inner membrane|membrane|integral component of membrane|extracellular vesicular exosome|	tryptophan catabolic process|metabolic process|response to salt stress|pyridine nucleotide biosynthetic process|tryptophan catabolic process to kynurenine|NAD metabolic process|quinolinate biosynthetic process|oxidation-reduction process|kynurenine metabolic process|	monooxygenase activity|kynurenine 3-monooxygenase activity|NAD(P)H oxidase activity|oxidoreductase activity|flavin adenine dinucleotide binding|	10	-0.1	0.0251	10	0.3	3.83	0.2	2.71	2.71	0.566	0	0	-0.5	1.4
ENSMUSG00000044912	SYT16	synaptotagmin XVI	integral component of membrane|	exocytosis|biological_process|	protein binding|phospholipid binding|protein homodimerization activity|protein heterodimerization activity|	10	-0.1	0.198	10	0.5	4.19	0.5	2.71	2.71	0.566	0	0	-0.3	1.7
ENSMUSG00000024292	CYP4F14	cytochrome P450, family 4, subfamily f, polypeptide 14	endoplasmic reticulum|membrane|intracellular membrane-bounded organelle|	icosanoid metabolic process|arachidonic acid metabolic process|oxidation-reduction process|	monooxygenase activity|iron ion binding|arachidonic acid monooxygenase activity|oxidoreductase activity|oxidoreductase activity, acting on paired donors, with incorporation or reduction of molecular oxygen|heme binding|metal ion binding|leukotriene-B4 20-monooxygenase activity|arachidonic acid binding|tocopherol omega-hydroxylase activity|alpha-tocopherol omega-hydroxylase activity|	10	-0.7	2.25	10	-0.5	0.788	-0.5	2.67	-2.67	0.57	0	0	-1.8	0.6
ENSMUSG00000022938	FAM3B	family with sequence similarity 3, member B	extracellular region|extracellular space|cell|nuclear envelope lumen|extracellular vesicular exosome|	apoptotic process|insulin secretion|insulin secretion|	cytokine activity|	10	0	0	10	0.2	3.65	0.2	2.67	2.67	0.57	0	0	-0.5	1.4
ENSMUSG00000029151	SLC30A3	solute carrier family 30 (zinc transporter), member 3	cytoplasm|late endosome|membrane|integral component of membrane|cell junction|synaptic vesicle membrane|cytoplasmic vesicle|neuron projection|synapse|	transport|ion transport|cation transport|zinc ion transport|detoxification of zinc ion|sequestering of zinc ion|positive regulation of transport|transmembrane transport|regulation of sequestering of zinc ion|regulation of sequestering of zinc ion|	cation transmembrane transporter activity|	10	-0.2	0.767	10	-0.3	2.21	-0.3	2.63	-2.63	0.573	0	0	-1.5	0.5
ENSMUSG00000032342	MTO1	mitochondrial translation optimization 1 homolog (S. cerevisiae)	mitochondrion|mitochondrion|mitochondrion|	tRNA wobble uridine modification|tRNA processing|oxidation-reduction process|mitochondrial tRNA wobble uridine modification|	poly(A) RNA binding|flavin adenine dinucleotide binding|	9	-0.1	0.707	9	-1	4.48	-0.2	2.61	-2.61	0.575	0	0	-2	0.1
ENSMUSG00000037938	CHCHD5	coiled-coil-helix-coiled-coil-helix domain containing 5	cellular_component|mitochondrion|	biological_process|	molecular_function|	10	-0.3	3.6	10	0.8	1.52	-0.2	2.61	-2.61	0.575	0	0	-1	1.8
ENSMUSG00000023094	MSRB2	methionine sulfoxide reductase B2	mitochondrion|	response to oxidative stress|actin filament polymerization|protein repair|oxidation-reduction process|	actin binding|peptide-methionine (S)-S-oxide reductase activity|zinc ion binding|oxidoreductase activity|oxidoreductase activity, acting on a sulfur group of donors, disulfide as acceptor|peptide-methionine (R)-S-oxide reductase activity|metal ion binding|methionine-R-sulfoxide reductase activity|	10	0.7	5.38	10	0	0	0.5	2.58	2.58	0.578	0	0	-0.1	1.8
ENSMUSG00000020695	MRC2	mannose receptor, C type 2	cell surface|membrane|integral component of membrane|	osteoblast differentiation|endocytosis|collagen catabolic process|	collagen binding|collagen binding|carbohydrate binding|	10	0.1	0.248	10	0.2	2.66	0.2	2.57	2.57	0.579	0	0	-0.6	1.4
ENSMUSG00000027522	STX16	syntaxin 16	nucleolus|Golgi apparatus|membrane|integral component of membrane|SNARE complex|intracellular membrane-bounded organelle|	transport|intracellular protein transport|intra-Golgi vesicle-mediated transport|protein transport|vesicle-mediated transport|retrograde transport, endosome to Golgi|	SNAP receptor activity|protein binding|	10	-0.1	0.0852	10	-0.3	3.34	-0.3	2.56	-2.56	0.58	0	0	-1.4	0.5
ENSMUSG00000035615	FRMPD1	FERM and PDZ domain containing 1	cytoplasm|cytoskeleton|plasma membrane|membrane|extracellular vesicular exosome|	signal transduction|biological_process|	molecular_function|	10	-0.2	0.663	10	-0.2	2.07	-0.2	2.55	-2.55	0.581	0	0	-1.6	0.8
ENSMUSG00000032841	PRR5L	proline rich 5 like	intracellular|mitochondrion|TORC2 complex|	negative regulation of protein phosphorylation|positive regulation of protein phosphorylation|negative regulation of signal transduction|regulation of fibroblast migration|regulation of fibroblast migration|positive regulation of phosphatidylinositol 3-kinase signaling|TORC2 signaling|TORC2 signaling|	ubiquitin protein ligase binding|	10	0.2	1.48	10	0.2	1.24	0.2	2.53	2.53	0.583	0	0	-0.8	1.4
ENSMUSG00000001053	N4BP3	NEDD4 binding protein 3	membrane|cytoplasmic vesicle|	biological_process|	protein binding|	10	-0.5	4.91	10	0.1	0.125	-0.4	2.52	-2.52	0.584	0	0	-1.7	0.4
ENSMUSG00000020038	CRY1	cryptochrome 1 (photolyase-like)	nucleus|nucleolus|cytoplasm|mitochondrion|	negative regulation of transcription from RNA polymerase II promoter|negative regulation of transcription from RNA polymerase II promoter|gluconeogenesis|DNA repair|transcription, DNA-templated|regulation of transcription, DNA-templated|DNA damage induced protein phosphorylation|circadian rhythm|circadian rhythm|protein-chromophore linkage|lipid storage|response to insulin|circadian regulation of…	nucleotide binding|transcription factor binding transcription factor activity|core promoter sequence-specific DNA binding|core promoter binding|double-stranded DNA binding|double-stranded DNA binding|DNA photolyase activity|protein binding|transcription factor binding|photoreceptor activity|kinase binding|protein kinase binding|phosphatase binding|nuclear hormone receptor binding|nuclear hormone …	10	-0.8	1.13	10	0.2	2.02	0.2	2.51	2.51	0.585	0	0	-1.8	0.9
ENSMUSG00000045854	LYRM2	LYR motif containing 2	mitochondrion|	biological_process|	molecular_function|	9	-0.2	0.738	9	0.4	3.12	0.4	2.48	2.48	0.587	0	0	-1.3	1.6
ENSMUSG00000030050	GKN1	gastrokine 1	extracellular region|secretory granule|	positive regulation of cell proliferation|positive regulation of cell division|	growth factor activity|	10	0.1	0.00257	10	0.2	2.81	0.2	2.46	2.46	0.589	0	0	-0.8	1.4
ENSMUSG00000034126	POMT2	protein-O-mannosyltransferase 2	endoplasmic reticulum|membrane|integral component of membrane|	protein O-linked glycosylation|	mannosyltransferase activity|dolichyl-phosphate-mannose-protein mannosyltransferase activity|transferase activity|transferase activity, transferring glycosyl groups|metal ion binding|	10	0.2	1.38	10	0.2	1.24	0.2	2.43	2.43	0.592	0	0	-0.4	1.6
ENSMUSG00000056078	LIPM	lipase, family member M	cellular_component|extracellular region|	lipid metabolic process|biological_process|lipid catabolic process|	molecular_function|phospholipase activity|prenylcysteine methylesterase activity|lipase activity|hydrolase activity|hydrolase activity, acting on ester bonds|1-oxa-2-oxocycloheptane lactonase activity|sulfolactone hydrolase activity|3,4-dihydrocoumarin hydrolase activity|butyrolactone hydrolase activity|endosulfan lactone lactonase activity|L-ascorbate 6-phosphate lactonase activity|Ser-tRNA(Thr)…	10	-0.4	1.44	10	0.3	4.41	0.3	2.4	2.4	0.595	0	0	-1.3	1.3
ENSMUSG00000037351	ACTR1B	ARP1 actin-related protein 1B, centractin beta	cytoplasm|centrosome|cytoskeleton|membrane|extracellular vesicular exosome|	biological_process|	nucleotide binding|molecular_function|ATP binding|	10	0	0	10	0.3	2.81	0.3	2.38	2.38	0.597	0	0	-0.4	1.6
ENSMUSG00000004748	MTFP1	mitochondrial fission process 1	mitochondrion|mitochondrion|mitochondrial inner membrane|membrane|integral component of membrane|	mitochondrial fission|apoptotic process|mitochondrial membrane organization|	molecular_function|	10	0.1	0.439	10	0.3	2.35	0.3	2.38	2.38	0.597	0	0	-0.3	1.5
ENSMUSG00000025577	CBX2	chromobox 2	euchromatin|heterochromatin|nucleus|nucleus|PcG protein complex|PcG protein complex|PRC1 complex|	negative regulation of transcription from RNA polymerase II promoter|negative regulation of transcription from RNA polymerase II promoter|transcription, DNA-templated|regulation of transcription, DNA-templated|chromatin modification|development of primary sexual characteristics|	DNA binding|chromatin binding|protein binding|methylated histone binding|	10	0.1	0.499	10	-0.4	4.87	-0.3	2.38	-2.38	0.597	0	0	-1.5	0.7
ENSMUSG00000021731	MRPS30	mitochondrial ribosomal protein S30	cellular_component|mitochondrion|ribosome|ribonucleoprotein complex|	translation|biological_process|	structural constituent of ribosome|poly(A) RNA binding|	10	1.4	4.59	10	0.3	3.15	1.4	2.36	2.36	0.599	0	0	-0.7	2
ENSMUSG00000021696	ELOVL7	ELOVL family member 7, elongation of long chain fatty acids (yeast)	endoplasmic reticulum|membrane|integral component of membrane|	lipid metabolic process|fatty acid metabolic process|fatty acid biosynthetic process|fatty acid elongation, saturated fatty acid|fatty acid elongation, polyunsaturated fatty acid|very long-chain fatty acid biosynthetic process|	transferase activity|	10	0.3	0.624	10	0.2	2.01	0.2	2.36	2.36	0.599	0	0	-1.2	1.5
ENSMUSG00000033845	MRPL15	mitochondrial ribosomal protein L15	mitochondrion|mitochondrion|mitochondrial large ribosomal subunit|ribosome|large ribosomal subunit|ribonucleoprotein complex|	mitochondrial genome maintenance|translation|	structural constituent of ribosome|poly(A) RNA binding|	10	-0.7	1.35	10	-0.7	1.16	-0.7	2.34	-2.34	0.601	0	0	-1.9	1.1
ENSMUSG00000046756	MRPS7	mitchondrial ribosomal protein S7	mitochondrion|mitochondrial small ribosomal subunit|ribosome|ribonucleoprotein complex|	translation|	structural constituent of ribosome|poly(A) RNA binding|	10	-0.1	0.293	10	-0.9	3.39	-0.2	2.33	-2.33	0.602	0	0	-2	0.6
ENSMUSG00000034156	BZRAP1	benzodiazepine receptor associated protein 1	cytoplasm|mitochondrion|	biological_process|	benzodiazepine receptor binding|	10	0.3	2.63	10	0.1	0.279	0.2	2.33	2.33	0.602	0	0	-0.5	1.5
ENSMUSG00000019312	GRB7	growth factor receptor bound protein 7	cytoplasm|cytosol|cytosol|plasma membrane|focal adhesion|cytoplasmic stress granule|membrane|cell junction|cell projection|	signal transduction|positive regulation of signal transduction|negative regulation of translation|positive regulation of cell migration|stress granule assembly|	RNA binding|SH3/SH2 adaptor activity|protein binding|lipid binding|protein kinase binding|phosphatidylinositol binding|identical protein binding|	10	0.1	0.0869	10	0.7	4.62	0.6	2.28	2.28	0.607	0	0	-0.2	1.9
ENSMUSG00000035505	COX18	cytochrome c oxidase assembly protein 18	mitochondrion|mitochondrial inner membrane|membrane|integral component of membrane|integral component of mitochondrial inner membrane|	respiratory chain complex IV assembly|protein transport|protein insertion into mitochondrial membrane|protein insertion into membrane|	protein transporter activity|	10	0.1	0.587	9	0.3	2.04	0.2	2.28	2.28	0.607	0	0	-1	1.4
ENSMUSG00000021809	NUDT13	nudix (nucleoside diphosphate linked moiety X)-type motif 13	mitochondrion|	biological_process|	GPI-anchor transamidase activity|hydrolase activity|metal ion binding|coenzyme F390-A hydrolase activity|coenzyme F390-G hydrolase activity|	10	0.3	1.44	10	0.2	1.23	0.2	2.28	2.28	0.607	0	0	-0.4	1.7
ENSMUSG00000030309	CAPRIN2	caprin family member 2	nucleus|cytoplasm|mitochondrion|centrosome|receptor complex|	negative regulation of translation|cell differentiation|negative regulation of cell growth|positive regulation of protein binding|positive regulation of peptidyl-serine phosphorylation|regulation of growth|positive regulation of transcription from RNA polymerase II promoter|positive regulation of dendrite morphogenesis|positive regulation of dendritic spine morphogenesis|positive regulation of ca…	RNA binding|receptor binding|	9	-0.2	0.573	9	0.6	2.92	0.5	2.26	2.26	0.608	0	0	-0.5	1.8
ENSMUSG00000021339	MRS2	MRS2 magnesium homeostasis factor homolog (S. cerevisiae)	mitochondrion|mitochondrial inner membrane|membrane|integral component of membrane|	transport|ion transport|biological_process|magnesium ion transport|	molecular_function|magnesium ion transmembrane transporter activity|	10	0.2	0.796	10	0.2	1.62	0.2	2.25	2.25	0.609	0	0	-0.5	1.5
ENSMUSG00000044365	CXXC4	CXXC finger 4	cytoplasm|cytoplasm|cytoplasmic membrane-bounded vesicle|cytoplasmic vesicle|	Wnt signaling pathway|negative regulation of Wnt signaling pathway|	DNA binding|zinc ion binding|PDZ domain binding|metal ion binding|	10	0.3	1.55	10	0.7	2.56	0.5	2.25	2.25	0.609	0	0	-0.4	1.8
ENSMUSG00000029032	ARHGEF16	Rho guanine nucleotide exchange factor (GEF) 16	cytoplasm|	activation of Rac GTPase activity|activation of Cdc42 GTPase activity|regulation of Rho protein signal transduction|cell chemotaxis|positive regulation of establishment of protein localization to plasma membrane|	guanyl-nucleotide exchange factor activity|Rho guanyl-nucleotide exchange factor activity|Rho GTPase binding|PDZ domain binding|receptor tyrosine kinase binding|	10	-0.6	2.06	10	-0.2	1.38	-0.3	2.23	-2.23	0.611	0	0	-1.8	0.7
ENSMUSG00000086040	WIPF3	WAS/WASL interacting protein family, member 3	cytoplasm|	multicellular organismal development|spermatogenesis|biological_process|cell differentiation|	actin binding|SH3 domain binding|	10	0	0	10	0.2	3.11	0.2	2.23	2.23	0.611	0	0	-0.7	1.5
ENSMUSG00000005474	MYL10	myosin, light chain 10, regulatory	mitochondrion|mitochondrion|	biological_process|	calcium ion binding|metal ion binding|	10	0	0	10	0.3	3.22	0.2	2.22	2.22	0.613	0	0	-1.4	1.2
ENSMUSG00000010021	KIF19A	kinesin family member 19A	cytoplasm|cytoskeleton|kinesin complex|microtubule|cilium|axoneme|cell projection|	microtubule-based movement|axonemal microtubule depolymerization|plus-end specific microtubule depolymerization|	nucleotide binding|microtubule motor activity|ATP binding|microtubule binding|plus-end-directed microtubule motor activity|	10	0.2	1.07	10	0.2	1.32	0.2	2.21	2.21	0.614	0	0	-1.2	1.1
ENSMUSG00000061906	UGT2B38	UDP glucuronosyltransferase 2 family, polypeptide B38	endoplasmic reticulum|	None	glucuronosyltransferase activity|transferase activity|	10	0	0	10	-0.2	3.47	-0.2	2.2	-2.2	0.615	0	0	-1.4	0.8
ENSMUSG00000022280	RNF19A	ring finger protein 19A	cytoplasm|cytoskeleton|membrane|integral component of membrane|	None	protein binding|zinc ion binding|UDP-N-acetylmuramoylalanyl-D-glutamyl-2,6-diaminopimelate-D-alanyl-D-alanine ligase activity|ligase activity|ribosomal S6-glutamic acid ligase activity|coenzyme F420-0 gamma-glutamyl ligase activity|coenzyme F420-2 alpha-glutamyl ligase activity|metal ion binding|protein-glycine ligase activity|protein-glycine ligase activity, initiating|protein-glycine ligase act…	10	0.1	0.405	10	0.2	2.15	0.2	2.18	2.18	0.617	0	0	-0.6	1.5
ENSMUSG00000024163	MAPK8IP3	mitogen-activated protein kinase 8 interacting protein 3	Golgi membrane|cytoplasm|smooth endoplasmic reticulum|Golgi apparatus|plasma membrane|dendrite|axolemma|cytoplasmic vesicle|cell projection|neuron projection|	in utero embryonic development|JNK cascade|activation of JUN kinase activity|axon guidance|respiratory gaseous exchange|protein localization|post-embryonic development|positive regulation of signal transduction|regulation of gene expression|vesicle-mediated transport|phosphorylation|forebrain development|positive regulation of JUN kinase activity|positive regulation of neuron differentiation|regu…	MAP-kinase scaffold activity|MAP-kinase scaffold activity|protein binding|JUN kinase binding|kinase activity|transferase activity|kinesin binding|mitogen-activated protein kinase kinase binding|mitogen-activated protein kinase kinase binding|mitogen-activated protein kinase kinase kinase binding|	10	0.2	1.64	10	0.4	0.833	0.3	2.18	2.18	0.617	0	0	-0.5	1.6
ENSMUSG00000039852	RERE	arginine glutamic acid dipeptide (RE) repeats	histone deacetylase complex|nucleus|	chromatin remodeling|transcription, DNA-templated|regulation of transcription, DNA-templated|multicellular organismal development|	DNA binding|chromatin binding|sequence-specific DNA binding transcription factor activity|protein binding|zinc ion binding|sequence-specific DNA binding|metal ion binding|	10	0.1	0.186	10	0.2	2.31	0.2	2.17	2.17	0.618	0	0	-0.6	1.5
ENSMUSG00000073468	SFT2D1	SFT2 domain containing 1	cellular_component|	biological_process|	molecular_function|	10	0.3	1.62	10	0.7	1.94	0.6	2.15	2.15	0.62	0	0	-0.5	1.9
ENSMUSG00000043079	SYNPO	synaptopodin	stress fiber|cytoplasm|cytoskeleton|plasma membrane|tight junction|actin cytoskeleton|actin cytoskeleton|membrane|cell junction|dendrite|cell projection|dendritic spine|synapse|postsynaptic membrane|	cortical cytoskeleton organization|positive regulation of actin filament bundle assembly|regulation of stress fiber assembly|	actin binding|	10	-0.3	2.58	10	-0.1	0.233	-0.2	2.14	-2.14	0.621	0	0	-1.5	0.7
ENSMUSG00000024524	GNAL	guanine nucleotide binding protein, alpha stimulating, olfactory type	heterotrimeric G-protein complex|heterotrimeric G-protein complex|	response to amphetamine|GTP catabolic process|signal transduction|G-protein coupled receptor signaling pathway|adenylate cyclase-activating G-protein coupled receptor signaling pathway|activation of adenylate cyclase activity|adenylate cyclase-activating dopamine receptor signaling pathway|sensory perception of smell|response to caffeine|	nucleotide binding|G-protein coupled receptor binding|GTPase activity|GTPase activity|signal transducer activity|GTP binding|guanyl nucleotide binding|G-protein beta/gamma-subunit complex binding|metal ion binding|toxin receptor binding|	10	0	0	10	0.9	4.77	0.9	2.14	2.14	0.621	0	0	-0.1	2
ENSMUSG00000028057	RIT1	Ras-like without CAAX 1	intracellular|plasma membrane|membrane|	GTP catabolic process|signal transduction|small GTPase mediated signal transduction|Ras protein signal transduction|	nucleotide binding|protein binding|GTP binding|	10	-0.2	0.537	10	-0.2	1.76	-0.2	2.14	-2.14	0.621	0	0	-1.6	0.7
ENSMUSG00000037202	PRF1	perforin 1 (pore forming protein)	extracellular region|extracellular space|endosome|plasma membrane|membrane|membrane|integral component of membrane|integral component of membrane|cytoplasmic membrane-bounded vesicle|cytoplasmic vesicle|cytolytic granule|	defense response to tumor cell|immune response to tumor cell|apoptotic process|circadian rhythm|cytolysis|cytolysis|protein homooligomerization|protein homooligomerization|defense response to virus|transmembrane transport|transmembrane transport|	calcium ion binding|wide pore channel activity|wide pore channel activity|metal ion binding|	10	0.2	0.909	10	0.2	1.38	0.2	2.13	2.13	0.622	0	0	-0.4	1.6
ENSMUSG00000073988	TTPA	tocopherol (alpha) transfer protein	intracellular|cell|cytoplasm|late endosome|cytosol|	placenta development|embryonic placenta development|transport|response to pH|response to toxic substance|vitamin E metabolic process|vitamin E metabolic process|intermembrane transport|vitamin transport|intracellular pH reduction|negative regulation of cell death|negative regulation of establishment of blood-brain barrier|	transporter activity|phosphatidylinositol-4,5-bisphosphate binding|lipid binding|vitamin E binding|vitamin E binding|vitamin E binding|vitamin binding|phosphatidylinositol-3,4-bisphosphate binding|	10	0.4	2.36	10	0.2	0.194	0.3	2.1	2.1	0.625	0	0	-0.6	1.5
ENSMUSG00000027534	SNX16	sorting nexin 16	cytoplasm|lysosome|endosome|early endosome|late endosome|membrane|extrinsic component of endosome membrane|	protein targeting to lysosome|transport|endosome to lysosome transport|protein transport|early endosome to late endosome transport|	lipid binding|phosphatidylinositol binding|identical protein binding|	10	-0.8	0.695	10	0.4	3.31	0.3	2.07	2.07	0.628	0	0	-1.6	1.4
ENSMUSG00000040852	PLEKHH2	pleckstrin homology domain containing, family H (with MyTH4 domain) member 2	cytoplasm|cytoskeleton|plasma membrane|membrane|lamellipodium|cortical actin cytoskeleton|cell projection|	negative regulation of actin filament depolymerization|	actin binding|protein binding|identical protein binding|	10	0.9	2.6	10	0.3	0.888	0.4	2.07	2.07	0.628	0	0	-0.5	1.9
ENSMUSG00000001156	MXD1	MAX dimerization protein 1	nucleus|	negative regulation of transcription from RNA polymerase II promoter|transcription, DNA-templated|regulation of transcription, DNA-templated|transcription from RNA polymerase II promoter|	RNA polymerase II core promoter proximal region sequence-specific DNA binding|RNA polymerase II core promoter proximal region sequence-specific DNA binding transcription factor activity involved in negative regulation of transcription|DNA binding|protein binding|protein dimerization activity|	10	0.2	1.12	10	0.1	1.15	0.2	2.07	2.07	0.628	0	0	-0.6	1.6
ENSMUSG00000024869	NUDT8	nudix (nucleoside diphosphate linked moiety X)-type motif 8	mitochondrion|	biological_process|	thiamine-pyrophosphatase activity|8-oxo-7,8-dihydroguanosine triphosphate pyrophosphatase activity|UDP-2,3-diacylglucosamine hydrolase activity|bis(5'-nucleosyl)-tetraphosphatase activity|dATP pyrophosphohydrolase activity|pyrophosphatase activity|hydrolase activity|dihydroneopterin monophosphate phosphatase activity|dihydroneopterin triphosphate pyrophosphohydrolase activity|dITP diphosphatase a…	10	-0.2	1.45	10	-0.2	0.744	-0.2	2.04	-2.04	0.631	0	0	-1.5	0.7
ENSMUSG00000034401	SPATA6	spermatogenesis associated 6	cellular_component|extracellular region|	multicellular organismal development|spermatogenesis|biological_process|cell differentiation|	molecular_function|	10	0.2	0.597	10	0.2	1.58	0.2	2.03	2.03	0.632	0	0	-0.7	1.5
ENSMUSG00000060176	KIF27	kinesin family member 27	cytoplasm|cytoskeleton|kinesin complex|microtubule|cilium|cell projection|extracellular vesicular exosome|	epithelial cilium movement|microtubule-based movement|ventricular system development|cell projection organization|cilium assembly|	nucleotide binding|microtubule motor activity|protein binding|ATP binding|microtubule binding|	10	0.2	1.93	10	0.1	0.375	0.2	2.03	2.03	0.632	0	0	-0.5	1.6
ENSMUSG00000019880	RSPO3	R-spondin 3 homolog (Xenopus laevis)	extracellular region|	Wnt signaling pathway|response to stimulus|canonical Wnt signaling pathway|branching involved in labyrinthine layer morphogenesis|	receptor binding|receptor binding|frizzled binding|heparin binding|	10	0.1	0.267	10	-0.2	2.66	-0.1	2.02	-2.02	0.633	0	0	-1.3	1
ENSMUSG00000024068	SPAST	spastin	nucleus|nucleus|cytoplasm|endosome|endoplasmic reticulum|cytoskeleton|microtubule|microtubule cytoskeleton|microtubule cytoskeleton|membrane|integral component of membrane|midbody|cytoplasmic vesicle|extracellular vesicular exosome|	microtubule bundle formation|ATP catabolic process|ER to Golgi vesicle-mediated transport|cell cycle|cytokinesis, completion of separation|multicellular organismal development|nervous system development|metabolic process|cell differentiation|protein hexamerization|microtubule severing|microtubule severing|microtubule severing|microtubule severing|protein homooligomerization|cell division|	nucleotide binding|catalytic activity|ATP binding|microtubule binding|microtubule-severing ATPase activity|hydrolase activity|alpha-tubulin binding|beta-tubulin binding|	10	-0.3	1.55	10	-0.9	2.94	-0.2	2.02	-2.02	0.633	0	0	-1.9	0.1
ENSMUSG00000098112	BIN2	bridging integrator 2	phagocytic cup|podosome|	phagocytosis, engulfment|cell chemotaxis|podosome assembly|membrane tubulation|	phospholipid binding|	10	-0.1	0.169	10	-0.2	2.49	-0.2	2.01	-2.01	0.634	0	0	-1.3	1.2
ENSMUSG00000024697	GNA14	guanine nucleotide binding protein, alpha 14	heterotrimeric G-protein complex|heterotrimeric G-protein complex|	GTP catabolic process|signal transduction|G-protein coupled receptor signaling pathway|adenylate cyclase-modulating G-protein coupled receptor signaling pathway|phospholipase C-activating dopamine receptor signaling pathway|	nucleotide binding|G-protein coupled receptor binding|GTPase activity|GTPase activity|signal transducer activity|GTP binding|guanyl nucleotide binding|G-protein beta/gamma-subunit complex binding|metal ion binding|	10	0	0	10	0.4	3.84	0.4	2	2	0.635	0	0	-0.4	1.7
ENSMUSG00000041164	ZMIZ2	zinc finger, MIZ-type containing 2	nucleus|mitochondrion|nuclear replication fork|	positive regulation of transcription from RNA polymerase II promoter|	zinc ion binding|ligand-dependent nuclear receptor transcription coactivator activity|metal ion binding|	10	-0.3	0.496	10	0.2	2.59	0.2	1.99	1.99	0.636	0	0	-1.2	1.3
ENSMUSG00000079657	RAB26	RAB26, member RAS oncogene family	Golgi membrane|Golgi apparatus|membrane|secretory granule membrane|intrinsic component of plasma membrane|cytoplasmic vesicle|	transport|small GTPase mediated signal transduction|protein transport|regulation of exocytosis|exocrine system development|Golgi to plasma membrane protein transport|regulated secretory pathway|	nucleotide binding|protein binding|GTP binding|GMP binding|	10	0.2	0.53	10	0.2	1.6	0.2	1.98	1.98	0.637	0	0	-0.7	1.5
ENSMUSG00000032449	SLC25A36	solute carrier family 25, member 36	mitochondrion|mitochondrial inner membrane|membrane|integral component of membrane|	transport|response to estradiol|transmembrane transport|	molecular_function|	10	0	0	10	-0.3	3.74	-0.2	1.98	-1.98	0.637	0	0	-1.7	0.5
ENSMUSG00000038670	MYBPC2	myosin binding protein C, fast-type	cytoskeleton|myosin filament|	muscle contraction|cell adhesion|	actin binding|structural constituent of cytoskeleton|	10	-0.2	0.343	10	-0.8	3.12	-0.2	1.97	-1.97	0.638	0	0	-1.8	1.1
ENSMUSG00000034473	SEC22A	SEC22 vesicle trafficking protein homolog A (S. cerevisiae)	intracellular|cell|endoplasmic reticulum|membrane|integral component of membrane|	transport|ER to Golgi vesicle-mediated transport|protein transport|vesicle-mediated transport|	None	10	-0.3	2	10	0.4	2.97	0.4	1.96	1.96	0.639	0	0	-0.7	1.7
ENSMUSG00000021928	EBPL	emopamil binding protein-like	endoplasmic reticulum|membrane|integral component of membrane|	biological_process|sterol metabolic process|	molecular_function|cholestenol delta-isomerase activity|	10	1.6	0.857	10	-0.3	2.17	-0.2	1.96	-1.96	0.639	0	0	-1.9	2.3
ENSMUSG00000028082	SH3D19	SH3 domain protein D19	nucleus|cytoplasm|Golgi apparatus|plasma membrane|	cytoskeleton organization|regulation of cell morphogenesis|positive regulation of membrane protein ectodomain proteolysis|	protein binding|proline-rich region binding|	10	0.3	1.28	10	0.2	0.946	0.2	1.95	1.95	0.641	0	0	-0.5	1.6
ENSMUSG00000004665	CNN2	calponin 2	stress fiber|membrane|extracellular vesicular exosome|	positive regulation of gene expression|hemopoiesis|negative regulation of cell migration|actomyosin structure organization|regulation of actin filament-based process|wound healing|regulation of cell proliferation|negative regulation of phagocytosis|cellular response to mechanical stimulus|	actin binding|calmodulin binding|	9	-0.5	2.87	9	-0.1	0.253	-0.4	1.95	-1.95	0.641	0	0	-1.9	0.5
ENSMUSG00000039156	STIM2	stromal interaction molecule 2	endoplasmic reticulum|plasma membrane|membrane|integral component of membrane|	transport|ion transport|calcium ion transport|cellular calcium ion homeostasis|activation of store-operated calcium channel activity|positive regulation of calcium ion transport|calcium ion transmembrane transport|	calcium channel regulator activity|calcium ion binding|protein binding|store-operated calcium channel activity|metal ion binding|	10	-0.3	1.48	10	0.3	2.76	0.2	1.95	1.95	0.641	0	0	-1.2	1.2
ENSMUSG00000021532	FASTKD3	FAST kinase domains 3	mitochondrion|mitochondrion|	cellular respiration|cellular respiration|	protein kinase activity|poly(A) RNA binding|	10	-0.2	1.96	10	-0.1	0.226	-0.2	1.92	-1.92	0.644	0	0	-1.7	0.5
ENSMUSG00000004961	SYT5	synaptotagmin V	endosome|synaptic vesicle|membrane|integral component of membrane|cell junction|dense core granule|cytoplasmic vesicle|neuron projection|neuronal cell body|synapse|perinuclear region of cytoplasm|	transport|calcium ion-dependent exocytosis|	transporter activity|calcium-dependent phospholipid binding|syntaxin binding|clathrin binding|metal ion binding|protein heterodimerization activity|	10	0.2	0.391	10	0.3	1.91	0.2	1.89	1.89	0.647	0	0	-1	1.4
ENSMUSG00000041957	PKP2	plakophilin 2	nucleus|intermediate filament|plasma membrane|cell-cell junction|adherens junction|adherens junction|intercalated disc|intercalated disc|cell junction|desmosome|	desmosome assembly|heart development|negative regulation of cell proliferation|gap junction assembly|single organismal cell-cell adhesion|negative regulation of cell migration|adherens junction maintenance|intermediate filament bundle assembly|maintenance of organ identity|ventricular cardiac muscle tissue morphogenesis|lipid homeostasis|cardiac muscle cell action potential|cardiac muscle cell ac…	protein kinase C binding|protein binding|intermediate filament binding|protein complex scaffold|	10	-0.3	1.82	10	0.2	2.83	0.2	1.88	1.88	0.648	0	0	-1.7	0.7
ENSMUSG00000017978	CADPS2	Ca2+-dependent activator protein for secretion 2	membrane|cytoplasmic membrane-bounded vesicle|cell junction|cytoplasmic vesicle|presynaptic membrane|synapse|postsynaptic membrane|	transport|exocytosis|cellular response to starvation|protein transport|synaptic vesicle priming|positive regulation of exocytosis|	protein binding|lipid binding|metal ion binding|	10	0	0	10	0.2	2.25	0.2	1.83	1.83	0.654	0	0	-0.7	1.6
ENSMUSG00000035836	UGT2B1	UDP glucuronosyltransferase 2 family, polypeptide B1	intracellular membrane-bounded organelle|	cellular glucuronidation|biphenyl catabolic process|	glucuronosyltransferase activity|transferase activity|transferase activity, transferring glycosyl groups|	10	0	0	10	-0.8	4.91	-0.8	1.82	-1.82	0.655	0	0	-2	1.3
ENSMUSG00000033658	DDX19B	DEAD (Asp-Glu-Ala-Asp) box polypeptide 19b	nuclear envelope|membrane|extracellular vesicular exosome|	biological_process|	nucleotide binding|molecular_function|helicase activity|ATP binding|hydrolase activity|	10	0.4	3.9	10	0	0	0.2	1.81	1.81	0.656	0	0	-1.7	1.2
ENSMUSG00000049090	ZADH2	zinc binding alcohol dehydrogenase, domain containing 2	mitochondrion|peroxisome|	oxidation-reduction process|	zinc ion binding|N-ethylmaleimide reductase activity|oxidoreductase activity|reduced coenzyme F420 dehydrogenase activity|sulfur oxygenase reductase activity|malolactic enzyme activity|NADPH:sulfur oxidoreductase activity|epoxyqueuosine reductase activity|	10	0.3	0.754	10	0.2	1.18	0.2	1.78	1.78	0.659	0	0	-0.7	1.6
ENSMUSG00000031711	ZFP330	zinc finger protein 330	chromosome, centromeric region|nucleus|chromosome|nucleolus|midbody|	None	zinc ion binding|metal ion binding|	10	1.4	4.94	10	-0.6	0.651	1.4	1.78	1.78	0.659	0	0	-0.7	2
ENSMUSG00000037306	MAN1C1	mannosidase, alpha, class 1C, member 1	Golgi apparatus|	mannose metabolic process|proteoglycan biosynthetic process|	mannosyl-oligosaccharide 1,2-alpha-mannosidase activity|calcium ion binding|	10	0.3	2.19	10	0	0	0.3	1.75	1.75	0.663	0	0	-0.5	1.7
ENSMUSG00000063450	SYNE2	spectrin repeat containing, nuclear envelope 2	nucleus|nuclear envelope|nuclear envelope|nuclear envelope|nuclear outer membrane|cytoplasm|mitochondrion|cytoskeleton|plasma membrane|focal adhesion|membrane|integral component of membrane|aggresome|sarcoplasmic reticulum|myofibril|Z disc|Z disc|lamellipodium membrane|filopodium membrane|nuclear membrane|nuclear membrane|nuclear lumen|SUN-KASH complex|intermediate filament cytoskeleton|	nuclear envelope organization|nuclear migration|establishment or maintenance of cell polarity|fibroblast migration|positive regulation of cell migration|nuclear migration along microfilament|protein localization to nucleus|centrosome localization|centrosome localization|cytoskeletal anchoring at nuclear membrane|	actin binding|	10	0.1	0.00079	10	-0.5	4.09	-0.3	1.74	-1.74	0.664	0	0	-1.8	0.7
ENSMUSG00000058022	ADTRP	androgen dependent TFPI regulating protein	cellular_component|plasma membrane|membrane|integral component of membrane|	biological_process|	molecular_function|	10	0.1	0.0729	10	0.6	2.63	0.5	1.71	1.71	0.667	0	0	-0.3	1.8
ENSMUSG00000021303	GNG4	guanine nucleotide binding protein (G protein), gamma 4	heterotrimeric G-protein complex|plasma membrane|membrane|	GTP catabolic process|signal transduction|G-protein coupled receptor signaling pathway|negative regulation of cell growth|	GTPase activity|signal transducer activity|	10	-0.1	0.0661	10	0.5	2.48	0.4	1.71	1.71	0.667	0	0	-0.5	1.8
ENSMUSG00000055923	AASDH	aminoadipate-semialdehyde dehydrogenase	cellular_component|	lipid metabolic process|fatty acid metabolic process|biological_process|metabolic process|oxidation-reduction process|	nucleotide binding|molecular_function|catalytic activity|acyl-CoA ligase activity|L-aminoadipate-semialdehyde dehydrogenase activity|succinate-CoA ligase activity|ATP binding|3-oxo-2-(2'-pentenyl)cyclopentane-1-octanoic acid CoA ligase activity|fatty acid ligase activity|oxidoreductase activity|ligase activity|3-isopropenyl-6-oxoheptanoyl-CoA synthetase activity|2-oxo-delta3-4,5,5-trimethylcyclop…	10	0.1	0.144	10	0.2	1.86	0.2	1.71	1.71	0.667	0	0	-0.7	1.6
ENSMUSG00000011257	PABPC4	poly(A) binding protein, cytoplasmic 4	nucleus|cytoplasm|cytoplasmic stress granule|ribonucleoprotein complex|	biological_process|	RNA binding|poly(A) binding|poly(U) RNA binding|poly(A) RNA binding|	10	0.4	0.548	10	0.2	1.49	0.2	1.7	1.7	0.668	0	0	-1	1.6
ENSMUSG00000024645	TIMM21	tranlocase of inner mitochondrial membrane 21	mitochondrion|mitochondrial inner membrane presequence translocase complex|membrane|integral component of membrane|	transport|protein transport|protein import into mitochondrial matrix|mitochondrial respiratory chain complex I assembly|mitochondrial respiratory chain complex IV assembly|	molecular_function|	10	0.3	0.773	10	0.5	1.42	0.3	1.7	1.7	0.668	0	0	-0.5	1.7
ENSMUSG00000022995	ENAH	enabled homolog (Drosophila)	stress fiber|cytoplasm|cytoskeleton|plasma membrane|focal adhesion|focal adhesion|actin cytoskeleton|lamellipodium|cell junction|filopodium|cell projection|synapse|	neural tube closure|cellular component movement|actin filament organization|multicellular organismal development|nervous system development|axon guidance|axon guidance|actin polymerization or depolymerization|actin cytoskeleton organization|cell differentiation|intracellular transport|	actin binding|protein binding|profilin binding|SH3 domain binding|WW domain binding|	10	0.2	0.259	10	-1	3.86	-0.3	1.69	-1.69	0.669	0	0	-2	0.3
ENSMUSG00000021704	MTX3	metaxin 3	cellular_component|	biological_process|	molecular_function|	10	0.3	0.826	10	0.8	2.41	0.2	1.69	1.69	0.669	0	0	-0.2	1.9
ENSMUSG00000027669	GNB4	guanine nucleotide binding protein (G protein), beta 4	lysosomal membrane|heterotrimeric G-protein complex|cell body|	GTP catabolic process|signal transduction|G-protein coupled receptor signaling pathway|	GTPase activity|signal transducer activity|protein complex binding|	10	-0.2	0.17	10	0.2	3.05	0.2	1.67	1.67	0.671	0	0	-1	1.5
ENSMUSG00000028240	CYP7A1	cytochrome P450, family 7, subfamily a, polypeptide 1	endoplasmic reticulum|membrane|intracellular membrane-bounded organelle|	lipid metabolic process|bile acid biosynthetic process|cholesterol catabolic process|cholesterol catabolic process|steroid metabolic process|cholesterol metabolic process|cholesterol homeostasis|oxidation-reduction process|regulation of bile acid biosynthetic process|positive regulation of bile acid biosynthetic process|cellular response to glucose stimulus|cellular response to cholesterol|	monooxygenase activity|iron ion binding|cholesterol 7-alpha-monooxygenase activity|cholesterol 7-alpha-monooxygenase activity|oxidoreductase activity|oxidoreductase activity, acting on paired donors, with incorporation or reduction of molecular oxygen|heme binding|metal ion binding|	10	-0.5	2.07	10	-0.2	0.496	-0.3	1.66	-1.66	0.672	0	0	-1.8	0.4
ENSMUSG00000042759	APOBR	apolipoprotein B receptor	plasma membrane|membrane|membrane|very-low-density lipoprotein particle|low-density lipoprotein particle|chylomicron|	lipid metabolic process|triglyceride metabolic process|transport|lipid transport|receptor-mediated endocytosis|steroid metabolic process|cholesterol metabolic process|	lipoprotein particle receptor activity|very-low-density lipoprotein particle receptor activity|	10	0.1	0.226	10	0.1	1.55	0.1	1.66	1.66	0.672	0	0	-1	1.5
ENSMUSG00000090523	GYPC	glycophorin C	plasma membrane|membrane|membrane|integral component of membrane|cortical cytoskeleton|cortical cytoskeleton|	biological_process|	molecular_function|	10	-0.1	0.0952	10	-0.4	2.55	-0.2	1.65	-1.65	0.674	0	0	-1.7	0.9
ENSMUSG00000054889	DSP	desmoplakin	cornified envelope|nucleus|cytoplasm|mitochondrion|cytoskeleton|intermediate filament|plasma membrane|cell-cell junction|fascia adherens|intercalated disc|intercalated disc|membrane|basolateral plasma membrane|cell junction|desmosome|desmosome|extracellular vesicular exosome|	desmosome organization|ventricular compact myocardium morphogenesis|single organismal cell-cell adhesion|peptide cross-linking|keratinocyte differentiation|adherens junction organization|skin development|intermediate filament cytoskeleton organization|intermediate filament organization|protein localization to adherens junction|ventricular cardiac muscle cell action potential|bundle of His cell to…	protein kinase C binding|structural molecule activity|protein binding|protein binding, bridging|poly(A) RNA binding|cell adhesion molecule binding|scaffold protein binding|	9	0.2	0.572	9	-0.3	1.75	0.2	1.64	1.64	0.675	0	0	-1.3	1.3
ENSMUSG00000027324	RPUSD2	RNA pseudouridylate synthase domain containing 2	cellular_component|	pseudouridine synthesis|RNA modification|	RNA binding|pseudouridine synthase activity|poly(A) RNA binding|	10	0.4	2.3	10	0.1	0.333	0.2	1.64	1.64	0.675	0	0	-1.1	1.6
ENSMUSG00000041791	CAPZA3	capping protein (actin filament) muscle Z-line, alpha 3	acrosomal vesicle|acrosomal vesicle|nucleus|cytoplasm|F-actin capping protein complex|membrane|cortical cytoskeleton|WASH complex|	spermatid development|actin cytoskeleton organization|actin filament capping|	actin binding|	10	0.1	0.547	10	0.2	1.23	0.1	1.64	1.64	0.675	0	0	-1.3	1.2
ENSMUSG00000019789	HEY2	hairy/enhancer-of-split related with YRPW motif 2	nucleus|nucleus|transcription factor complex|cytoplasm|Sin3 complex|transcriptional repressor complex|	negative regulation of transcription from RNA polymerase II promoter|negative regulation of transcription from RNA polymerase II promoter|negative regulation of transcription from RNA polymerase II promoter|negative regulation of transcription from RNA polymerase II promoter|blood vessel development|vasculogenesis|muscular septum morphogenesis|outflow tract morphogenesis|atrioventricular valve de…	RNA polymerase II core promoter sequence-specific DNA binding transcription factor activity|protein binding transcription factor activity|RNA polymerase II activating transcription factor binding|DNA binding|sequence-specific DNA binding transcription factor activity|sequence-specific DNA binding transcription factor activity|sequence-specific DNA binding transcription factor activity|protein bin…	10	0	0	10	-0.4	2.57	-0.2	1.6	-1.6	0.679	0	0	-1.6	0.7
ENSMUSG00000035459	STAB2	stabilin 2	cytoplasm|plasma membrane|integral component of plasma membrane|external side of plasma membrane|membrane|integral component of membrane|	endocytosis|receptor-mediated endocytosis|cell adhesion|regulation of gene expression|regulation of blood coagulation|defense response to bacterium|	low-density lipoprotein receptor activity|scavenger receptor activity|hyaluronic acid binding|low-density lipoprotein particle binding|	10	-0.1	0.723	10	-0.1	0.972	-0.1	1.57	-1.57	0.683	0	0	-1.5	1.1
ENSMUSG00000034659	TMEM109	transmembrane protein 109	intracellular|nucleus|endoplasmic reticulum|membrane|integral component of membrane|sarcoplasmic reticulum|nuclear membrane|extracellular vesicular exosome|	intrinsic apoptotic signaling pathway in response to DNA damage by p53 class mediator|negative regulation of cell death|cellular response to gamma radiation|	protein binding|	10	0	0	10	0.3	2.6	0.2	1.57	1.57	0.683	0	0	-1	1.4
ENSMUSG00000035620	RIC8B	resistance to inhibitors of cholinesterase 8 homolog B (C. elegans)	cytoplasm|centrosome|	None	guanyl-nucleotide exchange factor activity|	10	-0.3	0.576	10	0.1	1.33	0.1	1.55	1.55	0.686	0	0	-1.6	1.1
ENSMUSG00000003559	AS3MT	arsenic (+3 oxidation state) methyltransferase	cytoplasm|mitochondrion|cytosol|	toxin metabolic process|arsonoacetate metabolic process|methylation|response to arsenic-containing substance|response to arsenic-containing substance|	methyltransferase activity|transferase activity|arsenite methyltransferase activity|arsenite methyltransferase activity|methylarsonite methyltransferase activity|	10	0	0	10	0.4	3.24	0.4	1.54	1.54	0.687	0	0	-0.7	1.7
ENSMUSG00000063884	PTCD3	pentatricopeptide repeat domain 3	mitochondrion|mitochondrion|	regulation of translation|mitochondrial translation|	RNA binding|rRNA binding|ribosomal small subunit binding|poly(A) RNA binding|	10	0.4	1.61	10	-0.8	1.08	0.3	1.54	1.54	0.687	0	0	-1.8	1.2
ENSMUSG00000019992	MTFR2	mitochondrial fission regulator 2	mitochondrion|	mitochondrial fission|mitochondrion organization|aerobic respiration|	molecular_function|	10	-0.3	1.68	10	0.2	1.21	-0.4	1.54	-1.54	0.687	0	0	-1.7	0.7
ENSMUSG00000039716	DOCK3	dedicator of cyto-kinesis 3	cytoplasm|cytoplasm|	small GTPase mediated signal transduction|	guanyl-nucleotide exchange factor activity|protein binding|SH3 domain binding|	10	-0.2	0.904	10	0.3	1.55	-0.2	1.54	-1.54	0.687	0	0	-1.2	1.3
ENSMUSG00000001768	RIN2	Ras and Rab interactor 2	cellular_component|cytoplasm|	endocytosis|signal transduction|biological_process|	molecular_function|GTPase activator activity|	10	0	0	10	0.4	3.14	0.4	1.53	1.53	0.688	0	0	-0.6	1.7
ENSMUSG00000038807	RAP1GAP2	RAP1 GTPase activating protein 2	cytoplasm|cytoplasm|centrosome|nuclear membrane|neuron projection|	negative regulation of neuron projection development|negative regulation of neuron projection development|positive regulation of Rap GTPase activity|regulation of small GTPase mediated signal transduction|	GTPase activator activity|Rap GTPase activator activity|	10	-0.1	0.0655	10	0.3	2.5	0.2	1.53	1.53	0.688	0	0	-0.9	1.6
ENSMUSG00000089911	HIAT1	hippocampus abundant gene transcript 1	plasma membrane|membrane|integral component of membrane|	transport|carbohydrate transport|transmembrane transport|	transporter activity|	9	0	0	9	-0.3	3.73	-0.3	1.53	-1.53	0.688	0	0	-1.5	1
ENSMUSG00000039050	OSBPL2	oxysterol binding protein-like 2	cellular_component|	transport|lipid transport|biological_process|	lipid binding|cholesterol binding|	10	0.1	0.213	10	0.2	1.51	0.2	1.53	1.53	0.688	0	0	-1.4	1.1
ENSMUSG00000017664	SLC35C2	solute carrier family 35, member C2	endoplasmic reticulum-Golgi intermediate compartment|cis-Golgi network|membrane|integral component of membrane|	transport|negative regulation of gene expression|fucosylation|protein O-linked fucosylation|protein O-linked fucosylation|positive regulation of Notch signaling pathway|	molecular_function|	10	0.4	0.298	10	0.2	1.74	0.2	1.52	1.52	0.689	0	0	-0.6	1.8
ENSMUSG00000006021	KPTN	kaptin	cellular_component|cytoplasm|cell projection|	biological_process|	molecular_function|actin binding|	10	-0.2	1.97	10	0.1	0.652	-0.2	1.52	-1.52	0.689	0	0	-1.1	1.4
ENSMUSG00000015314	SLAMF6	SLAM family member 6	plasma membrane|integral component of plasma membrane|membrane|integral component of membrane|extracellular vesicular exosome|	None	receptor activity|	10	0.9	2.51	10	-0.3	2.46	-0.3	1.52	-1.52	0.689	0	0	-0.9	2
ENSMUSG00000018740	SLC25A35	solute carrier family 25, member 35	mitochondrion|mitochondrial inner membrane|membrane|integral component of membrane|	transport|biological_process|	molecular_function|	10	0.7	1.83	10	0.1	0.513	0.3	1.51	1.51	0.69	0	0	-0.3	1.9
ENSMUSG00000039844	RAPGEF1	Rap guanine nucleotide exchange factor (GEF) 1	early endosome|	blood vessel development|signal transduction|positive regulation of signal transduction|positive regulation of neuron projection development|single organismal cell-cell adhesion|Rap protein signal transduction|positive regulation of Rap GTPase activity|nerve growth factor signaling pathway|positive regulation of GTPase activity|negative regulation of Ras protein signal transduction|platelet-deriv…	signal transducer activity|SH3/SH2 adaptor activity|guanyl-nucleotide exchange factor activity|protein binding|Rap guanyl-nucleotide exchange factor activity|	10	0.1	0.433	10	-0.4	2.67	-0.2	1.5	-1.5	0.691	0	0	-1.6	0.9
ENSMUSG00000014633	CMC2	COX assembly mitochondrial protein 2	mitochondrion|	biological_process|	molecular_function|	10	0.3	2.09	10	-0.1	1.03	0.3	1.5	1.5	0.691	0	0	-0.8	1.5
ENSMUSG00000000740	RPL13	ribosomal protein L13	intracellular|nucleus|nucleolus|cytoplasm|ribosome|membrane|cytosolic large ribosomal subunit|ribonucleoprotein complex|	translation|	structural constituent of ribosome|poly(A) RNA binding|	6	0.3	0.318	7	0.4	1.4	0.3	1.49	1.49	0.692	0	0	-0.7	2
ENSMUSG00000022217	EMC9	ER membrane protein complex subunit 9	cytoplasm|ER membrane protein complex|	None	None	10	-0.3	2.62	10	0	0	-0.2	1.48	-1.48	0.694	0	0	-1.6	0.8
ENSMUSG00000027489	NECAB3	N-terminal EF-hand calcium binding protein 3	Golgi cis cisterna|Golgi cis cisterna|cytoplasm|endoplasmic reticulum|endoplasmic reticulum membrane|Golgi apparatus|	protein metabolic process|protein metabolic process|regulation of amyloid precursor protein biosynthetic process|	calcium ion binding|protein binding|metal ion binding|	10	0.4	1.94	10	0	0	0.3	1.47	1.47	0.695	0	0	-0.6	1.6
ENSMUSG00000018882	MRPL45	mitochondrial ribosomal protein L45	mitochondrion|mitochondrion|ribosome|ribonucleoprotein complex|	biological_process|	poly(A) RNA binding|	10	-0.1	0.513	10	-0.3	1.24	-0.2	1.47	-1.47	0.695	0	0	-1.6	0.7
ENSMUSG00000027739	RAB33B	RAB33B, member RAS oncogene family	Golgi apparatus|Golgi lumen|Golgi lumen|membrane|extracellular vesicular exosome|	transport|autophagy|small GTPase mediated signal transduction|protein transport|regulation of retrograde vesicle-mediated transport, Golgi to ER|regulation of autophagic vacuole assembly|	nucleotide binding|protein binding|GTP binding|	10	-0.1	0.147	10	-0.4	1.89	-0.3	1.46	-1.46	0.696	0	0	-1.6	0.8
ENSMUSG00000052911	LAMB2	laminin, beta 2	extracellular region|proteinaceous extracellular matrix|basement membrane|basement membrane|basal lamina|laminin-3 complex|laminin-3 complex|extracellular matrix|laminin complex|synapse|extracellular vesicular exosome|	cell morphogenesis involved in differentiation|cell adhesion|axon guidance|neuromuscular junction development|visual perception|astrocyte development|Schwann cell development|neuron projection development|axon extension involved in regeneration|synapse organization|retina development in camera-type eye|metanephric glomerular visceral epithelial cell development|metanephric glomerular basement mem…	integrin binding|	10	-0.1	0.398	10	-0.2	1.18	-0.2	1.45	-1.45	0.697	0	0	-1.4	1.1
ENSMUSG00000018322	TOMM34	translocase of outer mitochondrial membrane 34	nucleus|cytoplasm|mitochondrion|mitochondrial outer membrane|membrane|membrane|	protein targeting to mitochondrion|	protein binding|heat shock protein binding|	10	0.1	0.493	10	0.2	1.12	0.2	1.45	1.45	0.697	0	0	-0.6	1.7
ENSMUSG00000037010	APLN	apelin	extracellular space|perinuclear region of cytoplasm|	regulation of the force of heart contraction|signal transduction|G-protein coupled receptor signaling pathway|feeding behavior|positive regulation of cell proliferation|positive regulation of heat generation|positive regulation of phosphorylation|drinking behavior|regulation of respiratory gaseous exchange|negative regulation of blood pressure|negative regulation of vasoconstriction|positive regu…	receptor binding|hormone activity|apelin receptor binding|	10	0.4	0.79	10	0.7	1.23	0.6	1.44	1.44	0.698	0	0	-0.4	1.9
ENSMUSG00000008206	CERS4	ceramide synthase 4	nucleus|endoplasmic reticulum|membrane|integral component of membrane|	lipid metabolic process|sphingolipid biosynthetic process|ceramide biosynthetic process|	DNA binding|sphingosine N-acyltransferase activity|	10	-0.1	0.098	10	0.4	3.68	0.4	1.44	1.44	0.698	0	0	-0.6	1.7
ENSMUSG00000070979	ACTL7A	actin-like 7a	male germ cell nucleus|nucleus|cytoplasm|Golgi apparatus|cytoskeleton|motile cilium|protein complex|	None	None	10	-0.3	2.18	10	-0.1	0.218	-0.1	1.43	-1.43	0.7	0	0	-1.7	0.7
ENSMUSG00000067780	PI15	peptidase inhibitor 15	extracellular region|	negative regulation of peptidase activity|	peptidase inhibitor activity|	10	0.3	0.963	10	0.1	0.684	0.2	1.42	1.42	0.701	0	0	-0.7	1.6
ENSMUSG00000022106	RCBTB2	regulator of chromosome condensation (RCC1) and BTB (POZ) domain containing protein 2	acrosomal vesicle|	biological_process|	molecular_function|	10	-0.4	2.04	10	-0.1	0.255	-0.2	1.42	-1.42	0.701	0	0	-1.9	0.5
ENSMUSG00000040543	PITPNM3	PITPNM family member 3	cellular_component|intracellular|membrane|	transport|biological_process|	lipid binding|metal ion binding|	10	-0.5	2.4	10	0.8	3.06	0.2	1.4	1.4	0.703	0	0	-1.3	1.8
ENSMUSG00000029233	SRD5A3	steroid 5 alpha-reductase 3	cytoplasm|endoplasmic reticulum|membrane|integral component of membrane|	dolichol-linked oligosaccharide biosynthetic process|dolichol-linked oligosaccharide biosynthetic process|lipid metabolic process|polyprenol catabolic process|polyprenol catabolic process|dolichol metabolic process|dolichol metabolic process|oxidation-reduction process|	3-oxo-5-alpha-steroid 4-dehydrogenase activity|oxidoreductase activity|oxidoreductase activity, acting on the CH-CH group of donors|oxidoreductase activity, acting on the CH-CH group of donors, NAD or NADP as acceptor|cholestenone 5-alpha-reductase activity|	10	-0.3	1.49	10	0.1	0.152	-0.2	1.39	-1.39	0.704	0	0	-1.5	1
ENSMUSG00000026413	PKP1	plakophilin 1	nucleus|plasma membrane|cell junction|desmosome|intracellular membrane-bounded organelle|extracellular vesicular exosome|	cell adhesion|single organismal cell-cell adhesion|intermediate filament bundle assembly|	protein binding|lamin binding|	10	0	0	10	0.3	3.28	0.2	1.39	1.39	0.704	0	0	-0.7	1.7
ENSMUSG00000024851	PITPNM1	phosphatidylinositol transfer protein, membrane-associated 1	intracellular|cytoplasm|endoplasmic reticulum|Golgi apparatus|lipid particle|membrane|	transport|protein transport|	phospholipid binding|metal ion binding|	10	0	0	10	0.2	2.2	0.2	1.38	1.38	0.706	0	0	-0.8	1.6
ENSMUSG00000044447	DOCK5	dedicator of cytokinesis 5	cytoplasm|	small GTPase mediated signal transduction|positive regulation of GTPase activity|	guanyl-nucleotide exchange factor activity|	10	0.8	1.23	10	0.2	1.01	0.1	1.34	1.34	0.711	0	0	-0.4	2
ENSMUSG00000024327	SLC39A7	solute carrier family 39 (zinc transporter), member 7	endoplasmic reticulum|Golgi apparatus|membrane|integral component of membrane|	transport|ion transport|zinc ion transport|metal ion transport|transmembrane transport|	protein binding|metal ion transmembrane transporter activity|	9	0.3	2.28	10	-0.1	0.201	0.2	1.33	1.33	0.713	0	0	-0.8	1.6
ENSMUSG00000024972	LGALS12	lectin, galactose binding, soluble 12	intracellular|nucleus|mitochondrion|	apoptotic process|intrinsic apoptotic signaling pathway|	carbohydrate binding|lactose binding|	10	0	0	10	0.2	1.57	0.2	1.33	1.33	0.713	0	0	-1	1.5
ENSMUSG00000030727	RABEP2	rabaptin, RAB GTPase binding effector protein 2	nucleus|cytoplasm|endosome|	transport|endocytosis|protein transport|	GTPase activator activity|growth factor activity|	10	-0.1	0.076	10	-0.2	1.54	-0.1	1.32	-1.32	0.714	0	0	-1.2	1.5
ENSMUSG00000035172	PLEKHH3	pleckstrin homology domain containing, family H (with MyTH4 domain) member 3	extracellular space|cytoskeleton|	signal transduction|biological_process|	molecular_function|	10	0.2	0.499	10	0.1	0.983	0.1	1.31	1.31	0.715	0	0	-1	1.5
ENSMUSG00000027247	ARHGAP1	Rho GTPase activating protein 1	ruffle|intracellular|cytoplasm|plasma membrane|cell leading edge|extracellular vesicular exosome|	signal transduction|small GTPase mediated signal transduction|positive regulation of Rho GTPase activity|positive regulation of Rac GTPase activity|regulation of GTPase activity|	GTPase activator activity|Rho GTPase activator activity|Rho GTPase activator activity|protein binding|SH3 domain binding|Rac GTPase activator activity|	10	-0.2	0.812	10	-0.2	0.601	-0.2	1.3	-1.3	0.716	0	0	-1.5	1
ENSMUSG00000019797	1700021F05RIK	RIKEN cDNA 1700021F05 gene	mitochondrion|mitochondrion|	biological_process|	molecular_function|	10	-0.2	0.914	10	-0.1	0.698	-0.2	1.3	-1.3	0.716	0	0	-1.6	0.9
ENSMUSG00000030222	RERG	RAS-like, estrogen-regulated, growth-inhibitor	nucleus|cytoplasm|cytosol|membrane|	GTP catabolic process|signal transduction|small GTPase mediated signal transduction|negative regulation of cell proliferation|response to hormone|negative regulation of cell growth|	nucleotide binding|GTPase activity|GTP binding|	10	0	0	10	-0.2	1.88	-0.2	1.29	-1.29	0.718	0	0	-1.7	0.8
ENSMUSG00000027777	SCHIP1	schwannomin interacting protein 1	cytoplasm|	luteinization|kidney development|nitrogen compound metabolic process|estrogen metabolic process|female gonad development|post-embryonic development|fibroblast migration|platelet-derived growth factor receptor signaling pathway|skeletal system morphogenesis|smooth muscle tissue development|palate development|face morphogenesis|	protein binding|identical protein binding|protein homodimerization activity|	10	0.3	0.393	10	0.3	1.01	0.3	1.29	1.29	0.718	0	0	-0.6	1.8
ENSMUSG00000024471	MYOT	myotilin	cytoplasm|cytoskeleton|plasma membrane|membrane|Z disc|Z disc|	biological_process|	actin binding|alpha-actinin binding|	10	0.3	0.872	10	0.1	0.758	0.2	1.28	1.28	0.719	0	0	-1	1.4
ENSMUSG00000000359	REM1	rad and gem related GTP binding protein 1	cellular_component|membrane|	GTP catabolic process|signal transduction|small GTPase mediated signal transduction|biological_process|	nucleotide binding|calmodulin binding|GTP binding|	10	0.9	1.92	10	0.2	0.922	0.2	1.28	1.28	0.719	0	0	-0.2	2
ENSMUSG00000067424	ZFP563	zinc finger protein 563	cellular_component|	biological_process|	molecular_function|metal ion binding|	10	0.3	1.22	10	0.1	0.316	0.2	1.28	1.28	0.719	0	0	-0.7	1.7
ENSMUSG00000022438	PARVB	parvin, beta	cytoplasm|cytoskeleton|plasma membrane|focal adhesion|membrane|lamellipodium|cell junction|cell projection|	cell adhesion|cell projection assembly|lamellipodium assembly|actin cytoskeleton reorganization|establishment or maintenance of cell polarity regulating cell shape|	actin binding|protein binding|	10	-0.1	0.689	10	0.8	2.09	-0.1	1.27	-1.27	0.72	0	0	-0.7	2
ENSMUSG00000046095	KRT32	keratin 32	intermediate filament|	None	structural molecule activity|	10	0.2	0.889	10	0.1	0.503	0.2	1.27	1.27	0.72	0	0	-0.9	1.6
ENSMUSG00000037788	VOPP1	vesicular, overexpressed in cancer, prosurvival protein 1	endosome|membrane|integral component of membrane|cytoplasmic vesicle membrane|integral component of organelle membrane|cytoplasmic vesicle|	transcription, DNA-templated|regulation of transcription, DNA-templated|signal transduction|	signal transducer activity|	10	0	0	10	-0.2	1.86	-0.2	1.26	-1.26	0.721	0	0	-1.6	0.9
ENSMUSG00000033355	RTP4	receptor transporter protein 4	cytoplasm|membrane|integral component of membrane|	detection of chemical stimulus involved in sensory perception of bitter taste|protein targeting to membrane|	molecular_function|	10	0.2	0.341	10	0.6	1.43	0.4	1.25	1.25	0.723	0	0	-0.5	1.8
ENSMUSG00000038831	RALGPS1	Ral GEF with PH domain and SH3 binding motif 1	cellular_component|cytoplasm|plasma membrane|membrane|	small GTPase mediated signal transduction|regulation of Ral protein signal transduction|positive regulation of Ral GTPase activity|	guanyl-nucleotide exchange factor activity|Ral guanyl-nucleotide exchange factor activity|	10	-0.1	0.945	10	-0.1	0.388	-0.1	1.23	-1.23	0.725	0	0	-1.6	0.9
ENSMUSG00000030747	DGAT2	diacylglycerol O-acyltransferase 2	mitochondrion|endoplasmic reticulum|endoplasmic reticulum|lipid particle|membrane|integral component of membrane|integral component of membrane|integral component of endoplasmic reticulum membrane|intracellular membrane-bounded organelle|perinuclear region of cytoplasm|	glycerol metabolic process|lipid metabolic process|triglyceride biosynthetic process|triglyceride biosynthetic process|triglyceride biosynthetic process|lipid storage|lipid storage|low-density lipoprotein particle clearance|long-chain fatty-acyl-CoA metabolic process|long-chain fatty-acyl-CoA metabolic process|cellular triglyceride homeostasis|cholesterol homeostasis|diacylglycerol metabolic proc…	2-acylglycerol O-acyltransferase activity|diacylglycerol O-acyltransferase activity|diacylglycerol O-acyltransferase activity|transferase activity|transferase activity, transferring acyl groups|transferase activity, transferring acyl groups other than amino-acyl groups|protein homodimerization activity|retinol O-fatty-acyltransferase activity|	10	0.7	1.88	10	0.1	0.0906	0.1	1.23	1.23	0.725	0	0	-0.4	2
ENSMUSG00000018672	COPZ2	coatomer protein complex, subunit zeta 2	cytoplasm|Golgi apparatus|membrane|COPI vesicle coat|COPI-coated vesicle|cytoplasmic vesicle|	transport|biological_process|protein transport|vesicle-mediated transport|	molecular_function|	10	0	0	10	0.3	2.22	0.2	1.23	1.23	0.725	0	0	-0.7	1.7
ENSMUSG00000026592	TEX35	testis expressed 35	nucleus|microtubule cytoskeleton|	biological_process|	molecular_function|	10	-0.8	1.09	10	0.5	1.05	0.2	1.22	1.22	0.727	0	0	-1.8	1.3
ENSMUSG00000045917	6330416G13RIK	RIKEN cDNA 6330416G13 gene	cellular_component|membrane|integral component of membrane|	biological_process|	molecular_function|	10	-0.2	1.27	10	0.1	0.484	-0.2	1.2	-1.2	0.729	0	0	-1.1	1.6
ENSMUSG00000038180	SPAG4	sperm associated antigen 4	cytoplasm|cytoskeleton|microtubule|cilium|membrane|integral component of membrane|cell projection|	biological_process|	identical protein binding|	10	0.3	1.72	10	0	0	0.3	1.2	1.2	0.729	0	0	-0.7	1.7
ENSMUSG00000001089	LUZP1	leucine zipper protein 1	nucleus|membrane|	ventricular septum development|neural fold bending|artery development|	molecular_function|	10	0	0	10	0.2	1.94	0.2	1.18	1.18	0.732	0	0	-0.7	1.8
ENSMUSG00000039457	PPL	periplakin	nucleus|cytoplasm|mitochondrion|cytoskeleton|plasma membrane|membrane|extrinsic component of plasma membrane|cell junction|extracellular vesicular exosome|	keratinization|	protein binding|	10	-0.1	0.0634	10	0.1	1.68	0.1	1.18	1.18	0.732	0	0	-1.2	1.5
ENSMUSG00000023216	EPB4.2	erythrocyte protein band 4.2	cytoplasm|cytoskeleton|plasma membrane|membrane|cortical cytoskeleton|	cell morphogenesis|regulation of cell shape|peptide cross-linking|hemoglobin metabolic process|erythrocyte maturation|spleen development|ion homeostasis|iron ion homeostasis|	protein-glutamine gamma-glutamyltransferase activity|	10	-0.1	0.219	10	-0.3	1.38	-0.2	1.17	-1.17	0.733	0	0	-1.6	0.9
ENSMUSG00000058420	SYT17	synaptotagmin XVII	trans-Golgi network|synaptic vesicle|membrane|	transport|exocytosis|biological_process|	molecular_function|transporter activity|	10	0.2	1.17	10	-0.9	1.22	0.2	1.17	1.17	0.733	0	0	-2	1
ENSMUSG00000079055	SLC8A3	solute carrier family 8 (sodium/calcium exchanger), member 3	mitochondrion|microtubule|plasma membrane|integral component of plasma membrane|membrane|integral component of membrane|sarcolemma|cell projection|neuronal cell body|dendritic spine|	hematopoietic progenitor cell differentiation|sodium ion transport|metal ion transport|sodium ion transmembrane transport|calcium ion transport into cytosol|calcium ion transmembrane transport|cellular response to cAMP|calcium ion export from cell|calcium ion import into cell|	calcium:sodium antiporter activity|calcium:cation antiporter activity|	10	0	0	10	0.4	3.03	0.4	1.15	1.15	0.736	0	0	-0.5	1.9
ENSMUSG00000041360	D19BWG1357E	DNA segment, Chr 19, Brigham & Women's Genetics 1357 expressed	nucleus|nucleolus|endoplasmic reticulum|	biological_process|	RNA binding|poly(A) RNA binding|	10	0.9	2.14	10	0.1	0.261	0.2	1.12	1.12	0.74	0	0	-0.3	2
ENSMUSG00000052852	REEP1	receptor accessory protein 1	cytoplasm|mitochondrion|endoplasmic reticulum|membrane|integral component of membrane|	protein insertion into membrane|endoplasmic reticulum tubular network organization|	microtubule binding|olfactory receptor binding|	10	1	3.96	10	-0.5	3.69	-0.4	1.11	-1.11	0.742	0	0	-1	2
ENSMUSG00000028148	THEM5	thioesterase superfamily member 5	mitochondrion|mitochondrial matrix|	lipid metabolic process|fatty acid metabolic process|long-chain fatty-acyl-CoA metabolic process|cardiolipin acyl-chain remodeling|	palmitoyl-CoA hydrolase activity|hydrolase activity|	10	0	0	10	-0.6	3.4	-0.4	1.11	-1.11	0.742	0	0	-1.9	0.6
ENSMUSG00000029442	WDR66	WD repeat domain 66	cellular_component|	biological_process|	molecular_function|	9	0.2	0.5	10	0.2	0.692	0.2	1.1	1.1	0.743	0	0	-1	1.7
ENSMUSG00000066877	NCK2	non-catalytic region of tyrosine kinase adaptor protein 2	cytoplasm|endoplasmic reticulum|vesicle membrane|	regulation of translation|actin filament organization|cell migration|lamellipodium assembly|positive regulation of actin filament polymerization|positive regulation of T cell proliferation|positive regulation of transcription from RNA polymerase II promoter|	None	10	-0.1	0.282	10	0.2	2.06	0.1	1.09	1.09	0.744	0	0	-1.4	1.3
ENSMUSG00000047565	ACOT10	acyl-CoA thioesterase 10	mitochondrion|mitochondrion|	acyl-CoA metabolic process|	CoA hydrolase activity|hydrolase activity|2-oxoglutaryl-CoA thioesterase activity|2,4,4-trimethyl-3-oxopentanoyl-CoA thioesterase activity|3-isopropylbut-3-enoyl-CoA thioesterase activity|glutaryl-CoA hydrolase activity|acyl-CoA hydrolase activity|	10	0.4	2.16	10	0.1	0.0156	0.3	1.08	1.08	0.746	0	0	-0.4	1.9
ENSMUSG00000044294	KRT84	keratin 84	intermediate filament|keratin filament|intermediate filament cytoskeleton|	regulation of keratinocyte differentiation|	structural molecule activity|structural constituent of epidermis|	10	0	0	10	0.3	2.71	0.2	1.08	1.08	0.746	0	0	-0.7	1.7
ENSMUSG00000054146	KRT15	keratin 15	nucleus|intermediate filament|extracellular vesicular exosome|	None	structural molecule activity|scaffold protein binding|	10	0.1	0.0679	10	0.2	1.37	0.2	1.07	1.07	0.747	0	0	-1.1	1.4
ENSMUSG00000025733	RHOT2	ras homolog gene family, member T2	intracellular|mitochondrion|mitochondrial outer membrane|mitochondrial inner membrane|membrane|membrane|integral component of membrane|integral component of mitochondrial outer membrane|extracellular vesicular exosome|	small GTPase mediated signal transduction|cellular homeostasis|mitochondrion transport along microtubule|mitochondrial outer membrane permeabilization|	nucleotide binding|GTPase activity|calcium ion binding|GTP binding|hydrolase activity|metal ion binding|	10	0	0	10	0.2	1.35	0.2	1.07	1.07	0.747	0	0	-0.9	1.6
ENSMUSG00000050138	KCNK12	potassium channel, subfamily K, member 12	cellular_component|membrane|integral component of membrane|	transport|ion transport|biological_process|	molecular_function|	10	0.1	0.167	10	0.1	0.98	0.1	1.06	1.06	0.749	0	0	-0.9	1.7
ENSMUSG00000053461	HHIPL2	hedgehog interacting protein-like 2	cellular_component|extracellular region|	carbohydrate metabolic process|biological_process|	molecular_function|catalytic activity|oxidoreductase activity, acting on the CH-OH group of donors, quinone or similar compound as acceptor|quinone binding|	10	0	0	10	0.2	1.85	0.2	1.06	1.06	0.749	0	0	-0.8	1.7
ENSMUSG00000050989	SEPN1	selenoprotein N, 1	cellular_component|	respiratory system process|mitochondrion organization|skeletal muscle satellite cell differentiation|positive regulation of skeletal muscle cell proliferation|response to muscle activity involved in regulation of muscle adaptation|multicellular organismal response to stress|cellular response to oxidative stress|skeletal muscle tissue regeneration|lung alveolus development|skeletal muscle fiber de…	molecular_function|	10	0.1	0.211	10	0.2	0.976	0.1	1.06	1.06	0.749	0	0	-0.6	1.8
ENSMUSG00000006191	CDKAL1	CDK5 regulatory subunit associated protein 1-like 1	endoplasmic reticulum|rough endoplasmic reticulum|membrane|membrane|integral component of membrane|	tRNA processing|RNA modification|tRNA methylthiolation|macromolecule modification|maintenance of translational fidelity|	catalytic activity|transferase activity|N6-threonylcarbomyladenosine methylthiotransferase activity|Kdo transferase activity|metal ion binding|iron-sulfur cluster binding|4 iron, 4 sulfur cluster binding|	10	0	0	10	0.3	2.45	0.2	1.05	1.05	0.75	0	0	-1	1.6
ENSMUSG00000060012	KIF13B	kinesin family member 13B	cytoplasm|microtubule|axon|	regulation of axonogenesis|	nucleotide binding|ATP binding|protein kinase binding|14-3-3 protein binding|	10	0	0	10	0.3	2.15	0.2	1.05	1.05	0.75	0	0	-0.8	1.7
ENSMUSG00000008734	GPRC5B	G protein-coupled receptor, family C, group 5, member B	extracellular space|nucleus|nucleolus|plasma membrane|cell surface|membrane|integral component of membrane|intracellular membrane-bounded organelle|membrane raft|membrane raft|extracellular vesicular exosome|	positive regulation of protein phosphorylation|signal transduction|G-protein coupled receptor signaling pathway|locomotory behavior|positive regulation of neuron projection development|glucose homeostasis|positive regulation of I-kappaB kinase/NF-kappaB signaling|positive regulation of I-kappaB kinase/NF-kappaB signaling|positive regulation of neuron differentiation|positive regulation of protein…	signal transducer activity|G-protein coupled receptor activity|protein kinase binding|protein kinase binding|protein kinase activator activity|	10	-0.1	0.206	10	-0.5	1.68	-0.3	1.04	-1.04	0.751	0	0	-1.6	1.3
ENSMUSG00000027624	EPB4.1L1	erythrocyte protein band 4.1-like 1	cytoplasm|cytoskeleton|extrinsic component of membrane|protein complex|synaptic membrane|	cortical actin cytoskeleton organization|	actin binding|receptor binding|structural molecule activity|protein binding|cytoskeletal protein binding|	10	0	0	10	-1	1.7	0.2	1.04	1.04	0.751	0	0	-2	0.9
ENSMUSG00000025931	PAQR8	progestin and adipoQ receptor family member VIII	plasma membrane|membrane|integral component of membrane|	multicellular organismal development|cell differentiation|steroid hormone mediated signaling pathway|oogenesis|response to steroid hormone|	steroid hormone receptor activity|steroid binding|lipid binding|	10	0.3	0.939	10	-0.5	0.741	0.1	1.03	1.03	0.753	0	0	-1.6	1.2
ENSMUSG00000021879	DNAH12	dynein, axonemal, heavy chain 12	cellular_component|cytoplasm|cytoskeleton|microtubule|cilium|dynein complex|cell projection|	microtubule-based movement|biological_process|	nucleotide binding|molecular_function|motor activity|microtubule motor activity|ATP binding|ATPase activity|	10	0.4	1.37	10	0	0	0.4	1.03	1.03	0.753	0	0	-0.6	1.8
ENSMUSG00000074643	CPNE1	copine I	extracellular vesicular exosome|	biological_process|	phosphatidylserine binding|protein binding|	10	0	0	10	0.2	2.04	0.2	1.01	1.01	0.756	0	0	-1.1	1.5
ENSMUSG00000060187	LRRC10	leucine rich repeat containing 10	nucleus|mitochondrion|cytoskeleton|myofibril|sarcomere|	cardiac muscle cell development|	actin binding|alpha-actinin binding|	10	0.1	0.0224	10	-0.2	1.46	-0.1	1	-1	0.757	0	0	-1.3	1.4
ENSMUSG00000048065	CYB5R2	cytochrome b5 reductase 2	nucleus|mitochondrion|membrane|	lipid metabolic process|steroid biosynthetic process|steroid metabolic process|sterol biosynthetic process|oxidation-reduction process|	cytochrome-b5 reductase activity, acting on NAD(P)H|oxidoreductase activity|	10	-0.1	0.381	10	0.2	1.01	0.1	0.991	0.991	0.759	0	0	-1.1	1.5
ENSMUSG00000034006	PQLC1	PQ loop repeat containing 1	cellular_component|membrane|integral component of membrane|	biological_process|	molecular_function|	10	0.2	0.755	10	0.1	0.408	0.2	0.99	0.99	0.759	0	0	-1.3	1.4
ENSMUSG00000036123	SLC9A3	solute carrier family 9 (sodium/hydrogen exchanger), member 3	plasma membrane|plasma membrane|brush border|membrane|integral component of membrane|apical plasma membrane|apical plasma membrane|brush border membrane|brush border membrane|membrane-bounded vesicle|extracellular vesicular exosome|	regulation of sodium ion transport|transport|ion transport|sodium ion transport|sodium ion transport|regulation of pH|regulation of pH|receptor-mediated endocytosis|sodium ion transmembrane transport|sodium ion transmembrane transport|hydrogen ion transmembrane transport|	antiporter activity|sodium:proton antiporter activity|sodium:proton antiporter activity|PDZ domain binding|	10	0.1	0.349	10	0.2	0.791	0.2	0.989	0.989	0.759	0	0	-1	1.6
ENSMUSG00000017747	GHDC	GH3 domain containing	nucleus|endoplasmic reticulum|membrane|	None	None	10	0.3	1.37	10	0.1	0.214	0.1	0.987	0.987	0.759	0	0	-0.8	1.7
ENSMUSG00000048442	SMIM5	small integral membrane protein 5	membrane|integral component of membrane|	biological_process|	molecular_function|	9	-0.6	2.29	9	0.9	2.92	-0.2	0.986	-0.986	0.76	0	0	-1.3	2
ENSMUSG00000021687	SCAMP1	secretory carrier membrane protein 1	cell|endosome|Golgi apparatus|trans-Golgi network|synaptic vesicle|membrane|integral component of membrane|clathrin-coated vesicle|synaptic vesicle membrane|zymogen granule membrane|synapse|recycling endosome membrane|	transport|exocytosis|endocytosis|protein transport|	protein binding|protein domain specific binding|	10	0.3	1.25	10	0.1	0.217	0.2	0.985	0.985	0.76	0	0	-0.6	1.8
ENSMUSG00000025816	SEC61A2	Sec61, alpha subunit 2 (S. cerevisiae)	cellular_component|endoplasmic reticulum|membrane|integral component of membrane|	transport|protein transport|	ribosome binding|	10	0.1	0.0934	10	0.2	1.03	0.2	0.978	0.978	0.761	0	0	-0.9	1.6
ENSMUSG00000019853	HEBP2	heme binding protein 2	cytoplasm|cytoplasm|mitochondrion|extracellular vesicular exosome|	negative regulation of mitochondrial membrane potential|positive regulation of necrotic cell death|positive regulation of mitochondrial membrane permeability|	molecular_function|	10	0.1	0.19	10	0.1	0.87	0.1	0.977	0.977	0.761	0	0	-1.4	1.4
ENSMUSG00000049422	CHCHD10	coiled-coil-helix-coiled-coil-helix domain containing 10	mitochondrion|mitochondrion|	oxidative phosphorylation|ATP biosynthetic process|negative regulation of ATP citrate synthase activity|	molecular_function|	10	0.8	2.64	10	-0.1	1.08	-0.1	0.968	-0.968	0.762	0	0	-0.6	2
ENSMUSG00000070704	UGT2B36	UDP glucuronosyltransferase 2 family, polypeptide B36	intracellular membrane-bounded organelle|extracellular vesicular exosome|	biological_process|	glucuronosyltransferase activity|transferase activity|transferase activity, transferring glycosyl groups|	10	0	0	10	0.5	3.17	0.4	0.962	0.962	0.763	0	0	-0.8	1.8
ENSMUSG00000042148	COX10	cytochrome c oxidase assembly protein 10	mitochondrion|mitochondrion|membrane|integral component of membrane|mitochondrial membrane|	mitochondrial fission|heme biosynthetic process|heme a biosynthetic process|heme a biosynthetic process|heme a biosynthetic process|mitochondrion organization|respiratory chain complex IV assembly|aerobic respiration|cytochrome complex assembly|protein farnesylation|cellular respiration|heme O biosynthetic process|hydrogen ion transmembrane transport|	cytochrome-c oxidase activity|farnesyltranstransferase activity|prenyltransferase activity|protein geranylgeranyltransferase activity|protein prenyltransferase activity|4-hydroxybenzoate octaprenyltransferase activity|protoheme IX farnesyltransferase activity|transferase activity|(S)-2,3-di-O-geranylgeranylglyceryl phosphate synthase activity|cadaverine aminopropyltransferase activity|agmatine am…	9	0	0	9	0.2	1.35	0.1	0.961	0.961	0.763	0	0	-1.4	1.4
ENSMUSG00000037994	SLC9B2	solute carrier family 9, subfamily B (NHA2, cation proton antiporter 2), member 2	mitochondrion|membrane|integral component of membrane|	transport|ion transport|cation transport|sodium ion transport|proton transport|transmembrane transport|	antiporter activity|solute:proton antiporter activity|	10	0.1	0.0525	10	0.1	0.979	0.1	0.955	0.955	0.764	0	0	-1	1.6
ENSMUSG00000003721	INSIG2	insulin induced gene 2	endoplasmic reticulum|membrane|integral component of membrane|SREBP-SCAP-Insig complex|	lipid metabolic process|triglyceride metabolic process|cholesterol biosynthetic process|response to sterol depletion|steroid metabolic process|cholesterol metabolic process|negative regulation of steroid biosynthetic process|sterol biosynthetic process|SREBP signaling pathway|inner ear morphogenesis|middle ear morphogenesis|negative regulation of fatty acid biosynthetic process|palate development…	protein binding|transcription factor binding|	10	0	0	10	0.2	1.4	0.1	0.953	0.953	0.764	0	0	-1	1.7
ENSMUSG00000022629	KIF21A	kinesin family member 21A	cytoplasm|cytoskeleton|kinesin complex|microtubule|cell projection|	microtubule-based movement|	nucleotide binding|microtubule motor activity|ATP binding|microtubule binding|	10	0.4	1.52	10	0	0	0.2	0.949	0.949	0.765	0	0	-0.5	1.8
ENSMUSG00000079469	PIGB	phosphatidylinositol glycan anchor biosynthesis, class B	endoplasmic reticulum|endoplasmic reticulum membrane|endoplasmic reticulum membrane|membrane|integral component of membrane|	GPI anchor metabolic process|GPI anchor biosynthetic process|mannosylation|	alpha-1,6-mannosyltransferase activity|alpha-1,2-mannosyltransferase activity|mannosyltransferase activity|alpha-1,3-mannosyltransferase activity|alpha-1,3-galactosyltransferase activity|UDP-glucose:glycoprotein glucosyltransferase activity|glycolipid mannosyltransferase activity|oligosaccharyl transferase activity|dolichyl-phosphate-glucose-glycolipid alpha-glucosyltransferase activity|acetylglu…	10	-0.2	0.989	10	-0.1	0.254	-0.1	0.936	-0.936	0.767	0	0	-1.5	1.2
ENSMUSG00000043003	RASEF	RAS and EF hand domain containing	cellular_component|cytoplasm|	small GTPase mediated signal transduction|protein transport|	nucleotide binding|GTP binding|	10	0	0	10	0.7	3.39	0.2	0.93	0.93	0.768	0	0	-1	1.9
ENSMUSG00000063558	AOX1	aldehyde oxidase 1	cytoplasm|extracellular vesicular exosome|	oxidation-reduction process|	catalytic activity|aldehyde oxidase activity|aldehyde oxidase activity|iron ion binding|UDP-N-acetylmuramate dehydrogenase activity|electron carrier activity|oxidoreductase activity|oxidoreductase activity, acting on CH-OH group of donors|molybdopterin cofactor binding|metal ion binding|flavin adenine dinucleotide binding|NAD binding|iron-sulfur cluster binding|2 iron, 2 sulfur cluster binding|	10	0.2	0.582	10	0.1	0.439	0.2	0.923	0.923	0.769	0	0	-0.9	1.7
ENSMUSG00000001507	ITGA3	integrin alpha 3	plasma membrane|plasma membrane|integrin complex|external side of plasma membrane|cell surface|membrane|integral component of membrane|basolateral plasma membrane|growth cone|integrin alpha3-beta1 complex|receptor complex|synapse|perinuclear region of cytoplasm|extracellular vesicular exosome|	neuron migration|cell adhesion|integrin-mediated signaling pathway|memory|positive regulation of gene expression|positive regulation of epithelial cell migration|positive regulation of cell-substrate adhesion|positive regulation of neuron projection development|negative regulation of cell projection organization|	fibronectin binding|integrin binding|protein binding|collagen binding|protein domain specific binding|laminin binding|protein heterodimerization activity|	10	0.1	0.17	10	0.2	0.843	0.2	0.92	0.92	0.769	0	0	-0.9	1.7
ENSMUSG00000033991	TTC37	tetratricopeptide repeat domain 37	nucleus|cytoplasm|transcriptionally active chromatin|Ski complex|	biological_process|	molecular_function|	9	0.1	0.255	9	0.2	0.775	0.2	0.916	0.916	0.77	0	0	-1	1.7
ENSMUSG00000048027	RGMB	repulsive guidance molecule family member B	endoplasmic reticulum-Golgi intermediate compartment|plasma membrane|membrane|anchored component of membrane|anchored component of plasma membrane|	cell adhesion|signal transduction|BMP signaling pathway|positive regulation of transcription, DNA-templated|	identical protein binding|	10	-0.1	0.0517	10	-0.2	1.05	-0.2	0.914	-0.914	0.77	0	0	-1.5	1.1
ENSMUSG00000042523	DNAL1	dynein, axonemal, light chain 1	cellular_component|	biological_process|	molecular_function|	10	0.2	0.592	10	0.1	0.432	0.1	0.905	0.905	0.772	0	0	-0.9	1.8
ENSMUSG00000002831	PLIN4	perilipin 4	cytoplasm|lipid particle|plasma membrane|membrane|	None	None	10	0	0	10	0.2	1.9	0.2	0.896	0.896	0.773	0	0	-0.8	1.7
ENSMUSG00000020334	SLC22A4	solute carrier family 22 (organic cation transporter), member 4	mitochondrion|mitochondrion|membrane|integral component of membrane|apical plasma membrane|	amino acid transmembrane transport|triglyceride metabolic process|transport|ion transport|sodium ion transport|carnitine metabolic process|organic cation transport|organic cation transport|quaternary ammonium group transport|quaternary ammonium group transport|carnitine transport|carnitine transport|ion transmembrane transport|transmembrane transport|modified amino acid transport|carnitine transm…	nucleotide binding|transporter activity|ATP binding|ion transmembrane transporter activity|organic cation transmembrane transporter activity|carnitine transmembrane transporter activity|carnitine transmembrane transporter activity|symporter activity|cation:cation antiporter activity|quaternary ammonium group transmembrane transporter activity|transmembrane transporter activity|PDZ domain binding|	10	0	0	10	0.9	3.72	0.9	0.888	0.888	0.774	0	0	-0.2	2
ENSMUSG00000000194	GPR107	G protein-coupled receptor 107	cellular_component|membrane|integral component of membrane|	biological_process|	molecular_function|	10	-0.3	1.09	10	0.1	0.724	0.1	0.887	0.887	0.775	0	0	-1	1.8
ENSMUSG00000022867	USP25	ubiquitin specific peptidase 25	proteasome complex|nucleus|cytoplasm|	proteolysis|ubiquitin-dependent protein catabolic process|protein K63-linked deubiquitination|protein K48-linked deubiquitination|	ubiquitin-specific protease activity|ubiquitin-specific protease activity|peptidase activity|cysteine-type peptidase activity|hydrolase activity|SUMO binding|ubiquitinyl hydrolase activity|	10	0.4	1.45	10	0	0	0.1	0.883	0.883	0.775	0	0	-0.6	1.9
ENSMUSG00000032330	COX7A2	cytochrome c oxidase subunit VIIa 2	mitochondrion|mitochondrial inner membrane|mitochondrial respiratory chain|membrane|extracellular vesicular exosome|	biological_process|	molecular_function|cytochrome-c oxidase activity|electron carrier activity|	10	-0.1	0.0944	10	-0.2	0.982	-0.1	0.88	-0.88	0.776	0	0	-1.6	1.1
ENSMUSG00000086784	ISOC2A	isochorismatase domain containing 2a	nucleus|cytoplasm|mitochondrion|	metabolic process|protein destabilization|	molecular_function|catalytic activity|	10	0.3	1.4	10	0.1	0.291	0.1	0.871	0.871	0.777	0	0	-1	1.6
ENSMUSG00000029557	FTSJ2	FtsJ homolog 2 (E. coli)	nucleus|nucleolus|mitochondrion|	RNA methylation|rRNA processing|rRNA methylation|methylation|	rRNA (adenine-N6,N6-)-dimethyltransferase activity|protein C-terminal carboxyl O-methyltransferase activity|tRNA (guanine-N2-)-methyltransferase activity|methyltransferase activity|C-methyltransferase activity|N-methyltransferase activity|O-methyltransferase activity|S-methyltransferase activity|RNA methyltransferase activity|mRNA methyltransferase activity|tRNA methyltransferase activity|protein…	10	-0.2	0.191	10	0.3	1.11	0.2	0.866	0.866	0.778	0	0	-1.5	1.2
ENSMUSG00000098207	ARL14	ADP-ribosylation factor-like 14	cellular_component|intracellular|cytoplasmic vesicle|	small GTPase mediated signal transduction|biological_process|	nucleotide binding|molecular_function|GTP binding|	10	0	0	10	-0.1	0.969	-0.1	0.836	-0.836	0.783	0	0	-1.5	1.2
ENSMUSG00000034891	SNCB	synuclein, beta	nucleus|cytoplasm|mitochondrion|Golgi apparatus|growth cone|neuronal cell body|terminal bouton|axon terminus|synapse|	synaptic transmission|dopamine metabolic process|negative regulation of neuron apoptotic process|synapse organization|	calcium ion binding|alpha-tubulin binding|beta-tubulin binding|	10	0	0	10	0.2	1.45	0.1	0.835	0.835	0.783	0	0	-0.9	1.7
ENSMUSG00000044150	A830080D01RIK	RIKEN cDNA A830080D01 gene	cellular_component|mitochondrion|	biological_process|	molecular_function|	9	0	0	9	0.2	1.37	0.1	0.824	0.824	0.784	0	0	-1.1	1.7
ENSMUSG00000027953	SLC50A1	solute carrier family 50 (sugar transporter), member 1	nucleus|Golgi apparatus|plasma membrane|endomembrane system|membrane|integral component of membrane|	DNA recombination|transport|carbohydrate transport|glucoside transport|positive regulation of gene expression, epigenetic|transmembrane transport|	glucoside transmembrane transporter activity|	10	0.5	1.49	10	0.1	0.195	0.3	0.822	0.822	0.785	0	0	-0.6	1.8
ENSMUSG00000036908	UNC93B1	unc-93 homolog B1 (C. elegans)	intracellular|cell|lysosome|endosome|endosome|endoplasmic reticulum|endoplasmic reticulum|membrane|integral component of membrane|cytoplasmic vesicle|early phagosome|	toll-like receptor signaling pathway|immune system process|intracellular protein transport|antigen processing and presentation of exogenous peptide antigen via MHC class II|toll-like receptor 3 signaling pathway|toll-like receptor 3 signaling pathway|toll-like receptor 7 signaling pathway|toll-like receptor 7 signaling pathway|toll-like receptor 9 signaling pathway|toll-like receptor 9 signaling …	protein binding|Toll-like receptor binding|	10	-0.1	0.326	10	-0.1	0.567	-0.1	0.82	-0.82	0.785	0	0	-1.6	1.1
ENSMUSG00000000325	ARVCF	armadillo repeat gene deleted in velo-cardio-facial syndrome	nucleus|cytoplasm|plasma membrane|	cell adhesion|multicellular organismal development|single organismal cell-cell adhesion|calcium-dependent cell-cell adhesion|	protein binding|	10	0.1	0.24	10	0.2	0.756	0.2	0.813	0.813	0.786	0	0	-0.9	1.7
ENSMUSG00000044807	ZFP354C	zinc finger protein 354C	intracellular|nucleus|	transcription, DNA-templated|regulation of transcription, DNA-templated|	nucleic acid binding|DNA binding|sequence-specific DNA binding transcription factor activity|metal ion binding|	10	0.2	0.54	10	0.2	0.346	0.2	0.813	0.813	0.786	0	0	-1	1.6
ENSMUSG00000028601	ECHDC2	enoyl Coenzyme A hydratase domain containing 2	cellular_component|mitochondrion|	lipid metabolic process|fatty acid metabolic process|metabolic process|	catalytic activity|lyase activity|	10	0.2	0.887	10	0	0	0.2	0.809	0.809	0.787	0	0	-0.7	1.8
ENSMUSG00000027487	CDK5RAP1	CDK5 regulatory subunit associated protein 1	cellular_component|cytoplasm|	regulation of cyclin-dependent protein serine/threonine kinase activity|tRNA modification|RNA modification|macromolecule modification|negative regulation of cyclin-dependent protein serine/threonine kinase activity|	catalytic activity|transferase activity|protein complex binding|metal ion binding|iron-sulfur cluster binding|4 iron, 4 sulfur cluster binding|	10	0.2	0.625	10	-0.2	2.22	-0.2	0.807	-0.807	0.787	0	0	-1.3	1.4
ENSMUSG00000040532	ABHD11	abhydrolase domain containing 11	mitochondrion|	biological_process|	molecular_function|catalytic activity|GPI-anchor transamidase activity|hydrolase activity|coenzyme F390-A hydrolase activity|coenzyme F390-G hydrolase activity|	10	0.1	0.361	10	0.2	0.624	0.1	0.805	0.805	0.788	0	0	-0.8	1.8
ENSMUSG00000023755	RHEBL1	Ras homolog enriched in brain like 1	cytoplasm|plasma membrane|membrane|	GTP catabolic process|signal transduction|small GTPase mediated signal transduction|TOR signaling|positive regulation of NF-kappaB transcription factor activity|	nucleotide binding|GTP binding|	10	-0.1	0.272	10	0.6	2.33	0.1	0.804	0.804	0.788	0	0	-0.6	2
ENSMUSG00000047415	GPR68	G protein-coupled receptor 68	plasma membrane|membrane|integral component of membrane|	signal transduction|G-protein coupled receptor signaling pathway|positive regulation of insulin secretion|positive regulation of insulin secretion involved in cellular response to glucose stimulus|negative regulation of monocyte differentiation|cellular response to pH|positive regulation of osteoclast development|	signal transducer activity|G-protein coupled receptor activity|	10	0.1	0.048	10	-0.2	1.7	-0.1	0.804	-0.804	0.788	0	0	-1.4	1.4
ENSMUSG00000019158	TMEM160	transmembrane protein 160	mitochondrion|membrane|integral component of membrane|	biological_process|	molecular_function|	10	0.2	1.16	10	0	0	0.1	0.8	0.8	0.788	0	0	-1	1.7
ENSMUSG00000014444	PIEZO1	piezo-type mechanosensitive ion channel component 1	endoplasmic reticulum|plasma membrane|membrane|integral component of membrane|	transport|ion transport|cation transport|cation transport|positive regulation of integrin activation|positive regulation of cell-cell adhesion mediated by integrin|ion transmembrane transport|regulation of membrane potential|detection of mechanical stimulus|	cation channel activity|cation channel activity|mechanically-gated ion channel activity|	10	0	0	10	0.1	1	0.1	0.795	0.795	0.789	0	0	-1.2	1.5
ENSMUSG00000022964	TMEM50B	transmembrane protein 50B	endoplasmic reticulum|plasma membrane|membrane|integral component of membrane|	None	None	10	0	0	10	0.7	3.28	0.1	0.784	0.784	0.791	0	0	-0.3	2
ENSMUSG00000005674	TOMM40L	translocase of outer mitochondrial membrane 40 homolog-like (yeast)	mitochondrion|mitochondrial outer membrane|membrane|integral component of membrane|protein complex|pore complex|	transport|ion transport|biological_process|protein transport|transmembrane transport|	molecular_function|porin activity|	10	0.1	0.418	10	0.2	0.55	0.1	0.784	0.784	0.791	0	0	-1	1.6
ENSMUSG00000047719	UBIAD1	UbiA prenyltransferase domain containing 1	nucleus|cytoplasm|mitochondrion|endoplasmic reticulum|Golgi apparatus|membrane|integral component of membrane|integral component of Golgi membrane|	ubiquinone biosynthetic process|menaquinone biosynthetic process|vitamin K biosynthetic process|	prenyltransferase activity|protein geranylgeranyltransferase activity|protein prenyltransferase activity|4-hydroxybenzoate octaprenyltransferase activity|protoheme IX farnesyltransferase activity|antioxidant activity|transferase activity|(S)-2,3-di-O-geranylgeranylglyceryl phosphate synthase activity|cadaverine aminopropyltransferase activity|agmatine aminopropyltransferase activity|1,4-dihydroxy…	10	0	0	10	0.2	1.94	0.1	0.779	0.779	0.792	0	0	-0.9	1.7
ENSMUSG00000056328	MYH1	myosin, heavy polypeptide 1, skeletal muscle, adult	cytoplasm|muscle myosin complex|intercalated disc|myosin complex|A band|myosin filament|cytoplasmic ribonucleoprotein granule|	muscle contraction|	nucleotide binding|motor activity|actin binding|calmodulin binding|ATP binding|	10	-0.7	2.38	10	-0.1	0.464	-0.2	0.777	-0.777	0.792	0	0	-2	0.4
ENSMUSG00000022704	QTRTD1	queuine tRNA-ribosyltransferase domain containing 1	cytoplasm|mitochondrion|	tRNA modification|tRNA processing|queuosine biosynthetic process|	protein binding|zinc ion binding|queuine tRNA-ribosyltransferase activity|transferase activity|transferase activity, transferring glycosyl groups|metal ion binding|	10	-0.1	0.274	10	0.4	2.06	0.3	0.739	0.739	0.798	0	0	-0.7	1.8
ENSMUSG00000017670	ELMO2	engulfment and cell motility 2	cytoplasm|cytosol|cytoskeleton|membrane|	phagocytosis|apoptotic process|cell chemotaxis|	SH3 domain binding|receptor tyrosine kinase binding|	10	0	0	10	0.3	2.04	0.2	0.739	0.739	0.798	0	0	-0.7	1.8
ENSMUSG00000024818	SLC25A45	solute carrier family 25, member 45	mitochondrion|mitochondrial inner membrane|membrane|integral component of membrane|	transport|biological_process|transmembrane transport|	molecular_function|	10	0.1	0.471	10	0.1	0.335	0.1	0.738	0.738	0.798	0	0	-1	1.7
ENSMUSG00000025026	ADD3	adducin 3 (gamma)	condensed nuclear chromosome|cytoplasm|cytoskeleton|cytoskeleton|plasma membrane|cell-cell junction|cell cortex|membrane|	response to drug|	actin binding|protein kinase C binding|structural molecule activity|calmodulin binding|	10	0.1	0.000389	10	0.2	1.04	0.2	0.737	0.737	0.799	0	0	-0.5	2
ENSMUSG00000032548	SLCO2A1	solute carrier organic anion transporter family, member 2a1	plasma membrane|integral component of plasma membrane|membrane|integral component of membrane|	transport|prostaglandin transport|ion transmembrane transport|	transporter activity|prostaglandin transmembrane transporter activity|	10	0.3	0.865	10	0.1	0.0498	0.2	0.73	0.73	0.8	0	0	-0.5	1.9
ENSMUSG00000002365	SNX9	sorting nexin 9	intracellular|cell|cytoplasm|cytoplasm|endosome|Golgi apparatus|trans-Golgi network|plasma membrane|plasma membrane|membrane|cytoplasmic membrane-bounded vesicle|cytoplasmic membrane-bounded vesicle|clathrin-coated vesicle|cytoplasmic vesicle membrane|extrinsic component of cytoplasmic side of plasma membrane|cytoplasmic vesicle|cell projection|extracellular vesicular exosome|	mitotic cytokinesis|transport|intracellular protein transport|intracellular protein transport|endocytosis|receptor-mediated endocytosis|cell cycle|mitotic nuclear division|protein transport|endosomal transport|positive regulation of protein oligomerization|cleavage furrow formation|positive regulation of GTPase activity|cell division|lipid tube assembly|	protein binding|1-phosphatidylinositol binding|lipid binding|ubiquitin protein ligase binding|phosphatidylinositol binding|protein homodimerization activity|	10	0	0	10	0.1	1.13	0.1	0.724	0.724	0.801	0	0	-1.1	1.7
ENSMUSG00000001285	MYG1	melanocyte proliferating gene 1	nucleus|mitochondrion|extracellular vesicular exosome|	locomotory exploration behavior|	molecular_function|	10	-0.2	0.424	10	-0.1	0.469	-0.1	0.71	-0.71	0.803	0	0	-1.5	1.1
ENSMUSG00000032180	TMED1	transmembrane emp24 domain containing 1	endoplasmic reticulum|endoplasmic reticulum-Golgi intermediate compartment|Golgi apparatus|plasma membrane|membrane|integral component of membrane|	transport|protein transport|	None	10	0	0	10	0.1	0.961	0.1	0.704	0.704	0.804	0	0	-1.2	1.6
ENSMUSG00000062729	PPOX	protoporphyrinogen oxidase	mitochondrion|mitochondrion|mitochondrial inner membrane|membrane|intrinsic component of mitochondrial inner membrane|integral component of mitochondrial inner membrane|mitochondrial membrane|	porphyrin-containing compound biosynthetic process|heme biosynthetic process|heme biosynthetic process|protoporphyrinogen IX metabolic process|oxidation-reduction process|oxidation-reduction process|	oxygen-dependent protoporphyrinogen oxidase activity|oxygen-dependent protoporphyrinogen oxidase activity|oxidoreductase activity|	10	0	0	10	0.3	0.991	0.2	0.699	0.699	0.805	0	0	-1.6	1.4
ENSMUSG00000017688	HNF4G	hepatocyte nuclear factor 4, gamma	nucleus|transcription factor complex|	transcription, DNA-templated|regulation of transcription, DNA-templated|steroid hormone mediated signaling pathway|positive regulation of transcription, DNA-templated|	DNA binding|sequence-specific DNA binding transcription factor activity|steroid hormone receptor activity|ligand-activated sequence-specific DNA binding RNA polymerase II transcription factor activity|zinc ion binding|sequence-specific DNA binding|metal ion binding|	10	-0.3	1.88	10	0	0	-0.2	0.693	-0.693	0.806	0	0	-1.7	0.8
ENSMUSG00000021596	MCTP1	multiple C2 domains, transmembrane 1	integral component of membrane|	biological_process|	calcium ion binding|	9	0	0	9	-0.1	0.821	-0.1	0.692	-0.692	0.806	0	0	-1.7	1.2
ENSMUSG00000039321	UTS2R	urotensin 2 receptor	early endosome|plasma membrane|membrane|integral component of membrane|recycling endosome|	negative regulation of glomerular filtration|signal transduction|G-protein coupled receptor signaling pathway|positive regulation of cytosolic calcium ion concentration|regulation of blood pressure|positive regulation of circadian sleep/wake cycle, wakefulness|positive regulation of cell growth|negative regulation of urine volume|negative regulation of renal sodium excretion|regulation of vasodil…	urotensin II receptor activity|signal transducer activity|G-protein coupled receptor activity|	10	0	0	10	0.2	1.52	0.1	0.69	0.69	0.806	0	0	-1.3	1.4
ENSMUSG00000039063	ECHDC3	enoyl Coenzyme A hydratase domain containing 3	mitochondrion|	biological_process|metabolic process|	molecular_function|catalytic activity|	10	0.4	3.2	10	-0.2	0.556	0.3	0.689	0.689	0.806	0	0	-0.9	1.7
ENSMUSG00000026939	TMEM141	transmembrane protein 141	cellular_component|membrane|integral component of membrane|	biological_process|	molecular_function|	10	0.3	1.96	10	-0.4	0.876	0.2	0.685	0.685	0.807	0	0	-1.4	1.3
ENSMUSG00000042189	TEKT3	tektin 3	acrosomal membrane|nucleus|cytoplasm|cytoskeleton|microtubule|cilium|sperm flagellum|cell projection|extracellular vesicular exosome|	sperm motility|cilium morphogenesis|regulation of fertilization|	None	10	-0.1	0.0432	10	0.2	0.964	0.1	0.674	0.674	0.809	0	0	-1.2	1.4
ENSMUSG00000025909	SNTG1	syntrophin, gamma 1	nucleus|cytoplasm|cytoskeleton|ruffle membrane|	None	actin binding|protein C-terminus binding|	10	0.1	0.351	10	0.1	0.385	0.1	0.674	0.674	0.809	0	0	-1	1.7
ENSMUSG00000054455	VAPB	vesicle-associated membrane protein, associated protein B and C	endoplasmic reticulum|endoplasmic reticulum membrane|Golgi apparatus|membrane|integral component of membrane|	cellular calcium ion homeostasis|response to unfolded protein|activation of signaling protein activity involved in unfolded protein response|modulation by virus of host morphology or physiology|endoplasmic reticulum unfolded protein response|positive regulation of viral genome replication|	structural molecule activity|enzyme binding|protein homodimerization activity|protein heterodimerization activity|beta-tubulin binding|	10	0.3	1.52	10	0	0	0.2	0.67	0.67	0.809	0	0	-1	1.6
ENSMUSG00000037126	PSD	pleckstrin and Sec7 domain containing	plasma membrane|membrane|integral component of membrane|integral component of membrane|cell junction|cell projection|	neuron differentiation|regulation of ARF protein signal transduction|positive regulation of GTPase activity|	guanyl-nucleotide exchange factor activity|ARF guanyl-nucleotide exchange factor activity|phospholipid binding|	10	-0.3	1.22	10	0.2	1.26	0.1	0.666	0.666	0.81	0	0	-1.7	1.1
ENSMUSG00000033318	GSTT2	glutathione S-transferase, theta 2	nucleus|cytoplasm|cytosol|	glutathione metabolic process|	glutathione transferase activity|transferase activity|	10	0.2	0.779	10	0.1	0.0772	0.1	0.657	0.657	0.811	0	0	-0.9	1.9
ENSMUSG00000028943	ESPN	espin	cytoplasm|cytoskeleton|microvillus|brush border|brush border|actin cytoskeleton|actin cytoskeleton|cell junction|filamentous actin|stereocilium bundle|stereocilium bundle tip|cell projection|	sensory perception of sound|locomotory behavior|parallel actin filament bundle assembly|actin filament bundle assembly|positive regulation of filopodium assembly|positive regulation of filopodium assembly|negative regulation of cytoskeleton organization|actin filament network formation|	actin binding|protein binding|SH3 domain binding|actin filament binding|	10	0	0	10	0.2	1.32	0.1	0.657	0.657	0.811	0	0	-1.2	1.6
ENSMUSG00000040740	SLC25A34	solute carrier family 25, member 34	mitochondrion|mitochondrial inner membrane|membrane|integral component of membrane|	transport|biological_process|	molecular_function|	9	-0.1	0.109	9	-0.1	0.6	-0.1	0.651	-0.651	0.812	0	0	-1.7	1
ENSMUSG00000055194	ACTBL2	actin, beta-like 2	extracellular space|cytoplasm|cytoskeleton|extracellular vesicular exosome|	biological_process|	nucleotide binding|molecular_function|ATP binding|	10	-0.1	0.378	10	-0.1	0.331	-0.1	0.649	-0.649	0.813	0	0	-1.8	0.9
ENSMUSG00000001349	CNN1	calponin 1	cytoskeleton|	actomyosin structure organization|	actin binding|calmodulin binding|	10	-0.1	0.0571	10	0.1	1.06	0.1	0.649	0.649	0.813	0	0	-1.4	1.4
ENSMUSG00000056494	CNGB3	cyclic nucleotide gated channel beta 3	photoreceptor outer segment|plasma membrane|integral component of plasma membrane|membrane|integral component of membrane|transmembrane transporter complex|	transport|ion transport|cation transport|cation transport|visual perception|phototransduction, visible light|cyclic nucleotide metabolic process|ion transmembrane transport|regulation of ion transmembrane transport|regulation of membrane potential|response to stimulus|transmembrane transport|potassium ion transmembrane transport|	nucleotide binding|ion channel activity|intracellular cAMP activated cation channel activity|intracellular cGMP activated cation channel activity|intracellular cGMP activated cation channel activity|voltage-gated potassium channel activity|protein binding|cGMP binding|cGMP binding|cGMP binding|	10	0.2	1.21	10	0	0	0.2	0.647	0.647	0.813	0	0	-0.7	1.9
ENSMUSG00000032370	LACTB	lactamase, beta	cytoplasm|mitochondrion|mitochondrion|	None	cysteine-type peptidase activity|hydrolase activity|	10	-0.1	0.61	10	-0.1	0.0924	-0.1	0.646	-0.646	0.813	0	0	-1.7	1
ENSMUSG00000029348	ASPHD2	aspartate beta-hydroxylase domain containing 2	membrane|membrane|integral component of membrane|	biological_process|peptidyl-amino acid modification|oxidation-reduction process|	sulfonate dioxygenase activity|molecular_function|oxidoreductase activity|2,4-dichlorophenoxyacetate alpha-ketoglutarate dioxygenase activity|procollagen-proline dioxygenase activity|hypophosphite dioxygenase activity|DNA-N1-methyladenine dioxygenase activity|metal ion binding|dioxygenase activity|C-19 gibberellin 2-beta-dioxygenase activity|C-20 gibberellin 2-beta-dioxygenase activity|	10	-0.1	0.0244	10	0.2	1.39	0.1	0.635	0.635	0.815	0	0	-1	1.7
ENSMUSG00000025169	OGFOD3	2-oxoglutarate and iron-dependent oxygenase domain containing 3	membrane|membrane|integral component of membrane|extracellular vesicular exosome|	oxidation-reduction process|	sulfonate dioxygenase activity|molecular_function|iron ion binding|oxidoreductase activity|oxidoreductase activity, acting on paired donors, with incorporation or reduction of molecular oxygen|oxidoreductase activity, acting on paired donors, with incorporation or reduction of molecular oxygen, 2-oxoglutarate as one donor, and incorporation of one atom each of oxygen into both donors|2,4-dichloro…	10	0	0	10	0.7	2.21	0.1	0.632	0.632	0.815	0	0	-0.5	2
ENSMUSG00000034593	MYO5A	myosin VA	ruffle|photoreceptor outer segment|cell|cytoplasm|cytoplasm|cytoplasm|Golgi apparatus|intermediate filament|synaptic vesicle|membrane|myosin complex|secretory granule|secretory granule|axon|insulin-responsive compartment|microtubule plus-end|melanosome|actomyosin|actomyosin, myosin complex part|neuron projection|neuronal cell body|neuronal cell body|	melanin metabolic process|transport|exocytosis|synaptic transmission|visual perception|metabolic process|protein transport|vesicle-mediated transport|regulation of exocytosis|actin filament-based movement|actin filament-based movement|vesicle transport along actin filament|vesicle transport along actin filament|insulin secretion|melanocyte differentiation|regulation of inositol 1,4,5-trisphosphat…	microfilament motor activity|microfilament motor activity|SNARE binding|nucleotide binding|motor activity|motor activity|actin binding|calcium ion binding|protein binding|calmodulin binding|ATP binding|syntaxin-1 binding|Rab GTPase binding|ATP-dependent protein binding|poly(A) RNA binding|protein heterodimerization activity|protein dimerization activity|calcium-dependent protein binding|	9	0	0	9	-0.5	2.39	-0.2	0.614	-0.614	0.818	0	0	-1.9	1.1
ENSMUSG00000053483	USP21	ubiquitin specific peptidase 21	nucleus|nucleus|cytoplasm|plasma membrane|	transcription, DNA-templated|regulation of transcription, DNA-templated|proteolysis|ubiquitin-dependent protein catabolic process|chromatin modification|histone deubiquitination|positive regulation of transcription, DNA-templated|	transcription coactivator activity|ubiquitin thiolesterase activity|ubiquitin thiolesterase activity|ubiquitin-specific protease activity|peptidase activity|cysteine-type peptidase activity|cysteine-type peptidase activity|hydrolase activity|NEDD8-specific protease activity|ubiquitinyl hydrolase activity|metal ion binding|	10	0	0	10	0.1	0.786	0.1	0.605	0.605	0.82	0	0	-1.3	1.5
ENSMUSG00000026602	NPHS2	nephrosis 2, podocin	plasma membrane|integral component of plasma membrane|cell-cell junction|membrane|integral component of membrane|intrinsic component of the cytoplasmic side of the plasma membrane|intrinsic component of the cytoplasmic side of the plasma membrane|slit diaphragm|slit diaphragm|protein complex|membrane raft|extracellular vesicular exosome|	excretion|actin cytoskeleton reorganization|	protein binding|	10	0	0	10	0.2	0.956	0.1	0.599	0.599	0.821	0	0	-0.9	1.7
ENSMUSG00000032454	RBP2	retinol binding protein 2, cellular	cytoplasm|cytosol|	retinoid metabolic process|transport|	transporter activity|retinoid binding|lipid binding|retinal binding|retinol binding|	10	0	0	10	0.2	0.955	0.1	0.597	0.597	0.821	0	0	-0.9	1.8
ENSMUSG00000048216	GPR85	G protein-coupled receptor 85	plasma membrane|integral component of plasma membrane|membrane|integral component of membrane|	signal transduction|G-protein coupled receptor signaling pathway|intracellular signal transduction|	signal transducer activity|G-protein coupled receptor activity|receptor signaling protein activity|	10	0.3	1.18	10	0	0	0.1	0.589	0.589	0.822	0	0	-1.2	1.6
ENSMUSG00000027457	SNPH	syntaphilin	mitochondrion|cytoplasmic microtubule|plasma membrane|membrane|integral component of membrane|cell junction|mitochondrial membrane|presynaptic membrane|neuron projection|neuronal cell body|synapse|	vesicle fusion|negative regulation of endocytosis|	syntaxin-1 binding|	10	0.5	1.13	10	0	0	0.1	0.588	0.588	0.823	0	0	-0.6	1.9
ENSMUSG00000001100	POLDIP2	polymerase (DNA-directed), delta interacting protein 2	nucleus|mitochondrion|mitochondrion|mitochondrial nucleoid|	mitochondrion morphogenesis|	DNA binding|protein binding, bridging|	10	-0.2	1.5	10	-0.7	0.109	-0.3	0.588	-0.588	0.823	0	0	-1.8	0.8
ENSMUSG00000041598	CDC42EP4	CDC42 effector protein (Rho GTPase binding) 4	cytoplasm|cytoskeleton|plasma membrane|actin cytoskeleton|microtubule cytoskeleton|membrane|	Rho protein signal transduction|regulation of cell shape|positive regulation of pseudopodium assembly|	protein binding|poly(A) RNA binding|	10	0.2	0.606	10	-0.2	1.34	-0.1	0.585	-0.585	0.823	0	0	-1.3	1.5
ENSMUSG00000002500	RPL3L	ribosomal protein L3-like	ribosome|membrane|cytosolic large ribosomal subunit|ribonucleoprotein complex|	biological_process|	molecular_function|	10	0.1	0.186	10	0.3	0.752	0.1	0.585	0.585	0.823	0	0	-0.9	1.8
ENSMUSG00000020083	2010107G23RIK	RIKEN cDNA 2010107G23 gene	cellular_component|membrane|integral component of membrane|	biological_process|	protein binding|	10	0	0	10	0.3	1.58	0.2	0.584	0.584	0.823	0	0	-1.1	1.6
ENSMUSG00000062526	MPPE1	metallophosphoesterase 1	cellular_component|Golgi apparatus|membrane|integral component of membrane|	GPI anchor biosynthetic process|transport|biological_process|vesicle-mediated transport|	molecular_function|nuclease activity|hydrolase activity|phosphoric ester hydrolase activity|T/G mismatch-specific endonuclease activity|retroviral 3' processing activity|metal ion binding|	10	0.2	1.65	10	-0.1	0.043	0.1	0.578	0.578	0.824	0	0	-1	1.7
ENSMUSG00000072825	CEP170B	centrosomal protein 170B	cellular_component|cytoplasm|cytoskeleton|microtubule|	biological_process|	molecular_function|	9	0.2	0.376	9	0.1	0.266	0.1	0.575	0.575	0.825	0	0	-1.8	1.3
ENSMUSG00000020080	HKDC1	hexokinase domain containing 1	cytosol|	cellular glucose homeostasis|carbohydrate metabolic process|glycolytic process|phosphorylation|carbohydrate phosphorylation|glucose 6-phosphate metabolic process|	nucleotide binding|glucokinase activity|hexokinase activity|ATP binding|fructokinase activity|kinase activity|transferase activity|phosphotransferase activity, alcohol group as acceptor|mannokinase activity|	10	0.3	1.38	10	0	0	0.1	0.57	0.57	0.826	0	0	-1.4	1.5
ENSMUSG00000037669	1110057K04RIK	RIKEN cDNA 1110057K04 gene	cellular_component|	biological_process|	molecular_function|	10	-0.1	0.109	10	-0.5	1.16	-0.2	0.562	-0.562	0.827	0	0	-1.9	0.7
ENSMUSG00000019851	PERP	PERP, TP53 apoptosis effector	mitochondrion|Golgi apparatus|plasma membrane|integral component of plasma membrane|membrane|integral component of membrane|cell junction|	desmosome organization|apoptotic process|cell adhesion|heterotypic cell-cell adhesion|positive regulation of proteolysis|intrinsic apoptotic signaling pathway by p53 class mediator|amelogenesis|activation of cysteine-type endopeptidase activity|	None	10	-0.2	1.13	10	0.2	0.274	-0.1	0.549	-0.549	0.829	0	0	-1.3	1.5
ENSMUSG00000090110	MTCP1	mature T cell proliferation 1	mitochondrion|mitochondrion|	None	None	7	0.6	2.19	7	0	0	0.2	0.537	0.537	0.831	0	0	-0.7	2
ENSMUSG00000023963	CYP39A1	cytochrome P450, family 39, subfamily a, polypeptide 1	endoplasmic reticulum|membrane|intracellular membrane-bounded organelle|	lipid metabolic process|bile acid biosynthetic process|bile acid biosynthetic process|cholesterol catabolic process|digestion|steroid metabolic process|lipid catabolic process|bile acid catabolic process|oxidation-reduction process|	monooxygenase activity|iron ion binding|steroid 7-alpha-hydroxylase activity|oxysterol 7-alpha-hydroxylase activity|oxysterol 7-alpha-hydroxylase activity|oxidoreductase activity|oxidoreductase activity, acting on paired donors, with incorporation or reduction of molecular oxygen|heme binding|24-hydroxycholesterol 7alpha-hydroxylase activity|metal ion binding|	10	0	0	10	-0.5	2.96	-0.4	0.529	-0.529	0.833	0	0	-1.9	0.7
ENSMUSG00000061702	TMEM91	transmembrane protein 91	cellular_component|membrane|integral component of membrane|	hematopoietic progenitor cell differentiation|response to biotic stimulus|	molecular_function|	10	0	0	10	-0.2	1.53	-0.1	0.527	-0.527	0.833	0	0	-1.6	1.1
ENSMUSG00000026383	EPB4.1L5	erythrocyte protein band 4.1-like 5	nucleus|cytoplasm|cytoskeleton|plasma membrane|plasma membrane|focal adhesion|extrinsic component of membrane|cell junction|cell leading edge|ruffle membrane|	cell morphogenesis involved in differentiation|in utero embryonic development|somitogenesis|epithelial to mesenchymal transition|neural plate morphogenesis|positive regulation of cell-matrix adhesion|epithelial cell morphogenesis|apical constriction|substrate-dependent cell migration, cell attachment to substrate|ectoderm development|endoderm development|mesoderm development|mesoderm migration in…	protein binding|cytoskeletal protein binding|protein domain specific binding|	10	0.2	0.966	10	0	0	0.1	0.525	0.525	0.834	0	0	-1.2	1.6
ENSMUSG00000006587	SNAI3	snail family zinc finger 3	nucleus|transcription factor complex|	transcription, DNA-templated|regulation of transcription, DNA-templated|	nucleic acid binding|DNA binding|sequence-specific DNA binding transcription factor activity|metal ion binding|	10	0.1	0.219	10	-0.3	0.982	0.1	0.521	0.521	0.834	0	0	-1.4	1.4
ENSMUSG00000048096	LMOD1	leiomodin 1 (smooth muscle)	cytoplasm|cytoskeleton|	None	molecular_function|actin binding|tropomyosin binding|	10	0.2	0.325	10	0.3	0.253	0.2	0.521	0.521	0.834	0	0	-1.1	1.6
ENSMUSG00000038811	GNGT2	guanine nucleotide binding protein (G protein), gamma transducing activity polypeptide 2	heterotrimeric G-protein complex|plasma membrane|membrane|	GTP catabolic process|signal transduction|G-protein coupled receptor signaling pathway|	signal transducer activity|	10	-0.1	0.501	10	-0.1	0.0606	-0.1	0.515	-0.515	0.835	0	0	-1.5	1.3
ENSMUSG00000042179	PNLIPRP1	pancreatic lipase related protein 1	extracellular region|extracellular space|	lipid metabolic process|	catalytic activity|triglyceride lipase activity|lipase activity|metal ion binding|	10	0.2	1.26	10	-0.2	0.276	0.1	0.503	0.503	0.837	0	0	-1.3	1.4
ENSMUSG00000025287	ACOT9	acyl-CoA thioesterase 9	mitochondrion|	acyl-CoA metabolic process|	acetyl-CoA hydrolase activity|protein binding|CoA hydrolase activity|palmitoyl-CoA hydrolase activity|hydrolase activity|2-oxoglutaryl-CoA thioesterase activity|2,4,4-trimethyl-3-oxopentanoyl-CoA thioesterase activity|3-isopropylbut-3-enoyl-CoA thioesterase activity|glutaryl-CoA hydrolase activity|acyl-CoA hydrolase activity|	10	0.5	3.25	10	-0.1	0.352	0.4	0.503	0.503	0.837	0	0	-0.5	1.9
ENSMUSG00000079002	C030006K11RIK	RIKEN cDNA C030006K11 gene	mitochondrion|	biological_process|	molecular_function|	10	0.1	0.00458	10	0.1	0.534	0.1	0.495	0.495	0.839	0	0	-1.5	1.3
ENSMUSG00000023999	KIF6	kinesin family member 6	male germ cell nucleus|microtubule|	None	nucleotide binding|ATP binding|	9	-0.2	0.621	10	-0.1	0.0419	-0.1	0.494	-0.494	0.839	0	0	-1.4	1.5
ENSMUSG00000057315	ARHGAP24	Rho GTPase activating protein 24	intracellular|cytoplasm|cytoskeleton|focal adhesion|cell junction|cell projection|	angiogenesis|signal transduction|multicellular organismal development|cell differentiation|activation of Rac GTPase activity|negative regulation of Rac protein signal transduction|wound healing, spreading of epidermal cells|negative regulation of ruffle assembly|	GTPase activator activity|Rac GTPase activator activity|	10	-0.1	0.639	10	0	0	-0.1	0.493	-0.493	0.839	0	0	-1.8	1
ENSMUSG00000006219	FBLIM1	filamin binding LIM protein 1	stress fiber|cytoplasm|cytoskeleton|cell junction|	cell adhesion|regulation of cell shape|single organismal cell-cell adhesion|regulation of integrin activation|	zinc ion binding|filamin binding|metal ion binding|	10	0.4	0.85	10	0	0	0.3	0.49	0.49	0.84	0	0	-0.7	1.8
ENSMUSG00000035139	SECISBP2	SECIS binding protein 2	nucleus|mitochondrion|ribonucleoprotein complex|	biological_process|	RNA binding|mRNA 3'-UTR binding|protein binding|selenocysteine insertion sequence binding|ribonucleoprotein complex binding|poly(A) RNA binding|	10	0.1	0.152	10	0.2	0.57	0.1	0.485	0.485	0.841	0	0	-1.2	1.5
ENSMUSG00000052727	MAP1B	microtubule-associated protein 1B	intracellular|cell|cytoplasm|cytosol|cytoskeleton|microtubule|microtubule associated complex|microtubule associated complex|plasma membrane|postsynaptic density|cell junction|axon|dendrite|growth cone|cell projection|neuronal cell body|perikaryon|synapse|perinuclear region of cytoplasm|	microtubule cytoskeleton organization|microtubule bundle formation|microtubule bundle formation|microtubule-based process|negative regulation of microtubule depolymerization|nervous system development|axonogenesis|cellular process|dendrite development|positive regulation of microtubule polymerization|negative regulation of intracellular transport|positive regulation of neuron differentiation|posi…	actin binding|protein binding|cytoskeletal regulatory protein binding|phospholipid binding|microtubule binding|protein complex binding|	10	0	0	10	0.1	0.659	0.1	0.482	0.482	0.841	0	0	-1.2	1.6
ENSMUSG00000020021	FGD6	FYVE, RhoGEF and PH domain containing 6	cellular_component|cytoplasm|cytoskeleton|	biological_process|regulation of Rho protein signal transduction|	molecular_function|guanyl-nucleotide exchange factor activity|Rho guanyl-nucleotide exchange factor activity|metal ion binding|	10	-0.5	1.65	10	0	0	-0.1	0.48	-0.48	0.841	0	0	-2	0.6
ENSMUSG00000037408	CNNM4	cyclin M4	cellular_component|plasma membrane|membrane|integral component of membrane|	transport|ion transport|visual perception|biological_process|biomineral tissue development|response to stimulus|	molecular_function|adenyl nucleotide binding|	10	0.2	0.256	10	0.1	0.341	0.1	0.474	0.474	0.842	0	0	-1.7	1.2
ENSMUSG00000022829	STXBP5L	syntaxin binding protein 5-like	cytoplasm|plasma membrane|membrane|integral component of membrane|	transport|exocytosis|protein transport|vesicle-mediated transport|regulation of exocytosis|glucose homeostasis|negative regulation of insulin secretion|positive regulation of protein secretion|	syntaxin binding|	10	0	0	10	-0.2	0.762	-0.1	0.474	-0.474	0.842	0	0	-1.7	1.1
ENSMUSG00000022003	SLC25A30	solute carrier family 25, member 30	mitochondrion|mitochondrial inner membrane|membrane|integral component of membrane|	transport|transmembrane transport|	molecular_function|	10	0.8	1.33	10	0	0	-0.1	0.474	-0.474	0.842	0	0	-0.7	2
ENSMUSG00000025986	SLC39A10	solute carrier family 39 (zinc transporter), member 10	cellular_component|membrane|integral component of membrane|	transport|ion transport|zinc ion transport|biological_process|metal ion transport|transmembrane transport|	molecular_function|metal ion transmembrane transporter activity|	10	-0.1	0.548	10	0.3	1.37	0.2	0.468	0.468	0.843	0	0	-1.2	1.5
ENSMUSG00000028919	ARHGEF19	Rho guanine nucleotide exchange factor (GEF) 19	None	positive regulation of Rho GTPase activity|regulation of actin cytoskeleton organization|regulation of Rho protein signal transduction|wound healing|	guanyl-nucleotide exchange factor activity|Rho guanyl-nucleotide exchange factor activity|GTPase activator activity|	10	-0.2	0.709	10	-0.1	0.0491	-0.1	0.466	-0.466	0.844	0	0	-1.6	1.2
ENSMUSG00000033088	TRIOBP	TRIO and F-actin binding protein	nucleus|cytoplasm|cytoskeleton|actin cytoskeleton|	cell cycle|mitotic nuclear division|cell division|positive regulation of substrate adhesion-dependent cell spreading|positive regulation of substrate adhesion-dependent cell spreading|	actin binding|ubiquitin protein ligase binding|actin filament binding|	10	0	0	10	0.1	0.506	0.1	0.464	0.464	0.844	0	0	-1.4	1.5
ENSMUSG00000019996	MAP7	microtubule-associated protein 7	cytoplasm|cytoskeleton|microtubule|plasma membrane|microtubule cytoskeleton|membrane|	microtubule cytoskeleton organization|cell morphogenesis|microtubule bundle formation|glycosphingolipid metabolic process|response to osmotic stress|response to osmotic stress|nucleus organization|germ cell development|spermatogenesis|cell proliferation|fertilization|response to retinoic acid|Leydig cell differentiation|organ growth|homeostasis of number of cells|Sertoli cell development|protein …	receptor binding|protein binding|	10	0	0	10	0.2	0.909	0.1	0.462	0.462	0.844	0	0	-1.2	1.6
ENSMUSG00000090273	PRR22	proline rich 22	cellular_component|	biological_process|	molecular_function|	10	0.4	2.23	10	-0.2	0.604	0.1	0.459	0.459	0.845	0	0	-0.6	2
ENSMUSG00000032579	HEMK1	HemK methyltransferase family member 1	mitochondrion|	protein methylation|biological_process|methylation|	rRNA (adenine-N6,N6-)-dimethyltransferase activity|molecular_function|nucleic acid binding|protein C-terminal carboxyl O-methyltransferase activity|tRNA (guanine-N2-)-methyltransferase activity|methyltransferase activity|C-methyltransferase activity|N-methyltransferase activity|O-methyltransferase activity|S-methyltransferase activity|RNA methyltransferase activity|mRNA methyltransferase activity…	9	-0.1	0.036	9	-0.2	0.6	-0.1	0.457	-0.457	0.845	0	0	-1.5	1.4
ENSMUSG00000073609	D2HGDH	D-2-hydroxyglutarate dehydrogenase	mitochondrion|mitochondrion|	response to manganese ion|response to manganese ion|response to zinc ion|response to zinc ion|response to cobalt ion|response to cobalt ion|cellular protein metabolic process|cellular protein metabolic process|oxidation-reduction process|	catalytic activity|UDP-N-acetylmuramate dehydrogenase activity|oxidoreductase activity|oxidoreductase activity, acting on CH-OH group of donors|limonene-1,2-diol dehydrogenase activity|flavin adenine dinucleotide binding|(R)-2-hydroxyglutarate dehydrogenase activity|(R)-2-hydroxyglutarate dehydrogenase activity|	10	0	0	10	-0.1	0.519	-0.1	0.455	-0.455	0.846	0	0	-1.7	1.1
ENSMUSG00000038525	ARMC10	armadillo repeat containing 10	mitochondrion|endoplasmic reticulum|membrane|integral component of membrane|	biological_process|regulation of growth|	molecular_function|	10	0	0	10	0.1	0.558	0.1	0.447	0.447	0.847	0	0	-1.1	1.7
ENSMUSG00000028127	ABCD3	ATP-binding cassette, sub-family D (ALD), member 3	mitochondrion|mitochondrion|mitochondrial inner membrane|peroxisome|peroxisome|peroxisomal membrane|peroxisomal membrane|peroxisomal matrix|membrane|membrane|integral component of membrane|intracellular membrane-bounded organelle|	ATP catabolic process|fatty acid beta-oxidation|transport|peroxisome organization|very long-chain fatty acid catabolic process|transmembrane transport|	nucleotide binding|protein binding|ATP binding|ATPase activity|ATPase activity, coupled to transmembrane movement of substances|protein homodimerization activity|protein self-association|	10	0.2	0.095	10	0.1	0.408	0.1	0.445	0.445	0.847	0	0	-1.4	1.4
ENSMUSG00000029179	ZCCHC4	zinc finger, CCHC domain containing 4	cellular_component|	biological_process|methylation|	nucleic acid binding|methyltransferase activity|zinc ion binding|transferase activity|metal ion binding|	10	0	0	10	0.3	1.91	0.2	0.437	0.437	0.848	0	0	-0.7	1.9
ENSMUSG00000079598	CLEC2L	C-type lectin domain family 2, member L	cellular_component|membrane|integral component of membrane|	biological_process|	carbohydrate binding|	10	0.2	0.336	10	-0.2	1.57	-0.1	0.432	-0.432	0.849	0	0	-1.7	1.1
ENSMUSG00000032740	CCDC88A	coiled coil domain containing 88A	intracellular|cytoplasm|endoplasmic reticulum|Golgi apparatus|cytosol|plasma membrane|membrane|lamellipodium|cytoplasmic vesicle|cell projection|	regulation of protein phosphorylation|DNA replication|regulation of DNA replication|nervous system development|regulation of neuron projection development|cell migration|lamellipodium assembly|TOR signaling|activation of protein kinase B activity|regulation of actin cytoskeleton organization|regulation of cell proliferation|membrane organization|	actin binding|protein binding|microtubule binding|phosphatidylinositol binding|protein homodimerization activity|protein kinase B binding|protein kinase B binding|	10	0.1	0.188	10	-0.2	1.96	-0.2	0.424	-0.424	0.851	0	0	-1.3	1.5
ENSMUSG00000027350	CHGB	chromogranin B	extracellular region|secretory granule|	None	protein binding|	10	-0.1	0.111	10	0.3	2.29	0.2	0.419	0.419	0.852	0	0	-0.8	1.8
ENSMUSG00000000340	DBT	dihydrolipoamide branched chain transacylase E2	mitochondrion|mitochondrion|mitochondrial nucleoid|	metabolic process|	transferase activity|transferase activity, transferring acyl groups|dihydrolipoyllysine-residue (2-methylpropanoyl)transferase activity|	10	-0.2	0.734	10	0	0	-0.1	0.41	-0.41	0.853	0	0	-1.5	1.3
ENSMUSG00000075700	SELT	selenoprotein T	cell|endoplasmic reticulum|	response to glucose|pancreas development|insulin secretion involved in cellular response to glucose stimulus|glucose homeostasis|cell redox homeostasis|	selenium binding|	10	-0.1	0.314	10	-0.1	0.131	-0.1	0.406	-0.406	0.854	0	0	-1.6	1.2
ENSMUSG00000029154	CWH43	cell wall biogenesis 43 C-terminal homolog (S. cerevisiae)	cellular_component|membrane|integral component of membrane|	GPI anchor biosynthetic process|biological_process|	molecular_function|	10	0.2	0.877	10	0	0	0.1	0.404	0.404	0.854	0	0	-0.8	1.9
ENSMUSG00000030986	DHX32	DEAH (Asp-Glu-Ala-His) box polypeptide 32	cellular_component|nucleus|mitochondrion|	biological_process|	nucleotide binding|molecular_function|helicase activity|ATP binding|hydrolase activity|	10	0	0	10	-0.6	0.94	0.1	0.402	0.402	0.855	0	0	-2	0.8
ENSMUSG00000020620	ABCA8B	ATP-binding cassette, sub-family A (ABC1), member 8b	mitochondrial inner membrane|plasma membrane|membrane|integral component of membrane|	ATP catabolic process|transport|transmembrane transport|	nucleotide binding|ATP binding|ATPase activity|ATPase activity, coupled to transmembrane movement of substances|	10	0	0	10	0.2	1.1	0.1	0.4	0.4	0.855	0	0	-1.1	1.7
ENSMUSG00000054894	ATP5S	ATP synthase, H+ transporting, mitochondrial F0 complex, subunit S	mitochondrion|mitochondrial inner membrane|membrane|proton-transporting ATP synthase complex, coupling factor F(o)|	ATP biosynthetic process|transport|ion transport|proton transport|	metal ion binding|	9	0	0	9	0.1	0.532	0.1	0.397	0.397	0.856	0	0	-1.3	1.6
ENSMUSG00000024510	FTMT	ferritin mitochondrial	nucleus|mitochondrion|mitochondrion|	iron ion transport|cellular iron ion homeostasis|cellular iron ion homeostasis|positive regulation of cell proliferation|positive regulation of transferase activity|positive regulation of lyase activity|positive regulation of oxidoreductase activity|oxidation-reduction process|	ferroxidase activity|iron ion binding|ferric iron binding|oxidoreductase activity|metal ion binding|	10	-0.1	0.102	10	-0.2	0.698	-0.1	0.393	-0.393	0.856	0	0	-1.6	1.1
ENSMUSG00000036985	ZDHHC9	zinc finger, DHHC domain containing 9	palmitoyltransferase complex|cytoplasm|endoplasmic reticulum|Golgi apparatus|membrane|integral component of membrane|intrinsic component of Golgi membrane|	peptidyl-L-cysteine S-palmitoylation|protein palmitoylation|	zinc ion binding|palmitoyltransferase activity|transferase activity|transferase activity, transferring acyl groups|protein-cysteine S-palmitoyltransferase activity|Ras palmitoyltransferase activity|metal ion binding|	10	0	0	10	0.1	0.725	0.1	0.387	0.387	0.857	0	0	-1.1	1.7
ENSMUSG00000033917	GDE1	glycerophosphodiester phosphodiesterase 1	cytoplasm|integral component of plasma membrane|membrane|integral component of membrane|	glycerol metabolic process|lipid metabolic process|G-protein coupled receptor signaling pathway|	phosphoric diester hydrolase activity|glycerophosphodiester phosphodiesterase activity|hydrolase activity|metal ion binding|glycerophosphoinositol glycerophosphodiesterase activity|	9	-0.1	0.0265	9	-0.1	0.389	-0.1	0.381	-0.381	0.858	0	0	-1.1	1.9
ENSMUSG00000021432	SLC35B3	solute carrier family 35, member B3	mitochondrion|Golgi apparatus|membrane|integral component of membrane|	transport|transmembrane transport|	None	10	-0.2	2.31	10	-1.1	1.12	-0.2	0.378	-0.378	0.859	0	0	-2	0.3
ENSMUSG00000030554	SYNM	synemin, intermediate filament protein	cytoplasm|cytoskeleton|intermediate filament|adherens junction|membrane|Z disc|cell junction|costamere|neurofilament cytoskeleton|	biological_process|	structural molecule activity|structural constituent of cytoskeleton|protein binding|structural constituent of muscle|vinculin binding|intermediate filament binding|protein binding, bridging|	10	0	0	10	-0.3	1.16	-0.1	0.376	-0.376	0.859	0	0	-1.5	1.2
ENSMUSG00000025656	ARHGEF9	CDC42 guanine nucleotide exchange factor (GEF) 9	cytoplasm|cell cortex|cell cortex|	small GTPase mediated signal transduction|regulation of Rho protein signal transduction|receptor clustering|positive regulation of GTPase activity|	guanyl-nucleotide exchange factor activity|Rho guanyl-nucleotide exchange factor activity|	10	0	0	10	0.1	1.08	0.1	0.374	0.374	0.86	0	0	-1.1	1.7
ENSMUSG00000041444	ARHGAP32	Rho GTPase activating protein 32	intracellular|cytoplasm|endosome|endoplasmic reticulum|Golgi apparatus|plasma membrane|cell cortex|actin cytoskeleton|membrane|cell junction|cell projection|synapse|postsynaptic membrane|	signal transduction|Rho protein signal transduction|positive regulation of GTPase activity|	GTPase activator activity|phosphatidylinositol binding|	10	0	0	10	0.4	1.04	0.3	0.364	0.364	0.861	0	0	-0.9	1.8
ENSMUSG00000015355	CD48	CD48 antigen	plasma membrane|external side of plasma membrane|membrane|membrane|integral component of membrane|anchored component of membrane|protein complex|membrane raft|anchored component of plasma membrane|extracellular vesicular exosome|	signal transduction|T cell activation|mast cell activation|	antigen binding|receptor activity|protein binding|	10	-0.1	0.182	10	-0.1	0.215	-0.1	0.362	-0.362	0.861	0	0	-1.1	1.8
ENSMUSG00000030276	TTLL3	tubulin tyrosine ligase-like family, member 3	cytoplasm|cytoskeleton|microtubule|cilium|axoneme|microtubule cytoskeleton|cell projection|	cellular protein modification process|protein polyglycylation|protein polyglycylation|cilium assembly|	UDP-N-acetylmuramoylalanyl-D-glutamyl-2,6-diaminopimelate-D-alanyl-D-alanine ligase activity|ligase activity|ribosomal S6-glutamic acid ligase activity|coenzyme F420-0 gamma-glutamyl ligase activity|coenzyme F420-2 alpha-glutamyl ligase activity|protein-glycine ligase activity|protein-glycine ligase activity|protein-glycine ligase activity, initiating|protein-glycine ligase activity, elongating|t…	10	0.2	0.673	10	-0.1	0.943	-0.1	0.359	-0.359	0.862	0	0	-1	1.6
ENSMUSG00000029263	PIGG	phosphatidylinositol glycan anchor biosynthesis, class G	endoplasmic reticulum|membrane|	GPI anchor biosynthetic process|	CP2 mannose-ethanolamine phosphotransferase activity|	10	0	0	10	0.1	0.409	0.1	0.352	0.352	0.863	0	0	-1.4	1.5
ENSMUSG00000032026	REXO2	REX2, RNA exonuclease 2 homolog (S. cerevisiae)	nucleus|nucleolus|mitochondrion|mitochondrion|focal adhesion|	nucleobase-containing compound metabolic process|nucleic acid phosphodiester bond hydrolysis|nucleic acid phosphodiester bond hydrolysis|	nucleic acid binding|nuclease activity|exonuclease activity|3'-5' exonuclease activity|hydrolase activity|hydrolase activity, acting on ester bonds|phosphoric ester hydrolase activity|T/G mismatch-specific endonuclease activity|retroviral 3' processing activity|	10	0	0	10	-0.1	0.398	-0.1	0.35	-0.35	0.863	0	0	-1.5	1.3
ENSMUSG00000048424	RANBP3L	RAN binding protein 3-like	cellular_component|	biological_process|intracellular transport|	molecular_function|	10	0	0	10	0.2	1.4	0.1	0.347	0.347	0.864	0	0	-1	1.7
ENSMUSG00000031202	RAB39B	RAB39B, member RAS oncogene family	intracellular|Golgi apparatus|Golgi apparatus|plasma membrane|membrane|	transport|small GTPase mediated signal transduction|protein transport|vesicle-mediated transport|synapse organization|	nucleotide binding|GTP binding|	10	0.3	1.61	10	0	0	0.1	0.345	0.345	0.864	0	0	-1.2	1.5
ENSMUSG00000025380	FSCN2	fascin homolog 2, actin-bundling protein, retinal (Strongylocentrotus purpuratus)	cytoplasm|cytoskeleton|actin cytoskeleton|stereocilium|cell projection|	eye photoreceptor cell development|	actin binding|protein binding, bridging|actin filament binding|	10	-0.3	1.21	10	0	0	-0.1	0.345	-0.345	0.864	0	0	-1.9	0.8
ENSMUSG00000003484	CYP4F18	cytochrome P450, family 4, subfamily f, polypeptide 18	cytoplasm|endoplasmic reticulum|membrane|integral component of membrane|apical plasma membrane|intracellular membrane-bounded organelle|	very long-chain fatty acid metabolic process|long-chain fatty acid metabolic process|regulation of blood pressure|drug metabolic process|arachidonic acid metabolic process|epoxygenase P450 pathway|negative regulation of blood coagulation|negative regulation of icosanoid secretion|positive regulation of icosanoid secretion|leukotriene B4 catabolic process|vitamin E metabolic process|vitamin K bios…	monooxygenase activity|iron ion binding|arachidonic acid epoxygenase activity|oxidoreductase activity|oxidoreductase activity, acting on paired donors, with incorporation or reduction of molecular oxygen|alkane 1-monooxygenase activity|heme binding|metal ion binding|vitamin-K-epoxide reductase (warfarin-sensitive) activity|leukotriene-B4 20-monooxygenase activity|arachidonic acid omega-hydroxylas…	10	0.2	0.642	10	0	0	0.1	0.344	0.344	0.864	0	0	-0.9	1.9
ENSMUSG00000022100	XPO7	exportin 7	intracellular|cell|nucleus|nuclear pore|cytoplasm|	protein export from nucleus|transport|intracellular protein transport|nucleocytoplasmic transport|protein transport|mRNA transport|	nuclear export signal receptor activity|protein binding|Ran GTPase binding|	10	0	0	10	-1	1.89	0.1	0.337	0.337	0.866	0	0	-2	0.7
ENSMUSG00000041028	GHITM	growth hormone inducible transmembrane protein	mitochondrion|mitochondrial inner membrane|membrane|integral component of membrane|extracellular vesicular exosome|	apoptotic process|	None	10	-0.1	0.578	10	0	0	-0.1	0.332	-0.332	0.867	0	0	-1.7	1.1
ENSMUSG00000029729	ZKSCAN1	zinc finger with KRAB and SCAN domains 1	intracellular|nucleus|	transcription, DNA-templated|regulation of transcription, DNA-templated|	nucleic acid binding|DNA binding|sequence-specific DNA binding transcription factor activity|metal ion binding|	10	0	0	10	0.2	0.665	0.1	0.325	0.325	0.868	0	0	-1	1.7
ENSMUSG00000040797	IQSEC3	IQ motif and Sec7 domain 3	nucleus|cytoplasm|cell junction|postsynaptic membrane|inhibitory synapse|	actin cytoskeleton organization|regulation of ARF protein signal transduction|activation of ARF GTPase activity|positive regulation of GTPase activity|regulation of small GTPase mediated signal transduction|	ARF guanyl-nucleotide exchange factor activity|protein binding|	10	0.2	1.66	10	0	0	0.1	0.323	0.323	0.868	0	0	-1	1.7
ENSMUSG00000051439	CD14	CD14 antigen	extracellular space|plasma membrane|cell surface|membrane|anchored component of membrane|membrane raft|extracellular vesicular exosome|	response to molecule of bacterial origin|immune system process|inflammatory response|positive regulation of tumor necrosis factor production|response to tumor necrosis factor|innate immune response|positive regulation of endocytosis|positive regulation of cytokine secretion|cellular response to lipopolysaccharide|cellular response to lipoteichoic acid|	lipopolysaccharide binding|lipoteichoic acid binding|	10	0.2	1.69	10	-0.3	0.652	0.1	0.322	0.322	0.868	0	0	-1.2	1.6
ENSMUSG00000058997	VWA8	von Willebrand factor A domain containing 8	extracellular region|mitochondrion|	biological_process|	nucleotide binding|molecular_function|ATP binding|ATPase activity|	10	-0.1	0.139	10	-0.1	0.213	-0.1	0.32	-0.32	0.869	0	0	-1.3	1.6
ENSMUSG00000017588	KRT27	keratin 27	cytoplasm|intermediate filament|	hair follicle morphogenesis|	structural molecule activity|	10	0.5	1.62	10	0.1	0.107	0.3	0.32	0.32	0.869	0	0	-0.6	1.9
ENSMUSG00000032531	AMOTL2	angiomotin-like 2	intracellular|endosome|tight junction|apical plasma membrane|cytoplasmic vesicle|	Wnt signaling pathway|hippo signaling|	protein binding|identical protein binding|	10	-0.1	0.273	10	0.3	1.9	0.2	0.319	0.319	0.869	0	0	-1.5	1.4
ENSMUSG00000057778	CYB5D2	cytochrome b5 domain containing 2	extracellular region|	nervous system development|positive regulation of neuron differentiation|	heme binding|	10	0	0	10	0.1	0.519	0.1	0.316	0.316	0.869	0	0	-1.1	1.8
ENSMUSG00000043485	KRT34	keratin 34	extracellular space|intermediate filament|extracellular vesicular exosome|	None	structural molecule activity|	10	0.3	1.13	10	-0.5	1.23	0.1	0.311	0.311	0.87	0	0	-1.8	1.1
ENSMUSG00000014245	PIGL	phosphatidylinositol glycan anchor biosynthesis, class L	cellular_component|endoplasmic reticulum|membrane|integral component of membrane|	GPI anchor biosynthetic process|	N-acetylglucosaminylphosphatidylinositol deacetylase activity|hydrolase activity|	10	-0.1	0.52	10	0.1	0.721	-0.1	0.308	-0.308	0.871	0	0	-1.4	1.4
ENSMUSG00000025421	HDHD2	haloacid dehalogenase-like hydrolase domain containing 2	extracellular vesicular exosome|	None	enzyme binding|metal ion binding|	10	0.2	0.31	10	-0.1	0.35	-0.1	0.307	-0.307	0.871	0	0	-1.6	1.3
ENSMUSG00000070570	SLC17A7	solute carrier family 17 (sodium-dependent inorganic phosphate cotransporter), member 7	synaptic vesicle|membrane|integral component of membrane|cell junction|synaptic vesicle membrane|cytoplasmic vesicle|neuron projection|intracellular organelle|cerebellar mossy fiber|synapse|synapse|presynaptic active zone|excitatory synapse|excitatory synapse|	transport|ion transport|sodium ion transport|phosphate ion transport|neurotransmitter transport|synaptic transmission|long-term memory|synaptic transmission, glutamatergic|phosphate ion transmembrane transport|sodium ion transmembrane transport|sequestering of neurotransmitter|sodium-dependent phosphate transport|response to stimulus|L-glutamate import|L-glutamate import|L-glutamate import|transm…	inorganic phosphate transmembrane transporter activity|symporter activity|sodium:inorganic phosphate symporter activity|sodium-dependent phosphate transmembrane transporter activity|	10	0	0	10	0.3	0.928	0.1	0.302	0.302	0.872	0	0	-1.1	1.7
ENSMUSG00000030495	SLC7A10	solute carrier family 7 (cationic amino acid transporter, y+ system), member 10	integral component of plasma membrane|membrane|integral component of membrane|dendrite|	amino acid transmembrane transport|transport|amino acid transport|neutral amino acid transport|neutral amino acid transport|D-alanine transport|D-serine transport|	protein binding|amino acid transmembrane transporter activity|neutral amino acid transmembrane transporter activity|neutral amino acid transmembrane transporter activity|	10	0	0	10	0.1	0.457	0.1	0.299	0.299	0.872	0	0	-1	1.8
ENSMUSG00000018858	ICT1	immature colon carcinoma transcript 1	mitochondrion|mitochondrion|mitochondrial large ribosomal subunit|	translation|translational termination|mitochondrial translational termination|	translation release factor activity|aminoacyl-tRNA hydrolase activity|translation release factor activity, codon nonspecific|hydrolase activity|	10	0.1	0.109	10	-0.1	0.487	-0.1	0.298	-0.298	0.872	0	0	-1.6	1.2
ENSMUSG00000047766	LRRC49	leucine rich repeat containing 49	cellular_component|cytoplasm|cytoskeleton|microtubule|	biological_process|	molecular_function|	10	0.8	0.0311	10	0.1	0.692	0.1	0.296	0.296	0.873	0	0	-0.6	2
ENSMUSG00000029208	GUF1	GUF1 GTPase homolog (S. cerevisiae)	mitochondrion|mitochondrial inner membrane|membrane|	translation|biological_process|	nucleotide binding|GTPase activity|GTP binding|hydrolase activity|	10	-0.1	1.15	10	0.1	1.18	-0.1	0.293	-0.293	0.873	0	0	-1.5	1.3
ENSMUSG00000034958	ATCAY	ataxia, cerebellar, Cayman type homolog (human)	cytoplasm|mitochondrion|cell junction|axon|dendrite|mitochondrial membrane|cell projection|neuron projection|neuron projection|synapse|	transport|apoptotic process|nervous system development|neuron projection development|neuron projection development|regulation of protein localization|mitochondrion distribution|negative regulation of glutamate metabolic process|	kinesin binding|	10	-0.2	0.773	10	0.2	0.984	0.1	0.288	0.288	0.874	0	0	-1.3	1.5
ENSMUSG00000017721	PIGT	phosphatidylinositol glycan anchor biosynthesis, class T	cytoplasm|endoplasmic reticulum|membrane|membrane|integral component of membrane|cytoplasmic membrane-bounded vesicle|GPI-anchor transamidase complex|	GPI anchor biosynthetic process|attachment of GPI anchor to protein|neuron differentiation|neuron apoptotic process|	GPI-anchor transamidase activity|	10	-0.1	0.00707	10	-0.6	1.02	-0.2	0.286	-0.286	0.874	0	0	-2	0.6
ENSMUSG00000026155	SMAP1	small ArfGAP 1	cytoplasm|plasma membrane|membrane|	regulation of ARF GTPase activity|positive regulation of GTPase activity|positive regulation of erythrocyte differentiation|regulation of clathrin-mediated endocytosis|	GTPase activator activity|ARF GTPase activator activity|zinc ion binding|clathrin binding|metal ion binding|	10	1.5	1.49	10	-0.9	3.37	-0.2	0.286	-0.286	0.874	0	0	-2	2.4
ENSMUSG00000041199	RPUSD1	RNA pseudouridylate synthase domain containing 1	cellular_component|	pseudouridine synthesis|RNA modification|	RNA binding|pseudouridine synthase activity|	10	-0.1	0.13	10	0.2	0.487	0.1	0.282	0.282	0.875	0	0	-1.1	1.6
ENSMUSG00000056515	RAB31	RAB31, member RAS oncogene family	endosome|early endosome|early endosome|late endosome|Golgi apparatus|trans-Golgi network|membrane|cytoplasmic vesicle|trans-Golgi network membrane|phagocytic vesicle|	small GTPase mediated signal transduction|protein transport|receptor internalization|cellular response to insulin stimulus|Golgi to plasma membrane protein transport|regulated secretory pathway|Golgi vesicle transport|phagosome maturation|	nucleotide binding|GTP binding|GDP binding|	9	-0.6	1.46	9	0.1	0.771	0.1	0.281	0.281	0.875	0	0	-2	0.9
ENSMUSG00000020788	ATP2A3	ATPase, Ca++ transporting, ubiquitous	nucleus|endoplasmic reticulum|endoplasmic reticulum|endoplasmic reticulum membrane|membrane|integral component of membrane|sarcoplasmic reticulum|	ATP catabolic process|transport|ion transport|cation transport|calcium ion transport|calcium ion transmembrane transport|	nucleotide binding|calcium-transporting ATPase activity|ATP binding|hydrolase activity|cation-transporting ATPase activity|metal ion binding|	10	0	0	10	0.2	1.2	0.1	0.28	0.28	0.875	0	0	-0.9	1.8
ENSMUSG00000033475	TOMM6	translocase of outer mitochondrial membrane 6 homolog (yeast)	mitochondrion|mitochondrion|mitochondrial outer membrane|mitochondrial outer membrane translocase complex|membrane|	transport|biological_process|protein transport|	molecular_function|	10	0	0	10	-0.1	0.507	-0.1	0.274	-0.274	0.876	0	0	-1.4	1.5
ENSMUSG00000028369	SVEP1	sushi, von Willebrand factor type A, EGF and pentraxin domain containing 1	extracellular region|cytoplasm|membrane|	cell adhesion|biological_process|	chromatin binding|calcium ion binding|	10	0	0	10	-0.2	1.26	-0.1	0.27	-0.27	0.877	0	0	-1.5	1.3
ENSMUSG00000037161	MGARP	mitochondria localized glutamic acid rich protein	intracellular|cell|mitochondrion|mitochondrion|mitochondrial outer membrane|membrane|integral component of membrane|integral component of mitochondrial outer membrane|	protein targeting to mitochondrion|anterograde axon cargo transport|retrograde axon cargo transport|positive regulation of mitochondrion organization|axon transport of mitochondrion|cellular response to steroid hormone stimulus|cellular response to hypoxia|cellular response to gonadotropin-releasing hormone|	protein binding|	10	0.2	0.318	10	-0.1	0.376	0.1	0.265	0.265	0.878	0	0	-1.2	1.5
ENSMUSG00000034574	DAAM1	dishevelled associated activator of morphogenesis 1	stress fiber|stress fiber|cytoplasm|plasma membrane|membrane|	cellular component organization|actin cytoskeleton organization|	actin binding|protein binding|Rho GTPase binding|identical protein binding|	10	0.2	0.99	10	0	0	0.1	0.261	0.261	0.879	0	0	-1.1	1.7
ENSMUSG00000026669	MCM10	minichromosome maintenance deficient 10 (S. cerevisiae)	nucleus|nucleolus|cytoplasm|	DNA replication|cell proliferation|	DNA binding|identical protein binding|metal ion binding|	10	0	0	10	0.1	0.439	0.1	0.258	0.258	0.879	0	0	-1.1	1.7
ENSMUSG00000042686	JPH1	junctophilin 1	endoplasmic reticulum|endoplasmic reticulum membrane|plasma membrane|junctional sarcoplasmic reticulum membrane|membrane|integral component of membrane|sarcoplasmic reticulum|sarcoplasmic reticulum|Z disc|junctional membrane complex|	muscle organ development|	structural constituent of muscle|	10	0	0	10	-0.1	0.488	-0.1	0.25	-0.25	0.881	0	0	-1.7	1.2
ENSMUSG00000020903	STX8	syntaxin 8	lysosomal membrane|membrane|integral component of membrane|SNARE complex|SNARE complex|late endosome membrane|	transport|intracellular protein transport|vesicle fusion|vesicle fusion|endosome to lysosome transport|vesicle-mediated transport|	SNARE binding|SNAP receptor activity|ubiquitin protein ligase binding|	10	0.2	0.545	10	0	0	0.1	0.244	0.244	0.882	0	0	-1.1	1.7
ENSMUSG00000015092	EDF1	endothelial differentiation-related factor 1	nucleus|transcription factor TFIID complex|nucleolus|cytoplasm|extracellular vesicular exosome|	transcription, DNA-templated|regulation of transcription, DNA-templated|multicellular organismal development|cell differentiation|positive regulation of DNA binding|regulation of RNA biosynthetic process|	DNA binding|transcription coactivator activity|calmodulin binding|sequence-specific DNA binding|poly(A) RNA binding|	10	-0.1	0.205	10	0.4	0.805	0.4	0.243	0.243	0.882	0	0	-0.7	1.9
ENSMUSG00000051879	KRT71	keratin 71	intermediate filament|keratin filament|	cytoskeleton organization|hair follicle morphogenesis|	structural molecule activity|structural constituent of cytoskeleton|	10	-0.2	1.88	10	0	0	-0.1	0.24	-0.24	0.882	0	0	-1.7	1
ENSMUSG00000042289	HSD3B7	hydroxy-delta-5-steroid dehydrogenase, 3 beta- and steroid delta-isomerase 7	endoplasmic reticulum|membrane|integral component of membrane|intracellular membrane-bounded organelle|	regulation of cell growth|steroid biosynthetic process|oxidation-reduction process|	C-3 sterol dehydrogenase (C-4 sterol decarboxylase) activity|3-beta-hydroxy-delta5-steroid dehydrogenase activity|aldo-keto reductase (NADP) activity|isocitrate dehydrogenase activity|mevaldate reductase activity|gluconate dehydrogenase activity|steroid dehydrogenase activity|oxidoreductase activity|oxidoreductase activity, acting on the CH-OH group of donors, NAD or NADP as acceptor|epoxide dehy…	9	0	0	9	0.1	0.312	0.1	0.24	0.24	0.882	0	0	-1	1.9
ENSMUSG00000027508	PAG1	phosphoprotein associated with glycosphingolipid microdomains 1	intracellular|plasma membrane|plasma membrane|membrane|integral component of membrane|membrane raft|membrane raft|	immune system process|intracellular signal transduction|intracellular signal transduction|regulation of T cell activation|regulation of T cell activation|negative regulation of T cell activation|	protein binding|SH2 domain binding|	10	0	0	10	-0.5	1.24	-0.1	0.235	-0.235	0.883	0	0	-2	0.7
ENSMUSG00000030972	ACSM5	acyl-CoA synthetase medium-chain family member 5	cellular_component|mitochondrion|	lipid metabolic process|fatty acid metabolic process|biological_process|metabolic process|	nucleotide binding|molecular_function|catalytic activity|ATP binding|ligase activity|metal ion binding|butyrate-CoA ligase activity|	10	-0.1	0.154	10	0.1	0.904	0.1	0.228	0.228	0.885	0	0	-1.4	1.4
ENSMUSG00000025971	9430016H08RIK	RIKEN cDNA 9430016H08 gene	cellular_component|mitochondrion|	biological_process|	molecular_function|	10	0	0	10	0.2	1.12	0.1	0.227	0.227	0.885	0	0	-1.4	1.3
ENSMUSG00000030905	CRYM	crystallin, mu	nucleus|cytoplasm|mitochondrion|cytosol|extracellular vesicular exosome|	negative regulation of transcription from RNA polymerase II promoter|mitochondrial transport|sensory perception of sound|thyroid hormone metabolic process|oxidation-reduction process|thyroid hormone transport|	transcription corepressor activity|oxidoreductase activity|hormone binding|protein homodimerization activity|thiomorpholine-carboxylate dehydrogenase activity|NADP binding|thyroid hormone binding|	10	0	0	10	0.2	0.821	0.1	0.223	0.223	0.886	0	0	-1.2	1.7
ENSMUSG00000039886	TMEM120A	transmembrane protein 120A	cellular_component|membrane|integral component of membrane|	biological_process|	molecular_function|	10	0	0	10	-0.1	0.405	-0.1	0.22	-0.22	0.886	0	0	-1.8	1
ENSMUSG00000045288	USH1G	Usher syndrome 1G	cytoplasm|cytoskeleton|plasma membrane|actin cytoskeleton|membrane|	sensory perception of sound|sensory perception of sound|inner ear morphogenesis|photoreceptor cell maintenance|sensory perception of light stimulus|equilibrioception|inner ear receptor cell differentiation|	protein binding|spectrin binding|protein homodimerization activity|	10	0.3	1.92	10	-0.1	0.263	0.2	0.214	0.214	0.887	0	0	-1.5	1.3
ENSMUSG00000063296	TMEM117	transmembrane protein 117	endoplasmic reticulum|membrane|integral component of membrane|	biological_process|	molecular_function|	10	-0.3	1.38	10	0	0	-0.1	0.212	-0.212	0.888	0	0	-1.8	0.9
ENSMUSG00000039585	MYO9A	myosin IXa	intracellular|membrane|integral component of membrane|myosin complex|	signal transduction|intracellular signal transduction|positive regulation of GTPase activity|	nucleotide binding|motor activity|actin binding|GTPase activator activity|ATP binding|metal ion binding|	10	0.2	0.0111	10	0.1	0.336	0.1	0.209	0.209	0.888	0	0	-0.9	1.9
ENSMUSG00000029581	FSCN1	fascin homolog 1, actin bundling protein (Strongylocentrotus purpuratus)	stress fiber|ruffle|cytoplasm|cytoskeleton|plasma membrane|microvillus|actin cytoskeleton|lamellipodium|cell junction|filopodium|filopodium|dendrite|growth cone|cell projection|extracellular vesicular exosome|invadopodium|	cell migration|cell migration|actin cytoskeleton organization|cell motility|actin filament bundle assembly|actin filament bundle assembly|	actin binding|protein binding|drug binding|drug binding|protein binding, bridging|poly(A) RNA binding|actin filament binding|actin filament binding|	10	0.2	0.434	10	-0.1	0.204	0.1	0.203	0.203	0.889	0	0	-1.2	1.7
ENSMUSG00000025141	MYADML2	myeloid-associated differentiation marker-like 2	cytoplasm|membrane|integral component of membrane|	biological_process|	molecular_function|	10	0.1	0.195	10	-0.1	0.416	-0.1	0.2	-0.2	0.89	0	0	-1.6	1.2
ENSMUSG00000090399	NAV1	neuron navigator 1	cytoplasm|cytoskeleton|microtubule|microtubule cytoskeleton|	microtubule bundle formation|neuron migration|multicellular organismal development|nervous system development|cell differentiation|	nucleotide binding|ATP binding|	10	0	0	10	0.2	0.315	0.2	0.194	0.194	0.891	0	0	-0.6	2
ENSMUSG00000061306	SLC38A10	solute carrier family 38, member 10	Golgi apparatus|membrane|integral component of membrane|	transport|ion transport|sodium ion transport|amino acid transport|bone development|	molecular_function|	10	0.3	0.606	10	0	0	0.1	0.193	0.193	0.891	0	0	-1.8	1.1
ENSMUSG00000028167	BDH2	3-hydroxybutyrate dehydrogenase, type 2	cytoplasm|extracellular vesicular exosome|	fatty acid beta-oxidation|metabolic process|siderophore biosynthetic process|epithelial cell differentiation|iron ion homeostasis|oxidation-reduction process|	C-3 sterol dehydrogenase (C-4 sterol decarboxylase) activity|3-hydroxybutyrate dehydrogenase activity|aldo-keto reductase (NADP) activity|isocitrate dehydrogenase activity|mevaldate reductase activity|gluconate dehydrogenase activity|steroid dehydrogenase activity|oxidoreductase activity|oxidoreductase activity, acting on the CH-CH group of donors, NAD or NADP as acceptor|epoxide dehydrogenase ac…	10	-0.1	0.00257	10	0.1	0.657	0.1	0.185	0.185	0.892	0	0	-1.4	1.4
ENSMUSG00000061322	DNAIC1	dynein, axonemal, intermediate chain 1	cytoplasm|cytoskeleton|microtubule|cilium|dynein complex|cell projection|	epithelial cilium movement|	motor activity|	10	0	0	10	0.1	0.259	0.1	0.185	0.185	0.892	0	0	-1.2	1.7
ENSMUSG00000026255	EFHD1	EF hand domain containing 1	mitochondrion|mitochondrial inner membrane|extracellular vesicular exosome|	neuron projection development|	calcium ion binding|metal ion binding|	10	0	0	10	0.2	0.813	0.1	0.181	0.181	0.893	0	0	-1.6	1.3
ENSMUSG00000035151	ELMOD2	ELMO/CED-12 domain containing 2	cytoskeleton|membrane|	phagocytosis|positive regulation of GTPase activity|regulation of defense response to virus|	GTPase activator activity|	10	0	0	10	0.1	0.666	0.1	0.179	0.179	0.893	0	0	-1.5	1.3
ENSMUSG00000004892	BCAN	brevican	extracellular region|proteinaceous extracellular matrix|extracellular space|dendrite|anchored component of membrane|synapse|	cell adhesion|hippocampus development|	hyaluronic acid binding|carbohydrate binding|	10	0	0	10	-0.1	0.223	-0.1	0.177	-0.177	0.893	0	0	-1.7	1.1
ENSMUSG00000039232	STX11	syntaxin 11	cell|Golgi apparatus|membrane|	T cell mediated cytotoxicity|transport|intracellular protein transport|protein transport|vesicle-mediated transport|natural killer cell mediated cytotoxicity|neutrophil degranulation|cytotoxic T cell degranulation|natural killer cell degranulation|	SNAP receptor activity|	10	0	0	10	-0.1	0.327	-0.1	0.172	-0.172	0.894	0	0	-1.7	1.2
ENSMUSG00000025645	CCDC51	coiled-coil domain containing 51	nucleus|mitochondrion|mitochondrion|membrane|integral component of membrane|	biological_process|	molecular_function|	9	0	0	10	-0.1	0.44	-0.1	0.168	-0.168	0.895	0	0	-1.7	1.2
ENSMUSG00000043157	ARL11	ADP-ribosylation factor-like 11	cellular_component|intracellular|	hematopoietic progenitor cell differentiation|small GTPase mediated signal transduction|	nucleotide binding|GTP binding|	10	0	0	10	0.2	0.99	0.1	0.168	0.168	0.895	0	0	-0.9	1.9
ENSMUSG00000039519	CYP7B1	cytochrome P450, family 7, subfamily b, polypeptide 1	endoplasmic reticulum|membrane|intracellular membrane-bounded organelle|	lipid metabolic process|bile acid biosynthetic process|digestion|memory|circadian rhythm|steroid metabolic process|cholesterol metabolic process|negative regulation of intracellular estrogen receptor signaling pathway|positive regulation of epithelial cell proliferation|oxidation-reduction process|prostate gland epithelium morphogenesis|	monooxygenase activity|iron ion binding|oxysterol 7-alpha-hydroxylase activity|oxidoreductase activity|oxidoreductase activity, acting on paired donors, with incorporation or reduction of molecular oxygen|heme binding|25-hydroxycholesterol 7alpha-hydroxylase activity|metal ion binding|	10	0	0	10	-0.1	0.535	-0.1	0.164	-0.164	0.895	0	0	-1.5	1.4
ENSMUSG00000022223	SDR39U1	short chain dehydrogenase/reductase family 39U, member 1	nucleus|	biological_process|oxidation-reduction process|	C-3 sterol dehydrogenase (C-4 sterol decarboxylase) activity|molecular_function|catalytic activity|aldo-keto reductase (NADP) activity|isocitrate dehydrogenase activity|mevaldate reductase activity|gluconate dehydrogenase activity|steroid dehydrogenase activity|oxidoreductase activity|epoxide dehydrogenase activity|5-exo-hydroxycamphor dehydrogenase activity|2-hydroxytetrahydrofuran dehydrogenase…	10	0.1	0.112	10	0.1	0.0568	0.1	0.153	0.153	0.897	0	0	-1	1.8
ENSMUSG00000030086	CHCHD6	coiled-coil-helix-coiled-coil-helix domain containing 6	mitochondrion|mitochondrial inner membrane|membrane|	cellular response to DNA damage stimulus|cristae formation|	molecular_function|	10	-0.2	0.877	10	0.8	2.93	-0.1	0.153	-0.153	0.897	0	0	-0.7	2
ENSMUSG00000016495	PLGRKT	plasminogen receptor, C-terminal lysine transmembrane protein	mitochondrion|plasma membrane|integral component of plasma membrane|membrane|integral component of membrane|	chemotaxis|inflammatory response|positive regulation of plasminogen activation|	protein binding|	10	0	0	10	-0.5	1.51	0.1	0.151	0.151	0.897	0	0	-1.9	0.9
ENSMUSG00000020514	MRPL22	mitochondrial ribosomal protein L22	mitochondrion|ribosome|large ribosomal subunit|ribonucleoprotein complex|	translation|	structural constituent of ribosome|poly(A) RNA binding|	10	0.2	0.802	10	-0.1	0.941	0.1	0.151	0.151	0.897	0	0	-0.9	1.8
ENSMUSG00000026755	ARPC5L	actin related protein 2/3 complex, subunit 5-like	cytoplasm|cytoskeleton|extracellular vesicular exosome|	biological_process|regulation of actin filament polymerization|	molecular_function|actin binding|	10	-0.1	0.211	10	0	0	-0.1	0.15	-0.15	0.898	0	0	-1.8	1.1
ENSMUSG00000052396	MOGAT2	monoacylglycerol O-acyltransferase 2	endoplasmic reticulum|membrane|integral component of membrane|	glycerol metabolic process|lipid metabolic process|diacylglycerol biosynthetic process|triglyceride biosynthetic process|monoacylglycerol metabolic process|intestinal absorption|	2-acylglycerol O-acyltransferase activity|2-acylglycerol O-acyltransferase activity|acetyltransferase activity|transferase activity|transferase activity, transferring acyl groups|transferase activity, transferring acyl groups other than amino-acyl groups|	10	0	0	10	-0.1	0.285	-0.1	0.141	-0.141	0.899	0	0	-1.9	1
ENSMUSG00000051998	LAX1	lymphocyte transmembrane adaptor 1	cell|cytoplasm|Golgi apparatus|plasma membrane|membrane|membrane|integral component of membrane|	inactivation of MAPK activity|immune system process|immune response|intracellular signal transduction|B cell activation|lymphocyte activation|immunoglobulin secretion|antigen receptor-mediated signaling pathway|negative regulation of T cell activation|	protein kinase binding|SH2 domain binding|	10	0.1	0.14	10	-0.1	0.125	-0.1	0.137	-0.137	0.9	0	0	-1.5	1.3
ENSMUSG00000075402	KRT76	keratin 76	nucleus|intermediate filament|keratin filament|	biological_process|	molecular_function|structural molecule activity|	10	0	0	10	-0.2	1.07	-0.2	0.133	-0.133	0.901	0	0	-1.7	1.1
ENSMUSG00000024592	C330018D20RIK	RIKEN cDNA C330018D20 gene	mitochondrion|	transport|biological_process|oxidation-reduction process|	molecular_function|	10	-0.1	0.377	10	0.1	0.57	-0.1	0.132	-0.132	0.901	0	0	-1.5	1.3
ENSMUSG00000026096	OSGEPL1	O-sialoglycoprotein endopeptidase-like 1	mitochondrion|	tRNA processing|	transferase activity|transferase activity, transferring acyl groups|metal ion binding|	10	0	0	10	0.3	0.987	0.1	0.129	0.129	0.901	0	0	-1.2	1.6
ENSMUSG00000020238	NCLN	nicalin homolog (zebrafish)	endoplasmic reticulum|membrane|membrane|integral component of membrane|	biological_process|regulation of signal transduction|	molecular_function|	10	-0.8	1.33	10	0	0	0.1	0.128	0.128	0.901	0	0	-2	1
ENSMUSG00000004394	TMED4	transmembrane emp24 protein transport domain containing 4	endoplasmic reticulum|membrane|integral component of membrane|extracellular vesicular exosome|	transport|signal transduction|protein transport|positive regulation of I-kappaB kinase/NF-kappaB signaling|	signal transducer activity|	10	-0.2	1.41	10	0	0	-0.1	0.126	-0.126	0.902	0	0	-1.8	1
ENSMUSG00000026047	KDELC1	KDEL (Lys-Asp-Glu-Leu) containing 1	endoplasmic reticulum|endoplasmic reticulum lumen|	None	None	10	0.3	1.3	10	0	0	0.1	0.125	0.125	0.902	0	0	-0.7	2
ENSMUSG00000031889	D230025D16RIK	RIKEN cDNA D230025D16 gene	trans-Golgi network|membrane|dendrite|synaptic vesicle membrane|	Golgi to plasma membrane protein transport|	receptor binding|glutamate receptor binding|	10	-0.1	0.443	10	0.1	0.219	0.1	0.122	0.122	0.902	0	0	-1.4	1.6
ENSMUSG00000040370	LYRM5	LYR motif containing 5	mitochondrion|	biological_process|	molecular_function|	5	-0.2	0.506	5	0	0	-0.1	0.122	-0.122	0.902	0	0	-1.8	1.6
ENSMUSG00000040822	1700123O20RIK	RIKEN cDNA 1700123O20 gene	cellular_component|mitochondrion|	biological_process|	molecular_function|	10	0	0	10	-0.1	0.469	-0.1	0.122	-0.122	0.902	0	0	-2	0.9
ENSMUSG00000021620	ACOT12	acyl-CoA thioesterase 12	cytoplasm|cytosol|cytosol|	acetyl-CoA metabolic process|lipid metabolic process|fatty acid metabolic process|acyl-CoA metabolic process|	acetyl-CoA hydrolase activity|acetyl-CoA hydrolase activity|ATP binding|lipid binding|hydrolase activity|	10	-0.1	0.147	10	0.1	0.114	-0.1	0.121	-0.121	0.903	0	0	-1.4	1.5
ENSMUSG00000023021	CERS5	ceramide synthase 5	nucleus|endoplasmic reticulum|membrane|integral component of membrane|	lipid metabolic process|sphingolipid metabolic process|sphingolipid biosynthetic process|ceramide biosynthetic process|ceramide biosynthetic process|	DNA binding|transferase activity|sphingosine N-acyltransferase activity|sphingosine N-acyltransferase activity|	10	0.1	0.313	10	-0.1	0.4	-0.1	0.113	-0.113	0.904	0	0	-1.2	1.6
ENSMUSG00000033157	ABHD10	abhydrolase domain containing 10	mitochondrion|mitochondrion|cytosol|	glucuronoside catabolic process|	hydrolase activity, hydrolyzing O-glycosyl compounds|hydrolase activity|	10	0	0	10	-0.1	0.109	-0.1	0.0983	-0.0983	0.907	0	0	-1.5	1.4
ENSMUSG00000031467	AGPAT5	1-acylglycerol-3-phosphate O-acyltransferase 5 (lysophosphatidic acid acyltransferase, epsilon)	nucleus|mitochondrion|mitochondrion|endoplasmic reticulum|membrane|integral component of membrane|	hematopoietic progenitor cell differentiation|lipid metabolic process|acylglycerol metabolic process|metabolic process|phospholipid biosynthetic process|	1-acylglycerol-3-phosphate O-acyltransferase activity|transferase activity|transferase activity, transferring acyl groups|	10	-0.1	0.38	10	0.1	0.808	0.1	0.0975	0.0975	0.907	0	0	-1.4	1.5
ENSMUSG00000053746	PTRH1	peptidyl-tRNA hydrolase 1 homolog (S. cerevisiae)	mitochondrion|	None	aminoacyl-tRNA hydrolase activity|hydrolase activity|poly(A) RNA binding|	10	0.2	0.558	10	0	0	0.1	0.0966	0.0966	0.907	0	0	-1.3	1.5
ENSMUSG00000030657	XYLT1	xylosyltransferase 1	endoplasmic reticulum|Golgi apparatus|membrane|integral component of membrane|	glycosaminoglycan biosynthetic process|proteoglycan biosynthetic process|cellular response to heat|negative regulation of axon regeneration|	acetylglucosaminyltransferase activity|transferase activity|transferase activity, transferring glycosyl groups|protein xylosyltransferase activity|	10	0.2	0.717	10	-0.1	0.183	-0.1	0.0938	-0.0938	0.907	0	0	-1.1	1.8
ENSMUSG00000096549	PRICKLE4	prickle homolog 4 (Drosophila)	cellular_component|	biological_process|	molecular_function|	2	-0.3	0.767	2	0	0	-0.2	0.0919	-0.0919	0.907	0	0	-2	1.7
ENSMUSG00000037234	HOOK3	hook homolog 3 (Drosophila)	pericentriolar material|cell|cytoplasm|cytoplasm|Golgi apparatus|cis-Golgi network|centrosome|microtubule organizing center|cytoskeleton|microtubule|HOPS complex|centriolar satellite|FHF complex|	transport|endosome organization|lysosome organization|endosome to lysosome transport|protein transport|interkinetic nuclear migration|cytoplasmic microtubule organization|microtubule anchoring at centrosome|early endosome to late endosome transport|negative regulation of neurogenesis|Golgi localization|protein localization to centrosome|neuronal stem cell maintenance|	protein binding|microtubule binding|identical protein binding|	10	0.2	0.821	10	0	0	0.1	0.0895	0.0895	0.908	0	0	-1.2	1.6
ENSMUSG00000031488	RAB11FIP1	RAB11 family interacting protein 1 (class I)	cytoplasm|endosome|membrane|cytoplasmic vesicle|intracellular membrane-bounded organelle|	transport|biological_process|protein transport|	molecular_function|	10	0	0	10	0.1	0.116	0.1	0.0882	0.0882	0.908	0	0	-1.2	1.8
ENSMUSG00000032194	KANK2	KN motif and ankyrin repeat domains 2	cytoplasm|mitochondrion|	negative regulation of transcription from RNA polymerase II promoter|transcription, DNA-templated|regulation of transcription, DNA-templated|apoptotic process|negative regulation of cell proliferation|negative regulation of intracellular estrogen receptor signaling pathway|negative regulation of programmed cell death|negative regulation of stress fiber assembly|negative regulation of G1/S transit…	molecular_function|	10	0.3	1.44	10	0	0	0.1	0.0878	0.0878	0.908	0	0	-0.9	1.8
ENSMUSG00000022371	COL14A1	collagen, type XIV, alpha 1	extracellular region|proteinaceous extracellular matrix|collagen trimer|interstitial matrix|extracellular space|extracellular matrix|extracellular vesicular exosome|	ventricular cardiac muscle tissue development|cell adhesion|collagen fibril organization|homeostasis of number of cells within a tissue|regulation of cell growth involved in cardiac muscle cell development|	poly(A) RNA binding|	10	-0.7	2.4	10	0.1	0.179	-0.1	0.0838	-0.0838	0.909	0	0	-2	0.6
ENSMUSG00000030045	MRPL19	mitochondrial ribosomal protein L19	intracellular|nucleus|mitochondrion|mitochondrial ribosome|ribosome|ribonucleoprotein complex|nuclear membrane|	translation|	structural constituent of ribosome|	10	0.1	0.175	10	0.4	0.332	0.1	0.0795	0.0795	0.91	0	0	-0.9	1.9
ENSMUSG00000042078	SVOP	SV2 related protein	synaptic vesicle|membrane|integral component of membrane|cell junction|cytoplasmic vesicle|synapse|	transport|ion transmembrane transport|transmembrane transport|	ion transmembrane transporter activity|transmembrane transporter activity|	10	-0.1	0.332	10	-0.5	0.425	-0.2	0.0774	-0.0774	0.91	0	0	-1.9	0.8
ENSMUSG00000047842	DIRAS2	DIRAS family, GTP-binding RAS-like 2	plasma membrane|membrane|	GTP catabolic process|signal transduction|small GTPase mediated signal transduction|biological_process|	nucleotide binding|GTP binding|	10	-0.2	0.986	10	0.9	2.92	0.1	0.0714	0.0714	0.911	0	0	-0.7	2
ENSMUSG00000092009	MYH15	myosin, heavy chain 15	myosin complex|	biological_process|	nucleotide binding|actin binding|ATP binding|	10	0.2	0.358	10	-0.1	0.587	-0.1	0.069	-0.069	0.911	0	0	-1.3	1.6
ENSMUSG00000034361	CPNE2	copine II	cellular_component|	biological_process|	molecular_function|	10	0	0	10	0.9	2.82	-0.1	0.0671	-0.0671	0.911	0	0	-0.5	2
ENSMUSG00000031982	ARV1	ARV1 homolog (yeast)	cellular_component|membrane|integral component of membrane|	lipid metabolic process|sphingolipid metabolic process|bile acid metabolic process|cholesterol transport|regulation of cholesterol metabolic process|	molecular_function|	10	-0.1	0.307	10	0.1	0.598	0.1	0.0576	0.0576	0.913	0	0	-1.4	1.4
ENSMUSG00000019978	EPB4.1L2	erythrocyte protein band 4.1-like 2	cytoplasm|cytoskeleton|plasma membrane|COP9 signalosome|actin cytoskeleton|membrane|extrinsic component of membrane|extracellular vesicular exosome|	regulation of cell shape|actin cytoskeleton organization|cortical actin cytoskeleton organization|	actin binding|structural molecule activity|protein binding|cytoskeletal protein binding|spectrin binding|spectrin binding|PH domain binding|	10	-0.1	0.169	10	0.1	0.259	0.1	0.0509	0.0509	0.914	0	0	-1.5	1.4
ENSMUSG00000042473	TBC1D8B	TBC1 domain family, member 8B	cellular_component|	biological_process|regulation of Rab GTPase activity|	molecular_function|GTPase activator activity|Rab GTPase activator activity|calcium ion binding|	10	0.2	0.57	10	-0.4	1.39	0.1	0.05	0.05	0.914	0	0	-1.6	1.2
ENSMUSG00000032203	PIGB	phosphatidylinositol glycan anchor biosynthesis, class B	endoplasmic reticulum|endoplasmic reticulum membrane|endoplasmic reticulum membrane|membrane|integral component of membrane|	GPI anchor metabolic process|GPI anchor biosynthetic process|mannosylation|	alpha-1,6-mannosyltransferase activity|alpha-1,2-mannosyltransferase activity|mannosyltransferase activity|alpha-1,3-mannosyltransferase activity|alpha-1,3-galactosyltransferase activity|UDP-glucose:glycoprotein glucosyltransferase activity|glycolipid mannosyltransferase activity|oligosaccharyl transferase activity|dolichyl-phosphate-glucose-glycolipid alpha-glucosyltransferase activity|acetylglu…	10	0	0	10	-0.2	0.926	-0.1	0.0455	-0.0455	0.915	0	0	-1.5	1.4
ENSMUSG00000024349	TMEM173	transmembrane protein 173	cytoplasm|mitochondrion|mitochondrial outer membrane|peroxisome|endoplasmic reticulum|endoplasmic reticulum membrane|endoplasmic reticulum membrane|Golgi apparatus|plasma membrane|membrane|integral component of membrane|perinuclear region of cytoplasm|	activation of innate immune response|activation of innate immune response|positive regulation of defense response to virus by host|immune system process|apoptotic process|positive regulation of protein binding|positive regulation of type I interferon production|interferon-beta production|interferon-beta production|positive regulation of protein import into nucleus, translocation|cellular response…	nucleotide binding|protein binding|transcription factor binding|protein kinase binding|ubiquitin protein ligase binding|cyclic-di-GMP binding|cyclic-di-GMP binding|identical protein binding|protein homodimerization activity|cyclic-GMP-AMP binding|	10	0	0	10	0.2	0.777	0.1	0.0424	0.0424	0.916	0	0	-1.4	1.5
ENSMUSG00000032564	CPNE4	copine IV	cellular_component|	biological_process|	protein binding|	10	-0.2	0.482	10	0	0	-0.1	0.0364	-0.0364	0.917	0	0	-1.6	1.3
ENSMUSG00000052085	DOCK8	dedicator of cytokinesis 8	membrane|cell leading edge|	immunological synapse formation|small GTPase mediated signal transduction|dendritic cell migration|dendritic cell migration|positive regulation of GTPase activity|memory T cell proliferation|negative regulation of T cell apoptotic process|	guanyl-nucleotide exchange factor activity|	10	0	0	10	0.1	0.448	0.1	0.0231	0.0231	0.919	0	0	-1.1	1.8
ENSMUSG00000007122	CASQ1	calsequestrin 1	intracellular|cytoplasm|mitochondrion|mitochondrion|Golgi apparatus|terminal cisterna|terminal cisterna lumen|sarcoplasmic reticulum|sarcoplasmic reticulum|sarcoplasmic reticulum|myofibril|T-tubule|I band|sarcoplasmic reticulum lumen|sarcolemma|intracellular membrane-bounded organelle|	regulation of muscle contraction|endoplasmic reticulum organization|response to heat|regulation of release of sequestered calcium ion into cytosol by sarcoplasmic reticulum|regulation of release of sequestered calcium ion into cytosol by sarcoplasmic reticulum|regulation of skeletal muscle contraction by regulation of release of sequestered calcium ion|regulation of sequestering of calcium ion|	calcium ion binding|	10	0.2	0.252	10	0	0	-0.1	0.0225	-0.0225	0.919	0	0	-1.5	1.4
ENSMUSG00000036825	SSX2IP	synovial sarcoma, X breakpoint 2 interacting protein	nucleus|cytoplasm|cytoskeleton|cell-cell adherens junction|cell junction|cell leading edge|centriolar satellite|protein complex|	cell adhesion|regulation of Rac protein signal transduction|centrosome organization|regulation of cell motility|	protein binding|protein domain specific binding|	10	0.2	0.571	10	0	0	0.1	0.0206	0.0206	0.919	0	0	-1.1	1.8
ENSMUSG00000029098	ACOX3	acyl-Coenzyme A oxidase 3, pristanoyl	mitochondrion|peroxisome|peroxisomal matrix|membrane|	lipid metabolic process|fatty acid metabolic process|fatty acid beta-oxidation|metabolic process|fatty acid beta-oxidation using acyl-CoA oxidase|oxidation-reduction process|	acyl-CoA dehydrogenase activity|acyl-CoA oxidase activity|receptor binding|fatty acid binding|pristanoyl-CoA oxidase activity|pristanoyl-CoA oxidase activity|oxidoreductase activity|oxidoreductase activity, acting on the CH-CH group of donors|flavin adenine dinucleotide binding|	10	0.2	0.92	10	0	0	0.1	0.0183	0.0183	0.92	0	0	-1.1	1.7
ENSMUSG00000007610	GTPBP3	GTP binding protein 3	intracellular|nucleus|mitochondrion|mitochondrion|	GTP catabolic process|tRNA modification|tRNA processing|	nucleotide binding|GTPase activity|GTP binding|	10	0	0	10	-0.2	1.01	-0.1	0.0153	-0.0153	0.92	0	0	-1.6	1.3
ENSMUSG00000026849	TOR1A	torsin family 1, member A (torsin A)	nucleus|nuclear envelope|cytoplasm|cytoplasm|endoplasmic reticulum|endoplasmic reticulum lumen|endoplasmic reticulum lumen|cytoskeleton|synaptic vesicle|membrane|cell junction|secretory granule|growth cone|cytoplasmic vesicle membrane|cytoplasmic vesicle|nuclear membrane|extrinsic component of endoplasmic reticulum membrane|cell projection|neuron projection|intracellular membrane-bounded organell…	protein deneddylation|ATP catabolic process|response to oxidative stress|organelle organization|nuclear envelope organization|cell adhesion|neuron projection development|protein localization to nucleus|protein localization to nucleus|wound healing, spreading of cells|intermediate filament cytoskeleton organization|synaptic vesicle transport|chaperone mediated protein folding requiring cofactor|pr…	nucleotide binding|protein binding|ATP binding|cytoskeletal protein binding|cytoskeletal protein binding|hydrolase activity|ATPase activity|kinesin binding|misfolded protein binding|	10	0	0	10	-0.1	0.973	-0.1	0.0134	-0.0134	0.92	0	0	-1.4	1.5
ENSMUSG00000030470	CSRP3	cysteine and glycine-rich protein 3	nucleus|cytoplasm|cytoskeleton|Z disc|Z disc|	regulation of the force of heart contraction|cardiac muscle hypertrophy|cellular calcium ion homeostasis|multicellular organismal development|muscle organ development|cell differentiation|protein localization to organelle|protein localization to organelle|detection of muscle stretch|detection of muscle stretch|cardiac muscle tissue development|cardiac myofibril assembly|cardiac muscle contraction…	protein binding|zinc ion binding|structural constituent of muscle|structural constituent of muscle|telethonin binding|telethonin binding|actinin binding|metal ion binding|	10	-0.1	0.293	10	0.1	0.506	0.1	0.0117	0.0117	0.92	0	0	-1.3	1.6
ENSMUSG00000034875	NUDT19	nudix (nucleoside diphosphate linked moiety X)-type motif 19	mitochondrion|peroxisome|	None	thiamine-pyrophosphatase activity|receptor binding|8-oxo-7,8-dihydroguanosine triphosphate pyrophosphatase activity|UDP-2,3-diacylglucosamine hydrolase activity|bis(5'-nucleosyl)-tetraphosphatase activity|dATP pyrophosphohydrolase activity|pyrophosphatase activity|hydrolase activity|dihydroneopterin monophosphate phosphatase activity|dihydroneopterin triphosphate pyrophosphohydrolase activity|dIT…	9	-0.1	0.241	9	0	0	-0.1	0.0116	-0.0116	0.92	0	0	-2	0.9
ENSMUSG00000054428	ATPIF1	ATPase inhibitory factor 1	mitochondrion|mitochondrion|mitochondrial proton-transporting ATP synthase complex|cell surface|	negative regulation of endothelial cell proliferation|heme biosynthetic process|heme biosynthetic process|erythrocyte differentiation|erythrocyte differentiation|negative regulation of nucleotide metabolic process|negative regulation of hydrolase activity|reactive oxygen species metabolic process|positive regulation of mitochondrial outer membrane permeabilization involved in apoptotic signaling …	enzyme inhibitor activity|protein binding|ATPase inhibitor activity|angiostatin binding|ATPase binding|	10	0.9	1.96	10	0.1	0.0872	0.1	0.00941	0.00941	0.921	0	0	-0.7	2
ENSMUSG00000031505	CARKD	carbohydrate kinase domain containing	mitochondrion|	biological_process|	nucleotide binding|molecular_function|ATP binding|lyase activity|ATP-dependent NAD(P)H-hydrate dehydratase activity|	10	-0.3	1.12	10	0.1	0.234	-0.1	0.00388	-0.00388	0.922	0	0	-1.6	1.2
ENSMUSG00000051920	RSPO2	R-spondin 2 homolog (Xenopus laevis)	extracellular region|cell surface|	osteoblast differentiation|Wnt signaling pathway|bone mineralization|embryonic forelimb morphogenesis|embryonic forelimb morphogenesis|embryonic hindlimb morphogenesis|embryonic hindlimb morphogenesis|response to stimulus|lung growth|epithelial tube branching involved in lung morphogenesis|trachea cartilage morphogenesis|positive regulation of canonical Wnt signaling pathway|positive regulation o…	receptor binding|heparin binding|	10	-0.1	0.248	10	-0.7	0.232	-0.1	0.00194	-0.00194	0.922	0	0	-2	0.6
ENSMUSG00000040452	CDH12	cadherin 12	plasma membrane|membrane|integral component of membrane|	cell adhesion|homophilic cell adhesion|	calcium ion binding|metal ion binding|	10	0.1	0.136	10	0.5	0.19	0.1	9.54E-05	0.0000954	0.922	0	0	-0.7	2
ENSMUSG00000022307	OXR1	oxidation resistance 1	nucleus|nucleolus|nucleolus|mitochondrion|	adult walking behavior|negative regulation of neuron apoptotic process|oxidation-reduction process|cellular response to hydroperoxide|	oxidoreductase activity|	10	0.1	0.0828	10	-0.6	0.496	0.2	5.93E-06	0.00000593	0.922	0	0	-1.6	1.5
ENSMUSG00000045394	EPCAM	epithelial cell adhesion molecule	plasma membrane|tight junction|cell surface|membrane|integral component of membrane|basolateral plasma membrane|apical plasma membrane|lateral plasma membrane|cell junction|extracellular vesicular exosome|	positive regulation of cell proliferation|signal transduction involved in regulation of gene expression|positive regulation of transcription from RNA polymerase II promoter|stem cell differentiation|negative regulation of cell-cell adhesion mediated by cadherin|positive regulation of stem cell proliferation|	protein complex binding|	10	0.1	0.256	10	-1.1	2.14	0	0	0	0.922	0	0	-2	0.9
ENSMUSG00000025578	CBX8	chromobox 8	ubiquitin ligase complex|nuclear chromatin|heterochromatin|nucleus|nucleus|nucleus|PcG protein complex|PcG protein complex|PRC1 complex|	negative regulation of transcription from RNA polymerase II promoter|chromatin silencing|transcription, DNA-templated|regulation of transcription, DNA-templated|chromatin modification|histone ubiquitination|	single-stranded RNA binding|ubiquitin-protein transferase activity|protein binding|methylated histone binding|	10	-0.4	0.06	10	-0.1	0.0822	0	0	0	0.922	0	0	-2	0.8
ENSMUSG00000001247	LSR	lipolysis stimulated lipoprotein receptor	plasma membrane|membrane|integral component of membrane|very-low-density lipoprotein particle|low-density lipoprotein particle|chylomicron|extracellular vesicular exosome|	liver development|receptor-mediated endocytosis|embryo development|regulation of lipid metabolic process|lipoprotein transport|	low-density lipoprotein particle binding|lipoprotein particle receptor activity|	10	0	0	10	0.1	0.084	0	0	0	0.922	0	0	-1.5	1.6
ENSMUSG00000031098	SYT8	synaptotagmin VIII	cytoplasm|plasma membrane|synaptic vesicle|membrane|integral component of membrane|cytoplasmic vesicle|membrane-bounded vesicle|	transport|acrosome reaction|	transporter activity|clathrin binding|calcium-dependent protein binding|	10	0.3	1.59	10	-0.1	0.193	0	0	0	0.922	0	0	-1.3	1.7
ENSMUSG00000043895	S1PR2	sphingosine-1-phosphate receptor 2	plasma membrane|plasma membrane|membrane|integral component of membrane|	signal transduction|G-protein coupled receptor signaling pathway|negative regulation of excitatory postsynaptic membrane potential|positive regulation of establishment of endothelial barrier|	G-protein coupled receptor binding|signal transducer activity|G-protein coupled receptor activity|integrin binding|sphingosine-1-phosphate receptor activity|	10	0	0	10	0	0	0	0	0	0.922	0	0	-1.4	1.7
ENSMUSG00000038342	MLXIP	MLX interacting protein	nucleus|cytoplasm|mitochondrion|mitochondrial outer membrane|membrane|	transcription, DNA-templated|regulation of transcription, DNA-templated|nucleocytoplasmic transport|	DNA binding|protein binding|protein dimerization activity|	10	0.1	0.397	10	0	0	0	0	0	0.922	0	0	-1.8	1.2
ENSMUSG00000030546	PLIN1	perilipin 1	endoplasmic reticulum|lipid particle|lipid particle|cytosol|	lipid metabolic process|lipid catabolic process|	protein binding|	10	0	0	10	0	0	0	0	0	0.922	0	0	-1.5	1.6
ENSMUSG00000030768	DISP1	dispatched homolog 1 (Drosophila)	membrane|integral component of membrane|	smoothened signaling pathway|patched ligand maturation|patched ligand maturation|multicellular organismal development|determination of left/right symmetry|pattern specification process|embryonic pattern specification|dorsal/ventral pattern formation|dorsal/ventral pattern formation|peptide transport|peptide transport|diaphragm development|	hedgehog receptor activity|peptide transporter activity|	10	-0.1	0.419	10	0	0	0	0	0	0.922	0	0	-1.7	1.4
ENSMUSG00000071661	ZBTB3	zinc finger and BTB domain containing 3	nucleus|	transcription, DNA-templated|regulation of transcription, DNA-templated|biological_process|	nucleic acid binding|DNA binding|metal ion binding|	10	0	0	10	0	0	0	0	0	0.922	0	0	-1.4	1.7
ENSMUSG00000033707	LRRC24	leucine rich repeat containing 24	cellular_component|membrane|integral component of membrane|	biological_process|	molecular_function|	10	0	0	10	-0.1	0.244	0	0	0	0.922	0	0	-0.9	2
ENSMUSG00000034829	NXNL1	nucleoredoxin-like 1	nucleus|mitochondrion|membrane|	None	None	10	0	0	10	0	0	0	0	0	0.922	0	0	-0.8	2
ENSMUSG00000032232	CGNL1	cingulin-like 1	tight junction|actin cytoskeleton|myosin complex|cell junction|apical junction complex|	biological_process|	molecular_function|motor activity|	9	0	0	10	-0.8	2.13	0	0	0	0.922	0	0	-2	0.6
ENSMUSG00000020847	RPH3AL	rabphilin 3A-like (without C2 domains)	cytoplasm|membrane|secretory granule|secretory granule membrane|cytoplasmic vesicle|	intracellular protein transport|exocytosis|regulation of calcium ion-dependent exocytosis|glucose homeostasis|negative regulation of G-protein coupled receptor protein signaling pathway|positive regulation of protein secretion|	protein binding|Rab GTPase binding|LIM domain binding|metal ion binding|	10	0.9	2.21	10	0	0	0	0	0	0.922	0	0	-0.4	2
ENSMUSG00000038046	RNMTL1	RNA methyltransferase like 1	mitochondrion|	RNA processing|biological_process|methylation|	rRNA (adenine-N6,N6-)-dimethyltransferase activity|RNA binding|protein C-terminal carboxyl O-methyltransferase activity|tRNA (guanine-N2-)-methyltransferase activity|methyltransferase activity|C-methyltransferase activity|N-methyltransferase activity|O-methyltransferase activity|S-methyltransferase activity|RNA methyltransferase activity|mRNA methyltransferase activity|tRNA methyltransferase acti…	10	0	0	10	-0.3	0.245	0	0	0	0.922	0	0	-1.8	1.1
ENSMUSG00000020988	L2HGDH	L-2-hydroxyglutarate dehydrogenase	mitochondrion|mitochondrion|mitochondrion|integral component of membrane|integral component of membrane|	cellular protein metabolic process|oxidation-reduction process|	oxidoreductase activity|2-hydroxyglutarate dehydrogenase activity|2-hydroxyglutarate dehydrogenase activity|	10	0.4	1.07	10	0	0	0	0	0	0.922	0	0	-0.7	2
ENSMUSG00000016552	FOXRED2	FAD-dependent oxidoreductase domain containing 2	endoplasmic reticulum|endoplasmic reticulum lumen|	ER-associated ubiquitin-dependent protein catabolic process|oxidation-reduction process|	glycoprotein binding|oxidoreductase activity|flavin adenine dinucleotide binding|	10	-0.1	0.317	10	0	0	0	0	0	0.922	0	0	-1.6	1.5
ENSMUSG00000020868	XYLT2	xylosyltransferase II	endoplasmic reticulum|Golgi apparatus|membrane|integral component of membrane|	glycosaminoglycan biosynthetic process|proteoglycan biosynthetic process|heparin biosynthetic process|	acetylglucosaminyltransferase activity|transferase activity|transferase activity, transferring glycosyl groups|protein xylosyltransferase activity|	10	0	0	10	0.1	0.211	0	0	0	0.922	0	0	-1.2	1.8
ENSMUSG00000040751	LAT2	linker for activation of T cells family, member 2	intracellular|plasma membrane|membrane|integral component of membrane|membrane raft|membrane raft|extracellular vesicular exosome|	immune system process|calcium-mediated signaling|intracellular signal transduction|B cell activation|B cell activation|mast cell degranulation|B cell receptor signaling pathway|B cell receptor signaling pathway|	SH2 domain binding|	10	-0.1	0.0542	10	0.1	0.587	0	0	0	0.922	0	0	-1.4	1.5
ENSMUSG00000064254	ETHE1	ethylmalonic encephalopathy 1	nucleus|cytoplasm|mitochondrion|mitochondrion|	glutathione metabolic process|oxidation-reduction process|hydrogen sulfide metabolic process|	iron ion binding|oxidoreductase activity|metal ion binding|sulfur dioxygenase activity|dioxygenase activity|	10	0.1	0.369	10	0	0	0	0	0	0.922	0	0	-1.3	1.8
ENSMUSG00000057425	UGT2B37	UDP glucuronosyltransferase 2 family, polypeptide B37	mitochondrial inner membrane|endoplasmic reticulum|	biological_process|	glucuronosyltransferase activity|transferase activity|transferase activity, transferring glycosyl groups|	10	-0.1	0.0169	10	0	0	0	0	0	0.922	0	0	-1.6	1.4
ENSMUSG00000024146	CRIPT	cysteine-rich PDZ-binding protein	cytoplasm|postsynaptic density|cell junction|dendrite|cell projection|neuronal cell body|dendritic spine|dendritic shaft|synapse|	cytoplasmic microtubule organization|protein localization to microtubule|establishment of protein localization|regulation of postsynaptic density protein 95 clustering|	microtubule binding|PDZ domain binding|protein complex binding|	10	0	0	10	0	0	0	0	0	0.922	0	0	-1.9	1.1
ENSMUSG00000049122	FRMD3	FERM domain containing 3	cellular_component|cytoplasm|cytoskeleton|membrane|integral component of membrane|extrinsic component of membrane|	biological_process|	molecular_function|cytoskeletal protein binding|	10	-0.4	0.411	10	0	0	0	0	0	0.922	0	0	-2	0.9
ENSMUSG00000037523	MAVS	mitochondrial antiviral signaling protein	intracellular|cytoplasm|mitochondrion|mitochondrion|mitochondrial outer membrane|peroxisome|peroxisomal membrane|membrane|integral component of membrane|mitochondrial membrane|	positive regulation of protein phosphorylation|activation of innate immune response|positive regulation of defense response to virus by host|positive regulation of defense response to virus by host|immune system process|signal transduction|signal transduction|positive regulation of type I interferon production|positive regulation of interferon-alpha production|positive regulation of interferon-be…	signal transducer activity|signal transducer activity|protein binding|protein kinase binding|CARD domain binding|	10	-0.1	0.137	10	0	0	0	0	0	0.922	0	0	-1.6	1.3
ENSMUSG00000029491	PDE6B	phosphodiesterase 6B, cGMP, rod receptor, beta polypeptide	membrane|	signal transduction|visual perception|detection of light stimulus|GMP metabolic process|response to stimulus|cytosolic calcium ion homeostasis|retina development in camera-type eye|	3',5'-cyclic-nucleotide phosphodiesterase activity|phosphoric diester hydrolase activity|hydrolase activity|metal ion binding|3',5'-cyclic-GMP phosphodiesterase activity|	9	0	0	9	-0.6	2.05	0	0	0	0.922	0	0	-2	0.8
ENSMUSG00000031246	SH3BGRL	SH3-binding domain glutamic acid-rich protein like	extracellular space|extracellular vesicular exosome|	biological_process|	molecular_function|SH3 domain binding|	10	0	0	10	0	0	0	0	0	0.922	0	0	-1.4	1.7
ENSMUSG00000024511	RAB27B	RAB27B, member RAS oncogene family	Golgi apparatus|Golgi stack|membrane|apical plasma membrane|trans-Golgi network transport vesicle|secretory granule membrane|multivesicular body membrane|zymogen granule membrane|extracellular vesicular exosome|	GTP catabolic process|small GTPase mediated signal transduction|protein transport|regulation of exocytosis|positive regulation of exocytosis|multivesicular body sorting pathway|	nucleotide binding|GTPase activity|protein binding|GTP binding|GTP binding|GDP binding|protein domain specific binding|	10	0	0	10	0	0	0	0	0	0.922	0	0	-1.5	1.6
ENSMUSG00000022765	SNAP29	synaptosomal-associated protein 29	cytoplasm|centrosome|membrane|cell junction|SNARE complex|neuron projection|synapse|	autophagic vacuole fusion|transport|autophagy|protein transport|	syntaxin binding|	10	0	0	10	0	0	0	0	0	0.922	0	0	-1.3	1.7
ENSMUSG00000029152	OCIAD1	OCIA domain containing 1	mitochondrion|endosome|membrane|	biological_process|	molecular_function|	10	0	0	10	0	0	0	0	0	0.922	0	0	-1.6	1.5
ENSMUSG00000029314	AGPAT9	1-acylglycerol-3-phosphate O-acyltransferase 9	endoplasmic reticulum|endoplasmic reticulum|endoplasmic reticulum membrane|membrane|integral component of membrane|	lipid metabolic process|metabolic process|phospholipid biosynthetic process|triglyceride biosynthetic process|triglyceride biosynthetic process|regulation of TOR signaling|	1-acylglycerol-3-phosphate O-acyltransferase activity|glycerol-3-phosphate O-acyltransferase activity|glycerol-3-phosphate O-acyltransferase activity|transferase activity|transferase activity, transferring acyl groups|	10	-0.4	1.29	10	0.3	1.27	0	0	0	0.922	0	0	-1.7	1.2
ENSMUSG00000022048	DPYSL2	dihydropyrimidinase-like 2	cytoplasm|mitochondrion|cytosol|cytoskeleton|microtubule|membrane|axon|dendrite|dendrite|growth cone|neuron projection|neuronal cell body|neuronal cell body|terminal bouton|protein complex|extracellular vesicular exosome|	pyrimidine nucleobase catabolic process|endocytosis|cytoskeleton organization|multicellular organismal development|nervous system development|positive regulation of glutamate secretion|cell differentiation|regulation of neuron differentiation|synaptic vesicle transport|	hydrolase activity|hydrolase activity, acting on carbon-nitrogen (but not peptide) bonds|hydrolase activity, acting on carbon-nitrogen (but not peptide) bonds, in cyclic amides|protein kinase binding|	10	0.1	0.415	10	-0.2	0.57	0	0	0	0.922	0	0	-1.3	1.6
ENSMUSG00000089943	UGT1A5	UDP glucuronosyltransferase 1 family, polypeptide A5	endoplasmic reticulum|	cellular glucuronidation|	glucuronosyltransferase activity|transferase activity|transferase activity, transferring glycosyl groups|enzyme binding|protein homodimerization activity|protein heterodimerization activity|	5	0	0	5	0	0	0	0	0	0.922	0	0	-1.5	1.9
ENSMUSG00000038515	GRTP1	GH regulated TBC protein 1	None	regulation of Rab GTPase activity|	GTPase activator activity|Rab GTPase activator activity|	10	0.2	0.0334	10	0	0	0	0	0	0.922	0	0	-1.1	1.9
ENSMUSG00000030732	CHRDL2	chordin-like 2	extracellular region|extracellular space|	ossification|multicellular organismal development|cell differentiation|negative regulation of BMP signaling pathway|cartilage development|	protein binding|	10	0.1	0.215	10	-0.1	0.148	0	0	0	0.922	0	0	-1.2	1.7
ENSMUSG00000035592	KRT33A	keratin 33A	extracellular space|intermediate filament|	biological_process|	structural molecule activity|protein binding|	10	0	0	10	0	0	0	0	0	0.922	0	0	-1	1.9
ENSMUSG00000026142	RHBDD1	rhomboid domain containing 1	mitochondrion|endoplasmic reticulum|endoplasmic reticulum membrane|membrane|integral component of membrane|integral component of endoplasmic reticulum membrane|endoplasmic reticulum quality control compartment|	proteolysis|apoptotic process|spermatogenesis|positive regulation of protein processing|cell differentiation|ER-associated ubiquitin-dependent protein catabolic process|membrane protein intracellular domain proteolysis|membrane protein proteolysis|membrane protein proteolysis|cellular response to unfolded protein|cellular response to UV|negative regulation of apoptotic process|negative regulation…	endopeptidase activity|endopeptidase activity|serine-type endopeptidase activity|serine-type endopeptidase activity|protein binding|peptidase activity|serine-type peptidase activity|hydrolase activity|	10	-0.1	0.0213	10	0.1	0.596	0	0	0	0.922	0	0	-1.7	1.2
ENSMUSG00000035606	KY	kyphoscoliosis peptidase	cytoplasm|cytoskeleton|Z disc|	proteolysis|muscle organ development|neuromuscular junction development|	peptidase activity|cysteine-type peptidase activity|hydrolase activity|	10	0	0	10	0	0	0	0	0	0.922	0	0	-1.4	1.7
ENSMUSG00000006930	HAP1	huntingtin-associated protein 1	intracellular|cell|cytoplasmic membrane-bounded vesicle|dendrite|growth cone|neuron projection|axon terminus|perinuclear region of cytoplasm|	protein localization|positive regulation of neuron projection development|vesicle transport along microtubule|	receptor binding|protein binding|protein domain specific binding|	10	0	0	10	0.1	0.0346	0	0	0	0.922	0	0	-1.1	1.9
ENSMUSG00000039103	NEXN	nexilin	cytoplasm|cytoskeleton|cell-substrate adherens junction|Z disc|Z disc|cell junction|	protein phosphorylation|regulation of cell migration|regulation of cell migration|cardiac muscle fiber development|regulation of cytoskeleton organization|	actin binding|calmodulin-dependent protein kinase activity|structural constituent of muscle|actin filament binding|actin filament binding|	10	0.1	0.03	10	0	0	0	0	0	0.922	0	0	-1.2	1.7
ENSMUSG00000025277	ABHD6	abhydrolase domain containing 6	mitochondrion|membrane|integral component of membrane|alpha-amino-3-hydroxy-5-methyl-4-isoxazolepropionic acid selective glutamate receptor complex|extracellular vesicular exosome|	negative regulation of cell migration|long term synaptic depression|regulation of endocannabinoid signaling pathway|	catalytic activity|hydrolase activity|acylglycerol lipase activity|acylglycerol lipase activity|	10	0.2	0.637	10	0	0	0	0	0	0.922	0	0	-1.4	1.5
ENSMUSG00000011751	SPTBN4	spectrin beta, non-erythrocytic 4	cytoplasm|cytoplasm|plasma membrane|adherens junction|spectrin|spectrin|membrane|nuclear matrix|nuclear matrix|PML body|PML body|axon|node of Ranvier|node of Ranvier|paranode region of axon|neuronal cell body|axon initial segment|axon initial segment|axon hillock|cell body fiber|	regulation of sodium ion transport|axonogenesis|sensory perception of sound|adult walking behavior|fertilization|negative regulation of heart rate|transmission of nerve impulse|central nervous system projection neuron axonogenesis|reproductive process|adult behavior|regulation of peptidyl-serine phosphorylation|cellular protein localization|positive regulation of multicellular organism growth|clu…	actin binding|protein binding|phosphatase binding|ankyrin binding|ankyrin binding|ankyrin binding|spectrin binding|	10	0.2	0.886	10	0	0	0	0	0	0.922	0	0	-2	1
ENSMUSG00000026028	TRAK2	trafficking protein, kinesin binding 2	nucleus|cytoplasm|mitochondrion|plasma membrane|	regulation of transcription from RNA polymerase II promoter|protein O-linked glycosylation|protein targeting|	receptor binding|enzyme binding|GABA receptor binding|	10	0	0	10	0	0	0	0	0	0.922	0	0	-1.2	1.8
ENSMUSG00000003411	RAB3B	RAB3B, member RAS oncogene family	cytoplasm|cytosol|plasma membrane|synaptic vesicle|membrane|secretory granule|vesicle|perinuclear region of cytoplasm|extracellular vesicular exosome|	transport|small GTPase mediated signal transduction|protein transport|regulation of exocytosis|peptidyl-cysteine methylation|antigen processing and presentation|positive regulation of dopamine uptake involved in synaptic transmission|regulation of vesicle size|	nucleotide binding|protein binding|GTP binding|GDP binding|	10	0	0	10	0	0	0	0	0	0.922	0	0	-1.5	1.6
ENSMUSG00000031556	TM2D2	TM2 domain containing 2	cellular_component|membrane|integral component of membrane|	biological_process|	molecular_function|	10	-0.2	0.467	10	0	0	0	0	0	0.922	0	0	-1	1.9
ENSMUSG00000043155	HPDL	4-hydroxyphenylpyruvate dioxygenase-like	cellular_component|	biological_process|aromatic amino acid family metabolic process|oxidation-reduction process|	molecular_function|4-hydroxyphenylpyruvate dioxygenase activity|oxidoreductase activity|oxidoreductase activity, acting on single donors with incorporation of molecular oxygen|3-(2,3-dihydroxyphenyl)propionate 1,2-dioxygenase activity|1,2-dihydroxynaphthalene dioxygenase activity|1,2-dihydroxy-8-carboxynaphthalene dioxygenase activity|1,2-dihydroxy-7-hydroxymethylnaphthalene dioxygenase activity|…	10	0.1	0.62	10	0	0	0	0	0	0.922	0	0	-1.1	1.9
ENSMUSG00000043162	PYURF	Pigy upstream reading frame	glycosylphosphatidylinositol-N-acetylglucosaminyltransferase (GPI-GnT) complex|glycosylphosphatidylinositol-N-acetylglucosaminyltransferase (GPI-GnT) complex|mitochondrion|endoplasmic reticulum membrane|endoplasmic reticulum membrane|plasma membrane|	GPI anchor biosynthetic process|GPI anchor biosynthetic process|positive regulation of metabolic process|	molecular_function|	10	0	0	10	0.1	0.0884	0	0	0	0.922	0	0	-1.4	1.6
ENSMUSG00000039714	CPLX3	complexin 3	cell|cytosol|plasma membrane|membrane|cell junction|synapse|	transport|neurotransmitter transport|exocytosis|synaptic vesicle exocytosis|insulin secretion|regulation of neurotransmitter secretion|	SNARE binding|neurotransmitter transporter activity|syntaxin binding|	10	0	0	10	0	0	0	0	0	0.922	0	0	-1.4	1.7
ENSMUSG00000007041	CLIC1	chloride intracellular channel 1	extracellular space|nucleus|nuclear envelope|cytoplasm|mitochondrion|plasma membrane|membrane|membrane|integral component of membrane|chloride channel complex|perinuclear region of cytoplasm|extracellular vesicular exosome|blood microparticle|	transport|ion transport|chloride transport|regulation of ion transmembrane transport|positive regulation of osteoblast differentiation|regulation of mitochondrial membrane potential|regulation of mitochondrial membrane potential|chloride transmembrane transport|	voltage-gated ion channel activity|voltage-gated chloride channel activity|chloride channel activity|	10	0	0	10	0.1	0.18	0	0	0	0.922	0	0	-1	1.9
ENSMUSG00000020913	KRT24	keratin 24	cytoplasm|intermediate filament|intermediate filament cytoskeleton|	biological_process|	structural molecule activity|	10	0.1	0.554	10	0	0	0	0	0	0.922	0	0	-1.3	1.7
ENSMUSG00000020570	SYPL	synaptophysin-like protein	synaptic vesicle|membrane|integral component of membrane|secretory granule|integral component of synaptic vesicle membrane|cytoplasmic vesicle|extracellular vesicular exosome|	transport|	transporter activity|	10	0	0	10	0	0	0	0	0	0.922	0	0	-0.8	2
ENSMUSG00000063698	SFXN4	sideroflexin 4	mitochondrion|mitochondrion|mitochondrial inner membrane|membrane|integral component of membrane|intracellular membrane-bounded organelle|	transport|ion transport|cation transport|biological_process|iron ion homeostasis|transmembrane transport|	molecular_function|cation transmembrane transporter activity|	10	-0.1	0.125	10	0	0	0	0	0	0.922	0	0	-1.5	1.6
ENSMUSG00000041126	H2AFV	H2A histone family, member V	nucleosome|nucleus|chromosome|	biological_process|	DNA binding|protein heterodimerization activity|	10	0	0	10	0	0	0	0	0	0.922	0	0	-1.5	1.7
ENSMUSG00000029923	RAB19	RAB19, member RAS oncogene family	plasma membrane|membrane|extracellular vesicular exosome|	small GTPase mediated signal transduction|protein transport|	nucleotide binding|GTP binding|	10	-0.2	0.752	10	0.3	0.921	0	0	0	0.922	0	0	-1.1	1.8
ENSMUSG00000057723	KRT33B	keratin 33B	extracellular space|intermediate filament|	None	structural molecule activity|	10	0	0	10	0.3	0.828	0	0	0	0.922	0	0	-0.8	2
ENSMUSG00000062797	L7RN6	lethal, Chr 7, Rinchik 6	intracellular|nucleus|cytoplasm|cytosol|cell junction|extracellular vesicular exosome|	protein import into nucleus|transport|Golgi organization|protein transport|lung development|cellular response to heat|	protein transporter activity|Hsp70 protein binding|	10	0	0	10	0	0	0	0	0	0.922	0	0	-1.8	1.3
ENSMUSG00000026475	RGS16	regulator of G-protein signaling 16	cytoplasm|cytoplasm|plasma membrane|membrane raft|	G-protein coupled receptor signaling pathway|negative regulation of signal transduction|termination of G-protein coupled receptor signaling pathway|positive regulation of GTPase activity|	GTPase activator activity|GTPase activator activity|	10	0	0	10	0	0	0	0	0	0.922	0	0	-1.7	1.4
ENSMUSG00000090145	UGT1A6B	UDP glucuronosyltransferase 1 family, polypeptide A6B	endoplasmic reticulum|intracellular membrane-bounded organelle|protein complex|extracellular vesicular exosome|	biological_process|	glucuronosyltransferase activity|transferase activity|transferase activity, transferring glycosyl groups|enzyme binding|protein complex binding|protein homodimerization activity|protein heterodimerization activity|	5	0	0	5	0	0	0	0	0	0.922	0	0	-1.9	1.6
ENSMUSG00000038742	ANGPTL6	angiopoietin-like 6	extracellular region|secretory granule|	angiogenesis|multicellular organismal development|cell differentiation|	None	10	0	0	10	0	0	0	0	0	0.922	0	0	-1.2	1.8
ENSMUSG00000025158	RFNG	RFNG O-fucosylpeptide 3-beta-N-acetylglucosaminyltransferase	Golgi apparatus|membrane|integral component of membrane|integral component of Golgi membrane|extracellular vesicular exosome|	multicellular organismal development|pattern specification process|nervous system development|cell differentiation|positive regulation of protein binding|negative regulation of Notch signaling pathway|positive regulation of Notch signaling pathway|	transferase activity|transferase activity, transferring glycosyl groups|O-fucosylpeptide 3-beta-N-acetylglucosaminyltransferase activity|metal ion binding|	10	0.1	0.14	10	0	0	0	0	0	0.922	0	0	-1.3	1.8
ENSMUSG00000091813	CES2H	carboxylesterase 2H	cellular_component|	biological_process|	hydrolase activity|carboxylic ester hydrolase activity|	10	-0.1	0.0334	10	0	0	0	0	0	0.922	0	0	-1	1.9
ENSMUSG00000033021	GMPPA	GDP-mannose pyrophosphorylase A	cellular_component|cytoplasm|	biosynthetic process|	molecular_function|transferase activity|nucleotidyltransferase activity|	10	0	0	10	0.3	0.364	0	0	0	0.922	0	0	-1	1.8
ENSMUSG00000031819	EMC8	ER membrane protein complex subunit 8	cytoplasm|mitochondrion|membrane|ER membrane protein complex|	biological_process|	molecular_function|	5	0	0	5	0	0	0	0	0	0.922	0	0	-1.6	1.8
ENSMUSG00000002289	ANGPTL4	angiopoietin-like 4	extracellular region|extracellular region|proteinaceous extracellular matrix|extracellular space|extracellular space|blood microparticle|	angiogenesis|cellular response to starvation|negative regulation of apoptotic process|negative regulation of apoptotic process|positive regulation of lipid metabolic process|negative regulation of lipoprotein lipase activity|negative regulation of lipoprotein lipase activity|protein homooligomerization|triglyceride homeostasis|negative regulation of endothelial cell apoptotic process|	enzyme inhibitor activity|	10	0	0	10	0.4	0.35	0	0	0	0.922	0	0	-0.9	1.9
ENSMUSG00000032470	MRAS	muscle and microspikes RAS	plasma membrane|membrane|extracellular vesicular exosome|	GTP catabolic process|signal transduction|small GTPase mediated signal transduction|	nucleotide binding|GTP binding|GTP-dependent protein binding|	10	0	0	10	0	0	0	0	0	0.922	0	0	-1	2
ENSMUSG00000031861	LPAR2	lysophosphatidic acid receptor 2	cell surface|membrane|integral component of membrane|endocytic vesicle|	activation of MAPK activity|signal transduction|G-protein coupled receptor signaling pathway|positive regulation of Rho protein signal transduction|positive regulation of MAPK cascade|	signal transducer activity|G-protein coupled receptor activity|PDZ domain binding|	10	0	0	10	0.3	0.71	0	0	0	0.922	0	0	-1	1.9
ENSMUSG00000037697	DDHD1	DDHD domain containing 1	cellular_component|cytoplasm|	lipid metabolic process|biological_process|lipid catabolic process|	molecular_function|phospholipase activity|prenylcysteine methylesterase activity|lipase activity|hydrolase activity|1-oxa-2-oxocycloheptane lactonase activity|sulfolactone hydrolase activity|3,4-dihydrocoumarin hydrolase activity|butyrolactone hydrolase activity|endosulfan lactone lactonase activity|L-ascorbate 6-phosphate lactonase activity|Ser-tRNA(Thr) hydrolase activity|Ala-tRNA(Pro) hydrolas…	10	0	0	10	-0.1	0.207	0	0	0	0.922	0	0	-1.7	1.4
ENSMUSG00000061802	ARMC4	armadillo repeat containing 4	nucleus|cytoplasm|cytoskeleton|cilium|axoneme|cell projection|ciliary base|	cilium movement|ventricular system development|cell projection organization|outer dynein arm assembly|left/right axis specification|	molecular_function|	9	0.2	0.335	9	0	0	0	0	0	0.922	0	0	-1.3	1.8
ENSMUSG00000032556	BFSP2	beaded filament structural protein 2, phakinin	cytoplasm|cytoplasm|cytoskeleton|intermediate filament|plasma membrane|membrane|	cytoskeleton organization|visual perception|intermediate filament cytoskeleton organization|cell maturation|response to stimulus|lens fiber cell development|	structural molecule activity|structural constituent of eye lens|protein binding|	10	0.2	0.0704	10	0	0	0	0	0	0.922	0	0	-1.4	1.5
ENSMUSG00000025155	DUS1L	dihydrouridine synthase 1-like (S. cerevisiae)	cellular_component|	tRNA processing|oxidation-reduction process|	catalytic activity|oxidoreductase activity|enoyl-[acyl-carrier-protein] reductase activity|tRNA dihydrouridine synthase activity|2,3-dihydroxy-2,3-dihydro-phenylpropionate dehydrogenase activity|cis-2,3-dihydrodiol DDT dehydrogenase activity|trans-9R,10R-dihydrodiolphenanthrene dehydrogenase activity|cis-chlorobenzene dihydrodiol dehydrogenase activity|2,5-dichloro-2,5-cyclohexadiene-1,4-diol deh…	10	0.1	0.0787	10	-0.6	0.817	0	0	0	0.922	0	0	-1.9	1
ENSMUSG00000020911	KRT19	keratin 19	intermediate filament|dystrophin-associated glycoprotein complex|Z disc|sarcolemma|costamere|extracellular vesicular exosome|cell periphery|	sarcomere organization|cell differentiation involved in embryonic placenta development|	structural molecule activity|structural constituent of muscle|protein complex binding|	10	-0.1	0.247	10	0.1	0.435	0	0	0	0.922	0	0	-1.4	1.6
ENSMUSG00000018554	YBX2	Y box protein 2	nucleus|cytoplasm|cytoplasm|polysome|ribonucleoprotein complex|	regulation of transcription, DNA-templated|spermatid development|negative regulation of translation|mRNA stabilization|oogenesis|negative regulation of binding|	nucleic acid binding|DNA binding|chromatin binding|RNA binding|mRNA binding|mRNA 3'-UTR binding|lipid binding|ribonucleoprotein complex binding|translation regulator activity|	10	0	0	10	-0.2	1.18	0	0	0	0.922	0	0	-1.5	1.4
ENSMUSG00000060376	BCKDHA	branched chain ketoacid dehydrogenase E1, alpha polypeptide	mitochondrion|mitochondrion|mitochondrial alpha-ketoglutarate dehydrogenase complex|	metabolic process|branched-chain amino acid catabolic process|oxidation-reduction process|	alpha-ketoacid dehydrogenase activity|3-methyl-2-oxobutanoate dehydrogenase (2-methylpropanoyl-transferring) activity|oxidoreductase activity|oxidoreductase activity, acting on the aldehyde or oxo group of donors, disulfide as acceptor|protein complex binding|metal ion binding|	10	-0.1	0.0992	10	0	0	0	0	0	0.922	0	0	-1.7	1.2
ENSMUSG00000022878	ADIPOQ	adiponectin, C1Q and collagen domain containing	extracellular region|collagen trimer|extracellular space|extracellular space|endoplasmic reticulum|cell surface|extracellular vesicular exosome|	positive regulation of protein phosphorylation|glucose metabolic process|glucose metabolic process|fatty acid beta-oxidation|response to glucose|response to glucose|positive regulation of signal transduction|negative regulation of platelet-derived growth factor receptor signaling pathway|negative regulation of platelet-derived growth factor receptor signaling pathway|positive regulation of protei…	receptor binding|hormone activity|hormone activity|hormone activity|protein binding|sialic acid binding|identical protein binding|protein homodimerization activity|	10	-0.2	1.06	10	0	0	0	0	0	0.922	0	0	-1.7	1.2
ENSMUSG00000020961	STON2	stonin 2	nucleolus|cytoplasm|synaptic vesicle|membrane|cell junction|clathrin adaptor complex|clathrin-coated vesicle|neuron projection|synapse|	hematopoietic progenitor cell differentiation|intracellular protein transport|endocytosis|synaptic transmission|vesicle-mediated transport|regulation of endocytosis|synaptic vesicle endocytosis|	protein binding|	10	0	0	10	-0.1	0.209	0	0	0	0.922	0	0	-1.9	1
ENSMUSG00000033847	PLA2G4C	phospholipase A2, group IVC (cytosolic, calcium-independent)	nuclear envelope|nucleoplasm|cell cortex|	glycerophospholipid catabolic process|	calcium-independent phospholipase A2 activity|	10	0	0	10	0.1	0.496	0	0	0	0.922	0	0	-1.3	1.6
ENSMUSG00000070639	LRRC8B	leucine rich repeat containing 8 family, member B	cellular_component|plasma membrane|membrane|integral component of membrane|	transport|ion transport|biological_process|	molecular_function|	10	0	0	10	-0.6	0.593	0	0	0	0.922	0	0	-2	0.7
ENSMUSG00000021078	TOMM20L	translocase of outer mitochondrial membrane 20 homolog (yeast)-like	mitochondrion|mitochondrial outer membrane|mitochondrial outer membrane translocase complex|membrane|integral component of membrane|	protein targeting|intracellular protein transport|	molecular_function|	10	0.3	0.138	10	0	0	0	0	0	0.922	0	0	-0.8	2
ENSMUSG00000036523	GREB1	gene regulated by estrogen in breast cancer protein	membrane|integral component of membrane|	None	None	10	0.4	0.856	10	0	0	0	0	0	0.922	0	0	-0.8	2
ENSMUSG00000041642	KIF21B	kinesin family member 21B	cytoplasm|cytoskeleton|kinesin complex|microtubule|cell projection|	microtubule-based movement|	nucleotide binding|microtubule motor activity|ATP binding|microtubule binding|	10	0	0	10	0	0	0	0	0	0.922	0	0	-1.4	1.7
ENSMUSG00000028758	KIF17	kinesin family member 17	intracellular|cell|cytoplasm|cytoskeleton|kinesin complex|microtubule|cilium|axoneme|microtubule cytoskeleton|intraciliary transport particle B|photoreceptor connecting cilium|ciliary basal body|ciliary basal body|periciliary membrane compartment|	transport|microtubule-based process|microtubule-based movement|protein transport|vesicle-mediated transport|protein complex localization|intraciliary transport|	nucleotide binding|microtubule motor activity|protein binding|ATP binding|microtubule binding|	10	0.1	0.28	10	0	0	0	0	0	0.922	0	0	-1.2	1.7
ENSMUSG00000036718	MICALL2	MICAL-like 2	stress fiber|intracellular|cell|cytoplasm|endosome|cytoskeleton|plasma membrane|cell-cell junction|tight junction|membrane|cell junction|actin filament bundle|cell projection|neuron projection|recycling endosome|	actin filament polymerization|actin filament polymerization|neuron projection development|neuron projection development|actin cytoskeleton reorganization|endocytic recycling|endocytic recycling|substrate adhesion-dependent cell spreading|tight junction assembly|	protein binding|zinc ion binding|Rab GTPase binding|filamin binding|filamin binding|actinin binding|metal ion binding|actin filament binding|	10	0	0	10	-0.1	0.149	0	0	0	0.922	0	0	-1.6	1.4
ENSMUSG00000052369	TMEM106C	transmembrane protein 106C	cellular_component|endoplasmic reticulum|membrane|integral component of membrane|	biological_process|	molecular_function|	10	0	0	10	0	0	0	0	0	0.922	0	0	-1.5	1.6
ENSMUSG00000036295	LRRN3	leucine rich repeat protein 3, neuronal	plasma membrane|membrane|integral component of membrane|clathrin adaptor complex|	positive regulation of protein phosphorylation|	protein complex binding|	10	0.1	0.386	10	-0.1	0.505	0	0	0	0.922	0	0	-1.4	1.5
ENSMUSG00000053411	CBX7	chromobox 7	nuclear chromatin|heterochromatin|nucleus|nucleus|cytoplasm|PcG protein complex|PRC1 complex|	negative regulation of transcription from RNA polymerase II promoter|transcription, DNA-templated|regulation of transcription, DNA-templated|chromatin modification|sebaceous gland development|	chromatin binding|RNA binding|single-stranded RNA binding|methylated histone binding|	10	0.2	0.614	10	0	0	0	0	0	0.922	0	0	-1.3	1.8
ENSMUSG00000090425	EFNA5	ephrin A5	plasma membrane|membrane|anchored component of membrane|anchored component of external side of plasma membrane|anchored component of plasma membrane|	multicellular organismal development|nervous system development|axon guidance|axon guidance|brain development|regulation of cell-cell adhesion|regulation of cell-cell adhesion|cell differentiation|retinal ganglion cell axon guidance|regulation of Rac GTPase activity|regulation of Rho GTPase activity|regulation of actin cytoskeleton organization|regulation of actin cytoskeleton organization|ephrin…	protein binding|chemorepellent activity|ephrin receptor binding|ephrin receptor binding|	10	-0.1	0.0255	10	0	0	0	0	0	0.922	0	0	-1.8	1
ENSMUSG00000029128	RAB28	RAB28, member RAS oncogene family	cellular_component|cytoplasm|cytoskeleton|plasma membrane|membrane|ciliary rootlet|ciliary basal body|cell projection|	small GTPase mediated signal transduction|biological_process|	nucleotide binding|GTP binding|GDP binding|	10	-0.2	0.5	10	0	0	0	0	0	0.922	0	0	-1.7	1.1
ENSMUSG00000045007	TUBG2	tubulin, gamma 2	pericentriolar material|gamma-tubulin complex|cytoplasm|centrosome|cytoskeleton|microtubule|spindle microtubule|cytoplasmic microtubule|protein complex|	GTP catabolic process|microtubule-based process|microtubule nucleation|cytoplasmic microtubule organization|protein polymerization|	nucleotide binding|GTPase activity|GTP binding|	9	-0.2	0.188	9	0	0	0	0	0	0.922	0	0	-1.8	1.2
ENSMUSG00000030770	PARVA	parvin, alpha	nucleus|cytoplasm|cytoplasm|cytoskeleton|plasma membrane|focal adhesion|focal adhesion|actin cytoskeleton|membrane|lamellipodium|cell junction|protein complex|	angiogenesis|sprouting angiogenesis|outflow tract septum morphogenesis|chemotaxis|cell adhesion|establishment or maintenance of cell polarity|regulation of cell shape|cell projection organization|actin cytoskeleton organization|actin cytoskeleton reorganization|heterotypic cell-cell adhesion|substrate adhesion-dependent cell spreading|substrate adhesion-dependent cell spreading|protein heteroolig…	actin binding|protein binding|	10	-0.2	0.941	10	0.2	0.631	0	0	0	0.922	0	0	-1.4	1.5
ENSMUSG00000034467	DYNLRB2	dynein light chain roadblock-type 2	cytoplasm|cytoskeleton|cytoplasmic dynein complex|microtubule|dynein complex|extracellular vesicular exosome|	transport|biological_process|	motor activity|protein binding|	10	-0.1	0.0506	10	0	0	0	0	0	0.922	0	0	-1.7	1.3
ENSMUSG00000047507	BAIAP3	BAI1-associated protein 3	cellular_component|	G-protein coupled receptor signaling pathway|	molecular_function|	10	0	0	10	0	0	0	0	0	0.922	0	0	-1.7	1.4
ENSMUSG00000048142	NAT8L	N-acetyltransferase 8-like	cytoplasm|mitochondrion|endoplasmic reticulum|endoplasmic reticulum membrane|membrane|integral component of membrane|mitochondrial membrane|intracellular membrane-bounded organelle|	metabolic process|positive regulation of dopamine uptake involved in synaptic transmission|	N-acetyltransferase activity|transferase activity|transferase activity, transferring acyl groups|aspartate N-acetyltransferase activity|aspartate N-acetyltransferase activity|	10	0	0	10	-0.1	0.339	0	0	0	0.922	0	0	-1.5	1.5
ENSMUSG00000028467	GBA2	glucosidase beta 2	endoplasmic reticulum|Golgi apparatus|membrane|integral component of membrane|	lipid metabolic process|sphingolipid metabolic process|glucosylceramide catabolic process|metabolic process|bile acid metabolic process|glycoside catabolic process|central nervous system neuron development|	catalytic activity|glucosylceramidase activity|beta-glucosidase activity|hydrolase activity|hydrolase activity, acting on glycosyl bonds|	10	0.3	0.481	10	0	0	0	0	0	0.922	0	0	-1.4	1.5
ENSMUSG00000024736	TMEM132A	transmembrane protein 132A	endoplasmic reticulum|Golgi apparatus|membrane|integral component of membrane|	negative regulation of programmed cell death|	molecular_function|	10	0.2	0.171	10	-0.9	1.45	0	0	0	0.922	0	0	-2	1.2
ENSMUSG00000007907	CABS1	calcium binding protein, spermatid specific 1	cytoplasm|mitochondrion|mitochondrial inner membrane|motile cilium|cell projection|	spermatogenesis|biological_process|	calcium ion binding|	10	0	0	10	0	0	0	0	0	0.922	0	0	-1.1	1.9
ENSMUSG00000035954	DOCK4	dedicator of cytokinesis 4	cytoplasm|cytosol|membrane|stereocilium|stereocilium bundle|	small GTPase mediated signal transduction|positive regulation of Rac GTPase activity|cell chemotaxis|	guanyl-nucleotide exchange factor activity|SH3 domain binding|PDZ domain binding|Rac GTPase activator activity|receptor tyrosine kinase binding|Rac GTPase binding|	10	0	0	10	0	0	0	0	0	0.922	0	0	-1.3	1.7
ENSMUSG00000021460	AUH	AU RNA binding protein/enoyl-coenzyme A hydratase	mitochondrion|	nuclear-transcribed mRNA catabolic process, deadenylation-dependent decay|metabolic process|branched-chain amino acid catabolic process|	RNA binding|mRNA 3'-UTR binding|catalytic activity|enoyl-CoA hydratase activity|enoyl-CoA hydratase activity|methylglutaconyl-CoA hydratase activity|lyase activity|	10	0.1	0.432	10	0	0	0	0	0	0.922	0	0	-1.6	1.4
ENSMUSG00000092164	RERGL	RERG/RAS-like	cellular_component|	biological_process|	nucleotide binding|molecular_function|GTP binding|	10	0.1	0.00342	10	0	0	0	0	0	0.922	0	0	-1.3	1.7
ENSMUSG00000015488	CACFD1	calcium channel flower domain containing 1	cellular_component|membrane|integral component of membrane|integral component of synaptic vesicle membrane|	biological_process|synaptic vesicle endocytosis|	molecular_function|calcium channel activity|	10	0.1	0.232	10	0	0	0	0	0	0.922	0	0	-1.3	1.8
ENSMUSG00000021738	ATXN7	ataxin 7	nucleus|nucleus|cytoplasm|cytoplasm|cytoskeleton|microtubule cytoskeleton|	microtubule cytoskeleton organization|transcription, DNA-templated|regulation of transcription, DNA-templated|histone deubiquitination|negative regulation of phosphorylation|negative regulation of insulin-like growth factor receptor signaling pathway|positive regulation of transcription from RNA polymerase II promoter|	chromatin binding|protein binding|	10	0	0	10	0	0	0	0	0	0.922	0	0	-1.7	1.4
ENSMUSG00000014503	PKD2L2	polycystic kidney disease 2-like 2	membrane|integral component of membrane|	transport|ion transport|detection of mechanical stimulus|calcium ion transmembrane transport|	calcium channel activity|calcium ion binding|	10	-0.1	0.00706	10	0	0	0	0	0	0.922	0	0	-1.7	1.4
ENSMUSG00000079685	ULBP1	UL16 binding protein 1	integral component of plasma membrane|external side of plasma membrane|anchored component of plasma membrane|	positive regulation of immune response to tumor cell|natural killer cell activation|positive regulation of interferon-gamma production|positive regulation of natural killer cell activation|natural killer cell mediated cytotoxicity|susceptibility to natural killer cell mediated cytotoxicity|positive regulation of macrophage activation|positive regulation of nitric oxide biosynthetic process|	natural killer cell lectin-like receptor binding|natural killer cell lectin-like receptor binding|	10	0.1	0.0837	10	-0.1	0.271	0	0	0	0.922	0	0	-1.2	1.7
ENSMUSG00000044518	FOXE3	forkhead box E3	nucleus|transcription factor complex|	eye development|transcription, DNA-templated|regulation of transcription, DNA-templated|transcription from RNA polymerase II promoter|transcription from RNA polymerase II promoter|camera-type eye development|cell development|positive regulation of epithelial cell proliferation|	DNA binding|sequence-specific DNA binding transcription factor activity|sequence-specific DNA binding|	10	0	0	10	-0.1	0.297	0	0	0	0.922	0	0	-1.7	1.3
ENSMUSG00000016637	IFT27	intraflagellar transport 27	intracellular|cell|centrosome|cilium|cilium|intraciliary transport particle B|cell projection|sperm midpiece|sperm principal piece|	small GTPase mediated signal transduction|intraciliary transport|	nucleotide binding|protein binding|GTP binding|	10	0	0	10	-0.1	0.201	0	0	0	0.922	0	0	-1.6	1.4
ENSMUSG00000042102	DMGDH	dimethylglycine dehydrogenase precursor	cytoplasm|mitochondrion|mitochondrion|	glycine metabolic process|glycine catabolic process|tetrahydrofolate interconversion|oxidation-reduction process|	aminomethyltransferase activity|folic acid binding|oxidoreductase activity|poly(A) RNA binding|dimethylglycine dehydrogenase activity|flavin adenine dinucleotide binding|	10	0.1	0.0282	10	-0.1	0.391	0	0	0	0.922	0	0	-1.2	1.7
ENSMUSG00000018620	MMP20	matrix metallopeptidase 20 (enamelysin)	extracellular region|proteinaceous extracellular matrix|extracellular matrix|	proteolysis|extracellular matrix disassembly|protein catabolic process|amelogenesis|	metalloendopeptidase activity|calcium ion binding|peptidase activity|metallopeptidase activity|zinc ion binding|hydrolase activity|metal ion binding|	10	0	0	10	0	0	0	0	0	0.922	0	0	-1.5	1.6
ENSMUSG00000032109	NLRX1	NLR family member X1	mitochondrion|mitochondrial outer membrane|membrane|	immune system process|viral process|negative regulation of interferon-beta production|negative regulation of interleukin-6 production|negative regulation of RIG-I signaling pathway|negative regulation of I-kappaB kinase/NF-kappaB signaling|innate immune response|negative regulation of innate immune response|negative regulation of inflammatory response|	nucleotide binding|protein binding|ATP binding|	10	0	0	10	0	0	0	0	0	0.922	0	0	-1.4	1.7
ENSMUSG00000028102	PEX11B	peroxisomal biogenesis factor 11 beta	mitochondrion|peroxisome|peroxisomal membrane|integral component of peroxisomal membrane|membrane|membrane|integral component of membrane|protein complex|extracellular vesicular exosome|	peroxisome organization|cell adhesion|integrin-mediated signaling pathway|peroxisome fission|regulation of peroxisome size|protein homooligomerization|	protein homodimerization activity|	10	0.2	0.726	10	0	0	0	0	0	0.922	0	0	-1.2	1.8
ENSMUSG00000004187	KIFC2	kinesin family member C2	cytoplasm|cytoskeleton|kinesin complex|microtubule|	microtubule-based movement|	nucleotide binding|microtubule motor activity|ATP binding|microtubule binding|	10	0	0	10	-0.1	0.532	0	0	0	0.922	0	0	-1.3	1.6
ENSMUSG00000053253	NDFIP2	Nedd4 family interacting protein 2	cytoplasm|mitochondrion|endosome|endoplasmic reticulum|Golgi apparatus|membrane|integral component of membrane|intracellular membrane-bounded organelle|perinuclear region of cytoplasm|	signal transduction|negative regulation of gene expression|positive regulation of protein ubiquitination|negative regulation of transporter activity|positive regulation of I-kappaB kinase/NF-kappaB signaling|negative regulation of protein transport|	signal transducer activity|WW domain binding|	10	0.2	0.723	10	0	0	0	0	0	0.922	0	0	-1.3	1.6
ENSMUSG00000090000	IER3IP1	immediate early response 3 interacting protein 1	endoplasmic reticulum|Golgi apparatus|membrane|membrane|integral component of membrane|	regulation of fibroblast apoptotic process|	molecular_function|	10	0.1	0.203	10	0	0	0	0	0	0.922	0	0	-1.3	1.7
ENSMUSG00000026676	CCDC3	coiled-coil domain containing 3	extracellular region|endoplasmic reticulum|	biological_process|	molecular_function|	10	0.2	0.358	10	0	0	0	0	0	0.922	0	0	-1.3	1.6
ENSMUSG00000062309	RPP25	ribonuclease P/MRP 25 subunit	nucleus|	tRNA processing|biological_process|	nucleic acid binding|RNA binding|ribonuclease P activity|hydrolase activity|poly(A) RNA binding|	10	0	0	10	0	0	0	0	0	0.922	0	0	-2	0.8
ENSMUSG00000037737	ACTRT3	actin related protein T3	male germ cell nucleus|nucleus|cytoplasm|cytoskeleton|	None	protein binding|	10	0	0	10	-0.1	0.376	0	0	0	0.922	0	0	-1.7	1.3
ENSMUSG00000022032	SCARA5	scavenger receptor class A, member 5 (putative)	plasma membrane|integral component of plasma membrane|cell surface|membrane|integral component of membrane|	transport|ion transport|cellular iron ion homeostasis|endocytosis|receptor-mediated endocytosis|regulation of gene expression|regulation of blood coagulation|cellular response to heat|iron ion transmembrane transport|iron ion homeostasis|protein homotrimerization|	scavenger receptor activity|protein binding|ferritin receptor activity|	10	0	0	10	0	0	0	0	0	0.922	0	0	-1.6	1.5
ENSMUSG00000048330	RIC3	resistance to inhibitors of cholinesterase 3 homolog (C. elegans)	endoplasmic reticulum|membrane|integral component of membrane|	protein folding|positive regulation of cytosolic calcium ion concentration|synaptic transmission, cholinergic|cellular protein complex assembly|	acetylcholine receptor binding|protein binding involved in protein folding|	10	0	0	10	0.1	0.0432	0	0	0	0.922	0	0	-1.3	1.7
ENSMUSG00000028228	CPNE3	copine III	cytosol|extracellular vesicular exosome|	protein phosphorylation|	protein serine/threonine kinase activity|poly(A) RNA binding|	10	0.1	0.0194	10	-0.7	0.485	0	0	0	0.922	0	0	-2	0.8
ENSMUSG00000038936	SCCPDH	saccharopine dehydrogenase (putative)	nucleus|mitochondrion|mitochondrion|lipid particle|membrane|midbody|	biological_process|oxidation-reduction process|	molecular_function|N-ethylmaleimide reductase activity|oxidoreductase activity|reduced coenzyme F420 dehydrogenase activity|sulfur oxygenase reductase activity|malolactic enzyme activity|NADPH:sulfur oxidoreductase activity|epoxyqueuosine reductase activity|	10	0.1	0.338	10	0	0	0	0	0	0.922	0	0	-1.4	1.6
ENSMUSG00000025732	FAM195A	family with sequence similarity 195, member A	cellular_component|	biological_process|	protein binding|	10	0	0	10	0	0	0	0	0	0.922	0	0	-1.3	1.7
ENSMUSG00000028470	HINT2	histidine triad nucleotide binding protein 2	mitochondrion|mitochondrion|	lipid metabolic process|steroid biosynthetic process|apoptotic process|biological_process|	nucleotide binding|catalytic activity|GPI-anchor transamidase activity|hydrolase activity|coenzyme F390-A hydrolase activity|coenzyme F390-G hydrolase activity|	10	-0.1	0.062	10	0	0	0	0	0	0.922	0	0	-1.6	1.5
ENSMUSG00000060180	MYH13	myosin, heavy polypeptide 13, skeletal muscle	myosin complex|myofibril|extracellular vesicular exosome|	cellular response to starvation|	nucleotide binding|actin binding|ATP binding|	10	0.1	0.173	10	0	0	0	0	0	0.922	0	0	-1.2	1.7
ENSMUSG00000034853	ACOT11	acyl-CoA thioesterase 11	intracellular|cytoplasm|extracellular vesicular exosome|	fatty acid metabolic process|intracellular signal transduction|	lipid binding|CoA hydrolase activity|hydrolase activity|2-oxoglutaryl-CoA thioesterase activity|2,4,4-trimethyl-3-oxopentanoyl-CoA thioesterase activity|3-isopropylbut-3-enoyl-CoA thioesterase activity|glutaryl-CoA hydrolase activity|acyl-CoA hydrolase activity|	10	0.1	0.266	10	-0.1	0.181	0	0	0	0.922	0	0	-1	1.8
ENSMUSG00000032875	ARHGEF17	Rho guanine nucleotide exchange factor (GEF) 17	None	actin cytoskeleton organization|regulation of Rho protein signal transduction|positive regulation of GTPase activity|	guanyl-nucleotide exchange factor activity|Rho guanyl-nucleotide exchange factor activity|	10	-0.1	0.586	10	0	0	0	0	0	0.922	0	0	-1.2	1.8
ENSMUSG00000042476	ABCB4	ATP-binding cassette, sub-family B (MDR/TAP), member 4	Golgi membrane|plasma membrane|membrane|integral component of membrane|apical plasma membrane|intercellular canaliculus|	ATP catabolic process|transport|transmembrane transport|	nucleotide binding|ATP binding|xenobiotic-transporting ATPase activity|hydrolase activity|ATPase activity|ATPase activity, coupled to transmembrane movement of substances|	10	0	0	10	0.1	0.221	0	0	0	0.922	0	0	-1.5	1.4
ENSMUSG00000024978	GPAM	glycerol-3-phosphate acyltransferase, mitochondrial	mitochondrion|mitochondrion|mitochondrial outer membrane|mitochondrial inner membrane|plasma membrane|membrane|integral component of membrane|mitochondrial membrane|	lipid metabolic process|fatty acid metabolic process|acyl-CoA metabolic process|triglyceride metabolic process|glycerophospholipid metabolic process|metabolic process|phospholipid biosynthetic process|response to glucose|positive regulation of triglyceride biosynthetic process|response to activity|triglyceride biosynthetic process|cellular response to insulin stimulus|positive regulation of multi…	glycerol-3-phosphate O-acyltransferase activity|glycerol-3-phosphate O-acyltransferase activity|glycerol-3-phosphate O-acyltransferase activity|O-acyltransferase activity|transferase activity|transferase activity, transferring acyl groups|	10	0.2	0.45	10	0	0	0	0	0	0.922	0	0	-1.5	1.5
ENSMUSG00000026014	RAPH1	Ras association (RalGDS/AF-6) and pleckstrin homology domains 1	cell leading edge|	axon extension|	protein binding|	10	0	0	10	0	0	0	0	0	0.922	0	0	-1.2	1.8
ENSMUSG00000045664	CDC42EP2	CDC42 effector protein (Rho GTPase binding) 2	cytoplasm|cytoskeleton|plasma membrane|microtubule cytoskeleton|membrane|	regulation of cell shape|actin cytoskeleton organization|positive regulation of actin filament polymerization|positive regulation of pseudopodium assembly|positive regulation of Rho GTPase activity|	opioid peptide activity|Rho GTPase activator activity|GTP-Rho binding|	10	0.1	0.416	10	0	0	0	0	0	0.922	0	0	-1.4	1.5
ENSMUSG00000052301	DOC2A	double C2, alpha	lysosome|synaptic vesicle|membrane|cell junction|cytoplasmic vesicle|neuron projection|synapse|	transport|exocytosis|regulation of calcium ion-dependent exocytosis|regulation of calcium ion-dependent exocytosis|	transporter activity|calcium-dependent phospholipid binding|	10	0.1	0.148	10	-0.6	0.345	0	0	0	0.922	0	0	-2	1
ENSMUSG00000050520	CLDN8	claudin 8	endoplasmic reticulum|plasma membrane|tight junction|membrane|integral component of membrane|basolateral plasma membrane|cell junction|	None	structural molecule activity|protein binding|	10	0	0	10	0.1	0.0499	0	0	0	0.922	0	0	-1.2	1.8
ENSMUSG00000054619	METTL7A1	methyltransferase like 7A1	extracellular vesicular exosome|	biological_process|methylation|	molecular_function|methyltransferase activity|transferase activity|	10	-0.8	1.57	10	0.2	0.166	0	0	0	0.922	0	0	-2	1
ENSMUSG00000041351	RAP1GAP	Rap1 GTPase-activating protein	Golgi apparatus|cytosol|membrane|	regulation of Ras GTPase activity|positive regulation of Rap GTPase activity|regulation of small GTPase mediated signal transduction|	GTPase activator activity|Ras GTPase binding|GTPase regulator activity|protein homodimerization activity|Rap GTPase activator activity|	10	0.1	0.0193	10	0.5	0.487	0	0	0	0.922	0	0	-0.9	1.9
ENSMUSG00000038188	SCARF1	scavenger receptor class F, member 1	membrane|integral component of membrane|	receptor-mediated endocytosis|cell adhesion|positive regulation of neuron projection development|neuron remodeling|dendrite development|positive regulation of axon regeneration|	scavenger receptor activity|protein binding|low-density lipoprotein particle binding|	10	0	0	10	0	0	0	0	0	0.922	0	0	-0.9	2
ENSMUSG00000032198	DOCK6	dedicator of cytokinesis 6	cellular_component|cytoplasm|	small GTPase mediated signal transduction|biological_process|	molecular_function|guanyl-nucleotide exchange factor activity|	10	0	0	10	0	0	0	0	0	0.922	0	0	-1.4	1.8
ENSMUSG00000028923	NECAP2	NECAP endocytosis associated 2	intracellular|plasma membrane|membrane|clathrin vesicle coat|cytoplasmic vesicle|	transport|endocytosis|biological_process|protein transport|	molecular_function|	10	0	0	10	0	0	0	0	0	0.922	0	0	-1.6	1.4
ENSMUSG00000021913	OGDHL	oxoglutarate dehydrogenase-like	cellular_component|	biological_process|	molecular_function|	10	0.1	0.301	10	0	0	0	0	0	0.922	0	0	-1.2	1.8
ENSMUSG00000023439	GNB3	guanine nucleotide binding protein (G protein), beta 3	heterotrimeric G-protein complex|neuron projection|cell body|	GTP catabolic process|signal transduction|G-protein coupled receptor signaling pathway|	GTPase activity|signal transducer activity|spectrin binding|GTPase binding|	10	0.1	0.174	10	0	0	0	0	0	0.922	0	0	-1.4	1.5
ENSMUSG00000041729	CORO2B	coronin, actin binding protein, 2B	cytoplasm|cytoskeleton|actin cytoskeleton|membrane|	actin cytoskeleton organization|	actin binding|actin filament binding|	10	-0.2	0.612	10	0.3	0.172	0	0	0	0.922	0	0	-1.5	1.5
ENSMUSG00000039987	PHTF2	putative homeodomain transcription factor 2	nucleus|endoplasmic reticulum|	transcription, DNA-templated|regulation of transcription, DNA-templated|biological_process|	molecular_function|DNA binding|	10	0.2	0.356	10	-0.1	0.17	0	0	0	0.922	0	0	-1.2	1.8
ENSMUSG00000032589	BSN	bassoon	cytoplasm|cytoskeleton|extrinsic component of membrane|cell junction|axon|dendrite|neuron projection|neuron projection terminus|synapse|synapse|presynaptic active zone|presynaptic active zone|excitatory synapse|	None	protein binding|metal ion binding|	10	0	0	10	0	0	0	0	0	0.922	0	0	-1.4	1.7
ENSMUSG00000034312	IQSEC1	IQ motif and Sec7 domain 1	nucleus|nucleolus|membrane|cell junction|cell junction|intracellular membrane-bounded organelle|	actin cytoskeleton organization|regulation of ARF protein signal transduction|positive regulation of GTPase activity|	guanyl-nucleotide exchange factor activity|ARF guanyl-nucleotide exchange factor activity|	10	0	0	10	-0.4	1.13	0	0	0	0.922	0	0	-1.6	1.4
ENSMUSG00000032890	RIMS3	regulating synaptic membrane exocytosis 3	cell|cell junction|synapse|	transport|neurotransmitter transport|exocytosis|calcium ion-dependent exocytosis|regulation of membrane potential|regulation of synaptic vesicle exocytosis|	ion channel binding|	10	0	0	10	-0.1	0.36	0	0	0	0.922	0	0	-1.6	1.4
ENSMUSG00000026979	PSD4	pleckstrin and Sec7 domain containing 4	plasma membrane|membrane|membrane|cell junction|	neuron differentiation|regulation of ARF protein signal transduction|positive regulation of GTPase activity|	guanyl-nucleotide exchange factor activity|ARF guanyl-nucleotide exchange factor activity|lipid binding|	10	0	0	10	0	0	0	0	0	0.922	0	0	-1.5	1.6
ENSMUSG00000019731	SLC35E1	solute carrier family 35, member E1	cellular_component|membrane|integral component of membrane|	transport|biological_process|	molecular_function|	10	0	0	10	0.1	0.326	0	0	0	0.922	0	0	-1.3	1.6
ENSMUSG00000019823	MICAL1	microtubule associated monooxygenase, calponin and LIM domain containing 1	cytoplasm|cytoskeleton|	negative regulation of protein phosphorylation|sulfur oxidation|actin filament depolymerization|actin filament depolymerization|negative regulation of apoptotic process|negative regulation of cysteine-type endopeptidase activity involved in apoptotic process|oxidation-reduction process|oxidation-reduction process|	actin binding|actin binding|monooxygenase activity|protein binding|zinc ion binding|3-(3-hydroxyphenyl)propionate hydroxylase activity|oxidoreductase activity|oxidoreductase activity, acting on paired donors, with incorporation or reduction of molecular oxygen, NAD(P)H as one donor, and incorporation of one atom of oxygen|oxidoreductase activity, acting on paired donors, with incorporation or red…	10	0	0	10	0	0	0	0	0	0.922	0	0	-1.7	1.3
ENSMUSG00000028575	EQTN	equatorin, sperm acrosome associated	inner acrosomal membrane|acrosomal membrane|outer acrosomal membrane|cell|nucleus|cytoplasm|early endosome|plasma membrane|membrane|integral component of membrane|cytoplasmic vesicle|	acrosome assembly|endocytosis|fusion of sperm to egg plasma membrane|acrosomal vesicle exocytosis|	protein binding|	10	0	0	10	0.1	0.306	0	0	0	0.922	0	0	-1.2	1.8
ENSMUSG00000068742	CRY2	cryptochrome 2 (photolyase-like)	intracellular|cell|nucleus|nucleus|cytoplasm|mitochondrion|	negative regulation of transcription from RNA polymerase II promoter|DNA repair|transcription, DNA-templated|regulation of transcription, DNA-templated|protein import into nucleus|circadian rhythm|protein-chromophore linkage|lipid storage|negative regulation of phosphoprotein phosphatase activity|response to insulin|circadian regulation of gene expression|circadian regulation of gene expression|g…	nucleotide binding|transcription regulatory region sequence-specific DNA binding|transcription factor binding transcription factor activity|DNA binding|damaged DNA binding|single-stranded DNA binding|DNA photolyase activity|protein binding|photoreceptor activity|kinase binding|protein kinase binding|phosphatase binding|nuclear hormone receptor binding|ubiquitin binding|FAD binding|	10	-0.1	0.126	10	0	0	0	0	0	0.922	0	0	-1.6	1.5
ENSMUSG00000024600	SLC27A6	solute carrier family 27 (fatty acid transporter), member 6	endoplasmic reticulum|	long-chain fatty acid metabolic process|	long-chain fatty acid-CoA ligase activity|very long-chain fatty acid-CoA ligase activity|	10	0	0	10	0.1	0.444	0	0	0	0.922	0	0	-1.1	1.8
ENSMUSG00000005973	RCN1	reticulocalbin 1	endoplasmic reticulum|	in utero embryonic development|camera-type eye development|	calcium ion binding|metal ion binding|	10	0.2	0.451	10	0	0	0	0	0	0.922	0	0	-1.3	1.8
ENSMUSG00000050132	SARM1	sterile alpha and HEAT/Armadillo motif containing 1	cytoplasm|mitochondrion|mitochondrion|microtubule|microtubule cytoskeleton|cell junction|dendrite|extrinsic component of mitochondrial outer membrane|cell projection|synapse|	immune system process|signal transduction|nervous system development|response to glucose|cell differentiation|regulation of apoptotic process|innate immune response|regulation of dendrite morphogenesis|regulation of neuron death|	protein binding|	10	0	0	10	0	0	0	0	0	0.922	0	0	-1.4	1.6
ENSMUSG00000021314	AMPH	amphiphysin	cell|cytoplasm|cytoskeleton|synaptic vesicle|membrane|cell junction|leading edge membrane|cytoplasmic vesicle|axon terminus|synapse|	learning|synaptic vesicle endocytosis|	protein binding|phospholipid binding|protein C-terminus binding|protein complex binding|protein heterodimerization activity|	10	0	0	10	0	0	0	0	0	0.922	0	0	-1.1	1.9
ENSMUSG00000024319	VPS52	vacuolar protein sorting 52 (yeast)	cellular_component|endosome|Golgi apparatus|membrane|	transport|ectodermal cell differentiation|protein transport|embryonic ectodermal digestive tract development|	molecular_function|	10	0	0	10	-0.9	1.62	0	0	0	0.922	0	0	-2	0.7
ENSMUSG00000031327	CHIC1	cysteine-rich hydrophobic domain 1	cellular_component|plasma membrane|membrane|cytoplasmic vesicle|	biological_process|	molecular_function|	10	0	0	10	0.2	0.428	0	0	0	0.922	0	0	-1.3	1.7
ENSMUSG00000010607	PIGYL	phosphatidylinositol glycan anchor biosynthesis, class Y-like	cellular_component|endoplasmic reticulum|membrane|integral component of membrane|	GPI anchor biosynthetic process|biological_process|	molecular_function|	10	0	0	10	0	0	0	0	0	0.922	0	0	-1.6	1.5
ENSMUSG00000041831	SYTL3	synaptotagmin-like 3	membrane|extrinsic component of plasma membrane|	intracellular protein transport|exocytosis|	protein binding|phospholipid binding|calcium-dependent phospholipid binding|zinc ion binding|Rab GTPase binding|neurexin family protein binding|	10	0	0	10	0.1	0.156	0	0	0	0.922	0	0	-1.4	1.6
ENSMUSG00000032092	MPZL2	myelin protein zero-like 2	plasma membrane|membrane|integral component of membrane|	cell adhesion|single organismal cell-cell adhesion|T cell differentiation in thymus|	molecular_function|	10	0	0	10	-1.1	1.38	0	0	0	0.922	0	0	-2	0.8
ENSMUSG00000001120	PCBP3	poly(rC) binding protein 3	nucleus|cytoplasm|cytosol|ribonucleoprotein complex|	None	DNA binding|RNA binding|poly(A) RNA binding|	10	-0.4	1.18	10	0	0	0	0	0	0.922	0	0	-2	0.8
ENSMUSG00000045625	PIGZ	phosphatidylinositol glycan anchor biosynthesis, class Z	endoplasmic reticulum|membrane|integral component of membrane|	GPI anchor biosynthetic process|mannosylation|	alpha-1,6-mannosyltransferase activity|alpha-1,2-mannosyltransferase activity|mannosyltransferase activity|alpha-1,3-mannosyltransferase activity|alpha-1,3-galactosyltransferase activity|UDP-glucose:glycoprotein glucosyltransferase activity|glycolipid mannosyltransferase activity|oligosaccharyl transferase activity|dolichyl-phosphate-glucose-glycolipid alpha-glucosyltransferase activity|acetylglu…	10	-0.4	0.504	10	0	0	0	0	0	0.922	0	0	-2	0.8
ENSMUSG00000000811	TXNRD3	thioredoxin reductase 3	nucleus|cytoplasm|endoplasmic reticulum|intracellular membrane-bounded organelle|	glutathione metabolic process|transport|multicellular organismal development|spermatogenesis|cell differentiation|cell redox homeostasis|oxidation-reduction process|	thioredoxin-disulfide reductase activity|protein binding|electron carrier activity|protein disulfide oxidoreductase activity|oxidoreductase activity|oxidoreductase activity, acting on a sulfur group of donors, NAD(P) as acceptor|flavin adenine dinucleotide binding|NADP binding|	10	0.1	0.336	10	-0.1	0.685	0	0	0	0.922	0	0	-1.6	1.3
ENSMUSG00000076435	ACSF2	acyl-CoA synthetase family member 2	mitochondrion|	lipid metabolic process|fatty acid metabolic process|biological_process|metabolic process|	nucleotide binding|molecular_function|catalytic activity|acyl-CoA ligase activity|succinate-CoA ligase activity|ATP binding|3-oxo-2-(2'-pentenyl)cyclopentane-1-octanoic acid CoA ligase activity|fatty acid ligase activity|ligase activity|3-isopropenyl-6-oxoheptanoyl-CoA synthetase activity|2-oxo-delta3-4,5,5-trimethylcyclopentenylacetyl-CoA synthetase activity|benzoyl acetate-CoA ligase activity|2…	10	0	0	10	0	0	0	0	0	0.922	0	0	-0.8	2
ENSMUSG00000039914	COQ10A	coenzyme Q10 homolog A (yeast)	cellular_component|	biological_process|	molecular_function|	10	0.1	0.154	10	-0.1	0.0371	0	0	0	0.922	0	0	-1.5	1.5
ENSMUSG00000038213	TAPBPL	TAP binding protein-like	cellular_component|endoplasmic reticulum|plasma membrane|membrane|integral component of membrane|intracellular membrane-bounded organelle|	negative regulation of antigen processing and presentation of peptide antigen via MHC class I|	protein complex binding|	10	0	0	10	0.1	0.117	0	0	0	0.922	0	0	-1.5	1.5
ENSMUSG00000046352	GJB2	gap junction protein, beta 2	cytoplasm|plasma membrane|gap junction|gap junction|connexon complex|membrane|integral component of membrane|lateral plasma membrane|cell junction|	cell communication|sensory perception of sound|transmembrane transport|	gap junction channel activity|protein binding|	10	-0.1	0.064	10	0.1	0.683	0	0	0	0.922	0	0	-1.4	1.5
ENSMUSG00000039678	TBC1D13	TBC1 domain family, member 13	cellular_component|	biological_process|regulation of Rab GTPase activity|	GTPase activator activity|Rab GTPase activator activity|protein binding|	10	-0.1	0.0266	10	0	0	0	0	0	0.922	0	0	-1.5	1.5
ENSMUSG00000043865	TAS2R118	taste receptor, type 2, member 118	endoplasmic reticulum|trans-Golgi network|external side of plasma membrane|membrane|integral component of membrane|	detection of chemical stimulus involved in sensory perception of bitter taste|detection of chemical stimulus involved in sensory perception of bitter taste|signal transduction|G-protein coupled receptor signaling pathway|response to stimulus|sensory perception of taste|	signal transducer activity|G-protein coupled receptor activity|bitter taste receptor activity|	10	0	0	10	0	0	0	0	0	0.922	0	0	-1.5	1.6
ENSMUSG00000040220	GAS8	growth arrest specific 8	cytoplasm|Golgi apparatus|cytoskeleton|microtubule|microtubule|cilium|motile cilium|cell projection|	sperm motility|cellular protein localization|cell motility|	Rab GTPase binding|	10	0	0	10	0.1	0.126	0	0	0	0.922	0	0	-1.4	1.6
ENSMUSG00000035735	DAGLA	diacylglycerol lipase, alpha	plasma membrane|membrane|integral component of membrane|varicosity|	lipid metabolic process|neuroblast proliferation|lipid catabolic process|arachidonic acid metabolic process|arachidonic acid metabolic process|neurogenesis|neurotransmitter biosynthetic process|neurotransmitter biosynthetic process|diacylglycerol catabolic process|endocannabinoid signaling pathway|	phospholipase activity|prenylcysteine methylesterase activity|lipase activity|hydrolase activity|1-oxa-2-oxocycloheptane lactonase activity|sulfolactone hydrolase activity|3,4-dihydrocoumarin hydrolase activity|butyrolactone hydrolase activity|endosulfan lactone lactonase activity|L-ascorbate 6-phosphate lactonase activity|Ser-tRNA(Thr) hydrolase activity|Ala-tRNA(Pro) hydrolase activity|Cys-tRNA…	10	0.1	0.259	10	0	0	0	0	0	0.922	0	0	-1.1	1.8
ENSMUSG00000039179	TEKT5	tektin 5	nucleus|	biological_process|	molecular_function|	10	0	0	10	0	0	0	0	0	0.922	0	0	-1.8	1.2
ENSMUSG00000031200	MTCP1	mature T cell proliferation 1	mitochondrion|mitochondrion|	None	None	10	0.8	1.12	10	0	0	0	0	0	0.922	0	0	-0.6	2
ENSMUSG00000038608	DOCK10	dedicator of cytokinesis 10	membrane|extracellular vesicular exosome|	small GTPase mediated signal transduction|regulation of cell migration|positive regulation of Rho GTPase activity|	guanyl-nucleotide exchange factor activity|Rho guanyl-nucleotide exchange factor activity|Rho GTPase binding|	10	0.2	1.06	10	-1.1	1.74	0	0	0	0.922	0	0	-2	0.8
ENSMUSG00000035780	UGT2A3	UDP glucuronosyltransferase 2 family, polypeptide A3	cellular_component|membrane|integral component of membrane|	metabolic process|cellular glucuronidation|	glucuronosyltransferase activity|transferase activity|transferase activity, transferring glycosyl groups|transferase activity, transferring hexosyl groups|	10	0.1	0.0952	10	-0.1	0.572	0	0	0	0.922	0	0	-1.2	1.7
ENSMUSG00000029580	ACTB	actin, beta	nuclear chromatin|extracellular space|cytoplasm|cytosol|cytoskeleton|postsynaptic density|membrane|axon|ribonucleoprotein complex|cortical cytoskeleton|NuA4 histone acetyltransferase complex|cytoplasmic ribonucleoprotein granule|protein complex|extracellular vesicular exosome|MLL5-L complex|blood microparticle|	axonogenesis|ATP-dependent chromatin remodeling|	nucleotide binding|RNA polymerase II core promoter proximal region sequence-specific DNA binding|RNA polymerase II distal enhancer sequence-specific DNA binding|protein binding|ATP binding|kinesin binding|protein kinase binding|Tat protein binding|nucleosomal DNA binding|nitric-oxide synthase binding|	9	2.5	106	9	2.9	217	2.8	322	322	1.00E-05	1	1	2.4	3.4
ENSMUSG00000031156	SLC35A2	solute carrier family 35 (UDP-galactose transporter), member A2	Golgi membrane|Golgi apparatus|membrane|integral component of membrane|	transport|carbohydrate transport|nucleotide-sugar transport|UDP-galactose transmembrane transport|	nucleotide-sugar transmembrane transporter activity|sugar:proton symporter activity|UDP-galactose transmembrane transporter activity|UDP-galactose transmembrane transporter activity|	10	1.6	46	10	1.7	181	1.7	227	227	1.00E-05	1	1	1.4	2.1
ENSMUSG00000021611	TERT	telomerase reverse transcriptase	chromosome, telomeric region|nucleus|nucleoplasm|chromosome|telomerase holoenzyme complex|cytoplasm|PML body|ribonucleoprotein complex|	RNA-dependent DNA replication|telomere maintenance via telomerase|DNA strand elongation|telomere formation via telomerase|DNA biosynthetic process|replicative senescence|negative regulation of extrinsic apoptotic signaling pathway in absence of ligand|	DNA binding|telomerase activity|telomerase activity|telomeric template RNA reverse transcriptase activity|RNA-directed DNA polymerase activity|protein binding|transferase activity|nucleotidyltransferase activity|protein homodimerization activity|metal ion binding|telomeric RNA binding|	10	2.3	80.5	10	2.1	125	2.2	205	205	1.00E-05	1	1	1.9	2.7
ENSMUSG00000032306	MPI	mannose phosphate isomerase	cytoplasm|extracellular vesicular exosome|	carbohydrate metabolic process|GDP-mannose biosynthetic process|	mannose-6-phosphate isomerase activity|zinc ion binding|isomerase activity|metal ion binding|	10	1.6	64.4	10	2.2	116	1.8	179	179	1.00E-05	1	1	1.4	2.4
ENSMUSG00000037487	UBR5	ubiquitin protein ligase E3 component n-recognin 5	nucleus|nucleus|cytoplasm|cytoplasm|membrane|	protein polyubiquitination|DNA repair|cellular response to DNA damage stimulus|positive regulation of protein import into nucleus, translocation|positive regulation of catenin import into nucleus|protein ubiquitination involved in ubiquitin-dependent protein catabolic process|progesterone receptor signaling pathway|progesterone receptor signaling pathway|positive regulation of canonical Wnt signa…	RNA binding|ubiquitin-protein transferase activity|zinc ion binding|UDP-N-acetylmuramoylalanyl-D-glutamyl-2,6-diaminopimelate-D-alanyl-D-alanine ligase activity|ligase activity|ribosomal S6-glutamic acid ligase activity|ubiquitin-ubiquitin ligase activity|ubiquitin binding|coenzyme F420-0 gamma-glutamyl ligase activity|coenzyme F420-2 alpha-glutamyl ligase activity|metal ion binding|protein-glyci…	10	2.5	54.6	10	2.1	108	2.3	161	161	1.00E-05	1	1	1.8	3
ENSMUSG00000032633	FLCN	folliculin	nucleus|cytoplasm|plasma membrane|midbody|cell-cell contact zone|	negative regulation of transcription from RNA polymerase II promoter|negative regulation of transcription from RNA polymerase II promoter|in utero embryonic development|regulation of protein phosphorylation|positive regulation of protein phosphorylation|cell-cell junction assembly|positive regulation of gene expression|negative regulation of gene expression|negative regulation of mitochondrion or…	protein binding|protein complex binding|	10	1.5	45.7	10	1.4	101	1.5	146	146	1.00E-05	1	1	1.1	1.9
ENSMUSG00000004980	HNRNPA2B1	heterogeneous nuclear ribonucleoprotein A2/B1	nucleus|nucleus|spliceosomal complex|cytoplasm|membrane|virion|viral nucleocapsid|ribonucleoprotein complex|catalytic step 2 spliceosome|	negative regulation of transcription from RNA polymerase II promoter|mRNA processing|RNA splicing|negative regulation of mRNA splicing, via spliceosome|negative regulation of mRNA splicing, via spliceosome|RNA transport|	nucleotide binding|nucleic acid binding|RNA binding|RNA binding|single-stranded telomeric DNA binding|poly(A) RNA binding|pre-mRNA intronic binding|	10	1.7	45.2	10	1.5	93.9	1.7	139	139	1.00E-05	1	1	1.4	2.1
ENSMUSG00000074622	MAFB	v-maf musculoaponeurotic fibrosarcoma oncogene family, protein B (avian)	nucleus|transcription factor complex|	transcription, DNA-templated|regulation of transcription, DNA-templated|regulation of transcription from RNA polymerase II promoter|segment specification|respiratory gaseous exchange|rhombomere 5 development|rhombomere 6 development|T cell differentiation in thymus|brain segmentation|inner ear morphogenesis|negative regulation of erythrocyte differentiation|positive regulation of transcription fr…	DNA binding|sequence-specific DNA binding transcription factor activity|protein binding|transcription factor binding|sequence-specific DNA binding|	10	1.3	50.6	10	2.2	85.7	1.4	134	134	1.00E-05	1	1	1.2	2.3
ENSMUSG00000014859	E2F4	E2F transcription factor 4	nucleus|nucleus|nucleus|transcription factor complex|cytoplasm|cytoplasm|	regulation of transcription involved in G1/S transition of mitotic cell cycle|regulation of transcription involved in G1/S transition of mitotic cell cycle|mitotic cell cycle|epithelial cell development|transcription, DNA-templated|regulation of transcription, DNA-templated|regulation of transcription, DNA-templated|cell volume homeostasis|cell cycle|blood circulation|regulation of cell size|orga…	DNA binding|DNA binding|sequence-specific DNA binding transcription factor activity|sequence-specific DNA binding transcription factor activity|sequence-specific DNA binding transcription factor activity|protein binding|transcription factor binding|protein domain specific binding|	10	2	64.2	10	1.2	62.7	1.8	124	124	1.00E-05	1	1	1.3	2.3
ENSMUSG00000015961	ADSS	adenylosuccinate synthetase, non muscle	cytoplasm|plasma membrane|	purine nucleotide biosynthetic process|AMP biosynthetic process|AMP biosynthetic process|GTP catabolic process|aspartate metabolic process|IMP metabolic process|	nucleotide binding|adenylosuccinate synthase activity|adenylosuccinate synthase activity|GTP binding|ligase activity|metal ion binding|	10	1	40	10	1.2	69.8	1.2	109	109	1.00E-05	1	1	0.9	1.7
ENSMUSG00000001525	TUBB5	tubulin, beta 5 class I	nucleus|nucleus|nuclear envelope lumen|cytoplasm|cytoskeleton|microtubule|microtubule|cytoplasmic ribonucleoprotein granule|protein complex|cell body|tubulin complex|extracellular vesicular exosome|	GTP catabolic process|microtubule-based process|microtubule-based process|cellular process|spindle assembly|protein polymerization|	nucleotide binding|GTPase activity|structural constituent of cytoskeleton|GTP binding|protein domain specific binding|protein complex binding|GTPase activating protein binding|MHC class I protein binding|	10	1.1	21.6	10	1.5	85.9	1.4	106	106	1.00E-05	1	1	1	2
ENSMUSG00000042308	SETD1A	SET domain containing 1A	nucleus|nucleus|histone methyltransferase complex|Set1C/COMPASS complex|	peptidyl-lysine methylation|stem cell maintenance|methylation|histone H3-K4 methylation|histone H3-K4 methylation|positive regulation of neural precursor cell proliferation|positive regulation of stem cell proliferation|	methyltransferase activity|transferase activity|histone methyltransferase activity (H3-K4 specific)|	10	0.8	21.8	9	1.8	88.3	1.7	103	103	1.00E-05	1	1	1.2	2.2
ENSMUSG00000025134	ALYREF	Aly/REF export factor	nucleus|spliceosomal complex|cytoplasm|	mRNA processing|transport|RNA splicing|mRNA transport|	nucleotide binding|nucleic acid binding|single-stranded DNA binding|RNA binding|	8	2.6	39.3	8	1.5	65.6	2.4	100	100	1.00E-05	1	1	1	3.6
[truncated: 15,797 more rows]
