# Supplementary material for: Genome-scale CRISPR screening reveals that C3aR signaling is critical for rapid capture of fungi by macrophages
Source: PLoS Pathog. 2022 Sep 29;18(9):e1010237. doi: 10.1371/journal.ppat.1010237 (PMC9578593; doi:10.1371/journal.ppat.1010237)
Supplement: S3 Table — A CSV file showing the casTLE analysis results comparing the plasmid library pool and the uninfected J774A.1 pool that had been passaged for the duration of the screen. Row and column annotations are the same as those described above for S2 Table. (CSV) [file ppat.1010237.s015.csv]

#GeneID	Symbol	GeneInfo	Localization	Process	Function	# elements 1	casTLE Effect 1	casTLE Score 1	# elements 2	casTLE Effect 2	casTLE Score 2	Combo casTLE Effect	Combo casTLE Score	casTLE p-value	Minimum Effect Estimate	Maximum Effect Estimate
ENSMUSG00000008683	RPS15A	ribosomal protein S15A	cytoplasm|mitochondrion|membrane|cytosolic small ribosomal subunit|extracellular vesicular exosome|	positive regulation of cell proliferation|response to virus|positive regulation of cell cycle|	structural constituent of ribosome|poly(A) RNA binding|	10	-6	230	10	-5.8	268	-5.9	497	N/A	-6.9	-5.5
ENSMUSG00000025362	RPS26	ribosomal protein S26	nucleolus|cytoplasm|small ribosomal subunit|membrane|cytosolic small ribosomal subunit|extracellular vesicular exosome|	negative regulation of RNA splicing|	mRNA binding|poly(A) RNA binding|	10	-5.9	239	10	-5.9	221	-5.9	460	N/A	-6.9	-5.4
ENSMUSG00000028234	RPS20	ribosomal protein S20	intracellular|cytoplasm|ribosome|small ribosomal subunit|membrane|cytosolic small ribosomal subunit|ribonucleoprotein complex|extracellular vesicular exosome|	translation|	RNA binding|structural constituent of ribosome|poly(A) RNA binding|	10	-5.4	188	10	-5.8	268	-5.7	455	N/A	-6.6	-5.2
ENSMUSG00000051329	NUP160	nucleoporin 160	kinetochore|nucleus|nuclear pore|nuclear pore|nuclear pore outer ring|	mRNA export from nucleus|mRNA export from nucleus|transport|protein transport|mRNA transport|	nucleocytoplasmic transporter activity|nucleocytoplasmic transporter activity|	10	-5.3	169	10	-5.2	278	-5.3	446	N/A	-6.2	-5
ENSMUSG00000030801	KAT8	K(lysine) acetyltransferase 8	histone acetyltransferase complex|kinetochore|nucleus|chromosome|nuclear membrane|MLL1 complex|MSL complex|	transcription, DNA-templated|regulation of transcription, DNA-templated|chromatin modification|histone acetylation|myeloid cell differentiation|histone H4-K5 acetylation|histone H4-K8 acetylation|histone H4-K16 acetylation|negative regulation of transcription, DNA-templated|positive regulation of transcription, DNA-templated|	histone acetyltransferase activity|transcription factor binding|acetyltransferase activity|acetyltransferase activity|transferase activity|transferase activity, transferring acyl groups|transferase activity, transferring acyl groups other than amino-acyl groups|enzyme binding|methylated histone binding|histone acetyltransferase activity (H4-K5 specific)|histone acetyltransferase activity (H4-K8 s…	10	-5.5	205	10	-5.5	231	-5.5	435	N/A	-6.5	-5.2
ENSMUSG00000040824	SNRPD2	small nuclear ribonucleoprotein D2	nucleus|spliceosomal complex|U1 snRNP|U4 snRNP|U12-type spliceosomal complex|cytoplasm|cytosol|virion|viral nucleocapsid|ribonucleoprotein complex|small nuclear ribonucleoprotein complex|methylosome|pICln-Sm protein complex|SMN-Sm protein complex|extracellular vesicular exosome|catalytic step 2 spliceosome|	spliceosomal snRNP assembly|mRNA processing|RNA splicing|	poly(A) RNA binding|	10	-5.4	241	10	-5.4	189	-5.4	430	N/A	-6.4	-5.1
ENSMUSG00000050244	HEATR1	HEAT repeat containing 1	nucleus|nucleolus|mitochondrion|membrane|	biological_process|	poly(A) RNA binding|	10	-5	178	10	-5.2	239	-5.1	416	N/A	-6	-4.8
ENSMUSG00000046330	RPL37A	ribosomal protein L37a	intracellular|nucleus|ribosome|cytosolic large ribosomal subunit|ribonucleoprotein complex|extracellular vesicular exosome|	translation|	structural constituent of ribosome|poly(A) RNA binding|metal ion binding|	10	-6.2	187	10	-6.3	229	-6.3	415	N/A	-7.3	-5.8
ENSMUSG00000019864	RTN4IP1	reticulon 4 interacting protein 1	mitochondrion|mitochondrion|	oxidation-reduction process|	zinc ion binding|oxidoreductase activity|	10	-3.8	179	10	-4.2	235	-4.2	411	N/A	-4.9	-3.7
ENSMUSG00000025508	RPLP2	ribosomal protein, large P2	intracellular|ribosome|membrane|cytosolic large ribosomal subunit|ribonucleoprotein complex|extracellular vesicular exosome|	translational elongation|	molecular_function|structural constituent of ribosome|	10	-5.4	207	10	-5.4	200	-5.4	406	N/A	-6.4	-5.1
ENSMUSG00000027998	PLRG1	pleiotropic regulator 1, PRL1 homolog (Arabidopsis)	nucleus|spliceosomal complex|catalytic step 2 spliceosome|	mRNA processing|RNA splicing|protein localization to nucleus|positive regulation of G1/S transition of mitotic cell cycle|	molecular_function|	10	-4.5	164	10	-4.7	243	-4.7	406	N/A	-5.5	-4.4
ENSMUSG00000032288	IMP3	IMP3, U3 small nucleolar ribonucleoprotein, homolog (yeast)	intracellular|nucleus|nucleolus|nucleolus|ribonucleoprotein complex|	rRNA processing|ribosome biogenesis|	RNA binding|rRNA binding|snoRNP binding|poly(A) RNA binding|	10	-5.2	207	10	-5.8	198	-5.7	403	N/A	-6.7	-5.1
ENSMUSG00000029036	ATAD3A	ATPase family, AAA domain containing 3A	mitochondrion|mitochondrion|mitochondrial inner membrane|membrane|integral component of membrane|mitochondrial nucleoid|	cell growth|negative regulation of apoptotic process|	nucleotide binding|molecular_function|ATP binding|	10	-6.1	199	10	-6.2	203	-6.2	402	N/A	-7.2	-5.7
ENSMUSG00000038900	RPL12	ribosomal protein L12	nucleus|nucleolus|cytoplasm|membrane|cytosolic large ribosomal subunit|extracellular vesicular exosome|	None	protein binding|poly(A) RNA binding|	10	-5	195	10	-5.3	192	-5.2	387	N/A	-6.1	-4.7
ENSMUSG00000037805	RPL10A	ribosomal protein L10A	nucleus|nucleolus|cytoplasm|mitochondrion|ribosome|large ribosomal subunit|membrane|cytosolic large ribosomal subunit|ribonucleoprotein complex|extracellular vesicular exosome|	translation|	RNA binding|structural constituent of ribosome|poly(A) RNA binding|	10	-4.9	186	10	-4.9	200	-4.9	386	N/A	-5.8	-4.6
ENSMUSG00000063316	RPL27	ribosomal protein L27	nucleus|membrane|cytosolic large ribosomal subunit|ribonucleoprotein complex|extracellular vesicular exosome|	None	poly(A) RNA binding|	10	-5.2	158	10	-5.2	227	-5.2	385	N/A	-6.1	-4.9
ENSMUSG00000092074	DYNLT1A	dynein light chain Tctex-type 1A	cellular_component|	biological_process|	identical protein binding|	10	-3.3	168	10	-2.3	221	-3.1	384	N/A	-3.8	-2.4
ENSMUSG00000095677	DYNLT1F	dynein light chain Tctex-type 1F	cellular_component|	biological_process|	identical protein binding|	10	-3.3	168	10	-2.3	221	-3.1	384	N/A	-3.8	-2.4
ENSMUSG00000033365	IPO13	importin 13	nucleus|cytoplasm|	glucocorticoid receptor import into nucleus|protein import into nucleus|transport|intracellular protein transport|protein transport|	Ran GTPase binding|glucocorticoid receptor binding|	10	-3.3	164	10	-3.5	217	-3.4	381	N/A	-4.1	-3.1
ENSMUSG00000033294	NOC4L	nucleolar complex associated 4 homolog (S. cerevisiae)	nucleus|nucleolus|membrane|integral component of membrane|	biological_process|ribosome biogenesis|	poly(A) RNA binding|	10	-4.2	195	10	-4.2	182	-4.2	377	N/A	-5	-3.7
ENSMUSG00000021243	FCF1	FCF1 small subunit (SSU) processome component homolog (S. cerevisiae)	cellular_component|nucleus|small-subunit processome|	rRNA processing|biological_process|ribosome biogenesis|	poly(A) RNA binding|	10	-5.1	142	10	-5.1	233	-5.1	375	N/A	-6	-4.5
ENSMUSG00000027170	EIF3M	eukaryotic translation initiation factor 3, subunit M	cytoplasm|eukaryotic translation initiation factor 3 complex|eukaryotic translation initiation factor 3 complex|eukaryotic translation initiation factor 3 complex, eIF3m|	cytoplasmic translational initiation|translation|translational initiation|	translation initiation factor activity|translation initiation factor binding|	10	-5.5	187	10	-5	188	-5.1	373	N/A	-6.2	-4.8
ENSMUSG00000025580	EIF4A3	eukaryotic translation initiation factor 4A3	nucleus|nucleus|cytoplasm|membrane|exon-exon junction complex|catalytic step 2 spliceosome|	nuclear-transcribed mRNA catabolic process, nonsense-mediated decay|ATP catabolic process|negative regulation of translation|positive regulation of translation|positive regulation of transcription from RNA polymerase II promoter|positive regulation of mRNA splicing, via spliceosome|embryonic cranial skeleton morphogenesis|	mRNA binding|ATP-dependent RNA helicase activity|ATP binding|poly(A) binding|poly(A) RNA binding|	10	-5.2	193	10	-5	178	-5.1	370	N/A	-6	-4.7
ENSMUSG00000019863	QRSL1	glutaminyl-tRNA synthase (glutamine-hydrolyzing)-like 1	mitochondrion|glutamyl-tRNA(Gln) amidotransferase complex|	translation|mitochondrial translation|glutaminyl-tRNAGln biosynthesis via transamidation|	nucleotide binding|ATP binding|ligase activity|carbon-nitrogen ligase activity, with glutamine as amido-N-donor|glutaminyl-tRNA synthase (glutamine-hydrolyzing) activity|	10	-4.8	162	10	-4.9	206	-4.8	368	N/A	-5.8	-4.5
ENSMUSG00000003429	RPS11	ribosomal protein S11	intracellular|ribosome|membrane|cytosolic small ribosomal subunit|ribonucleoprotein complex|extracellular vesicular exosome|	osteoblast differentiation|translation|	RNA binding|structural constituent of ribosome|rRNA binding|poly(A) RNA binding|	10	-5.4	187	10	-6	183	-5.9	368	N/A	-6.9	-5.1
ENSMUSG00000098387	PET117	PET117 homolog (S. cerevisiae)	mitochondrion|	None	None	10	-5.5	160	10	-5.5	207	-5.5	367	N/A	-6.5	-5.2
ENSMUSG00000022407	ADSL	adenylosuccinate lyase	mitochondrion|cytosol|	purine nucleotide metabolic process|purine nucleotide biosynthetic process|AMP biosynthetic process|AMP biosynthetic process|response to nutrient|metabolic process|aerobic respiration|purine ribonucleotide biosynthetic process|ribonucleoside monophosphate biosynthetic process|protein tetramerization|	catalytic activity|N6-(1,2-dicarboxyethyl)AMP AMP-lyase (fumarate-forming) activity|N6-(1,2-dicarboxyethyl)AMP AMP-lyase (fumarate-forming) activity|lyase activity|(S)-2-(5-amino-1-(5-phospho-D-ribosyl)imidazole-4-carboxamido)succinate AMP-lyase (fumarate-forming) activity|	10	-5.2	150	10	-5.2	213	-5.2	363	N/A	-6.1	-4.7
ENSMUSG00000073702	RPL31	ribosomal protein L31	intracellular|ribosome|membrane|cytosolic large ribosomal subunit|ribonucleoprotein complex|extracellular vesicular exosome|	translation|	structural constituent of ribosome|poly(A) RNA binding|	10	-4.9	203	10	-5.1	154	-5.1	357	N/A	-5.9	-4.6
ENSMUSG00000003299	MRPL4	mitochondrial ribosomal protein L4	mitochondrion|ribosome|ribonucleoprotein complex|	translation|	structural constituent of ribosome|poly(A) RNA binding|	10	-5	133	10	-5.1	216	-5.1	349	N/A	-5.9	-4.5
ENSMUSG00000030432	RPL28	ribosomal protein L28	intracellular|cytoplasm|ribosome|membrane|cytosolic large ribosomal subunit|dendrite|ribonucleoprotein complex|cytoplasmic ribonucleoprotein granule|cell body|extracellular vesicular exosome|	translation|	structural constituent of ribosome|poly(A) RNA binding|	10	-5.2	172	10	-4.6	178	-5	347	N/A	-5.9	-4.5
ENSMUSG00000018661	COG1	component of oligomeric golgi complex 1	Golgi apparatus|membrane|Golgi transport complex|	transport|protein transport|	None	10	-5	170	10	-4.7	173	-4.8	343	N/A	-5.7	-4.4
ENSMUSG00000038888	CTU1	cytosolic thiouridylase subunit 1 homolog (S. pombe)	cytoplasm|mitochondrion|	tRNA wobble uridine modification|tRNA processing|biological_process|tRNA thio-modification|	tRNA binding|molecular_function|telomerase activity|RNA binding|RNA helicase activity|DNA primase activity|sulfate adenylyltransferase activity|RNA guanylyltransferase activity|tRNA guanylyltransferase activity|mannose-phosphate guanylyltransferase activity|transferase activity|DNA/RNA helicase activity|CTP:2,3-di-O-geranylgeranyl-sn-glycero-1-phosphate cytidyltransferase activity|phospholactate …	10	-3.9	156	10	-3.1	189	-3.7	342	N/A	-4.4	-3.1
ENSMUSG00000029480	DHX37	DEAH (Asp-Glu-Ala-His) box polypeptide 37	cellular_component|	biological_process|	nucleotide binding|helicase activity|ATP binding|hydrolase activity|	10	-4.7	121	10	-4.8	215	-4.7	336	N/A	-5.6	-4.1
ENSMUSG00000025982	SF3B1	splicing factor 3b, subunit 1	nucleus|nucleus|spliceosomal complex|U12-type spliceosomal complex|intracellular membrane-bounded organelle|catalytic step 2 spliceosome|	RNA splicing, via transesterification reactions|mRNA splicing, via spliceosome|mRNA processing|RNA splicing|anterior/posterior pattern specification|	chromatin binding|protein binding|poly(A) RNA binding|	10	-4.2	137	10	-4.6	198	-4.4	333	N/A	-5.3	-3.9
ENSMUSG00000000740	RPL13	ribosomal protein L13	intracellular|nucleus|nucleolus|cytoplasm|ribosome|membrane|cytosolic large ribosomal subunit|ribonucleoprotein complex|	translation|	structural constituent of ribosome|poly(A) RNA binding|	10	-5.4	158	10	-5.5	174	-5.4	332	N/A	-6.6	-5.1
ENSMUSG00000027195	HSD17B12	hydroxysteroid (17-beta) dehydrogenase 12	endoplasmic reticulum|membrane|integral component of membrane|extracellular matrix|	lipid metabolic process|steroid biosynthetic process|metabolic process|positive regulation of cell-substrate adhesion|extracellular matrix organization|oxidation-reduction process|	fibronectin binding|estradiol 17-beta-dehydrogenase activity|collagen binding|heparin binding|oxidoreductase activity|enoyl-[acyl-carrier-protein] reductase activity|2,3-dihydroxy-2,3-dihydro-phenylpropionate dehydrogenase activity|cis-2,3-dihydrodiol DDT dehydrogenase activity|trans-9R,10R-dihydrodiolphenanthrene dehydrogenase activity|cis-chlorobenzene dihydrodiol dehydrogenase activity|2,5-dic…	10	-5.5	151	10	-4.7	180	-5	329	N/A	-6.1	-4.5
ENSMUSG00000030842	LAMTOR1	late endosomal/lysosomal adaptor, MAPK and MTOR activator 1	lysosome|endosome|Golgi apparatus|plasma membrane|membrane|late endosome membrane|intracellular membrane-bounded organelle|membrane raft|extracellular vesicular exosome|Ragulator complex|	regulation of receptor recycling|endosome organization|lysosome organization|regulation of cholesterol esterification|regulation of cholesterol efflux|cell growth|positive regulation of TOR signaling|lysosome localization|endosome localization|cellular protein localization|cellular protein localization|cholesterol homeostasis|positive regulation of MAPK cascade|positive regulation of GTPase activ…	guanyl-nucleotide exchange factor activity|protein binding|protein complex scaffold|	10	-3.2	126	10	-3.7	204	-3.5	328	N/A	-4.2	-2.8
ENSMUSG00000022021	DIAP3	diaphanous homolog 3 (Drosophila)	nucleus|cytoplasm|	cellular component organization|actin cytoskeleton organization|	actin binding|Rho GTPase binding|	10	-2.7	94.9	10	-2.9	234	-2.7	328	N/A	-3.3	-2.4
ENSMUSG00000067825	PEX26	peroxisomal biogenesis factor 26	peroxisome|integral component of peroxisomal membrane|membrane|integral component of membrane|	transport|protein transport|protein import into peroxisome matrix|protein import into peroxisome membrane|	protein C-terminus binding|protein complex binding|ATPase binding|	10	-3.3	136	10	-3.2	190	-3.3	325	N/A	-3.9	-2.8
ENSMUSG00000018882	MRPL45	mitochondrial ribosomal protein L45	mitochondrion|mitochondrion|ribosome|ribonucleoprotein complex|	biological_process|	poly(A) RNA binding|	10	-2.9	119	10	-4.1	203	-3.3	317	N/A	-4.5	-2.9
ENSMUSG00000050043	TMX2	thioredoxin-related transmembrane protein 2	cellular_component|	biological_process|	molecular_function|	10	-4.6	135	10	-4.5	182	-4.6	316	N/A	-5.4	-4.2
ENSMUSG00000062381	VPS28	vacuolar protein sorting 28 (yeast)	ESCRT I complex|cytoplasm|endosome|cytosol|plasma membrane|membrane|extracellular vesicular exosome|	transport|protein transport|negative regulation of protein ubiquitination|ubiquitin-dependent protein catabolic process via the multivesicular body sorting pathway|	protein binding|	10	-5.2	165	10	-5.5	151	-5.5	315	N/A	-6.4	-4.7
ENSMUSG00000079677	FDX1L	ferredoxin 1-like	mitochondrion|	transport|biological_process|oxidation-reduction process|	electron carrier activity|metal ion binding|iron-sulfur cluster binding|2 iron, 2 sulfur cluster binding|	10	-5.6	159	10	-5.6	155	-5.6	314	N/A	-6.6	-5.1
ENSMUSG00000055334	SNUPN	snurportin 1	nucleus|cytoplasm|extracellular vesicular exosome|	protein import into nucleus|transport|snRNA import into nucleus|	molecular_function|RNA binding|protein transporter activity|	10	-4.4	110	10	-4.7	203	-4.6	312	N/A	-5.5	-4
ENSMUSG00000039640	MRPL12	mitochondrial ribosomal protein L12	intracellular|mitochondrion|mitochondrion|mitochondrial ribosome|mitochondrial large ribosomal subunit|ribosome|ribonucleoprotein complex|	transcription from mitochondrial promoter|translation|positive regulation of transcription, DNA-templated|	structural constituent of ribosome|	10	-3.7	118	10	-4.3	197	-4.1	312	N/A	-4.9	-3.5
ENSMUSG00000020946	GOSR2	golgi SNAP receptor complex member 2	Golgi membrane|endoplasmic reticulum membrane|Golgi apparatus|Golgi stack|membrane|membrane|integral component of membrane|	transport|protein transport|vesicle-mediated transport|	None	10	-3.5	165	10	-4	147	-3.8	310	N/A	-4.5	-3.2
ENSMUSG00000020718	POLG2	polymerase (DNA directed), gamma 2, accessory subunit	mitochondrion|mitochondrial nucleoid|extracellular vesicular exosome|	DNA replication|DNA-dependent DNA replication|DNA repair|DNA biosynthetic process|	DNA binding|DNA-directed DNA polymerase activity|DNA-directed DNA polymerase activity|transferase activity|nucleotidyltransferase activity|identical protein binding|	10	-5.4	112	10	-5.4	198	-5.4	309	N/A	-6.4	-4.8
ENSMUSG00000026500	COX20	COX20 Cox2 chaperone	mitochondrion|mitochondrion|membrane|integral component of membrane|	biological_process|	molecular_function|	10	-4.8	163	10	-4.9	143	-4.9	305	N/A	-5.8	-4.4
ENSMUSG00000054312	MRPS21	mitochondrial ribosomal protein S21	mitochondrion|mitochondrial inner membrane|mitochondrial small ribosomal subunit|ribosome|ribonucleoprotein complex|	translation|biological_process|	structural constituent of ribosome|poly(A) RNA binding|	10	-3.9	147	10	-3.9	158	-3.9	304	N/A	-4.6	-3.6
ENSMUSG00000040034	NUP43	nucleoporin 43	chromosome, centromeric region|kinetochore|nucleus|nuclear pore|chromosome|nuclear pore outer ring|	transport|cell cycle|chromosome segregation|mitotic nuclear division|protein transport|mRNA transport|cell division|	molecular_function|	10	-4.5	135	10	-4	168	-4.1	302	N/A	-5.1	-3.7
ENSMUSG00000028861	MRPS15	mitochondrial ribosomal protein S15	intracellular|mitochondrion|mitochondrion|mitochondrial small ribosomal subunit|ribosome|ribonucleoprotein complex|nuclear membrane|	translation|biological_process|	structural constituent of ribosome|poly(A) RNA binding|	10	-2.9	98.4	10	-2.4	203	-2.5	300	N/A	-3.2	-2.2
ENSMUSG00000012535	TNPO3	transportin 3	nucleus|cytoplasm|intracellular membrane-bounded organelle|	transport|protein transport|splicing factor protein import into nucleus|	molecular_function|	10	-4.2	127	10	-4.2	172	-4.2	299	N/A	-5	-3.5
ENSMUSG00000022427	TOMM22	translocase of outer mitochondrial membrane 22 homolog (yeast)	mitochondrion|mitochondrion|mitochondrial outer membrane|mitochondrial outer membrane translocase complex|mitochondrial inner membrane|membrane|membrane|integral component of membrane|	transport|intracellular protein transport|protein transport|protein import into mitochondrial outer membrane|	protein binding|protein transmembrane transporter activity|	10	-5.6	147	10	-6.1	153	-6	299	N/A	-7	-5.3
ENSMUSG00000015023	DDX19A	DEAD (Asp-Glu-Ala-Asp) box polypeptide 19a	nucleus|nuclear pore|cytoplasm|membrane|membrane|	transport|protein transport|positive regulation of apoptotic process|mRNA transport|	nucleotide binding|nucleic acid binding|RNA binding|helicase activity|ATP binding|hydrolase activity|	10	-5.3	120	10	-5.3	178	-5.3	298	N/A	-6.3	-4.8
ENSMUSG00000038880	MRPS34	mitochondrial ribosomal protein S34	mitochondrion|mitochondrion|ribosome|ribonucleoprotein complex|	biological_process|	molecular_function|	10	-4.2	153	10	-4.3	145	-4.3	297	N/A	-5	-3.7
ENSMUSG00000029625	CPSF4	cleavage and polyadenylation specific factor 4	nucleus|mRNA cleavage and polyadenylation specificity factor complex|	mRNA processing|biological_process|	nucleic acid binding|RNA binding|zinc ion binding|poly(A) RNA binding|metal ion binding|	10	-5.3	164	10	-4.5	134	-4.9	296	N/A	-6	-4.2
ENSMUSG00000030725	LIPT2	lipoyl(octanoyl) transferase 2 (putative)	cytoplasm|mitochondrion|	cellular protein modification process|biological_process|lipoate biosynthetic process|	protein binding|octanoyltransferase activity|transferase activity|transferase activity, transferring acyl groups|ligase activity|lipoyl(octanoyl) transferase activity|	10	-4.4	121	10	-4.7	176	-4.6	296	N/A	-5.5	-4
ENSMUSG00000038209	ITLN1	intelectin 1 (galactofuranose binding)	extracellular region|plasma membrane|membrane|anchored component of membrane|brush border membrane|receptor complex|membrane raft|extracellular vesicular exosome|	positive regulation of protein phosphorylation|response to nematode|positive regulation of glucose import|	carbohydrate binding|	10	-3	124	10	-3	169	-3	293	N/A	-3.6	-2.7
ENSMUSG00000024208	UQCC2	ubiquinol-cytochrome c reductase complex assembly factor 2	nucleus|mitochondrion|mitochondrion|mitochondrial inner membrane|mitochondrial intermembrane space|mitochondrial matrix|membrane|mitochondrial nucleoid|	regulation of oxidative phosphorylation|regulation of oxidative phosphorylation|regulation of insulin secretion|regulation of skeletal muscle cell differentiation|	molecular_function|	10	-4.1	124	10	-4.1	166	-4.1	290	N/A	-5	-3.7
ENSMUSG00000019809	PEX3	peroxisomal biogenesis factor 3	nucleus|peroxisome|peroxisomal membrane|integral component of peroxisomal membrane|endoplasmic reticulum|cytosol|integral component of plasma membrane|membrane|membrane|integral component of membrane|protein-lipid complex|intracellular membrane-bounded organelle|protein complex|	peroxisome organization|peroxisome membrane biogenesis|protein import into peroxisome membrane|	lipid binding|protein dimerization activity|	10	-2.5	75.9	10	-3.3	218	-3.2	290	N/A	-3.9	-2.7
ENSMUSG00000067274	RPLP0	ribosomal protein, large, P0	intracellular|nucleus|cytoplasm|ribosome|membrane|cytosolic large ribosomal subunit|ribonucleoprotein complex|cytoplasmic ribonucleoprotein granule|extracellular vesicular exosome|	translational elongation|ribosome biogenesis|cellular response to interleukin-4|	structural constituent of ribosome|poly(A) RNA binding|	10	-5.5	164	10	-5.5	125	-5.5	289	N/A	-6.8	-5.1
ENSMUSG00000032939	NUP93	nucleoporin 93	nucleus|nuclear pore|membrane|membrane|nuclear membrane|nuclear periphery|	transport|protein transport|mRNA transport|nuclear pore complex assembly|	structural constituent of nuclear pore|	10	-3.8	160	10	-4	126	-3.9	286	N/A	-4.7	-3.6
ENSMUSG00000000131	XPO6	exportin 6	nucleus|nucleolus|cytoplasm|plasma membrane|	protein export from nucleus|transport|intracellular protein transport|protein transport|	Ran GTPase binding|protein transporter activity|	10	-1.9	97.9	10	-1.9	183	-1.9	280	N/A	-2.3	-1.6
ENSMUSG00000045100	SLC25A26	solute carrier family 25 (mitochondrial carrier, phosphate carrier), member 26	mitochondrion|mitochondrion|mitochondrial inner membrane|membrane|integral component of membrane|	transport|S-adenosyl-L-methionine transport|transmembrane transport|S-adenosyl-L-methionine transmembrane transport|	S-adenosyl-L-methionine transmembrane transporter activity|	10	-4.1	95.6	10	-4.5	185	-4.4	279	N/A	-5.4	-3.9
ENSMUSG00000058006	MDN1	midasin homolog (yeast)	nucleus|nucleolus|cytoplasm|membrane|intermediate filament cytoskeleton|	biological_process|	nucleotide binding|molecular_function|ATP binding|	10	-4.9	121	10	-3.9	160	-4.4	278	N/A	-5.4	-3.5
ENSMUSG00000022313	UTP23	UTP23, small subunit (SSU) processome component, homolog (yeast)	cellular_component|nucleus|small-subunit processome|	rRNA processing|biological_process|ribosome biogenesis|	poly(A) RNA binding|	10	-4.9	111	10	-5.6	168	-5.5	277	N/A	-6.5	-4.7
ENSMUSG00000021607	MRPL36	mitochondrial ribosomal protein L36	intracellular|mitochondrion|mitochondrial large ribosomal subunit|ribosome|ribonucleoprotein complex|	translation|	structural constituent of ribosome|	10	-5	123	10	-5.1	153	-5.1	275	N/A	-6	-4.7
ENSMUSG00000003226	RANBP2	RAN binding protein 2	nucleus|nuclear pore|mitochondrion|membrane|	protein peptidyl-prolyl isomerization|protein folding|transport|protein transport|negative regulation of glucokinase activity|intracellular transport|mRNA transport|regulation of gluconeogenesis involved in cellular glucose homeostasis|	RNA binding|peptidyl-prolyl cis-trans isomerase activity|protein binding|zinc ion binding|UDP-N-acetylmuramoylalanyl-D-glutamyl-2,6-diaminopimelate-D-alanyl-D-alanine ligase activity|ligase activity|ribosomal S6-glutamic acid ligase activity|coenzyme F420-0 gamma-glutamyl ligase activity|coenzyme F420-2 alpha-glutamyl ligase activity|metal ion binding|protein-glycine ligase activity|protein-glyci…	10	-5.1	133	10	-3.7	144	-3.8	272	N/A	-5.6	-3.6
ENSMUSG00000024181	MRPL28	mitochondrial ribosomal protein L28	intracellular|nucleus|cytoplasm|mitochondrion|mitochondrion|mitochondrial ribosome|ribosome|ribonucleoprotein complex|	translation|biological_process|	structural constituent of ribosome|poly(A) RNA binding|	10	-5.2	90.9	10	-4.7	182	-4.7	272	N/A	-5.8	-4.5
ENSMUSG00000021076	ACTR10	ARP10 actin-related protein 10	cytoplasm|cytoskeleton|dynactin complex|	microtubule-based movement|	protein binding|	10	-4.6	92.6	10	-5.7	183	-5.6	272	N/A	-6.5	-4.5
ENSMUSG00000021241	ISCA2	iron-sulfur cluster assembly 2 homolog (S. cerevisiae)	mitochondrion|	biological_process|iron-sulfur cluster assembly|	molecular_function|structural molecule activity|metal ion binding|iron-sulfur cluster binding|	10	-5.4	125	10	-5.3	147	-5.3	271	N/A	-6.3	-4.9
ENSMUSG00000037149	DDX1	DEAD (Asp-Glu-Ala-Asp) box polypeptide 1	nucleus|cytoplasm|cytoplasmic stress granule|cytoplasmic stress granule|membrane|ribonucleoprotein complex|cleavage body|tRNA-splicing ligase complex|	ATP catabolic process|double-strand break repair|transcription, DNA-templated|regulation of transcription, DNA-templated|mRNA processing|response to virus|DNA duplex unwinding|response to exogenous dsRNA|nucleic acid phosphodiester bond hydrolysis|regulation of RNA biosynthetic process|	nucleotide binding|nucleic acid binding|DNA binding|chromatin binding|transcription cofactor activity|RNA binding|double-stranded RNA binding|helicase activity|nuclease activity|exonuclease activity|protein binding|ATP binding|ATP-dependent helicase activity|poly(A) binding|hydrolase activity|DNA/RNA helicase activity|poly(A) RNA binding|	10	-5.2	144	10	-4.6	126	-4.7	269	N/A	-5.9	-4.3
ENSMUSG00000042354	GNL3	guanine nucleotide binding protein-like 3 (nucleolar)	extracellular space|nucleus|nucleoplasm|nucleolus|nucleolus|membrane|	GTP catabolic process|cell proliferation|regulation of cell proliferation|ribosome biogenesis|	nucleotide binding|GTPase activity|protein binding|GTP binding|GTP binding|poly(A) RNA binding|	10	-5.1	133	10	-5.1	136	-5.1	269	N/A	-6.1	-4.5
ENSMUSG00000041346	WRAP53	WD repeat containing, antisense to Trp53	nucleus|telomerase holoenzyme complex|cytoplasm|Cajal body|	telomere formation via telomerase|positive regulation of telomerase activity|	RNA binding|	10	-4.6	90.7	10	-4.5	177	-4.6	267	N/A	-5.3	-4.2
ENSMUSG00000091780	SCO2	SCO cytochrome oxidase deficient homolog 2 (yeast)	nucleus|mitochondrion|mitochondrion|mitochondrial inner membrane|myofibril|	eye development|in utero embryonic development|muscle system process|copper ion transport|cellular copper ion homeostasis|respiratory chain complex IV assembly|response to activity|respiratory electron transport chain|copper ion homeostasis|	copper ion binding|metal ion binding|	10	-5.2	138	10	-4.8	131	-4.9	267	N/A	-6	-4.5
ENSMUSG00000033096	APMAP	adipocyte plasma membrane associated protein	cell surface|membrane|integral component of membrane|extracellular vesicular exosome|	biosynthetic process|	arylesterase activity|strictosidine synthase activity|	10	-5.5	118	10	-5.3	148	-5.3	266	N/A	-6.4	-4.9
ENSMUSG00000002846	TIMMDC1	translocase of inner mitochondrial membrane domain containing 1	nucleus|mitochondrion|mitochondrion|membrane|integral component of membrane|	biological_process|	molecular_function|	10	-2.8	85.8	10	-3.4	180	-3.4	264	N/A	-4.1	-3
ENSMUSG00000001445	MRPL10	mitochondrial ribosomal protein L10	mitochondrion|mitochondrion|mitochondrial large ribosomal subunit|ribosome|ribonucleoprotein complex|	ribosome biogenesis|	structural constituent of ribosome|poly(A) RNA binding|	10	-2.5	95.3	10	-2.4	167	-2.4	262	N/A	-3	-2
ENSMUSG00000078572	1810043H04RIK	RIKEN cDNA 1810043H04 gene	mitochondrion|	biological_process|	molecular_function|	10	-4.3	93	10	-4.4	167	-4.4	259	N/A	-5.2	-3.7
ENSMUSG00000030763	LCMT1	leucine carboxyl methyltransferase 1	cytosol|	protein methylation|protein methylation|protein methylation|C-terminal protein methylation|regulation of glucose metabolic process|negative regulation of protein complex assembly|methylation|regulation of apoptotic process|regulation of mitotic cell cycle spindle assembly checkpoint|	protein C-terminal carboxyl O-methyltransferase activity|methyltransferase activity|protein methyltransferase activity|transferase activity|	10	-3	79.8	10	-2.8	178	-2.8	257	N/A	-3.5	-2.4
ENSMUSG00000022299	SLC25A32	solute carrier family 25, member 32	mitochondrion|mitochondrial inner membrane|membrane|integral component of membrane|	transport|biological_process|	molecular_function|	10	-3.8	133	10	-3.5	125	-3.5	257	N/A	-4.3	-3.1
ENSMUSG00000079614	SEH1L	SEH1-like (S. cerevisiae	chromosome, centromeric region|kinetochore|nucleus|nuclear pore|chromosome|nuclear pore outer ring|	cytokine production involved in inflammatory response|transport|nuclear pore organization|cell cycle|chromosome segregation|mitotic nuclear division|mitotic metaphase plate congression|protein transport|defense response to Gram-positive bacterium|mRNA transport|cell division|attachment of spindle microtubules to kinetochore involved in mitotic sister chromatid segregation|	molecular_function|	10	-3.4	104	10	-3.1	154	-3.2	256	N/A	-3.9	-2.8
ENSMUSG00000031916	COG8	component of oligomeric golgi complex 8	Golgi apparatus|membrane|membrane|Golgi transport complex|	transport|biological_process|protein transport|	molecular_function|	10	-5.1	98.5	10	-5.2	156	-5.2	254	N/A	-6.1	-4.7
ENSMUSG00000024327	SLC39A7	solute carrier family 39 (zinc transporter), member 7	endoplasmic reticulum|Golgi apparatus|membrane|integral component of membrane|	transport|ion transport|zinc ion transport|metal ion transport|transmembrane transport|	protein binding|metal ion transmembrane transporter activity|	10	-5.3	110	10	-5.4	143	-5.3	253	N/A	-6.3	-4.8
ENSMUSG00000049482	CTU2	cytosolic thiouridylase subunit 2 homolog (S. pombe)	cytoplasm|protein complex|	tRNA wobble uridine modification|tRNA processing|biological_process|tRNA thio-modification|	tRNA binding|molecular_function|	10	-3.4	124	10	-2.5	134	-3.1	253	N/A	-3.9	-2.6
ENSMUSG00000024829	MRPL21	mitochondrial ribosomal protein L21	intracellular|mitochondrion|ribosome|ribonucleoprotein complex|	translation|biological_process|	RNA binding|structural constituent of ribosome|poly(A) RNA binding|	9	-5	105	9	-5.1	149	-5.1	253	N/A	-6.1	-4.4
ENSMUSG00000027433	XRN2	5'-3' exoribonuclease 2	nucleus|nucleus|nucleolus|membrane|aggresome|	DNA catabolic process, exonucleolytic|nucleobase-containing compound metabolic process|DNA repair|DNA recombination|transcription, DNA-templated|DNA-templated transcription, termination|regulation of transcription, DNA-templated|mRNA processing|microtubule-based process|cell growth|RNA metabolic process|RNA phosphodiester bond hydrolysis, exonucleolytic|	3'-5'-exoribonuclease activity|nucleic acid binding|nuclease activity|exonuclease activity|5'-3' exoribonuclease activity|protein binding|zinc ion binding|5'-3' exonuclease activity|hydrolase activity|poly(A) RNA binding|metal ion binding|	10	-4.2	113	10	-4.7	141	-4.5	252	N/A	-5.5	-4
ENSMUSG00000039427	ALG1	asparagine-linked glycosylation 1 (beta-1,4-mannosyltransferase)	endoplasmic reticulum|membrane|membrane|integral component of membrane|	biological_process|	molecular_function|chitobiosyldiphosphodolichol beta-mannosyltransferase activity|transferase activity|transferase activity, transferring glycosyl groups|	10	-4.3	107	10	-4.6	142	-4.4	249	N/A	-5.3	-4.1
ENSMUSG00000024902	MRPL11	mitochondrial ribosomal protein L11	mitochondrion|mitochondrial large ribosomal subunit|ribosome|ribonucleoprotein complex|	translation|	structural constituent of ribosome|poly(A) RNA binding|	10	-5	116	10	-5.1	131	-5	247	N/A	-6.1	-4.6
ENSMUSG00000038838	VARS2	valyl-tRNA synthetase 2, mitochondrial (putative)	mitochondrion|	translation|tRNA aminoacylation for protein translation|valyl-tRNA aminoacylation|	nucleotide binding|aminoacyl-tRNA editing activity|aminoacyl-tRNA ligase activity|valine-tRNA ligase activity|ATP binding|ligase activity|	10	-5.4	115	10	-5.4	132	-5.4	246	N/A	-6.5	-4.8
ENSMUSG00000042426	DHX29	DEAH (Asp-Glu-Ala-His) box polypeptide 29	cytoplasm|mitochondrion|eukaryotic 43S preinitiation complex|	translation|translational initiation|biological_process|	nucleotide binding|nucleic acid binding|translation initiation factor activity|helicase activity|ATP binding|ATP-dependent helicase activity|hydrolase activity|ribosomal small subunit binding|poly(A) RNA binding|	10	-4.9	98.8	10	-3.8	149	-4.4	245	N/A	-5.3	-3.5
ENSMUSG00000037531	MRPL47	mitochondrial ribosomal protein L47	mitochondrion|mitochondrion|mitochondrial ribosome|ribosome|ribonucleoprotein complex|	translation|biological_process|	molecular_function|structural constituent of ribosome|	10	-4.3	88.8	10	-4.3	157	-4.3	245	N/A	-5.2	-3.8
ENSMUSG00000019774	MTRF1L	mitochondrial translational release factor 1-like	cytoplasm|mitochondrion|mitochondrion|	translation|translational termination|	molecular_function|translation release factor activity|translation release factor activity, codon specific|	10	-2.6	87.7	10	-2.4	156	-2.5	243	N/A	-3	-2.2
ENSMUSG00000028057	RIT1	Ras-like without CAAX 1	intracellular|plasma membrane|membrane|	GTP catabolic process|signal transduction|small GTPase mediated signal transduction|Ras protein signal transduction|	nucleotide binding|protein binding|GTP binding|	10	-1.7	92.6	10	-1.8	151	-1.7	243	N/A	-2.1	-1.5
ENSMUSG00000020832	ERAL1	Era (G-protein)-like 1 (E. coli)	intracellular|cytoplasm|mitochondrion|mitochondrial inner membrane|mitochondrial matrix|actin cytoskeleton|membrane|intermediate filament cytoskeleton|	ribosomal small subunit assembly|ribosome biogenesis|	nucleotide binding|RNA binding|GTP binding|rRNA binding|ribosomal small subunit binding|poly(A) RNA binding|	9	-3.9	96.3	9	-3.5	146	-3.5	241	N/A	-4.6	-3
ENSMUSG00000019143	HARS2	histidyl-tRNA synthetase 2, mitochondrial (putative)	cytoplasm|mitochondrion|	translation|tRNA aminoacylation for protein translation|histidyl-tRNA aminoacylation|	nucleotide binding|aminoacyl-tRNA ligase activity|histidine-tRNA ligase activity|ATP binding|ligase activity|poly(A) RNA binding|	10	-4.1	75.9	10	-4.2	164	-4.2	239	N/A	-4.9	-3.5
ENSMUSG00000044763	TRMT10C	tRNA methyltransferase 10C	nucleus|mitochondrion|mitochondrion|mitochondrial nucleoid|	mitochondrial RNA 5'-end processing|tRNA processing|methylation|	rRNA (adenine-N6,N6-)-dimethyltransferase activity|protein C-terminal carboxyl O-methyltransferase activity|tRNA (guanine-N2-)-methyltransferase activity|methyltransferase activity|C-methyltransferase activity|N-methyltransferase activity|O-methyltransferase activity|S-methyltransferase activity|RNA methyltransferase activity|mRNA methyltransferase activity|tRNA methyltransferase activity|protein…	10	-3.6	139	10	-3.7	100	-3.7	239	N/A	-4.3	-3.3
ENSMUSG00000005882	UQCC1	ubiquinol-cytochrome c reductase complex assembly factor 1	mitochondrion|cytoplasmic membrane-bounded vesicle|cytoplasmic vesicle|	biological_process|	molecular_function|	10	-3.1	93.6	10	-3.2	144	-3.2	237	N/A	-3.8	-2.7
ENSMUSG00000063884	PTCD3	pentatricopeptide repeat domain 3	mitochondrion|mitochondrion|	regulation of translation|mitochondrial translation|	RNA binding|rRNA binding|ribosomal small subunit binding|poly(A) RNA binding|	10	-3.6	100	10	-3.2	137	-3.3	236	N/A	-4.2	-2.5
ENSMUSG00000024797	VPS51	vacuolar protein sorting 51 homolog (S. cerevisiae)	GARP complex|Golgi apparatus|	transport|lipid transport|autophagy|protein transport|retrograde transport, endosome to Golgi|	molecular_function|	10	-3.7	98.1	10	-3.8	137	-3.8	235	N/A	-4.6	-3.4
ENSMUSG00000049760	2410015M20RIK	RIKEN cDNA 2410015M20 gene	mitochondrion|	biological_process|	molecular_function|	10	-2	105	10	-3.7	131	-1.9	234	N/A	-3.3	-1.6
ENSMUSG00000025858	GET4	golgi to ER traffic protein 4 homolog (S. cerevisiae)	cytoplasm|cytosol|BAT3 complex|	transport|tail-anchored membrane protein insertion into ER membrane|	molecular_function|	10	-3.9	82.6	10	-4.8	151	-4.6	231	N/A	-5.6	-3.8
ENSMUSG00000058793	CDS2	CDP-diacylglycerol synthase (phosphatidate cytidylyltransferase) 2	mitochondrion|mitochondrial inner membrane|endoplasmic reticulum|endoplasmic reticulum|membrane|membrane|integral component of membrane|	lipid metabolic process|phototransduction|phospholipid biosynthetic process|glycosylation|	phosphatidate cytidylyltransferase activity|transferase activity|transferase activity, transferring phosphorus-containing groups|nucleotidyltransferase activity|	10	-5.4	104	10	-5.1	127	-5.2	230	N/A	-6.3	-4.6
ENSMUSG00000030879	MRPL17	mitochondrial ribosomal protein L17	intracellular|mitochondrion|mitochondrial inner membrane|mitochondrial large ribosomal subunit|ribosome|ribonucleoprotein complex|	mitochondrial genome maintenance|translation|	structural constituent of ribosome|protein domain specific binding|	10	-4.3	77.8	10	-4.5	151	-4.4	229	N/A	-5.2	-3.7
ENSMUSG00000037935	SMARCE1	SWI/SNF related, matrix associated, actin dependent regulator of chromatin, subfamily e, member 1	nuclear chromatin|nucleus|SWI/SNF complex|SWI/SNF complex|transcriptional repressor complex|protein complex|npBAF complex|nBAF complex|	nucleosome disassembly|chromatin remodeling|nervous system development|metabolic process|chromatin modification|ATP-dependent chromatin remodeling|negative regulation of transcription, DNA-templated|	RNA polymerase II core promoter proximal region sequence-specific DNA binding|RNA polymerase II distal enhancer sequence-specific DNA binding|DNA binding|RNA binding|protein binding|N-acetyltransferase activity|ligand-dependent nuclear receptor binding|nucleosomal DNA binding|protein N-terminus binding|	10	-2.9	71.8	10	-2.5	158	-2.7	229	N/A	-3.3	-2.3
ENSMUSG00000034206	POLQ	polymerase (DNA directed), theta	None	ATP catabolic process|DNA replication|DNA-dependent DNA replication|DNA repair|DNA repair|DNA biosynthetic process|	DNA binding|DNA-directed DNA polymerase activity|transferase activity|nucleotidyltransferase activity|single-stranded DNA-dependent ATPase activity|	10	-2.1	82.1	10	-2.5	146	-2.3	227	N/A	-2.9	-1.9
ENSMUSG00000021786	OXSM	3-oxoacyl-ACP synthase, mitochondrial	mitochondrion|mitochondrion|	lipid metabolic process|fatty acid metabolic process|fatty acid biosynthetic process|acyl-CoA metabolic process|metabolic process|short-chain fatty acid biosynthetic process|medium-chain fatty acid biosynthetic process|	catalytic activity|3-oxoacyl-[acyl-carrier-protein] synthase activity|transferase activity|transferase activity, transferring acyl groups|transferase activity, transferring acyl groups other than amino-acyl groups|	10	-4.3	95.2	10	-3.8	133	-4.2	226	N/A	-5	-3.6
ENSMUSG00000046756	MRPS7	mitchondrial ribosomal protein S7	mitochondrion|mitochondrial small ribosomal subunit|ribosome|ribonucleoprotein complex|	translation|	structural constituent of ribosome|poly(A) RNA binding|	10	-3.3	83.7	10	-3.3	141	-3.3	224	N/A	-3.9	-2.5
ENSMUSG00000003438	TIMM50	translocase of inner mitochondrial membrane 50	mitochondrion|mitochondrion|mitochondrial inner membrane|mitochondrial inner membrane presequence translocase complex|membrane|integral component of membrane|nuclear speck|	release of cytochrome c from mitochondria|protein dephosphorylation|transport|mitochondrial membrane organization|protein transport|dephosphorylation|peptidyl-tyrosine dephosphorylation|	phosphoprotein phosphatase activity|protein serine/threonine phosphatase activity|protein tyrosine phosphatase activity|interleukin-2 receptor binding|ribonucleoprotein complex binding|	10	-3.5	100	10	-3.2	125	-3.4	224	N/A	-4.1	-2.9
ENSMUSG00000022601	RPL24	ribosomal protein L24	ribosome|membrane|cytosolic large ribosomal subunit|ribonucleoprotein complex|extracellular vesicular exosome|	ribosomal large subunit assembly|translation|translation|mitotic cell cycle checkpoint|exit from mitosis|optic nerve development|retinal ganglion cell axon guidance|retina development in camera-type eye|	structural constituent of ribosome|poly(A) RNA binding|	10	-4.8	88.3	10	-5.9	139	-5.9	223	N/A	-6.9	-4.8
ENSMUSG00000049960	MRPS16	mitochondrial ribosomal protein S16	intracellular|mitochondrion|mitochondrial small ribosomal subunit|ribosome|ribonucleoprotein complex|	translation|biological_process|	molecular_function|structural constituent of ribosome|	10	-5.4	112	10	-4.6	113	-4.9	222	N/A	-6.1	-4.2
ENSMUSG00000014551	MRPS25	mitochondrial ribosomal protein S25	mitochondrion|mitochondrion|mitochondrial small ribosomal subunit|ribosome|ribonucleoprotein complex|	biological_process|	structural constituent of ribosome|	10	-4.6	115	10	-3.6	109	-4.1	221	N/A	-5.2	-3.5
ENSMUSG00000014301	PAM16	presequence translocase-asssociated motor 16 homolog (S. cerevisiae)	cytoplasm|mitochondrion|mitochondrial inner membrane|	DNA biosynthetic process|negative regulation of apoptotic signaling pathway|	molecular_function|	7	-3.8	121	7	-3.6	99.1	-3.6	219	N/A	-4.6	-3.2
ENSMUSG00000016833	MRPS18C	mitochondrial ribosomal protein S18C	intracellular|mitochondrion|mitochondrial small ribosomal subunit|ribosome|ribonucleoprotein complex|	translation|	structural constituent of ribosome|	10	-2.9	79.1	10	-3.8	144	-3	219	N/A	-4.2	-2.4
ENSMUSG00000022706	MRPL40	mitochondrial ribosomal protein L40	nucleolus|mitochondrion|mitochondrion|mitochondrial ribosome|ribosome|ribonucleoprotein complex|	biological_process|	poly(A) RNA binding|	10	-2.5	64.4	10	-2.4	153	-2.5	217	N/A	-2.9	-2.1
ENSMUSG00000039018	MTG1	mitochondrial GTPase 1 homolog (S. cerevisiae)	mitochondrion|mitochondrial inner membrane|mitochondrial matrix|mitochondrial ribosome|membrane|	GTP catabolic process|GTP catabolic process|regulation of translation|ribosome biogenesis|regulation of respiratory system process|regulation of mitochondrial translation|	nucleotide binding|GTPase activity|GTPase activity|GTP binding|	10	-3.3	93.2	10	-3.6	123	-3.5	216	N/A	-4.3	-2.7
ENSMUSG00000015711	PRUNE	prune homolog (Drosophila)	nucleus|cytoplasm|cell junction|	biological_process|	molecular_function|inorganic diphosphatase activity|pyrophosphatase activity|hydrolase activity|metal ion binding|	10	-2.4	67.5	10	-2.5	147	-2.4	214	N/A	-3	-2.2
ENSMUSG00000028292	RARS2	arginyl-tRNA synthetase 2, mitochondrial	cytoplasm|mitochondrion|	translation|tRNA aminoacylation for protein translation|arginyl-tRNA aminoacylation|	nucleotide binding|aminoacyl-tRNA ligase activity|arginine-tRNA ligase activity|ATP binding|ligase activity|poly(A) RNA binding|	10	-3.5	122	10	-3.4	93.2	-3.5	214	N/A	-4.3	-3.2
ENSMUSG00000022698	NAA50	N(alpha)-acetyltransferase 50, NatE catalytic subunit	cytoplasm|cytoplasm|NatA complex|extracellular vesicular exosome|	N-terminal protein amino acid acetylation|histone H4 acetylation|mitotic sister chromatid cohesion, centromeric|	dihydrolipoamide branched chain acyltransferase activity|peptide alpha-N-acetyltransferase activity|sterol O-acyltransferase activity|protein binding|N-acetyltransferase activity|O-acyltransferase activity|palmitoleoyl [acyl-carrier-protein]-dependent acyltransferase activity|H4 histone acetyltransferase activity|carnitine O-acyltransferase activity|acetyltransferase activity|C-acyltransferase ac…	9	-4.7	77.2	9	-4.7	136	-4.7	212	N/A	-5.8	-4.1
ENSMUSG00000020780	SRP68	signal recognition particle 68	nucleus|nucleolus|cytoplasm|signal recognition particle, endoplasmic reticulum targeting|ribonucleoprotein complex|	SRP-dependent cotranslational protein targeting to membrane|response to drug|	RNA binding|signal recognition particle binding|7S RNA binding|endoplasmic reticulum signal peptide binding|poly(A) RNA binding|	10	-4.8	103	10	-4.2	110	-4.3	212	N/A	-5.5	-3.8
ENSMUSG00000020477	MRPS24	mitochondrial ribosomal protein S24	mitochondrion|mitochondrial small ribosomal subunit|ribosome|ribonucleoprotein complex|	biological_process|	structural constituent of ribosome|poly(A) RNA binding|	10	-5.8	69	10	-2.1	144	-5.8	209	N/A	-11	-3.2
ENSMUSG00000005069	PEX5	peroxisomal biogenesis factor 5	intracellular|intracellular|cell|cytoplasm|mitochondrion|peroxisome|peroxisomal membrane|peroxisomal membrane|peroxisomal matrix|Golgi apparatus|cytosol|cytosol|membrane|protein complex|	very long-chain fatty acid metabolic process|neuron migration|protein targeting to peroxisome|protein targeting to peroxisome|protein targeting to peroxisome|fatty acid beta-oxidation|transport|mitochondrion organization|mitochondrial membrane organization|endoplasmic reticulum organization|peroxisome organization|peroxisome organization|protein transport|protein import into peroxisome matrix|pro…	peroxisome targeting sequence binding|peroxisome targeting sequence binding|peroxisome matrix targeting signal-1 binding|peroxisome matrix targeting signal-1 binding|peroxisome matrix targeting signal-1 binding|protein C-terminus binding|protein C-terminus binding|enzyme binding|small GTPase binding|protein N-terminus binding|	10	-3.6	86.7	10	-3.9	122	-3.7	208	N/A	-4.5	-3
ENSMUSG00000037772	MRPL23	mitochondrial ribosomal protein L23	intracellular|nucleolus|mitochondrion|mitochondrion|mitochondrial large ribosomal subunit|ribosome|ribonucleoprotein complex|	translation|	nucleotide binding|structural constituent of ribosome|	10	-5.3	90.3	10	-5.3	117	-5.3	207	N/A	-6.5	-4.7
ENSMUSG00000038762	ABCF1	ATP-binding cassette, sub-family F (GCN20), member 1	nucleus|nuclear envelope|nucleoplasm|cytoplasm|ribosome|membrane|polysomal ribosome|	translational initiation|positive regulation of translation|	nucleotide binding|ATP binding|translation activator activity|ATPase activity|ribosome binding|poly(A) RNA binding|	10	-2.2	77.2	10	-2.1	125	-2.2	201	N/A	-5.5	-1.1
ENSMUSG00000010406	MRPL52	mitochondrial ribosomal protein L52	mitochondrion|ribosome|ribonucleoprotein complex|	biological_process|	molecular_function|	10	-4.3	75.2	10	-4.7	125	-4.6	199	N/A	-5.6	-3.8
ENSMUSG00000026469	XPR1	xenotropic and polytropic retrovirus receptor 1	plasma membrane|membrane|integral component of membrane|	response to virus|response to virus|	virus receptor activity|receptor activity|	10	-3	82.3	10	-3	116	-3	197	N/A	-3.6	-2.4
ENSMUSG00000041203	2310036O22RIK	RIKEN cDNA 2310036O22 gene	cellular_component|	biological_process|	molecular_function|	10	-2.5	60.4	10	-2.7	136	-2.6	195	N/A	-3.1	-2.3
ENSMUSG00000024091	VAPA	vesicle-associated membrane protein, associated protein A	endoplasmic reticulum|endoplasmic reticulum|plasma membrane|tight junction|microtubule cytoskeleton|membrane|integral component of membrane|vesicle|perinuclear region of cytoplasm|	signal transduction|cell death|neuron projection development|positive regulation of I-kappaB kinase/NF-kappaB signaling|protein localization to endoplasmic reticulum|	signal transducer activity|structural molecule activity|protein heterodimerization activity|	10	-2	62.5	10	-1.7	133	-1.8	194	N/A	-2.3	-1.5
ENSMUSG00000025209	PEO1	progressive external ophthalmoplegia 1 (human)	mitochondrion|mitochondrion|mitochondrial nucleoid|	DNA replication|mitochondrial DNA replication|mitochondrial DNA replication|DNA unwinding involved in DNA replication|transcription from mitochondrial promoter|DNA duplex unwinding|protein hexamerization|protein homooligomerization|	nucleotide binding|protease binding|DNA helicase activity|DNA helicase activity|single-stranded DNA binding|helicase activity|ATP binding|hydrolase activity|5'-3' DNA helicase activity|	10	-4.8	90.5	10	-4.9	103	-4.8	193	N/A	-5.8	-4.2
ENSMUSG00000016619	NUP50	nucleoporin 50	intracellular|cell|nucleus|nuclear pore|nuclear pore|ribonucleoprotein complex|nuclear membrane|	neural tube formation|nucleocytoplasmic transport|	nucleocytoplasmic transporter activity|protein binding|	10	-2.7	49.8	10	-2.4	143	-2.5	192	N/A	-3.1	-2.1
ENSMUSG00000022386	TRMU	tRNA 5-methylaminomethyl-2-thiouridylate methyltransferase	cytoplasm|mitochondrion|	tRNA processing|biological_process|	tRNA binding|nucleotide binding|molecular_function|RNA binding|ATP binding|transferase activity|sulfurtransferase activity|	10	-4.7	76.4	10	-4.7	115	-4.7	191	N/A	-6	-4.3
ENSMUSG00000019214	CHTF18	CTF18, chromosome transmission fidelity factor 18	nucleus|cytoplasm|membrane|	DNA replication|cell cycle|reciprocal meiotic recombination|male meiosis|spermatogenesis|negative regulation of chromosome segregation|	nucleotide binding|molecular_function|DNA binding|ATP binding|	10	-1.6	69.1	10	-1.8	121	-1.7	190	N/A	-2.2	-1.5
ENSMUSG00000029670	ING3	inhibitor of growth family, member 3	Swr1 complex|nucleus|nucleolus|cytoplasm|Piccolo NuA4 histone acetyltransferase complex|NuA4 histone acetyltransferase complex|	transcription, DNA-templated|regulation of transcription, DNA-templated|chromatin modification|regulation of growth|positive regulation of apoptotic process|histone H4 acetylation|histone H2A acetylation|	histone acetyltransferase activity|zinc ion binding|methylated histone binding|metal ion binding|	10	-3.3	63.5	10	-3.1	127	-3.1	190	N/A	-4	-2.5
ENSMUSG00000069844	SCO1	SCO cytochrome oxidase deficient homolog 1 (yeast)	mitochondrion|mitochondrial inner membrane|myofibril|	copper ion transport|cellular copper ion homeostasis|biological_process|respiratory chain complex IV assembly|	molecular_function|copper ion binding|metal ion binding|	10	-1.8	72.1	10	-1.8	116	-1.8	188	N/A	-2.3	-1.6
ENSMUSG00000018848	RARS	arginyl-tRNA synthetase	nucleus|cytoplasm|mitochondrion|membrane|aminoacyl-tRNA synthetase multienzyme complex|extracellular vesicular exosome|	translation|tRNA aminoacylation for protein translation|arginyl-tRNA aminoacylation|	tRNA binding|nucleotide binding|aminoacyl-tRNA ligase activity|arginine-tRNA ligase activity|ATP binding|ligase activity|arginine binding|	10	-4.1	82.5	10	-5	105	-4.9	185	N/A	-6	-4.2
ENSMUSG00000036769	WDR44	WD repeat domain 44	cytoplasm|endosome|Golgi apparatus|microtubule|membrane|perinuclear region of cytoplasm|	regulation of cell migration|	Rab GTPase binding|	10	-4.5	64.7	10	-2.2	120	-2.2	184	N/A	-5.7	-1.7
ENSMUSG00000062981	MRPL42	mitochondrial ribosomal protein L42	mitochondrion|mitochondrion|mitochondrial small ribosomal subunit|ribosome|plasma membrane|ribonucleoprotein complex|	biological_process|	poly(A) RNA binding|	10	-3.8	66.4	10	-3.4	117	-3.4	182	N/A	-4.4	-3.1
ENSMUSG00000027222	PEX16	peroxisomal biogenesis factor 16	peroxisome|peroxisomal membrane|peroxisomal membrane|integral component of peroxisomal membrane|endoplasmic reticulum|endoplasmic reticulum membrane|membrane|membrane|integral component of membrane|	protein targeting to peroxisome|peroxisome organization|peroxisome membrane biogenesis|protein import into peroxisome matrix|protein to membrane docking|ER-dependent peroxisome organization|protein import into peroxisome membrane|protein localization to endoplasmic reticulum|	protein C-terminus binding|	10	-2.5	68.5	10	-2.7	114	-2.6	182	N/A	-3.2	-2.2
ENSMUSG00000046573	LYRM4	LYR motif containing 4	nucleus|mitochondrion|	biological_process|	molecular_function|	8	-4.7	77.6	8	-4.7	105	-4.7	182	N/A	-5.9	-4.1
ENSMUSG00000021731	MRPS30	mitochondrial ribosomal protein S30	cellular_component|mitochondrion|ribosome|ribonucleoprotein complex|	translation|biological_process|	structural constituent of ribosome|poly(A) RNA binding|	10	-4.5	66.5	10	-2.7	119	-2.4	181	N/A	-4.6	-2.2
ENSMUSG00000020283	PEX13	peroxisomal biogenesis factor 13	peroxisome|peroxisome|peroxisomal membrane|peroxisomal membrane|integral component of peroxisomal membrane|membrane|membrane|integral component of membrane|	fatty acid alpha-oxidation|neuron migration|suckling behavior|transport|locomotory behavior|protein transport|protein import into peroxisome matrix, docking|protein import into peroxisome matrix, docking|cerebral cortex cell migration|microtubule-based peroxisome localization|	peroxisome targeting sequence binding|	10	-1.6	65.2	10	-1.6	116	-1.6	181	N/A	-2.1	-1.4
ENSMUSG00000024414	MRPL27	mitochondrial ribosomal protein L27	intracellular|mitochondrion|mitochondrial large ribosomal subunit|ribosome|ribonucleoprotein complex|	translation|	structural constituent of ribosome|poly(A) RNA binding|	10	-4.8	90.5	10	-3.7	89.8	-4.3	177	N/A	-5.7	-3.3
ENSMUSG00000045973	SLC25A51	solute carrier family 25, member 51	mitochondrion|mitochondrial inner membrane|membrane|integral component of membrane|	transport|biological_process|	molecular_function|	10	-4.5	59.8	10	-4.5	112	-4.5	172	N/A	-5.6	-4
ENSMUSG00000018442	DERL2	Der1-like domain family, member 2	intracellular|cell|early endosome|late endosome|endoplasmic reticulum|endoplasmic reticulum|membrane|membrane|integral component of membrane|integral component of endoplasmic reticulum membrane|	suckling behavior|response to unfolded protein|positive regulation of cell proliferation|positive regulation of cell growth|ER-associated ubiquitin-dependent protein catabolic process|endoplasmic reticulum unfolded protein response|retrograde protein transport, ER to cytosol|retrograde protein transport, ER to cytosol|	molecular_function|	9	-1.5	50.5	10	-1.6	122	-1.6	171	N/A	-2	-1.4
ENSMUSG00000035142	NUBPL	nucleotide binding protein-like	mitochondrion|mitochondrion|	mitochondrial respiratory chain complex I assembly|mitochondrion morphogenesis|	nucleotide binding|ATP binding|metal ion binding|iron-sulfur cluster binding|4 iron, 4 sulfur cluster binding|	10	-3.7	80.8	10	-4.3	92.4	-4.2	171	N/A	-5.2	-3.4
ENSMUSG00000033845	MRPL15	mitochondrial ribosomal protein L15	mitochondrion|mitochondrion|mitochondrial large ribosomal subunit|ribosome|large ribosomal subunit|ribonucleoprotein complex|	mitochondrial genome maintenance|translation|	structural constituent of ribosome|poly(A) RNA binding|	10	-3.4	88.6	10	-4.3	85.4	-4.1	170	N/A	-4.9	-3.1
ENSMUSG00000036435	EXOC1	exocyst complex component 1	membrane|	transport|exocytosis|biological_process|protein transport|	molecular_function|	10	-2.5	54	10	-2.3	116	-2.4	169	N/A	-3	-2.1
ENSMUSG00000052962	MRPL35	mitochondrial ribosomal protein L35	intracellular|mitochondrion|ribosome|ribonucleoprotein complex|	translation|biological_process|	molecular_function|structural constituent of ribosome|	10	-2	54	10	-1.9	116	-1.9	169	N/A	-2.4	-1.6
ENSMUSG00000018677	SLC25A39	solute carrier family 25, member 39	mitochondrion|mitochondrial inner membrane|membrane|integral component of membrane|	heme biosynthetic process|transport|	None	10	-3.6	75.7	10	-2.7	93.3	-3.1	166	N/A	-3.9	-2.2
ENSMUSG00000031729	IST1	increased sodium tolerance 1 homolog (yeast)	endoplasmic reticulum-Golgi intermediate compartment|centrosome|cytosol|midbody|cytoplasmic vesicle|extracellular vesicular exosome|Flemming body|	cytokinesis|cell cycle|protein localization|abscission|viral release from host cell|establishment of protein localization|positive regulation of proteolysis|viral capsid secondary envelopment|positive regulation of collateral sprouting|cell division|	protein binding|protein domain specific binding|protein complex binding|MIT domain binding|	10	-4.6	42.3	10	-4.5	123	-4.5	165	N/A	-5.5	-4.1
ENSMUSG00000029048	RER1	RER1 retention in endoplasmic reticulum 1 homolog (S. cerevisiae)	endoplasmic reticulum-Golgi intermediate compartment|Golgi apparatus|cell surface|membrane|integral component of membrane|integral component of Golgi membrane|	retrograde vesicle-mediated transport, Golgi to ER|neuromuscular junction development|skeletal muscle acetylcholine-gated channel clustering|positive regulation of establishment of protein localization to plasma membrane|	acetylcholine receptor binding|	10	-4.2	70.8	10	-4.3	91.8	-4.3	162	N/A	-5.3	-3.8
ENSMUSG00000005907	PEX1	peroxisomal biogenesis factor 1	cytoplasm|peroxisome|peroxisome|peroxisomal membrane|cytosol|membrane|intracellular membrane-bounded organelle|	ATP catabolic process|protein targeting to peroxisome|transport|peroxisome organization|protein transport|protein import into peroxisome matrix|microtubule-based peroxisome localization|	nucleotide binding|ATP binding|protein C-terminus binding|lipid binding|protein complex binding|ATPase activity, coupled|	10	-2.8	53	10	-2.6	108	-2.7	160	N/A	-3.3	-2.4
ENSMUSG00000064326	SIVA1	SIVA1, apoptosis-inducing factor	nucleus|nucleoplasm|cytoplasm|mitochondrion|	apoptotic process|activation-induced cell death of T cells|response to virus|negative regulation of NF-kappaB transcription factor activity|extrinsic apoptotic signaling pathway|positive regulation of mitochondrial outer membrane permeabilization involved in apoptotic signaling pathway|	virus receptor activity|tumor necrosis factor receptor binding|CD27 receptor binding|CD27 receptor binding|zinc ion binding|metal ion binding|	10	-1.8	64.8	10	-1.7	95.7	-1.7	160	N/A	-2.3	-1.5
ENSMUSG00000003778	BRD8	bromodomain containing 8	Swr1 complex|nucleus|mitochondrion|NuA4 histone acetyltransferase complex|	transcription, DNA-templated|regulation of transcription, DNA-templated|chromatin modification|regulation of growth|histone H4 acetylation|histone H2A acetylation|	molecular_function|	10	-4.1	58.8	10	-3.7	86.1	-3.7	144	N/A	-4.8	-3.1
ENSMUSG00000026492	TFB2M	transcription factor B2, mitochondrial	mitochondrion|mitochondrial matrix|mitochondrial nucleoid|	rRNA modification|transcription, DNA-templated|regulation of transcription, DNA-templated|rRNA processing|transcription from mitochondrial promoter|transcription initiation from mitochondrial promoter|rRNA methylation|methylation|positive regulation of transcription, DNA-templated|	rRNA (adenine-N6,N6-)-dimethyltransferase activity|transcription cofactor activity|RNA binding|protein C-terminal carboxyl O-methyltransferase activity|tRNA (guanine-N2-)-methyltransferase activity|methyltransferase activity|C-methyltransferase activity|N-methyltransferase activity|O-methyltransferase activity|S-methyltransferase activity|RNA methyltransferase activity|mRNA methyltransferase acti…	10	-1.9	67.6	10	-2.9	79.2	-2.9	142	N/A	-3.5	-2.2
ENSMUSG00000028013	PPA2	pyrophosphatase (inorganic) 2	cytoplasm|mitochondrion|extracellular vesicular exosome|	phosphate-containing compound metabolic process|dephosphorylation|	magnesium ion binding|inorganic diphosphatase activity|protein serine/threonine phosphatase activity|hydrolase activity|metal ion binding|	10	-4.6	52.8	10	-3.5	91	-4.1	140	N/A	-5.2	-3.2
ENSMUSG00000028140	MRPL9	mitochondrial ribosomal protein L9	intracellular|mitochondrion|mitochondrion|ribosome|ribonucleoprotein complex|	translation|biological_process|	structural constituent of ribosome|poly(A) RNA binding|	10	-1.9	63.5	10	-2.7	78.1	-1.9	139	N/A	-2.9	-1.6
ENSMUSG00000023723	MRPS23	mitochondrial ribosomal protein S23	mitochondrion|mitochondrion|mitochondrial small ribosomal subunit|ribosome|ribonucleoprotein complex|nuclear membrane|intermediate filament cytoskeleton|	translation|	structural constituent of ribosome|poly(A) RNA binding|	10	-3.3	65.9	10	-3.9	74.1	-3.6	138	N/A	-4.4	-2.9
ENSMUSG00000030045	MRPL19	mitochondrial ribosomal protein L19	intracellular|nucleus|mitochondrion|mitochondrial ribosome|ribosome|ribonucleoprotein complex|nuclear membrane|	translation|	structural constituent of ribosome|	10	-1.5	42.3	10	-1.7	96.7	-1.6	138	N/A	-2.1	-1.4
ENSMUSG00000057388	MRPL18	mitochondrial ribosomal protein L18	extracellular space|mitochondrion|mitochondrion|ribosome|ribonucleoprotein complex|	transport|rRNA import into mitochondrion|	RNA binding|5S rRNA binding|	10	-1.7	50	10	-1.6	87.9	-1.7	137	N/A	-2.2	-1.4
ENSMUSG00000094130	RPP14	ribonuclease P 14 subunit	cellular_component|nucleus|	tRNA processing|biological_process|	ribonuclease P activity|ribonuclease activity|hydrolase activity|	10	-3.2	74.8	10	-2.8	62.7	-2.8	136	N/A	-3.8	-2.5
ENSMUSG00000032349	ELOVL5	ELOVL family member 5, elongation of long chain fatty acids (yeast)	endoplasmic reticulum|membrane|membrane|integral component of membrane|	lipid metabolic process|fatty acid metabolic process|fatty acid biosynthetic process|fatty acid elongation, monounsaturated fatty acid|fatty acid elongation, polyunsaturated fatty acid|very long-chain fatty acid biosynthetic process|	fatty acid elongase activity|transferase activity|	10	-1.6	45.3	10	-1.5	88.4	-1.5	133	N/A	-2	-1.3
ENSMUSG00000029221	SLC30A9	solute carrier family 30 (zinc transporter), member 9	nucleus|cytoplasm|cytoskeleton|membrane|integral component of membrane|	transcription, DNA-templated|regulation of transcription, DNA-templated|transport|ion transport|cation transport|zinc ion transport|positive regulation of transcription from RNA polymerase II promoter|transmembrane transport|regulation of RNA biosynthetic process|	chromatin binding|cation transmembrane transporter activity|ligand-dependent nuclear receptor binding|ligand-dependent nuclear receptor transcription coactivator activity|	10	-3.3	53	10	-3.2	79.7	-3.2	132	N/A	-4.2	-2.6
ENSMUSG00000020514	MRPL22	mitochondrial ribosomal protein L22	mitochondrion|ribosome|large ribosomal subunit|ribonucleoprotein complex|	translation|	structural constituent of ribosome|poly(A) RNA binding|	10	-2.2	56.1	10	-2.5	73.7	-2.4	128	N/A	-3	-2
ENSMUSG00000034807	COLGALT1	N/A	None	None	None	10	-1.4	53.7	10	-1.5	71.8	-1.5	125	N/A	-1.9	-1.2
ENSMUSG00000025224	GBF1	golgi-specific brefeldin A-resistance factor 1	mitochondrion|peroxisome|endoplasmic reticulum lumen|Golgi apparatus|Golgi stack|cis-Golgi network|trans-Golgi network|membrane|	vesicle-mediated transport|positive regulation of GTPase activity|	ARF guanyl-nucleotide exchange factor activity|protein binding|	10	-2.7	50.5	10	-3.5	77.4	-3.3	125	N/A	-3.9	-2.7
ENSMUSG00000057541	PUS7	pseudouridylate synthase 7 homolog (S. cerevisiae)	cellular_component|	biological_process|	enzyme binding|poly(A) RNA binding|	10	-1.6	45.4	10	-1.5	77.3	-1.6	122	N/A	-2	-1.3
ENSMUSG00000025825	ISCU	IscU iron-sulfur cluster scaffold homolog (E. coli)	cytoplasm|mitochondrion|mitochondrion|cytosol|	iron-sulfur cluster assembly|	iron ion binding|protein complex scaffold|metal ion binding|iron-sulfur cluster binding|	10	-3.5	85.4	10	-3.7	36.4	-3.7	121	N/A	-4.8	-3.3
ENSMUSG00000020459	MTIF2	mitochondrial translational initiation factor 2	intracellular|mitochondrion|mitochondrion|mitochondrion|	translation|translational initiation|biological_process|	nucleotide binding|translation initiation factor activity|GTPase activity|GTP binding|poly(A) RNA binding|	10	-2.5	38	10	-2.3	81.6	-2.3	119	N/A	-3	-2
ENSMUSG00000055553	KXD1	KxDL motif containing 1	BLOC-1 complex|	vesicle-mediated transport|	protein binding|	10	-2.1	36.5	10	-1.7	72.9	-1.8	108	N/A	-2.5	-1.4
ENSMUSG00000047187	RAB2A	RAB2A, member RAS oncogene family	Golgi membrane|intracellular|cell|nucleus|lysosomal membrane|endoplasmic reticulum|endoplasmic reticulum membrane|Golgi apparatus|membrane|neuronal cell body|extracellular vesicular exosome|	GTP catabolic process|transport|intracellular protein transport|small GTPase mediated signal transduction|protein transport|vesicle-mediated transport|	nucleotide binding|GTPase activity|GTP binding|GDP binding|	10	-2.1	40.5	10	-2	66	-2	106	N/A	-2.6	-1.5
ENSMUSG00000055943	EMC7	ER membrane protein complex subunit 7	membrane|integral component of membrane|ER membrane protein complex|	biological_process|	molecular_function|carbohydrate binding|	10	-1.2	32.2	10	-1.5	73.3	-1.4	105	N/A	-1.8	-1.1
ENSMUSG00000030037	MRPL53	mitochondrial ribosomal protein L53	mitochondrion|ribosome|ribonucleoprotein complex|	biological_process|	molecular_function|	10	-2.8	45.6	10	-4	61.8	-3.9	104	N/A	-5	-3.1
ENSMUSG00000024319	VPS52	vacuolar protein sorting 52 (yeast)	cellular_component|endosome|Golgi apparatus|membrane|	transport|ectodermal cell differentiation|protein transport|embryonic ectodermal digestive tract development|	molecular_function|	10	-1.7	40.2	10	-1.5	58.6	-1.6	98.2	N/A	-2.2	-1.3
ENSMUSG00000015002	EFR3A	EFR3 homolog A (S. cerevisiae)	cornified envelope|intracellular|plasma membrane|membrane|extracellular vesicular exosome|	single organismal cell-cell adhesion|	protein homodimerization activity|	10	-1.5	38.7	10	-1.8	60.3	-1.6	97.8	N/A	-2.1	-1.1
ENSMUSG00000006169	CLINT1	clathrin interactor 1	nucleus|cytoplasm|Golgi apparatus|membrane|membrane|clathrin-coated vesicle|cytoplasmic vesicle|intracellular membrane-bounded organelle|	endocytosis|clathrin coat assembly|	lipid binding|clathrin binding|	10	-1.3	40.3	10	-1.2	57.6	-1.3	97.4	N/A	-1.7	-1.1
ENSMUSG00000041258	ZFP236	zinc finger protein 236	cellular_component|	biological_process|	molecular_function|	9	-1.3	33.7	9	-2.4	61.8	-2.1	92.9	N/A	-2.9	-1.4
ENSMUSG00000058267	MRPS14	mitochondrial ribosomal protein S14	intracellular|mitochondrion|mitochondrion|mitochondrial small ribosomal subunit|ribosome|ribonucleoprotein complex|nuclear membrane|	translation|biological_process|	structural constituent of ribosome|poly(A) RNA binding|	10	-1	37.8	10	-1.6	62.5	-5.3	91.5	N/A	-7.3	-4.7
ENSMUSG00000047260	EMC6	ER membrane protein complex subunit 6	endoplasmic reticulum|membrane|integral component of membrane|ER membrane protein complex|	biological_process|	molecular_function|	10	-3	64.3	10	-2.8	26.2	-2.8	89.9	N/A	-3.7	-2.4
ENSMUSG00000068290	DDRGK1	DDRGK domain containing 1	endoplasmic reticulum|	biological_process|	molecular_function|	10	-1.2	28.4	10	-1.6	61.1	-1.5	88.5	N/A	-1.9	-1.1
ENSMUSG00000014606	SLC25A11	solute carrier family 25 (mitochondrial carrier oxoglutarate carrier), member 11	nucleus|mitochondrion|mitochondrion|mitochondrial inner membrane|membrane|integral component of membrane|	transport|	transporter activity|poly(A) RNA binding|	10	-1.8	25.7	10	-1.7	60.9	-1.7	86.2	N/A	-2.3	-1.3
ENSMUSG00000024683	MRPL16	mitochondrial ribosomal protein L16	mitochondrion|mitochondrial large ribosomal subunit|ribosome|ribonucleoprotein complex|	translation|	structural constituent of ribosome|rRNA binding|	10	-5.2	41.8	10	-4.8	43.6	-5	84.2	N/A	-6.5	-4.4
ENSMUSG00000071528	USMG5	upregulated during skeletal muscle growth 5	mitochondrion|mitochondrial inner membrane|mitochondrial proton-transporting ATP synthase complex|membrane|integral component of membrane|extracellular vesicular exosome|	biological_process|	molecular_function|	4	-2.5	23.4	4	-2.2	61.2	-2.4	83.7	N/A	-3.9	-1.9
ENSMUSG00000035505	COX18	cytochrome c oxidase assembly protein 18	mitochondrion|mitochondrial inner membrane|membrane|integral component of membrane|integral component of mitochondrial inner membrane|	respiratory chain complex IV assembly|protein transport|protein insertion into mitochondrial membrane|protein insertion into membrane|	protein transporter activity|	10	-2.3	17.2	10	-1.9	60.9	-2	77.5	N/A	-2.7	-1.3
ENSMUSG00000026037	ORC2	origin recognition complex, subunit 2	chromatin|heterochromatin|origin recognition complex|condensed chromosome inner kinetochore|nucleus|nuclear origin of replication recognition complex|nuclear origin of replication recognition complex|plasma membrane|membrane|	DNA replication|	DNA replication origin binding|	10	-1.1	33.9	10	-1.3	39.9	-1.3	72.9	N/A	-1.6	-1
ENSMUSG00000028136	SNX27	sorting nexin family member 27	immunological synapse|intracellular|cell|nucleus|cytoplasm|endosome|early endosome|membrane|retromer complex|WASH complex|	transport|intracellular protein transport|signal transduction|endosome to lysosome transport|protein transport|endosomal transport|endosomal transport|retrograde transport, endosome to plasma membrane|	protein binding|lipid binding|phosphatidylinositol-3-phosphate binding|phosphatidylinositol binding|	10	-1.4	31	10	-1.3	39	-1.3	69.5	N/A	-1.8	-0.8
ENSMUSG00000062797	L7RN6	lethal, Chr 7, Rinchik 6	intracellular|nucleus|cytoplasm|cytosol|cell junction|extracellular vesicular exosome|	protein import into nucleus|transport|Golgi organization|protein transport|lung development|cellular response to heat|	protein transporter activity|Hsp70 protein binding|	10	-0.8	26.5	10	-0.9	41	-0.8	66.9	N/A	-1.2	-0.7
ENSMUSG00000027636	SLA2	Src-like-adaptor 2	cytoplasm|endosome|late endosome|plasma membrane|membrane|cytoplasmic membrane-bounded vesicle|cytoplasmic vesicle|	negative regulation of transcription from RNA polymerase II promoter|immune system process|positive regulation of signal transduction|positive regulation of signal transduction|T cell activation|negative regulation of calcium-mediated signaling|	SH3/SH2 adaptor activity|SH3/SH2 adaptor activity|protein binding|protein N-terminus binding|	10	-3.7	56	10	-3.7	9.68	-3.7	65.2	N/A	-5.7	-3.1
ENSMUSG00000028646	RRAGC	Ras-related GTP binding C	nucleus|cytoplasm|lysosome|intracellular membrane-bounded organelle|	GTP catabolic process|GTP catabolic process|	nucleotide binding|GTPase activity|GTPase activity|GTP binding|GDP binding|protein heterodimerization activity|	8	-2.4	31.1	8	-2.5	30.1	-2.5	60.8	N/A	-3.1	-1.8
ENSMUSG00000020111	MICU1	mitochondrial calcium uptake 1	mitochondrion|mitochondrial inner membrane|mitochondrial intermembrane space|mitochondrial intermembrane space|membrane|integral component of mitochondrial membrane|calcium channel complex|uniplex complex|	transport|ion transport|calcium ion transport|mitochondrial calcium ion transport|calcium ion import into mitochondrion|protein homooligomerization|mitochondrial calcium ion homeostasis|positive regulation of mitochondrial calcium ion concentration|calcium ion import|	calcium ion binding|calcium ion binding|protein binding|metal ion binding|protein heterodimerization activity|protein heterodimerization activity|	10	-1.7	41.9	10	-0.8	24.2	-1.1	60.6	N/A	-1.9	-0.7
ENSMUSG00000022100	XPO7	exportin 7	intracellular|cell|nucleus|nuclear pore|cytoplasm|	protein export from nucleus|transport|intracellular protein transport|nucleocytoplasmic transport|protein transport|mRNA transport|	nuclear export signal receptor activity|protein binding|Ran GTPase binding|	10	-0.8	18.8	10	-1	37.8	-1	55.6	N/A	-1.3	-0.7
ENSMUSG00000020630	RNASEH1	ribonuclease H1	nucleus|cytoplasm|mitochondrion|mitochondrion|	mitochondrial DNA replication|RNA phosphodiester bond hydrolysis, endonucleolytic|	magnesium ion binding|nucleic acid binding|nuclease activity|endonuclease activity|RNA-DNA hybrid ribonuclease activity|RNA-DNA hybrid ribonuclease activity|hydrolase activity|protein homodimerization activity|metal ion binding|	10	-4.9	28.9	10	-1.3	29.3	-4.7	55.2	N/A	-6.4	-3.7
ENSMUSG00000029390	TMED2	transmembrane emp24 domain trafficking protein 2	endoplasmic reticulum|endoplasmic reticulum-Golgi intermediate compartment|Golgi apparatus|integral component of membrane|COPI-coated vesicle|zymogen granule membrane|intracellular membrane-bounded organelle|	in utero embryonic development|somitogenesis|neural tube closure|embryonic placenta development|heart looping|intracellular protein transport|Golgi organization|positive regulation of gene expression|somite rostral/caudal axis specification|negative regulation of GTPase activity|multicellular organism growth|post-anal tail morphogenesis|protein targeting to plasma membrane|	molecular_function|	10	-1.4	19.4	10	-1.4	32.6	-1.4	51.6	N/A	-2	-1.1
ENSMUSG00000095687	RNASET2A	ribonuclease T2A	extracellular space|lysosome|endoplasmic reticulum lumen|extracellular vesicular exosome|	RNA phosphodiester bond hydrolysis|	ribonuclease activity|	10	-0.7	10	10	-1.5	41	-0.9	49.5	N/A	-1.8	-0.6
ENSMUSG00000060216	ARRB2	arrestin, beta 2	intracellular|nucleus|cytoplasm|plasma membrane|coated pit|postsynaptic density|membrane|basolateral plasma membrane|endocytic vesicle|cytoplasmic vesicle|dendritic spine|postsynaptic membrane|	regulation of protein phosphorylation|regulation of protein phosphorylation|positive regulation of protein phosphorylation|G-protein coupled receptor internalization|desensitization of G-protein coupled receptor protein signaling pathway by arrestin|positive regulation of receptor internalization|transcription from RNA polymerase II promoter|transport|endocytosis|signal transduction|transforming …	G-protein coupled receptor binding|receptor binding|protein binding|enzyme binding|protein domain specific binding|ubiquitin protein ligase binding|alpha-1A adrenergic receptor binding|alpha-1B adrenergic receptor binding|angiotensin receptor binding|type 1 angiotensin receptor binding|D1 dopamine receptor binding|follicle-stimulating hormone receptor binding|type 2A serotonin receptor binding|pr…	10	-0.9	26.4	10	-0.8	19.7	-0.8	45.5	N/A	-1.1	-0.6
ENSMUSG00000028420	TMEM38B	transmembrane protein 38B	nucleus|endoplasmic reticulum|membrane|integral component of membrane|	transport|ion transport|potassium ion transport|monovalent inorganic cation transport|potassium ion transmembrane transport|	cation channel activity|potassium channel activity|	9	-0.9	21.4	9	-1	24.5	-0.9	45.3	N/A	-1.3	-0.7
ENSMUSG00000031176	DYNLT3	dynein light chain Tctex-type 3	chromosome, centromeric region|kinetochore|nucleus|chromosome|cytoplasm|cytoskeleton|cytoplasmic dynein complex|microtubule|dynein complex|	transport|cell cycle|mitotic nuclear division|regulation of mitotic cell cycle|cell division|	motor activity|identical protein binding|	10	-0.7	23	10	-2.2	23.8	-3	45	N/A	-5.1	-1.9
ENSMUSG00000094724	RNASET2B	ribonuclease T2B	extracellular space|lysosome|endoplasmic reticulum lumen|extracellular vesicular exosome|	RNA phosphodiester bond hydrolysis|	ribonuclease activity|	10	-0.7	9.34	10	-1.6	36.6	-0.9	43.9	N/A	-1.8	-0.5
ENSMUSG00000023041	KRT6B	keratin 6B	intermediate filament|extracellular vesicular exosome|	morphogenesis of an epithelium|keratinization|intermediate filament organization|	None	10	-0.9	12.4	10	-1.4	33.6	-1.3	43.6	N/A	-1.9	-0.8
ENSMUSG00000001100	POLDIP2	polymerase (DNA-directed), delta interacting protein 2	nucleus|mitochondrion|mitochondrion|mitochondrial nucleoid|	mitochondrion morphogenesis|	DNA binding|protein binding, bridging|	10	-1	15.5	10	-1.1	26.9	-1.1	42.1	N/A	-1.7	-0.6
ENSMUSG00000021373	CAP2	CAP, adenylate cyclase-associated protein, 2 (yeast)	plasma membrane|membrane|	cell morphogenesis|cytoskeleton organization|	actin binding|	10	-3.5	21.3	10	-3.3	20.9	-3.4	41.7	N/A	-5.9	-3.1
ENSMUSG00000070953	RABEPK	Rab9 effector protein with kelch motifs	cytoplasm|endosome|plasma membrane|membrane|intracellular membrane-bounded organelle|	None	None	10	-0.8	16.5	10	-0.8	25.2	-0.8	41.3	N/A	-1.2	-0.6
ENSMUSG00000019312	GRB7	growth factor receptor bound protein 7	cytoplasm|cytosol|cytosol|plasma membrane|focal adhesion|cytoplasmic stress granule|membrane|cell junction|cell projection|	signal transduction|positive regulation of signal transduction|negative regulation of translation|positive regulation of cell migration|stress granule assembly|	RNA binding|SH3/SH2 adaptor activity|protein binding|lipid binding|protein kinase binding|phosphatidylinositol binding|identical protein binding|	10	-2.8	20.6	10	-2.9	19.6	-2.9	39.7	N/A	-4.7	-2.4
ENSMUSG00000077450	RAB11B	RAB11B, member RAS oncogene family	cell|cytoplasm|mitochondrion|endosome|synaptic vesicle|membrane|cytoplasmic membrane-bounded vesicle|cell junction|cytoplasmic vesicle|synapse|phagocytic vesicle|recycling endosome|recycling endosome membrane|extracellular vesicular exosome|	receptor recycling|GTP catabolic process|GTP catabolic process|transport|small GTPase mediated signal transduction|protein transport|melanosome transport|transferrin transport|insulin secretion involved in cellular response to glucose stimulus|regulation of anion transport|constitutive secretory pathway|regulated secretory pathway|regulated secretory pathway|cellular response to acidity|retrograd…	nucleotide binding|GTPase activity|GTPase activity|protein binding|GTP binding|GTP binding|GDP binding|	10	-0.7	16.5	10	-0.9	24.1	-0.9	39.3	N/A	-1.2	-0.6
ENSMUSG00000026669	MCM10	minichromosome maintenance deficient 10 (S. cerevisiae)	nucleus|nucleolus|cytoplasm|	DNA replication|cell proliferation|	DNA binding|identical protein binding|metal ion binding|	10	-0.8	14.8	10	-0.8	24.7	-0.8	39.1	N/A	-1.2	-0.6
ENSMUSG00000020415	PTTG1	pituitary tumor-transforming gene 1	nucleus|cytoplasm|	regulation of cell growth|DNA repair|cellular response to DNA damage stimulus|cell cycle|chromosome segregation|mitotic nuclear division|negative regulation of cell proliferation|cellular process|negative regulation of endopeptidase activity|homologous chromosome segregation|chromosome organization|cell division|	cysteine-type endopeptidase inhibitor activity|SH3 domain binding|heat shock protein binding|ribosome binding|	10	-1	22	10	-0.8	17.3	-1	38.4	N/A	-1.3	-0.6
ENSMUSG00000000568	HNRNPD	heterogeneous nuclear ribonucleoprotein D	nucleus|cytoplasm|cytosol|virion|viral nucleocapsid|ribonucleoprotein complex|extracellular vesicular exosome|	transcription, DNA-templated|regulation of transcription, DNA-templated|regulation of circadian rhythm|regulation of mRNA stability|positive regulation of translation|mRNA stabilization|rhythmic process|circadian regulation of translation|	nucleotide binding|nucleic acid binding|DNA binding|RNA binding|protein binding|telomeric DNA binding|poly(A) RNA binding|	10	-1.1	18.5	10	-1.2	20.1	-1.2	38.1	N/A	-1.6	-0.9
ENSMUSG00000037351	ACTR1B	ARP1 actin-related protein 1B, centractin beta	cytoplasm|centrosome|cytoskeleton|membrane|extracellular vesicular exosome|	biological_process|	nucleotide binding|molecular_function|ATP binding|	10	-1.6	12.4	10	-1.8	25.8	-1.7	37.7	N/A	-2.7	-0.9
ENSMUSG00000031153	GRIPAP1	GRIP1 associated protein 1	endosome|blood microparticle|	None	protein binding|	10	-1.2	16.8	10	-1.1	21.2	-1.1	37.6	N/A	-1.7	-0.7
ENSMUSG00000035620	RIC8B	resistance to inhibitors of cholinesterase 8 homolog B (C. elegans)	cytoplasm|centrosome|	None	guanyl-nucleotide exchange factor activity|	10	0.7	17.3	10	0.6	20.7	0.7	37.3	N/A	0.4	1
ENSMUSG00000038070	CNTLN	centlein, centrosomal protein	cytoplasm|cytoplasm|centriole|cytoskeleton|extracellular vesicular exosome|	centriole-centriole cohesion|protein localization to organelle|	protein kinase binding|protein domain specific binding|protein binding, bridging|	10	-4	17.5	10	-5	20.5	-5	36.9	N/A	-9.6	-4.6
ENSMUSG00000019791	HINT3	histidine triad nucleotide binding protein 3	nucleus|nucleolus|cytoplasm|mitochondrion|extracellular vesicular exosome|	biological_process|	nucleotide binding|catalytic activity|GPI-anchor transamidase activity|hydrolase activity|coenzyme F390-A hydrolase activity|coenzyme F390-G hydrolase activity|	10	-1.7	18	10	-2.3	19.9	-2.3	35.8	N/A	-3.7	-1.5
ENSMUSG00000031556	TM2D2	TM2 domain containing 2	cellular_component|membrane|integral component of membrane|	biological_process|	molecular_function|	10	-1	13.9	10	-1	22.2	-1	35.7	N/A	-1.4	-0.7
ENSMUSG00000045854	LYRM2	LYR motif containing 2	mitochondrion|	biological_process|	molecular_function|	9	-1.4	16.4	9	-1.3	18.9	-1.3	34.9	N/A	-2	-0.9
ENSMUSG00000032470	MRAS	muscle and microspikes RAS	plasma membrane|membrane|extracellular vesicular exosome|	GTP catabolic process|signal transduction|small GTPase mediated signal transduction|	nucleotide binding|GTP binding|GTP-dependent protein binding|	10	-1.9	12.8	10	-1.8	22.5	-1.9	34.8	N/A	-3	-1.5
ENSMUSG00000037234	HOOK3	hook homolog 3 (Drosophila)	pericentriolar material|cell|cytoplasm|cytoplasm|Golgi apparatus|cis-Golgi network|centrosome|microtubule organizing center|cytoskeleton|microtubule|HOPS complex|centriolar satellite|FHF complex|	transport|endosome organization|lysosome organization|endosome to lysosome transport|protein transport|interkinetic nuclear migration|cytoplasmic microtubule organization|microtubule anchoring at centrosome|early endosome to late endosome transport|negative regulation of neurogenesis|Golgi localization|protein localization to centrosome|neuronal stem cell maintenance|	protein binding|microtubule binding|identical protein binding|	10	-0.7	14	10	-0.7	21	-0.7	34.6	N/A	-1.1	-0.5
ENSMUSG00000030657	XYLT1	xylosyltransferase 1	endoplasmic reticulum|Golgi apparatus|membrane|integral component of membrane|	glycosaminoglycan biosynthetic process|proteoglycan biosynthetic process|cellular response to heat|negative regulation of axon regeneration|	acetylglucosaminyltransferase activity|transferase activity|transferase activity, transferring glycosyl groups|protein xylosyltransferase activity|	10	-2.9	13.4	10	-1.9	22.5	-2.9	34.4	N/A	-4.9	-2
ENSMUSG00000015341	GOLGA7	golgi autoantigen, golgin subfamily a, 7	Golgi membrane|palmitoyltransferase complex|Golgi apparatus|Golgi stack|membrane|intrinsic component of Golgi membrane|extracellular vesicular exosome|	Golgi to plasma membrane transport|peptidyl-L-cysteine S-palmitoylation|Golgi to plasma membrane protein transport|protein stabilization|	molecular_function|	10	-1.4	18.1	10	-1	16.4	-1.1	33	N/A	-1.7	-0.7
ENSMUSG00000020238	NCLN	nicalin homolog (zebrafish)	endoplasmic reticulum|membrane|membrane|integral component of membrane|	biological_process|regulation of signal transduction|	molecular_function|	10	-1.3	12.4	10	-0.8	22.3	-0.9	32.7	N/A	-1.4	-0.6
ENSMUSG00000002059	RAB34	RAB34, member RAS oncogene family	ruffle|intracellular|cell|cytoplasm|early endosome|Golgi apparatus|Golgi stack|membrane|cytoplasmic vesicle|vesicle|Golgi cisterna|phagocytic vesicle|perinuclear region of cytoplasm|extracellular vesicular exosome|	GTP catabolic process|transport|endocytosis|small GTPase mediated signal transduction|protein transport|antigen processing and presentation|lysosome localization|Golgi to plasma membrane protein transport|Golgi to plasma membrane protein transport|protein localization to plasma membrane|phagosome maturation|phagosome-lysosome fusion|	nucleotide binding|GTPase activity|protein binding|GTP binding|guanyl nucleotide binding|	10	-0.8	10.8	10	-1	22.1	-1	32.1	N/A	-1.4	-0.6
ENSMUSG00000033809	ALG3	asparagine-linked glycosylation 3 (alpha-1,3-mannosyltransferase)	endoplasmic reticulum|endoplasmic reticulum membrane|membrane|integral component of membrane|	mannosylation|	alpha-1,3-mannosyltransferase activity|transferase activity|transferase activity, transferring glycosyl groups|transferase activity, transferring hexosyl groups|dol-P-Man:Man(5)GlcNAc(2)-PP-Dol alpha-1,3-mannosyltransferase activity|	10	-0.8	10.6	10	-1.1	21.4	-1	31	N/A	-1.4	-0.7
ENSMUSG00000030086	CHCHD6	coiled-coil-helix-coiled-coil-helix domain containing 6	mitochondrion|mitochondrial inner membrane|membrane|	cellular response to DNA damage stimulus|cristae formation|	molecular_function|	10	-1.5	6.19	10	-2	25.7	-1.9	30.7	N/A	-3.5	-1.1
ENSMUSG00000008035	MID1IP1	Mid1 interacting protein 1 (gastrulation specific G12-like (zebrafish))	nucleus|cytoplasm|cytosol|cytoskeleton|microtubule|microtubule cytoskeleton|	lipid metabolic process|negative regulation of microtubule depolymerization|positive regulation of fatty acid biosynthetic process|regulation of lipid biosynthetic process|protein polymerization|positive regulation of ligase activity|	protein binding|protein C-terminus binding|	10	0.6	17.6	10	0.5	13.6	0.6	30.6	N/A	0.4	0.9
ENSMUSG00000033991	TTC37	tetratricopeptide repeat domain 37	nucleus|cytoplasm|transcriptionally active chromatin|Ski complex|	biological_process|	molecular_function|	10	-1.3	14.5	9	-1	17.1	-1.1	30.4	N/A	-1.7	-0.7
ENSMUSG00000064138	FAM172A	family with sequence similarity 172, member A	extracellular region|endoplasmic reticulum|	None	None	10	-2	8.03	10	-1.9	22.7	-1.9	30.1	N/A	-3.8	-1.5
ENSMUSG00000011257	PABPC4	poly(A) binding protein, cytoplasmic 4	nucleus|cytoplasm|cytoplasmic stress granule|ribonucleoprotein complex|	biological_process|	RNA binding|poly(A) binding|poly(U) RNA binding|poly(A) RNA binding|	10	-0.8	7.18	10	-1.5	23.8	-1.3	29.7	N/A	-2	-0.6
ENSMUSG00000040940	ARHGEF1	Rho guanine nucleotide exchange factor (GEF) 1	cytoplasm|plasma membrane|membrane|	regulation of Rho protein signal transduction|termination of G-protein coupled receptor signaling pathway|negative regulation of cell death|	guanyl-nucleotide exchange factor activity|Rho guanyl-nucleotide exchange factor activity|GTPase activator activity|protein binding|poly(A) RNA binding|	10	0.5	12.6	10	0.6	17.8	0.5	29.7	N/A	0.4	0.9
ENSMUSG00000038013	WIPF2	WAS/WASL interacting protein family, member 2	cellular_component|cytoplasm|cytoskeleton|	biological_process|	molecular_function|actin binding|	10	-2.6	5.4	10	-2.2	24.7	-2.5	29	N/A	-4.4	-1.7
ENSMUSG00000032342	MTO1	mitochondrial translation optimization 1 homolog (S. cerevisiae)	mitochondrion|mitochondrion|mitochondrion|	tRNA wobble uridine modification|tRNA processing|oxidation-reduction process|mitochondrial tRNA wobble uridine modification|	poly(A) RNA binding|flavin adenine dinucleotide binding|	9	-0.9	10.9	9	-0.7	18.9	-0.7	28.7	N/A	-1.1	-0.5
ENSMUSG00000032059	ALG9	asparagine-linked glycosylation 9 (alpha 1,2 mannosyltransferase)	endoplasmic reticulum|membrane|membrane|integral component of membrane|	None	molecular_function|transferase activity|transferase activity, transferring glycosyl groups|dol-P-Man:Man(8)GlcNAc(2)-PP-Dol alpha-1,2-mannosyltransferase activity|dol-P-Man:Man(6)GlcNAc(2)-PP-Dol alpha-1,2-mannosyltransferase activity|	10	-0.9	14.5	10	-0.9	14.5	-0.9	28.6	N/A	-1.3	-0.5
ENSMUSG00000042148	COX10	cytochrome c oxidase assembly protein 10	mitochondrion|mitochondrion|membrane|integral component of membrane|mitochondrial membrane|	mitochondrial fission|heme biosynthetic process|heme a biosynthetic process|heme a biosynthetic process|heme a biosynthetic process|mitochondrion organization|respiratory chain complex IV assembly|aerobic respiration|cytochrome complex assembly|protein farnesylation|cellular respiration|heme O biosynthetic process|hydrogen ion transmembrane transport|	cytochrome-c oxidase activity|farnesyltranstransferase activity|prenyltransferase activity|protein geranylgeranyltransferase activity|protein prenyltransferase activity|4-hydroxybenzoate octaprenyltransferase activity|protoheme IX farnesyltransferase activity|transferase activity|(S)-2,3-di-O-geranylgeranylglyceryl phosphate synthase activity|cadaverine aminopropyltransferase activity|agmatine am…	9	-0.9	10.5	9	-0.9	18	-0.9	28.2	N/A	-1.4	-0.7
ENSMUSG00000004961	SYT5	synaptotagmin V	endosome|synaptic vesicle|membrane|integral component of membrane|cell junction|dense core granule|cytoplasmic vesicle|neuron projection|neuronal cell body|synapse|perinuclear region of cytoplasm|	transport|calcium ion-dependent exocytosis|	transporter activity|calcium-dependent phospholipid binding|syntaxin binding|clathrin binding|metal ion binding|protein heterodimerization activity|	10	-0.9	12.1	10	-0.6	16.7	-0.8	27.8	N/A	-1.2	-0.5
ENSMUSG00000036632	ALG5	asparagine-linked glycosylation 5 (dolichyl-phosphate beta-glucosyltransferase)	endoplasmic reticulum|membrane|membrane|integral component of membrane|	determination of left/right symmetry|	dolichyl-phosphate beta-glucosyltransferase activity|transferase activity|transferase activity, transferring glycosyl groups|	10	-0.9	13.1	10	-1	14.4	-1	27.1	N/A	-1.5	-0.7
ENSMUSG00000026810	DPM2	dolichol-phosphate (beta-D) mannosyltransferase 2	glycosylphosphatidylinositol-N-acetylglucosaminyltransferase (GPI-GnT) complex|endoplasmic reticulum|endoplasmic reticulum|membrane|integral component of membrane|integral component of endoplasmic reticulum membrane|dolichol-phosphate-mannose synthase complex|perinuclear region of cytoplasm|	GPI anchor biosynthetic process|macromolecule biosynthetic process|dolichol metabolic process|regulation of protein stability|regulation of catalytic activity|mannosylation|	dolichyl-phosphate beta-D-mannosyltransferase activity|dolichyl-phosphate beta-D-mannosyltransferase activity|protein binding|transferase activity|transferase activity, transferring glycosyl groups|enzyme regulator activity|	10	-1	7.9	10	-1.3	19.8	-1.1	26.6	N/A	-1.7	-0.6
ENSMUSG00000090399	NAV1	neuron navigator 1	cytoplasm|cytoskeleton|microtubule|microtubule cytoskeleton|	microtubule bundle formation|neuron migration|multicellular organismal development|nervous system development|cell differentiation|	nucleotide binding|ATP binding|	10	-1.3	9.97	10	-1.5	16.8	-1.4	26.2	N/A	-2.3	-1
ENSMUSG00000025577	CBX2	chromobox 2	euchromatin|heterochromatin|nucleus|nucleus|PcG protein complex|PcG protein complex|PRC1 complex|	negative regulation of transcription from RNA polymerase II promoter|negative regulation of transcription from RNA polymerase II promoter|transcription, DNA-templated|regulation of transcription, DNA-templated|chromatin modification|development of primary sexual characteristics|	DNA binding|chromatin binding|protein binding|methylated histone binding|	10	-2.8	2.6	10	-2.1	24.7	-2.7	25.8	N/A	-4.8	-1.8
ENSMUSG00000027324	RPUSD2	RNA pseudouridylate synthase domain containing 2	cellular_component|	pseudouridine synthesis|RNA modification|	RNA binding|pseudouridine synthase activity|poly(A) RNA binding|	10	-1	7.74	10	-0.9	18	-0.9	25.3	N/A	-1.6	-0.6
ENSMUSG00000030168	ADIPOR2	adiponectin receptor 2	plasma membrane|plasma membrane|membrane|integral component of membrane|	lipid metabolic process|fatty acid metabolic process|hormone-mediated signaling pathway|fatty acid oxidation|negative regulation of cell growth|adiponectin-activated signaling pathway|adiponectin-activated signaling pathway|positive regulation of glucose import|	receptor activity|hormone binding|hormone binding|identical protein binding|protein heterodimerization activity|adiponectin binding|	10	-1.5	2.85	10	-1.8	23.3	-1.8	25.1	N/A	-3	-1.2
ENSMUSG00000040124	GORAB	golgin, RAB6-interacting	nucleus|cytoplasm|cytoplasm|Golgi apparatus|	biological_process|	protein binding|	10	-2.3	3.61	10	-1.7	22.6	-2.2	24.8	N/A	-3.9	-1.4
ENSMUSG00000090110	MTCP1	mature T cell proliferation 1	mitochondrion|mitochondrion|	None	None	7	-2.6	1.99	7	-1.8	23.8	-2.5	24.7	N/A	-4.9	-1.7
ENSMUSG00000054428	ATPIF1	ATPase inhibitory factor 1	mitochondrion|mitochondrion|mitochondrial proton-transporting ATP synthase complex|cell surface|	negative regulation of endothelial cell proliferation|heme biosynthetic process|heme biosynthetic process|erythrocyte differentiation|erythrocyte differentiation|negative regulation of nucleotide metabolic process|negative regulation of hydrolase activity|reactive oxygen species metabolic process|positive regulation of mitochondrial outer membrane permeabilization involved in apoptotic signaling …	enzyme inhibitor activity|protein binding|ATPase inhibitor activity|angiostatin binding|ATPase binding|	10	-1.1	12.4	10	-0.6	14.6	-0.8	24.5	N/A	-1.4	-0.5
ENSMUSG00000030727	RABEP2	rabaptin, RAB GTPase binding effector protein 2	nucleus|cytoplasm|endosome|	transport|endocytosis|protein transport|	GTPase activator activity|growth factor activity|	10	-0.4	3.18	10	-1.7	25.4	-1.7	24.4	N/A	-2.7	-0.4
ENSMUSG00000016637	IFT27	intraflagellar transport 27	intracellular|cell|centrosome|cilium|cilium|intraciliary transport particle B|cell projection|sperm midpiece|sperm principal piece|	small GTPase mediated signal transduction|intraciliary transport|	nucleotide binding|protein binding|GTP binding|	10	-1.6	7.99	10	-1.5	15.7	-1.5	23.3	N/A	-2.8	-1
ENSMUSG00000025971	9430016H08RIK	RIKEN cDNA 9430016H08 gene	cellular_component|mitochondrion|	biological_process|	molecular_function|	10	-2.1	7.02	10	-1.6	17.4	-1.9	23.1	N/A	-3.8	-1.3
ENSMUSG00000038811	GNGT2	guanine nucleotide binding protein (G protein), gamma transducing activity polypeptide 2	heterotrimeric G-protein complex|plasma membrane|membrane|	GTP catabolic process|signal transduction|G-protein coupled receptor signaling pathway|	signal transducer activity|	10	-1.6	11.4	10	-1.5	12	-1.5	22.9	N/A	-2.8	-1
ENSMUSG00000090523	GYPC	glycophorin C	plasma membrane|membrane|membrane|integral component of membrane|cortical cytoskeleton|cortical cytoskeleton|	biological_process|	molecular_function|	10	-1.4	1.47	10	-1.9	22.3	-1.9	22.9	N/A	-3	-1.4
ENSMUSG00000045007	TUBG2	tubulin, gamma 2	pericentriolar material|gamma-tubulin complex|cytoplasm|centrosome|cytoskeleton|microtubule|spindle microtubule|cytoplasmic microtubule|protein complex|	GTP catabolic process|microtubule-based process|microtubule nucleation|cytoplasmic microtubule organization|protein polymerization|	nucleotide binding|GTPase activity|GTP binding|	10	-4.1	11	10	-0.3	13	-4.1	22.4	N/A	-7.6	-3.7
ENSMUSG00000038608	DOCK10	dedicator of cytokinesis 10	membrane|extracellular vesicular exosome|	small GTPase mediated signal transduction|regulation of cell migration|positive regulation of Rho GTPase activity|	guanyl-nucleotide exchange factor activity|Rho guanyl-nucleotide exchange factor activity|Rho GTPase binding|	10	-0.9	14.8	10	-0.5	8.25	-0.7	21.3	N/A	-1.3	-0.4
ENSMUSG00000066278	VPS37B	vacuolar protein sorting 37B (yeast)	ESCRT I complex|endosome|membrane|midbody|extracellular vesicular exosome|	transport|protein transport|	molecular_function|	10	-0.9	11.3	10	-0.6	10	-0.6	20.7	N/A	-1.1	-0.4
ENSMUSG00000064068	MTX1	metaxin 1	mitochondrion|mitochondrial outer membrane|mitochondrial inner membrane|membrane|integral component of membrane|	protein targeting to mitochondrion|transport|protein transport|	None	9	-1	16.2	10	-0.4	7	-0.9	19.5	N/A	-1.6	-0.3
ENSMUSG00000032066	BCO2	beta-carotene oxygenase 2	intracellular|mitochondrion|	carotenoid metabolic process|carotene metabolic process|carotene metabolic process|carotene catabolic process|carotene catabolic process|retinoic acid metabolic process|retinal metabolic process|regulation of mitochondrial membrane potential|oxidation-reduction process|oxidation-reduction process|regulation of reactive oxygen species metabolic process|	oxidoreductase activity|oxidoreductase activity, acting on single donors with incorporation of molecular oxygen, incorporation of two atoms of oxygen|oxidoreductase activity, acting on single donors with incorporation of molecular oxygen, incorporation of two atoms of oxygen|metal ion binding|dioxygenase activity|	10	0	0	10	-1.8	22.9	-1.8	19.5	N/A	-3	-1.2
ENSMUSG00000017721	PIGT	phosphatidylinositol glycan anchor biosynthesis, class T	cytoplasm|endoplasmic reticulum|membrane|membrane|integral component of membrane|cytoplasmic membrane-bounded vesicle|GPI-anchor transamidase complex|	GPI anchor biosynthetic process|attachment of GPI anchor to protein|neuron differentiation|neuron apoptotic process|	GPI-anchor transamidase activity|	10	-0.6	6.09	10	-0.6	13.7	-0.6	19.4	N/A	-1	-0.4
ENSMUSG00000002930	PPP1R17	protein phosphatase 1, regulatory subunit 17	cytosol|	regulation of phosphatase activity|negative regulation of catalytic activity|negative regulation of catalytic activity|	protein phosphatase inhibitor activity|protein serine/threonine phosphatase inhibitor activity|phosphatase inhibitor activity|	10	-1.3	18.3	10	-0.6	4.94	-1.3	19.3	N/A	-2	-0.6
ENSMUSG00000026887	MRRF	mitochondrial ribosome recycling factor	mitochondrion|	translation|ribosome disassembly|	molecular_function|	10	-2.1	10.3	10	-0.8	11.5	-2.5	19.1	N/A	-3.3	-0.6
ENSMUSG00000026784	PDSS1	prenyl (solanesyl) diphosphate synthase, subunit 1	mitochondrion|	ubiquinone biosynthetic process|ubiquinone biosynthetic process|isoprenoid biosynthetic process|isoprenoid biosynthetic process|protein heterotetramerization|	trans-hexaprenyltranstransferase activity|trans-hexaprenyltranstransferase activity|transferase activity|metal ion binding|protein heterodimerization activity|protein heterodimerization activity|trans-octaprenyltranstransferase activity|	10	-0.6	6.64	10	-0.5	12.8	-0.6	19	N/A	-0.9	-0.3
ENSMUSG00000037933	BICD2	bicaudal D homolog 2 (Drosophila)	intracellular|cell|cytoplasm|Golgi apparatus|Golgi apparatus|cytoskeleton|plasma membrane|cytoplasmic vesicle|	transport|microtubule-based movement|minus-end-directed organelle transport along microtubule|microtubule anchoring at microtubule organizing center|	protein binding|Rab GTPase binding|	10	-0.7	4.31	10	-1.5	16.3	-1.3	18.9	N/A	-2.6	-0.5
ENSMUSG00000015092	EDF1	endothelial differentiation-related factor 1	nucleus|transcription factor TFIID complex|nucleolus|cytoplasm|extracellular vesicular exosome|	transcription, DNA-templated|regulation of transcription, DNA-templated|multicellular organismal development|cell differentiation|positive regulation of DNA binding|regulation of RNA biosynthetic process|	DNA binding|transcription coactivator activity|calmodulin binding|sequence-specific DNA binding|poly(A) RNA binding|	10	-0.9	5.48	10	-0.6	14.2	-1.2	18.9	N/A	-1.7	-0.5
ENSMUSG00000033355	RTP4	receptor transporter protein 4	cytoplasm|membrane|integral component of membrane|	detection of chemical stimulus involved in sensory perception of bitter taste|protein targeting to membrane|	molecular_function|	10	-1.7	8.02	10	-1.5	11.3	-1.6	18.8	N/A	-2.9	-1.2
ENSMUSG00000026755	ARPC5L	actin related protein 2/3 complex, subunit 5-like	cytoplasm|cytoskeleton|extracellular vesicular exosome|	biological_process|regulation of actin filament polymerization|	molecular_function|actin binding|	10	-0.7	8.82	10	-1.1	11.2	-0.9	18.4	N/A	-1.5	-0.5
ENSMUSG00000006021	KPTN	kaptin	cellular_component|cytoplasm|cell projection|	biological_process|	molecular_function|actin binding|	10	-0.7	7.29	10	-1	11.7	-0.9	17.9	N/A	-1.4	-0.5
ENSMUSG00000035248	ZCCHC6	zinc finger, CCHC domain containing 6	cellular_component|	RNA 3'-end processing|	nucleic acid binding|zinc ion binding|transferase activity|nucleotidyltransferase activity|poly(A) RNA binding|metal ion binding|RNA uridylyltransferase activity|	10	-0.6	6.63	10	-0.6	10.4	-0.6	16.7	N/A	-0.9	-0.3
ENSMUSG00000026568	MPC2	mitochondrial pyruvate carrier 2	intracellular|cell|nucleus|mitochondrion|mitochondrion|mitochondrial inner membrane|membrane|integral component of membrane|	pyruvate metabolic process|transport|mitochondrial pyruvate transport|	pyruvate transmembrane transporter activity|	10	0.5	8.8	10	0.6	8.31	0.5	16.7	N/A	0.3	0.9
ENSMUSG00000038240	PDSS2	prenyl (solanesyl) diphosphate synthase, subunit 2	cytoplasm|mitochondrion|	ubiquinone biosynthetic process|ubiquinone biosynthetic process|isoprenoid biosynthetic process|isoprenoid biosynthetic process|regulation of body fluid levels|protein heterotetramerization|	trans-hexaprenyltranstransferase activity|trans-hexaprenyltranstransferase activity|transferase activity|protein heterodimerization activity|protein heterodimerization activity|trans-octaprenyltranstransferase activity|	10	-0.7	6.61	10	-0.6	10.4	-0.6	16.6	N/A	-1	-0.3
ENSMUSG00000002831	PLIN4	perilipin 4	cytoplasm|lipid particle|plasma membrane|membrane|	None	None	10	-0.5	5.71	10	-0.5	11.3	-0.5	16.6	N/A	-0.9	-0.3
ENSMUSG00000038302	LACE1	lactation elevated 1	mitochondrion|	biological_process|	nucleotide binding|molecular_function|ATP binding|	10	-0.7	8.55	10	-0.5	9.18	-0.6	16.6	N/A	-1.1	-0.4
ENSMUSG00000053746	PTRH1	peptidyl-tRNA hydrolase 1 homolog (S. cerevisiae)	mitochondrion|	None	aminoacyl-tRNA hydrolase activity|hydrolase activity|poly(A) RNA binding|	10	-0.9	12.8	10	-0.5	5.11	-0.8	16.4	N/A	-1.3	-0.4
ENSMUSG00000010914	PDHX	pyruvate dehydrogenase complex, component X	mitochondrion|	metabolic process|	transferase activity, transferring acyl groups|	10	0.6	9.55	10	0.5	7.27	0.5	16.4	N/A	0.3	1
ENSMUSG00000022656	PVRL3	poliovirus receptor-related 3	plasma membrane|cell-cell junction|cell-cell adherens junction|membrane|integral component of membrane|cell junction|apical junction complex|synapse|postsynaptic membrane|	lens morphogenesis in camera-type eye|cell adhesion|homophilic cell adhesion|fertilization|single organismal cell-cell adhesion|retina morphogenesis in camera-type eye|	protein binding|protein homodimerization activity|cell adhesion molecule binding|	10	-1.5	5.12	10	-1.5	11.6	-1.5	16.3	N/A	-2.9	-1
ENSMUSG00000038982	BLOC1S5	biogenesis of lysosomal organelles complex-1, subunit 5, muted	intracellular|cell|transport vesicle|BLOC-1 complex|BLOC-1 complex|	anterograde axon cargo transport|vesicle-mediated transport|neuron projection development|melanosome transport|otolith morphogenesis|endosome to melanosome transport|developmental pigmentation|anterograde synaptic vesicle transport|positive regulation of pigment cell differentiation|	protein binding|	10	-0.8	7.11	10	-0.7	9.73	-0.7	16.2	N/A	-1.3	-0.4
ENSMUSG00000098112	BIN2	bridging integrator 2	phagocytic cup|podosome|	phagocytosis, engulfment|cell chemotaxis|podosome assembly|membrane tubulation|	phospholipid binding|	10	-0.7	6.48	10	-1.4	11.2	-1.2	16.2	N/A	-1.9	-0.5
ENSMUSG00000025981	COQ10B	coenzyme Q10 homolog B (S. cerevisiae)	mitochondrion|mitochondrial inner membrane|membrane|	biological_process|	molecular_function|	10	-0.5	2.15	10	-0.7	14.3	-0.7	15.8	N/A	-1.3	-0.4
ENSMUSG00000021303	GNG4	guanine nucleotide binding protein (G protein), gamma 4	heterotrimeric G-protein complex|plasma membrane|membrane|	GTP catabolic process|signal transduction|G-protein coupled receptor signaling pathway|negative regulation of cell growth|	GTPase activity|signal transducer activity|	10	-0.7	5.34	10	-0.7	10.4	-0.7	15.4	N/A	-1.3	-0.4
ENSMUSG00000029319	COQ2	coenzyme Q2 homolog, prenyltransferase (yeast)	mitochondrion|membrane|integral component of membrane|	glycerol metabolic process|ubiquinone biosynthetic process|isoprenoid biosynthetic process|biosynthetic process|	4-hydroxybenzoate decaprenyltransferase activity|prenyltransferase activity|transferase activity|4-hydroxybenzoate nonaprenyltransferase activity|	10	-1.4	7.59	10	-1.4	7.96	-1.4	15.2	N/A	-2.3	-0.5
ENSMUSG00000028923	NECAP2	NECAP endocytosis associated 2	intracellular|plasma membrane|membrane|clathrin vesicle coat|cytoplasmic vesicle|	transport|endocytosis|biological_process|protein transport|	molecular_function|	10	-0.8	8.19	10	-0.7	7.37	-0.7	15.1	N/A	-1.3	-0.4
ENSMUSG00000053253	NDFIP2	Nedd4 family interacting protein 2	cytoplasm|mitochondrion|endosome|endoplasmic reticulum|Golgi apparatus|membrane|integral component of membrane|intracellular membrane-bounded organelle|perinuclear region of cytoplasm|	signal transduction|negative regulation of gene expression|positive regulation of protein ubiquitination|negative regulation of transporter activity|positive regulation of I-kappaB kinase/NF-kappaB signaling|negative regulation of protein transport|	signal transducer activity|WW domain binding|	10	-2	10.9	10	-1.4	5.14	-1.9	14.8	N/A	-3.8	-1.2
ENSMUSG00000037363	LETM2	leucine zipper-EF-hand containing transmembrane protein 2	cellular_component|mitochondrion|mitochondrial inner membrane|membrane|integral component of membrane|	biological_process|	molecular_function|	10	-0.6	6.53	10	-0.5	8.76	-0.6	14.8	N/A	-1	-0.3
ENSMUSG00000017664	SLC35C2	solute carrier family 35, member C2	endoplasmic reticulum-Golgi intermediate compartment|cis-Golgi network|membrane|integral component of membrane|	transport|negative regulation of gene expression|fucosylation|protein O-linked fucosylation|protein O-linked fucosylation|positive regulation of Notch signaling pathway|	molecular_function|	10	-0.9	7.65	10	-0.5	9.8	-0.6	14.8	N/A	-1.2	-0.3
ENSMUSG00000038525	ARMC10	armadillo repeat containing 10	mitochondrion|endoplasmic reticulum|membrane|integral component of membrane|	biological_process|regulation of growth|	molecular_function|	10	-0.7	8.98	10	-0.7	6.19	-0.7	14.8	N/A	-1.1	-0.3
ENSMUSG00000030732	CHRDL2	chordin-like 2	extracellular region|extracellular space|	ossification|multicellular organismal development|cell differentiation|negative regulation of BMP signaling pathway|cartilage development|	protein binding|	10	-0.9	6.24	10	-0.8	8.77	-0.8	14.5	N/A	-1.6	-0.5
ENSMUSG00000031994	ADAMTS8	a disintegrin-like and metallopeptidase (reprolysin type) with thrombospondin type 1 motif, 8	extracellular region|proteinaceous extracellular matrix|extracellular matrix|	proteolysis|	metalloendopeptidase activity|heparin binding|peptidase activity|metallopeptidase activity|zinc ion binding|hydrolase activity|metal ion binding|	10	-1.5	2.76	10	-1.3	12.1	-1.4	14.4	N/A	-2.4	-0.5
ENSMUSG00000032643	FHL3	four and a half LIM domains 3	stress fiber|nucleus|Z disc|	actin cytoskeleton organization|	actin binding|protein binding|zinc ion binding|metal ion binding|	10	-0.5	3.65	10	-0.7	10.7	-0.6	13.9	N/A	-1	-0.3
ENSMUSG00000074211	SDHAF1	succinate dehydrogenase complex assembly factor 1	mitochondrion|mitochondrion|	mitochondrial respiratory chain complex II assembly|	molecular_function|	3	-0.8	8.64	3	-0.6	6.11	-0.7	13.8	N/A	-1.7	-0.4
ENSMUSG00000026798	COQ4	coenzyme Q4 homolog (yeast)	mitochondrion|mitochondrion|mitochondrial inner membrane|membrane|	ubiquinone biosynthetic process|biological_process|	molecular_function|	10	-0.5	3.53	10	-1	11.3	-0.6	13.6	N/A	-1.4	-0.3
ENSMUSG00000018322	TOMM34	translocase of outer mitochondrial membrane 34	nucleus|cytoplasm|mitochondrion|mitochondrial outer membrane|membrane|membrane|	protein targeting to mitochondrion|	protein binding|heat shock protein binding|	10	-0.9	5.76	10	-0.5	9.02	-0.6	13.6	N/A	-1.2	-0.3
ENSMUSG00000021928	EBPL	emopamil binding protein-like	endoplasmic reticulum|membrane|integral component of membrane|	biological_process|sterol metabolic process|	molecular_function|cholestenol delta-isomerase activity|	10	-1.9	17	10	0.1	0.0513	-1.9	13.4	N/A	-3	-0.9
ENSMUSG00000039050	OSBPL2	oxysterol binding protein-like 2	cellular_component|	transport|lipid transport|biological_process|	lipid binding|cholesterol binding|	10	-0.5	5.9	10	-0.4	8.04	-0.4	13.3	N/A	-0.8	-0.2
ENSMUSG00000025157	ZDHHC16	zinc finger, DHHC domain containing 16	cellular_component|endoplasmic reticulum|membrane|integral component of membrane|	apoptotic process|protein palmitoylation|	zinc ion binding|palmitoyltransferase activity|transferase activity|transferase activity, transferring acyl groups|protein-cysteine S-palmitoyltransferase activity|metal ion binding|	10	-0.6	5.37	10	-0.7	8.11	-0.6	13.1	N/A	-1.1	-0.3
ENSMUSG00000021361	TMEM14C	transmembrane protein 14C	mitochondrion|membrane|integral component of membrane|	heme biosynthetic process|biological_process|	molecular_function|	9	-0.6	2.45	9	-1	11.1	-1	13.1	N/A	-1.9	-0.6
ENSMUSG00000032621	SREK1	splicing regulatory glutamine/lysine-rich protein 1	nucleus|spliceosomal complex|mitochondrion|intracellular membrane-bounded organelle|	mRNA processing|biological_process|RNA splicing|	nucleotide binding|nucleic acid binding|poly(A) RNA binding|	10	-0.5	3.84	10	-0.7	9.89	-0.6	13.1	N/A	-1	-0.3
ENSMUSG00000040029	IPO8	importin 8	nucleus|cytoplasm|integral component of plasma membrane|	ATP catabolic process|transport|intracellular protein transport|protein transport|transmembrane transport|	Ran GTPase binding|ATPase activity, coupled to transmembrane movement of substances|	10	-0.5	5.56	10	-0.7	8.04	-0.6	13.1	N/A	-1.1	-0.3
ENSMUSG00000021339	MRS2	MRS2 magnesium homeostasis factor homolog (S. cerevisiae)	mitochondrion|mitochondrial inner membrane|membrane|integral component of membrane|	transport|ion transport|biological_process|magnesium ion transport|	molecular_function|magnesium ion transmembrane transporter activity|	10	-0.7	5.31	10	-0.7	8.03	-0.7	13	N/A	-1.2	-0.4
ENSMUSG00000031819	EMC8	ER membrane protein complex subunit 8	cytoplasm|mitochondrion|membrane|ER membrane protein complex|	biological_process|	molecular_function|	5	0.5	6.49	5	0.5	6.88	0.5	13	N/A	0.2	1.1
ENSMUSG00000038188	SCARF1	scavenger receptor class F, member 1	membrane|integral component of membrane|	receptor-mediated endocytosis|cell adhesion|positive regulation of neuron projection development|neuron remodeling|dendrite development|positive regulation of axon regeneration|	scavenger receptor activity|protein binding|low-density lipoprotein particle binding|	10	-0.6	5.03	10	-1	9.01	-0.9	13	N/A	-1.5	-0.3
ENSMUSG00000025155	DUS1L	dihydrouridine synthase 1-like (S. cerevisiae)	cellular_component|	tRNA processing|oxidation-reduction process|	catalytic activity|oxidoreductase activity|enoyl-[acyl-carrier-protein] reductase activity|tRNA dihydrouridine synthase activity|2,3-dihydroxy-2,3-dihydro-phenylpropionate dehydrogenase activity|cis-2,3-dihydrodiol DDT dehydrogenase activity|trans-9R,10R-dihydrodiolphenanthrene dehydrogenase activity|cis-chlorobenzene dihydrodiol dehydrogenase activity|2,5-dichloro-2,5-cyclohexadiene-1,4-diol deh…	10	-0.5	4.82	10	-0.5	8.45	-0.5	12.9	N/A	-0.9	-0.2
ENSMUSG00000019763	RMND1	required for meiotic nuclear division 1 homolog (S. cerevisiae)	mitochondrion|mitochondrion|	translation|biological_process|	molecular_function|	10	-0.8	7.93	10	-0.6	5.39	-0.6	12.8	N/A	-1.2	-0.3
ENSMUSG00000032101	DDX25	DEAD (Asp-Glu-Ala-Asp) box polypeptide 25	nucleus|nucleus|cytoplasm|cytoplasm|chromatoid body|	ATP catabolic process|ATP catabolic process|mRNA export from nucleus|regulation of translation|transport|multicellular organismal development|spermatogenesis|spermatid development|cell differentiation|mRNA transport|	nucleotide binding|nucleic acid binding|RNA binding|RNA helicase activity|ATP-dependent RNA helicase activity|helicase activity|ATP binding|hydrolase activity|ATPase activity|	10	-0.5	4.12	10	-0.7	9.57	-0.7	12.8	N/A	-1.2	-0.3
ENSMUSG00000034226	RHOV	ras homolog gene family, member V	cellular_component|intracellular|endosome|plasma membrane|membrane|	signal transduction|small GTPase mediated signal transduction|	nucleotide binding|GTP binding|metal ion binding|	10	-1	8.25	10	-0.9	4.9	-0.9	12.7	N/A	-1.8	-0.6
ENSMUSG00000035199	ARL6IP5	ADP-ribosylation factor-like 6 interacting protein 5	cytoplasm|endoplasmic reticulum|cytoskeleton|membrane|integral component of membrane|extracellular vesicular exosome|	intrinsic apoptotic signaling pathway in response to oxidative stress|negative regulation of mitochondrial membrane potential|L-glutamate transport|positive regulation of stress-activated MAPK cascade|positive regulation of apoptotic process|positive regulation of cysteine-type endopeptidase activity involved in apoptotic process|negative regulation of transport|	protein binding|protein C-terminus binding|	10	-2.2	3.04	10	-0.6	11.9	-0.8	12.5	N/A	-2.3	-0.2
ENSMUSG00000047565	ACOT10	acyl-CoA thioesterase 10	mitochondrion|mitochondrion|	acyl-CoA metabolic process|	CoA hydrolase activity|hydrolase activity|2-oxoglutaryl-CoA thioesterase activity|2,4,4-trimethyl-3-oxopentanoyl-CoA thioesterase activity|3-isopropylbut-3-enoyl-CoA thioesterase activity|glutaryl-CoA hydrolase activity|acyl-CoA hydrolase activity|	10	-0.7	7.13	10	-0.5	6.06	-0.6	12.4	N/A	-1.2	-0.3
ENSMUSG00000035139	SECISBP2	SECIS binding protein 2	nucleus|mitochondrion|ribonucleoprotein complex|	biological_process|	RNA binding|mRNA 3'-UTR binding|protein binding|selenocysteine insertion sequence binding|ribonucleoprotein complex binding|poly(A) RNA binding|	10	-0.8	5.25	10	-0.3	7.67	-0.8	12.1	N/A	-1.4	-0.2
ENSMUSG00000048442	SMIM5	small integral membrane protein 5	membrane|integral component of membrane|	biological_process|	molecular_function|	9	-0.3	1.35	9	-1.5	14.3	-1.5	12.1	N/A	-3	-0.3
ENSMUSG00000029499	PXMP2	peroxisomal membrane protein 2	cytoplasm|mitochondrion|peroxisome|peroxisomal membrane|membrane|membrane|integral component of membrane|protein complex|	None	None	10	-0.4	5.08	10	-0.4	7.16	-0.4	11.9	N/A	-0.8	-0.2
ENSMUSG00000001909	TRMT1	tRNA methyltransferase 1	cellular_component|	tRNA processing|biological_process|methylation|	tRNA binding|RNA binding|tRNA (guanine-N2-)-methyltransferase activity|methyltransferase activity|transferase activity|poly(A) RNA binding|metal ion binding|	10	-1.1	1.73	10	-0.6	10.7	-0.6	11.9	N/A	-1.4	-0.3
ENSMUSG00000061802	ARMC4	armadillo repeat containing 4	nucleus|cytoplasm|cytoskeleton|cilium|axoneme|cell projection|ciliary base|	cilium movement|ventricular system development|cell projection organization|outer dynein arm assembly|left/right axis specification|	molecular_function|	10	-0.8	4.87	10	-1.2	7.58	-1	11.8	N/A	-1.7	-0.4
ENSMUSG00000032803	CDV3	carnitine deficiency-associated gene expressed in ventricle 3	nucleolus|cytoplasm|cytoplasm|	biological_process|	molecular_function|	10	-0.7	8.75	10	-0.5	3.53	-0.6	11.4	N/A	-1.2	-0.3
ENSMUSG00000038180	SPAG4	sperm associated antigen 4	cytoplasm|cytoskeleton|microtubule|cilium|membrane|integral component of membrane|cell projection|	biological_process|	identical protein binding|	10	-1	6.3	10	-1.1	5.46	-1.1	11.4	N/A	-1.7	-0.4
ENSMUSG00000062232	RAPGEF2	Rap guanine nucleotide exchange factor (GEF) 2	intracellular|cytoplasm|endosome|late endosome|plasma membrane|membrane|cell junction|neuron projection|neuronal cell body|protein complex|synapse|perinuclear region of cytoplasm|	blood vessel development|neuron migration|signal transduction|G-protein coupled receptor signaling pathway|G-protein coupled receptor signaling pathway|neuropeptide signaling pathway|neuropeptide signaling pathway|small GTPase mediated signal transduction|multicellular organismal development|nervous system development|negative regulation of cell proliferation|negative regulation of cell prolifera…	guanyl-nucleotide exchange factor activity|Ras guanyl-nucleotide exchange factor activity|Ras guanyl-nucleotide exchange factor activity|GTPase activator activity|Rap guanyl-nucleotide exchange factor activity|Rap guanyl-nucleotide exchange factor activity|Rap guanyl-nucleotide exchange factor activity|protein kinase binding|PDZ domain binding|beta-1 adrenergic receptor binding|Rap GTPase activat…	9	0.3	3.03	9	0.4	9	0.3	11.2	N/A	0.2	0.8
ENSMUSG00000020132	RAB21	RAB21, member RAS oncogene family	endosome|endoplasmic reticulum|Golgi apparatus|membrane|cytoplasmic vesicle|extracellular vesicular exosome|	GTP catabolic process|transport|small GTPase mediated signal transduction|protein transport|	nucleotide binding|GTPase activity|protein binding|GTP binding|GDP binding|	10	0.7	6.45	10	0.5	5.26	0.5	11.1	N/A	0.2	1.1
ENSMUSG00000038742	ANGPTL6	angiopoietin-like 6	extracellular region|secretory granule|	angiogenesis|multicellular organismal development|cell differentiation|	None	10	-1	7.24	10	-0.5	5.07	-0.6	11.1	N/A	-1.4	-0.3
ENSMUSG00000024911	FIBP	fibroblast growth factor (acidic) intracellular binding protein	nucleus|membrane|extracellular vesicular exosome|	biological_process|	fibroblast growth factor binding|	10	-0.4	3.04	10	-0.6	8.72	-0.5	11.1	N/A	-0.9	-0.2
ENSMUSG00000039678	TBC1D13	TBC1 domain family, member 13	cellular_component|	biological_process|regulation of Rab GTPase activity|	GTPase activator activity|Rab GTPase activator activity|protein binding|	10	0.4	8.4	10	0.3	3.3	0.4	11	N/A	0.2	0.8
ENSMUSG00000026848	TOR1B	torsin family 1, member B	nucleus|nuclear envelope|nuclear envelope|cytoplasm|endoplasmic reticulum|endoplasmic reticulum lumen|endoplasmic reticulum lumen|membrane|extracellular vesicular exosome|	ATP catabolic process|endoplasmic reticulum organization|chaperone mediated protein folding requiring cofactor|protein homooligomerization|protein homooligomerization|nuclear membrane organization|	nucleotide binding|protein binding|ATP binding|hydrolase activity|ATPase activity|	10	-0.9	11.5	10	-0.3	2.71	-0.4	10.7	N/A	-1.3	-0.2
ENSMUSG00000023094	MSRB2	methionine sulfoxide reductase B2	mitochondrion|	response to oxidative stress|actin filament polymerization|protein repair|oxidation-reduction process|	actin binding|peptide-methionine (S)-S-oxide reductase activity|zinc ion binding|oxidoreductase activity|oxidoreductase activity, acting on a sulfur group of donors, disulfide as acceptor|peptide-methionine (R)-S-oxide reductase activity|metal ion binding|methionine-R-sulfoxide reductase activity|	10	-1.8	14.1	10	-0.1	0.37	-1.8	10.7	N/A	-3	-0.3
ENSMUSG00000007610	GTPBP3	GTP binding protein 3	intracellular|nucleus|mitochondrion|mitochondrion|	GTP catabolic process|tRNA modification|tRNA processing|	nucleotide binding|GTPase activity|GTP binding|	10	-0.3	3.41	10	-0.4	7.41	-0.4	10.3	N/A	-0.7	-0.2
ENSMUSG00000027601	MTFR1	mitochondrial fission regulator 1	cytoplasm|mitochondrion|mitochondrion|plasma membrane|	aerobic respiration|	None	10	-0.8	5.01	10	-0.6	5.41	-0.6	9.86	N/A	-1.2	-0.2
ENSMUSG00000045288	USH1G	Usher syndrome 1G	cytoplasm|cytoskeleton|plasma membrane|actin cytoskeleton|membrane|	sensory perception of sound|sensory perception of sound|inner ear morphogenesis|photoreceptor cell maintenance|sensory perception of light stimulus|equilibrioception|inner ear receptor cell differentiation|	protein binding|spectrin binding|protein homodimerization activity|	10	-0.7	8.33	10	-1.2	2.56	-1	9.83	N/A	-1.7	-0.3
ENSMUSG00000021532	FASTKD3	FAST kinase domains 3	mitochondrion|mitochondrion|	cellular respiration|cellular respiration|	protein kinase activity|poly(A) RNA binding|	10	-0.4	2.58	10	-0.4	7.58	-0.4	9.82	N/A	-1.2	0.5
ENSMUSG00000026342	SLC35F5	solute carrier family 35, member F5	cellular_component|membrane|integral component of membrane|	transport|biological_process|	molecular_function|	10	-0.6	7.16	10	-0.3	3.13	-0.5	9.71	N/A	-1	-0.2
ENSMUSG00000025158	RFNG	RFNG O-fucosylpeptide 3-beta-N-acetylglucosaminyltransferase	Golgi apparatus|membrane|integral component of membrane|integral component of Golgi membrane|extracellular vesicular exosome|	multicellular organismal development|pattern specification process|nervous system development|cell differentiation|positive regulation of protein binding|negative regulation of Notch signaling pathway|positive regulation of Notch signaling pathway|	transferase activity|transferase activity, transferring glycosyl groups|O-fucosylpeptide 3-beta-N-acetylglucosaminyltransferase activity|metal ion binding|	10	-0.4	3.53	10	-0.4	6.48	-0.4	9.65	N/A	-0.9	-0.2
ENSMUSG00000037287	TBCEL	tubulin folding cofactor E-like	cellular_component|cytoplasm|cytoskeleton|	biological_process|	molecular_function|	10	-0.6	2.99	10	-0.5	6.99	-0.5	9.58	N/A	-1	-0.2
ENSMUSG00000060376	BCKDHA	branched chain ketoacid dehydrogenase E1, alpha polypeptide	mitochondrion|mitochondrion|mitochondrial alpha-ketoglutarate dehydrogenase complex|	metabolic process|branched-chain amino acid catabolic process|oxidation-reduction process|	alpha-ketoacid dehydrogenase activity|3-methyl-2-oxobutanoate dehydrogenase (2-methylpropanoyl-transferring) activity|oxidoreductase activity|oxidoreductase activity, acting on the aldehyde or oxo group of donors, disulfide as acceptor|protein complex binding|metal ion binding|	10	-0.3	1.67	10	-0.5	8.54	-0.4	9.41	N/A	-1	-0.2
ENSMUSG00000051811	COX6B2	cytochrome c oxidase subunit VIb polypeptide 2	mitochondrion|mitochondrial crista|	biological_process|	molecular_function|cytochrome-c oxidase activity|	9	-2.3	3.92	9	-1.4	7.91	-2.1	9.31	N/A	-3.5	-0.4
ENSMUSG00000032203	PIGB	phosphatidylinositol glycan anchor biosynthesis, class B	endoplasmic reticulum|endoplasmic reticulum membrane|endoplasmic reticulum membrane|membrane|integral component of membrane|	GPI anchor metabolic process|GPI anchor biosynthetic process|mannosylation|	alpha-1,6-mannosyltransferase activity|alpha-1,2-mannosyltransferase activity|mannosyltransferase activity|alpha-1,3-mannosyltransferase activity|alpha-1,3-galactosyltransferase activity|UDP-glucose:glycoprotein glucosyltransferase activity|glycolipid mannosyltransferase activity|oligosaccharyl transferase activity|dolichyl-phosphate-glucose-glycolipid alpha-glucosyltransferase activity|acetylglu…	10	-0.8	3.64	10	-1.4	6.34	-1.3	9.29	N/A	-2	-0.4
ENSMUSG00000001417	RHBG	Rhesus blood group-associated B glycoprotein	plasma membrane|integral component of plasma membrane|integral component of plasma membrane|spectrin-associated cytoskeleton|membrane|integral component of membrane|basolateral plasma membrane|basolateral plasma membrane|cytoplasmic vesicle|anchored component of plasma membrane|	transport|organic cation transport|ammonium transport|ammonium transport|transepithelial ammonium transport|ammonium transmembrane transport|ammonium transmembrane transport|	ammonium transmembrane transporter activity|ammonium transmembrane transporter activity|ankyrin binding|	10	-0.7	7.53	10	-1.2	2.98	-1	9.25	N/A	-1.7	-0.3
ENSMUSG00000025733	RHOT2	ras homolog gene family, member T2	intracellular|mitochondrion|mitochondrial outer membrane|mitochondrial inner membrane|membrane|membrane|integral component of membrane|integral component of mitochondrial outer membrane|extracellular vesicular exosome|	small GTPase mediated signal transduction|cellular homeostasis|mitochondrion transport along microtubule|mitochondrial outer membrane permeabilization|	nucleotide binding|GTPase activity|calcium ion binding|GTP binding|hydrolase activity|metal ion binding|	10	-0.4	3.5	10	-0.4	6.08	-0.4	9.23	N/A	-0.7	-0.1
ENSMUSG00000053411	CBX7	chromobox 7	nuclear chromatin|heterochromatin|nucleus|nucleus|cytoplasm|PcG protein complex|PRC1 complex|	negative regulation of transcription from RNA polymerase II promoter|transcription, DNA-templated|regulation of transcription, DNA-templated|chromatin modification|sebaceous gland development|	chromatin binding|RNA binding|single-stranded RNA binding|methylated histone binding|	10	-0.5	5.74	10	-0.4	4.33	-0.4	9.22	N/A	-0.9	-0.1
ENSMUSG00000055923	AASDH	aminoadipate-semialdehyde dehydrogenase	cellular_component|	lipid metabolic process|fatty acid metabolic process|biological_process|metabolic process|oxidation-reduction process|	nucleotide binding|molecular_function|catalytic activity|acyl-CoA ligase activity|L-aminoadipate-semialdehyde dehydrogenase activity|succinate-CoA ligase activity|ATP binding|3-oxo-2-(2'-pentenyl)cyclopentane-1-octanoic acid CoA ligase activity|fatty acid ligase activity|oxidoreductase activity|ligase activity|3-isopropenyl-6-oxoheptanoyl-CoA synthetase activity|2-oxo-delta3-4,5,5-trimethylcyclop…	10	-1.2	1.4	10	-1	7.98	-1.1	9.01	N/A	-1.7	-0.2
ENSMUSG00000033557	FAM20B	family with sequence similarity 20, member B	Golgi apparatus|membrane|integral component of membrane|	phosphorylation|	nucleotide binding|ATP binding|phosphofructokinase activity|phosphorylase kinase regulator activity|cobinamide kinase activity|phytol kinase activity|kinase activity|phosphatidylinositol phosphate kinase activity|cyclin-dependent protein serine/threonine kinase regulator activity|transferase activity|phosphotransferase activity, alcohol group as acceptor|phenol kinase activity|cyclin-dependent pr…	10	-0.8	3.01	10	-0.6	6.48	-0.6	8.87	N/A	-1.3	-0.2
ENSMUSG00000079025	GSDMC	gasdermin C	cytoplasm|mitochondrion|microtubule organizing center|	biological_process|	molecular_function|	10	-0.4	2.91	10	-0.7	6.84	-0.5	8.85	N/A	-1.1	-0.2
ENSMUSG00000021216	TUBAL3	tubulin, alpha-like 3	cytoplasm|cytoskeleton|microtubule|protein complex|	GTP catabolic process|microtubule-based process|protein polymerization|	nucleotide binding|GTPase activity|structural constituent of cytoskeleton|GTP binding|	10	-0.5	2.95	10	-0.5	6.11	-0.5	8.72	N/A	-1.1	-0.2
ENSMUSG00000020628	TRAPPC12	trafficking protein particle complex 12	cellular_component|	transport|biological_process|vesicle-mediated transport|	molecular_function|	10	-0.4	1.02	10	-0.9	9.2	-0.7	8.69	N/A	-1.6	-0.2
ENSMUSG00000019158	TMEM160	transmembrane protein 160	mitochondrion|membrane|integral component of membrane|	biological_process|	molecular_function|	10	-1.6	10.6	10	-0.2	1.02	-1.5	8.59	N/A	-2.7	-0.2
ENSMUSG00000042179	PNLIPRP1	pancreatic lipase related protein 1	extracellular region|extracellular space|	lipid metabolic process|	catalytic activity|triglyceride lipase activity|lipase activity|metal ion binding|	10	-0.7	4.74	10	-0.6	4.2	-0.6	8.54	N/A	-1.3	-0.2
ENSMUSG00000031711	ZFP330	zinc finger protein 330	chromosome, centromeric region|nucleus|chromosome|nucleolus|midbody|	None	zinc ion binding|metal ion binding|	10	-2.2	2.89	10	-0.5	8.46	-0.5	8.53	N/A	-2.6	-0.1
ENSMUSG00000034593	MYO5A	myosin VA	ruffle|photoreceptor outer segment|cell|cytoplasm|cytoplasm|cytoplasm|Golgi apparatus|intermediate filament|synaptic vesicle|membrane|myosin complex|secretory granule|secretory granule|axon|insulin-responsive compartment|microtubule plus-end|melanosome|actomyosin|actomyosin, myosin complex part|neuron projection|neuronal cell body|neuronal cell body|	melanin metabolic process|transport|exocytosis|synaptic transmission|visual perception|metabolic process|protein transport|vesicle-mediated transport|regulation of exocytosis|actin filament-based movement|actin filament-based movement|vesicle transport along actin filament|vesicle transport along actin filament|insulin secretion|melanocyte differentiation|regulation of inositol 1,4,5-trisphosphat…	microfilament motor activity|microfilament motor activity|SNARE binding|nucleotide binding|motor activity|motor activity|actin binding|calcium ion binding|protein binding|calmodulin binding|ATP binding|syntaxin-1 binding|Rab GTPase binding|ATP-dependent protein binding|poly(A) RNA binding|protein heterodimerization activity|protein dimerization activity|calcium-dependent protein binding|	9	-1.6	6.69	9	-1.2	2.86	-1.5	8.42	N/A	-3	-0.8
ENSMUSG00000037979	CCDC92	coiled-coil domain containing 92	cytoplasm|centriole|cytoskeleton|	biological_process|	molecular_function|	10	-0.5	3.22	10	-0.4	5.54	-0.4	8.36	N/A	-1.1	-0.1
ENSMUSG00000044086	LMOD3	leiomodin 3 (fetal)	cellular_component|	biological_process|	molecular_function|	9	-0.5	5.21	9	-0.3	3.74	-0.4	8.31	N/A	-1.2	-0.1
ENSMUSG00000038046	RNMTL1	RNA methyltransferase like 1	mitochondrion|	RNA processing|biological_process|methylation|	rRNA (adenine-N6,N6-)-dimethyltransferase activity|RNA binding|protein C-terminal carboxyl O-methyltransferase activity|tRNA (guanine-N2-)-methyltransferase activity|methyltransferase activity|C-methyltransferase activity|N-methyltransferase activity|O-methyltransferase activity|S-methyltransferase activity|RNA methyltransferase activity|mRNA methyltransferase activity|tRNA methyltransferase acti…	10	-0.3	2.53	10	-0.4	6.05	-0.4	8.02	N/A	-0.9	-0.1
ENSMUSG00000019851	PERP	PERP, TP53 apoptosis effector	mitochondrion|Golgi apparatus|plasma membrane|integral component of plasma membrane|membrane|integral component of membrane|cell junction|	desmosome organization|apoptotic process|cell adhesion|heterotypic cell-cell adhesion|positive regulation of proteolysis|intrinsic apoptotic signaling pathway by p53 class mediator|amelogenesis|activation of cysteine-type endopeptidase activity|	None	10	-1.2	3.1	10	-0.7	5.38	-0.8	8	N/A	-1.8	-0.3
ENSMUSG00000090273	PRR22	proline rich 22	cellular_component|	biological_process|	molecular_function|	10	-0.6	7.07	10	-0.4	1.27	-0.6	7.83	N/A	-1.4	-0.2
ENSMUSG00000086784	ISOC2A	isochorismatase domain containing 2a	nucleus|cytoplasm|mitochondrion|	metabolic process|protein destabilization|	molecular_function|catalytic activity|	10	-0.5	4.23	10	-0.3	4.35	-0.3	7.77	N/A	-0.9	-0.1
ENSMUSG00000018819	LSP1	lymphocyte specific 1	plasma membrane|membrane|membrane|extracellular vesicular exosome|	apoptotic process|chemotaxis|defense response|cytoskeleton organization|signal transduction|	actin binding|signal transducer activity|	10	-2.2	2.99	10	-1.4	6.19	-2.1	7.6	N/A	-4	-1.2
ENSMUSG00000044042	FMN1	formin 1	nucleus|cytoplasm|cytoskeleton|actin filament|plasma membrane|microtubule cytoskeleton|membrane|cell junction|	kidney development|gene expression|positive regulation of actin filament polymerization|forelimb morphogenesis|hindlimb morphogenesis|actin nucleation|skeletal system morphogenesis|dendrite morphogenesis|dendrite morphogenesis|positive regulation of actin nucleation|positive regulation of focal adhesion assembly|limb development|ureteric bud invasion|	actin binding|protein binding|microtubule binding|SH3 domain binding|	10	-2.3	2.68	10	-0.6	7.47	-0.6	7.58	N/A	-2.7	-0.1
ENSMUSG00000028148	THEM5	thioesterase superfamily member 5	mitochondrion|mitochondrial matrix|	lipid metabolic process|fatty acid metabolic process|long-chain fatty-acyl-CoA metabolic process|cardiolipin acyl-chain remodeling|	palmitoyl-CoA hydrolase activity|hydrolase activity|	10	-0.6	2.89	10	-0.5	4.89	-0.5	7.4	N/A	-1.1	-0.1
ENSMUSG00000022765	SNAP29	synaptosomal-associated protein 29	cytoplasm|centrosome|membrane|cell junction|SNARE complex|neuron projection|synapse|	autophagic vacuole fusion|transport|autophagy|protein transport|	syntaxin binding|	10	-0.4	2.53	10	-0.3	5.09	-0.4	7.27	N/A	-0.8	-0.1
ENSMUSG00000032449	SLC25A36	solute carrier family 25, member 36	mitochondrion|mitochondrial inner membrane|membrane|integral component of membrane|	transport|response to estradiol|transmembrane transport|	molecular_function|	10	-0.4	3.37	10	-0.3	4.32	-0.4	7.17	N/A	-0.8	-0.1
ENSMUSG00000052273	DNAH3	dynein, axonemal, heavy chain 3	cellular_component|cytoplasm|cytoskeleton|microtubule|cilium|dynein complex|cell projection|	microtubule-based movement|biological_process|	nucleotide binding|molecular_function|motor activity|microtubule motor activity|ATP binding|	10	0.5	5.47	10	0.4	2.16	0.5	7.09	N/A	-0.7	1.4
ENSMUSG00000032194	KANK2	KN motif and ankyrin repeat domains 2	cytoplasm|mitochondrion|	negative regulation of transcription from RNA polymerase II promoter|transcription, DNA-templated|regulation of transcription, DNA-templated|apoptotic process|negative regulation of cell proliferation|negative regulation of intracellular estrogen receptor signaling pathway|negative regulation of programmed cell death|negative regulation of stress fiber assembly|negative regulation of G1/S transit…	molecular_function|	10	-0.5	5.22	10	-0.5	2.11	-0.5	7.02	N/A	-1.4	-0.1
ENSMUSG00000056293	GSDMC2	gasdermin C2	cytoplasm|mitochondrion|microtubule organizing center|	biological_process|	molecular_function|	10	-0.4	1.03	10	-0.4	6.24	-0.4	7	N/A	-1.1	-0.1
ENSMUSG00000040797	IQSEC3	IQ motif and Sec7 domain 3	nucleus|cytoplasm|cell junction|postsynaptic membrane|inhibitory synapse|	actin cytoskeleton organization|regulation of ARF protein signal transduction|activation of ARF GTPase activity|positive regulation of GTPase activity|regulation of small GTPase mediated signal transduction|	ARF guanyl-nucleotide exchange factor activity|protein binding|	10	-0.6	5.77	10	-0.3	2.34	-0.5	6.98	N/A	-1.1	-0.1
ENSMUSG00000061702	TMEM91	transmembrane protein 91	cellular_component|membrane|integral component of membrane|	hematopoietic progenitor cell differentiation|response to biotic stimulus|	molecular_function|	10	-1.3	2.32	10	1	5.62	-1	6.95	N/A	-2	1.2
ENSMUSG00000054455	VAPB	vesicle-associated membrane protein, associated protein B and C	endoplasmic reticulum|endoplasmic reticulum membrane|Golgi apparatus|membrane|integral component of membrane|	cellular calcium ion homeostasis|response to unfolded protein|activation of signaling protein activity involved in unfolded protein response|modulation by virus of host morphology or physiology|endoplasmic reticulum unfolded protein response|positive regulation of viral genome replication|	structural molecule activity|enzyme binding|protein homodimerization activity|protein heterodimerization activity|beta-tubulin binding|	10	-0.4	3.73	10	-0.3	3.59	-0.4	6.86	N/A	-1	-0.1
ENSMUSG00000027739	RAB33B	RAB33B, member RAS oncogene family	Golgi apparatus|Golgi lumen|Golgi lumen|membrane|extracellular vesicular exosome|	transport|autophagy|small GTPase mediated signal transduction|protein transport|regulation of retrograde vesicle-mediated transport, Golgi to ER|regulation of autophagic vacuole assembly|	nucleotide binding|protein binding|GTP binding|	10	-0.5	3.65	10	-0.3	4.1	-0.4	6.81	N/A	-0.9	-0.1
ENSMUSG00000044496	2510039O18RIK	RIKEN cDNA 2510039O18 gene	membrane|membrane|integral component of membrane|	biological_process|	molecular_function|	10	-0.5	3.07	10	-0.4	4.2	-0.4	6.78	N/A	-1.3	-0.1
ENSMUSG00000059668	KRT4	keratin 4	nucleus|intermediate filament|cell surface|keratin filament|keratin filament|intermediate filament cytoskeleton|	cytoskeleton organization|embryo development|epithelial cell differentiation|negative regulation of epithelial cell proliferation|	structural molecule activity|protein heterodimerization activity|	10	-0.5	2.81	10	-0.6	4.3	-0.6	6.74	N/A	-1.5	0.7
ENSMUSG00000034209	RASL10A	RAS-like, family 10, member A	cellular_component|nucleus|plasma membrane|membrane|	GTP catabolic process|signal transduction|small GTPase mediated signal transduction|biological_process|	nucleotide binding|GTP binding|	10	-0.5	3.49	10	-0.3	3.86	-0.4	6.63	N/A	-1.2	-0.1
ENSMUSG00000025868	HIGD2A	HIG1 domain family, member 2A	mitochondrion|mitochondrial inner membrane|membrane|integral component of membrane|	transport|negative regulation of apoptotic process|oxidation-reduction process|mitochondrial respiratory chain supercomplex assembly|	molecular_function|	10	-0.3	0.98	10	-0.5	6.07	-0.4	6.48	N/A	-1.2	-0.1
ENSMUSG00000039956	MRAP	melanocortin 2 receptor accessory protein	endoplasmic reticulum|plasma membrane|membrane|integral component of membrane|	positive regulation of cAMP biosynthetic process|protein localization to cell surface|brown fat cell differentiation|	corticotropin hormone receptor binding|type 3 melanocortin receptor binding|type 4 melanocortin receptor binding|type 5 melanocortin receptor binding|type 1 melanocortin receptor binding|	10	-2.6	2.63	10	-2.6	4.17	-2.6	6.48	N/A	-5	-1
ENSMUSG00000052911	LAMB2	laminin, beta 2	extracellular region|proteinaceous extracellular matrix|basement membrane|basement membrane|basal lamina|laminin-3 complex|laminin-3 complex|extracellular matrix|laminin complex|synapse|extracellular vesicular exosome|	cell morphogenesis involved in differentiation|cell adhesion|axon guidance|neuromuscular junction development|visual perception|astrocyte development|Schwann cell development|neuron projection development|axon extension involved in regeneration|synapse organization|retina development in camera-type eye|metanephric glomerular visceral epithelial cell development|metanephric glomerular basement mem…	integrin binding|	10	-0.3	1.85	10	-0.5	5.03	-0.4	6.42	N/A	-1.1	0
ENSMUSG00000005881	ERGIC3	ERGIC and golgi 3	endoplasmic reticulum|Golgi apparatus|membrane|membrane|integral component of membrane|	transport|biological_process|vesicle-mediated transport|	molecular_function|	10	-1.1	0.771	10	-0.4	6.07	-0.4	6.39	N/A	-1.4	-0.1
ENSMUSG00000090000	IER3IP1	immediate early response 3 interacting protein 1	endoplasmic reticulum|Golgi apparatus|membrane|membrane|integral component of membrane|	regulation of fibroblast apoptotic process|	molecular_function|	10	-0.5	3.5	10	-0.4	3.5	-0.4	6.39	N/A	-1.3	-0.1
ENSMUSG00000029442	WDR66	WD repeat domain 66	cellular_component|	biological_process|	molecular_function|	9	-1.4	4.31	10	-1.2	2.57	-1.2	6.28	N/A	-2.7	-0.3
ENSMUSG00000020788	ATP2A3	ATPase, Ca++ transporting, ubiquitous	nucleus|endoplasmic reticulum|endoplasmic reticulum|endoplasmic reticulum membrane|membrane|integral component of membrane|sarcoplasmic reticulum|	ATP catabolic process|transport|ion transport|cation transport|calcium ion transport|calcium ion transmembrane transport|	nucleotide binding|calcium-transporting ATPase activity|ATP binding|hydrolase activity|cation-transporting ATPase activity|metal ion binding|	10	0.5	4.22	10	-1.5	8.15	-1.5	6.22	N/A	-3	0.6
ENSMUSG00000032548	SLCO2A1	solute carrier organic anion transporter family, member 2a1	plasma membrane|integral component of plasma membrane|membrane|integral component of membrane|	transport|prostaglandin transport|ion transmembrane transport|	transporter activity|prostaglandin transmembrane transporter activity|	10	-0.8	2.93	10	-0.8	3.5	-0.8	6.13	N/A	-1.7	-0.1
ENSMUSG00000030546	PLIN1	perilipin 1	endoplasmic reticulum|lipid particle|lipid particle|cytosol|	lipid metabolic process|lipid catabolic process|	protein binding|	10	-0.4	3.59	10	-0.4	2.83	-0.4	6.11	N/A	-1	0
ENSMUSG00000060012	KIF13B	kinesin family member 13B	cytoplasm|microtubule|axon|	regulation of axonogenesis|	nucleotide binding|ATP binding|protein kinase binding|14-3-3 protein binding|	10	-0.4	3.5	10	-0.4	2.86	-0.4	6.05	N/A	-1.2	0
ENSMUSG00000019789	HEY2	hairy/enhancer-of-split related with YRPW motif 2	nucleus|nucleus|transcription factor complex|cytoplasm|Sin3 complex|transcriptional repressor complex|	negative regulation of transcription from RNA polymerase II promoter|negative regulation of transcription from RNA polymerase II promoter|negative regulation of transcription from RNA polymerase II promoter|negative regulation of transcription from RNA polymerase II promoter|blood vessel development|vasculogenesis|muscular septum morphogenesis|outflow tract morphogenesis|atrioventricular valve de…	RNA polymerase II core promoter sequence-specific DNA binding transcription factor activity|protein binding transcription factor activity|RNA polymerase II activating transcription factor binding|DNA binding|sequence-specific DNA binding transcription factor activity|sequence-specific DNA binding transcription factor activity|sequence-specific DNA binding transcription factor activity|protein bin…	10	-0.4	2.65	10	-0.3	3.7	-0.4	6.04	N/A	-1.2	0
ENSMUSG00000038342	MLXIP	MLX interacting protein	nucleus|cytoplasm|mitochondrion|mitochondrial outer membrane|membrane|	transcription, DNA-templated|regulation of transcription, DNA-templated|nucleocytoplasmic transport|	DNA binding|protein binding|protein dimerization activity|	10	-0.3	4.13	10	-0.2	2.15	-0.3	5.9	N/A	-1.1	0
ENSMUSG00000041842	FHDC1	FH2 domain containing 1	cellular_component|	biological_process|	molecular_function|	10	-2.1	5.95	10	-0.4	5.65	-0.6	5.82	N/A	-3.5	-0.2
ENSMUSG00000033707	LRRC24	leucine rich repeat containing 24	cellular_component|membrane|integral component of membrane|	biological_process|	molecular_function|	10	-1.2	5.32	10	-0.5	3.66	-0.8	5.74	N/A	-1.9	-0.3
ENSMUSG00000047766	LRRC49	leucine rich repeat containing 49	cellular_component|cytoplasm|cytoskeleton|microtubule|	biological_process|	molecular_function|	10	-1.5	4.95	10	-0.7	3.19	-0.8	5.68	N/A	-2.5	-0.1
ENSMUSG00000024883	RIN1	Ras and Rab interactor 1	cytoplasm|cytoskeleton|plasma membrane|membrane|dendrite|neuronal cell body|	endocytosis|signal transduction|memory|associative learning|negative regulation of synaptic plasticity|	GTPase activator activity|Ras GTPase binding|	10	-0.6	3.69	10	-0.7	2.28	-0.6	5.66	N/A	-1.4	0
ENSMUSG00000036908	UNC93B1	unc-93 homolog B1 (C. elegans)	intracellular|cell|lysosome|endosome|endosome|endoplasmic reticulum|endoplasmic reticulum|membrane|integral component of membrane|cytoplasmic vesicle|early phagosome|	toll-like receptor signaling pathway|immune system process|intracellular protein transport|antigen processing and presentation of exogenous peptide antigen via MHC class II|toll-like receptor 3 signaling pathway|toll-like receptor 3 signaling pathway|toll-like receptor 7 signaling pathway|toll-like receptor 7 signaling pathway|toll-like receptor 9 signaling pathway|toll-like receptor 9 signaling …	protein binding|Toll-like receptor binding|	10	-0.5	4.45	10	-1.2	2.93	-1	5.65	N/A	-1.8	-0.2
ENSMUSG00000028760	EIF4G3	eukaryotic translation initiation factor 4 gamma, 3	cellular_component|	positive regulation of protein phosphorylation|translation|translational initiation|regulation of translation|spermatogenesis|positive regulation of translation|positive regulation of meiosis I|	RNA binding|translation initiation factor activity|protein binding|poly(A) RNA binding|	10	-0.4	1.6	10	-0.3	4.27	-0.3	5.58	N/A	-1.1	0
ENSMUSG00000041642	KIF21B	kinesin family member 21B	cytoplasm|cytoskeleton|kinesin complex|microtubule|cell projection|	microtubule-based movement|	nucleotide binding|microtubule motor activity|ATP binding|microtubule binding|	10	-0.4	2.55	10	-0.3	3.39	-0.4	5.53	N/A	-1.2	0
ENSMUSG00000042759	APOBR	apolipoprotein B receptor	plasma membrane|membrane|membrane|very-low-density lipoprotein particle|low-density lipoprotein particle|chylomicron|	lipid metabolic process|triglyceride metabolic process|transport|lipid transport|receptor-mediated endocytosis|steroid metabolic process|cholesterol metabolic process|	lipoprotein particle receptor activity|very-low-density lipoprotein particle receptor activity|	10	-0.4	0.675	10	-0.6	5.2	-0.5	5.52	N/A	-1.3	0.1
ENSMUSG00000025816	SEC61A2	Sec61, alpha subunit 2 (S. cerevisiae)	cellular_component|endoplasmic reticulum|membrane|integral component of membrane|	transport|protein transport|	ribosome binding|	10	-0.4	2.47	10	-0.4	3.31	-0.4	5.48	N/A	-1.1	0.2
ENSMUSG00000054619	METTL7A1	methyltransferase like 7A1	extracellular vesicular exosome|	biological_process|methylation|	molecular_function|methyltransferase activity|transferase activity|	10	-0.6	4.23	10	-0.3	2.33	-0.5	5.47	N/A	-1.3	0
ENSMUSG00000033658	DDX19B	DEAD (Asp-Glu-Ala-Asp) box polypeptide 19b	nuclear envelope|membrane|extracellular vesicular exosome|	biological_process|	nucleotide binding|molecular_function|helicase activity|ATP binding|hydrolase activity|	10	-0.6	5.18	10	-0.1	0.609	-0.7	5.46	N/A	-1.5	0.2
ENSMUSG00000027489	NECAB3	N-terminal EF-hand calcium binding protein 3	Golgi cis cisterna|Golgi cis cisterna|cytoplasm|endoplasmic reticulum|endoplasmic reticulum membrane|Golgi apparatus|	protein metabolic process|protein metabolic process|regulation of amyloid precursor protein biosynthetic process|	calcium ion binding|protein binding|metal ion binding|	10	-0.7	3.64	10	-1	2.6	-0.8	5.35	N/A	-1.8	-0.1
ENSMUSG00000029152	OCIAD1	OCIA domain containing 1	mitochondrion|endosome|membrane|	biological_process|	molecular_function|	10	-0.5	2.8	10	-0.3	3.33	-0.3	5.32	N/A	-1	0.1
ENSMUSG00000020334	SLC22A4	solute carrier family 22 (organic cation transporter), member 4	mitochondrion|mitochondrion|membrane|integral component of membrane|apical plasma membrane|	amino acid transmembrane transport|triglyceride metabolic process|transport|ion transport|sodium ion transport|carnitine metabolic process|organic cation transport|organic cation transport|quaternary ammonium group transport|quaternary ammonium group transport|carnitine transport|carnitine transport|ion transmembrane transport|transmembrane transport|modified amino acid transport|carnitine transm…	nucleotide binding|transporter activity|ATP binding|ion transmembrane transporter activity|organic cation transmembrane transporter activity|carnitine transmembrane transporter activity|carnitine transmembrane transporter activity|symporter activity|cation:cation antiporter activity|quaternary ammonium group transmembrane transporter activity|transmembrane transporter activity|PDZ domain binding|	10	-2.7	0.557	10	-0.2	5.3	-2.9	5.26	N/A	-5	-0.2
ENSMUSG00000041831	SYTL3	synaptotagmin-like 3	membrane|extrinsic component of plasma membrane|	intracellular protein transport|exocytosis|	protein binding|phospholipid binding|calcium-dependent phospholipid binding|zinc ion binding|Rab GTPase binding|neurexin family protein binding|	10	-0.4	2.27	10	-0.5	3.32	-0.4	5.24	N/A	-1.2	0.1
ENSMUSG00000024972	LGALS12	lectin, galactose binding, soluble 12	intracellular|nucleus|mitochondrion|	apoptotic process|intrinsic apoptotic signaling pathway|	carbohydrate binding|lactose binding|	10	-1.3	2.11	10	-1.2	3.48	-1.2	5.22	N/A	-2	-0.3
ENSMUSG00000043079	SYNPO	synaptopodin	stress fiber|cytoplasm|cytoskeleton|plasma membrane|tight junction|actin cytoskeleton|actin cytoskeleton|membrane|cell junction|dendrite|cell projection|dendritic spine|synapse|postsynaptic membrane|	cortical cytoskeleton organization|positive regulation of actin filament bundle assembly|regulation of stress fiber assembly|	actin binding|	10	0.3	2.83	10	0.6	3	0.4	5.11	N/A	-0.2	1.4
ENSMUSG00000024132	ECI1	enoyl-Coenzyme A delta isomerase 1	mitochondrion|mitochondrion|mitochondrion|mitochondrial inner membrane|extracellular vesicular exosome|	lipid metabolic process|fatty acid metabolic process|fatty acid beta-oxidation|metabolic process|	catalytic activity|dodecenoyl-CoA delta-isomerase activity|dodecenoyl-CoA delta-isomerase activity|isomerase activity|identical protein binding|	10	-0.3	1.5	10	-0.4	4.07	-0.3	5.1	N/A	-1.1	0.7
ENSMUSG00000053483	USP21	ubiquitin specific peptidase 21	nucleus|nucleus|cytoplasm|plasma membrane|	transcription, DNA-templated|regulation of transcription, DNA-templated|proteolysis|ubiquitin-dependent protein catabolic process|chromatin modification|histone deubiquitination|positive regulation of transcription, DNA-templated|	transcription coactivator activity|ubiquitin thiolesterase activity|ubiquitin thiolesterase activity|ubiquitin-specific protease activity|peptidase activity|cysteine-type peptidase activity|cysteine-type peptidase activity|hydrolase activity|NEDD8-specific protease activity|ubiquitinyl hydrolase activity|metal ion binding|	10	-0.5	1.72	10	-0.4	3.7	-0.5	5.04	N/A	-1.2	0.1
ENSMUSG00000039585	MYO9A	myosin IXa	intracellular|membrane|integral component of membrane|myosin complex|	signal transduction|intracellular signal transduction|positive regulation of GTPase activity|	nucleotide binding|motor activity|actin binding|GTPase activator activity|ATP binding|metal ion binding|	10	-0.4	2.69	10	-0.3	2.58	-0.4	4.91	N/A	-1.1	1.1
ENSMUSG00000032109	NLRX1	NLR family member X1	mitochondrion|mitochondrial outer membrane|membrane|	immune system process|viral process|negative regulation of interferon-beta production|negative regulation of interleukin-6 production|negative regulation of RIG-I signaling pathway|negative regulation of I-kappaB kinase/NF-kappaB signaling|innate immune response|negative regulation of innate immune response|negative regulation of inflammatory response|	nucleotide binding|protein binding|ATP binding|	10	-0.4	2.62	10	-0.5	2.68	-0.5	4.88	N/A	-1.3	0
ENSMUSG00000024163	MAPK8IP3	mitogen-activated protein kinase 8 interacting protein 3	Golgi membrane|cytoplasm|smooth endoplasmic reticulum|Golgi apparatus|plasma membrane|dendrite|axolemma|cytoplasmic vesicle|cell projection|neuron projection|	in utero embryonic development|JNK cascade|activation of JUN kinase activity|axon guidance|respiratory gaseous exchange|protein localization|post-embryonic development|positive regulation of signal transduction|regulation of gene expression|vesicle-mediated transport|phosphorylation|forebrain development|positive regulation of JUN kinase activity|positive regulation of neuron differentiation|regu…	MAP-kinase scaffold activity|MAP-kinase scaffold activity|protein binding|JUN kinase binding|kinase activity|transferase activity|kinesin binding|mitogen-activated protein kinase kinase binding|mitogen-activated protein kinase kinase binding|mitogen-activated protein kinase kinase kinase binding|	10	-0.3	2.79	10	-0.3	2.35	-0.3	4.86	N/A	-1.2	0.1
ENSMUSG00000038213	TAPBPL	TAP binding protein-like	cellular_component|endoplasmic reticulum|plasma membrane|membrane|integral component of membrane|intracellular membrane-bounded organelle|	negative regulation of antigen processing and presentation of peptide antigen via MHC class I|	protein complex binding|	10	-0.3	0.821	10	-0.4	4.41	-0.4	4.82	N/A	-1.2	0.1
ENSMUSG00000039179	TEKT5	tektin 5	nucleus|	biological_process|	molecular_function|	10	1	3.32	10	1.2	1.92	1	4.74	N/A	0.3	2
ENSMUSG00000035615	FRMPD1	FERM and PDZ domain containing 1	cytoplasm|cytoskeleton|plasma membrane|membrane|extracellular vesicular exosome|	signal transduction|biological_process|	molecular_function|	10	-0.8	3.66	10	-1.3	2.8	-1.1	4.72	N/A	-2	0.1
ENSMUSG00000030276	TTLL3	tubulin tyrosine ligase-like family, member 3	cytoplasm|cytoskeleton|microtubule|cilium|axoneme|microtubule cytoskeleton|cell projection|	cellular protein modification process|protein polyglycylation|protein polyglycylation|cilium assembly|	UDP-N-acetylmuramoylalanyl-D-glutamyl-2,6-diaminopimelate-D-alanyl-D-alanine ligase activity|ligase activity|ribosomal S6-glutamic acid ligase activity|coenzyme F420-0 gamma-glutamyl ligase activity|coenzyme F420-2 alpha-glutamyl ligase activity|protein-glycine ligase activity|protein-glycine ligase activity|protein-glycine ligase activity, initiating|protein-glycine ligase activity, elongating|t…	10	-0.4	3.42	10	-0.2	2.09	-0.3	4.68	N/A	-1.1	0.1
ENSMUSG00000025169	OGFOD3	2-oxoglutarate and iron-dependent oxygenase domain containing 3	membrane|membrane|integral component of membrane|extracellular vesicular exosome|	oxidation-reduction process|	sulfonate dioxygenase activity|molecular_function|iron ion binding|oxidoreductase activity|oxidoreductase activity, acting on paired donors, with incorporation or reduction of molecular oxygen|oxidoreductase activity, acting on paired donors, with incorporation or reduction of molecular oxygen, 2-oxoglutarate as one donor, and incorporation of one atom each of oxygen into both donors|2,4-dichloro…	10	-0.5	1.87	10	-0.4	3.08	-0.4	4.66	N/A	-1.4	0
ENSMUSG00000086040	WIPF3	WAS/WASL interacting protein family, member 3	cytoplasm|	multicellular organismal development|spermatogenesis|biological_process|cell differentiation|	actin binding|SH3 domain binding|	10	-0.6	1.85	10	-0.7	3.14	-0.7	4.64	N/A	-1.7	0.3
ENSMUSG00000003484	CYP4F18	cytochrome P450, family 4, subfamily f, polypeptide 18	cytoplasm|endoplasmic reticulum|membrane|integral component of membrane|apical plasma membrane|intracellular membrane-bounded organelle|	very long-chain fatty acid metabolic process|long-chain fatty acid metabolic process|regulation of blood pressure|drug metabolic process|arachidonic acid metabolic process|epoxygenase P450 pathway|negative regulation of blood coagulation|negative regulation of icosanoid secretion|positive regulation of icosanoid secretion|leukotriene B4 catabolic process|vitamin E metabolic process|vitamin K bios…	monooxygenase activity|iron ion binding|arachidonic acid epoxygenase activity|oxidoreductase activity|oxidoreductase activity, acting on paired donors, with incorporation or reduction of molecular oxygen|alkane 1-monooxygenase activity|heme binding|metal ion binding|vitamin-K-epoxide reductase (warfarin-sensitive) activity|leukotriene-B4 20-monooxygenase activity|arachidonic acid omega-hydroxylas…	10	-0.5	2.78	10	-0.4	2.19	-0.5	4.64	N/A	-1.4	0
ENSMUSG00000033213	AA467197	expressed sequence AA467197	nucleus|mitochondrion|	biological_process|	molecular_function|	10	-1.4	5.49	10	-0.5	1.95	-1.1	4.62	N/A	-2.7	-0.1
ENSMUSG00000060176	KIF27	kinesin family member 27	cytoplasm|cytoskeleton|kinesin complex|microtubule|cilium|cell projection|extracellular vesicular exosome|	epithelial cilium movement|microtubule-based movement|ventricular system development|cell projection organization|cilium assembly|	nucleotide binding|microtubule motor activity|protein binding|ATP binding|microtubule binding|	10	-0.5	4.39	10	-0.3	0.972	-0.4	4.6	N/A	-1.4	0.1
ENSMUSG00000030770	PARVA	parvin, alpha	nucleus|cytoplasm|cytoplasm|cytoskeleton|plasma membrane|focal adhesion|focal adhesion|actin cytoskeleton|membrane|lamellipodium|cell junction|protein complex|	angiogenesis|sprouting angiogenesis|outflow tract septum morphogenesis|chemotaxis|cell adhesion|establishment or maintenance of cell polarity|regulation of cell shape|cell projection organization|actin cytoskeleton organization|actin cytoskeleton reorganization|heterotypic cell-cell adhesion|substrate adhesion-dependent cell spreading|substrate adhesion-dependent cell spreading|protein heteroolig…	actin binding|protein binding|	10	-0.3	1.26	10	-0.5	3.73	-0.5	4.6	N/A	-1.5	0.1
ENSMUSG00000006219	FBLIM1	filamin binding LIM protein 1	stress fiber|cytoplasm|cytoskeleton|cell junction|	cell adhesion|regulation of cell shape|single organismal cell-cell adhesion|regulation of integrin activation|	zinc ion binding|filamin binding|metal ion binding|	10	-0.9	3	10	-0.6	1.95	-0.8	4.47	N/A	-1.8	0
ENSMUSG00000037375	HHAT	hedgehog acyltransferase	endoplasmic reticulum|membrane|integral component of membrane|	smoothened signaling pathway|multicellular organismal development|protein palmitoylation|	nucleotide binding|dihydrolipoamide branched chain acyltransferase activity|sterol O-acyltransferase activity|GTP binding|N-acetyltransferase activity|O-acyltransferase activity|palmitoleoyl [acyl-carrier-protein]-dependent acyltransferase activity|carnitine O-acyltransferase activity|acetyltransferase activity|C-acyltransferase activity|palmitoyltransferase activity|N-acyltransferase activity|ac…	10	0	0	10	-1.4	5.55	-1.4	4.45	N/A	-3	-0.2
ENSMUSG00000032330	COX7A2	cytochrome c oxidase subunit VIIa 2	mitochondrion|mitochondrial inner membrane|mitochondrial respiratory chain|membrane|extracellular vesicular exosome|	biological_process|	molecular_function|cytochrome-c oxidase activity|electron carrier activity|	10	-0.2	0.544	10	-1	5.15	-0.3	4.43	N/A	-1.8	0
ENSMUSG00000020848	DOC2B	double C2, beta	cell|cytoplasm|plasma membrane|plasma membrane|synaptic vesicle|membrane|SNARE complex|	transport|protein localization|positive regulation of vesicle fusion|positive regulation of insulin secretion|positive regulation of calcium ion-dependent exocytosis|calcium ion-dependent exocytosis of neurotransmitter|calcium ion-dependent exocytosis of neurotransmitter|	transporter activity|protein binding|calcium-dependent phospholipid binding|syntaxin binding|	10	-0.2	1.08	10	-0.4	3.78	-0.4	4.43	N/A	-1.2	0.1
ENSMUSG00000049422	CHCHD10	coiled-coil-helix-coiled-coil-helix domain containing 10	mitochondrion|mitochondrion|	oxidative phosphorylation|ATP biosynthetic process|negative regulation of ATP citrate synthase activity|	molecular_function|	10	-2.4	2.01	10	-1.4	4.09	-2.4	4.42	N/A	-4	-0.5
ENSMUSG00000010021	KIF19A	kinesin family member 19A	cytoplasm|cytoskeleton|kinesin complex|microtubule|cilium|axoneme|cell projection|	microtubule-based movement|axonemal microtubule depolymerization|plus-end specific microtubule depolymerization|	nucleotide binding|microtubule motor activity|ATP binding|microtubule binding|plus-end-directed microtubule motor activity|	10	-0.3	1.58	10	-0.4	3.11	-0.3	4.42	N/A	-1.1	0.2
ENSMUSG00000020083	2010107G23RIK	RIKEN cDNA 2010107G23 gene	cellular_component|membrane|integral component of membrane|	biological_process|	protein binding|	10	-0.3	1.41	10	-0.3	3.25	-0.3	4.41	N/A	-1.3	0.1
ENSMUSG00000051998	LAX1	lymphocyte transmembrane adaptor 1	cell|cytoplasm|Golgi apparatus|plasma membrane|membrane|membrane|integral component of membrane|	inactivation of MAPK activity|immune system process|immune response|intracellular signal transduction|B cell activation|lymphocyte activation|immunoglobulin secretion|antigen receptor-mediated signaling pathway|negative regulation of T cell activation|	protein kinase binding|SH2 domain binding|	10	-0.5	2.35	10	-0.5	2.32	-0.5	4.4	N/A	-1.3	0.1
ENSMUSG00000002486	TCHP	trichoplein, keratin filament binding	cytoplasm|mitochondrion|centrosome|cytoskeleton|plasma membrane|membrane|keratin filament|apical cortex|	apoptotic process|negative regulation of cell growth|	molecular_function|	10	-1.7	6.83	10	0.2	0.28	-1.6	4.38	N/A	-3	-0.2
ENSMUSG00000020903	STX8	syntaxin 8	lysosomal membrane|membrane|integral component of membrane|SNARE complex|SNARE complex|late endosome membrane|	transport|intracellular protein transport|vesicle fusion|vesicle fusion|endosome to lysosome transport|vesicle-mediated transport|	SNARE binding|SNAP receptor activity|ubiquitin protein ligase binding|	10	-0.6	3.83	10	-0.3	1.41	-0.4	4.34	N/A	-1.5	0
ENSMUSG00000034037	FGD5	FYVE, RhoGEF and PH domain containing 5	cellular_component|cytoplasm|endosome|endoplasmic reticulum|Golgi apparatus|cytoskeleton|plasma membrane|membrane|cell projection|	biological_process|regulation of Rho protein signal transduction|	molecular_function|guanyl-nucleotide exchange factor activity|Rho guanyl-nucleotide exchange factor activity|metal ion binding|	10	-0.2	0.699	10	-0.3	3.89	-0.3	4.33	N/A	-1.3	0.3
ENSMUSG00000024736	TMEM132A	transmembrane protein 132A	endoplasmic reticulum|Golgi apparatus|membrane|integral component of membrane|	negative regulation of programmed cell death|	molecular_function|	10	-0.6	3.71	10	-0.4	1.02	-0.5	4.32	N/A	-1.6	0
ENSMUSG00000024645	TIMM21	tranlocase of inner mitochondrial membrane 21	mitochondrion|mitochondrial inner membrane presequence translocase complex|membrane|integral component of membrane|	transport|protein transport|protein import into mitochondrial matrix|mitochondrial respiratory chain complex I assembly|mitochondrial respiratory chain complex IV assembly|	molecular_function|	10	-1	0.0128	10	-1.1	4.47	-1.1	4.3	N/A	-2	0
ENSMUSG00000026457	ADIPOR1	adiponectin receptor 1	plasma membrane|plasma membrane|plasma membrane|membrane|membrane|integral component of membrane|	lipid metabolic process|fatty acid metabolic process|hormone-mediated signaling pathway|hormone-mediated signaling pathway|fatty acid oxidation|fatty acid oxidation|negative regulation of cell growth|leptin-mediated signaling pathway|adiponectin-activated signaling pathway|adiponectin-activated signaling pathway|adiponectin-activated signaling pathway|positive regulation of JAK-STAT cascade|posit…	receptor activity|protein binding|protein kinase binding|hormone binding|hormone binding|hormone binding|identical protein binding|protein heterodimerization activity|adiponectin binding|	10	-0.4	1.04	10	-0.4	3.49	-0.4	4.29	N/A	-1.2	0.1
ENSMUSG00000042289	HSD3B7	hydroxy-delta-5-steroid dehydrogenase, 3 beta- and steroid delta-isomerase 7	endoplasmic reticulum|membrane|integral component of membrane|intracellular membrane-bounded organelle|	regulation of cell growth|steroid biosynthetic process|oxidation-reduction process|	C-3 sterol dehydrogenase (C-4 sterol decarboxylase) activity|3-beta-hydroxy-delta5-steroid dehydrogenase activity|aldo-keto reductase (NADP) activity|isocitrate dehydrogenase activity|mevaldate reductase activity|gluconate dehydrogenase activity|steroid dehydrogenase activity|oxidoreductase activity|oxidoreductase activity, acting on the CH-OH group of donors, NAD or NADP as acceptor|epoxide dehy…	9	-0.4	0.834	9	-1	4.13	-0.2	4.28	N/A	-1.8	0
ENSMUSG00000020847	RPH3AL	rabphilin 3A-like (without C2 domains)	cytoplasm|membrane|secretory granule|secretory granule membrane|cytoplasmic vesicle|	intracellular protein transport|exocytosis|regulation of calcium ion-dependent exocytosis|glucose homeostasis|negative regulation of G-protein coupled receptor protein signaling pathway|positive regulation of protein secretion|	protein binding|Rab GTPase binding|LIM domain binding|metal ion binding|	10	-1.4	2.54	10	-0.5	3.41	-0.5	4.26	N/A	-2.3	0.1
ENSMUSG00000037826	PPM1K	protein phosphatase 1K (PP2C domain containing)	mitochondrion|mitochondrion|	protein dephosphorylation|	catalytic activity|phosphoprotein phosphatase activity|protein serine/threonine phosphatase activity|hydrolase activity|metal ion binding|	10	-0.6	3.03	10	-0.4	1.53	-0.6	4.25	N/A	-1.5	0
ENSMUSG00000047635	2810006K23RIK	RIKEN cDNA 2810006K23 gene	cellular_component|mitochondrion|	translation|translational termination|biological_process|	molecular_function|translation release factor activity|	9	0.8	2.54	9	1.2	2.52	1	4.17	N/A	0	2
ENSMUSG00000032589	BSN	bassoon	cytoplasm|cytoskeleton|extrinsic component of membrane|cell junction|axon|dendrite|neuron projection|neuron projection terminus|synapse|synapse|presynaptic active zone|presynaptic active zone|excitatory synapse|	None	protein binding|metal ion binding|	10	-1.4	1.21	10	-1.1	3.74	-1.2	4.15	N/A	-2	0
ENSMUSG00000023912	SLC25A27	solute carrier family 25, member 27	mitochondrion|mitochondrion|membrane|integral component of membrane|neuronal cell body|apical part of cell|	transport|positive regulation of cell proliferation|negative regulation of mitochondrial membrane potential|cellular triglyceride homeostasis|negative regulation of apoptotic process|regulation of glucose import|negative regulation of mitochondrial calcium ion concentration|neuron death|	molecular_function|	10	-0.3	0.768	10	-0.3	3.54	-0.3	4.09	N/A	-1.3	0.4
ENSMUSG00000026860	SH3GLB2	SH3-domain GRB2-like endophilin B2	cytoplasm|	biological_process|	molecular_function|	10	-0.2	0.861	10	-0.9	4.1	-0.3	4.05	N/A	-1.7	0
ENSMUSG00000042705	COMMD10	COMM domain containing 10	cellular_component|	biological_process|	molecular_function|	10	0.1	0.381	10	0.4	4.58	0.3	4.05	N/A	-1.2	1.3
ENSMUSG00000018620	MMP20	matrix metallopeptidase 20 (enamelysin)	extracellular region|proteinaceous extracellular matrix|extracellular matrix|	proteolysis|extracellular matrix disassembly|protein catabolic process|amelogenesis|	metalloendopeptidase activity|calcium ion binding|peptidase activity|metallopeptidase activity|zinc ion binding|hydrolase activity|metal ion binding|	10	-0.3	1.82	10	-0.3	2.47	-0.3	4.04	N/A	-1.4	0.1
ENSMUSG00000024697	GNA14	guanine nucleotide binding protein, alpha 14	heterotrimeric G-protein complex|heterotrimeric G-protein complex|	GTP catabolic process|signal transduction|G-protein coupled receptor signaling pathway|adenylate cyclase-modulating G-protein coupled receptor signaling pathway|phospholipase C-activating dopamine receptor signaling pathway|	nucleotide binding|G-protein coupled receptor binding|GTPase activity|GTPase activity|signal transducer activity|GTP binding|guanyl nucleotide binding|G-protein beta/gamma-subunit complex binding|metal ion binding|	10	-0.4	0.829	10	-0.5	3.45	-0.4	4.03	N/A	-1.3	0.1
ENSMUSG00000038072	GALNT11	UDP-N-acetyl-alpha-D-galactosamine:polypeptide N-acetylgalactosaminyltransferase 11	cellular_component|Golgi apparatus|membrane|integral component of membrane|	Notch signaling pathway|protein O-linked glycosylation via threonine|	polypeptide N-acetylgalactosaminyltransferase activity|Notch binding|transferase activity|transferase activity, transferring glycosyl groups|metal ion binding|	10	-0.2	0.251	10	-0.4	4.15	-0.4	3.9	N/A	-1.3	0.3
ENSMUSG00000033475	TOMM6	translocase of outer mitochondrial membrane 6 homolog (yeast)	mitochondrion|mitochondrion|mitochondrial outer membrane|mitochondrial outer membrane translocase complex|membrane|	transport|biological_process|protein transport|	molecular_function|	10	-0.6	0.719	10	-1.1	3.49	-1.1	3.88	N/A	-2	-0.1
ENSMUSG00000027255	ARFGAP2	ADP-ribosylation factor GTPase activating protein 2	nucleolus|cytoplasm|Golgi apparatus|plasma membrane|membrane|	transport|protein transport|vesicle-mediated transport|regulation of ARF GTPase activity|	GTPase activator activity|ARF GTPase activator activity|zinc ion binding|metal ion binding|	10	-0.1	0.282	10	-1.1	5.62	-0.3	3.81	N/A	-1.9	-0.1
ENSMUSG00000079002	C030006K11RIK	RIKEN cDNA C030006K11 gene	mitochondrion|	biological_process|	molecular_function|	10	-0.4	2.13	10	-0.4	1.91	-0.4	3.8	N/A	-1.4	0.1
ENSMUSG00000056494	CNGB3	cyclic nucleotide gated channel beta 3	photoreceptor outer segment|plasma membrane|integral component of plasma membrane|membrane|integral component of membrane|transmembrane transporter complex|	transport|ion transport|cation transport|cation transport|visual perception|phototransduction, visible light|cyclic nucleotide metabolic process|ion transmembrane transport|regulation of ion transmembrane transport|regulation of membrane potential|response to stimulus|transmembrane transport|potassium ion transmembrane transport|	nucleotide binding|ion channel activity|intracellular cAMP activated cation channel activity|intracellular cGMP activated cation channel activity|intracellular cGMP activated cation channel activity|voltage-gated potassium channel activity|protein binding|cGMP binding|cGMP binding|cGMP binding|	10	-0.5	3.92	10	-0.2	0.0938	-0.5	3.75	N/A	-1.5	0.1
ENSMUSG00000067424	ZFP563	zinc finger protein 563	cellular_component|	biological_process|	molecular_function|metal ion binding|	10	-0.5	3.44	10	-0.3	0.442	-0.5	3.66	N/A	-1.5	0.1
ENSMUSG00000031327	CHIC1	cysteine-rich hydrophobic domain 1	cellular_component|plasma membrane|membrane|cytoplasmic vesicle|	biological_process|	molecular_function|	10	-0.5	0.702	10	-1.4	4.19	-1.3	3.65	N/A	-2	0
ENSMUSG00000034401	SPATA6	spermatogenesis associated 6	cellular_component|extracellular region|	multicellular organismal development|spermatogenesis|biological_process|cell differentiation|	molecular_function|	10	-0.3	1.56	10	-0.3	2.29	-0.3	3.61	N/A	-1.3	0.3
ENSMUSG00000024533	SPIRE1	spire homolog 1 (Drosophila)	intracellular|cell|cytoplasm|Golgi apparatus|cytoskeleton|plasma membrane|cell cortex|membrane|cytoplasmic vesicle membrane|cytoplasmic vesicle|cleavage furrow|	transport|protein transport|vesicle-mediated transport|actin cytoskeleton organization|actin cytoskeleton organization|cleavage furrow formation|polar body extrusion after meiotic divisions|intracellular transport|Golgi vesicle transport|establishment of meiotic spindle localization|establishment of meiotic spindle localization|formin-nucleated actin cable assembly|	molecular_function|actin binding|	10	-0.9	6.2	10	0	0	-0.4	3.61	N/A	-1.8	0
ENSMUSG00000032531	AMOTL2	angiomotin-like 2	intracellular|endosome|tight junction|apical plasma membrane|cytoplasmic vesicle|	Wnt signaling pathway|hippo signaling|	protein binding|identical protein binding|	10	0	0	10	-0.5	5.03	-0.5	3.57	N/A	-1.5	0.1
ENSMUSG00000096141	DNAH7A	dynein, axonemal, heavy chain 7A	cilium|	biological_process|	nucleotide binding|molecular_function|ATP binding|	10	-2.7	1.02	10	-2.8	2.87	-2.8	3.55	N/A	-5	-0.2
ENSMUSG00000004187	KIFC2	kinesin family member C2	cytoplasm|cytoskeleton|kinesin complex|microtubule|	microtubule-based movement|	nucleotide binding|microtubule motor activity|ATP binding|microtubule binding|	10	-0.4	3.02	10	-0.3	0.978	-0.4	3.54	N/A	-1.6	0.1
ENSMUSG00000040220	GAS8	growth arrest specific 8	cytoplasm|Golgi apparatus|cytoskeleton|microtubule|microtubule|cilium|motile cilium|cell projection|	sperm motility|cellular protein localization|cell motility|	Rab GTPase binding|	10	-0.4	0.673	10	-0.4	3.08	-0.4	3.54	N/A	-1.4	0.2
ENSMUSG00000027599	ARMC1	armadillo repeat containing 1	mitochondrion|	biological_process|metal ion transport|	metal ion binding|	10	1	5	10	0.3	0.597	0.9	3.5	N/A	-0.2	2
ENSMUSG00000020003	PEX7	peroxisomal biogenesis factor 7	intracellular|cell|cytoplasm|peroxisome|peroxisomal matrix|cytosol|cytosol|	neuron migration|endochondral ossification|protein targeting to peroxisome|fatty acid beta-oxidation|transport|peroxisome organization|ether lipid biosynthetic process|protein transport|protein import into peroxisome matrix|protein import into peroxisome matrix|	peroxisome matrix targeting signal-2 binding|enzyme binding|protein homodimerization activity|	10	-0.5	3.88	10	-0.1	0.155	-0.5	3.48	N/A	-1.4	0.3
ENSMUSG00000041028	GHITM	growth hormone inducible transmembrane protein	mitochondrion|mitochondrial inner membrane|membrane|integral component of membrane|extracellular vesicular exosome|	apoptotic process|	None	10	-0.3	1.76	10	-0.5	2.34	-0.4	3.48	N/A	-1.5	0.1
ENSMUSG00000043485	KRT34	keratin 34	extracellular space|intermediate filament|extracellular vesicular exosome|	None	structural molecule activity|	10	-0.8	4.01	10	-0.1	0.0148	-0.8	3.48	N/A	-1.9	0
ENSMUSG00000031467	AGPAT5	1-acylglycerol-3-phosphate O-acyltransferase 5 (lysophosphatidic acid acyltransferase, epsilon)	nucleus|mitochondrion|mitochondrion|endoplasmic reticulum|membrane|integral component of membrane|	hematopoietic progenitor cell differentiation|lipid metabolic process|acylglycerol metabolic process|metabolic process|phospholipid biosynthetic process|	1-acylglycerol-3-phosphate O-acyltransferase activity|transferase activity|transferase activity, transferring acyl groups|	10	-0.2	0.335	10	-0.5	4.55	-0.5	3.44	N/A	-1.5	0.2
ENSMUSG00000055044	PDLIM1	PDZ and LIM domain 1 (elfin)	transcription factor complex|cytoplasm|cytoskeleton|	regulation of transcription, DNA-templated|	transcription coactivator activity|protein binding|zinc ion binding|metal ion binding|	10	-0.3	0.851	10	-0.3	2.77	-0.3	3.41	N/A	-1.6	0.4
ENSMUSG00000019054	FIS1	fission 1 (mitochondrial outer membrane) homolog (yeast)	mitochondrion|mitochondrion|mitochondrial outer membrane|peroxisome|peroxisome|integral component of peroxisomal membrane|endoplasmic reticulum|membrane|membrane|integral component of membrane|integral component of mitochondrial outer membrane|protein complex|	mitochondrial fission|mitochondrial fission|mitochondrion degradation|release of cytochrome c from mitochondria|protein targeting to mitochondrion|apoptotic process|positive regulation of cytosolic calcium ion concentration|mitochondrial fusion|regulation of mitochondrion organization|peroxisome fission|peroxisome fission|negative regulation of endoplasmic reticulum calcium ion concentration|calc…	receptor binding|	10	-0.6	3.29	10	-0.2	1.12	-0.4	3.35	N/A	-1.5	0.2
ENSMUSG00000028228	CPNE3	copine III	cytosol|extracellular vesicular exosome|	protein phosphorylation|	protein serine/threonine kinase activity|poly(A) RNA binding|	10	-0.3	1.37	10	-0.4	2.32	-0.4	3.34	N/A	-1.4	0.9
ENSMUSG00000031098	SYT8	synaptotagmin VIII	cytoplasm|plasma membrane|synaptic vesicle|membrane|integral component of membrane|cytoplasmic vesicle|membrane-bounded vesicle|	transport|acrosome reaction|	transporter activity|clathrin binding|calcium-dependent protein binding|	10	-0.4	1.62	10	-0.8	3.77	-0.6	3.31	N/A	-1.7	0.2
ENSMUSG00000048065	CYB5R2	cytochrome b5 reductase 2	nucleus|mitochondrion|membrane|	lipid metabolic process|steroid biosynthetic process|steroid metabolic process|sterol biosynthetic process|oxidation-reduction process|	cytochrome-b5 reductase activity, acting on NAD(P)H|oxidoreductase activity|	10	-0.4	1.83	10	-0.5	1.69	-0.4	3.25	N/A	-1.4	0.4
ENSMUSG00000019992	MTFR2	mitochondrial fission regulator 2	mitochondrion|	mitochondrial fission|mitochondrion organization|aerobic respiration|	molecular_function|	10	-0.2	0.29	10	-0.5	3.33	-0.3	3.24	N/A	-1.5	0.3
ENSMUSG00000034659	TMEM109	transmembrane protein 109	intracellular|nucleus|endoplasmic reticulum|membrane|integral component of membrane|sarcoplasmic reticulum|nuclear membrane|extracellular vesicular exosome|	intrinsic apoptotic signaling pathway in response to DNA damage by p53 class mediator|negative regulation of cell death|cellular response to gamma radiation|	protein binding|	10	-0.3	0.818	10	-0.3	2.63	-0.3	3.24	N/A	-1.3	0.5
ENSMUSG00000042686	JPH1	junctophilin 1	endoplasmic reticulum|endoplasmic reticulum membrane|plasma membrane|junctional sarcoplasmic reticulum membrane|membrane|integral component of membrane|sarcoplasmic reticulum|sarcoplasmic reticulum|Z disc|junctional membrane complex|	muscle organ development|	structural constituent of muscle|	10	0.5	3.37	10	0.2	0.751	0.3	3.24	N/A	-0.2	1.6
ENSMUSG00000042476	ABCB4	ATP-binding cassette, sub-family B (MDR/TAP), member 4	Golgi membrane|plasma membrane|membrane|integral component of membrane|apical plasma membrane|intercellular canaliculus|	ATP catabolic process|transport|transmembrane transport|	nucleotide binding|ATP binding|xenobiotic-transporting ATPase activity|hydrolase activity|ATPase activity|ATPase activity, coupled to transmembrane movement of substances|	10	-0.3	0.991	10	-0.3	2.46	-0.3	3.24	N/A	-1.2	0.8
ENSMUSG00000078919	DPM1	dolichol-phosphate (beta-D) mannosyltransferase 1	nucleus|endoplasmic reticulum|endoplasmic reticulum membrane|membrane|dolichol-phosphate-mannose synthase complex|intracellular membrane-bounded organelle|	GPI anchor biosynthetic process|GPI anchor biosynthetic process|dolichol metabolic process|dolichol metabolic process|GDP-mannose metabolic process|protein mannosylation|protein O-linked mannosylation|mannosylation|	dolichyl-phosphate-mannose-protein mannosyltransferase activity|dolichyl-phosphate beta-D-mannosyltransferase activity|dolichyl-phosphate beta-D-mannosyltransferase activity|mannose binding|alcohol binding|	1	-0.6	1.2	1	-0.5	2.27	-0.6	3.21	N/A	-2	1.3
ENSMUSG00000030780	BC017158	cDNA sequence BC017158	membrane|membrane|integral component of membrane|	biological_process|	molecular_function|	10	-0.4	1.58	10	-0.6	2.12	-0.5	3.2	N/A	-1.6	0.5
ENSMUSG00000034574	DAAM1	dishevelled associated activator of morphogenesis 1	stress fiber|stress fiber|cytoplasm|plasma membrane|membrane|	cellular component organization|actin cytoskeleton organization|	actin binding|protein binding|Rho GTPase binding|identical protein binding|	10	-1.2	2.13	10	-0.3	2.7	-0.3	3.2	N/A	-1.8	0.1
ENSMUSG00000030905	CRYM	crystallin, mu	nucleus|cytoplasm|mitochondrion|cytosol|extracellular vesicular exosome|	negative regulation of transcription from RNA polymerase II promoter|mitochondrial transport|sensory perception of sound|thyroid hormone metabolic process|oxidation-reduction process|thyroid hormone transport|	transcription corepressor activity|oxidoreductase activity|hormone binding|protein homodimerization activity|thiomorpholine-carboxylate dehydrogenase activity|NADP binding|thyroid hormone binding|	10	-0.4	1.17	10	-0.3	2.3	-0.3	3.19	N/A	-1.4	0.3
ENSMUSG00000034829	NXNL1	nucleoredoxin-like 1	nucleus|mitochondrion|membrane|	None	None	10	-0.4	2.34	10	-0.2	1.19	-0.3	3.16	N/A	-1.6	0.3
ENSMUSG00000023021	CERS5	ceramide synthase 5	nucleus|endoplasmic reticulum|membrane|integral component of membrane|	lipid metabolic process|sphingolipid metabolic process|sphingolipid biosynthetic process|ceramide biosynthetic process|ceramide biosynthetic process|	DNA binding|transferase activity|sphingosine N-acyltransferase activity|sphingosine N-acyltransferase activity|	10	0.6	2.98	10	0.3	0.923	0.4	3.14	N/A	-1.3	1.7
ENSMUSG00000006587	SNAI3	snail family zinc finger 3	nucleus|transcription factor complex|	transcription, DNA-templated|regulation of transcription, DNA-templated|	nucleic acid binding|DNA binding|sequence-specific DNA binding transcription factor activity|metal ion binding|	10	-0.2	1.16	10	-0.3	2.39	-0.3	3.14	N/A	-1.5	0.3
ENSMUSG00000026645	OLAH	oleoyl-ACP hydrolase	cellular_component|	lipid metabolic process|fatty acid metabolic process|fatty acid biosynthetic process|biosynthetic process|	molecular_function|oleoyl-[acyl-carrier-protein] hydrolase activity|myristoyl-[acyl-carrier-protein] hydrolase activity|palmitoyl-[acyl-carrier-protein] hydrolase activity|acyl-[acyl-carrier-protein] hydrolase activity|hydrolase activity|hydrolase activity, acting on ester bonds|	10	-1.5	5.23	10	-0.2	1.04	-0.2	3.11	N/A	-2.8	0
ENSMUSG00000037306	MAN1C1	mannosidase, alpha, class 1C, member 1	Golgi apparatus|	mannose metabolic process|proteoglycan biosynthetic process|	mannosyl-oligosaccharide 1,2-alpha-mannosidase activity|calcium ion binding|	10	-0.3	2.07	10	-0.2	1.26	-0.3	3.07	N/A	-1.4	0.3
ENSMUSG00000030495	SLC7A10	solute carrier family 7 (cationic amino acid transporter, y+ system), member 10	integral component of plasma membrane|membrane|integral component of membrane|dendrite|	amino acid transmembrane transport|transport|amino acid transport|neutral amino acid transport|neutral amino acid transport|D-alanine transport|D-serine transport|	protein binding|amino acid transmembrane transporter activity|neutral amino acid transmembrane transporter activity|neutral amino acid transmembrane transporter activity|	10	-0.4	1.88	10	-0.2	1.74	-0.2	3.06	N/A	-1.4	0.3
ENSMUSG00000039632	CCDC151	coiled-coil domain containing 151	cellular_component|	biological_process|	molecular_function|	10	0	0	10	-1.3	3.6	-1.3	3.06	N/A	-2	0
ENSMUSG00000060519	TOR3A	torsin family 3, member A	cytoplasm|endoplasmic reticulum|endoplasmic reticulum lumen|endoplasmic reticulum lumen|extracellular vesicular exosome|	ATP catabolic process|chaperone mediated protein folding requiring cofactor|	nucleotide binding|3-dehydroquinate dehydratase activity|protein binding|ATP binding|ATPase activity|	10	-0.5	1.6	10	-0.4	1.79	-0.4	3.04	N/A	-1.7	0.3
ENSMUSG00000000194	GPR107	G protein-coupled receptor 107	cellular_component|membrane|integral component of membrane|	biological_process|	molecular_function|	10	1	4.23	10	-0.4	1.59	-0.9	3.02	N/A	-2.7	1.6
ENSMUSG00000034064	POGLUT1	protein O-glucosyltransferase 1	endoplasmic reticulum|endoplasmic reticulum lumen|extracellular vesicular exosome|	protein O-linked glycosylation|protein O-linked glycosylation|regulation of Notch signaling pathway|cardiovascular system development|	alpha-1,6-mannosyltransferase activity|alpha-1,2-mannosyltransferase activity|mannosyltransferase activity|alpha-1,3-mannosyltransferase activity|alpha-1,3-galactosyltransferase activity|UDP-glucose:glycoprotein glucosyltransferase activity|glycolipid mannosyltransferase activity|oligosaccharyl transferase activity|dolichyl-phosphate-glucose-glycolipid alpha-glucosyltransferase activity|acetylglu…	10	-0.3	1.35	10	-0.3	1.86	-0.3	3	N/A	-1.5	0.3
ENSMUSG00000051391	YWHAG	tyrosine 3-monooxygenase/tryptophan 5-monooxygenase activation protein, gamma polypeptide	intracellular|cell|cytoplasm|membrane|membrane-bounded vesicle|extracellular vesicular exosome|	protein targeting|cellular response to insulin stimulus|regulation of neuron differentiation|regulation of synaptic plasticity|oxidation-reduction process|	monooxygenase activity|protein kinase C binding|insulin-like growth factor receptor binding|protein binding|oxidoreductase activity|protein domain specific binding|receptor tyrosine kinase binding|poly(A) RNA binding|	10	-1.5	2.84	10	-0.4	1.59	-0.3	2.99	N/A	-2.7	0.1
ENSMUSG00000026592	TEX35	testis expressed 35	nucleus|microtubule cytoskeleton|	biological_process|	molecular_function|	10	0.4	3.07	10	-0.1	0.357	0.4	2.98	N/A	-1.3	1.3
ENSMUSG00000038515	GRTP1	GH regulated TBC protein 1	None	regulation of Rab GTPase activity|	GTPase activator activity|Rab GTPase activator activity|	10	-0.6	0.918	10	-0.4	2.54	-0.4	2.98	N/A	-1.7	0.2
ENSMUSG00000045917	6330416G13RIK	RIKEN cDNA 6330416G13 gene	cellular_component|membrane|integral component of membrane|	biological_process|	molecular_function|	10	-1.3	2.88	10	-0.5	2.01	-0.6	2.96	N/A	-1.9	0
ENSMUSG00000035811	UGT2B35	UDP glucuronosyltransferase 2 family, polypeptide B35	intracellular membrane-bounded organelle|extracellular vesicular exosome|	None	glucuronosyltransferase activity|transferase activity|transferase activity, transferring glycosyl groups|	10	0.5	3.09	10	-0.1	0.334	0.5	2.95	N/A	-0.4	1.8
ENSMUSG00000027624	EPB4.1L1	erythrocyte protein band 4.1-like 1	cytoplasm|cytoskeleton|extrinsic component of membrane|protein complex|synaptic membrane|	cortical actin cytoskeleton organization|	actin binding|receptor binding|structural molecule activity|protein binding|cytoskeletal protein binding|	10	-0.3	1.52	10	-0.2	1.7	-0.3	2.94	N/A	-1.6	0.3
ENSMUSG00000004843	CHMP2B	charged multivesicular body protein 2B	intracellular|nucleus|cytoplasm|mitochondrion|endosome|membrane|extracellular vesicular exosome|	transport|protein transport|	protein domain specific binding|	10	-0.3	1.65	10	-0.2	1.56	-0.3	2.93	N/A	-1.4	0.4
ENSMUSG00000013155	ENKD1	enkurin domain containing 1	cytoplasmic microtubule|microtubule cytoskeleton|	biological_process|	molecular_function|	10	-0.7	3.06	10	-0.2	0.388	-0.7	2.92	N/A	-1.7	0.1
ENSMUSG00000021809	NUDT13	nudix (nucleoside diphosphate linked moiety X)-type motif 13	mitochondrion|	biological_process|	GPI-anchor transamidase activity|hydrolase activity|metal ion binding|coenzyme F390-A hydrolase activity|coenzyme F390-G hydrolase activity|	10	-0.2	0.548	10	-0.2	2.5	-0.2	2.87	N/A	-1.4	0.4
ENSMUSG00000004394	TMED4	transmembrane emp24 protein transport domain containing 4	endoplasmic reticulum|membrane|integral component of membrane|extracellular vesicular exosome|	transport|signal transduction|protein transport|positive regulation of I-kappaB kinase/NF-kappaB signaling|	signal transducer activity|	10	-0.1	0.226	10	-0.3	3.29	-0.2	2.87	N/A	-1.5	0.3
ENSMUSG00000003955	FAM162A	family with sequence similarity 162, member A	nucleus|cytoplasm|mitochondrion|mitochondrion|membrane|integral component of membrane|extracellular vesicular exosome|	apoptotic process|activation of cysteine-type endopeptidase activity involved in apoptotic process|transformed cell apoptotic process|positive regulation of apoptotic process|positive regulation of apoptotic process|neuron apoptotic process|neuron apoptotic process|cellular response to hypoxia|cellular response to hypoxia|positive regulation of release of cytochrome c from mitochondria|positive r…	molecular_function|	10	-0.4	0.481	10	-0.4	2.56	-0.4	2.86	N/A	-1.5	0.4
ENSMUSG00000022905	KPNA1	karyopherin (importin) alpha 1	nucleus|cytoplasm|dendrite|	protein import into nucleus|transport|protein transport|positive regulation of protein import into nucleus|	protein binding|protein transporter activity|	10	0.4	1.16	10	-0.4	2.91	-0.4	2.84	N/A	-1.5	1
ENSMUSG00000016495	PLGRKT	plasminogen receptor, C-terminal lysine transmembrane protein	mitochondrion|plasma membrane|integral component of plasma membrane|membrane|integral component of membrane|	chemotaxis|inflammatory response|positive regulation of plasminogen activation|	protein binding|	10	-0.4	0.821	10	-0.6	2.33	-0.5	2.84	N/A	-1.6	0.2
ENSMUSG00000028102	PEX11B	peroxisomal biogenesis factor 11 beta	mitochondrion|peroxisome|peroxisomal membrane|integral component of peroxisomal membrane|membrane|membrane|integral component of membrane|protein complex|extracellular vesicular exosome|	peroxisome organization|cell adhesion|integrin-mediated signaling pathway|peroxisome fission|regulation of peroxisome size|protein homooligomerization|	protein homodimerization activity|	10	-0.4	2.73	10	-0.2	0.828	-0.3	2.83	N/A	-1.4	0.8
ENSMUSG00000096549	PRICKLE4	prickle homolog 4 (Drosophila)	cellular_component|	biological_process|	molecular_function|	2	-0.7	1.23	2	-0.5	1.82	-0.6	2.78	N/A	-2	1.1
ENSMUSG00000051378	KIF18B	kinesin family member 18B	astral microtubule|nucleus|cytoplasm|cytoskeleton|kinesin complex|microtubule|plasma membrane|microtubule plus-end|	mitotic cell cycle|microtubule-based movement|microtubule depolymerization|cell cycle|mitotic nuclear division|metabolic process|cell division|regulation of cell division|	nucleotide binding|motor activity|microtubule motor activity|ATP binding|microtubule binding|kinesin binding|	10	-0.2	0.565	10	-0.2	2.37	-0.2	2.75	N/A	-1.5	0.4
ENSMUSG00000037202	PRF1	perforin 1 (pore forming protein)	extracellular region|extracellular space|endosome|plasma membrane|membrane|membrane|integral component of membrane|integral component of membrane|cytoplasmic membrane-bounded vesicle|cytoplasmic vesicle|cytolytic granule|	defense response to tumor cell|immune response to tumor cell|apoptotic process|circadian rhythm|cytolysis|cytolysis|protein homooligomerization|protein homooligomerization|defense response to virus|transmembrane transport|transmembrane transport|	calcium ion binding|wide pore channel activity|wide pore channel activity|metal ion binding|	10	-0.3	1.21	10	-0.6	2.33	-0.4	2.75	N/A	-1.3	1.1
ENSMUSG00000035836	UGT2B1	UDP glucuronosyltransferase 2 family, polypeptide B1	intracellular membrane-bounded organelle|	cellular glucuronidation|biphenyl catabolic process|	glucuronosyltransferase activity|transferase activity|transferase activity, transferring glycosyl groups|	10	-0.4	2.46	10	-0.2	0.917	-0.3	2.73	N/A	-1.5	0.7
ENSMUSG00000066952	MYO1H	myosin 1H	myosin complex|	None	nucleotide binding|motor activity|actin binding|ATP binding|	10	-0.2	1.2	10	-0.3	1.82	-0.3	2.72	N/A	-1.4	0.5
ENSMUSG00000017670	ELMO2	engulfment and cell motility 2	cytoplasm|cytosol|cytoskeleton|membrane|	phagocytosis|apoptotic process|cell chemotaxis|	SH3 domain binding|receptor tyrosine kinase binding|	10	-0.2	0.773	10	-0.7	3.48	-0.5	2.69	N/A	-1.7	0.1
ENSMUSG00000034706	DNAIC2	dynein, axonemal, intermediate chain 2	cytoplasm|cytoskeleton|axonemal dynein complex|microtubule|cilium|axoneme|dynein complex|cell projection|	metabolic process|cell projection organization|cilium assembly|	motor activity|microtubule motor activity|protein binding|	9	-0.3	0.823	9	-0.2	2.06	-0.2	2.69	N/A	-1.7	0.4
ENSMUSG00000057778	CYB5D2	cytochrome b5 domain containing 2	extracellular region|	nervous system development|positive regulation of neuron differentiation|	heme binding|	10	-0.1	0.372	10	-0.2	2.49	-0.2	2.66	N/A	-1.4	0.6
ENSMUSG00000062729	PPOX	protoporphyrinogen oxidase	mitochondrion|mitochondrion|mitochondrial inner membrane|membrane|intrinsic component of mitochondrial inner membrane|integral component of mitochondrial inner membrane|mitochondrial membrane|	porphyrin-containing compound biosynthetic process|heme biosynthetic process|heme biosynthetic process|protoporphyrinogen IX metabolic process|oxidation-reduction process|oxidation-reduction process|	oxygen-dependent protoporphyrinogen oxidase activity|oxygen-dependent protoporphyrinogen oxidase activity|oxidoreductase activity|	10	-0.1	0.0544	10	-0.3	2.92	-0.2	2.66	N/A	-1.6	0.4
ENSMUSG00000035948	ACSS3	acyl-CoA synthetase short-chain family member 3	mitochondrion|	biological_process|metabolic process|	nucleotide binding|molecular_function|catalytic activity|acetate-CoA ligase activity|ATP binding|ligase activity|	10	-0.6	2.85	10	-0.1	0.0875	-0.4	2.64	N/A	-1.7	0.1
ENSMUSG00000025645	CCDC51	coiled-coil domain containing 51	nucleus|mitochondrion|mitochondrion|membrane|integral component of membrane|	biological_process|	molecular_function|	10	-1.2	1.1	10	-1.3	1.76	-1.2	2.64	N/A	-2	0
ENSMUSG00000029348	ASPHD2	aspartate beta-hydroxylase domain containing 2	membrane|membrane|integral component of membrane|	biological_process|peptidyl-amino acid modification|oxidation-reduction process|	sulfonate dioxygenase activity|molecular_function|oxidoreductase activity|2,4-dichlorophenoxyacetate alpha-ketoglutarate dioxygenase activity|procollagen-proline dioxygenase activity|hypophosphite dioxygenase activity|DNA-N1-methyladenine dioxygenase activity|metal ion binding|dioxygenase activity|C-19 gibberellin 2-beta-dioxygenase activity|C-20 gibberellin 2-beta-dioxygenase activity|	10	-0.4	0.0609	10	-0.8	2.84	-0.8	2.64	N/A	-1.8	0.2
ENSMUSG00000024349	TMEM173	transmembrane protein 173	cytoplasm|mitochondrion|mitochondrial outer membrane|peroxisome|endoplasmic reticulum|endoplasmic reticulum membrane|endoplasmic reticulum membrane|Golgi apparatus|plasma membrane|membrane|integral component of membrane|perinuclear region of cytoplasm|	activation of innate immune response|activation of innate immune response|positive regulation of defense response to virus by host|immune system process|apoptotic process|positive regulation of protein binding|positive regulation of type I interferon production|interferon-beta production|interferon-beta production|positive regulation of protein import into nucleus, translocation|cellular response…	nucleotide binding|protein binding|transcription factor binding|protein kinase binding|ubiquitin protein ligase binding|cyclic-di-GMP binding|cyclic-di-GMP binding|identical protein binding|protein homodimerization activity|cyclic-GMP-AMP binding|	10	0.2	1.79	10	0.2	1.02	0.2	2.63	N/A	-0.6	1.4
ENSMUSG00000033088	TRIOBP	TRIO and F-actin binding protein	nucleus|cytoplasm|cytoskeleton|actin cytoskeleton|	cell cycle|mitotic nuclear division|cell division|positive regulation of substrate adhesion-dependent cell spreading|positive regulation of substrate adhesion-dependent cell spreading|	actin binding|ubiquitin protein ligase binding|actin filament binding|	10	-0.3	1.05	10	-0.2	1.82	-0.2	2.63	N/A	-1.4	0.5
ENSMUSG00000018672	COPZ2	coatomer protein complex, subunit zeta 2	cytoplasm|Golgi apparatus|membrane|COPI vesicle coat|COPI-coated vesicle|cytoplasmic vesicle|	transport|biological_process|protein transport|vesicle-mediated transport|	molecular_function|	10	0	0	10	-0.4	3.41	-0.4	2.62	N/A	-1.5	0.4
ENSMUSG00000041444	ARHGAP32	Rho GTPase activating protein 32	intracellular|cytoplasm|endosome|endoplasmic reticulum|Golgi apparatus|plasma membrane|cell cortex|actin cytoskeleton|membrane|cell junction|cell projection|synapse|postsynaptic membrane|	signal transduction|Rho protein signal transduction|positive regulation of GTPase activity|	GTPase activator activity|phosphatidylinositol binding|	10	-0.1	0.231	10	-0.4	3.22	-0.3	2.61	N/A	-1.6	0.4
ENSMUSG00000034156	BZRAP1	benzodiazepine receptor associated protein 1	cytoplasm|mitochondrion|	biological_process|	benzodiazepine receptor binding|	10	-0.3	1.69	10	-0.2	1.15	-0.2	2.61	N/A	-1.4	0.6
ENSMUSG00000017631	ABR	active BCR-related gene	intracellular|cytosol|plasma membrane|membrane|	signal transduction|brain development|actin cytoskeleton organization|negative regulation of cell migration|response to lipopolysaccharide|positive regulation of Rac GTPase activity|regulation of Rho protein signal transduction|intracellular signal transduction|inner ear morphogenesis|negative regulation of neutrophil degranulation|positive regulation of GTPase activity|negative regulation of inf…	guanyl-nucleotide exchange factor activity|Rho guanyl-nucleotide exchange factor activity|GTPase activator activity|Rac GTPase activator activity|Rac GTPase activator activity|	10	-0.5	2.1	10	-0.2	0.972	-0.3	2.59	N/A	-1.5	0.3
ENSMUSG00000025931	PAQR8	progestin and adipoQ receptor family member VIII	plasma membrane|membrane|integral component of membrane|	multicellular organismal development|cell differentiation|steroid hormone mediated signaling pathway|oogenesis|response to steroid hormone|	steroid hormone receptor activity|steroid binding|lipid binding|	10	-0.5	2.89	10	-0.2	0.718	-0.3	2.56	N/A	-1.6	0.3
ENSMUSG00000030619	EED	embryonic ectoderm development	sex chromatin|nucleus|nucleus|chromosome|cytoplasm|ESC/E(Z) complex|ESC/E(Z) complex|pronucleus|	regulation of gene expression by genetic imprinting|transcription, DNA-templated|regulation of transcription, DNA-templated|chromatin modification|histone methylation|histone methylation|positive regulation of histone H3-K27 methylation|	chromatin binding|protein binding|histone methyltransferase activity|identical protein binding|	10	0.3	1.61	10	0.2	1.18	0.2	2.56	N/A	-0.4	1.6
ENSMUSG00000039844	RAPGEF1	Rap guanine nucleotide exchange factor (GEF) 1	early endosome|	blood vessel development|signal transduction|positive regulation of signal transduction|positive regulation of neuron projection development|single organismal cell-cell adhesion|Rap protein signal transduction|positive regulation of Rap GTPase activity|nerve growth factor signaling pathway|positive regulation of GTPase activity|negative regulation of Ras protein signal transduction|platelet-deriv…	signal transducer activity|SH3/SH2 adaptor activity|guanyl-nucleotide exchange factor activity|protein binding|Rap guanyl-nucleotide exchange factor activity|	10	-0.4	2.28	10	-0.2	0.88	-0.3	2.55	N/A	-1.4	0.6
ENSMUSG00000044807	ZFP354C	zinc finger protein 354C	intracellular|nucleus|	transcription, DNA-templated|regulation of transcription, DNA-templated|	nucleic acid binding|DNA binding|sequence-specific DNA binding transcription factor activity|metal ion binding|	10	-0.3	1.68	10	-0.5	1.11	-0.4	2.55	N/A	-1.7	0.2
ENSMUSG00000051920	RSPO2	R-spondin 2 homolog (Xenopus laevis)	extracellular region|cell surface|	osteoblast differentiation|Wnt signaling pathway|bone mineralization|embryonic forelimb morphogenesis|embryonic forelimb morphogenesis|embryonic hindlimb morphogenesis|embryonic hindlimb morphogenesis|response to stimulus|lung growth|epithelial tube branching involved in lung morphogenesis|trachea cartilage morphogenesis|positive regulation of canonical Wnt signaling pathway|positive regulation o…	receptor binding|heparin binding|	10	0.2	1.18	10	0.7	2.76	0.3	2.5	N/A	-0.1	1.8
ENSMUSG00000037010	APLN	apelin	extracellular space|perinuclear region of cytoplasm|	regulation of the force of heart contraction|signal transduction|G-protein coupled receptor signaling pathway|feeding behavior|positive regulation of cell proliferation|positive regulation of heat generation|positive regulation of phosphorylation|drinking behavior|regulation of respiratory gaseous exchange|negative regulation of blood pressure|negative regulation of vasoconstriction|positive regu…	receptor binding|hormone activity|apelin receptor binding|	10	-0.3	1.33	10	-0.5	1.56	-0.4	2.47	N/A	-1.6	0.4
ENSMUSG00000044365	CXXC4	CXXC finger 4	cytoplasm|cytoplasm|cytoplasmic membrane-bounded vesicle|cytoplasmic vesicle|	Wnt signaling pathway|negative regulation of Wnt signaling pathway|	DNA binding|zinc ion binding|PDZ domain binding|metal ion binding|	10	-0.3	1.44	10	-0.2	1.35	-0.3	2.44	N/A	-1.5	0.7
ENSMUSG00000021460	AUH	AU RNA binding protein/enoyl-coenzyme A hydratase	mitochondrion|	nuclear-transcribed mRNA catabolic process, deadenylation-dependent decay|metabolic process|branched-chain amino acid catabolic process|	RNA binding|mRNA 3'-UTR binding|catalytic activity|enoyl-CoA hydratase activity|enoyl-CoA hydratase activity|methylglutaconyl-CoA hydratase activity|lyase activity|	10	0.3	2.19	10	0.1	0.782	0.2	2.44	N/A	-0.6	1.6
ENSMUSG00000003721	INSIG2	insulin induced gene 2	endoplasmic reticulum|membrane|integral component of membrane|SREBP-SCAP-Insig complex|	lipid metabolic process|triglyceride metabolic process|cholesterol biosynthetic process|response to sterol depletion|steroid metabolic process|cholesterol metabolic process|negative regulation of steroid biosynthetic process|sterol biosynthetic process|SREBP signaling pathway|inner ear morphogenesis|middle ear morphogenesis|negative regulation of fatty acid biosynthetic process|palate development…	protein binding|transcription factor binding|	10	0.2	1.21	10	0.3	1.47	0.3	2.42	N/A	-0.3	1.6
ENSMUSG00000034853	ACOT11	acyl-CoA thioesterase 11	intracellular|cytoplasm|extracellular vesicular exosome|	fatty acid metabolic process|intracellular signal transduction|	lipid binding|CoA hydrolase activity|hydrolase activity|2-oxoglutaryl-CoA thioesterase activity|2,4,4-trimethyl-3-oxopentanoyl-CoA thioesterase activity|3-isopropylbut-3-enoyl-CoA thioesterase activity|glutaryl-CoA hydrolase activity|acyl-CoA hydrolase activity|	10	-0.3	1.46	10	-0.2	1.21	-0.3	2.42	N/A	-1.5	0.4
ENSMUSG00000027522	STX16	syntaxin 16	nucleolus|Golgi apparatus|membrane|integral component of membrane|SNARE complex|intracellular membrane-bounded organelle|	transport|intracellular protein transport|intra-Golgi vesicle-mediated transport|protein transport|vesicle-mediated transport|retrograde transport, endosome to Golgi|	SNAP receptor activity|protein binding|	10	-0.2	1.07	10	-0.3	1.55	-0.2	2.41	N/A	-1.5	0.5
ENSMUSG00000020573	PIK3CG	phosphoinositide-3-kinase, catalytic, gamma polypeptide	cytoplasm|plasma membrane|phosphatidylinositol 3-kinase complex|phosphatidylinositol 3-kinase complex|1-phosphatidylinositol-4-phosphate 3-kinase, class IB complex|membrane|	angiogenesis|immune system process|positive regulation of acute inflammatory response|protein phosphorylation|endocytosis|chemotaxis|inflammatory response|G-protein coupled receptor signaling pathway|positive regulation of cytosolic calcium ion concentration|negative regulation of triglyceride catabolic process|phosphatidylinositol 3-kinase signaling|phosphorylation|secretory granule localization…	nucleotide binding|protein serine/threonine kinase activity|ATP binding|kinase activity|1-phosphatidylinositol-3-kinase activity|1-phosphatidylinositol-3-kinase activity|transferase activity|transferase activity, transferring phosphorus-containing groups|phosphotransferase activity, alcohol group as acceptor|1-phosphatidylinositol-4-phosphate 3-kinase activity|ephrin receptor binding|phosphatidyl…	10	0	0	10	-0.4	3.44	-0.3	2.37	N/A	-1.6	0.6
ENSMUSG00000000340	DBT	dihydrolipoamide branched chain transacylase E2	mitochondrion|mitochondrion|mitochondrial nucleoid|	metabolic process|	transferase activity|transferase activity, transferring acyl groups|dihydrolipoyllysine-residue (2-methylpropanoyl)transferase activity|	10	0.3	2.69	10	0.1	0.332	0.2	2.36	N/A	-1.4	1.2
ENSMUSG00000043702	PDE12	phosphodiesterase 12	mitochondrion|	mRNA processing|biological_process|	molecular_function|cyclic-nucleotide phosphodiesterase activity|3',5'-cyclic-AMP phosphodiesterase activity|calmodulin-dependent cyclic-nucleotide phosphodiesterase activity|cGMP-stimulated cyclic-nucleotide phosphodiesterase activity|cGMP-inhibited cyclic-nucleotide phosphodiesterase activity|photoreceptor cyclic-nucleotide phosphodiesterase activity|nuclease activity|exonuclease activity|poly(A…	10	0.3	1.98	10	0.2	0.704	0.2	2.35	N/A	-0.4	1.6
ENSMUSG00000036123	SLC9A3	solute carrier family 9 (sodium/hydrogen exchanger), member 3	plasma membrane|plasma membrane|brush border|membrane|integral component of membrane|apical plasma membrane|apical plasma membrane|brush border membrane|brush border membrane|membrane-bounded vesicle|extracellular vesicular exosome|	regulation of sodium ion transport|transport|ion transport|sodium ion transport|sodium ion transport|regulation of pH|regulation of pH|receptor-mediated endocytosis|sodium ion transmembrane transport|sodium ion transmembrane transport|hydrogen ion transmembrane transport|	antiporter activity|sodium:proton antiporter activity|sodium:proton antiporter activity|PDZ domain binding|	10	-0.3	1.83	10	-0.3	0.68	-0.3	2.34	N/A	-1.6	0.4
ENSMUSG00000032403	2300009A05RIK	RIKEN cDNA 2300009A05 gene	cellular_component|extracellular region|	biological_process|	molecular_function|	10	-0.4	2.43	10	-0.2	0.557	-0.3	2.33	N/A	-1.5	0.4
ENSMUSG00000025909	SNTG1	syntrophin, gamma 1	nucleus|cytoplasm|cytoskeleton|ruffle membrane|	None	actin binding|protein C-terminus binding|	10	-0.3	1.28	10	-0.4	1.26	-0.3	2.31	N/A	-1.7	0.4
ENSMUSG00000017747	GHDC	GH3 domain containing	nucleus|endoplasmic reticulum|membrane|	None	None	10	-0.4	2.17	10	-0.2	0.549	-0.3	2.31	N/A	-1.5	0.6
ENSMUSG00000090145	UGT1A6B	UDP glucuronosyltransferase 1 family, polypeptide A6B	endoplasmic reticulum|intracellular membrane-bounded organelle|protein complex|extracellular vesicular exosome|	biological_process|	glucuronosyltransferase activity|transferase activity|transferase activity, transferring glycosyl groups|enzyme binding|protein complex binding|protein homodimerization activity|protein heterodimerization activity|	5	0.5	3.04	5	0.1	0.21	0.4	2.3	N/A	-0.5	2
ENSMUSG00000038670	MYBPC2	myosin binding protein C, fast-type	cytoskeleton|myosin filament|	muscle contraction|cell adhesion|	actin binding|structural constituent of cytoskeleton|	10	-1	1.03	10	-0.5	1.58	-0.6	2.3	N/A	-1.9	0.1
ENSMUSG00000039103	NEXN	nexilin	cytoplasm|cytoskeleton|cell-substrate adherens junction|Z disc|Z disc|cell junction|	protein phosphorylation|regulation of cell migration|regulation of cell migration|cardiac muscle fiber development|regulation of cytoskeleton organization|	actin binding|calmodulin-dependent protein kinase activity|structural constituent of muscle|actin filament binding|actin filament binding|	10	-0.6	3.27	10	-0.1	0.15	-0.4	2.27	N/A	-1.6	0.4
ENSMUSG00000006930	HAP1	huntingtin-associated protein 1	intracellular|cell|cytoplasmic membrane-bounded vesicle|dendrite|growth cone|neuron projection|axon terminus|perinuclear region of cytoplasm|	protein localization|positive regulation of neuron projection development|vesicle transport along microtubule|	receptor binding|protein binding|protein domain specific binding|	10	-0.4	0.904	10	-0.4	1.53	-0.4	2.27	N/A	-1.6	0.5
ENSMUSG00000054894	ATP5S	ATP synthase, H+ transporting, mitochondrial F0 complex, subunit S	mitochondrion|mitochondrial inner membrane|membrane|proton-transporting ATP synthase complex, coupling factor F(o)|	ATP biosynthetic process|transport|ion transport|proton transport|	metal ion binding|	9	-0.3	0.21	9	-1.2	3.56	-1.2	2.27	N/A	-2	0.1
ENSMUSG00000000811	TXNRD3	thioredoxin reductase 3	nucleus|cytoplasm|endoplasmic reticulum|intracellular membrane-bounded organelle|	glutathione metabolic process|transport|multicellular organismal development|spermatogenesis|cell differentiation|cell redox homeostasis|oxidation-reduction process|	thioredoxin-disulfide reductase activity|protein binding|electron carrier activity|protein disulfide oxidoreductase activity|oxidoreductase activity|oxidoreductase activity, acting on a sulfur group of donors, NAD(P) as acceptor|flavin adenine dinucleotide binding|NADP binding|	10	-0.5	3.35	10	-0.1	0.306	-0.3	2.27	N/A	-1.6	0.3
ENSMUSG00000021772	NKIRAS1	NFKB inhibitor interacting Ras-like protein 1	cellular_component|cytoplasm|membrane|	GTP catabolic process|signal transduction|small GTPase mediated signal transduction|biological_process|	nucleotide binding|GTP binding|	10	-0.4	2.07	10	-0.1	1.01	-0.2	2.25	N/A	-1.6	0.4
ENSMUSG00000029151	SLC30A3	solute carrier family 30 (zinc transporter), member 3	cytoplasm|late endosome|membrane|integral component of membrane|cell junction|synaptic vesicle membrane|cytoplasmic vesicle|neuron projection|synapse|	transport|ion transport|cation transport|zinc ion transport|detoxification of zinc ion|sequestering of zinc ion|positive regulation of transport|transmembrane transport|regulation of sequestering of zinc ion|regulation of sequestering of zinc ion|	cation transmembrane transporter activity|	10	-0.3	1.22	10	-0.3	1.21	-0.3	2.25	N/A	-1.6	0.7
ENSMUSG00000025380	FSCN2	fascin homolog 2, actin-bundling protein, retinal (Strongylocentrotus purpuratus)	cytoplasm|cytoskeleton|actin cytoskeleton|stereocilium|cell projection|	eye photoreceptor cell development|	actin binding|protein binding, bridging|actin filament binding|	10	0.2	0.652	10	0.2	1.76	0.2	2.24	N/A	-1.3	1.3
ENSMUSG00000040452	CDH12	cadherin 12	plasma membrane|membrane|integral component of membrane|	cell adhesion|homophilic cell adhesion|	calcium ion binding|metal ion binding|	10	-0.1	0.458	10	-0.4	2.64	-0.3	2.19	N/A	-1.5	1
ENSMUSG00000038352	ARL5C	ADP-ribosylation factor-like 5C	cellular_component|intracellular|	small GTPase mediated signal transduction|biological_process|	nucleotide binding|GTP binding|	10	-0.2	1.02	10	-0.2	1.32	-0.2	2.17	N/A	-1.6	0.5
ENSMUSG00000013662	ATAD1	ATPase family, AAA domain containing 1	mitochondrion|peroxisome|peroxisomal membrane|plasma membrane|membrane|membrane|cell junction|synapse|postsynaptic membrane|	positive regulation of receptor internalization|ATP catabolic process|learning|memory|negative regulation of synaptic transmission, glutamatergic|	nucleotide binding|protein binding|ATP binding|hydrolase activity|ATPase activity|	10	-0.5	3.4	10	-0.1	0.28	-0.3	2.17	N/A	-1.5	0.5
ENSMUSG00000044294	KRT84	keratin 84	intermediate filament|keratin filament|intermediate filament cytoskeleton|	regulation of keratinocyte differentiation|	structural molecule activity|structural constituent of epidermis|	10	-0.2	0.319	10	-0.3	1.98	-0.2	2.15	N/A	-1.6	0.4
ENSMUSG00000022829	STXBP5L	syntaxin binding protein 5-like	cytoplasm|plasma membrane|membrane|integral component of membrane|	transport|exocytosis|protein transport|vesicle-mediated transport|regulation of exocytosis|glucose homeostasis|negative regulation of insulin secretion|positive regulation of protein secretion|	syntaxin binding|	10	-0.3	0.199	10	0.8	4.14	0.7	2.13	N/A	-0.4	2
ENSMUSG00000079055	SLC8A3	solute carrier family 8 (sodium/calcium exchanger), member 3	mitochondrion|microtubule|plasma membrane|integral component of plasma membrane|membrane|integral component of membrane|sarcolemma|cell projection|neuronal cell body|dendritic spine|	hematopoietic progenitor cell differentiation|sodium ion transport|metal ion transport|sodium ion transmembrane transport|calcium ion transport into cytosol|calcium ion transmembrane transport|cellular response to cAMP|calcium ion export from cell|calcium ion import into cell|	calcium:sodium antiporter activity|calcium:cation antiporter activity|	10	-0.3	0.626	10	-0.4	1.94	-0.4	2.12	N/A	-1.7	0.4
ENSMUSG00000092164	RERGL	RERG/RAS-like	cellular_component|	biological_process|	nucleotide binding|molecular_function|GTP binding|	10	-0.3	1.58	10	-0.2	0.758	-0.3	2.11	N/A	-1.8	0.2
ENSMUSG00000022106	RCBTB2	regulator of chromosome condensation (RCC1) and BTB (POZ) domain containing protein 2	acrosomal vesicle|	biological_process|	molecular_function|	10	0.3	1.92	10	0.2	0.575	0.3	2.11	N/A	-1.2	1.2
ENSMUSG00000055194	ACTBL2	actin, beta-like 2	extracellular space|cytoplasm|cytoskeleton|extracellular vesicular exosome|	biological_process|	nucleotide binding|molecular_function|ATP binding|	10	0.2	2.33	10	0.1	0.128	0.2	2.1	N/A	-0.6	1.6
ENSMUSG00000029729	ZKSCAN1	zinc finger with KRAB and SCAN domains 1	intracellular|nucleus|	transcription, DNA-templated|regulation of transcription, DNA-templated|	nucleic acid binding|DNA binding|sequence-specific DNA binding transcription factor activity|metal ion binding|	10	-0.3	1.04	10	-0.3	1.18	-0.3	2.06	N/A	-1.7	0.3
ENSMUSG00000044912	SYT16	synaptotagmin XVI	integral component of membrane|	exocytosis|biological_process|	protein binding|phospholipid binding|protein homodimerization activity|protein heterodimerization activity|	10	0.4	3.67	10	0	0	0.3	2.04	N/A	-0.4	1.7
ENSMUSG00000030986	DHX32	DEAH (Asp-Glu-Ala-His) box polypeptide 32	cellular_component|nucleus|mitochondrion|	biological_process|	nucleotide binding|molecular_function|helicase activity|ATP binding|hydrolase activity|	10	-0.2	0.569	10	-0.3	1.63	-0.2	2.03	N/A	-1.4	1
ENSMUSG00000051169	RPUSD3	RNA pseudouridylate synthase domain containing 3	cellular_component|	pseudouridine synthesis|RNA modification|	RNA binding|pseudouridine synthase activity|poly(A) RNA binding|	10	-0.3	1.23	10	-0.2	0.976	-0.2	2	N/A	-1.7	0.4
ENSMUSG00000060180	MYH13	myosin, heavy polypeptide 13, skeletal muscle	myosin complex|myofibril|extracellular vesicular exosome|	cellular response to starvation|	nucleotide binding|actin binding|ATP binding|	10	-0.1	0.381	10	-0.3	1.82	-0.3	1.99	N/A	-1.6	0.5
ENSMUSG00000035592	KRT33A	keratin 33A	extracellular space|intermediate filament|	biological_process|	structural molecule activity|protein binding|	10	0.2	0.654	10	-0.4	2.05	0.2	1.99	N/A	-1.4	1.1
ENSMUSG00000029314	AGPAT9	1-acylglycerol-3-phosphate O-acyltransferase 9	endoplasmic reticulum|endoplasmic reticulum|endoplasmic reticulum membrane|membrane|integral component of membrane|	lipid metabolic process|metabolic process|phospholipid biosynthetic process|triglyceride biosynthetic process|triglyceride biosynthetic process|regulation of TOR signaling|	1-acylglycerol-3-phosphate O-acyltransferase activity|glycerol-3-phosphate O-acyltransferase activity|glycerol-3-phosphate O-acyltransferase activity|transferase activity|transferase activity, transferring acyl groups|	10	-0.2	0.691	10	-0.4	1.54	-0.3	1.97	N/A	-1.6	0.6
ENSMUSG00000021432	SLC35B3	solute carrier family 35, member B3	mitochondrion|Golgi apparatus|membrane|integral component of membrane|	transport|transmembrane transport|	None	10	0.2	1.37	10	0.1	0.793	0.2	1.96	N/A	-1	1.4
ENSMUSG00000074643	CPNE1	copine I	extracellular vesicular exosome|	biological_process|	phosphatidylserine binding|protein binding|	10	-0.1	0.165	10	-0.3	2.45	-0.3	1.94	N/A	-1.6	0.5
ENSMUSG00000027350	CHGB	chromogranin B	extracellular region|secretory granule|	None	protein binding|	10	0.6	1.26	10	-0.5	1.24	0.6	1.94	N/A	-1.1	1.8
ENSMUSG00000002733	PLEKHA3	pleckstrin homology domain-containing, family A (phosphoinositide binding specific) member 3	Golgi apparatus|membrane|	None	phospholipid binding|1-phosphatidylinositol binding|lipid binding|	10	0.6	2.67	10	-0.2	0.256	0.3	1.93	N/A	-0.9	1.8
ENSMUSG00000019823	MICAL1	microtubule associated monooxygenase, calponin and LIM domain containing 1	cytoplasm|cytoskeleton|	negative regulation of protein phosphorylation|sulfur oxidation|actin filament depolymerization|actin filament depolymerization|negative regulation of apoptotic process|negative regulation of cysteine-type endopeptidase activity involved in apoptotic process|oxidation-reduction process|oxidation-reduction process|	actin binding|actin binding|monooxygenase activity|protein binding|zinc ion binding|3-(3-hydroxyphenyl)propionate hydroxylase activity|oxidoreductase activity|oxidoreductase activity, acting on paired donors, with incorporation or reduction of molecular oxygen, NAD(P)H as one donor, and incorporation of one atom of oxygen|oxidoreductase activity, acting on paired donors, with incorporation or red…	10	-0.2	0.448	10	-0.2	1.59	-0.2	1.9	N/A	-1.8	0.5
ENSMUSG00000001349	CNN1	calponin 1	cytoskeleton|	actomyosin structure organization|	actin binding|calmodulin binding|	10	-0.1	0.0496	10	-0.2	2	-0.2	1.9	N/A	-1.5	0.8
ENSMUSG00000058997	VWA8	von Willebrand factor A domain containing 8	extracellular region|mitochondrion|	biological_process|	nucleotide binding|molecular_function|ATP binding|ATPase activity|	10	-0.4	1.44	10	-0.3	0.737	-0.4	1.9	N/A	-1.7	0.3
ENSMUSG00000022412	MIEF1	mitochondrial elongation factor 1	mitochondrion|mitochondrion|mitochondrial outer membrane|membrane|integral component of membrane|	mitochondrial fission|positive regulation of mitochondrial fission|positive regulation of mitochondrial fission|	nucleotide binding|GDP binding|identical protein binding|ADP binding|	10	-0.5	1.89	10	-0.1	0.634	-0.4	1.89	N/A	-1.7	0.3
ENSMUSG00000061306	SLC38A10	solute carrier family 38, member 10	Golgi apparatus|membrane|integral component of membrane|	transport|ion transport|sodium ion transport|amino acid transport|bone development|	molecular_function|	10	-0.4	0.721	10	-0.3	1.32	-0.3	1.88	N/A	-1.6	0.5
ENSMUSG00000041199	RPUSD1	RNA pseudouridylate synthase domain containing 1	cellular_component|	pseudouridine synthesis|RNA modification|	RNA binding|pseudouridine synthase activity|	10	-0.2	0.0761	10	-0.3	1.97	-0.2	1.87	N/A	-1.6	0.5
ENSMUSG00000001156	MXD1	MAX dimerization protein 1	nucleus|	negative regulation of transcription from RNA polymerase II promoter|transcription, DNA-templated|regulation of transcription, DNA-templated|transcription from RNA polymerase II promoter|	RNA polymerase II core promoter proximal region sequence-specific DNA binding|RNA polymerase II core promoter proximal region sequence-specific DNA binding transcription factor activity involved in negative regulation of transcription|DNA binding|protein binding|protein dimerization activity|	10	0.3	0.994	10	0.2	1.06	0.2	1.86	N/A	-1.2	1.3
ENSMUSG00000050989	SEPN1	selenoprotein N, 1	cellular_component|	respiratory system process|mitochondrion organization|skeletal muscle satellite cell differentiation|positive regulation of skeletal muscle cell proliferation|response to muscle activity involved in regulation of muscle adaptation|multicellular organismal response to stress|cellular response to oxidative stress|skeletal muscle tissue regeneration|lung alveolus development|skeletal muscle fiber de…	molecular_function|	10	-0.2	1.12	10	-0.2	0.852	-0.2	1.83	N/A	-1.6	0.6
ENSMUSG00000057425	UGT2B37	UDP glucuronosyltransferase 2 family, polypeptide B37	mitochondrial inner membrane|endoplasmic reticulum|	biological_process|	glucuronosyltransferase activity|transferase activity|transferase activity, transferring glycosyl groups|	10	-0.2	0.852	10	-1.2	2.88	-0.4	1.83	N/A	-2	0.1
ENSMUSG00000004748	MTFP1	mitochondrial fission process 1	mitochondrion|mitochondrion|mitochondrial inner membrane|membrane|integral component of membrane|	mitochondrial fission|apoptotic process|mitochondrial membrane organization|	molecular_function|	10	-0.2	0.793	10	-0.4	1.25	-0.3	1.82	N/A	-1.7	0.4
ENSMUSG00000041977	ARHGEF11	Rho guanine nucleotide exchange factor (GEF) 11	cytoplasm|	G-protein coupled receptor signaling pathway|Rho protein signal transduction|positive regulation of transcription, DNA-templated|	G-protein coupled receptor binding|guanyl-nucleotide exchange factor activity|protein binding|	10	-0.3	1.52	10	-0.2	0.7	-0.3	1.81	N/A	-1.5	0.6
ENSMUSG00000029233	SRD5A3	steroid 5 alpha-reductase 3	cytoplasm|endoplasmic reticulum|membrane|integral component of membrane|	dolichol-linked oligosaccharide biosynthetic process|dolichol-linked oligosaccharide biosynthetic process|lipid metabolic process|polyprenol catabolic process|polyprenol catabolic process|dolichol metabolic process|dolichol metabolic process|oxidation-reduction process|	3-oxo-5-alpha-steroid 4-dehydrogenase activity|oxidoreductase activity|oxidoreductase activity, acting on the CH-CH group of donors|oxidoreductase activity, acting on the CH-CH group of donors, NAD or NADP as acceptor|cholestenone 5-alpha-reductase activity|	10	0.2	0.632	10	0.4	1.55	0.3	1.81	N/A	-0.5	1.7
ENSMUSG00000020988	L2HGDH	L-2-hydroxyglutarate dehydrogenase	mitochondrion|mitochondrion|mitochondrion|integral component of membrane|integral component of membrane|	cellular protein metabolic process|oxidation-reduction process|	oxidoreductase activity|2-hydroxyglutarate dehydrogenase activity|2-hydroxyglutarate dehydrogenase activity|	10	-0.3	1.04	10	-0.2	1.05	-0.2	1.78	N/A	-1.6	0.7
ENSMUSG00000042189	TEKT3	tektin 3	acrosomal membrane|nucleus|cytoplasm|cytoskeleton|microtubule|cilium|sperm flagellum|cell projection|extracellular vesicular exosome|	sperm motility|cilium morphogenesis|regulation of fertilization|	None	10	-0.1	0.202	10	-0.2	1.83	-0.2	1.75	N/A	-1.4	1
ENSMUSG00000039852	RERE	arginine glutamic acid dipeptide (RE) repeats	histone deacetylase complex|nucleus|	chromatin remodeling|transcription, DNA-templated|regulation of transcription, DNA-templated|multicellular organismal development|	DNA binding|chromatin binding|sequence-specific DNA binding transcription factor activity|protein binding|zinc ion binding|sequence-specific DNA binding|metal ion binding|	10	0.1	0.638	10	0.2	1.38	0.2	1.73	N/A	-0.8	1.6
ENSMUSG00000078954	ARHGAP8	Rho GTPase activating protein 8	intracellular|	signal transduction|positive regulation of Rho GTPase activity|	GTPase activator activity|Rho GTPase activator activity|	10	0	0	10	-0.3	2.69	-0.3	1.73	N/A	-1.9	0.4
ENSMUSG00000025287	ACOT9	acyl-CoA thioesterase 9	mitochondrion|	acyl-CoA metabolic process|	acetyl-CoA hydrolase activity|protein binding|CoA hydrolase activity|palmitoyl-CoA hydrolase activity|hydrolase activity|2-oxoglutaryl-CoA thioesterase activity|2,4,4-trimethyl-3-oxopentanoyl-CoA thioesterase activity|3-isopropylbut-3-enoyl-CoA thioesterase activity|glutaryl-CoA hydrolase activity|acyl-CoA hydrolase activity|	10	-0.6	3.41	10	-0.1	0.142	-0.3	1.72	N/A	-1.8	0.3
ENSMUSG00000007122	CASQ1	calsequestrin 1	intracellular|cytoplasm|mitochondrion|mitochondrion|Golgi apparatus|terminal cisterna|terminal cisterna lumen|sarcoplasmic reticulum|sarcoplasmic reticulum|sarcoplasmic reticulum|myofibril|T-tubule|I band|sarcoplasmic reticulum lumen|sarcolemma|intracellular membrane-bounded organelle|	regulation of muscle contraction|endoplasmic reticulum organization|response to heat|regulation of release of sequestered calcium ion into cytosol by sarcoplasmic reticulum|regulation of release of sequestered calcium ion into cytosol by sarcoplasmic reticulum|regulation of skeletal muscle contraction by regulation of release of sequestered calcium ion|regulation of sequestering of calcium ion|	calcium ion binding|	10	-0.2	1.7	10	-0.1	0.357	-0.2	1.72	N/A	-1.7	0.6
ENSMUSG00000048424	RANBP3L	RAN binding protein 3-like	cellular_component|	biological_process|intracellular transport|	molecular_function|	10	-0.1	0.313	10	-0.4	2.14	-0.3	1.69	N/A	-1.7	0.5
ENSMUSG00000034006	PQLC1	PQ loop repeat containing 1	cellular_component|membrane|integral component of membrane|	biological_process|	molecular_function|	10	-0.4	1.72	10	-0.1	0.448	-0.3	1.68	N/A	-1.6	0.6
ENSMUSG00000018008	CYTH4	cytohesin 4	plasma membrane|plasma membrane|membrane|	regulation of cell adhesion|regulation of ARF protein signal transduction|positive regulation of GTPase activity|positive regulation of GTPase activity|	guanyl-nucleotide exchange factor activity|ARF guanyl-nucleotide exchange factor activity|ARF guanyl-nucleotide exchange factor activity|lipid binding|	10	-0.4	0.334	10	-0.4	1.46	-0.4	1.67	N/A	-1.7	0.6
ENSMUSG00000068697	MYOZ1	myozenin 1	nucleus|actin cytoskeleton|actin cytoskeleton|cell projection|	None	protein binding|FATZ binding|	10	0.6	1.34	10	-0.2	0.83	-0.2	1.66	N/A	-1.1	1.7
ENSMUSG00000028127	ABCD3	ATP-binding cassette, sub-family D (ALD), member 3	mitochondrion|mitochondrion|mitochondrial inner membrane|peroxisome|peroxisome|peroxisomal membrane|peroxisomal membrane|peroxisomal matrix|membrane|membrane|integral component of membrane|intracellular membrane-bounded organelle|	ATP catabolic process|fatty acid beta-oxidation|transport|peroxisome organization|very long-chain fatty acid catabolic process|transmembrane transport|	nucleotide binding|protein binding|ATP binding|ATPase activity|ATPase activity, coupled to transmembrane movement of substances|protein homodimerization activity|protein self-association|	10	-0.2	0.858	10	-0.2	0.938	-0.2	1.66	N/A	-1.4	1.1
ENSMUSG00000039519	CYP7B1	cytochrome P450, family 7, subfamily b, polypeptide 1	endoplasmic reticulum|membrane|intracellular membrane-bounded organelle|	lipid metabolic process|bile acid biosynthetic process|digestion|memory|circadian rhythm|steroid metabolic process|cholesterol metabolic process|negative regulation of intracellular estrogen receptor signaling pathway|positive regulation of epithelial cell proliferation|oxidation-reduction process|prostate gland epithelium morphogenesis|	monooxygenase activity|iron ion binding|oxysterol 7-alpha-hydroxylase activity|oxidoreductase activity|oxidoreductase activity, acting on paired donors, with incorporation or reduction of molecular oxygen|heme binding|25-hydroxycholesterol 7alpha-hydroxylase activity|metal ion binding|	10	-0.2	0.944	10	-0.4	0.854	-0.2	1.66	N/A	-1.7	0.6
ENSMUSG00000027424	MGME1	mitochondrial genome maintainance exonuclease 1	mitochondrion|mitochondrion|	mitochondrial genome maintenance|DNA catabolic process, exonucleolytic|mitochondrial DNA replication|mitochondrial DNA replication|DNA repair|cellular response to DNA damage stimulus|mitochondrial DNA repair|	nuclease activity|exonuclease activity|single-stranded DNA exodeoxyribonuclease activity|single-stranded DNA exodeoxyribonuclease activity|hydrolase activity|phosphoric ester hydrolase activity|T/G mismatch-specific endonuclease activity|retroviral 3' processing activity|	10	-0.4	0.878	10	-1.1	2.89	-0.3	1.65	N/A	-2	0.1
ENSMUSG00000029032	ARHGEF16	Rho guanine nucleotide exchange factor (GEF) 16	cytoplasm|	activation of Rac GTPase activity|activation of Cdc42 GTPase activity|regulation of Rho protein signal transduction|cell chemotaxis|positive regulation of establishment of protein localization to plasma membrane|	guanyl-nucleotide exchange factor activity|Rho guanyl-nucleotide exchange factor activity|Rho GTPase binding|PDZ domain binding|receptor tyrosine kinase binding|	10	0.1	0.336	10	0.3	1.65	0.2	1.64	N/A	-1.1	1.5
ENSMUSG00000026827	GPD2	glycerol phosphate dehydrogenase 2, mitochondrial	mitochondrion|mitochondrial inner membrane|glycerol-3-phosphate dehydrogenase complex|membrane|	glycerol-3-phosphate metabolic process|glycerol-3-phosphate metabolic process|gluconeogenesis|NADH metabolic process|multicellular organism growth|camera-type eye development|oxidation-reduction process|	glycerol-3-phosphate dehydrogenase [NAD+] activity|glycerol-3-phosphate dehydrogenase activity|calcium ion binding|oxidoreductase activity|metal ion binding|sn-glycerol-3-phosphate:ubiquinone oxidoreductase activity|sn-glycerol-3-phosphate:ubiquinone-8 oxidoreductase activity|	10	0.2	1.72	10	0.1	0.153	0.2	1.64	N/A	-1.5	1.2
ENSMUSG00000025986	SLC39A10	solute carrier family 39 (zinc transporter), member 10	cellular_component|membrane|integral component of membrane|	transport|ion transport|zinc ion transport|biological_process|metal ion transport|transmembrane transport|	molecular_function|metal ion transmembrane transporter activity|	10	0.2	0.981	10	0.2	0.793	0.2	1.64	N/A	-0.7	1.7
ENSMUSG00000031889	D230025D16RIK	RIKEN cDNA D230025D16 gene	trans-Golgi network|membrane|dendrite|synaptic vesicle membrane|	Golgi to plasma membrane protein transport|	receptor binding|glutamate receptor binding|	10	0	0	10	-0.4	2.37	-0.3	1.62	N/A	-1.6	0.6
ENSMUSG00000045625	PIGZ	phosphatidylinositol glycan anchor biosynthesis, class Z	endoplasmic reticulum|membrane|integral component of membrane|	GPI anchor biosynthetic process|mannosylation|	alpha-1,6-mannosyltransferase activity|alpha-1,2-mannosyltransferase activity|mannosyltransferase activity|alpha-1,3-mannosyltransferase activity|alpha-1,3-galactosyltransferase activity|UDP-glucose:glycoprotein glucosyltransferase activity|glycolipid mannosyltransferase activity|oligosaccharyl transferase activity|dolichyl-phosphate-glucose-glycolipid alpha-glucosyltransferase activity|acetylglu…	10	0	0	10	-0.2	2.19	-0.2	1.62	N/A	-1.6	0.8
ENSMUSG00000032454	RBP2	retinol binding protein 2, cellular	cytoplasm|cytosol|	retinoid metabolic process|transport|	transporter activity|retinoid binding|lipid binding|retinal binding|retinol binding|	10	0.1	0.209	10	-0.3	2.02	-0.2	1.6	N/A	-1.5	1
ENSMUSG00000027534	SNX16	sorting nexin 16	cytoplasm|lysosome|endosome|early endosome|late endosome|membrane|extrinsic component of endosome membrane|	protein targeting to lysosome|transport|endosome to lysosome transport|protein transport|early endosome to late endosome transport|	lipid binding|phosphatidylinositol binding|identical protein binding|	10	0	0	10	1	4.69	0.9	1.56	N/A	-0.2	2
ENSMUSG00000029154	CWH43	cell wall biogenesis 43 C-terminal homolog (S. cerevisiae)	cellular_component|membrane|integral component of membrane|	GPI anchor biosynthetic process|biological_process|	molecular_function|	10	-0.6	0.734	10	-0.4	1	-0.5	1.55	N/A	-1.9	0.3
ENSMUSG00000006191	CDKAL1	CDK5 regulatory subunit associated protein 1-like 1	endoplasmic reticulum|rough endoplasmic reticulum|membrane|membrane|integral component of membrane|	tRNA processing|RNA modification|tRNA methylthiolation|macromolecule modification|maintenance of translational fidelity|	catalytic activity|transferase activity|N6-threonylcarbomyladenosine methylthiotransferase activity|Kdo transferase activity|metal ion binding|iron-sulfur cluster binding|4 iron, 4 sulfur cluster binding|	10	-0.2	1.01	10	-0.6	1.62	-0.3	1.54	N/A	-1.8	0.4
ENSMUSG00000022878	ADIPOQ	adiponectin, C1Q and collagen domain containing	extracellular region|collagen trimer|extracellular space|extracellular space|endoplasmic reticulum|cell surface|extracellular vesicular exosome|	positive regulation of protein phosphorylation|glucose metabolic process|glucose metabolic process|fatty acid beta-oxidation|response to glucose|response to glucose|positive regulation of signal transduction|negative regulation of platelet-derived growth factor receptor signaling pathway|negative regulation of platelet-derived growth factor receptor signaling pathway|positive regulation of protei…	receptor binding|hormone activity|hormone activity|hormone activity|protein binding|sialic acid binding|identical protein binding|protein homodimerization activity|	10	0.4	2.47	10	0.1	0.0736	0.3	1.51	N/A	-0.8	1.6
ENSMUSG00000040717	IL17RD	interleukin 17 receptor D	nucleus|Golgi apparatus|plasma membrane|membrane|integral component of membrane|	None	metal ion binding|	10	-0.1	0.37	10	-0.3	1.58	-0.2	1.49	N/A	-1.7	0.6
ENSMUSG00000090425	EFNA5	ephrin A5	plasma membrane|membrane|anchored component of membrane|anchored component of external side of plasma membrane|anchored component of plasma membrane|	multicellular organismal development|nervous system development|axon guidance|axon guidance|brain development|regulation of cell-cell adhesion|regulation of cell-cell adhesion|cell differentiation|retinal ganglion cell axon guidance|regulation of Rac GTPase activity|regulation of Rho GTPase activity|regulation of actin cytoskeleton organization|regulation of actin cytoskeleton organization|ephrin…	protein binding|chemorepellent activity|ephrin receptor binding|ephrin receptor binding|	10	0.1	0.0818	10	0.5	2.57	0.3	1.48	N/A	-0.5	1.8
ENSMUSG00000048027	RGMB	repulsive guidance molecule family member B	endoplasmic reticulum-Golgi intermediate compartment|plasma membrane|membrane|anchored component of membrane|anchored component of plasma membrane|	cell adhesion|signal transduction|BMP signaling pathway|positive regulation of transcription, DNA-templated|	identical protein binding|	10	-0.2	0.506	10	-0.2	1.09	-0.2	1.47	N/A	-1.6	0.8
ENSMUSG00000040852	PLEKHH2	pleckstrin homology domain containing, family H (with MyTH4 domain) member 2	cytoplasm|cytoskeleton|plasma membrane|membrane|lamellipodium|cortical actin cytoskeleton|cell projection|	negative regulation of actin filament depolymerization|	actin binding|protein binding|identical protein binding|	10	-0.3	1.32	10	-0.2	0.45	-0.2	1.46	N/A	-1.9	0.5
ENSMUSG00000079598	CLEC2L	C-type lectin domain family 2, member L	cellular_component|membrane|integral component of membrane|	biological_process|	carbohydrate binding|	10	-0.4	1.67	10	0.1	0.165	-0.4	1.45	N/A	-1.7	0.6
ENSMUSG00000033917	GDE1	glycerophosphodiester phosphodiesterase 1	cytoplasm|integral component of plasma membrane|membrane|integral component of membrane|	glycerol metabolic process|lipid metabolic process|G-protein coupled receptor signaling pathway|	phosphoric diester hydrolase activity|glycerophosphodiester phosphodiesterase activity|hydrolase activity|metal ion binding|glycerophosphoinositol glycerophosphodiesterase activity|	9	0.3	1.43	9	0.1	0.294	0.2	1.44	N/A	-1.3	1.4
ENSMUSG00000052085	DOCK8	dedicator of cytokinesis 8	membrane|cell leading edge|	immunological synapse formation|small GTPase mediated signal transduction|dendritic cell migration|dendritic cell migration|positive regulation of GTPase activity|memory T cell proliferation|negative regulation of T cell apoptotic process|	guanyl-nucleotide exchange factor activity|	10	0	0	10	-0.5	2.32	-0.4	1.43	N/A	-1.8	0.4
ENSMUSG00000004561	METTL17	methyltransferase like 17	mitochondrion|ribosome|ribonucleoprotein complex|	translation|biological_process|methylation|	rRNA (adenine-N6,N6-)-dimethyltransferase activity|molecular_function|protein C-terminal carboxyl O-methyltransferase activity|tRNA (guanine-N2-)-methyltransferase activity|copper ion binding|methyltransferase activity|C-methyltransferase activity|N-methyltransferase activity|O-methyltransferase activity|S-methyltransferase activity|RNA methyltransferase activity|mRNA methyltransferase activity|t…	10	-0.3	0.742	10	-0.5	1.1	-0.4	1.43	N/A	-1.7	0.6
ENSMUSG00000057723	KRT33B	keratin 33B	extracellular space|intermediate filament|	None	structural molecule activity|	10	-0.2	0.316	10	-0.2	1.22	-0.2	1.42	N/A	-1.5	0.9
ENSMUSG00000031557	PLEKHA2	pleckstrin homology domain-containing, family A (phosphoinositide binding specific) member 2	nucleus|cytoplasm|plasma membrane|membrane|protein complex|	positive regulation of cell-matrix adhesion|	fibronectin binding|protein binding|1-phosphatidylinositol binding|lipid binding|PDZ domain binding|laminin binding|	10	-0.2	0.283	10	-0.3	1.25	-0.2	1.4	N/A	-1.6	0.7
ENSMUSG00000025732	FAM195A	family with sequence similarity 195, member A	cellular_component|	biological_process|	protein binding|	10	-0.1	0.192	10	-0.3	1.82	-0.3	1.4	N/A	-1.6	0.8
ENSMUSG00000042523	DNAL1	dynein, axonemal, light chain 1	cellular_component|	biological_process|	molecular_function|	10	-0.5	1.33	10	-0.2	0.66	-0.2	1.4	N/A	-1.6	0.7
ENSMUSG00000037408	CNNM4	cyclin M4	cellular_component|plasma membrane|membrane|integral component of membrane|	transport|ion transport|visual perception|biological_process|biomineral tissue development|response to stimulus|	molecular_function|adenyl nucleotide binding|	10	-0.3	1.13	10	-0.2	0.477	-0.2	1.39	N/A	-1.8	0.5
ENSMUSG00000029128	RAB28	RAB28, member RAS oncogene family	cellular_component|cytoplasm|cytoskeleton|plasma membrane|membrane|ciliary rootlet|ciliary basal body|cell projection|	small GTPase mediated signal transduction|biological_process|	nucleotide binding|GTP binding|GDP binding|	10	0.4	1.25	10	0.3	0.264	0.4	1.38	N/A	-1.3	1.5
ENSMUSG00000025555	FARP1	FERM, RhoGEF (Arhgef) and pleckstrin domain protein 1 (chondrocyte-derived)	cytoplasm|cytosol|cytoskeleton|plasma membrane|membrane|extrinsic component of membrane|cell junction|dendrite|extrinsic component of cytoplasmic side of plasma membrane|cell projection|neuron projection|synapse|	multicellular organismal development|synapse assembly|negative regulation of phosphatase activity|positive regulation of Rac GTPase activity|regulation of Rho protein signal transduction|dendrite morphogenesis|	guanyl-nucleotide exchange factor activity|Rho guanyl-nucleotide exchange factor activity|cytoskeletal protein binding|Rac guanyl-nucleotide exchange factor activity|Rac GTPase binding|	10	0.6	0.7	10	-0.4	1.2	-0.3	1.38	N/A	-1.5	1.4
ENSMUSG00000033852	PLA2G4B	phospholipase A2, group IVB (cytosolic)	cytoplasm|cytosol|membrane|cytoplasmic vesicle|	lipid metabolic process|metabolic process|phospholipid catabolic process|lipid catabolic process|glycerophospholipid catabolic process|	phospholipase activity|lysophospholipase activity|phospholipase A2 activity|hydrolase activity|metal ion binding|calcium-dependent phospholipase A2 activity|	10	-1.5	3.18	10	-0.2	0.835	-0.1	1.37	N/A	-2.9	0.1
ENSMUSG00000025026	ADD3	adducin 3 (gamma)	condensed nuclear chromosome|cytoplasm|cytoskeleton|cytoskeleton|plasma membrane|cell-cell junction|cell cortex|membrane|	response to drug|	actin binding|protein kinase C binding|structural molecule activity|calmodulin binding|	10	-0.3	0.848	10	-0.3	0.627	-0.3	1.36	N/A	-1.9	0.5
ENSMUSG00000025421	HDHD2	haloacid dehalogenase-like hydrolase domain containing 2	extracellular vesicular exosome|	None	enzyme binding|metal ion binding|	10	0.3	1.05	10	0.2	0.51	0.2	1.35	N/A	-0.8	1.7
ENSMUSG00000022704	QTRTD1	queuine tRNA-ribosyltransferase domain containing 1	cytoplasm|mitochondrion|	tRNA modification|tRNA processing|queuosine biosynthetic process|	protein binding|zinc ion binding|queuine tRNA-ribosyltransferase activity|transferase activity|transferase activity, transferring glycosyl groups|metal ion binding|	10	-0.1	0.101	10	-0.9	1.81	-0.2	1.34	N/A	-2	0.5
ENSMUSG00000062526	MPPE1	metallophosphoesterase 1	cellular_component|Golgi apparatus|membrane|integral component of membrane|	GPI anchor biosynthetic process|transport|biological_process|vesicle-mediated transport|	molecular_function|nuclease activity|hydrolase activity|phosphoric ester hydrolase activity|T/G mismatch-specific endonuclease activity|retroviral 3' processing activity|metal ion binding|	10	-0.3	2.19	10	-0.1	0.0324	-0.2	1.34	N/A	-1.8	0.7
ENSMUSG00000059434	GCKR	glucokinase regulatory protein	intracellular|cell|nucleus|nucleus|nucleoplasm|cytoplasm|mitochondrion|cytosol|	protein import into nucleus, translocation|protein import into nucleus, translocation|cellular glucose homeostasis|carbohydrate metabolic process|response to fructose|negative regulation of glucokinase activity|negative regulation of glucokinase activity|positive regulation of glucokinase activity|protein localization to nucleus|negative regulation of catalytic activity|urate metabolic process|tr…	enzyme inhibitor activity|enzyme binding|protein domain specific binding|carbohydrate binding|fructose-6-phosphate binding|	10	0	0	10	-0.3	1.71	-0.3	1.32	N/A	-1.6	0.9
ENSMUSG00000024068	SPAST	spastin	nucleus|nucleus|cytoplasm|endosome|endoplasmic reticulum|cytoskeleton|microtubule|microtubule cytoskeleton|microtubule cytoskeleton|membrane|integral component of membrane|midbody|cytoplasmic vesicle|extracellular vesicular exosome|	microtubule bundle formation|ATP catabolic process|ER to Golgi vesicle-mediated transport|cell cycle|cytokinesis, completion of separation|multicellular organismal development|nervous system development|metabolic process|cell differentiation|protein hexamerization|microtubule severing|microtubule severing|microtubule severing|microtubule severing|protein homooligomerization|cell division|	nucleotide binding|catalytic activity|ATP binding|microtubule binding|microtubule-severing ATPase activity|hydrolase activity|alpha-tubulin binding|beta-tubulin binding|	10	0.2	0.429	10	0.2	1	0.2	1.32	N/A	-0.8	1.7
ENSMUSG00000075700	SELT	selenoprotein T	cell|endoplasmic reticulum|	response to glucose|pancreas development|insulin secretion involved in cellular response to glucose stimulus|glucose homeostasis|cell redox homeostasis|	selenium binding|	10	-0.4	2.3	10	0.1	0.0883	-0.3	1.31	N/A	-1	1.8
ENSMUSG00000032198	DOCK6	dedicator of cytokinesis 6	cellular_component|cytoplasm|	small GTPase mediated signal transduction|biological_process|	molecular_function|guanyl-nucleotide exchange factor activity|	10	-0.2	0.503	10	-0.2	0.911	-0.2	1.3	N/A	-1.7	0.7
ENSMUSG00000054889	DSP	desmoplakin	cornified envelope|nucleus|cytoplasm|mitochondrion|cytoskeleton|intermediate filament|plasma membrane|cell-cell junction|fascia adherens|intercalated disc|intercalated disc|membrane|basolateral plasma membrane|cell junction|desmosome|desmosome|extracellular vesicular exosome|	desmosome organization|ventricular compact myocardium morphogenesis|single organismal cell-cell adhesion|peptide cross-linking|keratinocyte differentiation|adherens junction organization|skin development|intermediate filament cytoskeleton organization|intermediate filament organization|protein localization to adherens junction|ventricular cardiac muscle cell action potential|bundle of His cell to…	protein kinase C binding|structural molecule activity|protein binding|protein binding, bridging|poly(A) RNA binding|cell adhesion molecule binding|scaffold protein binding|	9	-0.4	0.361	9	-0.2	1.13	-0.3	1.28	N/A	-1.7	0.9
ENSMUSG00000032178	ILF3	interleukin enhancer binding factor 3	nucleus|nucleus|cytoplasm|cytoplasm|mitochondrion|membrane|ribonucleoprotein complex|	transcription, DNA-templated|regulation of transcription, DNA-templated|protein phosphorylation|protein phosphorylation|protein methylation|negative regulation of translation|negative regulation of viral genome replication|negative regulation of transcription, DNA-templated|positive regulation of transcription, DNA-templated|defense response to virus|	DNA binding|DNA binding|RNA binding|double-stranded RNA binding|enzyme binding|poly(A) RNA binding|	10	-0.6	3.22	10	0	0	-0.5	1.28	N/A	-1.9	0.2
ENSMUSG00000060187	LRRC10	leucine rich repeat containing 10	nucleus|mitochondrion|cytoskeleton|myofibril|sarcomere|	cardiac muscle cell development|	actin binding|alpha-actinin binding|	10	0	0	10	-0.3	2.16	-0.3	1.27	N/A	-1.7	0.7
ENSMUSG00000026939	TMEM141	transmembrane protein 141	cellular_component|membrane|integral component of membrane|	biological_process|	molecular_function|	10	-1.6	4.3	10	0	0	-0.2	1.26	N/A	-3	0.2
ENSMUSG00000029098	ACOX3	acyl-Coenzyme A oxidase 3, pristanoyl	mitochondrion|peroxisome|peroxisomal matrix|membrane|	lipid metabolic process|fatty acid metabolic process|fatty acid beta-oxidation|metabolic process|fatty acid beta-oxidation using acyl-CoA oxidase|oxidation-reduction process|	acyl-CoA dehydrogenase activity|acyl-CoA oxidase activity|receptor binding|fatty acid binding|pristanoyl-CoA oxidase activity|pristanoyl-CoA oxidase activity|oxidoreductase activity|oxidoreductase activity, acting on the CH-CH group of donors|flavin adenine dinucleotide binding|	10	-0.2	0.322	10	-0.3	1.07	-0.2	1.26	N/A	-1.7	0.6
ENSMUSG00000039987	PHTF2	putative homeodomain transcription factor 2	nucleus|endoplasmic reticulum|	transcription, DNA-templated|regulation of transcription, DNA-templated|biological_process|	molecular_function|DNA binding|	10	-0.6	3.8	10	0	0	-0.6	1.25	N/A	-1.8	0.5
ENSMUSG00000029916	AGK	acylglycerol kinase	mitochondrion|mitochondrion|membrane|intracellular membrane-bounded organelle|	protein kinase C-activating G-protein coupled receptor signaling pathway|metabolic process|phosphorylation|ceramide biosynthetic process|lipid phosphorylation|	nucleotide binding|lipid kinase activity|ceramide kinase activity|NAD+ kinase activity|diacylglycerol kinase activity|ATP binding|kinase activity|transferase activity|acylglycerol kinase activity|	10	-0.2	0.178	10	-0.3	1.21	-0.3	1.25	N/A	-1.6	0.9
ENSMUSG00000070372	CAPZA1	capping protein (actin filament) muscle Z-line, alpha 1	cytoplasm|cytoskeleton|cell-cell junction|F-actin capping protein complex|membrane|cortical cytoskeleton|extracellular vesicular exosome|WASH complex|	actin cytoskeleton organization|barbed-end actin filament capping|actin filament capping|	actin binding|protein binding|protein binding|actin filament binding|	10	-0.1	0.405	10	-0.3	1.13	-0.2	1.24	N/A	-1.6	0.9
ENSMUSG00000022938	FAM3B	family with sequence similarity 3, member B	extracellular region|extracellular space|cell|nuclear envelope lumen|extracellular vesicular exosome|	apoptotic process|insulin secretion|insulin secretion|	cytokine activity|	10	-0.1	0.0836	10	-0.3	1.34	-0.2	1.24	N/A	-1.5	1
ENSMUSG00000018740	SLC25A35	solute carrier family 25, member 35	mitochondrion|mitochondrial inner membrane|membrane|integral component of membrane|	transport|biological_process|	molecular_function|	10	-0.4	1.88	10	-0.1	0.197	-0.3	1.23	N/A	-1.8	1.1
ENSMUSG00000022438	PARVB	parvin, beta	cytoplasm|cytoskeleton|plasma membrane|focal adhesion|membrane|lamellipodium|cell junction|cell projection|	cell adhesion|cell projection assembly|lamellipodium assembly|actin cytoskeleton reorganization|establishment or maintenance of cell polarity regulating cell shape|	actin binding|protein binding|	10	0.2	1.18	10	0.1	0.203	0.2	1.22	N/A	-1.2	1.4
ENSMUSG00000028919	ARHGEF19	Rho guanine nucleotide exchange factor (GEF) 19	None	positive regulation of Rho GTPase activity|regulation of actin cytoskeleton organization|regulation of Rho protein signal transduction|wound healing|	guanyl-nucleotide exchange factor activity|Rho guanyl-nucleotide exchange factor activity|GTPase activator activity|	10	-0.3	0.783	10	-0.3	0.544	-0.3	1.22	N/A	-1.7	0.8
ENSMUSG00000018554	YBX2	Y box protein 2	nucleus|cytoplasm|cytoplasm|polysome|ribonucleoprotein complex|	regulation of transcription, DNA-templated|spermatid development|negative regulation of translation|mRNA stabilization|oogenesis|negative regulation of binding|	nucleic acid binding|DNA binding|chromatin binding|RNA binding|mRNA binding|mRNA 3'-UTR binding|lipid binding|ribonucleoprotein complex binding|translation regulator activity|	10	-0.2	1.04	10	-0.1	0.364	-0.2	1.22	N/A	-1.8	0.6
ENSMUSG00000042298	TTC19	tetratricopeptide repeat domain 19	mitochondrion|mitochondrion|mitochondrial inner membrane|membrane|	mitochondrial respiratory chain complex III assembly|	protein binding|	10	-0.2	0.332	10	-0.3	1.09	-0.2	1.21	N/A	-1.7	0.7
ENSMUSG00000031200	MTCP1	mature T cell proliferation 1	mitochondrion|mitochondrion|	None	None	10	-0.2	0.64	10	-0.2	0.662	-0.2	1.2	N/A	-1.8	0.5
ENSMUSG00000031505	CARKD	carbohydrate kinase domain containing	mitochondrion|	biological_process|	nucleotide binding|molecular_function|ATP binding|lyase activity|ATP-dependent NAD(P)H-hydrate dehydratase activity|	10	-0.1	0.194	10	-0.3	1.34	-0.2	1.2	N/A	-1.6	0.9
ENSMUSG00000029557	FTSJ2	FtsJ homolog 2 (E. coli)	nucleus|nucleolus|mitochondrion|	RNA methylation|rRNA processing|rRNA methylation|methylation|	rRNA (adenine-N6,N6-)-dimethyltransferase activity|protein C-terminal carboxyl O-methyltransferase activity|tRNA (guanine-N2-)-methyltransferase activity|methyltransferase activity|C-methyltransferase activity|N-methyltransferase activity|O-methyltransferase activity|S-methyltransferase activity|RNA methyltransferase activity|mRNA methyltransferase activity|tRNA methyltransferase activity|protein…	10	-0.4	1.29	10	-0.1	0.292	-0.2	1.19	N/A	-1.6	0.9
ENSMUSG00000053461	HHIPL2	hedgehog interacting protein-like 2	cellular_component|extracellular region|	carbohydrate metabolic process|biological_process|	molecular_function|catalytic activity|oxidoreductase activity, acting on the CH-OH group of donors, quinone or similar compound as acceptor|quinone binding|	10	0	0	10	0.8	3.25	0.7	1.18	N/A	-0.5	2
ENSMUSG00000001053	N4BP3	NEDD4 binding protein 3	membrane|cytoplasmic vesicle|	biological_process|	protein binding|	10	-0.2	0.743	10	-0.2	0.539	-0.2	1.18	N/A	-1.7	0.7
ENSMUSG00000021696	ELOVL7	ELOVL family member 7, elongation of long chain fatty acids (yeast)	endoplasmic reticulum|membrane|integral component of membrane|	lipid metabolic process|fatty acid metabolic process|fatty acid biosynthetic process|fatty acid elongation, saturated fatty acid|fatty acid elongation, polyunsaturated fatty acid|very long-chain fatty acid biosynthetic process|	transferase activity|	10	-0.2	1	10	-0.2	0.28	-0.2	1.18	N/A	-1.7	0.9
ENSMUSG00000009876	COX4I2	cytochrome c oxidase subunit IV isoform 2	mitochondrion|mitochondrial inner membrane|mitochondrial respiratory chain complex IV|membrane|mitochondrial membrane|	oxidation-reduction process|hydrogen ion transmembrane transport|hydrogen ion transmembrane transport|	cytochrome-c oxidase activity|cytochrome-c oxidase activity|	10	0	0	10	-0.2	1.4	-0.2	1.18	N/A	-1.6	0.9
ENSMUSG00000020570	SYPL	synaptophysin-like protein	synaptic vesicle|membrane|integral component of membrane|secretory granule|integral component of synaptic vesicle membrane|cytoplasmic vesicle|extracellular vesicular exosome|	transport|	transporter activity|	10	-0.4	0.704	10	-0.4	0.57	-0.4	1.17	N/A	-1.8	0.4
ENSMUSG00000039321	UTS2R	urotensin 2 receptor	early endosome|plasma membrane|membrane|integral component of membrane|recycling endosome|	negative regulation of glomerular filtration|signal transduction|G-protein coupled receptor signaling pathway|positive regulation of cytosolic calcium ion concentration|regulation of blood pressure|positive regulation of circadian sleep/wake cycle, wakefulness|positive regulation of cell growth|negative regulation of urine volume|negative regulation of renal sodium excretion|regulation of vasodil…	urotensin II receptor activity|signal transducer activity|G-protein coupled receptor activity|	10	0	0	10	-0.4	2.05	-0.2	1.15	N/A	-1.8	0.9
ENSMUSG00000055184	FAM72A	family with sequence similarity 72, member A	cytoplasm|mitochondrion|cytosol|membrane|	negative regulation of brain-derived neurotrophic factor-activated receptor activity|positive regulation of apoptotic process|	molecular_function|	9	0	0	9	0.3	2.35	0.2	1.12	N/A	-1	1.7
ENSMUSG00000052727	MAP1B	microtubule-associated protein 1B	intracellular|cell|cytoplasm|cytosol|cytoskeleton|microtubule|microtubule associated complex|microtubule associated complex|plasma membrane|postsynaptic density|cell junction|axon|dendrite|growth cone|cell projection|neuronal cell body|perikaryon|synapse|perinuclear region of cytoplasm|	microtubule cytoskeleton organization|microtubule bundle formation|microtubule bundle formation|microtubule-based process|negative regulation of microtubule depolymerization|nervous system development|axonogenesis|cellular process|dendrite development|positive regulation of microtubule polymerization|negative regulation of intracellular transport|positive regulation of neuron differentiation|posi…	actin binding|protein binding|cytoskeletal regulatory protein binding|phospholipid binding|microtubule binding|protein complex binding|	10	0.2	1.57	10	0.1	0.119	0.2	1.12	N/A	-1.1	1.5
ENSMUSG00000027487	CDK5RAP1	CDK5 regulatory subunit associated protein 1	cellular_component|cytoplasm|	regulation of cyclin-dependent protein serine/threonine kinase activity|tRNA modification|RNA modification|macromolecule modification|negative regulation of cyclin-dependent protein serine/threonine kinase activity|	catalytic activity|transferase activity|protein complex binding|metal ion binding|iron-sulfur cluster binding|4 iron, 4 sulfur cluster binding|	10	-0.4	0.319	10	0.3	1.89	0.3	1.12	N/A	-1.2	1.5
ENSMUSG00000019880	RSPO3	R-spondin 3 homolog (Xenopus laevis)	extracellular region|	Wnt signaling pathway|response to stimulus|canonical Wnt signaling pathway|branching involved in labyrinthine layer morphogenesis|	receptor binding|receptor binding|frizzled binding|heparin binding|	10	-0.3	1.11	10	-0.2	0.282	-0.2	1.11	N/A	-1.5	1.1
ENSMUSG00000028082	SH3D19	SH3 domain protein D19	nucleus|cytoplasm|Golgi apparatus|plasma membrane|	cytoskeleton organization|regulation of cell morphogenesis|positive regulation of membrane protein ectodomain proteolysis|	protein binding|proline-rich region binding|	10	-0.2	0.504	10	-0.2	0.7	-0.2	1.11	N/A	-1.7	0.7
ENSMUSG00000070570	SLC17A7	solute carrier family 17 (sodium-dependent inorganic phosphate cotransporter), member 7	synaptic vesicle|membrane|integral component of membrane|cell junction|synaptic vesicle membrane|cytoplasmic vesicle|neuron projection|intracellular organelle|cerebellar mossy fiber|synapse|synapse|presynaptic active zone|excitatory synapse|excitatory synapse|	transport|ion transport|sodium ion transport|phosphate ion transport|neurotransmitter transport|synaptic transmission|long-term memory|synaptic transmission, glutamatergic|phosphate ion transmembrane transport|sodium ion transmembrane transport|sequestering of neurotransmitter|sodium-dependent phosphate transport|response to stimulus|L-glutamate import|L-glutamate import|L-glutamate import|transm…	inorganic phosphate transmembrane transporter activity|symporter activity|sodium:inorganic phosphate symporter activity|sodium-dependent phosphate transmembrane transporter activity|	10	-0.4	0.418	10	-0.2	0.979	-0.2	1.1	N/A	-1.7	0.8
ENSMUSG00000031246	SH3BGRL	SH3-binding domain glutamic acid-rich protein like	extracellular space|extracellular vesicular exosome|	biological_process|	molecular_function|SH3 domain binding|	10	-0.4	0.589	10	-0.4	0.591	-0.4	1.09	N/A	-1.8	0.5
ENSMUSG00000069184	ZFP72	zinc finger protein 72	cellular_component|	biological_process|	molecular_function|metal ion binding|	10	-0.2	0.844	10	-0.2	0.344	-0.2	1.09	N/A	-1.9	0.6
ENSMUSG00000020709	ADAP2	ArfGAP with dual PH domains 2	cytoplasm|mitochondrial envelope|cytosol|plasma membrane|membrane|	heart development|regulation of ARF GTPase activity|inositol lipid-mediated signaling|	GTPase activator activity|1-phosphatidylinositol binding|phosphatidylinositol-4,5-bisphosphate binding|phosphatidylinositol-3,4,5-trisphosphate binding|ARF GTPase activator activity|zinc ion binding|phosphatidylinositol-3,4-bisphosphate binding|inositol 1,3,4,5 tetrakisphosphate binding|metal ion binding|	10	-0.2	0.534	10	-0.1	0.698	-0.2	1.07	N/A	-1.7	0.8
ENSMUSG00000062309	RPP25	ribonuclease P/MRP 25 subunit	nucleus|	tRNA processing|biological_process|	nucleic acid binding|RNA binding|ribonuclease P activity|hydrolase activity|poly(A) RNA binding|	10	0	0	10	-0.3	1.59	-0.2	1.07	N/A	-1.5	1.1
ENSMUSG00000049122	FRMD3	FERM domain containing 3	cellular_component|cytoplasm|cytoskeleton|membrane|integral component of membrane|extrinsic component of membrane|	biological_process|	molecular_function|cytoskeletal protein binding|	10	-0.3	0.2	10	-0.4	0.982	-0.4	1.07	N/A	-1.8	0.5
ENSMUSG00000028575	EQTN	equatorin, sperm acrosome associated	inner acrosomal membrane|acrosomal membrane|outer acrosomal membrane|cell|nucleus|cytoplasm|early endosome|plasma membrane|membrane|integral component of membrane|cytoplasmic vesicle|	acrosome assembly|endocytosis|fusion of sperm to egg plasma membrane|acrosomal vesicle exocytosis|	protein binding|	10	0	0	10	-0.3	1.57	-0.2	1.04	N/A	-1.7	0.9
ENSMUSG00000075402	KRT76	keratin 76	nucleus|intermediate filament|keratin filament|	biological_process|	molecular_function|structural molecule activity|	10	-0.3	0.44	10	-0.2	0.711	-0.2	1.04	N/A	-1.7	0.9
ENSMUSG00000030554	SYNM	synemin, intermediate filament protein	cytoplasm|cytoskeleton|intermediate filament|adherens junction|membrane|Z disc|cell junction|costamere|neurofilament cytoskeleton|	biological_process|	structural molecule activity|structural constituent of cytoskeleton|protein binding|structural constituent of muscle|vinculin binding|intermediate filament binding|protein binding, bridging|	10	-0.1	0.0477	10	-0.2	1.14	-0.2	1.03	N/A	-1.2	1.7
ENSMUSG00000045394	EPCAM	epithelial cell adhesion molecule	plasma membrane|tight junction|cell surface|membrane|integral component of membrane|basolateral plasma membrane|apical plasma membrane|lateral plasma membrane|cell junction|extracellular vesicular exosome|	positive regulation of cell proliferation|signal transduction involved in regulation of gene expression|positive regulation of transcription from RNA polymerase II promoter|stem cell differentiation|negative regulation of cell-cell adhesion mediated by cadherin|positive regulation of stem cell proliferation|	protein complex binding|	10	-0.2	0.303	10	-0.3	0.907	-0.3	1.03	N/A	-1.6	1.2
ENSMUSG00000024381	BIN1	bridging integrator 1	nucleus|cytoplasm|synaptic vesicle|Z disc|T-tubule|axon|I band|node of Ranvier|axon initial segment|varicosity|axon terminus|cerebellar mossy fiber|lipid tube|	endocytosis|multicellular organismal development|regulation of endocytosis|cell differentiation|muscle cell differentiation|positive regulation of apoptotic process|positive regulation of GTPase activity|regulation of neuron differentiation|positive regulation of endocytosis|positive regulation of astrocyte differentiation|lipid tube assembly|regulation of cell cycle arrest|	protein binding|protein complex binding|identical protein binding|protein heterodimerization activity|tau protein binding|GTPase binding|	10	0.2	0.519	10	-0.4	0.679	0.1	0.982	N/A	-1.6	1.1
ENSMUSG00000019996	MAP7	microtubule-associated protein 7	cytoplasm|cytoskeleton|microtubule|plasma membrane|microtubule cytoskeleton|membrane|	microtubule cytoskeleton organization|cell morphogenesis|microtubule bundle formation|glycosphingolipid metabolic process|response to osmotic stress|response to osmotic stress|nucleus organization|germ cell development|spermatogenesis|cell proliferation|fertilization|response to retinoic acid|Leydig cell differentiation|organ growth|homeostasis of number of cells|Sertoli cell development|protein …	receptor binding|protein binding|	10	-0.2	0.259	10	-0.2	0.8	-0.2	0.975	N/A	-1.8	0.7
ENSMUSG00000039156	STIM2	stromal interaction molecule 2	endoplasmic reticulum|plasma membrane|membrane|integral component of membrane|	transport|ion transport|calcium ion transport|cellular calcium ion homeostasis|activation of store-operated calcium channel activity|positive regulation of calcium ion transport|calcium ion transmembrane transport|	calcium channel regulator activity|calcium ion binding|protein binding|store-operated calcium channel activity|metal ion binding|	10	0.3	1.76	10	0	0	0.2	0.967	N/A	-1.2	1.5
ENSMUSG00000036278	MACROD1	MACRO domain containing 1	nucleus|mitochondrion|	cellular response to DNA damage stimulus|purine nucleoside metabolic process|protein de-ADP-ribosylation|	purine-specific mismatch base pair DNA N-glycosylase activity|histone deacetylase activity|uracil DNA N-glycosylase activity|protein-N-terminal asparagine amidohydrolase activity|UDP-3-O-[3-hydroxymyristoyl] N-acetylglucosamine deacetylase activity|hydrolase activity|hydrolase activity, acting on glycosyl bonds|single-strand selective uracil DNA N-glycosylase activity|iprodione amidohydrolase act…	10	-0.2	0.62	10	-0.1	0.451	-0.2	0.964	N/A	-1.8	0.6
ENSMUSG00000039232	STX11	syntaxin 11	cell|Golgi apparatus|membrane|	T cell mediated cytotoxicity|transport|intracellular protein transport|protein transport|vesicle-mediated transport|natural killer cell mediated cytotoxicity|neutrophil degranulation|cytotoxic T cell degranulation|natural killer cell degranulation|	SNAP receptor activity|	10	-0.5	1.14	10	-0.1	0.616	-0.2	0.961	N/A	-2	0.4
ENSMUSG00000041126	H2AFV	H2A histone family, member V	nucleosome|nucleus|chromosome|	biological_process|	DNA binding|protein heterodimerization activity|	10	-0.4	0.867	10	-0.4	0.169	-0.4	0.956	N/A	-1.9	0.4
ENSMUSG00000034126	POMT2	protein-O-mannosyltransferase 2	endoplasmic reticulum|membrane|integral component of membrane|	protein O-linked glycosylation|	mannosyltransferase activity|dolichyl-phosphate-mannose-protein mannosyltransferase activity|transferase activity|transferase activity, transferring glycosyl groups|metal ion binding|	10	0.2	0.388	10	0.2	0.653	0.2	0.956	N/A	-1	1.6
ENSMUSG00000000359	REM1	rad and gem related GTP binding protein 1	cellular_component|membrane|	GTP catabolic process|signal transduction|small GTPase mediated signal transduction|biological_process|	nucleotide binding|calmodulin binding|GTP binding|	10	-0.2	0.407	10	-0.2	0.626	-0.2	0.949	N/A	-2	0.4
ENSMUSG00000026849	TOR1A	torsin family 1, member A (torsin A)	nucleus|nuclear envelope|cytoplasm|cytoplasm|endoplasmic reticulum|endoplasmic reticulum lumen|endoplasmic reticulum lumen|cytoskeleton|synaptic vesicle|membrane|cell junction|secretory granule|growth cone|cytoplasmic vesicle membrane|cytoplasmic vesicle|nuclear membrane|extrinsic component of endoplasmic reticulum membrane|cell projection|neuron projection|intracellular membrane-bounded organell…	protein deneddylation|ATP catabolic process|response to oxidative stress|organelle organization|nuclear envelope organization|cell adhesion|neuron projection development|protein localization to nucleus|protein localization to nucleus|wound healing, spreading of cells|intermediate filament cytoskeleton organization|synaptic vesicle transport|chaperone mediated protein folding requiring cofactor|pr…	nucleotide binding|protein binding|ATP binding|cytoskeletal protein binding|cytoskeletal protein binding|hydrolase activity|ATPase activity|kinesin binding|misfolded protein binding|	10	-0.5	2.02	10	0	0	-0.4	0.948	N/A	-1.9	0.6
ENSMUSG00000022280	RNF19A	ring finger protein 19A	cytoplasm|cytoskeleton|membrane|integral component of membrane|	None	protein binding|zinc ion binding|UDP-N-acetylmuramoylalanyl-D-glutamyl-2,6-diaminopimelate-D-alanyl-D-alanine ligase activity|ligase activity|ribosomal S6-glutamic acid ligase activity|coenzyme F420-0 gamma-glutamyl ligase activity|coenzyme F420-2 alpha-glutamyl ligase activity|metal ion binding|protein-glycine ligase activity|protein-glycine ligase activity, initiating|protein-glycine ligase act…	10	-0.3	1.02	10	-0.1	0.113	-0.2	0.944	N/A	-1.9	0.5
ENSMUSG00000032739	PRAM1	PML-RAR alpha-regulated adaptor molecule 1	cellular_component|	integrin-mediated signaling pathway|regulation of neutrophil degranulation|	molecular_function|lipid binding|	10	0.1	0.0916	10	-0.9	1.42	-0.2	0.94	N/A	-2	0.5
ENSMUSG00000022217	EMC9	ER membrane protein complex subunit 9	cytoplasm|ER membrane protein complex|	None	None	10	0.2	0.719	10	0.2	0.292	0.2	0.93	N/A	-0.7	1.8
ENSMUSG00000063558	AOX1	aldehyde oxidase 1	cytoplasm|extracellular vesicular exosome|	oxidation-reduction process|	catalytic activity|aldehyde oxidase activity|aldehyde oxidase activity|iron ion binding|UDP-N-acetylmuramate dehydrogenase activity|electron carrier activity|oxidoreductase activity|oxidoreductase activity, acting on CH-OH group of donors|molybdopterin cofactor binding|metal ion binding|flavin adenine dinucleotide binding|NAD binding|iron-sulfur cluster binding|2 iron, 2 sulfur cluster binding|	10	0	0	10	-0.3	1.44	-0.2	0.927	N/A	-1.6	0.9
ENSMUSG00000018909	ARRB1	arrestin, beta 1	chromatin|intracellular|nucleus|cytoplasm|cytosol|cytosol|plasma membrane|coated pit|postsynaptic density|membrane|basolateral plasma membrane|pseudopodium|cytoplasmic vesicle|cell projection|dendritic spine|postsynaptic membrane|	activation of MAPK activity|negative regulation of protein phosphorylation|positive regulation of protein phosphorylation|G-protein coupled receptor internalization|positive regulation of receptor internalization|transcription, DNA-templated|regulation of transcription, DNA-templated|transcription from RNA polymerase II promoter|transport|endocytosis|signal transduction|G-protein coupled receptor…	GTPase activator activity|insulin-like growth factor receptor binding|protein binding|transcription factor binding|estrogen receptor binding|mitogen-activated protein kinase kinase binding|ubiquitin protein ligase binding|alpha-1A adrenergic receptor binding|alpha-1B adrenergic receptor binding|angiotensin receptor binding|follicle-stimulating hormone receptor binding|V2 vasopressin receptor bind…	10	0	0	10	-0.3	1.53	-0.2	0.924	N/A	-1.7	0.8
ENSMUSG00000015488	CACFD1	calcium channel flower domain containing 1	cellular_component|membrane|integral component of membrane|integral component of synaptic vesicle membrane|	biological_process|synaptic vesicle endocytosis|	molecular_function|calcium channel activity|	10	-0.2	0.467	10	-0.3	0.539	-0.3	0.922	N/A	-1.7	0.8
ENSMUSG00000014444	PIEZO1	piezo-type mechanosensitive ion channel component 1	endoplasmic reticulum|plasma membrane|membrane|integral component of membrane|	transport|ion transport|cation transport|cation transport|positive regulation of integrin activation|positive regulation of cell-cell adhesion mediated by integrin|ion transmembrane transport|regulation of membrane potential|detection of mechanical stimulus|	cation channel activity|cation channel activity|mechanically-gated ion channel activity|	10	0	0	10	-0.3	1.28	-0.2	0.912	N/A	-1.6	1
ENSMUSG00000039063	ECHDC3	enoyl Coenzyme A hydratase domain containing 3	mitochondrion|	biological_process|metabolic process|	molecular_function|catalytic activity|	10	-0.6	0.929	10	0.2	0.813	0.2	0.911	N/A	-1.9	0.9
ENSMUSG00000056515	RAB31	RAB31, member RAS oncogene family	endosome|early endosome|early endosome|late endosome|Golgi apparatus|trans-Golgi network|membrane|cytoplasmic vesicle|trans-Golgi network membrane|phagocytic vesicle|	small GTPase mediated signal transduction|protein transport|receptor internalization|cellular response to insulin stimulus|Golgi to plasma membrane protein transport|regulated secretory pathway|Golgi vesicle transport|phagosome maturation|	nucleotide binding|GTP binding|GDP binding|	9	0	0	9	-0.3	1.79	-0.2	0.905	N/A	-1.9	0.7
ENSMUSG00000027508	PAG1	phosphoprotein associated with glycosphingolipid microdomains 1	intracellular|plasma membrane|plasma membrane|membrane|integral component of membrane|membrane raft|membrane raft|	immune system process|intracellular signal transduction|intracellular signal transduction|regulation of T cell activation|regulation of T cell activation|negative regulation of T cell activation|	protein binding|SH2 domain binding|	10	0	0	10	0.3	2.07	0.2	0.896	N/A	-0.9	1.7
ENSMUSG00000031982	ARV1	ARV1 homolog (yeast)	cellular_component|membrane|integral component of membrane|	lipid metabolic process|sphingolipid metabolic process|bile acid metabolic process|cholesterol transport|regulation of cholesterol metabolic process|	molecular_function|	10	0	0	10	-0.3	1.37	-0.2	0.895	N/A	-1.7	0.9
ENSMUSG00000001120	PCBP3	poly(rC) binding protein 3	nucleus|cytoplasm|cytosol|ribonucleoprotein complex|	None	DNA binding|RNA binding|poly(A) RNA binding|	10	0	0	10	-0.3	1.38	-0.2	0.875	N/A	-1.7	0.8
ENSMUSG00000048096	LMOD1	leiomodin 1 (smooth muscle)	cytoplasm|cytoskeleton|	None	molecular_function|actin binding|tropomyosin binding|	10	-0.1	0.129	10	-0.3	1	-0.3	0.874	N/A	-1.7	0.8
ENSMUSG00000049134	NRAP	nebulin-related anchoring protein	fascia adherens|muscle tendon junction|myofibril|	actin cytoskeleton organization|	actin binding|protein binding|zinc ion binding|vinculin binding|metal ion binding|muscle alpha-actinin binding|	10	-0.1	0.117	10	-0.4	1.66	-0.3	0.869	N/A	-1.8	0.8
ENSMUSG00000030972	ACSM5	acyl-CoA synthetase medium-chain family member 5	cellular_component|mitochondrion|	lipid metabolic process|fatty acid metabolic process|biological_process|metabolic process|	nucleotide binding|molecular_function|catalytic activity|ATP binding|ligase activity|metal ion binding|butyrate-CoA ligase activity|	10	0.4	1.22	10	-0.7	1.66	-0.7	0.868	N/A	-2	0.9
ENSMUSG00000069041	SLC25A31	solute carrier family 25 (mitochondrial carrier; adenine nucleotide translocator), member 31	nucleus|mitochondrion|mitochondrion|mitochondrial inner membrane|cilium|membrane|integral component of membrane|cell projection|	transport|transmembrane transport|	transporter activity|	10	-0.2	0.436	10	-0.3	0.615	-0.3	0.843	N/A	-1.9	0.5
ENSMUSG00000038807	RAP1GAP2	RAP1 GTPase activating protein 2	cytoplasm|cytoplasm|centrosome|nuclear membrane|neuron projection|	negative regulation of neuron projection development|negative regulation of neuron projection development|positive regulation of Rap GTPase activity|regulation of small GTPase mediated signal transduction|	GTPase activator activity|Rap GTPase activator activity|	10	-0.1	0.121	10	-1.3	3.7	-1.2	0.798	N/A	-2	0.4
ENSMUSG00000027457	SNPH	syntaphilin	mitochondrion|cytoplasmic microtubule|plasma membrane|membrane|integral component of membrane|cell junction|mitochondrial membrane|presynaptic membrane|neuron projection|neuronal cell body|synapse|	vesicle fusion|negative regulation of endocytosis|	syntaxin-1 binding|	10	-0.3	0.776	10	-0.4	0.126	-0.3	0.794	N/A	-1.9	0.5
ENSMUSG00000036295	LRRN3	leucine rich repeat protein 3, neuronal	plasma membrane|membrane|integral component of membrane|clathrin adaptor complex|	positive regulation of protein phosphorylation|	protein complex binding|	10	0	0	10	0.2	1.75	0.1	0.778	N/A	-1.1	1.6
ENSMUSG00000014633	CMC2	COX assembly mitochondrial protein 2	mitochondrion|	biological_process|	molecular_function|	10	-0.2	1.04	10	0	0	-0.1	0.775	N/A	-1.9	0.6
ENSMUSG00000034875	NUDT19	nudix (nucleoside diphosphate linked moiety X)-type motif 19	mitochondrion|peroxisome|	None	thiamine-pyrophosphatase activity|receptor binding|8-oxo-7,8-dihydroguanosine triphosphate pyrophosphatase activity|UDP-2,3-diacylglucosamine hydrolase activity|bis(5'-nucleosyl)-tetraphosphatase activity|dATP pyrophosphohydrolase activity|pyrophosphatase activity|hydrolase activity|dihydroneopterin monophosphate phosphatase activity|dihydroneopterin triphosphate pyrophosphohydrolase activity|dIT…	9	-0.4	0.494	9	-0.2	0.615	-0.2	0.76	N/A	-1.9	0.7
ENSMUSG00000017978	CADPS2	Ca2+-dependent activator protein for secretion 2	membrane|cytoplasmic membrane-bounded vesicle|cell junction|cytoplasmic vesicle|presynaptic membrane|synapse|postsynaptic membrane|	transport|exocytosis|cellular response to starvation|protein transport|synaptic vesicle priming|positive regulation of exocytosis|	protein binding|lipid binding|metal ion binding|	10	-0.1	0.108	10	-0.3	1.01	-0.2	0.757	N/A	-1.9	0.7
ENSMUSG00000041360	D19BWG1357E	DNA segment, Chr 19, Brigham & Women's Genetics 1357 expressed	nucleus|nucleolus|endoplasmic reticulum|	biological_process|	RNA binding|poly(A) RNA binding|	10	-1.2	0.989	10	-0.2	0.596	-0.2	0.736	N/A	-2	0.7
ENSMUSG00000060807	SERPINA6	serine (or cysteine) peptidase inhibitor, clade A, member 6	extracellular region|extracellular space|extracellular space|extracellular vesicular exosome|	transport|glucocorticoid metabolic process|negative regulation of endopeptidase activity|regulation of proteolysis|	serine-type endopeptidase inhibitor activity|steroid binding|steroid binding|steroid binding|lipid binding|	10	-0.3	0.633	10	-0.1	0.271	-0.2	0.726	N/A	-1.4	1.3
ENSMUSG00000032180	TMED1	transmembrane emp24 domain containing 1	endoplasmic reticulum|endoplasmic reticulum-Golgi intermediate compartment|Golgi apparatus|plasma membrane|membrane|integral component of membrane|	transport|protein transport|	None	10	-0.2	0.279	10	-0.1	0.515	-0.1	0.722	N/A	-2	0.4
ENSMUSG00000043162	PYURF	Pigy upstream reading frame	glycosylphosphatidylinositol-N-acetylglucosaminyltransferase (GPI-GnT) complex|glycosylphosphatidylinositol-N-acetylglucosaminyltransferase (GPI-GnT) complex|mitochondrion|endoplasmic reticulum membrane|endoplasmic reticulum membrane|plasma membrane|	GPI anchor biosynthetic process|GPI anchor biosynthetic process|positive regulation of metabolic process|	molecular_function|	10	-1.1	0.568	10	-0.1	0.386	-1	0.718	N/A	-2	0.3
ENSMUSG00000030050	GKN1	gastrokine 1	extracellular region|secretory granule|	positive regulation of cell proliferation|positive regulation of cell division|	growth factor activity|	10	-0.1	0.0333	10	-0.3	1.03	-0.3	0.708	N/A	-1.8	0.8
ENSMUSG00000024818	SLC25A45	solute carrier family 25, member 45	mitochondrion|mitochondrial inner membrane|membrane|integral component of membrane|	transport|biological_process|transmembrane transport|	molecular_function|	10	-0.4	0.405	10	-0.2	0.371	-0.2	0.703	N/A	-1.8	0.7
ENSMUSG00000072825	CEP170B	centrosomal protein 170B	cellular_component|cytoplasm|cytoskeleton|microtubule|	biological_process|	molecular_function|	9	-0.2	0.517	9	-0.1	0.321	-0.2	0.698	N/A	-1.6	1.2
ENSMUSG00000002500	RPL3L	ribosomal protein L3-like	ribosome|membrane|cytosolic large ribosomal subunit|ribonucleoprotein complex|	biological_process|	molecular_function|	10	-0.2	0.571	10	-0.1	0.195	-0.2	0.692	N/A	-2	0.5
ENSMUSG00000032536	TRAK1	trafficking protein, kinesin binding 1	nucleus|cytoplasm|mitochondrion|endosome|early endosome|	endosome to lysosome transport|	GABA receptor binding|	10	0.4	1.36	10	0	0	0.3	0.679	N/A	-1.5	1.5
ENSMUSG00000056851	PCBP2	poly(rC) binding protein 2	nucleus|cytoplasm|membrane|ribonucleoprotein complex|extracellular vesicular exosome|	immune system process|proteasome-mediated ubiquitin-dependent protein catabolic process|innate immune response|negative regulation of defense response to virus|defense response to virus|	DNA binding|RNA binding|enzyme binding|ubiquitin protein ligase binding|poly(A) RNA binding|	10	0.1	0.198	10	0.2	0.605	0.1	0.676	N/A	-1.1	1.7
ENSMUSG00000040532	ABHD11	abhydrolase domain containing 11	mitochondrion|	biological_process|	molecular_function|catalytic activity|GPI-anchor transamidase activity|hydrolase activity|coenzyme F390-A hydrolase activity|coenzyme F390-G hydrolase activity|	10	-0.1	0.259	10	-0.2	0.497	-0.1	0.675	N/A	-1.9	0.7
ENSMUSG00000062257	OPCML	opioid binding protein/cell adhesion molecule-like	extracellular vesicular exosome|	biological_process|	molecular_function|	10	-0.2	0.691	10	-0.2	0.0351	-0.2	0.669	N/A	-1.9	0.6
ENSMUSG00000079657	RAB26	RAB26, member RAS oncogene family	Golgi membrane|Golgi apparatus|membrane|secretory granule membrane|intrinsic component of plasma membrane|cytoplasmic vesicle|	transport|small GTPase mediated signal transduction|protein transport|regulation of exocytosis|exocrine system development|Golgi to plasma membrane protein transport|regulated secretory pathway|	nucleotide binding|protein binding|GTP binding|GMP binding|	10	-0.1	0.297	10	-0.3	0.942	-0.2	0.66	N/A	-1.8	0.7
ENSMUSG00000044150	A830080D01RIK	RIKEN cDNA A830080D01 gene	cellular_component|mitochondrion|	biological_process|	molecular_function|	9	0	0	9	-0.2	0.885	-0.2	0.655	N/A	-1.7	1.1
ENSMUSG00000019831	WASF1	WAS protein family, member 1	cytoplasm|mitochondrion|mitochondrial outer membrane|cytoskeleton|lamellipodium|cell junction|SCAR complex|synapse|	Rac protein signal transduction|actin cytoskeleton organization|lamellipodium morphogenesis|positive regulation of Arp2/3 complex-mediated actin nucleation|	actin binding|protein binding|protein complex binding|Rac GTPase binding|	10	0.1	0.352	10	0.5	0.731	0.2	0.652	N/A	-0.5	2
ENSMUSG00000028601	ECHDC2	enoyl Coenzyme A hydratase domain containing 2	cellular_component|mitochondrion|	lipid metabolic process|fatty acid metabolic process|metabolic process|	catalytic activity|lyase activity|	10	-1.3	0.477	10	0.1	0.477	0.1	0.64	N/A	-2	0.8
ENSMUSG00000028240	CYP7A1	cytochrome P450, family 7, subfamily a, polypeptide 1	endoplasmic reticulum|membrane|intracellular membrane-bounded organelle|	lipid metabolic process|bile acid biosynthetic process|cholesterol catabolic process|cholesterol catabolic process|steroid metabolic process|cholesterol metabolic process|cholesterol homeostasis|oxidation-reduction process|regulation of bile acid biosynthetic process|positive regulation of bile acid biosynthetic process|cellular response to glucose stimulus|cellular response to cholesterol|	monooxygenase activity|iron ion binding|cholesterol 7-alpha-monooxygenase activity|cholesterol 7-alpha-monooxygenase activity|oxidoreductase activity|oxidoreductase activity, acting on paired donors, with incorporation or reduction of molecular oxygen|heme binding|metal ion binding|	10	0.3	1.34	10	0	0	0.2	0.637	N/A	-1.1	1.6
ENSMUSG00000007041	CLIC1	chloride intracellular channel 1	extracellular space|nucleus|nuclear envelope|cytoplasm|mitochondrion|plasma membrane|membrane|membrane|integral component of membrane|chloride channel complex|perinuclear region of cytoplasm|extracellular vesicular exosome|blood microparticle|	transport|ion transport|chloride transport|regulation of ion transmembrane transport|positive regulation of osteoblast differentiation|regulation of mitochondrial membrane potential|regulation of mitochondrial membrane potential|chloride transmembrane transport|	voltage-gated ion channel activity|voltage-gated chloride channel activity|chloride channel activity|	10	0.1	0.223	10	0.1	0.465	0.1	0.631	N/A	-1.2	1.6
ENSMUSG00000038011	DNAH10	dynein, axonemal, heavy chain 10	axonemal dynein complex|	microtubule-based movement|	nucleotide binding|microtubule motor activity|ATP binding|	10	0.1	0.615	10	-0.4	0.731	0.1	0.63	N/A	-1.6	1.2
ENSMUSG00000025656	ARHGEF9	CDC42 guanine nucleotide exchange factor (GEF) 9	cytoplasm|cell cortex|cell cortex|	small GTPase mediated signal transduction|regulation of Rho protein signal transduction|receptor clustering|positive regulation of GTPase activity|	guanyl-nucleotide exchange factor activity|Rho guanyl-nucleotide exchange factor activity|	10	-0.1	0.179	10	-0.5	0.527	-0.1	0.623	N/A	-1.7	1.2
ENSMUSG00000035459	STAB2	stabilin 2	cytoplasm|plasma membrane|integral component of plasma membrane|external side of plasma membrane|membrane|integral component of membrane|	endocytosis|receptor-mediated endocytosis|cell adhesion|regulation of gene expression|regulation of blood coagulation|defense response to bacterium|	low-density lipoprotein receptor activity|scavenger receptor activity|hyaluronic acid binding|low-density lipoprotein particle binding|	10	0.2	0.8	10	0.1	0.0588	0.2	0.608	N/A	-1.1	1.6
ENSMUSG00000032890	RIMS3	regulating synaptic membrane exocytosis 3	cell|cell junction|synapse|	transport|neurotransmitter transport|exocytosis|calcium ion-dependent exocytosis|regulation of membrane potential|regulation of synaptic vesicle exocytosis|	ion channel binding|	10	0	0	10	0.2	0.698	0.1	0.601	N/A	-1.5	1.4
ENSMUSG00000046603	TCAIM	T cell activation inhibitor, mitochondrial	mitochondrion|mitochondrion|	biological_process|	molecular_function|	10	-0.3	0.609	10	-0.1	0.37	-0.1	0.601	N/A	-1.7	1
ENSMUSG00000026676	CCDC3	coiled-coil domain containing 3	extracellular region|endoplasmic reticulum|	biological_process|	molecular_function|	10	-0.7	1.32	10	-0.1	0.105	-0.1	0.598	N/A	-1.9	0.6
ENSMUSG00000043895	S1PR2	sphingosine-1-phosphate receptor 2	plasma membrane|plasma membrane|membrane|integral component of membrane|	signal transduction|G-protein coupled receptor signaling pathway|negative regulation of excitatory postsynaptic membrane potential|positive regulation of establishment of endothelial barrier|	G-protein coupled receptor binding|signal transducer activity|G-protein coupled receptor activity|integrin binding|sphingosine-1-phosphate receptor activity|	10	-0.1	0.0976	10	-0.5	0.926	0.2	0.594	N/A	-1.7	1.1
ENSMUSG00000021913	OGDHL	oxoglutarate dehydrogenase-like	cellular_component|	biological_process|	molecular_function|	10	0	0	10	0.2	1.07	0.1	0.59	N/A	-2	0.8
ENSMUSG00000039886	TMEM120A	transmembrane protein 120A	cellular_component|membrane|integral component of membrane|	biological_process|	molecular_function|	10	-0.2	0.18	10	0.2	1.07	0.2	0.588	N/A	-1.6	1.2
ENSMUSG00000041729	CORO2B	coronin, actin binding protein, 2B	cytoplasm|cytoskeleton|actin cytoskeleton|membrane|	actin cytoskeleton organization|	actin binding|actin filament binding|	10	0.2	0.497	10	-0.2	0.83	0.2	0.582	N/A	-1.1	1.7
ENSMUSG00000010607	PIGYL	phosphatidylinositol glycan anchor biosynthesis, class Y-like	cellular_component|endoplasmic reticulum|membrane|integral component of membrane|	GPI anchor biosynthetic process|biological_process|	molecular_function|	10	0	0	10	-0.2	0.919	-0.1	0.575	N/A	-1.7	1
ENSMUSG00000019978	EPB4.1L2	erythrocyte protein band 4.1-like 2	cytoplasm|cytoskeleton|plasma membrane|COP9 signalosome|actin cytoskeleton|membrane|extrinsic component of membrane|extracellular vesicular exosome|	regulation of cell shape|actin cytoskeleton organization|cortical actin cytoskeleton organization|	actin binding|structural molecule activity|protein binding|cytoskeletal protein binding|spectrin binding|spectrin binding|PH domain binding|	10	-0.1	0.12	10	-0.1	0.505	-0.1	0.574	N/A	-1.8	0.9
ENSMUSG00000021620	ACOT12	acyl-CoA thioesterase 12	cytoplasm|cytosol|cytosol|	acetyl-CoA metabolic process|lipid metabolic process|fatty acid metabolic process|acyl-CoA metabolic process|	acetyl-CoA hydrolase activity|acetyl-CoA hydrolase activity|ATP binding|lipid binding|hydrolase activity|	10	0.2	0.433	10	0.3	0.208	0.2	0.571	N/A	-1.4	1.5
ENSMUSG00000038400	PMEPA1	prostate transmembrane protein, androgen induced 1	cellular_component|plasma membrane|membrane|integral component of membrane|	biological_process|	protein binding|WW domain binding|	10	0.3	1.84	10	-0.2	0.00397	0.2	0.556	N/A	-1.6	1.2
ENSMUSG00000073609	D2HGDH	D-2-hydroxyglutarate dehydrogenase	mitochondrion|mitochondrion|	response to manganese ion|response to manganese ion|response to zinc ion|response to zinc ion|response to cobalt ion|response to cobalt ion|cellular protein metabolic process|cellular protein metabolic process|oxidation-reduction process|	catalytic activity|UDP-N-acetylmuramate dehydrogenase activity|oxidoreductase activity|oxidoreductase activity, acting on CH-OH group of donors|limonene-1,2-diol dehydrogenase activity|flavin adenine dinucleotide binding|(R)-2-hydroxyglutarate dehydrogenase activity|(R)-2-hydroxyglutarate dehydrogenase activity|	10	-0.1	0.127	10	-0.2	0.599	-0.2	0.55	N/A	-2	0.6
ENSMUSG00000042473	TBC1D8B	TBC1 domain family, member 8B	cellular_component|	biological_process|regulation of Rab GTPase activity|	molecular_function|GTPase activator activity|Rab GTPase activator activity|calcium ion binding|	10	-0.2	0.948	10	0	0	-0.2	0.536	N/A	-1.9	0.7
ENSMUSG00000098207	ARL14	ADP-ribosylation factor-like 14	cellular_component|intracellular|cytoplasmic vesicle|	small GTPase mediated signal transduction|biological_process|	nucleotide binding|molecular_function|GTP binding|	10	0	0	10	-0.3	0.901	-0.2	0.535	N/A	-1.4	1.4
ENSMUSG00000037788	VOPP1	vesicular, overexpressed in cancer, prosurvival protein 1	endosome|membrane|integral component of membrane|cytoplasmic vesicle membrane|integral component of organelle membrane|cytoplasmic vesicle|	transcription, DNA-templated|regulation of transcription, DNA-templated|signal transduction|	signal transducer activity|	10	-0.4	0.231	10	0.2	0.96	0.1	0.532	N/A	-2	0.9
ENSMUSG00000050967	CREG2	cellular repressor of E1A-stimulated genes 2	extracellular region|endoplasmic reticulum|Golgi apparatus|	biological_process|oxidation-reduction process|	molecular_function|FMN binding|oxidoreductase activity|	10	0.1	0.313	10	0.1	0.257	0.1	0.521	N/A	-1.6	1.2
ENSMUSG00000018999	SLC35B4	solute carrier family 35, member B4	Golgi apparatus|membrane|integral component of membrane|	regulation of gluconeogenesis|transport|carbohydrate transport|UDP-N-acetylglucosamine transport|UDP-xylose transport|ion transmembrane transport|transmembrane transport|pyrimidine nucleotide-sugar transmembrane transport|	UDP-N-acetylglucosamine transmembrane transporter activity|UDP-xylose transmembrane transporter activity|	10	-0.1	0.137	10	-0.1	0.422	-0.1	0.512	N/A	-2	0.6
ENSMUSG00000005474	MYL10	myosin, light chain 10, regulatory	mitochondrion|mitochondrion|	biological_process|	calcium ion binding|metal ion binding|	10	0.1	0.186	10	0.2	0.372	0.2	0.498	N/A	-0.9	1.8
ENSMUSG00000037697	DDHD1	DDHD domain containing 1	cellular_component|cytoplasm|	lipid metabolic process|biological_process|lipid catabolic process|	molecular_function|phospholipase activity|prenylcysteine methylesterase activity|lipase activity|hydrolase activity|1-oxa-2-oxocycloheptane lactonase activity|sulfolactone hydrolase activity|3,4-dihydrocoumarin hydrolase activity|butyrolactone hydrolase activity|endosulfan lactone lactonase activity|L-ascorbate 6-phosphate lactonase activity|Ser-tRNA(Thr) hydrolase activity|Ala-tRNA(Pro) hydrolas…	10	-0.3	0.338	10	-0.1	0.303	-0.1	0.496	N/A	-1.8	0.8
ENSMUSG00000032740	CCDC88A	coiled coil domain containing 88A	intracellular|cytoplasm|endoplasmic reticulum|Golgi apparatus|cytosol|plasma membrane|membrane|lamellipodium|cytoplasmic vesicle|cell projection|	regulation of protein phosphorylation|DNA replication|regulation of DNA replication|nervous system development|regulation of neuron projection development|cell migration|lamellipodium assembly|TOR signaling|activation of protein kinase B activity|regulation of actin cytoskeleton organization|regulation of cell proliferation|membrane organization|	actin binding|protein binding|microtubule binding|phosphatidylinositol binding|protein homodimerization activity|protein kinase B binding|protein kinase B binding|	10	-0.2	0.612	10	-0.1	0.0184	-0.1	0.485	N/A	-1.6	1.2
ENSMUSG00000023963	CYP39A1	cytochrome P450, family 39, subfamily a, polypeptide 1	endoplasmic reticulum|membrane|intracellular membrane-bounded organelle|	lipid metabolic process|bile acid biosynthetic process|bile acid biosynthetic process|cholesterol catabolic process|digestion|steroid metabolic process|lipid catabolic process|bile acid catabolic process|oxidation-reduction process|	monooxygenase activity|iron ion binding|steroid 7-alpha-hydroxylase activity|oxysterol 7-alpha-hydroxylase activity|oxysterol 7-alpha-hydroxylase activity|oxidoreductase activity|oxidoreductase activity, acting on paired donors, with incorporation or reduction of molecular oxygen|heme binding|24-hydroxycholesterol 7alpha-hydroxylase activity|metal ion binding|	10	-0.2	0.89	10	0	0	-0.1	0.478	N/A	-1.7	1
ENSMUSG00000037126	PSD	pleckstrin and Sec7 domain containing	plasma membrane|membrane|integral component of membrane|integral component of membrane|cell junction|cell projection|	neuron differentiation|regulation of ARF protein signal transduction|positive regulation of GTPase activity|	guanyl-nucleotide exchange factor activity|ARF guanyl-nucleotide exchange factor activity|phospholipid binding|	10	0	0	10	-0.2	0.709	-0.2	0.474	N/A	-1.7	0.9
ENSMUSG00000019797	1700021F05RIK	RIKEN cDNA 1700021F05 gene	mitochondrion|mitochondrion|	biological_process|	molecular_function|	10	-0.2	0.781	10	0	0	-0.1	0.473	N/A	-1.7	1.1
ENSMUSG00000027420	BFSP1	beaded filament structural protein 1, in lens-CP94	cytoplasm|cytoplasm|mitochondrion|cytoskeleton|intermediate filament|plasma membrane|actin cytoskeleton|membrane|	cell maturation|lens fiber cell development|	structural molecule activity|structural constituent of eye lens|protein binding|	10	0.2	0.463	10	-1.2	2.19	0.1	0.459	N/A	-2	0.8
ENSMUSG00000001768	RIN2	Ras and Rab interactor 2	cellular_component|cytoplasm|	endocytosis|signal transduction|biological_process|	molecular_function|GTPase activator activity|	10	0	0	10	-0.3	1.44	-0.2	0.445	N/A	-1.7	1
ENSMUSG00000001507	ITGA3	integrin alpha 3	plasma membrane|plasma membrane|integrin complex|external side of plasma membrane|cell surface|membrane|integral component of membrane|basolateral plasma membrane|growth cone|integrin alpha3-beta1 complex|receptor complex|synapse|perinuclear region of cytoplasm|extracellular vesicular exosome|	neuron migration|cell adhesion|integrin-mediated signaling pathway|memory|positive regulation of gene expression|positive regulation of epithelial cell migration|positive regulation of cell-substrate adhesion|positive regulation of neuron projection development|negative regulation of cell projection organization|	fibronectin binding|integrin binding|protein binding|collagen binding|protein domain specific binding|laminin binding|protein heterodimerization activity|	10	-0.2	0.468	10	-0.1	0.11	-0.1	0.441	N/A	-1.8	0.9
ENSMUSG00000027669	GNB4	guanine nucleotide binding protein (G protein), beta 4	lysosomal membrane|heterotrimeric G-protein complex|cell body|	GTP catabolic process|signal transduction|G-protein coupled receptor signaling pathway|	GTPase activity|signal transducer activity|protein complex binding|	10	0.2	1.14	10	0	0	0.1	0.44	N/A	-1.3	1.5
ENSMUSG00000037737	ACTRT3	actin related protein T3	male germ cell nucleus|nucleus|cytoplasm|cytoskeleton|	None	protein binding|	10	0	0	10	0.1	0.498	0.1	0.436	N/A	-1.1	1.7
ENSMUSG00000023439	GNB3	guanine nucleotide binding protein (G protein), beta 3	heterotrimeric G-protein complex|neuron projection|cell body|	GTP catabolic process|signal transduction|G-protein coupled receptor signaling pathway|	GTPase activity|signal transducer activity|spectrin binding|GTPase binding|	10	0	0	10	-0.2	0.668	-0.2	0.433	N/A	-1.9	0.8
ENSMUSG00000016200	SYT14	synaptotagmin XIV	membrane|integral component of membrane|	biological_process|	phospholipid binding|protein homodimerization activity|protein heterodimerization activity|	10	-0.3	0.509	10	-0.1	0.142	-0.2	0.433	N/A	-1.9	0.7
ENSMUSG00000041791	CAPZA3	capping protein (actin filament) muscle Z-line, alpha 3	acrosomal vesicle|acrosomal vesicle|nucleus|cytoplasm|F-actin capping protein complex|membrane|cortical cytoskeleton|WASH complex|	spermatid development|actin cytoskeleton organization|actin filament capping|	actin binding|	10	-0.3	0.979	10	0	0	-0.1	0.418	N/A	-1.8	0.9
ENSMUSG00000022999	LMBR1L	limb region 1 like	cellular_component|plasma membrane|membrane|integral component of membrane|	endocytosis|biological_process|	molecular_function|	10	0	0	10	-0.2	0.804	-0.1	0.416	N/A	-1.4	1.4
ENSMUSG00000032875	ARHGEF17	Rho guanine nucleotide exchange factor (GEF) 17	None	actin cytoskeleton organization|regulation of Rho protein signal transduction|positive regulation of GTPase activity|	guanyl-nucleotide exchange factor activity|Rho guanyl-nucleotide exchange factor activity|	10	0.2	0.668	10	0	0	0.1	0.411	N/A	-1.7	1.2
ENSMUSG00000034473	SEC22A	SEC22 vesicle trafficking protein homolog A (S. cerevisiae)	intracellular|cell|endoplasmic reticulum|membrane|integral component of membrane|	transport|ER to Golgi vesicle-mediated transport|protein transport|vesicle-mediated transport|	None	10	0.2	1.24	10	-0.2	0.579	0.1	0.409	N/A	-1.9	0.8
ENSMUSG00000026475	RGS16	regulator of G-protein signaling 16	cytoplasm|cytoplasm|plasma membrane|membrane raft|	G-protein coupled receptor signaling pathway|negative regulation of signal transduction|termination of G-protein coupled receptor signaling pathway|positive regulation of GTPase activity|	GTPase activator activity|GTPase activator activity|	10	-0.2	0.697	10	0	0	-0.3	0.397	N/A	-2	0.5
ENSMUSG00000091813	CES2H	carboxylesterase 2H	cellular_component|	biological_process|	hydrolase activity|carboxylic ester hydrolase activity|	10	0	0	10	-0.2	0.882	-0.2	0.395	N/A	-1.9	0.8
ENSMUSG00000056328	MYH1	myosin, heavy polypeptide 1, skeletal muscle, adult	cytoplasm|muscle myosin complex|intercalated disc|myosin complex|A band|myosin filament|cytoplasmic ribonucleoprotein granule|	muscle contraction|	nucleotide binding|motor activity|actin binding|calmodulin binding|ATP binding|	10	0	0	10	-0.4	1.42	-0.3	0.385	N/A	-1.8	0.8
ENSMUSG00000026096	OSGEPL1	O-sialoglycoprotein endopeptidase-like 1	mitochondrion|	tRNA processing|	transferase activity|transferase activity, transferring acyl groups|metal ion binding|	10	0.1	0.117	10	0.1	0.299	0.1	0.38	N/A	-1.3	1.6
ENSMUSG00000058420	SYT17	synaptotagmin XVII	trans-Golgi network|synaptic vesicle|membrane|	transport|exocytosis|biological_process|	molecular_function|transporter activity|	10	0	0	10	0.2	0.62	0.1	0.374	N/A	-1.1	1.7
ENSMUSG00000021596	MCTP1	multiple C2 domains, transmembrane 1	integral component of membrane|	biological_process|	calcium ion binding|	9	0	0	9	0.2	0.589	0.1	0.371	N/A	-1.2	1.7
ENSMUSG00000020021	FGD6	FYVE, RhoGEF and PH domain containing 6	cellular_component|cytoplasm|cytoskeleton|	biological_process|regulation of Rho protein signal transduction|	molecular_function|guanyl-nucleotide exchange factor activity|Rho guanyl-nucleotide exchange factor activity|metal ion binding|	10	0.5	0.782	10	0.1	0.135	0.1	0.369	N/A	-0.8	1.9
ENSMUSG00000026014	RAPH1	Ras association (RalGDS/AF-6) and pleckstrin homology domains 1	cell leading edge|	axon extension|	protein binding|	10	0	0	10	0.2	0.994	0.2	0.359	N/A	-0.9	1.8
ENSMUSG00000027485	BPIFB1	BPI fold containing family B, member 1	extracellular region|extracellular space|extracellular vesicular exosome|	innate immune response in mucosa|immune system process|negative regulation of toll-like receptor 4 signaling pathway|innate immune response|	lipid binding|	10	-0.2	0.723	10	0	0	-0.1	0.351	N/A	-1.9	0.9
ENSMUSG00000005973	RCN1	reticulocalbin 1	endoplasmic reticulum|	in utero embryonic development|camera-type eye development|	calcium ion binding|metal ion binding|	10	0	0	10	0.1	0.584	0.1	0.35	N/A	-1.6	1.4
ENSMUSG00000046338	GPAT2	glycerol-3-phosphate acyltransferase 2, mitochondrial	mitochondrion|mitochondrial outer membrane|membrane|integral component of membrane|	glycerol-3-phosphate metabolic process|lipid metabolic process|metabolic process|phospholipid biosynthetic process|triglyceride biosynthetic process|cellular lipid metabolic process|	glycerol-3-phosphate O-acyltransferase activity|O-acyltransferase activity|transferase activity|transferase activity, transferring acyl groups|	10	0.1	0.357	10	0.4	0.0994	0.1	0.339	N/A	-0.9	1.9
ENSMUSG00000004665	CNN2	calponin 2	stress fiber|membrane|extracellular vesicular exosome|	positive regulation of gene expression|hemopoiesis|negative regulation of cell migration|actomyosin structure organization|regulation of actin filament-based process|wound healing|regulation of cell proliferation|negative regulation of phagocytosis|cellular response to mechanical stimulus|	actin binding|calmodulin binding|	9	0	0	9	0.4	1.78	0.2	0.337	N/A	-1.9	1.2
ENSMUSG00000029208	GUF1	GUF1 GTPase homolog (S. cerevisiae)	mitochondrion|mitochondrial inner membrane|membrane|	translation|biological_process|	nucleotide binding|GTPase activity|GTP binding|hydrolase activity|	10	0	0	10	-0.2	0.774	-0.1	0.328	N/A	-1.5	1.3
ENSMUSG00000028758	KIF17	kinesin family member 17	intracellular|cell|cytoplasm|cytoskeleton|kinesin complex|microtubule|cilium|axoneme|microtubule cytoskeleton|intraciliary transport particle B|photoreceptor connecting cilium|ciliary basal body|ciliary basal body|periciliary membrane compartment|	transport|microtubule-based process|microtubule-based movement|protein transport|vesicle-mediated transport|protein complex localization|intraciliary transport|	nucleotide binding|microtubule motor activity|protein binding|ATP binding|microtubule binding|	10	-0.4	1.46	10	0	0	-0.1	0.326	N/A	-1.8	0.9
ENSMUSG00000037161	MGARP	mitochondria localized glutamic acid rich protein	intracellular|cell|mitochondrion|mitochondrion|mitochondrial outer membrane|membrane|integral component of membrane|integral component of mitochondrial outer membrane|	protein targeting to mitochondrion|anterograde axon cargo transport|retrograde axon cargo transport|positive regulation of mitochondrion organization|axon transport of mitochondrion|cellular response to steroid hormone stimulus|cellular response to hypoxia|cellular response to gonadotropin-releasing hormone|	protein binding|	10	-0.2	0.359	10	-0.1	0.051	-0.1	0.322	N/A	-1.7	1.1
ENSMUSG00000020961	STON2	stonin 2	nucleolus|cytoplasm|synaptic vesicle|membrane|cell junction|clathrin adaptor complex|clathrin-coated vesicle|neuron projection|synapse|	hematopoietic progenitor cell differentiation|intracellular protein transport|endocytosis|synaptic transmission|vesicle-mediated transport|regulation of endocytosis|synaptic vesicle endocytosis|	protein binding|	10	0.1	0.217	10	0.2	0.135	0.1	0.321	N/A	-1.4	1.5
ENSMUSG00000028467	GBA2	glucosidase beta 2	endoplasmic reticulum|Golgi apparatus|membrane|integral component of membrane|	lipid metabolic process|sphingolipid metabolic process|glucosylceramide catabolic process|metabolic process|bile acid metabolic process|glycoside catabolic process|central nervous system neuron development|	catalytic activity|glucosylceramidase activity|beta-glucosidase activity|hydrolase activity|hydrolase activity, acting on glycosyl bonds|	10	-0.3	0.613	10	-0.1	0.024	-0.1	0.315	N/A	-1.3	1.7
ENSMUSG00000040370	LYRM5	LYR motif containing 5	mitochondrion|	biological_process|	molecular_function|	5	0.3	0.421	5	0.1	0.0616	0.2	0.306	N/A	-1.3	2
ENSMUSG00000056078	LIPM	lipase, family member M	cellular_component|extracellular region|	lipid metabolic process|biological_process|lipid catabolic process|	molecular_function|phospholipase activity|prenylcysteine methylesterase activity|lipase activity|hydrolase activity|hydrolase activity, acting on ester bonds|1-oxa-2-oxocycloheptane lactonase activity|sulfolactone hydrolase activity|3,4-dihydrocoumarin hydrolase activity|butyrolactone hydrolase activity|endosulfan lactone lactonase activity|L-ascorbate 6-phosphate lactonase activity|Ser-tRNA(Thr)…	10	0.1	0.273	10	-0.2	0.469	-0.1	0.302	N/A	-1.5	1.3
ENSMUSG00000020695	MRC2	mannose receptor, C type 2	cell surface|membrane|integral component of membrane|	osteoblast differentiation|endocytosis|collagen catabolic process|	collagen binding|collagen binding|carbohydrate binding|	10	0	0	10	-0.3	0.903	-0.2	0.302	N/A	-1.8	0.8
ENSMUSG00000034958	ATCAY	ataxia, cerebellar, Cayman type homolog (human)	cytoplasm|mitochondrion|cell junction|axon|dendrite|mitochondrial membrane|cell projection|neuron projection|neuron projection|synapse|	transport|apoptotic process|nervous system development|neuron projection development|neuron projection development|regulation of protein localization|mitochondrion distribution|negative regulation of glutamate metabolic process|	kinesin binding|	10	-0.1	0.0726	10	-0.1	0.254	-0.1	0.298	N/A	-1.5	1.3
ENSMUSG00000031202	RAB39B	RAB39B, member RAS oncogene family	intracellular|Golgi apparatus|Golgi apparatus|plasma membrane|membrane|	transport|small GTPase mediated signal transduction|protein transport|vesicle-mediated transport|synapse organization|	nucleotide binding|GTP binding|	10	0.2	0.479	10	0.1	0.00635	0.1	0.298	N/A	-1.2	1.5
ENSMUSG00000021704	MTX3	metaxin 3	cellular_component|	biological_process|	molecular_function|	10	-0.2	0.534	10	0	0	-0.1	0.298	N/A	-1.6	1.2
ENSMUSG00000066235	POMGNT2	protein O-linked mannose beta 1,4-N-acetylglucosaminyltransferase 2	endoplasmic reticulum|membrane|integral component of membrane|	protein O-linked glycosylation|	alpha-1,6-mannosyltransferase activity|alpha-1,2-mannosyltransferase activity|mannosyltransferase activity|alpha-1,3-mannosyltransferase activity|alpha-1,3-galactosyltransferase activity|UDP-glucose:glycoprotein glucosyltransferase activity|glycolipid mannosyltransferase activity|oligosaccharyl transferase activity|dolichyl-phosphate-glucose-glycolipid alpha-glucosyltransferase activity|acetylglu…	10	0.2	0.437	10	0	0	0.2	0.29	N/A	-1.9	1.2
ENSMUSG00000030768	DISP1	dispatched homolog 1 (Drosophila)	membrane|integral component of membrane|	smoothened signaling pathway|patched ligand maturation|patched ligand maturation|multicellular organismal development|determination of left/right symmetry|pattern specification process|embryonic pattern specification|dorsal/ventral pattern formation|dorsal/ventral pattern formation|peptide transport|peptide transport|diaphragm development|	hedgehog receptor activity|peptide transporter activity|	10	0	0	10	-0.2	1.23	-0.1	0.288	N/A	-1.6	1.2
ENSMUSG00000068742	CRY2	cryptochrome 2 (photolyase-like)	intracellular|cell|nucleus|nucleus|cytoplasm|mitochondrion|	negative regulation of transcription from RNA polymerase II promoter|DNA repair|transcription, DNA-templated|regulation of transcription, DNA-templated|protein import into nucleus|circadian rhythm|protein-chromophore linkage|lipid storage|negative regulation of phosphoprotein phosphatase activity|response to insulin|circadian regulation of gene expression|circadian regulation of gene expression|g…	nucleotide binding|transcription regulatory region sequence-specific DNA binding|transcription factor binding transcription factor activity|DNA binding|damaged DNA binding|single-stranded DNA binding|DNA photolyase activity|protein binding|photoreceptor activity|kinase binding|protein kinase binding|phosphatase binding|nuclear hormone receptor binding|ubiquitin binding|FAD binding|	10	0	0	10	-0.1	0.466	-0.1	0.285	N/A	-1.8	1.1
ENSMUSG00000043155	HPDL	4-hydroxyphenylpyruvate dioxygenase-like	cellular_component|	biological_process|aromatic amino acid family metabolic process|oxidation-reduction process|	molecular_function|4-hydroxyphenylpyruvate dioxygenase activity|oxidoreductase activity|oxidoreductase activity, acting on single donors with incorporation of molecular oxygen|3-(2,3-dihydroxyphenyl)propionate 1,2-dioxygenase activity|1,2-dihydroxynaphthalene dioxygenase activity|1,2-dihydroxy-8-carboxynaphthalene dioxygenase activity|1,2-dihydroxy-7-hydroxymethylnaphthalene dioxygenase activity|…	10	-0.2	0.359	10	-0.1	0.0758	-0.1	0.283	N/A	-1.9	0.8
ENSMUSG00000027777	SCHIP1	schwannomin interacting protein 1	cytoplasm|	luteinization|kidney development|nitrogen compound metabolic process|estrogen metabolic process|female gonad development|post-embryonic development|fibroblast migration|platelet-derived growth factor receptor signaling pathway|skeletal system morphogenesis|smooth muscle tissue development|palate development|face morphogenesis|	protein binding|identical protein binding|protein homodimerization activity|	10	-0.2	0.149	10	0.2	0.46	0.1	0.281	N/A	-1.4	1.4
ENSMUSG00000028943	ESPN	espin	cytoplasm|cytoskeleton|microvillus|brush border|brush border|actin cytoskeleton|actin cytoskeleton|cell junction|filamentous actin|stereocilium bundle|stereocilium bundle tip|cell projection|	sensory perception of sound|locomotory behavior|parallel actin filament bundle assembly|actin filament bundle assembly|positive regulation of filopodium assembly|positive regulation of filopodium assembly|negative regulation of cytoskeleton organization|actin filament network formation|	actin binding|protein binding|SH3 domain binding|actin filament binding|	10	-0.2	0.633	10	0	0	-0.1	0.28	N/A	-1.6	1.2
ENSMUSG00000092009	MYH15	myosin, heavy chain 15	myosin complex|	biological_process|	nucleotide binding|actin binding|ATP binding|	10	-0.1	0.168	10	-0.1	0.135	-0.1	0.276	N/A	-1.7	1.2
ENSMUSG00000028412	SLC44A1	solute carrier family 44, member 1	mitochondrion|mitochondrial outer membrane|plasma membrane|membrane|membrane|integral component of membrane|extracellular vesicular exosome|	transport|choline transport|ion transmembrane transport|	choline transmembrane transporter activity|	10	-0.1	0.033	10	-0.2	0.299	-0.2	0.272	N/A	-1.9	0.8
ENSMUSG00000034891	SNCB	synuclein, beta	nucleus|cytoplasm|mitochondrion|Golgi apparatus|growth cone|neuronal cell body|terminal bouton|axon terminus|synapse|	synaptic transmission|dopamine metabolic process|negative regulation of neuron apoptotic process|synapse organization|	calcium ion binding|alpha-tubulin binding|beta-tubulin binding|	10	-0.1	0.0739	10	-0.1	0.223	-0.1	0.271	N/A	-1.9	0.8
ENSMUSG00000048330	RIC3	resistance to inhibitors of cholinesterase 3 homolog (C. elegans)	endoplasmic reticulum|membrane|integral component of membrane|	protein folding|positive regulation of cytosolic calcium ion concentration|synaptic transmission, cholinergic|cellular protein complex assembly|	acetylcholine receptor binding|protein binding involved in protein folding|	10	-0.1	0.179	10	-0.2	0.126	-0.1	0.265	N/A	-1.8	0.9
ENSMUSG00000027247	ARHGAP1	Rho GTPase activating protein 1	ruffle|intracellular|cytoplasm|plasma membrane|cell leading edge|extracellular vesicular exosome|	signal transduction|small GTPase mediated signal transduction|positive regulation of Rho GTPase activity|positive regulation of Rac GTPase activity|regulation of GTPase activity|	GTPase activator activity|Rho GTPase activator activity|Rho GTPase activator activity|protein binding|SH3 domain binding|Rac GTPase activator activity|	10	0.1	0.154	10	0.1	0.133	0.1	0.262	N/A	-1.5	1.5
ENSMUSG00000043157	ARL11	ADP-ribosylation factor-like 11	cellular_component|intracellular|	hematopoietic progenitor cell differentiation|small GTPase mediated signal transduction|	nucleotide binding|GTP binding|	10	0	0	10	0.1	0.299	0.1	0.262	N/A	-1.1	1.7
ENSMUSG00000037860	AIM2	absent in melanoma 2	nucleus|cytoplasm|cytoplasm|AIM2 inflammasome complex|AIM2 inflammasome complex|	activation of innate immune response|activation of innate immune response|positive regulation of defense response to virus by host|immune system process|apoptotic process|inflammatory response|negative regulation of NF-kappaB transcription factor activity|positive regulation of protein oligomerization|positive regulation of interleukin-1 beta production|positive regulation of interleukin-1 beta p…	DNA binding|double-stranded DNA binding|double-stranded DNA binding|protein binding|identical protein binding|identical protein binding|	10	0.1	0.145	10	0.1	0.139	0.1	0.259	N/A	-1.5	1.3
ENSMUSG00000000374	TRAPPC10	trafficking protein particle complex 10	cellular_component|Golgi apparatus|	transport|biological_process|vesicle-mediated transport|	molecular_function|	10	-0.3	0.309	10	-0.1	0.0518	-0.1	0.256	N/A	-1.9	1
ENSMUSG00000038453	SRCIN1	SRC kinase signaling inhibitor 1	cytoplasm|cytoskeleton|plasma membrane|postsynaptic density|actin cytoskeleton|actin cytoskeleton|membrane|lamellipodium|cell junction|filopodium|axon|dendrite|cell projection|neuron projection|neuronal cell body|synapse|postsynaptic membrane|	exocytosis|negative regulation of cell adhesion|regulation of cell migration|substrate adhesion-dependent cell spreading|negative regulation of protein secretion|regulation of dendritic spine morphogenesis|positive regulation of protein tyrosine kinase activity|negative regulation of protein tyrosine kinase activity|	protein binding|protein kinase binding|protein domain specific binding|	10	0	0	10	-0.1	0.368	-0.1	0.254	N/A	-1.3	1.7
ENSMUSG00000030309	CAPRIN2	caprin family member 2	nucleus|cytoplasm|mitochondrion|centrosome|receptor complex|	negative regulation of translation|cell differentiation|negative regulation of cell growth|positive regulation of protein binding|positive regulation of peptidyl-serine phosphorylation|regulation of growth|positive regulation of transcription from RNA polymerase II promoter|positive regulation of dendrite morphogenesis|positive regulation of dendritic spine morphogenesis|positive regulation of ca…	RNA binding|receptor binding|	9	0.2	0.6	9	-0.5	2.23	0.1	0.249	N/A	-1.8	1.2
ENSMUSG00000024524	GNAL	guanine nucleotide binding protein, alpha stimulating, olfactory type	heterotrimeric G-protein complex|heterotrimeric G-protein complex|	response to amphetamine|GTP catabolic process|signal transduction|G-protein coupled receptor signaling pathway|adenylate cyclase-activating G-protein coupled receptor signaling pathway|activation of adenylate cyclase activity|adenylate cyclase-activating dopamine receptor signaling pathway|sensory perception of smell|response to caffeine|	nucleotide binding|G-protein coupled receptor binding|GTPase activity|GTPase activity|signal transducer activity|GTP binding|guanyl nucleotide binding|G-protein beta/gamma-subunit complex binding|metal ion binding|toxin receptor binding|	10	-0.1	0.273	10	-0.9	0.0664	-0.1	0.248	N/A	-2	0.7
ENSMUSG00000054146	KRT15	keratin 15	nucleus|intermediate filament|extracellular vesicular exosome|	None	structural molecule activity|scaffold protein binding|	10	-0.3	0.254	10	-0.3	0.014	-0.3	0.245	N/A	-2	0.6
ENSMUSG00000052852	REEP1	receptor accessory protein 1	cytoplasm|mitochondrion|endoplasmic reticulum|membrane|integral component of membrane|	protein insertion into membrane|endoplasmic reticulum tubular network organization|	microtubule binding|olfactory receptor binding|	10	-0.9	1.39	10	-0.1	0.116	-0.2	0.24	N/A	-2	0.6
ENSMUSG00000020868	XYLT2	xylosyltransferase II	endoplasmic reticulum|Golgi apparatus|membrane|integral component of membrane|	glycosaminoglycan biosynthetic process|proteoglycan biosynthetic process|heparin biosynthetic process|	acetylglucosaminyltransferase activity|transferase activity|transferase activity, transferring glycosyl groups|protein xylosyltransferase activity|	10	0	0	10	-0.2	0.381	-0.1	0.236	N/A	-1.6	1.3
ENSMUSG00000022048	DPYSL2	dihydropyrimidinase-like 2	cytoplasm|mitochondrion|cytosol|cytoskeleton|microtubule|membrane|axon|dendrite|dendrite|growth cone|neuron projection|neuronal cell body|neuronal cell body|terminal bouton|protein complex|extracellular vesicular exosome|	pyrimidine nucleobase catabolic process|endocytosis|cytoskeleton organization|multicellular organismal development|nervous system development|positive regulation of glutamate secretion|cell differentiation|regulation of neuron differentiation|synaptic vesicle transport|	hydrolase activity|hydrolase activity, acting on carbon-nitrogen (but not peptide) bonds|hydrolase activity, acting on carbon-nitrogen (but not peptide) bonds, in cyclic amides|protein kinase binding|	10	-0.5	0.933	10	0.2	0.389	0.2	0.232	N/A	-2	0.9
ENSMUSG00000025578	CBX8	chromobox 8	ubiquitin ligase complex|nuclear chromatin|heterochromatin|nucleus|nucleus|nucleus|PcG protein complex|PcG protein complex|PRC1 complex|	negative regulation of transcription from RNA polymerase II promoter|chromatin silencing|transcription, DNA-templated|regulation of transcription, DNA-templated|chromatin modification|histone ubiquitination|	single-stranded RNA binding|ubiquitin-protein transferase activity|protein binding|methylated histone binding|	10	-0.3	0.923	10	0	0	-0.1	0.228	N/A	-1.7	1.1
ENSMUSG00000026413	PKP1	plakophilin 1	nucleus|plasma membrane|cell junction|desmosome|intracellular membrane-bounded organelle|extracellular vesicular exosome|	cell adhesion|single organismal cell-cell adhesion|intermediate filament bundle assembly|	protein binding|lamin binding|	10	0	0	10	-0.1	0.739	-0.1	0.225	N/A	-1.8	1.2
ENSMUSG00000022307	OXR1	oxidation resistance 1	nucleus|nucleolus|nucleolus|mitochondrion|	adult walking behavior|negative regulation of neuron apoptotic process|oxidation-reduction process|cellular response to hydroperoxide|	oxidoreductase activity|	10	0.1	0.0301	10	0.2	0.263	0.1	0.224	N/A	-1.7	1.2
ENSMUSG00000076435	ACSF2	acyl-CoA synthetase family member 2	mitochondrion|	lipid metabolic process|fatty acid metabolic process|biological_process|metabolic process|	nucleotide binding|molecular_function|catalytic activity|acyl-CoA ligase activity|succinate-CoA ligase activity|ATP binding|3-oxo-2-(2'-pentenyl)cyclopentane-1-octanoic acid CoA ligase activity|fatty acid ligase activity|ligase activity|3-isopropenyl-6-oxoheptanoyl-CoA synthetase activity|2-oxo-delta3-4,5,5-trimethylcyclopentenylacetyl-CoA synthetase activity|benzoyl acetate-CoA ligase activity|2…	10	0	0	10	-0.3	0.501	-0.1	0.216	N/A	-1.8	1
ENSMUSG00000069072	SLC7A14	solute carrier family 7 (cationic amino acid transporter, y+ system), member 14	membrane|integral component of membrane|	amino acid transmembrane transport|transport|amino acid transport|negative regulation of phosphatase activity|	molecular_function|amino acid transmembrane transporter activity|	10	0	0	10	0.1	0.376	0.1	0.215	N/A	-1.5	1.5
ENSMUSG00000026383	EPB4.1L5	erythrocyte protein band 4.1-like 5	nucleus|cytoplasm|cytoskeleton|plasma membrane|plasma membrane|focal adhesion|extrinsic component of membrane|cell junction|cell leading edge|ruffle membrane|	cell morphogenesis involved in differentiation|in utero embryonic development|somitogenesis|epithelial to mesenchymal transition|neural plate morphogenesis|positive regulation of cell-matrix adhesion|epithelial cell morphogenesis|apical constriction|substrate-dependent cell migration, cell attachment to substrate|ectoderm development|endoderm development|mesoderm development|mesoderm migration in…	protein binding|cytoskeletal protein binding|protein domain specific binding|	10	0.1	0.128	10	-0.1	0.312	0.1	0.214	N/A	-1.4	1.4
ENSMUSG00000073988	TTPA	tocopherol (alpha) transfer protein	intracellular|cell|cytoplasm|late endosome|cytosol|	placenta development|embryonic placenta development|transport|response to pH|response to toxic substance|vitamin E metabolic process|vitamin E metabolic process|intermembrane transport|vitamin transport|intracellular pH reduction|negative regulation of cell death|negative regulation of establishment of blood-brain barrier|	transporter activity|phosphatidylinositol-4,5-bisphosphate binding|lipid binding|vitamin E binding|vitamin E binding|vitamin E binding|vitamin binding|phosphatidylinositol-3,4-bisphosphate binding|	10	-0.1	0.266	10	0	0	-0.1	0.196	N/A	-1.7	1.2
ENSMUSG00000030257	SRGAP3	SLIT-ROBO Rho GTPase activating protein 3	intracellular|	signal transduction|	GTPase activator activity|protein binding|	10	0	0	10	-0.2	0.577	-0.1	0.196	N/A	-1.8	1
ENSMUSG00000026155	SMAP1	small ArfGAP 1	cytoplasm|plasma membrane|membrane|	regulation of ARF GTPase activity|positive regulation of GTPase activity|positive regulation of erythrocyte differentiation|regulation of clathrin-mediated endocytosis|	GTPase activator activity|ARF GTPase activator activity|zinc ion binding|clathrin binding|metal ion binding|	10	-0.2	0.468	10	0	0	-0.1	0.195	N/A	-1.5	1.3
ENSMUSG00000038936	SCCPDH	saccharopine dehydrogenase (putative)	nucleus|mitochondrion|mitochondrion|lipid particle|membrane|midbody|	biological_process|oxidation-reduction process|	molecular_function|N-ethylmaleimide reductase activity|oxidoreductase activity|reduced coenzyme F420 dehydrogenase activity|sulfur oxygenase reductase activity|malolactic enzyme activity|NADPH:sulfur oxidoreductase activity|epoxyqueuosine reductase activity|	10	-0.1	0.0636	10	-0.1	0.15	-0.1	0.195	N/A	-2	0.9
ENSMUSG00000017588	KRT27	keratin 27	cytoplasm|intermediate filament|	hair follicle morphogenesis|	structural molecule activity|	10	-0.3	0.213	10	-0.1	0.149	-0.2	0.19	N/A	-2	0.6
ENSMUSG00000011751	SPTBN4	spectrin beta, non-erythrocytic 4	cytoplasm|cytoplasm|plasma membrane|adherens junction|spectrin|spectrin|membrane|nuclear matrix|nuclear matrix|PML body|PML body|axon|node of Ranvier|node of Ranvier|paranode region of axon|neuronal cell body|axon initial segment|axon initial segment|axon hillock|cell body fiber|	regulation of sodium ion transport|axonogenesis|sensory perception of sound|adult walking behavior|fertilization|negative regulation of heart rate|transmission of nerve impulse|central nervous system projection neuron axonogenesis|reproductive process|adult behavior|regulation of peptidyl-serine phosphorylation|cellular protein localization|positive regulation of multicellular organism growth|clu…	actin binding|protein binding|phosphatase binding|ankyrin binding|ankyrin binding|ankyrin binding|spectrin binding|	10	-0.2	0.289	10	0	0	-0.1	0.186	N/A	-1.8	1.1
ENSMUSG00000019731	SLC35E1	solute carrier family 35, member E1	cellular_component|membrane|integral component of membrane|	transport|biological_process|	molecular_function|	10	-0.2	0.38	10	0	0	-0.1	0.185	N/A	-1.8	1.1
ENSMUSG00000026602	NPHS2	nephrosis 2, podocin	plasma membrane|integral component of plasma membrane|cell-cell junction|membrane|integral component of membrane|intrinsic component of the cytoplasmic side of the plasma membrane|intrinsic component of the cytoplasmic side of the plasma membrane|slit diaphragm|slit diaphragm|protein complex|membrane raft|extracellular vesicular exosome|	excretion|actin cytoskeleton reorganization|	protein binding|	10	-0.1	0.0553	10	-0.1	0.127	-0.1	0.166	N/A	-1.7	1.2
ENSMUSG00000026142	RHBDD1	rhomboid domain containing 1	mitochondrion|endoplasmic reticulum|endoplasmic reticulum membrane|membrane|integral component of membrane|integral component of endoplasmic reticulum membrane|endoplasmic reticulum quality control compartment|	proteolysis|apoptotic process|spermatogenesis|positive regulation of protein processing|cell differentiation|ER-associated ubiquitin-dependent protein catabolic process|membrane protein intracellular domain proteolysis|membrane protein proteolysis|membrane protein proteolysis|cellular response to unfolded protein|cellular response to UV|negative regulation of apoptotic process|negative regulation…	endopeptidase activity|endopeptidase activity|serine-type endopeptidase activity|serine-type endopeptidase activity|protein binding|peptidase activity|serine-type peptidase activity|hydrolase activity|	10	0	0	10	-0.2	0.588	-0.1	0.165	N/A	-1.6	1.3
ENSMUSG00000039783	KMO	kynurenine 3-monooxygenase (kynurenine 3-hydroxylase)	mitochondrion|mitochondrion|mitochondrial outer membrane|mitochondrial inner membrane|membrane|integral component of membrane|extracellular vesicular exosome|	tryptophan catabolic process|metabolic process|response to salt stress|pyridine nucleotide biosynthetic process|tryptophan catabolic process to kynurenine|NAD metabolic process|quinolinate biosynthetic process|oxidation-reduction process|kynurenine metabolic process|	monooxygenase activity|kynurenine 3-monooxygenase activity|NAD(P)H oxidase activity|oxidoreductase activity|flavin adenine dinucleotide binding|	10	0	0	10	-0.1	0.298	-0.1	0.163	N/A	-1.8	1.1
ENSMUSG00000024292	CYP4F14	cytochrome P450, family 4, subfamily f, polypeptide 14	endoplasmic reticulum|membrane|intracellular membrane-bounded organelle|	icosanoid metabolic process|arachidonic acid metabolic process|oxidation-reduction process|	monooxygenase activity|iron ion binding|arachidonic acid monooxygenase activity|oxidoreductase activity|oxidoreductase activity, acting on paired donors, with incorporation or reduction of molecular oxygen|heme binding|metal ion binding|leukotriene-B4 20-monooxygenase activity|arachidonic acid binding|tocopherol omega-hydroxylase activity|alpha-tocopherol omega-hydroxylase activity|	10	0	0	10	-0.2	0.328	-0.1	0.141	N/A	-1.4	1.5
ENSMUSG00000041598	CDC42EP4	CDC42 effector protein (Rho GTPase binding) 4	cytoplasm|cytoskeleton|plasma membrane|actin cytoskeleton|microtubule cytoskeleton|membrane|	Rho protein signal transduction|regulation of cell shape|positive regulation of pseudopodium assembly|	protein binding|poly(A) RNA binding|	10	-0.1	0.272	10	0	0	-0.1	0.136	N/A	-1.8	1.1
ENSMUSG00000028470	HINT2	histidine triad nucleotide binding protein 2	mitochondrion|mitochondrion|	lipid metabolic process|steroid biosynthetic process|apoptotic process|biological_process|	nucleotide binding|catalytic activity|GPI-anchor transamidase activity|hydrolase activity|coenzyme F390-A hydrolase activity|coenzyme F390-G hydrolase activity|	10	0.1	0.146	10	0	0	0.1	0.13	N/A	-1.4	1.6
ENSMUSG00000051879	KRT71	keratin 71	intermediate filament|keratin filament|	cytoskeleton organization|hair follicle morphogenesis|	structural molecule activity|structural constituent of cytoskeleton|	10	0.2	0.536	10	0	0	0.1	0.128	N/A	-1.2	1.7
ENSMUSG00000009647	MCU	mitochondrial calcium uniporter	intracellular|cell|mitochondrion|mitochondrion|mitochondrion|mitochondrial inner membrane|membrane|integral component of membrane|integral component of mitochondrial inner membrane|calcium channel complex|uniplex complex|	transport|ion transport|calcium ion transport|mitochondrial calcium ion transport|mitochondrial calcium ion transport|calcium-mediated signaling|positive regulation of insulin secretion|protein complex oligomerization|calcium ion import into mitochondrion|glucose homeostasis|mitochondrial calcium ion homeostasis|positive regulation of mitochondrial calcium ion concentration|positive regulation of…	calcium channel activity|protein binding|uniporter activity|identical protein binding|	10	0	0	10	0.1	0.262	0.1	0.123	N/A	-1.7	1.3
ENSMUSG00000024851	PITPNM1	phosphatidylinositol transfer protein, membrane-associated 1	intracellular|cytoplasm|endoplasmic reticulum|Golgi apparatus|lipid particle|membrane|	transport|protein transport|	phospholipid binding|metal ion binding|	10	0	0	10	-0.1	0.421	-0.1	0.123	N/A	-1.8	1.1
ENSMUSG00000079469	PIGB	phosphatidylinositol glycan anchor biosynthesis, class B	endoplasmic reticulum|endoplasmic reticulum membrane|endoplasmic reticulum membrane|membrane|integral component of membrane|	GPI anchor metabolic process|GPI anchor biosynthetic process|mannosylation|	alpha-1,6-mannosyltransferase activity|alpha-1,2-mannosyltransferase activity|mannosyltransferase activity|alpha-1,3-mannosyltransferase activity|alpha-1,3-galactosyltransferase activity|UDP-glucose:glycoprotein glucosyltransferase activity|glycolipid mannosyltransferase activity|oligosaccharyl transferase activity|dolichyl-phosphate-glucose-glycolipid alpha-glucosyltransferase activity|acetylglu…	10	0.2	0.659	10	0	0	0.1	0.12	N/A	-1.4	1.5
ENSMUSG00000033705	STARD9	START domain containing 9	nucleus|cytoplasm|cytoskeleton|kinesin complex|microtubule|	microtubule-based movement|	nucleotide binding|microtubule motor activity|ATP binding|microtubule binding|lipid binding|	10	0.1	0.447	10	-0.1	0.0334	0.1	0.111	N/A	-1.4	1.5
ENSMUSG00000036985	ZDHHC9	zinc finger, DHHC domain containing 9	palmitoyltransferase complex|cytoplasm|endoplasmic reticulum|Golgi apparatus|membrane|integral component of membrane|intrinsic component of Golgi membrane|	peptidyl-L-cysteine S-palmitoylation|protein palmitoylation|	zinc ion binding|palmitoyltransferase activity|transferase activity|transferase activity, transferring acyl groups|protein-cysteine S-palmitoyltransferase activity|Ras palmitoyltransferase activity|metal ion binding|	10	0.2	0.2	10	-0.2	0.749	0.2	0.109	N/A	-1.1	1.7
ENSMUSG00000089911	HIAT1	hippocampus abundant gene transcript 1	plasma membrane|membrane|integral component of membrane|	transport|carbohydrate transport|transmembrane transport|	transporter activity|	9	0	0	9	0.3	0.615	0.1	0.0914	N/A	-1.3	1.7
ENSMUSG00000046352	GJB2	gap junction protein, beta 2	cytoplasm|plasma membrane|gap junction|gap junction|connexon complex|membrane|integral component of membrane|lateral plasma membrane|cell junction|	cell communication|sensory perception of sound|transmembrane transport|	gap junction channel activity|protein binding|	10	-0.1	0.0368	10	0.5	0.294	-0.1	0.0911	N/A	-1.9	1.3
ENSMUSG00000044518	FOXE3	forkhead box E3	nucleus|transcription factor complex|	eye development|transcription, DNA-templated|regulation of transcription, DNA-templated|transcription from RNA polymerase II promoter|transcription from RNA polymerase II promoter|camera-type eye development|cell development|positive regulation of epithelial cell proliferation|	DNA binding|sequence-specific DNA binding transcription factor activity|sequence-specific DNA binding|	10	0	0	10	0.2	0.495	0.1	0.0774	N/A	-1.5	1.5
ENSMUSG00000045664	CDC42EP2	CDC42 effector protein (Rho GTPase binding) 2	cytoplasm|cytoskeleton|plasma membrane|microtubule cytoskeleton|membrane|	regulation of cell shape|actin cytoskeleton organization|positive regulation of actin filament polymerization|positive regulation of pseudopodium assembly|positive regulation of Rho GTPase activity|	opioid peptide activity|Rho GTPase activator activity|GTP-Rho binding|	10	-0.2	0.612	10	0	0	-0.1	0.0767	N/A	-1.8	1.1
ENSMUSG00000036291	AP5M1	adaptor-related protein complex 5, mu 1 subunit	cytoplasm|lysosome|endosome|late endosome|cytosol|membrane|AP-type membrane coat adaptor complex|clathrin adaptor complex|	transport|intracellular protein transport|protein transport|vesicle-mediated transport|endosomal transport|	None	10	0	0	10	-0.2	0.165	-0.2	0.0744	N/A	-2	0.6
ENSMUSG00000032370	LACTB	lactamase, beta	cytoplasm|mitochondrion|mitochondrion|	None	cysteine-type peptidase activity|hydrolase activity|	10	0	0	10	-0.1	0.183	-0.1	0.0647	N/A	-1.7	1.3
ENSMUSG00000073468	SFT2D1	SFT2 domain containing 1	cellular_component|	biological_process|	molecular_function|	10	0	0	10	0.1	0.135	0.1	0.0646	N/A	-1.9	1
ENSMUSG00000020437	MYO1G	myosin IG	plasma membrane|membrane|membrane|myosin complex|extracellular vesicular exosome|	biological_process|	nucleotide binding|motor activity|actin binding|calmodulin binding|ATP binding|	10	-0.2	0.282	10	0	0	-0.3	0.0638	N/A	-1.8	0.9
ENSMUSG00000071661	ZBTB3	zinc finger and BTB domain containing 3	nucleus|	transcription, DNA-templated|regulation of transcription, DNA-templated|biological_process|	nucleic acid binding|DNA binding|metal ion binding|	10	0	0	10	-0.1	0.0845	-0.1	0.0588	N/A	-1.7	1.2
ENSMUSG00000019853	HEBP2	heme binding protein 2	cytoplasm|cytoplasm|mitochondrion|extracellular vesicular exosome|	negative regulation of mitochondrial membrane potential|positive regulation of necrotic cell death|positive regulation of mitochondrial membrane permeability|	molecular_function|	10	-0.1	0.191	10	0	0	-0.1	0.0573	N/A	-1.8	1.2
ENSMUSG00000039716	DOCK3	dedicator of cyto-kinesis 3	cytoplasm|cytoplasm|	small GTPase mediated signal transduction|	guanyl-nucleotide exchange factor activity|protein binding|SH3 domain binding|	10	0	0	10	-0.2	0.607	-0.1	0.056	N/A	-1.6	1.2
ENSMUSG00000009995	TAZ	tafazzin	nucleus|mitochondrion|cytosol|membrane|	muscle contraction|heart development|skeletal muscle tissue development|hemopoiesis|cardiolipin biosynthetic process|mitochondrial respiratory chain complex I assembly|cristae formation|mitochondrial ATP synthesis coupled electron transport|phosphatidylglycerol metabolic process|cardiac muscle tissue development|cardiac muscle contraction|	1-acylglycerophosphocholine O-acyltransferase activity|	10	0.1	0.268	10	0	0	0.1	0.0559	N/A	-1.6	1.2
ENSMUSG00000037669	1110057K04RIK	RIKEN cDNA 1110057K04 gene	cellular_component|	biological_process|	molecular_function|	10	-0.1	0.0307	10	-0.1	0.0304	-0.1	0.0556	N/A	-1.8	1.2
ENSMUSG00000054065	PKP3	plakophilin 3	nucleus|plasma membrane|spot adherens junction|cell junction|desmosome|	desmosome assembly|cell adhesion|single organismal cell-cell adhesion|establishment of protein localization to plasma membrane|	protein binding|cell adhesion molecule binding|	10	0.4	1.72	10	0	0	0.1	0.0523	N/A	-1	1.8
ENSMUSG00000074639	BC089597	cDNA sequence BC089597	cellular_component|	biological_process|	molecular_function|	10	-1.1	0.524	10	-0.1	0.013	-0.1	0.0498	N/A	-2	0.7
ENSMUSG00000030222	RERG	RAS-like, estrogen-regulated, growth-inhibitor	nucleus|cytoplasm|cytosol|membrane|	GTP catabolic process|signal transduction|small GTPase mediated signal transduction|negative regulation of cell proliferation|response to hormone|negative regulation of cell growth|	nucleotide binding|GTPase activity|GTP binding|	10	0.1	0.136	10	0	0	0.1	0.0409	N/A	-1.6	1.3
ENSMUSG00000046095	KRT32	keratin 32	intermediate filament|	None	structural molecule activity|	10	-0.1	0.317	10	0	0	-0.1	0.0397	N/A	-1.8	1.1
ENSMUSG00000040751	LAT2	linker for activation of T cells family, member 2	intracellular|plasma membrane|membrane|integral component of membrane|membrane raft|membrane raft|extracellular vesicular exosome|	immune system process|calcium-mediated signaling|intracellular signal transduction|B cell activation|B cell activation|mast cell degranulation|B cell receptor signaling pathway|B cell receptor signaling pathway|	SH2 domain binding|	10	0	0	10	-0.2	0.257	0.1	0.0352	N/A	-1.4	1.5
ENSMUSG00000061322	DNAIC1	dynein, axonemal, intermediate chain 1	cytoplasm|cytoskeleton|microtubule|cilium|dynein complex|cell projection|	epithelial cilium movement|	motor activity|	10	0.1	0.188	10	0	0	0.1	0.0344	N/A	-1.6	1.3
ENSMUSG00000024511	RAB27B	RAB27B, member RAS oncogene family	Golgi apparatus|Golgi stack|membrane|apical plasma membrane|trans-Golgi network transport vesicle|secretory granule membrane|multivesicular body membrane|zymogen granule membrane|extracellular vesicular exosome|	GTP catabolic process|small GTPase mediated signal transduction|protein transport|regulation of exocytosis|positive regulation of exocytosis|multivesicular body sorting pathway|	nucleotide binding|GTPase activity|protein binding|GTP binding|GTP binding|GDP binding|protein domain specific binding|	10	0	0	10	0.8	2.68	0.1	0.034	N/A	-0.4	2
ENSMUSG00000020620	ABCA8B	ATP-binding cassette, sub-family A (ABC1), member 8b	mitochondrial inner membrane|plasma membrane|membrane|integral component of membrane|	ATP catabolic process|transport|transmembrane transport|	nucleotide binding|ATP binding|ATPase activity|ATPase activity, coupled to transmembrane movement of substances|	10	0	0	10	0.2	0.325	0.1	0.0299	N/A	-1.6	1.4
ENSMUSG00000024510	FTMT	ferritin mitochondrial	nucleus|mitochondrion|mitochondrion|	iron ion transport|cellular iron ion homeostasis|cellular iron ion homeostasis|positive regulation of cell proliferation|positive regulation of transferase activity|positive regulation of lyase activity|positive regulation of oxidoreductase activity|oxidation-reduction process|	ferroxidase activity|iron ion binding|ferric iron binding|oxidoreductase activity|metal ion binding|	10	0	0	10	0.2	0.147	0.1	0.0255	N/A	-1.3	1.6
ENSMUSG00000052698	TLN2	talin 2	ruffle|cytoplasm|cytoskeleton|plasma membrane|fascia adherens|focal adhesion|actin cytoskeleton|membrane|cell junction|synapse|	cytoskeletal anchoring at plasma membrane|cell adhesion|	actin binding|insulin receptor binding|structural molecule activity|structural constituent of cytoskeleton|	10	0	0	10	-0.1	0.443	-0.1	0.0231	N/A	-1.4	1.6
ENSMUSG00000001497	PAX9	paired box 9	nucleus|transcription factor complex|	transcription, DNA-templated|regulation of transcription, DNA-templated|multicellular organismal development|endoderm development|organ morphogenesis|odontogenesis|regulation of odontogenesis|negative regulation of transcription, DNA-templated|positive regulation of transcription from RNA polymerase II promoter|face morphogenesis|cellular response to growth factor stimulus|	DNA binding|sequence-specific DNA binding transcription factor activity|protein binding|	10	0	0	10	-0.1	0.176	-0.1	0.0216	N/A	-1.8	1.1
ENSMUSG00000040543	PITPNM3	PITPNM family member 3	cellular_component|intracellular|membrane|	transport|biological_process|	lipid binding|metal ion binding|	10	0.2	0.282	10	-0.1	0.163	-0.1	0.0206	N/A	-1.5	1.4
ENSMUSG00000052396	MOGAT2	monoacylglycerol O-acyltransferase 2	endoplasmic reticulum|membrane|integral component of membrane|	glycerol metabolic process|lipid metabolic process|diacylglycerol biosynthetic process|triglyceride biosynthetic process|monoacylglycerol metabolic process|intestinal absorption|	2-acylglycerol O-acyltransferase activity|2-acylglycerol O-acyltransferase activity|acetyltransferase activity|transferase activity|transferase activity, transferring acyl groups|transferase activity, transferring acyl groups other than amino-acyl groups|	10	-0.1	0.17	10	0	0	-0.1	0.0189	N/A	-2	0.8
ENSMUSG00000028386	SLC46A2	solute carrier family 46, member 2	plasma membrane|cell surface|membrane|integral component of membrane|	transport|T cell homeostasis|regulation of T cell differentiation|thymus development|transmembrane transport|negative regulation of T cell apoptotic process|	molecular_function|transporter activity|	10	0.7	2.7	10	-0.1	0.022	-0.1	0.0179	N/A	-1.1	2
ENSMUSG00000022371	COL14A1	collagen, type XIV, alpha 1	extracellular region|proteinaceous extracellular matrix|collagen trimer|interstitial matrix|extracellular space|extracellular matrix|extracellular vesicular exosome|	ventricular cardiac muscle tissue development|cell adhesion|collagen fibril organization|homeostasis of number of cells within a tissue|regulation of cell growth involved in cardiac muscle cell development|	poly(A) RNA binding|	10	0	0	10	-0.2	0.401	-0.1	0.0178	N/A	-1.8	1.1
ENSMUSG00000043865	TAS2R118	taste receptor, type 2, member 118	endoplasmic reticulum|trans-Golgi network|external side of plasma membrane|membrane|integral component of membrane|	detection of chemical stimulus involved in sensory perception of bitter taste|detection of chemical stimulus involved in sensory perception of bitter taste|signal transduction|G-protein coupled receptor signaling pathway|response to stimulus|sensory perception of taste|	signal transducer activity|G-protein coupled receptor activity|bitter taste receptor activity|	10	-0.1	0.0451	10	0	0	-0.1	0.0138	N/A	-1.8	1.2
ENSMUSG00000032841	PRR5L	proline rich 5 like	intracellular|mitochondrion|TORC2 complex|	negative regulation of protein phosphorylation|positive regulation of protein phosphorylation|negative regulation of signal transduction|regulation of fibroblast migration|regulation of fibroblast migration|positive regulation of phosphatidylinositol 3-kinase signaling|TORC2 signaling|TORC2 signaling|	ubiquitin protein ligase binding|	10	-0.1	0.059	10	-0.3	0.0243	-0.1	0.0109	N/A	-2	0.9
ENSMUSG00000007907	CABS1	calcium binding protein, spermatid specific 1	cytoplasm|mitochondrion|mitochondrial inner membrane|motile cilium|cell projection|	spermatogenesis|biological_process|	calcium ion binding|	10	0	0	10	-0.3	0.239	-0.1	0.0104	N/A	-1.9	0.8
ENSMUSG00000028369	SVEP1	sushi, von Willebrand factor type A, EGF and pentraxin domain containing 1	extracellular region|cytoplasm|membrane|	cell adhesion|biological_process|	chromatin binding|calcium ion binding|	10	-0.1	0.00372	10	-0.1	0.00684	-0.1	0.0096	N/A	-1.8	1.1
ENSMUSG00000039539	SGCZ	sarcoglycan zeta	cytoplasm|cytoskeleton|plasma membrane|sarcoglycan complex|membrane|integral component of membrane|	membrane organization|	protein binding|	10	0	0	10	-0.1	0.352	-0.1	0.00912	N/A	-1.8	1.2
ENSMUSG00000004892	BCAN	brevican	extracellular region|proteinaceous extracellular matrix|extracellular space|dendrite|anchored component of membrane|synapse|	cell adhesion|hippocampus development|	hyaluronic acid binding|carbohydrate binding|	10	0	0	10	0	0	0	0	N/A	-1.4	1.6
ENSMUSG00000079685	ULBP1	UL16 binding protein 1	integral component of plasma membrane|external side of plasma membrane|anchored component of plasma membrane|	positive regulation of immune response to tumor cell|natural killer cell activation|positive regulation of interferon-gamma production|positive regulation of natural killer cell activation|natural killer cell mediated cytotoxicity|susceptibility to natural killer cell mediated cytotoxicity|positive regulation of macrophage activation|positive regulation of nitric oxide biosynthetic process|	natural killer cell lectin-like receptor binding|natural killer cell lectin-like receptor binding|	10	0	0	10	0	0	0	0	N/A	-1.8	1.1
ENSMUSG00000031861	LPAR2	lysophosphatidic acid receptor 2	cell surface|membrane|integral component of membrane|endocytic vesicle|	activation of MAPK activity|signal transduction|G-protein coupled receptor signaling pathway|positive regulation of Rho protein signal transduction|positive regulation of MAPK cascade|	signal transducer activity|G-protein coupled receptor activity|PDZ domain binding|	10	0	0	10	0	0	0	0	N/A	-1.8	1.3
ENSMUSG00000032092	MPZL2	myelin protein zero-like 2	plasma membrane|membrane|integral component of membrane|	cell adhesion|single organismal cell-cell adhesion|T cell differentiation in thymus|	molecular_function|	10	0	0	10	0	0	0	0	N/A	-1.9	1.2
ENSMUSG00000044447	DOCK5	dedicator of cytokinesis 5	cytoplasm|	small GTPase mediated signal transduction|positive regulation of GTPase activity|	guanyl-nucleotide exchange factor activity|	10	0	0	10	-0.1	0.188	0	0	N/A	-1.6	1.4
ENSMUSG00000032026	REXO2	REX2, RNA exonuclease 2 homolog (S. cerevisiae)	nucleus|nucleolus|mitochondrion|mitochondrion|focal adhesion|	nucleobase-containing compound metabolic process|nucleic acid phosphodiester bond hydrolysis|nucleic acid phosphodiester bond hydrolysis|	nucleic acid binding|nuclease activity|exonuclease activity|3'-5' exonuclease activity|hydrolase activity|hydrolase activity, acting on ester bonds|phosphoric ester hydrolase activity|T/G mismatch-specific endonuclease activity|retroviral 3' processing activity|	10	0	0	10	0	0	0	0	N/A	-0.9	2
ENSMUSG00000032413	RASA2	RAS p21 protein activator 2	intracellular|cytoplasm|plasma membrane|membrane|intrinsic component of the cytoplasmic side of the plasma membrane|	signal transduction|positive regulation of Ras GTPase activity|positive regulation of Ras GTPase activity|intracellular signal transduction|negative regulation of Ras protein signal transduction|regulation of small GTPase mediated signal transduction|	GTPase activator activity|Ras GTPase activator activity|Ras GTPase activator activity|metal ion binding|	10	-0.2	0.151	10	0	0	0	0	N/A	-2	0.8
ENSMUSG00000022003	SLC25A30	solute carrier family 25, member 30	mitochondrion|mitochondrial inner membrane|membrane|integral component of membrane|	transport|transmembrane transport|	molecular_function|	10	0	0	10	0	0	0	0	N/A	-2	1
ENSMUSG00000000325	ARVCF	armadillo repeat gene deleted in velo-cardio-facial syndrome	nucleus|cytoplasm|plasma membrane|	cell adhesion|multicellular organismal development|single organismal cell-cell adhesion|calcium-dependent cell-cell adhesion|	protein binding|	10	0	0	10	0	0	0	0	N/A	-1.8	1.2
ENSMUSG00000022629	KIF21A	kinesin family member 21A	cytoplasm|cytoskeleton|kinesin complex|microtubule|cell projection|	microtubule-based movement|	nucleotide binding|microtubule motor activity|ATP binding|microtubule binding|	10	-1.1	0.102	10	0	0	0	0	N/A	-2	0.7
ENSMUSG00000001285	MYG1	melanocyte proliferating gene 1	nucleus|mitochondrion|extracellular vesicular exosome|	locomotory exploration behavior|	molecular_function|	10	0.1	0.0362	10	-0.2	0.0804	0	0	N/A	-1.3	1.7
ENSMUSG00000029254	STAP1	signal transducing adaptor family member 1	nucleus|cytoplasm|mitochondrion|protein complex|	transmembrane receptor protein tyrosine kinase signaling pathway|positive regulation of signal transduction|myeloid cell differentiation|	SH3/SH2 adaptor activity|protein binding|	10	0	0	10	0	0	0	0	N/A	-1.5	1.6
ENSMUSG00000033542	ARHGEF5	Rho guanine nucleotide exchange factor (GEF) 5	None	myeloid dendritic cell chemotaxis|actin cytoskeleton organization|regulation of Rho GTPase activity|positive regulation of Rho GTPase activity|positive regulation of podosome assembly|	guanyl-nucleotide exchange factor activity|protein binding|	10	0	0	10	-1.2	1.84	0	0	N/A	-2	0.7
ENSMUSG00000022867	USP25	ubiquitin specific peptidase 25	proteasome complex|nucleus|cytoplasm|	proteolysis|ubiquitin-dependent protein catabolic process|protein K63-linked deubiquitination|protein K48-linked deubiquitination|	ubiquitin-specific protease activity|ubiquitin-specific protease activity|peptidase activity|cysteine-type peptidase activity|hydrolase activity|SUMO binding|ubiquitinyl hydrolase activity|	10	-0.1	0.255	10	0	0	0	0	N/A	-1.7	1.3
ENSMUSG00000025277	ABHD6	abhydrolase domain containing 6	mitochondrion|membrane|integral component of membrane|alpha-amino-3-hydroxy-5-methyl-4-isoxazolepropionic acid selective glutamate receptor complex|extracellular vesicular exosome|	negative regulation of cell migration|long term synaptic depression|regulation of endocannabinoid signaling pathway|	catalytic activity|hydrolase activity|acylglycerol lipase activity|acylglycerol lipase activity|	10	0	0	10	-0.2	0.236	0	0	N/A	-1.7	1.2
ENSMUSG00000039714	CPLX3	complexin 3	cell|cytosol|plasma membrane|membrane|cell junction|synapse|	transport|neurotransmitter transport|exocytosis|synaptic vesicle exocytosis|insulin secretion|regulation of neurotransmitter secretion|	SNARE binding|neurotransmitter transporter activity|syntaxin binding|	10	0	0	10	0	0	0	0	N/A	-1.6	1.5
ENSMUSG00000020913	KRT24	keratin 24	cytoplasm|intermediate filament|intermediate filament cytoskeleton|	biological_process|	structural molecule activity|	10	-0.1	0.00183	10	0	0	0	0	N/A	-1.6	1.4
ENSMUSG00000048216	GPR85	G protein-coupled receptor 85	plasma membrane|integral component of plasma membrane|membrane|integral component of membrane|	signal transduction|G-protein coupled receptor signaling pathway|intracellular signal transduction|	signal transducer activity|G-protein coupled receptor activity|receptor signaling protein activity|	10	0	0	10	-0.1	0.0794	0	0	N/A	-1.8	1.2
ENSMUSG00000039457	PPL	periplakin	nucleus|cytoplasm|mitochondrion|cytoskeleton|plasma membrane|membrane|extrinsic component of plasma membrane|cell junction|extracellular vesicular exosome|	keratinization|	protein binding|	10	0	0	10	-0.1	0.316	0	0	N/A	-1.6	1.3
ENSMUSG00000050520	CLDN8	claudin 8	endoplasmic reticulum|plasma membrane|tight junction|membrane|integral component of membrane|basolateral plasma membrane|cell junction|	None	structural molecule activity|protein binding|	10	-0.2	0.0599	10	0	0	0	0	N/A	-1.8	1
ENSMUSG00000002365	SNX9	sorting nexin 9	intracellular|cell|cytoplasm|cytoplasm|endosome|Golgi apparatus|trans-Golgi network|plasma membrane|plasma membrane|membrane|cytoplasmic membrane-bounded vesicle|cytoplasmic membrane-bounded vesicle|clathrin-coated vesicle|cytoplasmic vesicle membrane|extrinsic component of cytoplasmic side of plasma membrane|cytoplasmic vesicle|cell projection|extracellular vesicular exosome|	mitotic cytokinesis|transport|intracellular protein transport|intracellular protein transport|endocytosis|receptor-mediated endocytosis|cell cycle|mitotic nuclear division|protein transport|endosomal transport|positive regulation of protein oligomerization|cleavage furrow formation|positive regulation of GTPase activity|cell division|lipid tube assembly|	protein binding|1-phosphatidylinositol binding|lipid binding|ubiquitin protein ligase binding|phosphatidylinositol binding|protein homodimerization activity|	10	0	0	10	-0.6	1.41	0	0	N/A	-2	0.7
ENSMUSG00000023755	RHEBL1	Ras homolog enriched in brain like 1	cytoplasm|plasma membrane|membrane|	GTP catabolic process|signal transduction|small GTPase mediated signal transduction|TOR signaling|positive regulation of NF-kappaB transcription factor activity|	nucleotide binding|GTP binding|	10	0.1	0.00667	10	0	0	0	0	N/A	-1.6	1.5
ENSMUSG00000040740	SLC25A34	solute carrier family 25, member 34	mitochondrion|mitochondrial inner membrane|membrane|integral component of membrane|	transport|biological_process|	molecular_function|	9	0	0	9	0	0	0	0	N/A	-1.7	1.5
ENSMUSG00000041164	ZMIZ2	zinc finger, MIZ-type containing 2	nucleus|mitochondrion|nuclear replication fork|	positive regulation of transcription from RNA polymerase II promoter|	zinc ion binding|ligand-dependent nuclear receptor transcription coactivator activity|metal ion binding|	10	0	0	10	0	0	0	0	N/A	-1.8	1.3
ENSMUSG00000026979	PSD4	pleckstrin and Sec7 domain containing 4	plasma membrane|membrane|membrane|cell junction|	neuron differentiation|regulation of ARF protein signal transduction|positive regulation of GTPase activity|	guanyl-nucleotide exchange factor activity|ARF guanyl-nucleotide exchange factor activity|lipid binding|	10	0	0	10	0	0	0	0	N/A	-1.7	1.4
ENSMUSG00000032232	CGNL1	cingulin-like 1	tight junction|actin cytoskeleton|myosin complex|cell junction|apical junction complex|	biological_process|	molecular_function|motor activity|	9	0	0	10	0.4	0.874	0	0	N/A	-1.7	1.5
ENSMUSG00000029179	ZCCHC4	zinc finger, CCHC domain containing 4	cellular_component|	biological_process|methylation|	nucleic acid binding|methyltransferase activity|zinc ion binding|transferase activity|metal ion binding|	10	0	0	10	0	0	0	0	N/A	-1.6	1.5
ENSMUSG00000050138	KCNK12	potassium channel, subfamily K, member 12	cellular_component|membrane|integral component of membrane|	transport|ion transport|biological_process|	molecular_function|	10	0	0	10	0	0	0	0	N/A	-2	0.8
ENSMUSG00000049090	ZADH2	zinc binding alcohol dehydrogenase, domain containing 2	mitochondrion|peroxisome|	oxidation-reduction process|	zinc ion binding|N-ethylmaleimide reductase activity|oxidoreductase activity|reduced coenzyme F420 dehydrogenase activity|sulfur oxygenase reductase activity|malolactic enzyme activity|NADPH:sulfur oxidoreductase activity|epoxyqueuosine reductase activity|	10	0	0	10	0	0	0	0	N/A	-1.6	1.5
ENSMUSG00000048142	NAT8L	N-acetyltransferase 8-like	cytoplasm|mitochondrion|endoplasmic reticulum|endoplasmic reticulum membrane|membrane|integral component of membrane|mitochondrial membrane|intracellular membrane-bounded organelle|	metabolic process|positive regulation of dopamine uptake involved in synaptic transmission|	N-acetyltransferase activity|transferase activity|transferase activity, transferring acyl groups|aspartate N-acetyltransferase activity|aspartate N-acetyltransferase activity|	10	0	0	10	0.1	0.055	0	0	N/A	-1.4	1.6
ENSMUSG00000058022	ADTRP	androgen dependent TFPI regulating protein	cellular_component|plasma membrane|membrane|integral component of membrane|	biological_process|	molecular_function|	10	0.3	0.673	10	0	0	0	0	N/A	-2	0.8
ENSMUSG00000024978	GPAM	glycerol-3-phosphate acyltransferase, mitochondrial	mitochondrion|mitochondrion|mitochondrial outer membrane|mitochondrial inner membrane|plasma membrane|membrane|integral component of membrane|mitochondrial membrane|	lipid metabolic process|fatty acid metabolic process|acyl-CoA metabolic process|triglyceride metabolic process|glycerophospholipid metabolic process|metabolic process|phospholipid biosynthetic process|response to glucose|positive regulation of triglyceride biosynthetic process|response to activity|triglyceride biosynthetic process|cellular response to insulin stimulus|positive regulation of multi…	glycerol-3-phosphate O-acyltransferase activity|glycerol-3-phosphate O-acyltransferase activity|glycerol-3-phosphate O-acyltransferase activity|O-acyltransferase activity|transferase activity|transferase activity, transferring acyl groups|	10	-0.4	0.698	10	0	0	0	0	N/A	-1.8	1
ENSMUSG00000037523	MAVS	mitochondrial antiviral signaling protein	intracellular|cytoplasm|mitochondrion|mitochondrion|mitochondrial outer membrane|peroxisome|peroxisomal membrane|membrane|integral component of membrane|mitochondrial membrane|	positive regulation of protein phosphorylation|activation of innate immune response|positive regulation of defense response to virus by host|positive regulation of defense response to virus by host|immune system process|signal transduction|signal transduction|positive regulation of type I interferon production|positive regulation of interferon-alpha production|positive regulation of interferon-be…	signal transducer activity|signal transducer activity|protein binding|protein kinase binding|CARD domain binding|	10	0	0	10	-0.1	0.0493	0	0	N/A	-1.6	1.4
ENSMUSG00000028167	BDH2	3-hydroxybutyrate dehydrogenase, type 2	cytoplasm|extracellular vesicular exosome|	fatty acid beta-oxidation|metabolic process|siderophore biosynthetic process|epithelial cell differentiation|iron ion homeostasis|oxidation-reduction process|	C-3 sterol dehydrogenase (C-4 sterol decarboxylase) activity|3-hydroxybutyrate dehydrogenase activity|aldo-keto reductase (NADP) activity|isocitrate dehydrogenase activity|mevaldate reductase activity|gluconate dehydrogenase activity|steroid dehydrogenase activity|oxidoreductase activity|oxidoreductase activity, acting on the CH-CH group of donors, NAD or NADP as acceptor|epoxide dehydrogenase ac…	10	0.1	0.318	10	0	0	0	0	N/A	-1.4	1.6
ENSMUSG00000047719	UBIAD1	UbiA prenyltransferase domain containing 1	nucleus|cytoplasm|mitochondrion|endoplasmic reticulum|Golgi apparatus|membrane|integral component of membrane|integral component of Golgi membrane|	ubiquinone biosynthetic process|menaquinone biosynthetic process|vitamin K biosynthetic process|	prenyltransferase activity|protein geranylgeranyltransferase activity|protein prenyltransferase activity|4-hydroxybenzoate octaprenyltransferase activity|protoheme IX farnesyltransferase activity|antioxidant activity|transferase activity|(S)-2,3-di-O-geranylgeranylglyceryl phosphate synthase activity|cadaverine aminopropyltransferase activity|agmatine aminopropyltransferase activity|1,4-dihydroxy…	10	0	0	10	-0.1	0.0239	0	0	N/A	-1.6	1.3
ENSMUSG00000035629	1700021K19RIK	RIKEN cDNA 1700021K19 gene	lysosome|endosome|early endosome|late endosome|	endocytosis|autophagy|negative regulation of autophagy|negative regulation of endocytosis|	molecular_function|	10	-0.3	0.746	10	0	0	0	0	N/A	-1.9	0.8
ENSMUSG00000030470	CSRP3	cysteine and glycine-rich protein 3	nucleus|cytoplasm|cytoskeleton|Z disc|Z disc|	regulation of the force of heart contraction|cardiac muscle hypertrophy|cellular calcium ion homeostasis|multicellular organismal development|muscle organ development|cell differentiation|protein localization to organelle|protein localization to organelle|detection of muscle stretch|detection of muscle stretch|cardiac muscle tissue development|cardiac myofibril assembly|cardiac muscle contraction…	protein binding|zinc ion binding|structural constituent of muscle|structural constituent of muscle|telethonin binding|telethonin binding|actinin binding|metal ion binding|	10	0	0	10	-0.1	0.169	0	0	N/A	-1.8	1.1
ENSMUSG00000026255	EFHD1	EF hand domain containing 1	mitochondrion|mitochondrial inner membrane|extracellular vesicular exosome|	neuron projection development|	calcium ion binding|metal ion binding|	10	0	0	10	-0.5	0.294	0	0	N/A	-2	0.9
ENSMUSG00000031488	RAB11FIP1	RAB11 family interacting protein 1 (class I)	cytoplasm|endosome|membrane|cytoplasmic vesicle|intracellular membrane-bounded organelle|	transport|biological_process|protein transport|	molecular_function|	10	0.7	1.65	10	0	0	0	0	N/A	-0.8	2
ENSMUSG00000027953	SLC50A1	solute carrier family 50 (sugar transporter), member 1	nucleus|Golgi apparatus|plasma membrane|endomembrane system|membrane|integral component of membrane|	DNA recombination|transport|carbohydrate transport|glucoside transport|positive regulation of gene expression, epigenetic|transmembrane transport|	glucoside transmembrane transporter activity|	10	-1	0.271	10	-0.1	0.287	0	0	N/A	-2	0.7
ENSMUSG00000063450	SYNE2	spectrin repeat containing, nuclear envelope 2	nucleus|nuclear envelope|nuclear envelope|nuclear envelope|nuclear outer membrane|cytoplasm|mitochondrion|cytoskeleton|plasma membrane|focal adhesion|membrane|integral component of membrane|aggresome|sarcoplasmic reticulum|myofibril|Z disc|Z disc|lamellipodium membrane|filopodium membrane|nuclear membrane|nuclear membrane|nuclear lumen|SUN-KASH complex|intermediate filament cytoskeleton|	nuclear envelope organization|nuclear migration|establishment or maintenance of cell polarity|fibroblast migration|positive regulation of cell migration|nuclear migration along microfilament|protein localization to nucleus|centrosome localization|centrosome localization|cytoskeletal anchoring at nuclear membrane|	actin binding|	10	0	0	10	0	0	0	0	N/A	-1.7	1.4
ENSMUSG00000063698	SFXN4	sideroflexin 4	mitochondrion|mitochondrion|mitochondrial inner membrane|membrane|integral component of membrane|intracellular membrane-bounded organelle|	transport|ion transport|cation transport|biological_process|iron ion homeostasis|transmembrane transport|	molecular_function|cation transmembrane transporter activity|	10	0.1	0.0124	10	-0.2	0.316	0	0	N/A	-1.6	1.3
ENSMUSG00000022995	ENAH	enabled homolog (Drosophila)	stress fiber|cytoplasm|cytoskeleton|plasma membrane|focal adhesion|focal adhesion|actin cytoskeleton|lamellipodium|cell junction|filopodium|cell projection|synapse|	neural tube closure|cellular component movement|actin filament organization|multicellular organismal development|nervous system development|axon guidance|axon guidance|actin polymerization or depolymerization|actin cytoskeleton organization|cell differentiation|intracellular transport|	actin binding|protein binding|profilin binding|SH3 domain binding|WW domain binding|	10	0	0	10	0	0	0	0	N/A	-1.9	1.2
ENSMUSG00000026028	TRAK2	trafficking protein, kinesin binding 2	nucleus|cytoplasm|mitochondrion|plasma membrane|	regulation of transcription from RNA polymerase II promoter|protein O-linked glycosylation|protein targeting|	receptor binding|enzyme binding|GABA receptor binding|	10	0	0	10	0.6	1.57	0	0	N/A	-0.8	2
ENSMUSG00000052369	TMEM106C	transmembrane protein 106C	cellular_component|endoplasmic reticulum|membrane|integral component of membrane|	biological_process|	molecular_function|	10	0	0	10	0	0	0	0	N/A	-2	1
ENSMUSG00000017688	HNF4G	hepatocyte nuclear factor 4, gamma	nucleus|transcription factor complex|	transcription, DNA-templated|regulation of transcription, DNA-templated|steroid hormone mediated signaling pathway|positive regulation of transcription, DNA-templated|	DNA binding|sequence-specific DNA binding transcription factor activity|steroid hormone receptor activity|ligand-activated sequence-specific DNA binding RNA polymerase II transcription factor activity|zinc ion binding|sequence-specific DNA binding|metal ion binding|	10	0.1	0.0773	10	0	0	0	0	N/A	-1.3	1.7
ENSMUSG00000039914	COQ10A	coenzyme Q10 homolog A (yeast)	cellular_component|	biological_process|	molecular_function|	10	0	0	10	0	0	0	0	N/A	-2	1
ENSMUSG00000021879	DNAH12	dynein, axonemal, heavy chain 12	cellular_component|cytoplasm|cytoskeleton|microtubule|cilium|dynein complex|cell projection|	microtubule-based movement|biological_process|	nucleotide binding|molecular_function|motor activity|microtubule motor activity|ATP binding|ATPase activity|	10	0	0	10	0	0	0	0	N/A	-1.7	1.3
ENSMUSG00000024451	ARAP3	ArfGAP with RhoGAP domain, ankyrin repeat and PH domain 3	ruffle|intracellular|cytoplasm|cytoskeleton|plasma membrane|membrane|lamellipodium|cell projection|	signal transduction|regulation of cell shape|negative regulation of cell migration|regulation of ARF GTPase activity|positive regulation of Rho GTPase activity|negative regulation of Rac protein signal transduction|negative regulation of Rho protein signal transduction|	GTPase activator activity|Rho GTPase activator activity|protein binding|phosphatidylinositol-3,4,5-trisphosphate binding|ARF GTPase activator activity|zinc ion binding|phosphatidylinositol-3,4-bisphosphate binding|metal ion binding|	10	0	0	10	0	0	0	0	N/A	-1.6	1.5
ENSMUSG00000029491	PDE6B	phosphodiesterase 6B, cGMP, rod receptor, beta polypeptide	membrane|	signal transduction|visual perception|detection of light stimulus|GMP metabolic process|response to stimulus|cytosolic calcium ion homeostasis|retina development in camera-type eye|	3',5'-cyclic-nucleotide phosphodiesterase activity|phosphoric diester hydrolase activity|hydrolase activity|metal ion binding|3',5'-cyclic-GMP phosphodiesterase activity|	9	0	0	9	0.2	0.497	0	0	N/A	-1.3	1.8
ENSMUSG00000026047	KDELC1	KDEL (Lys-Asp-Glu-Leu) containing 1	endoplasmic reticulum|endoplasmic reticulum lumen|	None	None	10	-0.1	0.155	10	0	0	0	0	N/A	-1.8	1.2
ENSMUSG00000001089	LUZP1	leucine zipper protein 1	nucleus|membrane|	ventricular septum development|neural fold bending|artery development|	molecular_function|	10	0	0	10	-0.1	0.0246	0	0	N/A	-1.9	0.8
ENSMUSG00000047415	GPR68	G protein-coupled receptor 68	plasma membrane|membrane|integral component of membrane|	signal transduction|G-protein coupled receptor signaling pathway|positive regulation of insulin secretion|positive regulation of insulin secretion involved in cellular response to glucose stimulus|negative regulation of monocyte differentiation|cellular response to pH|positive regulation of osteoclast development|	signal transducer activity|G-protein coupled receptor activity|	10	-0.1	0.0822	10	0	0	0	0	N/A	-1.8	1.2
ENSMUSG00000033021	GMPPA	GDP-mannose pyrophosphorylase A	cellular_component|cytoplasm|	biosynthetic process|	molecular_function|transferase activity|nucleotidyltransferase activity|	10	-0.1	0.128	10	0	0	0	0	N/A	-1.7	1.2
ENSMUSG00000037994	SLC9B2	solute carrier family 9, subfamily B (NHA2, cation proton antiporter 2), member 2	mitochondrion|membrane|integral component of membrane|	transport|ion transport|cation transport|sodium ion transport|proton transport|transmembrane transport|	antiporter activity|solute:proton antiporter activity|	10	0	0	10	-0.1	0.302	0	0	N/A	-1.8	1.2
ENSMUSG00000025141	MYADML2	myeloid-associated differentiation marker-like 2	cytoplasm|membrane|integral component of membrane|	biological_process|	molecular_function|	10	-0.3	0.529	10	0	0	0	0	N/A	-1.8	1.1
ENSMUSG00000047507	BAIAP3	BAI1-associated protein 3	cellular_component|	G-protein coupled receptor signaling pathway|	molecular_function|	10	0	0	10	0	0	0	0	N/A	-1.8	1.2
ENSMUSG00000070639	LRRC8B	leucine rich repeat containing 8 family, member B	cellular_component|plasma membrane|membrane|integral component of membrane|	transport|ion transport|biological_process|	molecular_function|	10	0	0	10	0	0	0	0	N/A	-1.6	1.4
ENSMUSG00000008734	GPRC5B	G protein-coupled receptor, family C, group 5, member B	extracellular space|nucleus|nucleolus|plasma membrane|cell surface|membrane|integral component of membrane|intracellular membrane-bounded organelle|membrane raft|membrane raft|extracellular vesicular exosome|	positive regulation of protein phosphorylation|signal transduction|G-protein coupled receptor signaling pathway|locomotory behavior|positive regulation of neuron projection development|glucose homeostasis|positive regulation of I-kappaB kinase/NF-kappaB signaling|positive regulation of I-kappaB kinase/NF-kappaB signaling|positive regulation of neuron differentiation|positive regulation of protein…	signal transducer activity|G-protein coupled receptor activity|protein kinase binding|protein kinase binding|protein kinase activator activity|	10	0	0	10	0	0	0	0	N/A	-1.7	1.3
ENSMUSG00000042078	SVOP	SV2 related protein	synaptic vesicle|membrane|integral component of membrane|cell junction|cytoplasmic vesicle|synapse|	transport|ion transmembrane transport|transmembrane transport|	ion transmembrane transporter activity|transmembrane transporter activity|	10	0	0	10	0	0	0	0	N/A	-1.4	1.6
ENSMUSG00000041351	RAP1GAP	Rap1 GTPase-activating protein	Golgi apparatus|cytosol|membrane|	regulation of Ras GTPase activity|positive regulation of Rap GTPase activity|regulation of small GTPase mediated signal transduction|	GTPase activator activity|Ras GTPase binding|GTPase regulator activity|protein homodimerization activity|Rap GTPase activator activity|	10	0	0	10	0	0	0	0	N/A	-1.7	1.4
ENSMUSG00000035151	ELMOD2	ELMO/CED-12 domain containing 2	cytoskeleton|membrane|	phagocytosis|positive regulation of GTPase activity|regulation of defense response to virus|	GTPase activator activity|	10	0.2	0.64	10	0	0	0	0	N/A	-1.5	1.4
ENSMUSG00000030824	NUCB1	nucleobindin 1	extracellular space|cytoplasm|endoplasmic reticulum-Golgi intermediate compartment|Golgi apparatus|membrane|membrane|extracellular vesicular exosome|	None	DNA binding|calcium ion binding|metal ion binding|	10	0	0	10	0.1	0.226	0	0	N/A	-1.6	1.4
ENSMUSG00000089943	UGT1A5	UDP glucuronosyltransferase 1 family, polypeptide A5	endoplasmic reticulum|	cellular glucuronidation|	glucuronosyltransferase activity|transferase activity|transferase activity, transferring glycosyl groups|enzyme binding|protein homodimerization activity|protein heterodimerization activity|	5	-0.1	0.0524	5	0	0	0	0	N/A	-1.8	1.7
ENSMUSG00000044957	PP2D1	protein phosphatase 2C-like domain containing 1	cellular_component|	biological_process|	molecular_function|catalytic activity|	10	0.2	0.247	10	0	0	0	0	N/A	-1.3	1.7
ENSMUSG00000003411	RAB3B	RAB3B, member RAS oncogene family	cytoplasm|cytosol|plasma membrane|synaptic vesicle|membrane|secretory granule|vesicle|perinuclear region of cytoplasm|extracellular vesicular exosome|	transport|small GTPase mediated signal transduction|protein transport|regulation of exocytosis|peptidyl-cysteine methylation|antigen processing and presentation|positive regulation of dopamine uptake involved in synaptic transmission|regulation of vesicle size|	nucleotide binding|protein binding|GTP binding|GDP binding|	10	0	0	10	0	0	0	0	N/A	-1.7	1.3
ENSMUSG00000043003	RASEF	RAS and EF hand domain containing	cellular_component|cytoplasm|	small GTPase mediated signal transduction|protein transport|	nucleotide binding|GTP binding|	10	0	0	10	-0.8	1.16	0	0	N/A	-2	0.7
ENSMUSG00000032579	HEMK1	HemK methyltransferase family member 1	mitochondrion|	protein methylation|biological_process|methylation|	rRNA (adenine-N6,N6-)-dimethyltransferase activity|molecular_function|nucleic acid binding|protein C-terminal carboxyl O-methyltransferase activity|tRNA (guanine-N2-)-methyltransferase activity|methyltransferase activity|C-methyltransferase activity|N-methyltransferase activity|O-methyltransferase activity|S-methyltransferase activity|RNA methyltransferase activity|mRNA methyltransferase activity…	9	0	0	9	0	0	0	0	N/A	-1.2	1.9
ENSMUSG00000070979	ACTL7A	actin-like 7a	male germ cell nucleus|nucleus|cytoplasm|Golgi apparatus|cytoskeleton|motile cilium|protein complex|	None	None	10	-0.1	0.0783	10	0	0	0	0	N/A	-2	0.9
ENSMUSG00000029923	RAB19	RAB19, member RAS oncogene family	plasma membrane|membrane|extracellular vesicular exosome|	small GTPase mediated signal transduction|protein transport|	nucleotide binding|GTP binding|	10	0	0	10	-0.1	0.286	0	0	N/A	-1.8	1.2
ENSMUSG00000079508	APOO	apolipoprotein O	mitochondrion|	biological_process|	molecular_function|	10	-0.1	0.0877	10	0	0	0	0	N/A	-1.9	1.1
ENSMUSG00000039577	NPHP4	nephronophthisis 4 (juvenile) homolog (human)	cytoplasm|centrosome|cytoskeleton|cell-cell junction|tight junction|cilium|cell junction|photoreceptor connecting cilium|cell projection|ribbon synapse|	sperm motility|photoreceptor cell outer segment organization|photoreceptor cell maintenance|retina development in camera-type eye|	protein binding|	10	0	0	10	0	0	0	0	N/A	-1.5	1.6
ENSMUSG00000015355	CD48	CD48 antigen	plasma membrane|external side of plasma membrane|membrane|membrane|integral component of membrane|anchored component of membrane|protein complex|membrane raft|anchored component of plasma membrane|extracellular vesicular exosome|	signal transduction|T cell activation|mast cell activation|	antigen binding|receptor activity|protein binding|	10	0	0	10	0	0	0	0	N/A	-1.4	1.6
ENSMUSG00000024965	FERMT3	fermitin family homolog 3 (Drosophila)	podosome|membrane|cell junction|cell projection|extracellular vesicular exosome|	cell adhesion|leukocyte cell-cell adhesion|leukocyte cell-cell adhesion|integrin-mediated signaling pathway|integrin activation|integrin activation|regulation of cell-cell adhesion mediated by integrin|regulation of cell-cell adhesion mediated by integrin|substrate adhesion-dependent cell spreading|platelet aggregation|	integrin binding|integrin binding|protein binding|	10	-0.2	0.021	10	0	0	0	0	N/A	-2	1
ENSMUSG00000030616	SYTL2	synaptotagmin-like 2	nucleus|cytoplasm|Golgi apparatus|plasma membrane|plasma membrane|membrane|extrinsic component of plasma membrane|melanosome|exocytic vesicle|	intracellular protein transport|exocytosis|exocytosis|vesicle docking involved in exocytosis|negative regulation of phosphatase activity|positive regulation of mucus secretion|	phosphatidylserine binding|protein binding|phosphatidylinositol-4,5-bisphosphate binding|Rab GTPase binding|phosphatase binding|neurexin family protein binding|	10	0.3	0.529	10	0	0	0	0	N/A	-1.2	1.8
ENSMUSG00000067780	PI15	peptidase inhibitor 15	extracellular region|	negative regulation of peptidase activity|	peptidase inhibitor activity|	10	0	0	10	0.2	0.366	0	0	N/A	-1.5	1.5
ENSMUSG00000033157	ABHD10	abhydrolase domain containing 10	mitochondrion|mitochondrion|cytosol|	glucuronoside catabolic process|	hydrolase activity, hydrolyzing O-glycosyl compounds|hydrolase activity|	10	0	0	10	0	0	0	0	N/A	-1.5	1.6
ENSMUSG00000005674	TOMM40L	translocase of outer mitochondrial membrane 40 homolog-like (yeast)	mitochondrion|mitochondrial outer membrane|membrane|integral component of membrane|protein complex|pore complex|	transport|ion transport|biological_process|protein transport|transmembrane transport|	molecular_function|porin activity|	10	-0.1	0.0424	10	0	0	0	0	N/A	-1.9	0.9
ENSMUSG00000042102	DMGDH	dimethylglycine dehydrogenase precursor	cytoplasm|mitochondrion|mitochondrion|	glycine metabolic process|glycine catabolic process|tetrahydrofolate interconversion|oxidation-reduction process|	aminomethyltransferase activity|folic acid binding|oxidoreductase activity|poly(A) RNA binding|dimethylglycine dehydrogenase activity|flavin adenine dinucleotide binding|	10	0	0	10	0.3	0.015	0	0	N/A	-1.6	1.4
ENSMUSG00000018858	ICT1	immature colon carcinoma transcript 1	mitochondrion|mitochondrion|mitochondrial large ribosomal subunit|	translation|translational termination|mitochondrial translational termination|	translation release factor activity|aminoacyl-tRNA hydrolase activity|translation release factor activity, codon nonspecific|hydrolase activity|	10	-0.2	0.621	10	0	0	0	0	N/A	-1.7	1.2
ENSMUSG00000033318	GSTT2	glutathione S-transferase, theta 2	nucleus|cytoplasm|cytosol|	glutathione metabolic process|	glutathione transferase activity|transferase activity|	10	0	0	10	0	0	0	0	N/A	-1.9	1
ENSMUSG00000014245	PIGL	phosphatidylinositol glycan anchor biosynthesis, class L	cellular_component|endoplasmic reticulum|membrane|integral component of membrane|	GPI anchor biosynthetic process|	N-acetylglucosaminylphosphatidylinositol deacetylase activity|hydrolase activity|	10	0.1	0.0799	10	0	0	0	0	N/A	-1.6	1.5
ENSMUSG00000033847	PLA2G4C	phospholipase A2, group IVC (cytosolic, calcium-independent)	nuclear envelope|nucleoplasm|cell cortex|	glycerophospholipid catabolic process|	calcium-independent phospholipase A2 activity|	10	-0.1	0.164	10	-1.2	1.9	0	0	N/A	-2	0.5
ENSMUSG00000002289	ANGPTL4	angiopoietin-like 4	extracellular region|extracellular region|proteinaceous extracellular matrix|extracellular space|extracellular space|blood microparticle|	angiogenesis|cellular response to starvation|negative regulation of apoptotic process|negative regulation of apoptotic process|positive regulation of lipid metabolic process|negative regulation of lipoprotein lipase activity|negative regulation of lipoprotein lipase activity|protein homooligomerization|triglyceride homeostasis|negative regulation of endothelial cell apoptotic process|	enzyme inhibitor activity|	10	0	0	10	0	0	0	0	N/A	-1.9	1.1
ENSMUSG00000015314	SLAMF6	SLAM family member 6	plasma membrane|integral component of plasma membrane|membrane|integral component of membrane|extracellular vesicular exosome|	None	receptor activity|	10	-0.1	0.121	10	0	0	0	0	N/A	-1.8	1.3
ENSMUSG00000021738	ATXN7	ataxin 7	nucleus|nucleus|cytoplasm|cytoplasm|cytoskeleton|microtubule cytoskeleton|	microtubule cytoskeleton organization|transcription, DNA-templated|regulation of transcription, DNA-templated|histone deubiquitination|negative regulation of phosphorylation|negative regulation of insulin-like growth factor receptor signaling pathway|positive regulation of transcription from RNA polymerase II promoter|	chromatin binding|protein binding|	10	0	0	10	0	0	0	0	N/A	-1.7	1.5
ENSMUSG00000022964	TMEM50B	transmembrane protein 50B	endoplasmic reticulum|plasma membrane|membrane|integral component of membrane|	None	None	10	0	0	10	-0.2	0.235	0	0	N/A	-2	0.9
ENSMUSG00000023999	KIF6	kinesin family member 6	male germ cell nucleus|microtubule|	None	nucleotide binding|ATP binding|	9	0	0	9	0	0	0	0	N/A	-1.7	1.4
ENSMUSG00000034467	DYNLRB2	dynein light chain roadblock-type 2	cytoplasm|cytoskeleton|cytoplasmic dynein complex|microtubule|dynein complex|extracellular vesicular exosome|	transport|biological_process|	motor activity|protein binding|	10	0	0	10	0.1	0.00771	0	0	N/A	-1.4	1.7
ENSMUSG00000052301	DOC2A	double C2, alpha	lysosome|synaptic vesicle|membrane|cell junction|cytoplasmic vesicle|neuron projection|synapse|	transport|exocytosis|regulation of calcium ion-dependent exocytosis|regulation of calcium ion-dependent exocytosis|	transporter activity|calcium-dependent phospholipid binding|	10	-0.2	0.128	10	0	0	0	0	N/A	-1.7	1.2
ENSMUSG00000016552	FOXRED2	FAD-dependent oxidoreductase domain containing 2	endoplasmic reticulum|endoplasmic reticulum lumen|	ER-associated ubiquitin-dependent protein catabolic process|oxidation-reduction process|	glycoprotein binding|oxidoreductase activity|flavin adenine dinucleotide binding|	10	0.1	0.17	10	-0.1	0.0108	0	0	N/A	-1.5	1.5
ENSMUSG00000026950	NEB	nebulin	striated muscle thin filament|myofibril|Z disc|Z disc|protein complex|contractile fiber|extracellular vesicular exosome|	regulation of actin filament length|sarcomere organization|	None	10	0.1	0.188	10	0	0	0	0	N/A	-1.2	1.8
ENSMUSG00000035780	UGT2A3	UDP glucuronosyltransferase 2 family, polypeptide A3	cellular_component|membrane|integral component of membrane|	metabolic process|cellular glucuronidation|	glucuronosyltransferase activity|transferase activity|transferase activity, transferring glycosyl groups|transferase activity, transferring hexosyl groups|	10	-0.1	0.0716	10	0.1	0.467	0	0	N/A	-1.8	1.1
ENSMUSG00000008206	CERS4	ceramide synthase 4	nucleus|endoplasmic reticulum|membrane|integral component of membrane|	lipid metabolic process|sphingolipid biosynthetic process|ceramide biosynthetic process|	DNA binding|sphingosine N-acyltransferase activity|	10	0.2	0.533	10	0	0	0	0	N/A	-1.8	1.2
ENSMUSG00000036992	NXT1	NTF2-related export protein 1	intracellular|nucleus|nuclear pore|cytoplasm|	RNA export from nucleus|protein export from nucleus|transport|protein transport|mRNA transport|	protein binding|Ran GTPase binding|	10	0.1	0.183	10	-0.1	0.0981	0	0	N/A	-1.4	1.5
ENSMUSG00000035735	DAGLA	diacylglycerol lipase, alpha	plasma membrane|membrane|integral component of membrane|varicosity|	lipid metabolic process|neuroblast proliferation|lipid catabolic process|arachidonic acid metabolic process|arachidonic acid metabolic process|neurogenesis|neurotransmitter biosynthetic process|neurotransmitter biosynthetic process|diacylglycerol catabolic process|endocannabinoid signaling pathway|	phospholipase activity|prenylcysteine methylesterase activity|lipase activity|hydrolase activity|1-oxa-2-oxocycloheptane lactonase activity|sulfolactone hydrolase activity|3,4-dihydrocoumarin hydrolase activity|butyrolactone hydrolase activity|endosulfan lactone lactonase activity|L-ascorbate 6-phosphate lactonase activity|Ser-tRNA(Thr) hydrolase activity|Ala-tRNA(Pro) hydrolase activity|Cys-tRNA…	10	0	0	10	0	0	0	0	N/A	-1.9	1.1
ENSMUSG00000014503	PKD2L2	polycystic kidney disease 2-like 2	membrane|integral component of membrane|	transport|ion transport|detection of mechanical stimulus|calcium ion transmembrane transport|	calcium channel activity|calcium ion binding|	10	0	0	10	0	0	0	0	N/A	-1.4	1.7
ENSMUSG00000057315	ARHGAP24	Rho GTPase activating protein 24	intracellular|cytoplasm|cytoskeleton|focal adhesion|cell junction|cell projection|	angiogenesis|signal transduction|multicellular organismal development|cell differentiation|activation of Rac GTPase activity|negative regulation of Rac protein signal transduction|wound healing, spreading of epidermal cells|negative regulation of ruffle assembly|	GTPase activator activity|Rac GTPase activator activity|	10	0	0	10	-0.1	0.0576	0	0	N/A	-1.7	1.2
ENSMUSG00000036718	MICALL2	MICAL-like 2	stress fiber|intracellular|cell|cytoplasm|endosome|cytoskeleton|plasma membrane|cell-cell junction|tight junction|membrane|cell junction|actin filament bundle|cell projection|neuron projection|recycling endosome|	actin filament polymerization|actin filament polymerization|neuron projection development|neuron projection development|actin cytoskeleton reorganization|endocytic recycling|endocytic recycling|substrate adhesion-dependent cell spreading|tight junction assembly|	protein binding|zinc ion binding|Rab GTPase binding|filamin binding|filamin binding|actinin binding|metal ion binding|actin filament binding|	10	0	0	10	0.1	0.051	0	0	N/A	-1.4	1.6
ENSMUSG00000032556	BFSP2	beaded filament structural protein 2, phakinin	cytoplasm|cytoplasm|cytoskeleton|intermediate filament|plasma membrane|membrane|	cytoskeleton organization|visual perception|intermediate filament cytoskeleton organization|cell maturation|response to stimulus|lens fiber cell development|	structural molecule activity|structural constituent of eye lens|protein binding|	10	0	0	10	0	0	0	0	N/A	-1.9	1.1
ENSMUSG00000024471	MYOT	myotilin	cytoplasm|cytoskeleton|plasma membrane|membrane|Z disc|Z disc|	biological_process|	actin binding|alpha-actinin binding|	10	0	0	10	0.1	0.0945	0	0	N/A	-1.6	1.4
ENSMUSG00000025016	TM9SF3	transmembrane 9 superfamily member 3	cellular_component|membrane|integral component of membrane|	biological_process|	molecular_function|	10	0	0	10	0	0	0	0	N/A	-1.4	1.7
ENSMUSG00000020078	VPS26A	vacuolar protein sorting 26 homolog A (yeast)	cytoplasm|endosome|endosome|cytosol|membrane|vesicle|intracellular membrane-bounded organelle|extracellular vesicular exosome|	transport|protein transport|retrograde transport, endosome to Golgi|	protein binding|	10	0	0	10	-0.2	0.243	0	0	N/A	-1.7	1.2
ENSMUSG00000021687	SCAMP1	secretory carrier membrane protein 1	cell|endosome|Golgi apparatus|trans-Golgi network|synaptic vesicle|membrane|integral component of membrane|clathrin-coated vesicle|synaptic vesicle membrane|zymogen granule membrane|synapse|recycling endosome membrane|	transport|exocytosis|endocytosis|protein transport|	protein binding|protein domain specific binding|	10	-0.2	0.273	10	0	0	0	0	N/A	-1.6	1.3
ENSMUSG00000047842	DIRAS2	DIRAS family, GTP-binding RAS-like 2	plasma membrane|membrane|	GTP catabolic process|signal transduction|small GTPase mediated signal transduction|biological_process|	nucleotide binding|GTP binding|	10	0	0	10	-0.3	0.491	0	0	N/A	-1.8	1.1
ENSMUSG00000024600	SLC27A6	solute carrier family 27 (fatty acid transporter), member 6	endoplasmic reticulum|	long-chain fatty acid metabolic process|	long-chain fatty acid-CoA ligase activity|very long-chain fatty acid-CoA ligase activity|	10	0	0	10	0	0	0	0	N/A	-1.5	1.6
ENSMUSG00000024592	C330018D20RIK	RIKEN cDNA C330018D20 gene	mitochondrion|	transport|biological_process|oxidation-reduction process|	molecular_function|	10	0	0	10	0.1	0.149	0	0	N/A	-1.2	1.7
ENSMUSG00000035606	KY	kyphoscoliosis peptidase	cytoplasm|cytoskeleton|Z disc|	proteolysis|muscle organ development|neuromuscular junction development|	peptidase activity|cysteine-type peptidase activity|hydrolase activity|	10	0	0	10	0	0	0	0	N/A	-1.5	1.5
ENSMUSG00000057134	ADO	2-aminoethanethiol (cysteamine) dioxygenase	mitochondrion|	oxidation-reduction process|	protein binding|oxidoreductase activity|metal ion binding|cysteamine dioxygenase activity|dioxygenase activity|	10	0.1	0.112	10	-0.1	0.163	0	0	N/A	-1.5	1.4
ENSMUSG00000066877	NCK2	non-catalytic region of tyrosine kinase adaptor protein 2	cytoplasm|endoplasmic reticulum|vesicle membrane|	regulation of translation|actin filament organization|cell migration|lamellipodium assembly|positive regulation of actin filament polymerization|positive regulation of T cell proliferation|positive regulation of transcription from RNA polymerase II promoter|	None	10	0	0	10	0	0	0	0	N/A	-1.5	1.6
ENSMUSG00000034361	CPNE2	copine II	cellular_component|	biological_process|	molecular_function|	10	0	0	10	-0.5	1.43	0	0	N/A	-1.9	0.9
ENSMUSG00000038831	RALGPS1	Ral GEF with PH domain and SH3 binding motif 1	cellular_component|cytoplasm|plasma membrane|membrane|	small GTPase mediated signal transduction|regulation of Ral protein signal transduction|positive regulation of Ral GTPase activity|	guanyl-nucleotide exchange factor activity|Ral guanyl-nucleotide exchange factor activity|	10	0	0	10	0	0	0	0	N/A	-1.7	1.3
ENSMUSG00000041957	PKP2	plakophilin 2	nucleus|intermediate filament|plasma membrane|cell-cell junction|adherens junction|adherens junction|intercalated disc|intercalated disc|cell junction|desmosome|	desmosome assembly|heart development|negative regulation of cell proliferation|gap junction assembly|single organismal cell-cell adhesion|negative regulation of cell migration|adherens junction maintenance|intermediate filament bundle assembly|maintenance of organ identity|ventricular cardiac muscle tissue morphogenesis|lipid homeostasis|cardiac muscle cell action potential|cardiac muscle cell ac…	protein kinase C binding|protein binding|intermediate filament binding|protein complex scaffold|	10	0	0	10	-0.1	0.153	0	0	N/A	-1.7	1.3
ENSMUSG00000050132	SARM1	sterile alpha and HEAT/Armadillo motif containing 1	cytoplasm|mitochondrion|mitochondrion|microtubule|microtubule cytoskeleton|cell junction|dendrite|extrinsic component of mitochondrial outer membrane|cell projection|synapse|	immune system process|signal transduction|nervous system development|response to glucose|cell differentiation|regulation of apoptotic process|innate immune response|regulation of dendrite morphogenesis|regulation of neuron death|	protein binding|	10	0	0	10	0	0	0	0	N/A	-1.6	1.5
ENSMUSG00000063296	TMEM117	transmembrane protein 117	endoplasmic reticulum|membrane|integral component of membrane|	biological_process|	molecular_function|	10	0	0	10	-1.2	2.45	0	0	N/A	-2	0.6
ENSMUSG00000020911	KRT19	keratin 19	intermediate filament|dystrophin-associated glycoprotein complex|Z disc|sarcolemma|costamere|extracellular vesicular exosome|cell periphery|	sarcomere organization|cell differentiation involved in embryonic placenta development|	structural molecule activity|structural constituent of muscle|protein complex binding|	10	0	0	10	0	0	0	0	N/A	-1.8	1.2
ENSMUSG00000024869	NUDT8	nudix (nucleoside diphosphate linked moiety X)-type motif 8	mitochondrion|	biological_process|	thiamine-pyrophosphatase activity|8-oxo-7,8-dihydroguanosine triphosphate pyrophosphatase activity|UDP-2,3-diacylglucosamine hydrolase activity|bis(5'-nucleosyl)-tetraphosphatase activity|dATP pyrophosphohydrolase activity|pyrophosphatase activity|hydrolase activity|dihydroneopterin monophosphate phosphatase activity|dihydroneopterin triphosphate pyrophosphohydrolase activity|dITP diphosphatase a…	10	0	0	10	0	0	0	0	N/A	-1.3	1.6
ENSMUSG00000061906	UGT2B38	UDP glucuronosyltransferase 2 family, polypeptide B38	endoplasmic reticulum|	None	glucuronosyltransferase activity|transferase activity|	10	-0.1	0.107	10	0.2	0.486	0	0	N/A	-1.4	1.5
ENSMUSG00000064254	ETHE1	ethylmalonic encephalopathy 1	nucleus|cytoplasm|mitochondrion|mitochondrion|	glutathione metabolic process|oxidation-reduction process|hydrogen sulfide metabolic process|	iron ion binding|oxidoreductase activity|metal ion binding|sulfur dioxygenase activity|dioxygenase activity|	10	-0.1	0.153	10	0	0	0	0	N/A	-1.7	1.3
ENSMUSG00000035172	PLEKHH3	pleckstrin homology domain containing, family H (with MyTH4 domain) member 3	extracellular space|cytoskeleton|	signal transduction|biological_process|	molecular_function|	10	0	0	10	0	0	0	0	N/A	-1.9	1
ENSMUSG00000070704	UGT2B36	UDP glucuronosyltransferase 2 family, polypeptide B36	intracellular membrane-bounded organelle|extracellular vesicular exosome|	biological_process|	glucuronosyltransferase activity|transferase activity|transferase activity, transferring glycosyl groups|	10	0	0	10	0	0	0	0	N/A	-1.9	1
ENSMUSG00000040822	1700123O20RIK	RIKEN cDNA 1700123O20 gene	cellular_component|mitochondrion|	biological_process|	molecular_function|	10	0	0	10	0.4	0.994	0	0	N/A	-0.9	1.9
ENSMUSG00000037938	CHCHD5	coiled-coil-helix-coiled-coil-helix domain containing 5	cellular_component|mitochondrion|	biological_process|	molecular_function|	10	0	0	10	0	0	0	0	N/A	-1.6	1.5
ENSMUSG00000022032	SCARA5	scavenger receptor class A, member 5 (putative)	plasma membrane|integral component of plasma membrane|cell surface|membrane|integral component of membrane|	transport|ion transport|cellular iron ion homeostasis|endocytosis|receptor-mediated endocytosis|regulation of gene expression|regulation of blood coagulation|cellular response to heat|iron ion transmembrane transport|iron ion homeostasis|protein homotrimerization|	scavenger receptor activity|protein binding|ferritin receptor activity|	10	-0.2	0.108	10	0	0	0	0	N/A	-1.6	1.4
ENSMUSG00000003559	AS3MT	arsenic (+3 oxidation state) methyltransferase	cytoplasm|mitochondrion|cytosol|	toxin metabolic process|arsonoacetate metabolic process|methylation|response to arsenic-containing substance|response to arsenic-containing substance|	methyltransferase activity|transferase activity|arsenite methyltransferase activity|arsenite methyltransferase activity|methylarsonite methyltransferase activity|	10	0	0	10	0	0	0	0	N/A	-2	0.9
ENSMUSG00000020038	CRY1	cryptochrome 1 (photolyase-like)	nucleus|nucleolus|cytoplasm|mitochondrion|	negative regulation of transcription from RNA polymerase II promoter|negative regulation of transcription from RNA polymerase II promoter|gluconeogenesis|DNA repair|transcription, DNA-templated|regulation of transcription, DNA-templated|DNA damage induced protein phosphorylation|circadian rhythm|circadian rhythm|protein-chromophore linkage|lipid storage|response to insulin|circadian regulation of…	nucleotide binding|transcription factor binding transcription factor activity|core promoter sequence-specific DNA binding|core promoter binding|double-stranded DNA binding|double-stranded DNA binding|DNA photolyase activity|protein binding|transcription factor binding|photoreceptor activity|kinase binding|protein kinase binding|phosphatase binding|nuclear hormone receptor binding|nuclear hormone …	10	0	0	10	0	0	0	0	N/A	-1.6	1.5
ENSMUSG00000021314	AMPH	amphiphysin	cell|cytoplasm|cytoskeleton|synaptic vesicle|membrane|cell junction|leading edge membrane|cytoplasmic vesicle|axon terminus|synapse|	learning|synaptic vesicle endocytosis|	protein binding|phospholipid binding|protein C-terminus binding|protein complex binding|protein heterodimerization activity|	10	0.1	0.0448	10	0	0	0	0	N/A	-1.8	1.1
ENSMUSG00000051439	CD14	CD14 antigen	extracellular space|plasma membrane|cell surface|membrane|anchored component of membrane|membrane raft|extracellular vesicular exosome|	response to molecule of bacterial origin|immune system process|inflammatory response|positive regulation of tumor necrosis factor production|response to tumor necrosis factor|innate immune response|positive regulation of endocytosis|positive regulation of cytokine secretion|cellular response to lipopolysaccharide|cellular response to lipoteichoic acid|	lipopolysaccharide binding|lipoteichoic acid binding|	10	-0.2	0.799	10	0	0	0	0	N/A	-1.8	1.2
ENSMUSG00000001247	LSR	lipolysis stimulated lipoprotein receptor	plasma membrane|membrane|integral component of membrane|very-low-density lipoprotein particle|low-density lipoprotein particle|chylomicron|extracellular vesicular exosome|	liver development|receptor-mediated endocytosis|embryo development|regulation of lipid metabolic process|lipoprotein transport|	low-density lipoprotein particle binding|lipoprotein particle receptor activity|	10	0.2	0.221	10	0	0	0	0	N/A	-1.3	1.6
ENSMUSG00000073643	WDFY1	WD repeat and FYVE domain containing 1	nucleus|early endosome|cytosol|	biological_process|	1-phosphatidylinositol binding|metal ion binding|	10	0	0	10	-0.1	0.153	0	0	N/A	-1.6	1.3
ENSMUSG00000029263	PIGG	phosphatidylinositol glycan anchor biosynthesis, class G	endoplasmic reticulum|membrane|	GPI anchor biosynthetic process|	CP2 mannose-ethanolamine phosphotransferase activity|	10	0	0	10	0	0	0	0	N/A	-1.7	1.4
ENSMUSG00000020080	HKDC1	hexokinase domain containing 1	cytosol|	cellular glucose homeostasis|carbohydrate metabolic process|glycolytic process|phosphorylation|carbohydrate phosphorylation|glucose 6-phosphate metabolic process|	nucleotide binding|glucokinase activity|hexokinase activity|ATP binding|fructokinase activity|kinase activity|transferase activity|phosphotransferase activity, alcohol group as acceptor|mannokinase activity|	10	0	0	10	0	0	0	0	N/A	-2	0.8
ENSMUSG00000036825	SSX2IP	synovial sarcoma, X breakpoint 2 interacting protein	nucleus|cytoplasm|cytoskeleton|cell-cell adherens junction|cell junction|cell leading edge|centriolar satellite|protein complex|	cell adhesion|regulation of Rac protein signal transduction|centrosome organization|regulation of cell motility|	protein binding|protein domain specific binding|	10	0	0	10	0	0	0	0	N/A	-1.8	1.2
ENSMUSG00000022223	SDR39U1	short chain dehydrogenase/reductase family 39U, member 1	nucleus|	biological_process|oxidation-reduction process|	C-3 sterol dehydrogenase (C-4 sterol decarboxylase) activity|molecular_function|catalytic activity|aldo-keto reductase (NADP) activity|isocitrate dehydrogenase activity|mevaldate reductase activity|gluconate dehydrogenase activity|steroid dehydrogenase activity|oxidoreductase activity|epoxide dehydrogenase activity|5-exo-hydroxycamphor dehydrogenase activity|2-hydroxytetrahydrofuran dehydrogenase…	10	-0.1	0.0917	10	0	0	0	0	N/A	-1.8	1.2
ENSMUSG00000032564	CPNE4	copine IV	cellular_component|	biological_process|	protein binding|	10	0	0	10	0	0	0	0	N/A	-1.4	1.7
ENSMUSG00000036523	GREB1	gene regulated by estrogen in breast cancer protein	membrane|integral component of membrane|	None	None	10	-0.1	0.0537	10	0	0	0	0	N/A	-1.9	1.2
ENSMUSG00000035954	DOCK4	dedicator of cytokinesis 4	cytoplasm|cytosol|membrane|stereocilium|stereocilium bundle|	small GTPase mediated signal transduction|positive regulation of Rac GTPase activity|cell chemotaxis|	guanyl-nucleotide exchange factor activity|SH3 domain binding|PDZ domain binding|Rac GTPase activator activity|receptor tyrosine kinase binding|Rac GTPase binding|	10	-0.2	0.104	10	0	0	0	0	N/A	-2	0.8
ENSMUSG00000029581	FSCN1	fascin homolog 1, actin bundling protein (Strongylocentrotus purpuratus)	stress fiber|ruffle|cytoplasm|cytoskeleton|plasma membrane|microvillus|actin cytoskeleton|lamellipodium|cell junction|filopodium|filopodium|dendrite|growth cone|cell projection|extracellular vesicular exosome|invadopodium|	cell migration|cell migration|actin cytoskeleton organization|cell motility|actin filament bundle assembly|actin filament bundle assembly|	actin binding|protein binding|drug binding|drug binding|protein binding, bridging|poly(A) RNA binding|actin filament binding|actin filament binding|	10	-0.1	0.11	10	0	0	0	0	N/A	-2	1
ENSMUSG00000030747	DGAT2	diacylglycerol O-acyltransferase 2	mitochondrion|endoplasmic reticulum|endoplasmic reticulum|lipid particle|membrane|integral component of membrane|integral component of membrane|integral component of endoplasmic reticulum membrane|intracellular membrane-bounded organelle|perinuclear region of cytoplasm|	glycerol metabolic process|lipid metabolic process|triglyceride biosynthetic process|triglyceride biosynthetic process|triglyceride biosynthetic process|lipid storage|lipid storage|low-density lipoprotein particle clearance|long-chain fatty-acyl-CoA metabolic process|long-chain fatty-acyl-CoA metabolic process|cellular triglyceride homeostasis|cholesterol homeostasis|diacylglycerol metabolic proc…	2-acylglycerol O-acyltransferase activity|diacylglycerol O-acyltransferase activity|diacylglycerol O-acyltransferase activity|transferase activity|transferase activity, transferring acyl groups|transferase activity, transferring acyl groups other than amino-acyl groups|protein homodimerization activity|retinol O-fatty-acyltransferase activity|	10	0	0	10	0	0	0	0	N/A	-1.7	1.4
ENSMUSG00000034312	IQSEC1	IQ motif and Sec7 domain 1	nucleus|nucleolus|membrane|cell junction|cell junction|intracellular membrane-bounded organelle|	actin cytoskeleton organization|regulation of ARF protein signal transduction|positive regulation of GTPase activity|	guanyl-nucleotide exchange factor activity|ARF guanyl-nucleotide exchange factor activity|	10	0	0	10	0	0	0	0	N/A	-1.7	1.4
ENSMUSG00000021078	TOMM20L	translocase of outer mitochondrial membrane 20 homolog (yeast)-like	mitochondrion|mitochondrial outer membrane|mitochondrial outer membrane translocase complex|membrane|integral component of membrane|	protein targeting|intracellular protein transport|	molecular_function|	10	0	0	10	0	0	0	0	N/A	-1.8	1.2
ENSMUSG00000024146	CRIPT	cysteine-rich PDZ-binding protein	cytoplasm|postsynaptic density|cell junction|dendrite|cell projection|neuronal cell body|dendritic spine|dendritic shaft|synapse|	cytoplasmic microtubule organization|protein localization to microtubule|establishment of protein localization|regulation of postsynaptic density protein 95 clustering|	microtubule binding|PDZ domain binding|protein complex binding|	10	0	0	10	0	0	0	0	N/A	-1.5	1.6
ENSMUSG00000023216	EPB4.2	erythrocyte protein band 4.2	cytoplasm|cytoskeleton|plasma membrane|membrane|cortical cytoskeleton|	cell morphogenesis|regulation of cell shape|peptide cross-linking|hemoglobin metabolic process|erythrocyte maturation|spleen development|ion homeostasis|iron ion homeostasis|	protein-glutamine gamma-glutamyltransferase activity|	10	-0.1	0.0734	10	0	0	0	0	N/A	-2	1
ENSMUSG00000028186	UOX	urate oxidase	mitochondrion|peroxisome|peroxisome|	purine nucleobase metabolic process|oxidation-reduction process|	urate oxidase activity|oxidoreductase activity|	10	0.1	0.0539	10	1.0	4.6	1.0	2.04	N/A	-0.3	2.0
ENSMUSG00000039661	DUSP26	dual specificity phosphatase 26 (putative)	nucleus|nucleus|cytoplasm|cytoplasm|mitochondrion|Golgi apparatus|extracellular vesicular exosome|	negative regulation of transcription from RNA polymerase II promoter|protein dephosphorylation|protein dephosphorylation|dephosphorylation|peptidyl-tyrosine dephosphorylation|negative regulation of protein kinase activity by regulation of protein phosphorylation|positive regulation of cell adhesion|negative regulation of ERK1 and ERK2 cascade|positive regulation of peptidyl-serine dephosphorylati…	RNA polymerase II activating transcription factor binding|p53 binding|phosphoserine phosphatase activity|phosphoprotein phosphatase activity|protein tyrosine phosphatase activity|protein tyrosine/serine/threonine phosphatase activity|hydrolase activity|phosphatase activity|	10	0.2	0.0912	10	0.8	0.999	0	0	N/A	-0.6	2.0
ENSMUSG00000078284	CDC73	cell division cycle 73, Paf1/RNA polymerase II complex component	nucleus|Cdc73/Paf1 complex|	negative regulation of transcription from RNA polymerase II promoter|negative regulation of transcription from RNA polymerase II promoter|endodermal cell fate commitment|transcription, DNA-templated|mRNA polyadenylation|cell cycle|negative regulation of cell proliferation|histone monoubiquitination|Wnt signaling pathway|stem cell maintenance|positive regulation of Wnt signaling pathway|positive r…	RNA polymerase II core binding|protein binding|	4	-2.0	32.7	4	-1.6	7.18	-2.0	38.7	N/A	-3.5	-1.1
ENSMUSG00000006005	TPR	translocated promoter region, nuclear basket protein	chromosome, centromeric region|kinetochore|nucleus|nuclear envelope|nuclear envelope|nuclear pore|nuclear pore|chromosome|cytoplasm|cytoskeleton|cytoplasmic dynein complex|membrane|extrinsic component of membrane|nuclear membrane|nuclear periphery|nuclear periphery|nuclear inclusion body|nuclear inclusion body|nuclear pore nuclear basket|mitotic spindle|	negative regulation of transcription from RNA polymerase II promoter|MAPK import into nucleus|RNA import into nucleus|RNA export from nucleus|protein import into nucleus|transport|cell cycle|mitotic nuclear division|mitotic spindle assembly checkpoint|regulation of mitotic sister chromatid separation|protein transport|positive regulation of heterochromatin assembly|mRNA export from nucleus in res…	chromatin binding|mRNA binding|nucleocytoplasmic transporter activity|protein binding|tubulin binding|heat shock protein binding|protein homodimerization activity|poly(A) RNA binding|mitogen-activated protein kinase binding|dynein complex binding|	10	-0.7	9.4	10	-0.7	9.72	-0.7	18.7	N/A	-1.3	-0.4
ENSMUSG00000004895	PRCC	papillary renal cell carcinoma (translocation-associated)	nucleus|intracellular membrane-bounded organelle|	mitotic cell cycle checkpoint|	molecular_function|	10	-1.2	17.1	10	-1.1	16.2	-1.1	32.8	N/A	-1.7	-0.8
ENSMUSG00000046755	KIF2B	kinesin family member 2B	chromosome, centromeric region|kinetochore|nucleus|chromosome|nucleolus|cytoplasm|cytoskeleton|kinesin complex|microtubule|microtubule cytoskeleton|	microtubule-based movement|microtubule depolymerization|cell cycle|mitotic nuclear division|cell division|regulation of chromosome segregation|	nucleotide binding|microtubule motor activity|ATP binding|microtubule binding|	10	-1.4	0.596	10	-0.1	0.114	0	0	N/A	-2.0	0.7
ENSMUSG00000028341	NR4A3	nuclear receptor subfamily 4, group A, member 3	nucleus|transcription factor complex|	mesoderm formation|transcription, DNA-templated|regulation of transcription, DNA-templated|transcription from RNA polymerase II promoter|axon guidance|hippocampus development|adult behavior|inner ear morphogenesis|response to hydrogen peroxide|negative regulation of apoptotic process|steroid hormone mediated signaling pathway|negative regulation of neuron apoptotic process|positive regulation of …	RNA polymerase II core promoter proximal region sequence-specific DNA binding transcription factor activity involved in positive regulation of transcription|DNA binding|sequence-specific DNA binding transcription factor activity|steroid hormone receptor activity|ligand-activated sequence-specific DNA binding RNA polymerase II transcription factor activity|zinc ion binding|sequence-specific DNA bi…	10	0	0	10	0	0	0	0	N/A	-1.6	1.6
ENSMUSG00000018377	VEZF1	vascular endothelial zinc finger 1	nucleus|	angiogenesis|endothelial cell development|	None	10	-0.5	1.99	10	-0.3	1.54	-0.4	2.83	N/A	-1.8	0.1
ENSMUSG00000034957	CEBPA	CCAAT/enhancer binding protein (C/EBP), alpha	nucleus|nucleus|transcription factor complex|transcription factor complex|nuclear matrix|Rb-E2F complex|protein complex|	urea cycle|negative regulation of transcription from RNA polymerase II promoter|liver development|embryonic placenta development|transcription, DNA-templated|transcription, DNA-templated|regulation of transcription, DNA-templated|regulation of transcription, DNA-templated|regulation of transcription, DNA-templated|regulation of transcription from RNA polymerase II promoter|transcription from RNA …	RNA polymerase II core promoter proximal region sequence-specific DNA binding|RNA polymerase II core promoter proximal region sequence-specific DNA binding transcription factor activity involved in positive regulation of transcription|DNA binding|DNA binding|sequence-specific DNA binding transcription factor activity|sequence-specific DNA binding transcription factor activity|sequence-specific DN…	10	0	0	10	0.1	0.39	0	0	N/A	-1.4	1.6
ENSMUSG00000068349	GML	GPI anchored molecule like protein	cellular_component|	biological_process|	molecular_function|	10	-1.7	53.1	10	-1.6	37.6	-1.6	90.2	N/A	-2.5	-1.4
ENSMUSG00000034959	5031414D18RIK	RIKEN cDNA 5031414D18 gene	cellular_component|	biological_process|	molecular_function|	10	-0.1	0.233	10	0	0	-0.1	0.131	N/A	-1.8	1.1
ENSMUSG00000020755	SAP30BP	SAP30 binding protein	nucleus|	transcription, DNA-templated|regulation of transcription, DNA-templated|apoptotic process|positive regulation of cell death|	None	10	-3.3	204.0	10	-4.4	148.0	-3.9	348.0	N/A	-4.8	-3.2
ENSMUSG00000042453	RELN	reelin	extracellular region|proteinaceous extracellular matrix|extracellular space|extracellular space|cytoplasm|cytoplasm|axon|dendrite|dendrite|neuron projection|neuronal cell body|perikaryon|	cell morphogenesis involved in differentiation|neuron migration|neuron migration|neuron migration|proteolysis|cell adhesion|multicellular organismal development|axon guidance|central nervous system development|brain development|brain development|long-term memory|locomotory behavior|locomotory behavior|associative learning|glial cell differentiation|regulation of gene expression|positive regulatio…	peptidase activity|serine-type peptidase activity|hydrolase activity|metal ion binding|lipoprotein particle receptor binding|very-low-density lipoprotein particle receptor binding|	10	-0.3	1.56	10	0	0	0	0	N/A	-1.8	1.1
ENSMUSG00000023885	THBS2	thrombospondin 2	extracellular region|basement membrane|extracellular matrix|	cell adhesion|negative regulation of angiogenesis|negative regulation of angiogenesis|positive regulation of synapse assembly|	calcium ion binding|protein binding|heparin binding|	10	0.1	0.234	10	-0.1	0.00849	0.1	0.143	N/A	-1.4	1.5
ENSMUSG00000079243	XIRP1	xin actin-binding repeat containing 1	cell-cell adherens junction|fascia adherens|intercalated disc|cell junction|	heart morphogenesis|negative regulation of cell proliferation|actin cytoskeleton organization|regulation of membrane potential|sarcomere organization|cardiac muscle cell development|	actin binding|filamin binding|poly(A) RNA binding|	10	-0.2	1.18	10	-0.2	1.1	-0.2	2.12	N/A	-1.5	0.7
ENSMUSG00000008690	NCAPH2	non-SMC condensin II complex, subunit H2	nucleus|membrane|	chromosome condensation|T cell differentiation in thymus|	None	10	-1.8	81.2	10	-3.6	62.5	-2.1	141.0	N/A	-3.6	-1.6
ENSMUSG00000035045	ZC3H12B	zinc finger CCCH-type containing 12B	cellular_component|	biological_process|	molecular_function|	10	-0.1	0.0828	10	0.1	0.258	0.1	0.102	N/A	-0.9	1.9
ENSMUSG00000017737	MMP9	matrix metallopeptidase 9	extracellular region|proteinaceous extracellular matrix|extracellular space|extracellular matrix|protein complex|extracellular vesicular exosome|	skeletal system development|skeletal system development|ossification|positive regulation of leukocyte migration|proteolysis|proteolysis|response to oxidative stress|embryo implantation|transformation of host cell by virus|extracellular matrix organization|extracellular matrix organization|collagen catabolic process|collagen catabolic process|positive regulation of synaptic plasticity|response to …	fibronectin binding|metalloendopeptidase activity|metalloendopeptidase activity|peptidase activity|peptidase activity|metallopeptidase activity|zinc ion binding|hydrolase activity|protein complex binding|identical protein binding|metal ion binding|	10	-0.1	0.0506	10	0	0	0	0	N/A	-2.0	0.9
ENSMUSG00000068129	CST7	cystatin F (leukocystatin)	extracellular region|	negative regulation of peptidase activity|	cysteine-type endopeptidase inhibitor activity|peptidase inhibitor activity|	10	0	0	10	-0.2	1.27	-0.2	0.946	N/A	-1.7	1.0
ENSMUSG00000020364	ZFP354A	zinc finger protein 354A	intracellular|nucleus|nucleolus|	negative regulation of transcription from RNA polymerase II promoter|transcription, DNA-templated|regulation of transcription, DNA-templated|multicellular organismal development|nucleolar fragmentation|	nucleic acid binding|DNA binding|sequence-specific DNA binding transcription factor activity|sequence-specific DNA binding transcription factor activity|metal ion binding|	10	-1.0	4.29	10	-0.5	2.82	-0.9	6.16	N/A	-1.8	-0.2
ENSMUSG00000064128	CENPJ	centromere protein J	cytoplasm|centrosome|centriole|cytoskeleton|microtubule|	centriole replication|astral microtubule nucleation|positive regulation of JAK-STAT cascade|regulation of centriole replication|microtubule polymerization|regulation of RNA biosynthetic process|	transcription coactivator activity|protein binding|tubulin binding|protein kinase binding|protein domain specific binding|gamma-tubulin binding|	10	-1.3	39.9	10	-1.3	18.7	-1.3	58.2	N/A	-2.0	-1.0
ENSMUSG00000038894	IRS2	insulin receptor substrate 2	cytoplasm|cytosol|plasma membrane|	positive regulation of mesenchymal cell proliferation|negative regulation of B cell apoptotic process|signal transduction|brain development|cell proliferation|positive regulation of cell proliferation|insulin receptor signaling pathway|insulin receptor signaling pathway|response to glucose|negative regulation of plasma membrane long-chain fatty acid transport|positive regulation of glucose metabo…	signal transducer activity|insulin receptor binding|protein binding|protein kinase binding|protein phosphatase binding|protein domain specific binding|phosphatidylinositol 3-kinase binding|phosphatidylinositol 3-kinase binding|14-3-3 protein binding|	10	-0.8	9.59	10	-0.6	7.44	-0.8	16.5	N/A	-1.2	-0.4
ENSMUSG00000002870	MCM2	minichromosome maintenance deficient 2 mitotin (S. cerevisiae)	chromatin|nucleus|nucleus|nuclear origin of replication recognition complex|cytoplasm|microtubule cytoskeleton|MCM complex|	DNA replication|DNA unwinding involved in DNA replication|DNA replication initiation|DNA replication initiation|nucleosome assembly|cell cycle|cellular response to interleukin-4|	nucleotide binding|DNA binding|DNA helicase activity|DNA replication origin binding|helicase activity|ATP binding|hydrolase activity|histone binding|metal ion binding|	10	-3.7	159.0	10	-3.8	128.0	-3.7	287.0	N/A	-4.5	-3.2
ENSMUSG00000015468	NOTCH4	notch 4	nucleus|plasma membrane|cell surface|membrane|integral component of membrane|	patterning of blood vessels|morphogenesis of a branching structure|endothelial cell morphogenesis|transcription, DNA-templated|regulation of transcription, DNA-templated|Notch signaling pathway|multicellular organismal development|embryo development|cell differentiation|mammary gland development|endothelial cell differentiation|negative regulation of endothelial cell differentiation|regulation of…	calcium ion binding|protein binding|	10	-0.2	0.68	10	-0.2	1.21	-0.2	1.75	N/A	-1.7	0.6
ENSMUSG00000058833	2810428I15RIK	RIKEN cDNA 2810428I15 gene	cellular_component|	biological_process|	molecular_function|	10	-0.2	0.812	10	-0.1	0.276	-0.1	0.881	N/A	-1.7	1.0
ENSMUSG00000021965	SKA3	spindle and kinetochore associated complex subunit 3	chromosome, centromeric region|kinetochore|condensed chromosome outer kinetochore|chromosome|cytoplasm|cytoskeleton|microtubule|spindle microtubule|	cell cycle|chromosome segregation|mitotic nuclear division|regulation of microtubule polymerization or depolymerization|cell division|	molecular_function|	10	-2.8	81.9	10	-2.6	89.8	-2.8	171.0	N/A	-3.4	-2.2
ENSMUSG00000019820	UTRN	utrophin	nucleus|cytoplasm|plasma membrane|dystrophin-associated glycoprotein complex|filopodium|growth cone|cortical actin cytoskeleton|filopodium membrane|neuromuscular junction|neuromuscular junction|protein complex|synapse|extracellular vesicular exosome|contractile ring|	positive regulation of cell-matrix adhesion|adult somatic muscle development|neuromuscular junction development|	actin binding|integrin binding|protein binding|vinculin binding|protein kinase binding|actin filament binding|	9	-0.1	0.285	9	0.1	0.134	-0.1	0.235	N/A	-1.8	1.1
ENSMUSG00000024193	PHF1	PHD finger protein 1	nucleus|cytoplasm|cytoskeleton|ESC/E(Z) complex|site of double-strand break|	transcription, DNA-templated|regulation of transcription, DNA-templated|cellular response to DNA damage stimulus|chromatin modification|negative regulation of histone H3-K27 methylation|positive regulation of histone H3-K27 methylation|	protein binding|zinc ion binding|methylated histone binding|methylated histone binding|metal ion binding|	10	-0.3	1.63	10	0	0	-0.2	0.885	N/A	-1.2	1.7
ENSMUSG00000024190	DUSP1	dual specificity phosphatase 1	nucleus|cytoplasm|	endoderm formation|protein dephosphorylation|protein dephosphorylation|cell cycle|dephosphorylation|intracellular signal transduction|regulation of apoptotic process|positive regulation of apoptotic process|negative regulation of apoptotic process|negative regulation of MAP kinase activity|negative regulation of ERK1 and ERK2 cascade|negative regulation of DNA biosynthetic process|	phosphoprotein phosphatase activity|protein tyrosine phosphatase activity|protein tyrosine/serine/threonine phosphatase activity|protein tyrosine/threonine phosphatase activity|hydrolase activity|phosphatase activity|MAP kinase tyrosine/serine/threonine phosphatase activity|	10	-1.1	0.639	10	-0.1	0.0778	-0.2	0.114	N/A	-2.0	0.5
ENSMUSG00000024191	BNIP1	BCL2/adenovirus E1B interacting protein 1	nuclear envelope|cytoplasm|mitochondrion|endoplasmic reticulum|Golgi apparatus|membrane|integral component of membrane|SNARE complex|intracellular membrane-bounded organelle|	transport|autophagy|apoptotic process|endoplasmic reticulum organization|protein transport|vesicle-mediated transport|endoplasmic reticulum membrane fusion|	SNAP receptor activity|	10	-2.8	88.2	10	-1.9	50.2	-2.7	134.0	N/A	-3.2	-1.9
ENSMUSG00000036768	KIF15	kinesin family member 15	cytoplasm|cytoskeleton|kinesin complex|microtubule|membrane|	microtubule-based movement|	nucleotide binding|microtubule motor activity|ATP binding|microtubule binding|	10	0	0	10	-0.1	0.0257	0	0	N/A	-1.7	1.3
ENSMUSG00000001656	HOXC11	homeobox C11	nucleus|cytoplasm|	skeletal system development|metanephros development|organ induction|transcription, DNA-templated|regulation of transcription, DNA-templated|transcription from RNA polymerase II promoter|multicellular organismal development|anterior/posterior pattern specification|proximal/distal pattern formation|embryonic digit morphogenesis|positive regulation of transcription from RNA polymerase II promoter|em…	RNA polymerase II core promoter proximal region sequence-specific DNA binding|RNA polymerase II core promoter proximal region sequence-specific DNA binding transcription factor activity involved in positive regulation of transcription|DNA binding|sequence-specific DNA binding|	10	-0.4	2.6	10	-0.3	1.4	-0.3	3.72	N/A	-1.3	0.2
ENSMUSG00000001870	LTBP1	latent transforming growth factor beta binding protein 1	extracellular region|proteinaceous extracellular matrix|extracellular matrix|extracellular matrix|	transforming growth factor beta receptor signaling pathway|	calcium ion binding|growth factor binding|transforming growth factor beta binding|	10	0.2	0.228	10	0	0	0	0	N/A	-1.2	1.7
[truncated: 15,800 more rows]
