# Supplementary material for: Genome-scale CRISPR screening reveals that C3aR signaling is critical for rapid capture of fungi by macrophages
Source: PLoS Pathog. 2022 Sep 29;18(9):e1010237. doi: 10.1371/journal.ppat.1010237 (PMC9578593; doi:10.1371/journal.ppat.1010237)
Supplement: S4 Table — The sub-libraries covered in our screens are listed, with information on the number of genes covered in each screen, the rounds of Hc-mediated lysis (at least 50%) and recovery following uracil removal, the duration of the screen, the estimated selection pressure, or difference in divisions between the Hc infected and uninfected conditions assessed by cell counting. The number of sensitizing and de-sensitizing hits that pass the 5%FDR cutoff, and the replicate correlation coefficient for the confidence score is also listed. (CSV) [file ppat.1010237.s016.csv]

Sub-library	Rounds of Hc-mediated lysis	Duration (days)	_divisions (uninf-Hc inf)	Correlation coefficient (R2 casTLE score)	#genes	# desensitizing hits (Hc/un>0)	# sensitizing hits (Hc/un<0)	Total hits
ACOCA	2	16	10.17	0.74	1568	31	1	32
ACOCB	3	10	7.93	0.57	1546	59	1	60
TMMA	2	9	9.9	0.69	972	43	4	47
TMMB	3	7	6.73	0.49	951	37	1	38
DTKPA	2	7	5.53	0.24	1008	20	1	21
DTKPB	2	8	4.9	0.48	1003	15	0	15
SPA	2	9	8.5	0.49	1333	31	9	40
SPB	2	9	8.45	0.68	1478	21	2	23
MPAB	3	10	6.2	0.73	953	14	4	18
GEA	2	8	5.6	0.54	954	9	6	15
GEB	2	9	6.2	0.46	962	14	4	18
U1A	2	8	5.2	0.19	1019	8	1	9
U1B	2	8	5.3	0.53	932	19	2	21
U2AB	2	8	6.3	0.0028	2103	1	3	4
