# Supplementary material for: Genome-scale CRISPR screening reveals that C3aR signaling is critical for rapid capture of fungi by macrophages
Source: PLoS Pathog. 2022 Sep 29;18(9):e1010237. doi: 10.1371/journal.ppat.1010237 (PMC9578593; doi:10.1371/journal.ppat.1010237)
Supplement: S5 Table — Genomic DNA was harvested from CRISPR-targeted and non-targeted cells and the targeted locus was amplified by PCR (~200bp upstream and downstream of the predicted cut site), and sequenced via capillary reaction. TIDE analysis was performed on the sequence traces from control and targeted cells to estimate the percentage of alleles that had INDELs resulting from double-stranded break repair. (CSV) [file ppat.1010237.s017.csv]

sgRNA	Cell-type	Target sequence	Targeting efficiency (INDEL frequency)
Neg control		GCAGGATCGCGCCGTATAAT	N/A
Gnb2sg1	J7	GGCCACAAAGTTCCCTGAGG	30.60%
Gnb2sg3	J7	GAACACGGAGGACCCTCCG	45.70%
Gnb2sg7	J7	GCTTGATGGAGGCGTCAC	31.80%
C3ar1sg1	J7	GAAACAGAGGCCGTGAGTGT	69.20%
C3ar1sg5	J7	GCACAGGAACAAGCCATA	95.80%
C3ar1sg8	J7	GGAAATCGGCCAGGGTGAGA	71.70%
Nckap1Lsg8	J7	GGATGAGCGTGATGTACA	66.20%
Nckap1Lsg9	J7	GAAGCTGACAGAAGAATT	80.60%
Nckap1Lsg10	J7	GGTTCCTCCGAACAAAG	91.30%
Galesg3	J7	GGCCGTCATCCACTTTGC	42%
Galesg7	J7	GAGGCGTGGGCGCCTAT	82.10%
Galesg10	J7	GAACCCCCAGTACCTGCCTC	27.90%
Tnfrsf1asg2	J7	GTGTCTCACTCAGGTAGCGT	31.30%
Tnfrsf1asg6	J7	GTGTGTAACTGCCATGCA	54.80%
Tnfrsf1asg8	J7	GGCAAGGAGAGATCTCCACC	89.10%
Emc7sg4	J7	GCCTCAGGACTGGATCTCCG	94.40%
Emc7sg6	J7	GTGGTTCATGATATTCCCTC	84.60%
Emc7sg7	J7	GATTTCATTTGGAGAGGATA	76.90%
Emc6sg4	J7	GGTGAGGCCGAGGATGCCGG	85.50%
Emc6sg5	J7	GCTCCTCATTCTCAAAGC	75.20%
Emc6sg6	J7	GAGGCCTCCCGTAAAGAG	92.10%
Emc1sg2	J7	GCATGAGGCGCCCTCCGT	82.70%
Emc1sg8	J7	GCTGTGCTGCTCGTCCCTG	92.70%
Emc1sg9	J7	GTGGATGCCATGCTGGTCCA	61.40%
Fermt3sg3	J7	GTCTGTTGGGCAGTCGC	54.10%
Fermt3sg6	J7	GCCCCTCTTCCAAACGG	81.80%
Fermt3sg9	J7	GGTCTGACCATGCCATT	69.60%
Alg3sg5	J7	GCCTCTGCATAGCAGAGGT	54.50%
Alg3sg7	J7	GATGTACAAAAACCCAGCT	81.90%
Alg3sg9	J7	GAAGGAATAGCAATCCCG	85.50%
Ubr5sg1	J7	GACGTCCATCCATTTCG	96.10%
Ubr5sg5	J7	GAGCTGGTCCTCGGTGCC	83.10%
Ubr5sg8	J7	GGCGTGTTCTTCTTATCC	73.50%
Rab21sg1	J7	GCTCGGGGAAGGCTGCGT	66.50%
Rab21sg2	J7	GAGCCTACTCCTTCAAGG	91.60%
Rab21sg8	J7	GATGAGAGAGCAAAAGGCAA	46.30%
Atl2sg3	J7	GCCATATGAGTGCTCATA	55.40%
Atl2sg6	J7	GGGATCTTAACATAGTCG	60.10%
Atl2sg7	J7	GCTGGTCCTGATAACGG	83.20%
Lamtor4sg2	J7	GCTTGCTCATCGTTCTCA	87.40%
Lamtor4sg5	J7	GGGATTCGCTCCAGCCCTT	93.20%
Lamtor4sg6	J7	GAGCGAATCCCAGACCAGCT	88%
Arrb2sg2	J7	GTCGCGCTTGCCCAAGTACA	70%
Arrb2sg4	J7	GACAGGCCCAGTACATCC	82%
Arrb2sg9	J7	GTGCGGCTTATCATCAGAA	91.70%
ITGB2sg1	J7	GGATTAGCGATGCTCCTG	71.60%
ITGB2sg2	J7	GATCAATGGGGTATCCCT	49.60%
ITGB2sg3	J7	GGGCAAGCAGCAGTGAGTGT	58.60%
Gnb2sg1	BMDM	GGCCACAAAGTTCCCTGAGG	60.80%
Gnb2sg3	BMDM	GAACACGGAGGACCCTCCG	65.70%
Gnb2sg7	BMDM	GCTTGATGGAGGCGTCAC	71.90%
C3ar1sg1	BMDM	GAAACAGAGGCCGTGAGTGT	68%
C3ar1sg5	BMDM	GCACAGGAACAAGCCATA	77.90%
C3ar1sg8	BMDM	GGAAATCGGCCAGGGTGAGA	75.30%
ITGB2sg1	BMDM	GGATTAGCGATGCTCCTG	53.50%
ITGB2sg2	BMDM	GATCAATGGGGTATCCCT	66.40%
ITGB2sg3	BMDM	GGGCAAGCAGCAGTGAGTGT	62.50%
Emc1sg2	BMDM	GCATGAGGCGCCCTCCGT	64.30%
Emc1sg8	BMDM	GCTGTGCTGCTCGTCCCTG	75.80%
Emc1sg9	BMDM	GTGGATGCCATGCTGGTCCA	70.80%
