# Supplementary material for: Genome-scale CRISPR screening reveals that C3aR signaling is critical for rapid capture of fungi by macrophages
Source: PLoS Pathog. 2022 Sep 29;18(9):e1010237. doi: 10.1371/journal.ppat.1010237 (PMC9578593; doi:10.1371/journal.ppat.1010237)
Supplement: S6 Table — Comma-separated-values (CSV) file listing the names of the oligonucleotides used and their sequences. (XLSX) [file ppat.1010237.s018.xlsx]

## Sheet: Sheet1
Name	Sequence (5'-3')
Gnb2sg1_fw_7251	TGGGACAGCTACACCACTAAC
Gnb2sg1_rv_7252	GGTGATGATTTGGTTGTCGTCC
Gnb2sg3_fw_7253	CTCTCTTGCACTGCCCATCA
Gnb2sg3_rv_7254	TCCTGGATCCCTGGTCTTCC
Gnb2sg7_fw_7255	GGCTCCCCCACTATTTCGG
Gnb2sg7_rv_7256	GTCATCTGATCCCGTGGTGAA
Nckap1Lsg8_fw_7257	CGTGGAAGTGATGGAGCGAT
Nckap1Lsg8_rv_7258	CTCGAAAACCCAGTGAGGCA
Nckap1Lsg9_10_fw_7259	AAGGGGTAGGTAATGCCAGC
Nckap1Lsg9_10_rv_7260	AAAACAACCTGGGGGCTGAT
Galesg3_fw_7261	GGTGCTAGCTGGGGCATTTA
Galesg3_rv_7262	TGGAGGGGAGGGTCAGTG
Galesg7_fw_7263	GAGAAGCGGCAGTGTTCTCT
Galesg7_rv_7264	ACCTGTCCCGTCCTCTGTAG
Galesg10_fw_7265	TCTGTAACTGATGCCCGTCG
Galesg10_rv_7266	CTGCATACCAGCTGCCAAGA
Tnfrsf1asg2_8_fw_7267	TTCGAATCTGCTCGTGAGTGT
Tnfrsf1asg2_8_rv_7268	CGGTTAAGACTAAGAGCGCGT
Tnfrsf1asg6_fw_7269	GAACCAGTTCCAACGCTACC
Tnfrsf1asg6_rv_7270	GCTTATCCCCTAACGTCCTGG
Fermt3_fw_7271	GAGCACGAGTCAGCTAGCAA
Fermt3_rv_7272	ACAACCTTTGTCAGGTCATGC
Alg3sg5_fw_7273	ACTTCTGGTTACTCGGCTCA
Alg3sg5_rv_7274	AAATGGGCTTGGGTCAGGTA
Alg3sg7_fw_7275	CCCAGGTGGAGGGTTTCATC
Alg3sg7_rv_7276	GGACACGGTAAGAGGCACAA
Alg3sg9_fw_7277	GTTGGGGTTGGCCCTTAAGTA
Alg3sg9_rv_7278	AGGAGATCCGTCTCTTCGGT
Ubr5sg1_5_fw_7279	ACACACGCTCGGCGG
Ubr5sg1_5_rv_7280	CTCCGCCGAGTTCAACGAG
Ubr5sg8_fw_7281	CGTAAAGTGCTGTTAGCTGCG
Ubr5sg8_rv_7282	AAGTGCATGTGGTACCTAGCTT
Rab21sg1_2_fw_7283	AGGAGACGCCATTAGAGGGA
Rab21sg1_2_rv_7284	GACTTTTCCGGGTCCTCTCC
Rab21sg8_fw_7285	GTAGCATTCAGTGTGTGCCC
Rab21sg8_rv_7286	GCACTTAAGGTCTCTGCAGTGTTA
Atl2sg3_fw_7287	GATCGTAACCACGGAGAGCA
Atl2sg3_rv_7288	GCGCTGGTGACATCAGGTAG
Atl2sg6_fw_7289	TGCTTGACTGAAATAGAGGACC
Atl2sg6_rv_7290	TGGGGTCAATTTGAAAGACACT
Atl2sg7_fw_7291	CAGTTGATGTAAGGAGCCATGTTA
Atl2sg7_rv_7292	CCGATTTCTCTGAACTCCCCAG
Arrb2sg2_fw_7293	CTTATGTGTACCGACCCTCCG
Arrb2sg2_rv_7294	GCACCACGCCATCTAGGAAA
Arrb2sg4_fw_7295	TGGTGCTTGTGGATCCTGAC
Arrb2sg4_rv_7296	AAGGAGGCGTTTCAACTGGT
Arrb2sg9_fw_7297	TTCCTCCTCTTCCCAAGGCT
Arrb2sg9_rv_7298	TGGCCTGCTTTGTGACATCT
EMC6seqFw_5977	ACTCGGTTTTCTCCACAGCTC
EMC6seqRv_5978	ACCCGGTGTTAATTCTGGCA
Lamtor4sg2Rv2_6024	GAGCAGTGAGGCCGCTAAAA
Lamtor4sg2Fw2_6025	GACCCCTCACATGGCTATCAA
Lamtor4sg5.6Fw2_6026	GAGAAGGAAGGCTCCGCTAC
Lamtor4sg5.6.target_Rv_5987	ATGGCAAGCAAGGAACCACA
EMC7sg4Fw2_6027	GATCCGGCTCGGGATGATG
EMC7sg4Rv2_6028	CTGGATACCCTTCCAGCGTC
EMC7sg6Fw2_6029	TGGTTAGCTGCTTCCACTTGT
EMC7sg6Rv2_6030	AAACTGGGTATCCTCACCGC
EMC7sg7targetFw_5999	TGGCTTGCTTTGTTTGTGTGT
EMC7sg7targetRv_6000	TGTTCCTAAAGACACTAGTTTCCCA
Emc1sg2seq_fw_6095	TTAGTGTGGGTCTGACGGGG
Emc1sg8seq_fw_6096	TCCTCTCTATGGCTCTGCGG
Emc1sg9seq_fw_6097	GCCTTAGCCGACTACCCTTG
Emc1sg2seq_rv_6098	TGGGCATCTATGTCTCTTCAGT
Emc1sg8seq_rv_6099	TGGGTTGACATCTTACGACTCTT
Emc1sg9seq_rv_6100	GCCCTCCGTTGGATACAGTG
PacI_306ClonSite_fwd_6372	ctcactccttctctaggcgccggaattgaagatctttaatTTTGGTTAGTACCGGGCC
AgeI_306ClonSite_rv2_6373	CATCACTTTCCCAGTTTACCC
BmgBIpurogibson_fw_6417	tgctgaagcaggccggcgacgtggaggagaaccccggccccATGACCGAGTACAAGCCCACGG
EcoRVPuro-RV_stop_6419	gagcctggaccactgatgatatctaaTCAGGCACCGGGCTTGCGGGT
mouseC3ar1seq_fw_6486	TTCTGAGGAAGGAGTGCTAACG
mouseC3ar1seq_Rv_6487	GGCGGTTCTCACGTTTCGAT
OAS5595_mouseITGB2.1targetseq_fw	gctctcggggagacctagac
OAS5596_mouseITGB2.2targetseq_fw	tgggtgtctaggcttccaac
OAS5597_mouseITGB2.3targetseq_fw	tctatcccttcccccaactc
OAS5598_mouseITGB2.1targetseq_rv	gtcaatggccatggttcttc
OAS5599_mouseITGB2.2targetseq_rv	tcccaaggttgaaaggagtg
OAS5600_mouseITGB2.3targetseq_rv	caccccaatggaattcaaag
