# Supplementary material for: Genome-scale CRISPR screening reveals that C3aR signaling is critical for rapid capture of fungi by macrophages
Source: PLoS Pathog. 2022 Sep 29;18(9):e1010237. doi: 10.1371/journal.ppat.1010237 (PMC9578593; doi:10.1371/journal.ppat.1010237)
Supplement: S1 Data — A ZIP archive of tables in CSV format giving counts for each sgRNA. File names indicate sub-library and experimental sample. (ZIP) [file ppat.1010237.s023.zip]

Archive with 74 entries (73 files):
- DIR_MAIN/
- DIR_MAIN/20190208_MPAB_Un2_counts.csv
- DIR_MAIN/20190208_GEA_Hc2_counts.csv
- DIR_MAIN/20181123_SPA_Un2_counts.csv
- DIR_MAIN/20190208_U1A_Hc1_counts.csv
- DIR_MAIN/20181123_DTKPB_Un1_counts.csv
- DIR_MAIN/20180727_AC_TMMB_T0_counts.csv
- DIR_MAIN/20180727_AC_TMMB_Plas_counts.csv
- DIR_MAIN/20190208_U2AB_Hc2_counts.csv
- DIR_MAIN/20180503_AC_TMMA_Plasmid_counts.csv
- DIR_MAIN/20180727_AC_TMMB_Hc1_counts.csv
- DIR_MAIN/20190208_GEB_Un2_counts.csv
- DIR_MAIN/20180727_AC_ACOCB_Hc1_counts.csv
- DIR_MAIN/20180503_AC_TMMA_Un1_counts.csv
- DIR_MAIN/20190208_U1B_Un1_counts.csv
- DIR_MAIN/20181123_SPB_Hc2_counts.csv
- DIR_MAIN/20181123_ACOCAlib2_Un2_counts.csv
- DIR_MAIN/20181123_DTKPA_Hc1_counts.csv
- DIR_MAIN/20180727_AC_ACOCB_Un1_counts.csv
- DIR_MAIN/20190208_GEB_Hc2_counts.csv
- DIR_MAIN/20180727_AC_TMMB_Un1_counts.csv
- DIR_MAIN/20190208_U1A_T0_counts.csv
- DIR_MAIN/20181123_ACOCAlib2_Hc2_counts.csv
- DIR_MAIN/20181123_DTKPA_Un1_counts.csv
- DIR_MAIN/20190208_U1B_Hc1_counts.csv
- DIR_MAIN/20181123_SPB_Un2_counts.csv
- DIR_MAIN/20180503_AC_TMMA_Hc1_counts.csv
- DIR_MAIN/20180727_AC_ACOCB_T0_counts.csv
- DIR_MAIN/20181123_ACOCAlib2_T0_counts.csv
- DIR_MAIN/20190208_GEA_Un2_counts.csv
- DIR_MAIN/20190208_MPAB_Hc2_counts.csv
- DIR_MAIN/20190208_U2AB_Un2_counts.csv
- DIR_MAIN/20190208_U1B_T0_counts.csv
- DIR_MAIN/20181123_DTKPB_Hc1_counts.csv
- DIR_MAIN/20181123_SPA_Hc2_counts.csv
- DIR_MAIN/20190208_U1A_Un1_counts.csv
- DIR_MAIN/20190208_MPAB_Hc1_counts.csv
- DIR_MAIN/20181123_DTKPB_T0_counts.csv
- DIR_MAIN/20190208_GEA_T0_counts.csv
- DIR_MAIN/20190208_GEA_Un1_counts.csv
- DIR_MAIN/20181123_SPA_Hc1_counts.csv
- DIR_MAIN/20190208_U1A_Un2_counts.csv
- DIR_MAIN/20181123_DTKPB_Hc2_counts.csv
- DIR_MAIN/20190208_U2AB_Un1_counts.csv
- DIR_MAIN/20181123_SPA_T0_counts.csv
- DIR_MAIN/20190208_GEB_Hc1_counts.csv
- DIR_MAIN/20180727_AC_TMMB_Un2_counts.csv
- DIR_MAIN/20180727_AC_ACOCB_Un2_counts.csv
- DIR_MAIN/20181123_SPB_T0_counts.csv
- DIR_MAIN/20190208_U1B_Hc2_counts.csv
- DIR_MAIN/20181123_SPB_Un1_counts.csv
- DIR_MAIN/20181123_ACOCAlib2_Hc1_counts.csv
- DIR_MAIN/20181123_DTKPA_Un2_counts.csv
- DIR_MAIN/20180503_AC_TMMA_Hc2_counts.csv
- DIR_MAIN/20190208_GEB_T0_counts.csv
- DIR_MAIN/20181123_DTKPA_T0_counts.csv
- DIR_MAIN/20180727_AC_ACOCB_Hc2_counts.csv
- DIR_MAIN/20180727_AC_ACOCB_Plas_counts.csv
- DIR_MAIN/20180727_AC_TMMB_Hc2_counts.csv
- DIR_MAIN/20190208_GEB_Un1_counts.csv
- DIR_MAIN/20190208_U2AB_T0_counts.csv
- DIR_MAIN/20190208_MPAB_T0_counts.csv
- DIR_MAIN/20180503_AC_TMMA_Un2_counts.csv
- DIR_MAIN/20181123_ACOCAlib2_Un1_counts.csv
- DIR_MAIN/20181123_DTKPA_Hc2_counts.csv
- DIR_MAIN/20190208_U1B_Un2_counts.csv
- DIR_MAIN/20181123_SPB_Hc1_counts.csv
- DIR_MAIN/20190208_GEA_Hc1_counts.csv
- DIR_MAIN/20190208_MPAB_Un1_counts.csv
- DIR_MAIN/20180503_AC_TMMA_T0_counts.csv
- DIR_MAIN/20190208_U2AB_Hc1_counts.csv
- DIR_MAIN/20181123_DTKPB_Un2_counts.csv
- DIR_MAIN/20181123_SPA_Un1_counts.csv
- DIR_MAIN/20190208_U1A_Hc2_counts.csv
