# Supplementary material for: Genome-scale CRISPR screening reveals that C3aR signaling is critical for rapid capture of fungi by macrophages
Source: PLoS Pathog. 2022 Sep 29;18(9):e1010237. doi: 10.1371/journal.ppat.1010237 (PMC9578593; doi:10.1371/journal.ppat.1010237)
Supplement: S1 Data — A ZIP archive of tables in CSV format giving counts for each sgRNA. File names indicate sub-library and experimental sample. (ZIP) [file ppat.1010237.s023.zip › DIR_MAIN/20190208_MPAB_Un2_counts.csv]

0None_none_ACOCB_227963.5030	17
0None_none_DTKPA_227963.6858	11
0None_none_DTKPA_227963.7010	1
0None_none_DTKPB_227963.7230	12
0None_none_DTKPB_227963.7352	8
0None_none_GEA_227963.3508	14
0None_none_GEA_227963.3511	1
0None_none_GEA_227963.3698	19
0None_none_GEB_227963.3809	2
0None_none_GEB_227963.3814	1
0None_none_GEB_227963.3836	13
0None_none_GEB_227963.3874	1
0None_none_GEB_227963.3894	5
0None_none_GEB_227963.4019	7
0None_none_MPA_227963.4126	496
0None_none_MPA_227963.4127	491
0None_none_MPA_227963.4128	349
0None_none_MPA_227963.4129	190
0None_none_MPA_227963.4130	653
0None_none_MPA_227963.4131	137
0None_none_MPA_227963.4132	582
0None_none_MPA_227963.4133	612
0None_none_MPA_227963.4134	756
0None_none_MPA_227963.4135	803
0None_none_MPA_227963.4136	671
0None_none_MPA_227963.4137	323
0None_none_MPA_227963.4138	314
0None_none_MPA_227963.4139	371
0None_none_MPA_227963.4140	289
0None_none_MPA_227963.4141	502
0None_none_MPA_227963.4142	495
0None_none_MPA_227963.4143	482
0None_none_MPA_227963.4144	330
0None_none_MPA_227963.4145	564
0None_none_MPA_227963.4146	588
0None_none_MPA_227963.4147	472
0None_none_MPA_227963.4148	387
0None_none_MPA_227963.4149	354
0None_none_MPA_227963.4150	179
0None_none_MPA_227963.4151	613
0None_none_MPA_227963.4152	448
0None_none_MPA_227963.4153	152
0None_none_MPA_227963.4154	666
0None_none_MPA_227963.4155	427
0None_none_MPA_227963.4156	636
0None_none_MPA_227963.4157	319
0None_none_MPA_227963.4158	438
0None_none_MPA_227963.4159	442
0None_none_MPA_227963.4160	571
0None_none_MPA_227963.4161	397
0None_none_MPA_227963.4162	404
0None_none_MPA_227963.4163	339
0None_none_MPA_227963.4164	269
0None_none_MPA_227963.4165	332
0None_none_MPA_227963.4166	541
0None_none_MPA_227963.4167	186
0None_none_MPA_227963.4168	267
0None_none_MPA_227963.4169	306
0None_none_MPA_227963.4170	428
0None_none_MPA_227963.4171	185
0None_none_MPA_227963.4172	679
0None_none_MPA_227963.4173	233
0None_none_MPA_227963.4174	807
0None_none_MPA_227963.4175	441
0None_none_MPA_227963.4176	238
0None_none_MPA_227963.4177	676
0None_none_MPA_227963.4178	711
0None_none_MPA_227963.4179	527
0None_none_MPA_227963.4180	322
0None_none_MPA_227963.4181	458
0None_none_MPA_227963.4182	321
0None_none_MPA_227963.4183	286
0None_none_MPA_227963.4184	488
0None_none_MPA_227963.4185	665
0None_none_MPA_227963.4186	355
0None_none_MPA_227963.4187	420
0None_none_MPA_227963.4188	247
0None_none_MPA_227963.4189	438
0None_none_MPA_227963.4190	711
0None_none_MPA_227963.4191	378
0None_none_MPA_227963.4192	527
0None_none_MPA_227963.4193	444
0None_none_MPA_227963.4194	552
0None_none_MPA_227963.4195	488
0None_none_MPA_227963.4196	176
0None_none_MPA_227963.4197	454
0None_none_MPA_227963.4198	565
0None_none_MPA_227963.4199	482
0None_none_MPA_227963.4200	369
0None_none_MPA_227963.4201	275
0None_none_MPA_227963.4202	685
0None_none_MPA_227963.4203	404
0None_none_MPA_227963.4204	328
0None_none_MPA_227963.4205	492
0None_none_MPA_227963.4206	517
0None_none_MPA_227963.4207	343
0None_none_MPA_227963.4208	419
0None_none_MPA_227963.4209	363
0None_none_MPA_227963.4210	368
0None_none_MPA_227963.4211	365
0None_none_MPA_227963.4212	390
0None_none_MPA_227963.4213	340
0None_none_MPA_227963.4214	311
0None_none_MPA_227963.4215	341
0None_none_MPA_227963.4216	330
0None_none_MPA_227963.4217	159
0None_none_MPA_227963.4218	854
0None_none_MPA_227963.4219	336
0None_none_MPA_227963.4220	77
0None_none_MPA_227963.4221	434
0None_none_MPA_227963.4222	59
0None_none_MPA_227963.4223	294
0None_none_MPA_227963.4224	515
0None_none_MPA_227963.4225	1005
0None_none_MPA_227963.4226	412
0None_none_MPA_227963.4227	385
0None_none_MPA_227963.4228	612
0None_none_MPA_227963.4229	677
0None_none_MPA_227963.4230	409
0None_none_MPA_227963.4231	408
0None_none_MPA_227963.4232	884
0None_none_MPA_227963.4233	804
0None_none_MPA_227963.4234	422
0None_none_MPA_227963.4235	677
0None_none_MPA_227963.4236	549
0None_none_MPA_227963.4237	402
0None_none_MPA_227963.4238	691
0None_none_MPA_227963.4239	486
0None_none_MPA_227963.4240	460
0None_none_MPA_227963.4241	472
0None_none_MPA_227963.4242	84
0None_none_MPA_227963.4243	379
0None_none_MPA_227963.4244	426
0None_none_MPA_227963.4245	109
0None_none_MPA_227963.4246	217
0None_none_MPA_227963.4247	355
0None_none_MPA_227963.4248	668
0None_none_MPA_227963.4249	500
0None_none_MPA_227963.4250	628
0None_none_MPA_227963.4251	236
0None_none_MPA_227963.4252	54
0None_none_MPA_227963.4253	265
0None_none_MPA_227963.4254	321
0None_none_MPA_227963.4255	514
0None_none_MPA_227963.4256	127
0None_none_MPA_227963.4257	179
0None_none_MPA_227963.4258	362
0None_none_MPA_227963.4259	333
0None_none_MPA_227963.4260	485
0None_none_MPA_227963.4261	790
0None_none_MPA_227963.4262	344
0None_none_MPA_227963.4263	326
0None_none_MPA_227963.4264	373
0None_none_MPA_227963.4265	158
0None_none_MPA_227963.4266	397
0None_none_MPA_227963.4267	470
0None_none_MPA_227963.4268	474
0None_none_MPA_227963.4269	315
0None_none_MPA_227963.4270	341
0None_none_MPA_227963.4271	284
0None_none_MPA_227963.4272	321
0None_none_MPA_227963.4273	303
0None_none_MPA_227963.4274	315
0None_none_MPA_227963.4275	323
0None_none_MPA_227963.4276	202
0None_none_MPA_227963.4277	615
0None_none_MPA_227963.4278	563
0None_none_MPA_227963.4279	441
0None_none_MPA_227963.4280	384
0None_none_MPA_227963.4281	849
0None_none_MPA_227963.4282	483
0None_none_MPA_227963.4283	649
0None_none_MPA_227963.4284	315
0None_none_MPA_227963.4285	463
0None_none_MPA_227963.4286	460
0None_none_MPA_227963.4287	332
0None_none_MPA_227963.4288	162
0None_none_MPA_227963.4289	281
0None_none_MPA_227963.4290	382
0None_none_MPA_227963.4291	337
0None_none_MPA_227963.4292	386
0None_none_MPA_227963.4293	626
0None_none_MPA_227963.4294	468
0None_none_MPA_227963.4295	433
0None_none_MPA_227963.4296	508
0None_none_MPA_227963.4297	616
0None_none_MPA_227963.4298	431
0None_none_MPA_227963.4299	394
0None_none_MPA_227963.4300	477
0None_none_MPA_227963.4301	262
0None_none_MPA_227963.4302	225
0None_none_MPA_227963.4303	273
0None_none_MPA_227963.4304	452
0None_none_MPA_227963.4305	470
0None_none_MPA_227963.4306	607
0None_none_MPA_227963.4307	879
0None_none_MPA_227963.4308	410
0None_none_MPA_227963.4309	300
0None_none_MPA_227963.4310	349
0None_none_MPA_227963.4311	182
0None_none_MPA_227963.4312	391
0None_none_MPA_227963.4313	256
0None_none_MPA_227963.4314	516
0None_none_MPA_227963.4315	615
0None_none_MPA_227963.4316	526
0None_none_MPA_227963.4317	173
0None_none_MPA_227963.4318	747
0None_none_MPA_227963.4319	302
0None_none_MPA_227963.4320	551
0None_none_MPA_227963.4321	266
0None_none_MPA_227963.4322	496
0None_none_MPA_227963.4323	230
0None_none_MPA_227963.4324	495
0None_none_MPA_227963.4325	207
0None_none_MPA_227963.4326	353
0None_none_MPA_227963.4327	311
0None_none_MPA_227963.4328	384
0None_none_MPA_227963.4329	310
0None_none_MPA_227963.4330	659
0None_none_MPA_227963.4331	439
0None_none_MPA_227963.4332	424
0None_none_MPA_227963.4333	727
0None_none_MPA_227963.4334	502
0None_none_MPA_227963.4335	401
0None_none_MPA_227963.4336	608
0None_none_MPA_227963.4337	31
0None_none_MPA_227963.4338	400
0None_none_MPA_227963.4339	220
0None_none_MPA_227963.4340	334
0None_none_MPA_227963.4341	102
0None_none_MPA_227963.4342	232
0None_none_MPA_227963.4343	467
0None_none_MPA_227963.4344	426
0None_none_MPA_227963.4345	278
0None_none_MPA_227963.4346	181
0None_none_MPA_227963.4347	287
0None_none_MPA_227963.4348	279
0None_none_MPA_227963.4349	620
0None_none_MPA_227963.4350	680
0None_none_MPA_227963.4351	184
0None_none_MPA_227963.4352	317
0None_none_MPA_227963.4353	368
0None_none_MPA_227963.4354	272
0None_none_MPA_227963.4355	317
0None_none_MPA_227963.4356	311
0None_none_MPA_227963.4357	378
0None_none_MPA_227963.4358	81
0None_none_MPA_227963.4359	162
0None_none_MPA_227963.4360	403
0None_none_MPA_227963.4361	495
0None_none_MPA_227963.4362	463
0None_none_MPA_227963.4363	588
0None_none_MPA_227963.4364	506
0None_none_MPA_227963.4365	303
0None_none_MPA_227963.4366	402
0None_none_MPA_227963.4367	393
0None_none_MPA_227963.4368	698
0None_none_MPA_227963.4369	231
0None_none_MPA_227963.4370	386
0None_none_MPA_227963.4371	309
0None_none_MPA_227963.4372	312
0None_none_MPA_227963.4373	293
0None_none_MPA_227963.4374	329
0None_none_MPA_227963.4375	296
0None_none_MPA_227963.4376	339
0None_none_MPA_227963.4377	232
0None_none_MPA_227963.4378	437
0None_none_MPA_227963.4379	432
0None_none_MPA_227963.4380	293
0None_none_MPA_227963.4381	359
0None_none_MPA_227963.4382	240
0None_none_MPA_227963.4383	305
0None_none_MPA_227963.4384	496
0None_none_MPA_227963.4385	1071
0None_none_MPA_227963.4386	557
0None_none_MPA_227963.4387	636
0None_none_MPA_227963.4388	444
0None_none_MPA_227963.4389	168
0None_none_MPA_227963.4390	545
0None_none_MPA_227963.4391	570
0None_none_MPA_227963.4392	237
0None_none_MPA_227963.4393	418
0None_none_MPA_227963.4394	360
0None_none_MPA_227963.4395	280
0None_none_MPA_227963.4396	666
0None_none_MPA_227963.4397	413
0None_none_MPA_227963.4398	897
0None_none_MPA_227963.4399	269
0None_none_MPA_227963.4400	142
0None_none_MPA_227963.4401	406
0None_none_MPA_227963.4402	118
0None_none_MPA_227963.4403	267
0None_none_MPA_227963.4404	572
0None_none_MPA_227963.4405	600
0None_none_MPA_227963.4406	586
0None_none_MPA_227963.4407	381
0None_none_MPA_227963.4408	432
0None_none_MPA_227963.4409	215
0None_none_MPA_227963.4410	275
0None_none_MPA_227963.4411	715
0None_none_MPA_227963.4412	622
0None_none_MPA_227963.4413	179
0None_none_MPA_227963.4414	333
0None_none_MPA_227963.4415	361
0None_none_MPA_227963.4416	492
0None_none_MPA_227963.4417	421
0None_none_MPA_227963.4418	414
0None_none_MPA_227963.4419	235
0None_none_MPA_227963.4420	513
0None_none_MPA_227963.4421	288
0None_none_MPA_227963.4422	616
0None_none_MPA_227963.4423	302
0None_none_MPA_227963.4424	445
0None_none_MPA_227963.4425	458
0None_none_MPA_227963.4426	153
0None_none_MPA_227963.4427	670
0None_none_MPA_227963.4428	566
0None_none_MPA_227963.4429	308
0None_none_MPA_227963.4430	481
0None_none_MPA_227963.4431	362
0None_none_MPA_227963.4432	495
0None_none_MPA_227963.4433	306
0None_none_MPA_227963.4434	441
0None_none_MPA_227963.4435	236
0None_none_MPA_227963.4436	479
0None_none_MPA_227963.4437	279
0None_none_MPA_227963.4438	408
0None_none_MPA_227963.4439	331
0None_none_MPA_227963.4440	378
0None_none_MPA_227963.4441	266
0None_none_MPA_227963.4442	422
0None_none_MPA_227963.4443	495
0None_none_MPA_227963.4444	330
0None_none_MPA_227963.4445	563
0None_none_MPA_227963.4446	455
0None_none_MPA_227963.4447	473
0None_none_MPA_227963.4448	335
0None_none_MPA_227963.4449	441
0None_none_MPA_227963.4450	391
0None_none_MPA_227963.4451	311
0None_none_MPA_227963.4452	412
0None_none_MPA_227963.4453	480
0None_none_MPA_227963.4454	185
0None_none_MPA_227963.4455	304
0None_none_MPA_227963.4456	476
0None_none_MPA_227963.4457	311
0None_none_MPA_227963.4458	117
0None_none_MPA_227963.4459	420
0None_none_MPA_227963.4460	521
0None_none_MPA_227963.4461	257
0None_none_MPA_227963.4462	248
0None_none_MPA_227963.4463	806
0None_none_MPA_227963.4464	486
0None_none_MPA_227963.4465	330
0None_none_MPA_227963.4466	191
0None_none_MPA_227963.4467	292
0None_none_MPA_227963.4468	450
0None_none_MPA_227963.4469	284
0None_none_MPA_227963.4470	738
0None_none_MPA_227963.4471	392
0None_none_MPA_227963.4472	548
0None_none_MPA_227963.4473	329
0None_none_MPA_227963.4474	298
0None_none_MPA_227963.4475	555
0None_none_MPA_227963.4476	305
0None_none_MPA_227963.4477	255
0None_none_MPA_227963.4478	235
0None_none_MPA_227963.4479	179
0None_none_MPA_227963.4480	390
0None_none_MPA_227963.4481	205
0None_none_MPA_227963.4482	563
0None_none_MPA_227963.4483	723
0None_none_MPA_227963.4484	139
0None_none_MPA_227963.4485	299
0None_none_MPA_227963.4486	288
0None_none_MPA_227963.4487	17
0None_none_MPA_227963.4488	540
0None_none_MPA_227963.4489	113
0None_none_MPA_227963.4490	237
0None_none_MPA_227963.4491	628
0None_none_MPA_227963.4492	127
0None_none_MPA_227963.4493	121
0None_none_MPA_227963.4494	676
0None_none_MPA_227963.4495	759
0None_none_MPA_227963.4496	472
0None_none_MPA_227963.4497	583
0None_none_MPA_227963.4498	236
0None_none_MPA_227963.4499	345
0None_none_MPA_227963.4500	338
0None_none_MPB_227963.5626	467
0None_none_MPB_227963.5627	565
0None_none_MPB_227963.5628	441
0None_none_MPB_227963.5629	702
0None_none_MPB_227963.5630	374
0None_none_MPB_227963.5631	418
0None_none_MPB_227963.5632	259
0None_none_MPB_227963.5633	226
0None_none_MPB_227963.5634	334
0None_none_MPB_227963.5635	603
0None_none_MPB_227963.5636	257
0None_none_MPB_227963.5637	278
0None_none_MPB_227963.5638	644
0None_none_MPB_227963.5639	533
0None_none_MPB_227963.5640	455
0None_none_MPB_227963.5641	620
0None_none_MPB_227963.5642	593
0None_none_MPB_227963.5643	477
0None_none_MPB_227963.5644	373
0None_none_MPB_227963.5645	373
0None_none_MPB_227963.5646	106
0None_none_MPB_227963.5647	308
0None_none_MPB_227963.5648	427
0None_none_MPB_227963.5649	192
0None_none_MPB_227963.5650	295
0None_none_MPB_227963.5651	481
0None_none_MPB_227963.5652	298
0None_none_MPB_227963.5653	538
0None_none_MPB_227963.5654	369
0None_none_MPB_227963.5655	417
0None_none_MPB_227963.5656	324
0None_none_MPB_227963.5657	411
0None_none_MPB_227963.5658	508
0None_none_MPB_227963.5659	238
0None_none_MPB_227963.5660	173
0None_none_MPB_227963.5661	582
0None_none_MPB_227963.5662	383
0None_none_MPB_227963.5663	503
0None_none_MPB_227963.5664	579
0None_none_MPB_227963.5665	366
0None_none_MPB_227963.5666	277
0None_none_MPB_227963.5667	361
0None_none_MPB_227963.5668	755
0None_none_MPB_227963.5669	429
0None_none_MPB_227963.5670	596
0None_none_MPB_227963.5671	606
0None_none_MPB_227963.5672	276
0None_none_MPB_227963.5673	734
0None_none_MPB_227963.5674	646
0None_none_MPB_227963.5675	699
0None_none_MPB_227963.5676	215
0None_none_MPB_227963.5677	450
0None_none_MPB_227963.5678	254
0None_none_MPB_227963.5679	598
0None_none_MPB_227963.5680	459
0None_none_MPB_227963.5681	382
0None_none_MPB_227963.5682	547
0None_none_MPB_227963.5683	510
0None_none_MPB_227963.5684	476
0None_none_MPB_227963.5685	547
0None_none_MPB_227963.5686	241
0None_none_MPB_227963.5687	587
0None_none_MPB_227963.5688	523
0None_none_MPB_227963.5689	240
0None_none_MPB_227963.5690	594
0None_none_MPB_227963.5691	287
0None_none_MPB_227963.5692	393
0None_none_MPB_227963.5693	114
0None_none_MPB_227963.5694	373
0None_none_MPB_227963.5695	267
0None_none_MPB_227963.5696	390
0None_none_MPB_227963.5697	347
0None_none_MPB_227963.5698	458
0None_none_MPB_227963.5699	771
0None_none_MPB_227963.5700	377
0None_none_MPB_227963.5701	636
0None_none_MPB_227963.5702	463
0None_none_MPB_227963.5703	125
0None_none_MPB_227963.5704	438
0None_none_MPB_227963.5705	408
0None_none_MPB_227963.5706	461
0None_none_MPB_227963.5707	598
0None_none_MPB_227963.5708	389
0None_none_MPB_227963.5709	412
0None_none_MPB_227963.5710	237
0None_none_MPB_227963.5711	274
0None_none_MPB_227963.5712	433
0None_none_MPB_227963.5713	206
0None_none_MPB_227963.5714	466
0None_none_MPB_227963.5715	339
0None_none_MPB_227963.5716	645
0None_none_MPB_227963.5717	233
0None_none_MPB_227963.5718	290
0None_none_MPB_227963.5719	121
0None_none_MPB_227963.5720	411
0None_none_MPB_227963.5721	455
0None_none_MPB_227963.5722	531
0None_none_MPB_227963.5723	621
0None_none_MPB_227963.5724	271
0None_none_MPB_227963.5725	390
0None_none_MPB_227963.5726	268
0None_none_MPB_227963.5727	418
0None_none_MPB_227963.5728	274
0None_none_MPB_227963.5729	406
0None_none_MPB_227963.5730	277
0None_none_MPB_227963.5731	569
0None_none_MPB_227963.5732	308
0None_none_MPB_227963.5733	312
0None_none_MPB_227963.5734	548
0None_none_MPB_227963.5735	661
0None_none_MPB_227963.5736	560
0None_none_MPB_227963.5737	489
0None_none_MPB_227963.5738	286
0None_none_MPB_227963.5739	304
0None_none_MPB_227963.5740	426
0None_none_MPB_227963.5741	509
0None_none_MPB_227963.5742	456
0None_none_MPB_227963.5743	314
0None_none_MPB_227963.5744	495
0None_none_MPB_227963.5745	324
0None_none_MPB_227963.5746	493
0None_none_MPB_227963.5747	486
0None_none_MPB_227963.5748	297
0None_none_MPB_227963.5749	507
0None_none_MPB_227963.5750	590
0None_none_MPB_227963.5751	418
0None_none_MPB_227963.5752	845
0None_none_MPB_227963.5753	568
0None_none_MPB_227963.5754	506
0None_none_MPB_227963.5755	446
0None_none_MPB_227963.5756	992
0None_none_MPB_227963.5757	398
0None_none_MPB_227963.5758	358
0None_none_MPB_227963.5759	271
0None_none_MPB_227963.5760	848
0None_none_MPB_227963.5761	357
0None_none_MPB_227963.5762	1055
0None_none_MPB_227963.5763	809
0None_none_MPB_227963.5764	628
0None_none_MPB_227963.5765	198
0None_none_MPB_227963.5766	635
0None_none_MPB_227963.5767	364
0None_none_MPB_227963.5768	472
0None_none_MPB_227963.5769	731
0None_none_MPB_227963.5770	468
0None_none_MPB_227963.5771	697
0None_none_MPB_227963.5772	407
0None_none_MPB_227963.5773	242
0None_none_MPB_227963.5774	621
0None_none_MPB_227963.5775	602
0None_none_MPB_227963.5776	283
0None_none_MPB_227963.5777	518
0None_none_MPB_227963.5778	522
0None_none_MPB_227963.5779	528
0None_none_MPB_227963.5780	336
0None_none_MPB_227963.5781	176
0None_none_MPB_227963.5782	705
0None_none_MPB_227963.5783	550
0None_none_MPB_227963.5784	504
0None_none_MPB_227963.5785	271
0None_none_MPB_227963.5786	421
0None_none_MPB_227963.5787	269
0None_none_MPB_227963.5788	656
0None_none_MPB_227963.5789	398
0None_none_MPB_227963.5790	268
0None_none_MPB_227963.5791	300
0None_none_MPB_227963.5792	576
0None_none_MPB_227963.5793	506
0None_none_MPB_227963.5794	578
0None_none_MPB_227963.5795	670
0None_none_MPB_227963.5796	236
0None_none_MPB_227963.5797	224
0None_none_MPB_227963.5798	240
0None_none_MPB_227963.5799	564
0None_none_MPB_227963.5800	248
0None_none_MPB_227963.5801	627
0None_none_MPB_227963.5802	271
0None_none_MPB_227963.5803	549
0None_none_MPB_227963.5804	419
0None_none_MPB_227963.5805	408
0None_none_MPB_227963.5806	572
0None_none_MPB_227963.5807	606
0None_none_MPB_227963.5808	474
0None_none_MPB_227963.5809	495
0None_none_MPB_227963.5810	349
0None_none_MPB_227963.5811	528
0None_none_MPB_227963.5812	589
0None_none_MPB_227963.5813	395
0None_none_MPB_227963.5814	536
0None_none_MPB_227963.5815	589
0None_none_MPB_227963.5816	618
0None_none_MPB_227963.5817	640
0None_none_MPB_227963.5818	1025
0None_none_MPB_227963.5819	292
0None_none_MPB_227963.5820	431
0None_none_MPB_227963.5821	514
0None_none_MPB_227963.5822	390
0None_none_MPB_227963.5823	328
0None_none_MPB_227963.5824	507
0None_none_MPB_227963.5825	190
0None_none_MPB_227963.5826	375
0None_none_MPB_227963.5827	235
0None_none_MPB_227963.5828	338
0None_none_MPB_227963.5829	386
0None_none_MPB_227963.5830	351
0None_none_MPB_227963.5831	505
0None_none_MPB_227963.5832	376
0None_none_MPB_227963.5833	403
0None_none_MPB_227963.5834	542
0None_none_MPB_227963.5835	470
0None_none_MPB_227963.5836	337
0None_none_MPB_227963.5837	529
0None_none_MPB_227963.5838	375
0None_none_MPB_227963.5839	722
0None_none_MPB_227963.5840	350
0None_none_MPB_227963.5841	410
0None_none_MPB_227963.5842	404
0None_none_MPB_227963.5843	373
0None_none_MPB_227963.5844	692
0None_none_MPB_227963.5845	569
0None_none_MPB_227963.5846	392
0None_none_MPB_227963.5847	484
0None_none_MPB_227963.5848	482
0None_none_MPB_227963.5849	433
0None_none_MPB_227963.5850	500
0None_none_MPB_227963.5851	996
0None_none_MPB_227963.5852	460
0None_none_MPB_227963.5853	421
0None_none_MPB_227963.5854	568
0None_none_MPB_227963.5855	424
0None_none_MPB_227963.5856	333
0None_none_MPB_227963.5857	527
0None_none_MPB_227963.5858	287
0None_none_MPB_227963.5859	579
0None_none_MPB_227963.5860	409
0None_none_MPB_227963.5861	488
0None_none_MPB_227963.5862	327
0None_none_MPB_227963.5863	233
0None_none_MPB_227963.5864	865
0None_none_MPB_227963.5865	546
0None_none_MPB_227963.5866	327
0None_none_MPB_227963.5867	425
0None_none_MPB_227963.5868	435
0None_none_MPB_227963.5869	491
0None_none_MPB_227963.5870	414
0None_none_MPB_227963.5871	561
0None_none_MPB_227963.5872	624
0None_none_MPB_227963.5873	360
0None_none_MPB_227963.5874	296
0None_none_MPB_227963.5875	145
0None_none_MPB_227963.5876	942
0None_none_MPB_227963.5877	260
0None_none_MPB_227963.5878	566
0None_none_MPB_227963.5879	600
0None_none_MPB_227963.5880	230
0None_none_MPB_227963.5881	491
0None_none_MPB_227963.5882	448
0None_none_MPB_227963.5883	424
0None_none_MPB_227963.5884	380
0None_none_MPB_227963.5885	252
0None_none_MPB_227963.5886	247
0None_none_MPB_227963.5887	279
0None_none_MPB_227963.5888	314
0None_none_MPB_227963.5889	486
0None_none_MPB_227963.5890	311
0None_none_MPB_227963.5891	528
0None_none_MPB_227963.5892	401
0None_none_MPB_227963.5893	518
0None_none_MPB_227963.5894	362
0None_none_MPB_227963.5895	377
0None_none_MPB_227963.5896	261
0None_none_MPB_227963.5897	252
0None_none_MPB_227963.5898	670
0None_none_MPB_227963.5899	616
0None_none_MPB_227963.5900	323
0None_none_MPB_227963.5901	285
0None_none_MPB_227963.5902	296
0None_none_MPB_227963.5903	524
0None_none_MPB_227963.5904	369
0None_none_MPB_227963.5905	366
0None_none_MPB_227963.5906	249
0None_none_MPB_227963.5907	363
0None_none_MPB_227963.5908	513
0None_none_MPB_227963.5909	469
0None_none_MPB_227963.5910	361
0None_none_MPB_227963.5911	159
0None_none_MPB_227963.5912	487
0None_none_MPB_227963.5913	387
0None_none_MPB_227963.5914	454
0None_none_MPB_227963.5915	396
0None_none_MPB_227963.5916	343
0None_none_MPB_227963.5917	324
0None_none_MPB_227963.5918	403
0None_none_MPB_227963.5919	520
0None_none_MPB_227963.5920	632
0None_none_MPB_227963.5921	206
0None_none_MPB_227963.5922	531
0None_none_MPB_227963.5923	514
0None_none_MPB_227963.5924	237
0None_none_MPB_227963.5925	334
0None_none_MPB_227963.5926	324
0None_none_MPB_227963.5927	506
0None_none_MPB_227963.5928	420
0None_none_MPB_227963.5929	672
0None_none_MPB_227963.5930	586
0None_none_MPB_227963.5931	461
0None_none_MPB_227963.5932	395
0None_none_MPB_227963.5933	287
0None_none_MPB_227963.5934	405
0None_none_MPB_227963.5935	474
0None_none_MPB_227963.5936	359
0None_none_MPB_227963.5937	581
0None_none_MPB_227963.5938	302
0None_none_MPB_227963.5939	274
0None_none_MPB_227963.5940	305
0None_none_MPB_227963.5941	312
0None_none_MPB_227963.5942	726
0None_none_MPB_227963.5943	568
0None_none_MPB_227963.5944	509
0None_none_MPB_227963.5945	316
0None_none_MPB_227963.5946	312
0None_none_MPB_227963.5947	105
0None_none_MPB_227963.5948	694
0None_none_MPB_227963.5949	258
0None_none_MPB_227963.5950	644
0None_none_MPB_227963.5951	117
0None_none_MPB_227963.5952	305
0None_none_MPB_227963.5953	316
0None_none_MPB_227963.5954	326
0None_none_MPB_227963.5955	380
0None_none_MPB_227963.5956	655
0None_none_MPB_227963.5957	884
0None_none_MPB_227963.5958	805
0None_none_MPB_227963.5959	228
0None_none_MPB_227963.5960	314
0None_none_MPB_227963.5961	581
0None_none_MPB_227963.5962	477
0None_none_MPB_227963.5963	363
0None_none_MPB_227963.5964	594
0None_none_MPB_227963.5965	380
0None_none_MPB_227963.5966	231
0None_none_MPB_227963.5967	654
0None_none_MPB_227963.5968	472
0None_none_MPB_227963.5969	321
0None_none_MPB_227963.5970	521
0None_none_MPB_227963.5971	370
0None_none_MPB_227963.5972	699
0None_none_MPB_227963.5973	340
0None_none_MPB_227963.5974	482
0None_none_MPB_227963.5975	232
0None_none_MPB_227963.5976	541
0None_none_MPB_227963.5977	264
0None_none_MPB_227963.5978	548
0None_none_MPB_227963.5979	276
0None_none_MPB_227963.5980	1272
0None_none_MPB_227963.5981	773
0None_none_MPB_227963.5982	418
0None_none_MPB_227963.5983	560
0None_none_MPB_227963.5984	268
0None_none_MPB_227963.5985	555
0None_none_MPB_227963.5986	709
0None_none_MPB_227963.5987	549
0None_none_MPB_227963.5988	345
0None_none_MPB_227963.5989	320
0None_none_MPB_227963.5990	162
0None_none_MPB_227963.5991	378
0None_none_MPB_227963.5992	570
0None_none_MPB_227963.5993	314
0None_none_MPB_227963.5994	622
0None_none_MPB_227963.5995	499
0None_none_MPB_227963.5996	514
0None_none_MPB_227963.5997	380
0None_none_MPB_227963.5998	470
0None_none_MPB_227963.5999	662
0None_none_MPB_227963.6000	408
0None_none_MU1A_227963.2250	1
0None_none_MU1B_227963.866	23
0None_none_MU2A_227963.2435	4
0None_none_MU2A_227963.2443	3
0None_none_MU2A_227963.2566	4
0None_none_MU2B_227963.192	8
0None_none_SPA_227963.5309	78
0None_none_SPA_227963.5394	3
0None_none_SPA_227963.5456	30
0None_none_SPA_227963.5524	54
0None_none_SPA_227963.5527	7
0None_none_SPA_227963.5537	7
0None_none_SPA_227963.5597	19
0None_none_SPB_227963.6072	8
0None_none_SPB_227963.6229	10
0None_none_TMMA_227963.2741	14
0None_none_TMMB_227963.3057	6
0None_none_U1A_227963.6505	12
0None_none_U1A_227963.6688	21
0None_none_U1B_227963.472	18
0None_none_U2B_227963.1127	31
0None_none_U2B_227963.1271	28
0Safe_safe_ACOCA_227963.4666	527
0Safe_safe_ACOCA_227963.4728	14
0Safe_safe_ACOCB_227963.5182	8
0Safe_safe_ACOCB_227963.5212	297
0Safe_safe_DTKPA_227963.6774	341
0Safe_safe_DTKPA_227963.6916	664
0Safe_safe_DTKPA_227963.6992	529
0Safe_safe_DTKPA_227963.7001	622
0Safe_safe_DTKPB_227963.7129	7
0Safe_safe_DTKPB_227963.7139	1
0Safe_safe_DTKPB_227963.7178	6
0Safe_safe_DTKPB_227963.7226	35
0Safe_safe_DTKPB_227963.7299	7
0Safe_safe_GEA_227963.3499	4
0Safe_safe_GEA_227963.3549	1
0Safe_safe_GEA_227963.3556	502
0Safe_safe_GEA_227963.3624	70
0Safe_safe_GEA_227963.3681	542
0Safe_safe_GEB_227963.3772	185
0Safe_safe_GEB_227963.3820	6
0Safe_safe_GEB_227963.3850	501
0Safe_safe_GEB_227963.3878	2
0Safe_safe_GEB_227963.4080	13
0Safe_safe_MPA_227963.4126	412
0Safe_safe_MPA_227963.4127	159
0Safe_safe_MPA_227963.4128	210
0Safe_safe_MPA_227963.4129	451
0Safe_safe_MPA_227963.4130	568
0Safe_safe_MPA_227963.4131	600
0Safe_safe_MPA_227963.4132	390
0Safe_safe_MPA_227963.4133	354
0Safe_safe_MPA_227963.4134	887
0Safe_safe_MPA_227963.4135	305
0Safe_safe_MPA_227963.4136	258
0Safe_safe_MPA_227963.4137	333
0Safe_safe_MPA_227963.4138	410
0Safe_safe_MPA_227963.4139	643
0Safe_safe_MPA_227963.4140	190
0Safe_safe_MPA_227963.4141	128
0Safe_safe_MPA_227963.4142	459
0Safe_safe_MPA_227963.4143	527
0Safe_safe_MPA_227963.4144	499
0Safe_safe_MPA_227963.4145	429
0Safe_safe_MPA_227963.4146	189
0Safe_safe_MPA_227963.4147	226
0Safe_safe_MPA_227963.4148	309
0Safe_safe_MPA_227963.4149	223
0Safe_safe_MPA_227963.4150	463
0Safe_safe_MPA_227963.4151	373
0Safe_safe_MPA_227963.4152	199
0Safe_safe_MPA_227963.4153	337
0Safe_safe_MPA_227963.4154	2
0Safe_safe_MPA_227963.4155	368
0Safe_safe_MPA_227963.4156	167
0Safe_safe_MPA_227963.4157	547
0Safe_safe_MPA_227963.4158	193
0Safe_safe_MPA_227963.4159	550
0Safe_safe_MPA_227963.4160	344
0Safe_safe_MPA_227963.4161	652
0Safe_safe_MPA_227963.4162	576
0Safe_safe_MPA_227963.4163	358
0Safe_safe_MPA_227963.4164	127
0Safe_safe_MPA_227963.4165	504
0Safe_safe_MPA_227963.4166	263
0Safe_safe_MPA_227963.4167	442
0Safe_safe_MPA_227963.4168	498
0Safe_safe_MPA_227963.4169	156
0Safe_safe_MPA_227963.4170	300
0Safe_safe_MPA_227963.4171	90
0Safe_safe_MPA_227963.4172	325
0Safe_safe_MPA_227963.4173	594
0Safe_safe_MPA_227963.4174	293
0Safe_safe_MPA_227963.4175	110
0Safe_safe_MPA_227963.4176	460
0Safe_safe_MPA_227963.4177	371
0Safe_safe_MPA_227963.4178	393
0Safe_safe_MPA_227963.4179	143
0Safe_safe_MPA_227963.4180	86
0Safe_safe_MPA_227963.4181	212
0Safe_safe_MPA_227963.4182	422
0Safe_safe_MPA_227963.4183	587
0Safe_safe_MPA_227963.4184	690
0Safe_safe_MPA_227963.4185	255
0Safe_safe_MPA_227963.4186	326
0Safe_safe_MPA_227963.4187	328
0Safe_safe_MPA_227963.4188	278
0Safe_safe_MPA_227963.4189	539
0Safe_safe_MPA_227963.4190	528
0Safe_safe_MPA_227963.4191	406
0Safe_safe_MPA_227963.4192	404
0Safe_safe_MPA_227963.4193	413
0Safe_safe_MPA_227963.4194	461
0Safe_safe_MPA_227963.4195	609
0Safe_safe_MPA_227963.4196	573
0Safe_safe_MPA_227963.4197	369
0Safe_safe_MPA_227963.4198	319
0Safe_safe_MPA_227963.4199	174
0Safe_safe_MPA_227963.4200	118
0Safe_safe_MPA_227963.4201	388
0Safe_safe_MPA_227963.4202	440
0Safe_safe_MPA_227963.4203	341
0Safe_safe_MPA_227963.4204	499
0Safe_safe_MPA_227963.4205	394
0Safe_safe_MPA_227963.4206	262
0Safe_safe_MPA_227963.4207	477
0Safe_safe_MPA_227963.4208	370
0Safe_safe_MPA_227963.4209	477
0Safe_safe_MPA_227963.4210	808
0Safe_safe_MPA_227963.4211	8
0Safe_safe_MPA_227963.4212	459
0Safe_safe_MPA_227963.4213	246
0Safe_safe_MPA_227963.4214	245
0Safe_safe_MPA_227963.4215	621
0Safe_safe_MPA_227963.4216	328
0Safe_safe_MPA_227963.4217	726
0Safe_safe_MPA_227963.4218	316
0Safe_safe_MPA_227963.4219	527
0Safe_safe_MPA_227963.4220	633
0Safe_safe_MPA_227963.4221	597
0Safe_safe_MPA_227963.4222	412
0Safe_safe_MPA_227963.4223	247
0Safe_safe_MPA_227963.4224	403
0Safe_safe_MPA_227963.4225	221
0Safe_safe_MPA_227963.4226	297
0Safe_safe_MPA_227963.4227	371
0Safe_safe_MPA_227963.4228	620
0Safe_safe_MPA_227963.4229	394
0Safe_safe_MPA_227963.4230	405
0Safe_safe_MPA_227963.4231	322
0Safe_safe_MPA_227963.4232	375
0Safe_safe_MPA_227963.4233	408
0Safe_safe_MPA_227963.4234	611
0Safe_safe_MPA_227963.4235	268
0Safe_safe_MPA_227963.4236	451
0Safe_safe_MPA_227963.4237	691
0Safe_safe_MPA_227963.4238	262
0Safe_safe_MPA_227963.4239	418
0Safe_safe_MPA_227963.4240	174
0Safe_safe_MPA_227963.4241	299
0Safe_safe_MPA_227963.4242	580
0Safe_safe_MPA_227963.4243	616
0Safe_safe_MPA_227963.4244	722
0Safe_safe_MPA_227963.4245	299
0Safe_safe_MPA_227963.4246	580
0Safe_safe_MPA_227963.4247	519
0Safe_safe_MPA_227963.4248	522
0Safe_safe_MPA_227963.4249	627
0Safe_safe_MPA_227963.4250	344
0Safe_safe_MPA_227963.4251	313
0Safe_safe_MPA_227963.4252	144
0Safe_safe_MPA_227963.4253	338
0Safe_safe_MPA_227963.4254	342
0Safe_safe_MPA_227963.4255	225
0Safe_safe_MPA_227963.4256	230
0Safe_safe_MPA_227963.4257	532
0Safe_safe_MPA_227963.4258	270
0Safe_safe_MPA_227963.4259	515
0Safe_safe_MPA_227963.4260	432
0Safe_safe_MPA_227963.4261	812
0Safe_safe_MPA_227963.4262	428
0Safe_safe_MPA_227963.4263	456
0Safe_safe_MPA_227963.4264	261
0Safe_safe_MPA_227963.4265	537
0Safe_safe_MPA_227963.4266	566
0Safe_safe_MPA_227963.4267	308
0Safe_safe_MPA_227963.4268	297
0Safe_safe_MPA_227963.4269	172
0Safe_safe_MPA_227963.4270	389
0Safe_safe_MPA_227963.4271	555
0Safe_safe_MPA_227963.4272	414
0Safe_safe_MPA_227963.4273	748
0Safe_safe_MPA_227963.4274	551
0Safe_safe_MPA_227963.4275	480
0Safe_safe_MPA_227963.4276	526
0Safe_safe_MPA_227963.4277	301
0Safe_safe_MPA_227963.4278	269
0Safe_safe_MPA_227963.4279	476
0Safe_safe_MPA_227963.4280	558
0Safe_safe_MPA_227963.4281	488
0Safe_safe_MPA_227963.4282	229
0Safe_safe_MPA_227963.4283	208
0Safe_safe_MPA_227963.4284	450
0Safe_safe_MPA_227963.4285	292
0Safe_safe_MPA_227963.4286	427
0Safe_safe_MPA_227963.4287	188
0Safe_safe_MPA_227963.4288	85
0Safe_safe_MPA_227963.4289	585
0Safe_safe_MPA_227963.4290	453
0Safe_safe_MPA_227963.4291	506
0Safe_safe_MPA_227963.4292	503
0Safe_safe_MPA_227963.4293	356
0Safe_safe_MPA_227963.4294	281
0Safe_safe_MPA_227963.4295	343
0Safe_safe_MPA_227963.4296	295
0Safe_safe_MPA_227963.4297	269
0Safe_safe_MPA_227963.4298	294
0Safe_safe_MPA_227963.4299	634
0Safe_safe_MPA_227963.4300	266
0Safe_safe_MPA_227963.4301	441
0Safe_safe_MPA_227963.4302	419
0Safe_safe_MPA_227963.4303	238
0Safe_safe_MPA_227963.4304	337
0Safe_safe_MPA_227963.4305	465
0Safe_safe_MPA_227963.4306	836
0Safe_safe_MPA_227963.4307	601
0Safe_safe_MPA_227963.4308	226
0Safe_safe_MPA_227963.4309	215
0Safe_safe_MPA_227963.4310	599
0Safe_safe_MPA_227963.4311	406
0Safe_safe_MPA_227963.4312	203
0Safe_safe_MPA_227963.4313	197
0Safe_safe_MPA_227963.4314	389
0Safe_safe_MPA_227963.4315	311
0Safe_safe_MPA_227963.4316	447
0Safe_safe_MPA_227963.4317	528
0Safe_safe_MPA_227963.4318	586
0Safe_safe_MPA_227963.4319	478
0Safe_safe_MPA_227963.4320	222
0Safe_safe_MPA_227963.4321	95
0Safe_safe_MPA_227963.4322	398
0Safe_safe_MPA_227963.4323	201
0Safe_safe_MPA_227963.4324	397
0Safe_safe_MPA_227963.4325	280
0Safe_safe_MPA_227963.4326	591
0Safe_safe_MPA_227963.4327	562
0Safe_safe_MPA_227963.4328	388
0Safe_safe_MPA_227963.4329	186
0Safe_safe_MPA_227963.4330	233
0Safe_safe_MPA_227963.4331	465
0Safe_safe_MPA_227963.4332	230
0Safe_safe_MPA_227963.4333	548
0Safe_safe_MPA_227963.4334	17
0Safe_safe_MPA_227963.4335	358
0Safe_safe_MPA_227963.4336	516
0Safe_safe_MPA_227963.4337	635
0Safe_safe_MPA_227963.4338	254
0Safe_safe_MPA_227963.4339	130
0Safe_safe_MPA_227963.4340	424
0Safe_safe_MPA_227963.4341	308
0Safe_safe_MPA_227963.4342	478
0Safe_safe_MPA_227963.4343	445
0Safe_safe_MPA_227963.4344	309
0Safe_safe_MPA_227963.4345	776
0Safe_safe_MPA_227963.4346	231
0Safe_safe_MPA_227963.4347	202
0Safe_safe_MPA_227963.4348	313
0Safe_safe_MPA_227963.4349	664
0Safe_safe_MPA_227963.4350	233
0Safe_safe_MPA_227963.4351	349
0Safe_safe_MPA_227963.4352	403
0Safe_safe_MPA_227963.4353	352
0Safe_safe_MPA_227963.4354	804
0Safe_safe_MPA_227963.4355	401
0Safe_safe_MPA_227963.4356	442
0Safe_safe_MPA_227963.4357	77
0Safe_safe_MPA_227963.4358	599
0Safe_safe_MPA_227963.4359	689
0Safe_safe_MPA_227963.4360	12
0Safe_safe_MPA_227963.4361	131
0Safe_safe_MPA_227963.4362	562
0Safe_safe_MPA_227963.4363	490
0Safe_safe_MPA_227963.4364	345
0Safe_safe_MPA_227963.4365	292
0Safe_safe_MPA_227963.4366	291
0Safe_safe_MPA_227963.4367	414
0Safe_safe_MPA_227963.4368	402
0Safe_safe_MPA_227963.4369	746
0Safe_safe_MPA_227963.4370	692
0Safe_safe_MPA_227963.4371	201
0Safe_safe_MPA_227963.4372	347
0Safe_safe_MPA_227963.4373	982
0Safe_safe_MPA_227963.4374	476
0Safe_safe_MPA_227963.4375	313
0Safe_safe_MPA_227963.4376	478
0Safe_safe_MPA_227963.4377	122
0Safe_safe_MPA_227963.4378	150
0Safe_safe_MPA_227963.4379	500
0Safe_safe_MPA_227963.4380	623
0Safe_safe_MPA_227963.4381	72
0Safe_safe_MPA_227963.4382	163
0Safe_safe_MPA_227963.4383	364
0Safe_safe_MPA_227963.4384	390
0Safe_safe_MPA_227963.4385	192
0Safe_safe_MPA_227963.4386	102
0Safe_safe_MPA_227963.4387	186
0Safe_safe_MPA_227963.4388	348
0Safe_safe_MPA_227963.4389	404
0Safe_safe_MPA_227963.4390	240
0Safe_safe_MPA_227963.4391	110
0Safe_safe_MPA_227963.4392	704
0Safe_safe_MPA_227963.4393	299
0Safe_safe_MPA_227963.4394	242
0Safe_safe_MPA_227963.4395	191
0Safe_safe_MPA_227963.4396	111
0Safe_safe_MPA_227963.4397	457
0Safe_safe_MPA_227963.4398	1072
0Safe_safe_MPA_227963.4399	847
0Safe_safe_MPA_227963.4400	280
0Safe_safe_MPA_227963.4401	244
0Safe_safe_MPA_227963.4402	684
0Safe_safe_MPA_227963.4403	684
0Safe_safe_MPA_227963.4404	393
0Safe_safe_MPA_227963.4405	501
0Safe_safe_MPA_227963.4406	430
0Safe_safe_MPA_227963.4407	220
0Safe_safe_MPA_227963.4408	367
0Safe_safe_MPA_227963.4409	551
0Safe_safe_MPA_227963.4410	478
0Safe_safe_MPA_227963.4411	229
0Safe_safe_MPA_227963.4412	202
0Safe_safe_MPA_227963.4413	668
0Safe_safe_MPA_227963.4414	476
0Safe_safe_MPA_227963.4415	311
0Safe_safe_MPA_227963.4416	559
0Safe_safe_MPA_227963.4417	580
0Safe_safe_MPA_227963.4418	353
0Safe_safe_MPA_227963.4419	221
0Safe_safe_MPA_227963.4420	321
0Safe_safe_MPA_227963.4421	374
0Safe_safe_MPA_227963.4422	308
0Safe_safe_MPA_227963.4423	328
0Safe_safe_MPA_227963.4424	109
0Safe_safe_MPA_227963.4425	101
0Safe_safe_MPA_227963.4426	578
0Safe_safe_MPA_227963.4427	310
0Safe_safe_MPA_227963.4428	126
0Safe_safe_MPA_227963.4429	532
0Safe_safe_MPA_227963.4430	491
0Safe_safe_MPA_227963.4431	11
0Safe_safe_MPA_227963.4432	315
0Safe_safe_MPA_227963.4433	604
0Safe_safe_MPA_227963.4434	567
0Safe_safe_MPA_227963.4435	312
0Safe_safe_MPA_227963.4436	510
0Safe_safe_MPA_227963.4437	227
0Safe_safe_MPA_227963.4438	207
0Safe_safe_MPA_227963.4439	427
0Safe_safe_MPA_227963.4440	387
0Safe_safe_MPA_227963.4441	255
0Safe_safe_MPA_227963.4442	493
0Safe_safe_MPA_227963.4443	285
0Safe_safe_MPA_227963.4444	496
0Safe_safe_MPA_227963.4445	276
0Safe_safe_MPA_227963.4446	308
0Safe_safe_MPA_227963.4447	143
0Safe_safe_MPA_227963.4448	784
0Safe_safe_MPA_227963.4449	171
0Safe_safe_MPA_227963.4450	690
0Safe_safe_MPA_227963.4451	248
0Safe_safe_MPA_227963.4452	239
0Safe_safe_MPA_227963.4453	254
0Safe_safe_MPA_227963.4454	198
0Safe_safe_MPA_227963.4455	607
0Safe_safe_MPA_227963.4456	320
0Safe_safe_MPA_227963.4457	401
0Safe_safe_MPA_227963.4458	859
0Safe_safe_MPA_227963.4459	328
0Safe_safe_MPA_227963.4460	741
0Safe_safe_MPA_227963.4461	408
0Safe_safe_MPA_227963.4462	529
0Safe_safe_MPA_227963.4463	184
0Safe_safe_MPA_227963.4464	792
0Safe_safe_MPA_227963.4465	388
0Safe_safe_MPA_227963.4466	217
0Safe_safe_MPA_227963.4467	748
0Safe_safe_MPA_227963.4468	643
0Safe_safe_MPA_227963.4469	628
0Safe_safe_MPA_227963.4470	461
0Safe_safe_MPA_227963.4471	333
0Safe_safe_MPA_227963.4472	469
0Safe_safe_MPA_227963.4473	691
0Safe_safe_MPA_227963.4474	949
0Safe_safe_MPA_227963.4475	191
0Safe_safe_MPA_227963.4476	188
0Safe_safe_MPA_227963.4477	512
0Safe_safe_MPA_227963.4478	724
0Safe_safe_MPA_227963.4479	441
0Safe_safe_MPA_227963.4480	232
0Safe_safe_MPA_227963.4481	256
0Safe_safe_MPA_227963.4482	232
0Safe_safe_MPA_227963.4483	140
0Safe_safe_MPA_227963.4484	680
0Safe_safe_MPA_227963.4485	444
0Safe_safe_MPA_227963.4486	200
0Safe_safe_MPA_227963.4487	401
0Safe_safe_MPA_227963.4488	711
0Safe_safe_MPA_227963.4489	149
0Safe_safe_MPA_227963.4490	420
0Safe_safe_MPA_227963.4491	140
0Safe_safe_MPA_227963.4492	444
0Safe_safe_MPA_227963.4493	430
0Safe_safe_MPA_227963.4494	813
0Safe_safe_MPA_227963.4495	186
0Safe_safe_MPA_227963.4496	209
0Safe_safe_MPA_227963.4497	10
0Safe_safe_MPA_227963.4498	321
0Safe_safe_MPA_227963.4499	184
0Safe_safe_MPA_227963.4500	468
0Safe_safe_MPB_227963.5626	572
0Safe_safe_MPB_227963.5627	227
0Safe_safe_MPB_227963.5628	610
0Safe_safe_MPB_227963.5629	358
0Safe_safe_MPB_227963.5630	309
0Safe_safe_MPB_227963.5631	427
0Safe_safe_MPB_227963.5632	552
0Safe_safe_MPB_227963.5633	259
0Safe_safe_MPB_227963.5634	192
0Safe_safe_MPB_227963.5635	398
0Safe_safe_MPB_227963.5636	429
0Safe_safe_MPB_227963.5637	182
0Safe_safe_MPB_227963.5638	200
0Safe_safe_MPB_227963.5639	277
0Safe_safe_MPB_227963.5640	149
0Safe_safe_MPB_227963.5641	275
0Safe_safe_MPB_227963.5642	334
0Safe_safe_MPB_227963.5643	319
0Safe_safe_MPB_227963.5644	433
0Safe_safe_MPB_227963.5645	185
0Safe_safe_MPB_227963.5646	154
0Safe_safe_MPB_227963.5647	408
0Safe_safe_MPB_227963.5648	304
0Safe_safe_MPB_227963.5649	261
0Safe_safe_MPB_227963.5650	195
0Safe_safe_MPB_227963.5651	278
0Safe_safe_MPB_227963.5652	676
0Safe_safe_MPB_227963.5653	633
0Safe_safe_MPB_227963.5654	171
0Safe_safe_MPB_227963.5655	389
0Safe_safe_MPB_227963.5656	283
0Safe_safe_MPB_227963.5657	191
0Safe_safe_MPB_227963.5658	329
0Safe_safe_MPB_227963.5659	499
0Safe_safe_MPB_227963.5660	397
0Safe_safe_MPB_227963.5661	168
0Safe_safe_MPB_227963.5662	506
0Safe_safe_MPB_227963.5663	623
0Safe_safe_MPB_227963.5664	395
0Safe_safe_MPB_227963.5665	529
0Safe_safe_MPB_227963.5666	343
0Safe_safe_MPB_227963.5667	374
0Safe_safe_MPB_227963.5668	270
0Safe_safe_MPB_227963.5669	221
0Safe_safe_MPB_227963.5670	486
0Safe_safe_MPB_227963.5671	534
0Safe_safe_MPB_227963.5672	490
0Safe_safe_MPB_227963.5673	185
0Safe_safe_MPB_227963.5674	270
0Safe_safe_MPB_227963.5675	532
0Safe_safe_MPB_227963.5676	172
0Safe_safe_MPB_227963.5677	194
0Safe_safe_MPB_227963.5678	405
0Safe_safe_MPB_227963.5679	695
0Safe_safe_MPB_227963.5680	395
0Safe_safe_MPB_227963.5681	209
0Safe_safe_MPB_227963.5682	301
0Safe_safe_MPB_227963.5683	491
0Safe_safe_MPB_227963.5684	294
0Safe_safe_MPB_227963.5685	649
0Safe_safe_MPB_227963.5686	314
0Safe_safe_MPB_227963.5687	393
0Safe_safe_MPB_227963.5688	396
0Safe_safe_MPB_227963.5689	699
0Safe_safe_MPB_227963.5690	441
0Safe_safe_MPB_227963.5691	321
0Safe_safe_MPB_227963.5692	312
0Safe_safe_MPB_227963.5693	290
0Safe_safe_MPB_227963.5694	394
0Safe_safe_MPB_227963.5695	324
0Safe_safe_MPB_227963.5696	308
0Safe_safe_MPB_227963.5697	522
0Safe_safe_MPB_227963.5698	276
0Safe_safe_MPB_227963.5699	503
0Safe_safe_MPB_227963.5700	268
0Safe_safe_MPB_227963.5701	333
0Safe_safe_MPB_227963.5702	303
0Safe_safe_MPB_227963.5703	700
0Safe_safe_MPB_227963.5704	182
0Safe_safe_MPB_227963.5705	707
0Safe_safe_MPB_227963.5706	107
0Safe_safe_MPB_227963.5707	367
0Safe_safe_MPB_227963.5708	324
0Safe_safe_MPB_227963.5709	389
0Safe_safe_MPB_227963.5710	275
0Safe_safe_MPB_227963.5711	191
0Safe_safe_MPB_227963.5712	433
0Safe_safe_MPB_227963.5713	70
0Safe_safe_MPB_227963.5714	165
0Safe_safe_MPB_227963.5715	310
0Safe_safe_MPB_227963.5716	321
0Safe_safe_MPB_227963.5717	249
0Safe_safe_MPB_227963.5718	399
0Safe_safe_MPB_227963.5719	99
0Safe_safe_MPB_227963.5720	470
0Safe_safe_MPB_227963.5721	412
0Safe_safe_MPB_227963.5722	257
0Safe_safe_MPB_227963.5723	385
0Safe_safe_MPB_227963.5724	264
0Safe_safe_MPB_227963.5725	82
0Safe_safe_MPB_227963.5726	417
0Safe_safe_MPB_227963.5727	502
0Safe_safe_MPB_227963.5728	396
0Safe_safe_MPB_227963.5729	561
0Safe_safe_MPB_227963.5730	380
0Safe_safe_MPB_227963.5731	148
0Safe_safe_MPB_227963.5732	463
0Safe_safe_MPB_227963.5733	134
0Safe_safe_MPB_227963.5734	897
0Safe_safe_MPB_227963.5735	326
0Safe_safe_MPB_227963.5736	427
0Safe_safe_MPB_227963.5737	326
0Safe_safe_MPB_227963.5738	322
0Safe_safe_MPB_227963.5739	804
0Safe_safe_MPB_227963.5740	284
0Safe_safe_MPB_227963.5741	235
0Safe_safe_MPB_227963.5742	378
0Safe_safe_MPB_227963.5743	339
0Safe_safe_MPB_227963.5744	509
0Safe_safe_MPB_227963.5745	321
0Safe_safe_MPB_227963.5746	37
0Safe_safe_MPB_227963.5747	358
0Safe_safe_MPB_227963.5748	493
0Safe_safe_MPB_227963.5749	373
0Safe_safe_MPB_227963.5750	394
0Safe_safe_MPB_227963.5751	374
0Safe_safe_MPB_227963.5752	205
0Safe_safe_MPB_227963.5753	436
0Safe_safe_MPB_227963.5754	563
0Safe_safe_MPB_227963.5755	375
0Safe_safe_MPB_227963.5756	316
0Safe_safe_MPB_227963.5757	138
0Safe_safe_MPB_227963.5758	263
0Safe_safe_MPB_227963.5759	268
0Safe_safe_MPB_227963.5760	442
0Safe_safe_MPB_227963.5761	437
0Safe_safe_MPB_227963.5762	385
0Safe_safe_MPB_227963.5763	546
0Safe_safe_MPB_227963.5764	256
0Safe_safe_MPB_227963.5765	308
0Safe_safe_MPB_227963.5766	579
0Safe_safe_MPB_227963.5767	339
0Safe_safe_MPB_227963.5768	429
0Safe_safe_MPB_227963.5769	483
0Safe_safe_MPB_227963.5770	220
0Safe_safe_MPB_227963.5771	447
0Safe_safe_MPB_227963.5772	510
0Safe_safe_MPB_227963.5773	357
0Safe_safe_MPB_227963.5774	510
0Safe_safe_MPB_227963.5775	479
0Safe_safe_MPB_227963.5776	59
0Safe_safe_MPB_227963.5777	302
0Safe_safe_MPB_227963.5778	360
0Safe_safe_MPB_227963.5779	545
0Safe_safe_MPB_227963.5780	359
0Safe_safe_MPB_227963.5781	129
0Safe_safe_MPB_227963.5782	685
0Safe_safe_MPB_227963.5783	403
0Safe_safe_MPB_227963.5784	530
0Safe_safe_MPB_227963.5785	360
0Safe_safe_MPB_227963.5786	339
0Safe_safe_MPB_227963.5787	72
0Safe_safe_MPB_227963.5788	531
0Safe_safe_MPB_227963.5789	543
0Safe_safe_MPB_227963.5790	467
0Safe_safe_MPB_227963.5791	360
0Safe_safe_MPB_227963.5792	413
0Safe_safe_MPB_227963.5793	1173
0Safe_safe_MPB_227963.5794	525
0Safe_safe_MPB_227963.5795	473
0Safe_safe_MPB_227963.5796	426
0Safe_safe_MPB_227963.5797	243
0Safe_safe_MPB_227963.5798	358
0Safe_safe_MPB_227963.5799	464
0Safe_safe_MPB_227963.5800	510
0Safe_safe_MPB_227963.5801	392
0Safe_safe_MPB_227963.5802	375
0Safe_safe_MPB_227963.5803	347
0Safe_safe_MPB_227963.5804	569
0Safe_safe_MPB_227963.5805	220
0Safe_safe_MPB_227963.5806	231
0Safe_safe_MPB_227963.5807	492
0Safe_safe_MPB_227963.5808	299
0Safe_safe_MPB_227963.5809	184
0Safe_safe_MPB_227963.5810	470
0Safe_safe_MPB_227963.5811	505
0Safe_safe_MPB_227963.5812	441
0Safe_safe_MPB_227963.5813	335
0Safe_safe_MPB_227963.5814	166
0Safe_safe_MPB_227963.5815	275
0Safe_safe_MPB_227963.5816	336
0Safe_safe_MPB_227963.5817	597
0Safe_safe_MPB_227963.5818	370
0Safe_safe_MPB_227963.5819	416
0Safe_safe_MPB_227963.5820	291
0Safe_safe_MPB_227963.5821	564
0Safe_safe_MPB_227963.5822	618
0Safe_safe_MPB_227963.5823	620
0Safe_safe_MPB_227963.5824	247
0Safe_safe_MPB_227963.5825	281
0Safe_safe_MPB_227963.5826	425
0Safe_safe_MPB_227963.5827	364
0Safe_safe_MPB_227963.5828	401
0Safe_safe_MPB_227963.5829	295
0Safe_safe_MPB_227963.5830	250
0Safe_safe_MPB_227963.5831	295
0Safe_safe_MPB_227963.5832	571
0Safe_safe_MPB_227963.5833	254
0Safe_safe_MPB_227963.5834	228
0Safe_safe_MPB_227963.5835	209
0Safe_safe_MPB_227963.5836	325
0Safe_safe_MPB_227963.5837	494
0Safe_safe_MPB_227963.5838	640
0Safe_safe_MPB_227963.5839	424
0Safe_safe_MPB_227963.5840	337
0Safe_safe_MPB_227963.5841	403
0Safe_safe_MPB_227963.5842	565
0Safe_safe_MPB_227963.5843	38
0Safe_safe_MPB_227963.5844	291
0Safe_safe_MPB_227963.5845	347
0Safe_safe_MPB_227963.5846	289
0Safe_safe_MPB_227963.5847	466
0Safe_safe_MPB_227963.5848	279
0Safe_safe_MPB_227963.5849	151
0Safe_safe_MPB_227963.5850	343
0Safe_safe_MPB_227963.5851	504
0Safe_safe_MPB_227963.5852	189
0Safe_safe_MPB_227963.5853	539
0Safe_safe_MPB_227963.5854	420
0Safe_safe_MPB_227963.5855	306
0Safe_safe_MPB_227963.5856	274
0Safe_safe_MPB_227963.5857	109
0Safe_safe_MPB_227963.5858	298
0Safe_safe_MPB_227963.5859	260
0Safe_safe_MPB_227963.5860	257
0Safe_safe_MPB_227963.5861	452
0Safe_safe_MPB_227963.5862	204
0Safe_safe_MPB_227963.5863	422
0Safe_safe_MPB_227963.5864	416
0Safe_safe_MPB_227963.5865	488
0Safe_safe_MPB_227963.5866	555
0Safe_safe_MPB_227963.5867	126
0Safe_safe_MPB_227963.5868	217
0Safe_safe_MPB_227963.5869	452
0Safe_safe_MPB_227963.5870	341
0Safe_safe_MPB_227963.5871	338
0Safe_safe_MPB_227963.5872	487
0Safe_safe_MPB_227963.5873	237
0Safe_safe_MPB_227963.5874	358
0Safe_safe_MPB_227963.5875	304
0Safe_safe_MPB_227963.5876	431
0Safe_safe_MPB_227963.5877	334
0Safe_safe_MPB_227963.5878	574
0Safe_safe_MPB_227963.5879	436
0Safe_safe_MPB_227963.5880	241
0Safe_safe_MPB_227963.5881	502
0Safe_safe_MPB_227963.5882	253
0Safe_safe_MPB_227963.5883	402
0Safe_safe_MPB_227963.5884	251
0Safe_safe_MPB_227963.5885	425
0Safe_safe_MPB_227963.5886	551
0Safe_safe_MPB_227963.5887	401
0Safe_safe_MPB_227963.5888	178
0Safe_safe_MPB_227963.5889	325
0Safe_safe_MPB_227963.5890	452
0Safe_safe_MPB_227963.5891	267
0Safe_safe_MPB_227963.5892	919
0Safe_safe_MPB_227963.5893	471
0Safe_safe_MPB_227963.5894	272
0Safe_safe_MPB_227963.5895	448
0Safe_safe_MPB_227963.5896	190
0Safe_safe_MPB_227963.5897	295
0Safe_safe_MPB_227963.5898	301
0Safe_safe_MPB_227963.5899	413
0Safe_safe_MPB_227963.5900	187
0Safe_safe_MPB_227963.5901	273
0Safe_safe_MPB_227963.5902	327
0Safe_safe_MPB_227963.5903	226
0Safe_safe_MPB_227963.5904	244
0Safe_safe_MPB_227963.5905	247
0Safe_safe_MPB_227963.5906	251
0Safe_safe_MPB_227963.5907	568
0Safe_safe_MPB_227963.5908	648
0Safe_safe_MPB_227963.5909	252
0Safe_safe_MPB_227963.5910	317
0Safe_safe_MPB_227963.5911	116
0Safe_safe_MPB_227963.5912	311
0Safe_safe_MPB_227963.5913	473
0Safe_safe_MPB_227963.5914	157
0Safe_safe_MPB_227963.5915	330
0Safe_safe_MPB_227963.5916	295
0Safe_safe_MPB_227963.5917	329
0Safe_safe_MPB_227963.5918	217
0Safe_safe_MPB_227963.5919	621
0Safe_safe_MPB_227963.5920	434
0Safe_safe_MPB_227963.5921	228
0Safe_safe_MPB_227963.5922	472
0Safe_safe_MPB_227963.5923	222
0Safe_safe_MPB_227963.5924	319
0Safe_safe_MPB_227963.5925	590
0Safe_safe_MPB_227963.5926	162
0Safe_safe_MPB_227963.5927	555
0Safe_safe_MPB_227963.5928	253
0Safe_safe_MPB_227963.5929	322
0Safe_safe_MPB_227963.5930	383
0Safe_safe_MPB_227963.5931	522
0Safe_safe_MPB_227963.5932	349
0Safe_safe_MPB_227963.5933	176
0Safe_safe_MPB_227963.5934	411
0Safe_safe_MPB_227963.5935	133
0Safe_safe_MPB_227963.5936	287
0Safe_safe_MPB_227963.5937	487
0Safe_safe_MPB_227963.5938	1018
0Safe_safe_MPB_227963.5939	258
0Safe_safe_MPB_227963.5940	443
0Safe_safe_MPB_227963.5941	333
0Safe_safe_MPB_227963.5942	429
0Safe_safe_MPB_227963.5943	264
0Safe_safe_MPB_227963.5944	394
0Safe_safe_MPB_227963.5945	282
0Safe_safe_MPB_227963.5946	189
0Safe_safe_MPB_227963.5947	404
0Safe_safe_MPB_227963.5948	399
0Safe_safe_MPB_227963.5949	310
0Safe_safe_MPB_227963.5950	101
0Safe_safe_MPB_227963.5951	357
0Safe_safe_MPB_227963.5952	346
0Safe_safe_MPB_227963.5953	560
0Safe_safe_MPB_227963.5954	312
0Safe_safe_MPB_227963.5955	622
0Safe_safe_MPB_227963.5956	347
0Safe_safe_MPB_227963.5957	232
0Safe_safe_MPB_227963.5958	689
0Safe_safe_MPB_227963.5959	377
0Safe_safe_MPB_227963.5960	166
0Safe_safe_MPB_227963.5961	200
0Safe_safe_MPB_227963.5962	347
0Safe_safe_MPB_227963.5963	489
0Safe_safe_MPB_227963.5964	174
0Safe_safe_MPB_227963.5965	379
0Safe_safe_MPB_227963.5966	352
0Safe_safe_MPB_227963.5967	518
0Safe_safe_MPB_227963.5968	285
0Safe_safe_MPB_227963.5969	388
0Safe_safe_MPB_227963.5970	126
0Safe_safe_MPB_227963.5971	377
0Safe_safe_MPB_227963.5972	316
0Safe_safe_MPB_227963.5973	160
0Safe_safe_MPB_227963.5974	339
0Safe_safe_MPB_227963.5975	624
0Safe_safe_MPB_227963.5976	248
0Safe_safe_MPB_227963.5977	394
0Safe_safe_MPB_227963.5978	270
0Safe_safe_MPB_227963.5979	273
0Safe_safe_MPB_227963.5980	497
0Safe_safe_MPB_227963.5981	350
0Safe_safe_MPB_227963.5982	675
0Safe_safe_MPB_227963.5983	413
0Safe_safe_MPB_227963.5984	395
0Safe_safe_MPB_227963.5985	188
0Safe_safe_MPB_227963.5987	358
0Safe_safe_MPB_227963.5988	307
0Safe_safe_MPB_227963.5989	586
0Safe_safe_MPB_227963.5990	542
0Safe_safe_MPB_227963.5991	145
0Safe_safe_MPB_227963.5992	363
0Safe_safe_MPB_227963.5993	493
0Safe_safe_MPB_227963.5994	310
0Safe_safe_MPB_227963.5995	375
0Safe_safe_MPB_227963.5996	455
0Safe_safe_MPB_227963.5997	441
0Safe_safe_MPB_227963.5998	175
0Safe_safe_MPB_227963.5999	98
0Safe_safe_MPB_227963.6000	281
0Safe_safe_MU1A_227963.1999	784
0Safe_safe_MU1A_227963.2049	8
0Safe_safe_MU1A_227963.2194	175
0Safe_safe_MU1B_227963.1014	230
0Safe_safe_MU1B_227963.1063	163
0Safe_safe_MU1B_227963.814	4
0Safe_safe_MU1B_227963.926	441
0Safe_safe_MU2A_227963.2419	804
0Safe_safe_MU2A_227963.2620	13
0Safe_safe_MU2B_227963.170	503
0Safe_safe_MU2B_227963.371	7
0Safe_safe_SPA_227963.5275	12
0Safe_safe_SPA_227963.5400	11
0Safe_safe_SPA_227963.5407	6
0Safe_safe_SPA_227963.5458	249
0Safe_safe_SPA_227963.5476	5
0Safe_safe_SPA_227963.5485	13
0Safe_safe_SPA_227963.5499	25
0Safe_safe_SPA_227963.5520	5
0Safe_safe_SPA_227963.5553	264
0Safe_safe_SPA_227963.5571	280
0Safe_safe_SPA_227963.5572	144
0Safe_safe_SPA_227963.5581	17
0Safe_safe_SPB_227963.6016	56
0Safe_safe_SPB_227963.6093	377
0Safe_safe_SPB_227963.6116	566
0Safe_safe_SPB_227963.6128	130
0Safe_safe_SPB_227963.6215	15
0Safe_safe_TMMA_227963.2728	10
0Safe_safe_TMMA_227963.2801	8
0Safe_safe_TMMA_227963.2834	502
0Safe_safe_TMMA_227963.2835	2
0Safe_safe_TMMA_227963.2914	452
0Safe_safe_TMMB_227963.3100	417
0Safe_safe_TMMB_227963.3113	277
0Safe_safe_TMMB_227963.3145	334
0Safe_safe_TMMB_227963.3178	325
0Safe_safe_TMMB_227963.3206	280
0Safe_safe_TMMB_227963.3223	90
0Safe_safe_TMMB_227963.3291	1
0Safe_safe_TMMB_227963.3331	4
0Safe_safe_U1A_227963.6387	17
0Safe_safe_U1A_227963.6432	303
0Safe_safe_U1A_227963.6480	90
0Safe_safe_U1A_227963.6575	2
0Safe_safe_U1A_227963.6587	8
0Safe_safe_U1A_227963.6592	85
0Safe_safe_U1A_227963.6659	3
0Safe_safe_U1A_227963.6709	5
0Safe_safe_U1A_227963.6743	1
0Safe_safe_U1B_227963.507	374
0Safe_safe_U1B_227963.620	9
0Safe_safe_U1B_227963.716	12
0Safe_safe_U1B_227963.735	285
0Safe_safe_U2A_227963.1664	269
0Safe_safe_U2A_227963.1793	5
0Safe_safe_U2A_227963.1802	452
0Safe_safe_U2B_227963.1328	17
ENSMUSG00000000085_Scmh1_MPB_96965.1	232
ENSMUSG00000000085_Scmh1_MPB_96966.2	604
ENSMUSG00000000085_Scmh1_MPB_96967.3	387
ENSMUSG00000000085_Scmh1_MPB_96968.4	195
ENSMUSG00000000085_Scmh1_MPB_96969.5	306
ENSMUSG00000000085_Scmh1_MPB_96970.6	54
ENSMUSG00000000085_Scmh1_MPB_96971.7	319
ENSMUSG00000000085_Scmh1_MPB_96972.8	326
ENSMUSG00000000085_Scmh1_MPB_96973.9	722
ENSMUSG00000000085_Scmh1_MPB_96974.10	99
ENSMUSG00000000131_Xpo6_TMMA_201484.5	13
ENSMUSG00000000154_Slc22a18_MPA_150124.1	266
ENSMUSG00000000154_Slc22a18_MPA_150125.2	146
ENSMUSG00000000154_Slc22a18_MPA_150126.3	544
ENSMUSG00000000154_Slc22a18_MPA_150127.4	589
ENSMUSG00000000154_Slc22a18_MPA_150128.5	336
ENSMUSG00000000154_Slc22a18_MPA_150129.6	186
ENSMUSG00000000154_Slc22a18_MPA_150130.7	499
ENSMUSG00000000154_Slc22a18_MPA_150131.8	301
ENSMUSG00000000154_Slc22a18_MPA_150132.9	315
ENSMUSG00000000154_Slc22a18_MPA_150133.10	645
ENSMUSG00000000183_Fgf6_MPA_167282.1	349
ENSMUSG00000000183_Fgf6_MPA_167283.2	479
ENSMUSG00000000183_Fgf6_MPA_167284.3	44
ENSMUSG00000000183_Fgf6_MPA_167285.4	595
ENSMUSG00000000183_Fgf6_MPA_167286.5	381
ENSMUSG00000000183_Fgf6_MPA_167287.6	289
ENSMUSG00000000183_Fgf6_MPA_167288.7	283
ENSMUSG00000000183_Fgf6_MPA_167289.8	337
ENSMUSG00000000183_Fgf6_MPA_167290.9	479
ENSMUSG00000000183_Fgf6_MPA_167291.10	533
ENSMUSG00000000552_Zfp385a_MPB_61951.1	279
ENSMUSG00000000552_Zfp385a_MPB_61952.2	229
ENSMUSG00000000552_Zfp385a_MPB_61953.3	342
ENSMUSG00000000552_Zfp385a_MPB_61954.4	237
ENSMUSG00000000552_Zfp385a_MPB_61955.5	456
ENSMUSG00000000552_Zfp385a_MPB_61956.6	264
ENSMUSG00000000552_Zfp385a_MPB_61957.7	312
ENSMUSG00000000552_Zfp385a_MPB_61958.8	273
ENSMUSG00000000552_Zfp385a_MPB_61959.9	368
ENSMUSG00000000552_Zfp385a_MPB_61960.10	266
ENSMUSG00000000605_Clcn4-2_MPB_37817.1	349
ENSMUSG00000000605_Clcn4-2_MPB_37818.2	416
ENSMUSG00000000605_Clcn4-2_MPB_37819.3	241
ENSMUSG00000000605_Clcn4-2_MPB_37820.4	321
ENSMUSG00000000605_Clcn4-2_MPB_37821.5	182
ENSMUSG00000000605_Clcn4-2_MPB_37822.6	158
ENSMUSG00000000605_Clcn4-2_MPB_37823.7	282
ENSMUSG00000000605_Clcn4-2_MPB_37824.8	434
ENSMUSG00000000605_Clcn4-2_MPB_37825.9	347
ENSMUSG00000000605_Clcn4-2_MPB_37826.10	341
ENSMUSG00000000673_Haao_SPA_12833.8	13
ENSMUSG00000000706_Btn1a1_MPA_107845.1	395
ENSMUSG00000000706_Btn1a1_MPA_107846.2	308
ENSMUSG00000000706_Btn1a1_MPA_107847.3	541
ENSMUSG00000000706_Btn1a1_MPA_107848.4	597
ENSMUSG00000000706_Btn1a1_MPA_107849.5	451
ENSMUSG00000000706_Btn1a1_MPA_107850.6	266
ENSMUSG00000000706_Btn1a1_MPA_107851.7	43
ENSMUSG00000000706_Btn1a1_MPA_107852.8	205
ENSMUSG00000000706_Btn1a1_MPA_107853.9	676
ENSMUSG00000000706_Btn1a1_MPA_107854.10	544
ENSMUSG00000000792_Slc5a5_MPB_184645.1	294
ENSMUSG00000000792_Slc5a5_MPB_184646.2	232
ENSMUSG00000000792_Slc5a5_MPB_184647.3	374
ENSMUSG00000000792_Slc5a5_MPB_184648.4	397
ENSMUSG00000000792_Slc5a5_MPB_184649.5	311
ENSMUSG00000000792_Slc5a5_MPB_184650.6	271
ENSMUSG00000000792_Slc5a5_MPB_184651.7	274
ENSMUSG00000000792_Slc5a5_MPB_184652.8	396
ENSMUSG00000000792_Slc5a5_MPB_184653.9	194
ENSMUSG00000000792_Slc5a5_MPB_184654.10	371
ENSMUSG00000000915_Hip1r_MPA_187429.1	343
ENSMUSG00000000915_Hip1r_MPA_187430.2	311
ENSMUSG00000000915_Hip1r_MPA_187431.3	300
ENSMUSG00000000915_Hip1r_MPA_187432.4	505
ENSMUSG00000000915_Hip1r_MPA_187433.5	179
ENSMUSG00000000915_Hip1r_MPA_187434.6	313
ENSMUSG00000000915_Hip1r_MPA_187435.7	280
ENSMUSG00000000915_Hip1r_MPA_187436.8	521
ENSMUSG00000000915_Hip1r_MPA_187437.9	137
ENSMUSG00000000915_Hip1r_MPA_187438.10	482
ENSMUSG00000001014_Icam4_MPA_182206.1	273
ENSMUSG00000001014_Icam4_MPA_182207.2	394
ENSMUSG00000001014_Icam4_MPA_182208.3	196
ENSMUSG00000001014_Icam4_MPA_182209.4	294
ENSMUSG00000001014_Icam4_MPA_182210.5	381
ENSMUSG00000001014_Icam4_MPA_182211.6	166
ENSMUSG00000001014_Icam4_MPA_182212.7	261
ENSMUSG00000001014_Icam4_MPA_182213.8	677
ENSMUSG00000001014_Icam4_MPA_182214.9	229
ENSMUSG00000001014_Icam4_MPA_182215.10	227
ENSMUSG00000001029_Icam2_MPB_80522.1	138
ENSMUSG00000001029_Icam2_MPB_80523.2	323
ENSMUSG00000001029_Icam2_MPB_80524.3	463
ENSMUSG00000001029_Icam2_MPB_80525.4	239
ENSMUSG00000001029_Icam2_MPB_80526.5	267
ENSMUSG00000001029_Icam2_MPB_80527.6	513
ENSMUSG00000001029_Icam2_MPB_80528.7	367
ENSMUSG00000001029_Icam2_MPB_80529.8	224
ENSMUSG00000001029_Icam2_MPB_80530.9	401
ENSMUSG00000001029_Icam2_MPB_80531.10	560
ENSMUSG00000001082_Mfsd10_MPB_29712.1	368
ENSMUSG00000001082_Mfsd10_MPB_29713.2	892
ENSMUSG00000001082_Mfsd10_MPB_29714.3	215
ENSMUSG00000001082_Mfsd10_MPB_29715.4	497
ENSMUSG00000001082_Mfsd10_MPB_29716.5	274
ENSMUSG00000001082_Mfsd10_MPB_29717.6	114
ENSMUSG00000001082_Mfsd10_MPB_29718.7	356
ENSMUSG00000001082_Mfsd10_MPB_29719.8	166
ENSMUSG00000001082_Mfsd10_MPB_29720.9	440
ENSMUSG00000001082_Mfsd10_MPB_29721.10	400
ENSMUSG00000001138_Cnnm3_MPB_67724.1	540
ENSMUSG00000001138_Cnnm3_MPB_67725.2	249
ENSMUSG00000001138_Cnnm3_MPB_67726.3	496
ENSMUSG00000001138_Cnnm3_MPB_67727.4	431
ENSMUSG00000001138_Cnnm3_MPB_67728.5	385
ENSMUSG00000001138_Cnnm3_MPB_67729.6	336
ENSMUSG00000001138_Cnnm3_MPB_67730.7	657
ENSMUSG00000001138_Cnnm3_MPB_67731.8	235
ENSMUSG00000001138_Cnnm3_MPB_67732.9	338
ENSMUSG00000001138_Cnnm3_MPB_67733.10	269
ENSMUSG00000001248_Gramd1a_MPB_32024.1	371
ENSMUSG00000001248_Gramd1a_MPB_32025.2	452
ENSMUSG00000001248_Gramd1a_MPB_32026.3	377
ENSMUSG00000001248_Gramd1a_MPB_32027.4	98
ENSMUSG00000001248_Gramd1a_MPB_32028.5	326
ENSMUSG00000001248_Gramd1a_MPB_32029.6	288
ENSMUSG00000001248_Gramd1a_MPB_32030.7	363
ENSMUSG00000001248_Gramd1a_MPB_32031.8	426
ENSMUSG00000001248_Gramd1a_MPB_32032.9	554
ENSMUSG00000001248_Gramd1a_MPB_32033.10	321
ENSMUSG00000001334_Fndc5_MPB_45715.1	455
ENSMUSG00000001334_Fndc5_MPB_45716.2	338
ENSMUSG00000001334_Fndc5_MPB_45717.3	408
ENSMUSG00000001334_Fndc5_MPB_45718.4	276
ENSMUSG00000001334_Fndc5_MPB_45719.5	411
ENSMUSG00000001334_Fndc5_MPB_45720.6	592
ENSMUSG00000001334_Fndc5_MPB_45721.7	371
ENSMUSG00000001334_Fndc5_MPB_45722.8	282
ENSMUSG00000001334_Fndc5_MPB_45723.9	353
ENSMUSG00000001334_Fndc5_MPB_45724.10	253
ENSMUSG00000001379_Apbb3_SPA_163808.8	16
ENSMUSG00000001441_Npepps_SPA_184423.9	15
ENSMUSG00000001576_Ergic1_SPA_206886.5	22
ENSMUSG00000001627_Ifrd1_MPB_103131.1	286
ENSMUSG00000001627_Ifrd1_MPB_103132.2	198
ENSMUSG00000001627_Ifrd1_MPB_103133.3	302
ENSMUSG00000001627_Ifrd1_MPB_103134.4	450
ENSMUSG00000001627_Ifrd1_MPB_103135.5	363
ENSMUSG00000001627_Ifrd1_MPB_103136.6	647
ENSMUSG00000001627_Ifrd1_MPB_103137.7	262
ENSMUSG00000001627_Ifrd1_MPB_103138.8	333
ENSMUSG00000001627_Ifrd1_MPB_103139.9	69
ENSMUSG00000001627_Ifrd1_MPB_103140.10	692
ENSMUSG00000001687_Ubl3_SPA_170023.6	9
ENSMUSG00000001739_Cldn15_MPB_171066.1	280
ENSMUSG00000001739_Cldn15_MPB_171067.2	199
ENSMUSG00000001739_Cldn15_MPB_171068.3	385
ENSMUSG00000001739_Cldn15_MPB_171069.4	160
ENSMUSG00000001739_Cldn15_MPB_171070.5	155
ENSMUSG00000001739_Cldn15_MPB_171071.6	516
ENSMUSG00000001739_Cldn15_MPB_171072.7	308
ENSMUSG00000001739_Cldn15_MPB_171073.8	206
ENSMUSG00000001739_Cldn15_MPB_171074.9	329
ENSMUSG00000001739_Cldn15_MPB_171075.10	447
ENSMUSG00000001786_Fbxo7_SPA_99651.9	8
ENSMUSG00000001829_Clpb_SPA_39899.5	18
ENSMUSG00000001946_Esam_MPB_21273.2	519
ENSMUSG00000001946_Esam_MPB_21274.3	335
ENSMUSG00000001946_Esam_MPB_21275.4	341
ENSMUSG00000001946_Esam_MPB_21276.5	426
ENSMUSG00000001946_Esam_MPB_21277.6	466
ENSMUSG00000001946_Esam_MPB_21278.7	305
ENSMUSG00000001946_Esam_MPB_21279.8	335
ENSMUSG00000001946_Esam_MPB_21280.9	456
ENSMUSG00000001946_Esam_MPB_21281.10	142
ENSMUSG00000001964_Emd_MPB_226678.1	500
ENSMUSG00000001964_Emd_MPB_226679.2	466
ENSMUSG00000001964_Emd_MPB_226680.3	264
ENSMUSG00000001964_Emd_MPB_226681.4	285
ENSMUSG00000001964_Emd_MPB_226682.5	308
ENSMUSG00000001964_Emd_MPB_226683.6	439
ENSMUSG00000001964_Emd_MPB_226684.7	250
ENSMUSG00000001964_Emd_MPB_226685.8	101
ENSMUSG00000001964_Emd_MPB_226686.9	362
ENSMUSG00000001964_Emd_MPB_226687.10	318
ENSMUSG00000002015_Bcap31_SPA_113632.1	30
ENSMUSG00000002032_Tmem25_MPB_54910.1	124
ENSMUSG00000002032_Tmem25_MPB_54911.2	646
ENSMUSG00000002032_Tmem25_MPB_54912.3	654
ENSMUSG00000002032_Tmem25_MPB_54913.4	429
ENSMUSG00000002032_Tmem25_MPB_54914.5	286
ENSMUSG00000002032_Tmem25_MPB_54915.6	290
ENSMUSG00000002032_Tmem25_MPB_54916.7	302
ENSMUSG00000002032_Tmem25_MPB_54917.8	383
ENSMUSG00000002032_Tmem25_MPB_54918.9	160
ENSMUSG00000002032_Tmem25_MPB_54919.10	183
ENSMUSG00000002496_Tsc2_ACOCA_85558.9	13
ENSMUSG00000002897_Il17ra_MPA_48993.1	555
ENSMUSG00000002897_Il17ra_MPA_48994.2	502
ENSMUSG00000002897_Il17ra_MPA_48995.3	279
ENSMUSG00000002897_Il17ra_MPA_48996.4	254
ENSMUSG00000002897_Il17ra_MPA_48997.5	615
ENSMUSG00000002897_Il17ra_MPA_48998.6	207
ENSMUSG00000002897_Il17ra_MPA_48999.7	102
ENSMUSG00000002897_Il17ra_MPA_49000.8	116
ENSMUSG00000002897_Il17ra_MPA_49001.9	371
ENSMUSG00000002897_Il17ra_MPA_49002.10	175
ENSMUSG00000002944_Cd36_ACOCA_10055.10	2
ENSMUSG00000002980_Bcam_MPA_203989.1	354
ENSMUSG00000002980_Bcam_MPA_203990.2	271
ENSMUSG00000002980_Bcam_MPA_203991.3	508
ENSMUSG00000002980_Bcam_MPA_203992.4	165
ENSMUSG00000002980_Bcam_MPA_203993.5	457
ENSMUSG00000002980_Bcam_MPA_203994.6	343
ENSMUSG00000002980_Bcam_MPA_203995.7	268
ENSMUSG00000002980_Bcam_MPA_203996.8	301
ENSMUSG00000002980_Bcam_MPA_203997.9	147
ENSMUSG00000002980_Bcam_MPA_203998.10	154
ENSMUSG00000003051_Elf3_GEB_189578.3	6
ENSMUSG00000003341_Atp8b3_MPA_166553.1	399
ENSMUSG00000003341_Atp8b3_MPA_166554.2	345
ENSMUSG00000003341_Atp8b3_MPA_166555.3	345
ENSMUSG00000003341_Atp8b3_MPA_166556.4	235
ENSMUSG00000003341_Atp8b3_MPA_166557.5	679
ENSMUSG00000003341_Atp8b3_MPA_166558.6	334
ENSMUSG00000003341_Atp8b3_MPA_166559.7	512
ENSMUSG00000003341_Atp8b3_MPA_166560.8	764
ENSMUSG00000003341_Atp8b3_MPA_166561.9	18
ENSMUSG00000003341_Atp8b3_MPA_166562.10	568
ENSMUSG00000003344_Btbd2_SPA_88029.5	53
ENSMUSG00000003573_Homer3_GEB_53274.5	1
ENSMUSG00000003665_Has1_MPA_88345.1	354
ENSMUSG00000003665_Has1_MPA_88346.2	1037
ENSMUSG00000003665_Has1_MPA_88347.3	385
ENSMUSG00000003665_Has1_MPA_88348.4	263
ENSMUSG00000003665_Has1_MPA_88349.5	357
ENSMUSG00000003665_Has1_MPA_88350.6	350
ENSMUSG00000003665_Has1_MPA_88351.7	291
ENSMUSG00000003665_Has1_MPA_88352.8	410
ENSMUSG00000003665_Has1_MPA_88353.9	124
ENSMUSG00000003665_Has1_MPA_88354.10	286
ENSMUSG00000003948_Mmd_SPB_107260.1	27
ENSMUSG00000004187_Kifc2_TMMA_225417.8	6
ENSMUSG00000004266_Ptpn6_DTKPA_102511.2	2
ENSMUSG00000004268_Emg1_GEB_102507.8	1
ENSMUSG00000004451_Ralb_SPA_144842.6	53
ENSMUSG00000004552_Ctse_SPA_155314.4	6
ENSMUSG00000004558_Ndrg2_MPB_155321.1	581
ENSMUSG00000004558_Ndrg2_MPB_155322.2	633
ENSMUSG00000004558_Ndrg2_MPB_155323.3	551
ENSMUSG00000004558_Ndrg2_MPB_155324.4	95
ENSMUSG00000004558_Ndrg2_MPB_155325.5	178
ENSMUSG00000004558_Ndrg2_MPB_155326.6	358
ENSMUSG00000004558_Ndrg2_MPB_155327.7	474
ENSMUSG00000004558_Ndrg2_MPB_155328.8	430
ENSMUSG00000004558_Ndrg2_MPB_155329.9	298
ENSMUSG00000004558_Ndrg2_MPB_155330.10	481
ENSMUSG00000004612_Nkg7_MPB_166503.1	362
ENSMUSG00000004612_Nkg7_MPB_166504.2	82
ENSMUSG00000004612_Nkg7_MPB_166505.3	218
ENSMUSG00000004612_Nkg7_MPB_166506.4	307
ENSMUSG00000004612_Nkg7_MPB_166507.5	405
ENSMUSG00000004612_Nkg7_MPB_166508.6	366
ENSMUSG00000004612_Nkg7_MPB_166509.7	209
ENSMUSG00000004612_Nkg7_MPB_166510.8	180
ENSMUSG00000004612_Nkg7_MPB_166511.9	392
ENSMUSG00000004612_Nkg7_MPB_166512.10	843
ENSMUSG00000004642_Slbp_SPA_132816.6	18
ENSMUSG00000004798_Ulk2_MPB_169648.1	381
ENSMUSG00000004798_Ulk2_MPB_169649.2	296
ENSMUSG00000004798_Ulk2_MPB_169650.3	273
ENSMUSG00000004798_Ulk2_MPB_169651.4	395
ENSMUSG00000004798_Ulk2_MPB_169652.5	325
ENSMUSG00000004798_Ulk2_MPB_169653.6	118
ENSMUSG00000004798_Ulk2_MPB_169654.7	470
ENSMUSG00000004798_Ulk2_MPB_169655.8	372
ENSMUSG00000004798_Ulk2_MPB_169656.9	346
ENSMUSG00000004798_Ulk2_MPB_169657.10	328
ENSMUSG00000004864_Mapk13_GEA_45607.3	1
ENSMUSG00000004931_Apba3_SPA_201185.6	9
ENSMUSG00000004945_Tmem242_MPA_57447.1	176
ENSMUSG00000004945_Tmem242_MPA_57448.2	175
ENSMUSG00000004945_Tmem242_MPA_57449.3	309
ENSMUSG00000004945_Tmem242_MPA_57450.4	419
ENSMUSG00000004945_Tmem242_MPA_57451.5	11
ENSMUSG00000004945_Tmem242_MPA_57452.6	243
ENSMUSG00000004945_Tmem242_MPA_57453.7	216
ENSMUSG00000004945_Tmem242_MPA_57454.8	356
ENSMUSG00000004945_Tmem242_MPA_57455.9	209
ENSMUSG00000004945_Tmem242_MPA_57456.10	73
ENSMUSG00000004948_Zp3_MPB_57397.1	307
ENSMUSG00000004948_Zp3_MPB_57398.2	164
ENSMUSG00000004948_Zp3_MPB_57399.3	509
ENSMUSG00000004948_Zp3_MPB_57400.4	334
ENSMUSG00000004948_Zp3_MPB_57401.5	98
ENSMUSG00000004948_Zp3_MPB_57402.6	243
ENSMUSG00000004948_Zp3_MPB_57403.7	227
ENSMUSG00000004948_Zp3_MPB_57404.8	293
ENSMUSG00000004948_Zp3_MPB_57405.9	350
ENSMUSG00000004948_Zp3_MPB_57406.10	252
ENSMUSG00000005148_Klf5_GEB_127053.2	1
ENSMUSG00000005148_Klf5_GEB_127057.6	1
ENSMUSG00000005312_Ubqln1_SPA_44893.8	23
ENSMUSG00000005465_Il27ra_MPB_8936.1	449
ENSMUSG00000005465_Il27ra_MPB_8937.2	151
ENSMUSG00000005465_Il27ra_MPB_8938.3	453
ENSMUSG00000005465_Il27ra_MPB_8939.4	55
ENSMUSG00000005465_Il27ra_MPB_8940.5	201
ENSMUSG00000005465_Il27ra_MPB_8941.6	379
ENSMUSG00000005465_Il27ra_MPB_8942.7	309
ENSMUSG00000005465_Il27ra_MPB_8943.8	341
ENSMUSG00000005465_Il27ra_MPB_8944.9	320
ENSMUSG00000005465_Il27ra_MPB_8945.10	268
ENSMUSG00000005493_Msh4_SPA_136001.4	10
ENSMUSG00000005649_Cabp5_MPB_37357.1	583
ENSMUSG00000005649_Cabp5_MPB_37358.2	329
ENSMUSG00000005649_Cabp5_MPB_37359.3	178
ENSMUSG00000005649_Cabp5_MPB_37360.4	427
ENSMUSG00000005649_Cabp5_MPB_37361.5	90
ENSMUSG00000005649_Cabp5_MPB_37362.6	193
ENSMUSG00000005649_Cabp5_MPB_37363.7	316
ENSMUSG00000005649_Cabp5_MPB_37364.8	497
ENSMUSG00000005649_Cabp5_MPB_37365.9	590
ENSMUSG00000005649_Cabp5_MPB_37366.10	397
ENSMUSG00000005802_Slc30a4_SPA_53388.9	35
ENSMUSG00000005823_Gpr108_SPA_112426.6	6
ENSMUSG00000005947_Itgae_MPB_101600.1	278
ENSMUSG00000005947_Itgae_MPB_101601.2	297
ENSMUSG00000005947_Itgae_MPB_101602.3	223
ENSMUSG00000005947_Itgae_MPB_101603.4	131
ENSMUSG00000005947_Itgae_MPB_101604.5	136
ENSMUSG00000005947_Itgae_MPB_101605.6	438
ENSMUSG00000005947_Itgae_MPB_101606.7	325
ENSMUSG00000005947_Itgae_MPB_101607.8	347
ENSMUSG00000005947_Itgae_MPB_101608.9	330
ENSMUSG00000005947_Itgae_MPB_101609.10	152
ENSMUSG00000005950_P2rx5_MPB_102600.1	517
ENSMUSG00000005950_P2rx5_MPB_102601.2	240
ENSMUSG00000005950_P2rx5_MPB_102602.3	282
ENSMUSG00000005950_P2rx5_MPB_102603.4	160
ENSMUSG00000005950_P2rx5_MPB_102604.5	375
ENSMUSG00000005950_P2rx5_MPB_102605.6	284
ENSMUSG00000005950_P2rx5_MPB_102606.7	416
ENSMUSG00000005950_P2rx5_MPB_102607.8	316
ENSMUSG00000005950_P2rx5_MPB_102608.9	398
ENSMUSG00000005950_P2rx5_MPB_102609.10	225
ENSMUSG00000006010_BC003331_MPA_171954.1	134
ENSMUSG00000006010_BC003331_MPA_171955.2	70
ENSMUSG00000006010_BC003331_MPA_171956.3	256
ENSMUSG00000006010_BC003331_MPA_171957.4	123
ENSMUSG00000006010_BC003331_MPA_171958.5	184
ENSMUSG00000006010_BC003331_MPA_171959.6	199
ENSMUSG00000006010_BC003331_MPA_171960.7	102
ENSMUSG00000006010_BC003331_MPA_171961.8	245
ENSMUSG00000006010_BC003331_MPA_171962.9	183
ENSMUSG00000006010_BC003331_MPA_171963.10	199
ENSMUSG00000006143_Upk3bl_MPA_85456.1	470
ENSMUSG00000006143_Upk3bl_MPA_85457.2	193
ENSMUSG00000006143_Upk3bl_MPA_85458.3	430
ENSMUSG00000006143_Upk3bl_MPA_85459.4	293
ENSMUSG00000006143_Upk3bl_MPA_85460.5	196
ENSMUSG00000006143_Upk3bl_MPA_85461.6	190
ENSMUSG00000006143_Upk3bl_MPA_85462.7	560
ENSMUSG00000006143_Upk3bl_MPA_85463.8	318
ENSMUSG00000006143_Upk3bl_MPA_85464.9	432
ENSMUSG00000006143_Upk3bl_MPA_85465.10	453
ENSMUSG00000006221_Hspb7_MPB_175763.1	415
ENSMUSG00000006221_Hspb7_MPB_175764.2	68
ENSMUSG00000006221_Hspb7_MPB_175765.3	352
ENSMUSG00000006221_Hspb7_MPB_175766.4	5
ENSMUSG00000006221_Hspb7_MPB_175767.5	436
ENSMUSG00000006221_Hspb7_MPB_175768.6	374
ENSMUSG00000006221_Hspb7_MPB_175769.7	492
ENSMUSG00000006221_Hspb7_MPB_175770.8	188
ENSMUSG00000006221_Hspb7_MPB_175771.9	474
ENSMUSG00000006221_Hspb7_MPB_175772.10	601
ENSMUSG00000006241_Ccdc159_MPB_6454.1	305
ENSMUSG00000006241_Ccdc159_MPB_6455.2	397
ENSMUSG00000006241_Ccdc159_MPB_6456.3	449
ENSMUSG00000006241_Ccdc159_MPB_6457.4	299
ENSMUSG00000006241_Ccdc159_MPB_6458.5	295
ENSMUSG00000006241_Ccdc159_MPB_6459.6	246
[truncated: 9,596 more rows]
