# Supplementary material for: Genome-scale CRISPR screening reveals that C3aR signaling is critical for rapid capture of fungi by macrophages
Source: PLoS Pathog. 2022 Sep 29;18(9):e1010237. doi: 10.1371/journal.ppat.1010237 (PMC9578593; doi:10.1371/journal.ppat.1010237)
Supplement: S1 Data — A ZIP archive of tables in CSV format giving counts for each sgRNA. File names indicate sub-library and experimental sample. (ZIP) [file ppat.1010237.s023.zip › DIR_MAIN/20190208_GEA_Hc2_counts.csv]

0None_none_GEA_227963.3376	639
0None_none_GEA_227963.3377	548
0None_none_GEA_227963.3378	206
0None_none_GEA_227963.3379	529
0None_none_GEA_227963.3380	489
0None_none_GEA_227963.3381	562
0None_none_GEA_227963.3382	283
0None_none_GEA_227963.3383	284
0None_none_GEA_227963.3384	571
0None_none_GEA_227963.3385	489
0None_none_GEA_227963.3386	591
0None_none_GEA_227963.3387	514
0None_none_GEA_227963.3388	598
0None_none_GEA_227963.3389	258
0None_none_GEA_227963.3390	423
0None_none_GEA_227963.3391	716
0None_none_GEA_227963.3392	519
0None_none_GEA_227963.3393	453
0None_none_GEA_227963.3394	759
0None_none_GEA_227963.3395	844
0None_none_GEA_227963.3396	598
0None_none_GEA_227963.3397	430
0None_none_GEA_227963.3398	665
0None_none_GEA_227963.3399	553
0None_none_GEA_227963.3400	591
0None_none_GEA_227963.3401	506
0None_none_GEA_227963.3402	337
0None_none_GEA_227963.3403	843
0None_none_GEA_227963.3404	339
0None_none_GEA_227963.3405	309
0None_none_GEA_227963.3406	801
0None_none_GEA_227963.3407	233
0None_none_GEA_227963.3408	440
0None_none_GEA_227963.3409	129
0None_none_GEA_227963.3410	420
0None_none_GEA_227963.3411	646
0None_none_GEA_227963.3412	574
0None_none_GEA_227963.3413	709
0None_none_GEA_227963.3414	429
0None_none_GEA_227963.3415	563
0None_none_GEA_227963.3416	700
0None_none_GEA_227963.3417	314
0None_none_GEA_227963.3418	900
0None_none_GEA_227963.3419	749
0None_none_GEA_227963.3420	700
0None_none_GEA_227963.3421	462
0None_none_GEA_227963.3422	637
0None_none_GEA_227963.3423	438
0None_none_GEA_227963.3424	594
0None_none_GEA_227963.3425	536
0None_none_GEA_227963.3426	203
0None_none_GEA_227963.3427	815
0None_none_GEA_227963.3428	387
0None_none_GEA_227963.3429	376
0None_none_GEA_227963.3430	341
0None_none_GEA_227963.3431	965
0None_none_GEA_227963.3432	268
0None_none_GEA_227963.3433	427
0None_none_GEA_227963.3434	401
0None_none_GEA_227963.3435	95
0None_none_GEA_227963.3436	520
0None_none_GEA_227963.3437	1016
0None_none_GEA_227963.3438	308
0None_none_GEA_227963.3439	683
0None_none_GEA_227963.3440	572
0None_none_GEA_227963.3441	516
0None_none_GEA_227963.3442	373
0None_none_GEA_227963.3443	276
0None_none_GEA_227963.3444	384
0None_none_GEA_227963.3445	806
0None_none_GEA_227963.3446	294
0None_none_GEA_227963.3447	483
0None_none_GEA_227963.3448	509
0None_none_GEA_227963.3449	93
0None_none_GEA_227963.3450	519
0None_none_GEA_227963.3451	559
0None_none_GEA_227963.3452	883
0None_none_GEA_227963.3453	552
0None_none_GEA_227963.3454	533
0None_none_GEA_227963.3455	1137
0None_none_GEA_227963.3456	678
0None_none_GEA_227963.3457	626
0None_none_GEA_227963.3458	435
0None_none_GEA_227963.3459	474
0None_none_GEA_227963.3460	429
0None_none_GEA_227963.3461	191
0None_none_GEA_227963.3462	532
0None_none_GEA_227963.3463	172
0None_none_GEA_227963.3464	998
0None_none_GEA_227963.3465	434
0None_none_GEA_227963.3466	491
0None_none_GEA_227963.3467	594
0None_none_GEA_227963.3468	474
0None_none_GEA_227963.3469	1042
0None_none_GEA_227963.3470	573
0None_none_GEA_227963.3471	405
0None_none_GEA_227963.3472	419
0None_none_GEA_227963.3473	491
0None_none_GEA_227963.3474	215
0None_none_GEA_227963.3475	699
0None_none_GEA_227963.3476	276
0None_none_GEA_227963.3477	679
0None_none_GEA_227963.3478	262
0None_none_GEA_227963.3479	653
0None_none_GEA_227963.3480	353
0None_none_GEA_227963.3481	431
0None_none_GEA_227963.3482	598
0None_none_GEA_227963.3483	168
0None_none_GEA_227963.3484	735
0None_none_GEA_227963.3485	588
0None_none_GEA_227963.3486	769
0None_none_GEA_227963.3487	685
0None_none_GEA_227963.3488	354
0None_none_GEA_227963.3489	554
0None_none_GEA_227963.3490	702
0None_none_GEA_227963.3491	686
0None_none_GEA_227963.3492	674
0None_none_GEA_227963.3493	534
0None_none_GEA_227963.3494	349
0None_none_GEA_227963.3495	723
0None_none_GEA_227963.3496	509
0None_none_GEA_227963.3497	905
0None_none_GEA_227963.3498	712
0None_none_GEA_227963.3499	1098
0None_none_GEA_227963.3500	182
0None_none_GEA_227963.3501	497
0None_none_GEA_227963.3502	546
0None_none_GEA_227963.3503	472
0None_none_GEA_227963.3504	876
0None_none_GEA_227963.3505	407
0None_none_GEA_227963.3506	274
0None_none_GEA_227963.3507	759
0None_none_GEA_227963.3508	554
0None_none_GEA_227963.3509	444
0None_none_GEA_227963.3510	597
0None_none_GEA_227963.3511	260
0None_none_GEA_227963.3512	631
0None_none_GEA_227963.3513	706
0None_none_GEA_227963.3514	234
0None_none_GEA_227963.3515	672
0None_none_GEA_227963.3516	630
0None_none_GEA_227963.3517	513
0None_none_GEA_227963.3518	726
0None_none_GEA_227963.3519	303
0None_none_GEA_227963.3520	362
0None_none_GEA_227963.3521	319
0None_none_GEA_227963.3522	1123
0None_none_GEA_227963.3523	624
0None_none_GEA_227963.3524	784
0None_none_GEA_227963.3525	321
0None_none_GEA_227963.3526	288
0None_none_GEA_227963.3527	189
0None_none_GEA_227963.3528	1108
0None_none_GEA_227963.3529	345
0None_none_GEA_227963.3530	197
0None_none_GEA_227963.3531	821
0None_none_GEA_227963.3532	701
0None_none_GEA_227963.3533	874
0None_none_GEA_227963.3534	882
0None_none_GEA_227963.3535	757
0None_none_GEA_227963.3536	1025
0None_none_GEA_227963.3537	409
0None_none_GEA_227963.3538	195
0None_none_GEA_227963.3539	613
0None_none_GEA_227963.3540	589
0None_none_GEA_227963.3541	749
0None_none_GEA_227963.3542	508
0None_none_GEA_227963.3543	537
0None_none_GEA_227963.3544	455
0None_none_GEA_227963.3545	588
0None_none_GEA_227963.3546	564
0None_none_GEA_227963.3547	429
0None_none_GEA_227963.3548	651
0None_none_GEA_227963.3549	439
0None_none_GEA_227963.3550	335
0None_none_GEA_227963.3551	542
0None_none_GEA_227963.3552	713
0None_none_GEA_227963.3553	454
0None_none_GEA_227963.3554	583
0None_none_GEA_227963.3555	387
0None_none_GEA_227963.3556	602
0None_none_GEA_227963.3557	339
0None_none_GEA_227963.3558	262
0None_none_GEA_227963.3559	449
0None_none_GEA_227963.3560	735
0None_none_GEA_227963.3561	498
0None_none_GEA_227963.3562	728
0None_none_GEA_227963.3563	779
0None_none_GEA_227963.3564	443
0None_none_GEA_227963.3565	304
0None_none_GEA_227963.3566	510
0None_none_GEA_227963.3567	760
0None_none_GEA_227963.3568	933
0None_none_GEA_227963.3569	208
0None_none_GEA_227963.3570	527
0None_none_GEA_227963.3571	1121
0None_none_GEA_227963.3572	147
0None_none_GEA_227963.3573	584
0None_none_GEA_227963.3574	552
0None_none_GEA_227963.3575	678
0None_none_GEA_227963.3576	317
0None_none_GEA_227963.3577	432
0None_none_GEA_227963.3578	705
0None_none_GEA_227963.3579	959
0None_none_GEA_227963.3580	973
0None_none_GEA_227963.3581	717
0None_none_GEA_227963.3582	764
0None_none_GEA_227963.3583	346
0None_none_GEA_227963.3584	348
0None_none_GEA_227963.3585	167
0None_none_GEA_227963.3586	47
0None_none_GEA_227963.3587	278
0None_none_GEA_227963.3588	801
0None_none_GEA_227963.3589	380
0None_none_GEA_227963.3590	383
0None_none_GEA_227963.3591	646
0None_none_GEA_227963.3592	904
0None_none_GEA_227963.3593	1094
0None_none_GEA_227963.3594	234
0None_none_GEA_227963.3595	545
0None_none_GEA_227963.3596	729
0None_none_GEA_227963.3597	688
0None_none_GEA_227963.3598	613
0None_none_GEA_227963.3599	669
0None_none_GEA_227963.3600	684
0None_none_GEA_227963.3601	280
0None_none_GEA_227963.3602	1021
0None_none_GEA_227963.3603	802
0None_none_GEA_227963.3604	414
0None_none_GEA_227963.3605	233
0None_none_GEA_227963.3606	368
0None_none_GEA_227963.3607	576
0None_none_GEA_227963.3608	506
0None_none_GEA_227963.3609	442
0None_none_GEA_227963.3610	518
0None_none_GEA_227963.3611	728
0None_none_GEA_227963.3612	459
0None_none_GEA_227963.3613	574
0None_none_GEA_227963.3614	832
0None_none_GEA_227963.3615	68
0None_none_GEA_227963.3616	179
0None_none_GEA_227963.3617	587
0None_none_GEA_227963.3618	203
0None_none_GEA_227963.3619	696
0None_none_GEA_227963.3620	407
0None_none_GEA_227963.3621	931
0None_none_GEA_227963.3622	852
0None_none_GEA_227963.3623	483
0None_none_GEA_227963.3624	10
0None_none_GEA_227963.3625	982
0None_none_GEA_227963.3626	283
0None_none_GEA_227963.3627	430
0None_none_GEA_227963.3628	632
0None_none_GEA_227963.3629	618
0None_none_GEA_227963.3630	620
0None_none_GEA_227963.3631	620
0None_none_GEA_227963.3632	574
0None_none_GEA_227963.3633	523
0None_none_GEA_227963.3634	240
0None_none_GEA_227963.3635	392
0None_none_GEA_227963.3636	625
0None_none_GEA_227963.3637	320
0None_none_GEA_227963.3638	307
0None_none_GEA_227963.3639	951
0None_none_GEA_227963.3640	238
0None_none_GEA_227963.3641	313
0None_none_GEA_227963.3642	18
0None_none_GEA_227963.3643	695
0None_none_GEA_227963.3644	628
0None_none_GEA_227963.3645	356
0None_none_GEA_227963.3646	510
0None_none_GEA_227963.3647	778
0None_none_GEA_227963.3648	855
0None_none_GEA_227963.3649	350
0None_none_GEA_227963.3650	155
0None_none_GEA_227963.3651	491
0None_none_GEA_227963.3652	395
0None_none_GEA_227963.3653	584
0None_none_GEA_227963.3654	744
0None_none_GEA_227963.3655	625
0None_none_GEA_227963.3656	492
0None_none_GEA_227963.3657	323
0None_none_GEA_227963.3658	446
0None_none_GEA_227963.3659	502
0None_none_GEA_227963.3660	183
0None_none_GEA_227963.3661	577
0None_none_GEA_227963.3662	609
0None_none_GEA_227963.3663	352
0None_none_GEA_227963.3664	286
0None_none_GEA_227963.3665	585
0None_none_GEA_227963.3666	346
0None_none_GEA_227963.3667	590
0None_none_GEA_227963.3668	702
0None_none_GEA_227963.3669	347
0None_none_GEA_227963.3670	455
0None_none_GEA_227963.3671	659
0None_none_GEA_227963.3672	199
0None_none_GEA_227963.3673	254
0None_none_GEA_227963.3674	441
0None_none_GEA_227963.3675	436
0None_none_GEA_227963.3676	527
0None_none_GEA_227963.3677	534
0None_none_GEA_227963.3678	645
0None_none_GEA_227963.3679	378
0None_none_GEA_227963.3680	750
0None_none_GEA_227963.3681	343
0None_none_GEA_227963.3682	656
0None_none_GEA_227963.3683	719
0None_none_GEA_227963.3684	534
0None_none_GEA_227963.3685	307
0None_none_GEA_227963.3686	585
0None_none_GEA_227963.3687	841
0None_none_GEA_227963.3688	432
0None_none_GEA_227963.3689	552
0None_none_GEA_227963.3690	717
0None_none_GEA_227963.3691	572
0None_none_GEA_227963.3692	539
0None_none_GEA_227963.3693	241
0None_none_GEA_227963.3694	556
0None_none_GEA_227963.3695	194
0None_none_GEA_227963.3696	608
0None_none_GEA_227963.3697	467
0None_none_GEA_227963.3698	366
0None_none_GEA_227963.3699	469
0None_none_GEA_227963.3700	720
0None_none_GEA_227963.3701	328
0None_none_GEA_227963.3702	689
0None_none_GEA_227963.3703	188
0None_none_GEA_227963.3704	825
0None_none_GEA_227963.3705	909
0None_none_GEA_227963.3706	788
0None_none_GEA_227963.3707	679
0None_none_GEA_227963.3708	465
0None_none_GEA_227963.3709	695
0None_none_GEA_227963.3710	578
0None_none_GEA_227963.3711	582
0None_none_GEA_227963.3712	576
0None_none_GEA_227963.3713	433
0None_none_GEA_227963.3714	538
0None_none_GEA_227963.3715	109
0None_none_GEA_227963.3716	227
0None_none_GEA_227963.3717	933
0None_none_GEA_227963.3718	507
0None_none_GEA_227963.3719	550
0None_none_GEA_227963.3720	443
0None_none_GEA_227963.3721	561
0None_none_GEA_227963.3722	686
0None_none_GEA_227963.3723	928
0None_none_GEA_227963.3724	873
0None_none_GEA_227963.3725	350
0None_none_GEA_227963.3726	267
0None_none_GEA_227963.3727	620
0None_none_GEA_227963.3728	379
0None_none_GEA_227963.3729	309
0None_none_GEA_227963.3730	105
0None_none_GEA_227963.3731	539
0None_none_GEA_227963.3732	588
0None_none_GEA_227963.3733	458
0None_none_GEA_227963.3734	101
0None_none_GEA_227963.3735	359
0None_none_GEA_227963.3736	489
0None_none_GEA_227963.3737	167
0None_none_GEA_227963.3738	457
0None_none_GEA_227963.3739	499
0None_none_GEA_227963.3740	452
0None_none_GEA_227963.3741	1232
0None_none_GEA_227963.3742	950
0None_none_GEA_227963.3743	389
0None_none_GEA_227963.3744	468
0None_none_GEA_227963.3745	417
0None_none_GEA_227963.3746	599
0None_none_GEA_227963.3747	212
0None_none_GEA_227963.3748	589
0None_none_GEA_227963.3749	514
0None_none_GEA_227963.3750	424
0None_none_GEB_227963.3935	1
0None_none_GEB_227963.4062	1
0None_none_MU1A_227963.1960	49
0None_none_MU1B_227963.910	3
0None_none_MU2B_227963.40	7
0None_none_TMMA_227963.2634	1
0None_none_TMMA_227963.2772	8
0None_none_TMMA_227963.2784	6
0None_none_TMMA_227963.2812	6
0None_none_TMMB_227963.3098	9
0None_none_U1A_227963.6449	1
0None_none_U1B_227963.724	1
0None_none_U2A_227963.1742	9
0None_none_U2B_227963.1364	6
0Safe_safe_ACOCA_227963.4775	699
0Safe_safe_ACOCB_227963.5078	563
0Safe_safe_DTKPA_227963.7034	344
0Safe_safe_DTKPB_227963.7163	1
0Safe_safe_GEA_227963.3376	353
0Safe_safe_GEA_227963.3377	453
0Safe_safe_GEA_227963.3378	426
0Safe_safe_GEA_227963.3379	445
0Safe_safe_GEA_227963.3380	329
0Safe_safe_GEA_227963.3381	399
0Safe_safe_GEA_227963.3382	512
0Safe_safe_GEA_227963.3383	305
0Safe_safe_GEA_227963.3384	437
0Safe_safe_GEA_227963.3385	723
0Safe_safe_GEA_227963.3386	75
0Safe_safe_GEA_227963.3387	536
0Safe_safe_GEA_227963.3388	574
0Safe_safe_GEA_227963.3389	258
0Safe_safe_GEA_227963.3390	212
0Safe_safe_GEA_227963.3391	540
0Safe_safe_GEA_227963.3392	767
0Safe_safe_GEA_227963.3393	428
0Safe_safe_GEA_227963.3394	246
0Safe_safe_GEA_227963.3395	290
0Safe_safe_GEA_227963.3396	596
0Safe_safe_GEA_227963.3397	50
0Safe_safe_GEA_227963.3398	572
0Safe_safe_GEA_227963.3399	612
0Safe_safe_GEA_227963.3400	358
0Safe_safe_GEA_227963.3401	455
0Safe_safe_GEA_227963.3402	362
0Safe_safe_GEA_227963.3403	397
0Safe_safe_GEA_227963.3404	650
0Safe_safe_GEA_227963.3405	674
0Safe_safe_GEA_227963.3406	327
0Safe_safe_GEA_227963.3407	700
0Safe_safe_GEA_227963.3408	299
0Safe_safe_GEA_227963.3409	271
0Safe_safe_GEA_227963.3410	84
0Safe_safe_GEA_227963.3411	816
0Safe_safe_GEA_227963.3412	320
0Safe_safe_GEA_227963.3413	173
0Safe_safe_GEA_227963.3414	67
0Safe_safe_GEA_227963.3415	150
0Safe_safe_GEA_227963.3416	168
0Safe_safe_GEA_227963.3417	328
0Safe_safe_GEA_227963.3418	344
0Safe_safe_GEA_227963.3419	388
0Safe_safe_GEA_227963.3420	360
0Safe_safe_GEA_227963.3422	318
0Safe_safe_GEA_227963.3423	194
0Safe_safe_GEA_227963.3424	515
0Safe_safe_GEA_227963.3425	497
0Safe_safe_GEA_227963.3426	159
0Safe_safe_GEA_227963.3427	210
0Safe_safe_GEA_227963.3428	577
0Safe_safe_GEA_227963.3429	366
0Safe_safe_GEA_227963.3430	177
0Safe_safe_GEA_227963.3431	273
0Safe_safe_GEA_227963.3432	369
0Safe_safe_GEA_227963.3433	516
0Safe_safe_GEA_227963.3434	120
0Safe_safe_GEA_227963.3435	188
0Safe_safe_GEA_227963.3436	152
0Safe_safe_GEA_227963.3437	374
0Safe_safe_GEA_227963.3438	414
0Safe_safe_GEA_227963.3439	356
0Safe_safe_GEA_227963.3440	471
0Safe_safe_GEA_227963.3441	330
0Safe_safe_GEA_227963.3442	631
0Safe_safe_GEA_227963.3443	367
0Safe_safe_GEA_227963.3444	349
0Safe_safe_GEA_227963.3445	532
0Safe_safe_GEA_227963.3446	372
0Safe_safe_GEA_227963.3447	459
0Safe_safe_GEA_227963.3448	532
0Safe_safe_GEA_227963.3449	47
0Safe_safe_GEA_227963.3450	336
0Safe_safe_GEA_227963.3451	316
0Safe_safe_GEA_227963.3452	191
0Safe_safe_GEA_227963.3453	399
0Safe_safe_GEA_227963.3454	349
0Safe_safe_GEA_227963.3455	434
0Safe_safe_GEA_227963.3456	311
0Safe_safe_GEA_227963.3457	239
0Safe_safe_GEA_227963.3458	353
0Safe_safe_GEA_227963.3459	362
0Safe_safe_GEA_227963.3460	327
0Safe_safe_GEA_227963.3461	733
0Safe_safe_GEA_227963.3462	497
0Safe_safe_GEA_227963.3463	509
0Safe_safe_GEA_227963.3464	525
0Safe_safe_GEA_227963.3465	138
0Safe_safe_GEA_227963.3466	561
0Safe_safe_GEA_227963.3467	208
0Safe_safe_GEA_227963.3468	102
0Safe_safe_GEA_227963.3469	85
0Safe_safe_GEA_227963.3470	319
0Safe_safe_GEA_227963.3471	409
0Safe_safe_GEA_227963.3472	227
0Safe_safe_GEA_227963.3473	401
0Safe_safe_GEA_227963.3474	219
0Safe_safe_GEA_227963.3475	153
0Safe_safe_GEA_227963.3476	155
0Safe_safe_GEA_227963.3477	301
0Safe_safe_GEA_227963.3478	347
0Safe_safe_GEA_227963.3479	210
0Safe_safe_GEA_227963.3480	206
0Safe_safe_GEA_227963.3481	225
0Safe_safe_GEA_227963.3482	562
0Safe_safe_GEA_227963.3483	1051
0Safe_safe_GEA_227963.3484	474
0Safe_safe_GEA_227963.3485	303
0Safe_safe_GEA_227963.3486	595
0Safe_safe_GEA_227963.3487	516
0Safe_safe_GEA_227963.3488	576
0Safe_safe_GEA_227963.3489	249
0Safe_safe_GEA_227963.3490	207
0Safe_safe_GEA_227963.3491	213
0Safe_safe_GEA_227963.3492	543
0Safe_safe_GEA_227963.3493	245
0Safe_safe_GEA_227963.3494	685
0Safe_safe_GEA_227963.3495	470
0Safe_safe_GEA_227963.3496	579
0Safe_safe_GEA_227963.3497	679
0Safe_safe_GEA_227963.3498	1025
0Safe_safe_GEA_227963.3499	208
0Safe_safe_GEA_227963.3500	337
0Safe_safe_GEA_227963.3501	343
0Safe_safe_GEA_227963.3502	438
0Safe_safe_GEA_227963.3503	769
0Safe_safe_GEA_227963.3504	563
0Safe_safe_GEA_227963.3505	193
0Safe_safe_GEA_227963.3506	287
0Safe_safe_GEA_227963.3507	245
0Safe_safe_GEA_227963.3508	273
0Safe_safe_GEA_227963.3509	818
0Safe_safe_GEA_227963.3510	153
0Safe_safe_GEA_227963.3511	263
0Safe_safe_GEA_227963.3512	599
0Safe_safe_GEA_227963.3513	527
0Safe_safe_GEA_227963.3514	544
0Safe_safe_GEA_227963.3515	334
0Safe_safe_GEA_227963.3516	634
0Safe_safe_GEA_227963.3517	314
0Safe_safe_GEA_227963.3518	364
0Safe_safe_GEA_227963.3519	186
0Safe_safe_GEA_227963.3520	430
0Safe_safe_GEA_227963.3521	374
0Safe_safe_GEA_227963.3522	598
0Safe_safe_GEA_227963.3523	1112
0Safe_safe_GEA_227963.3524	479
0Safe_safe_GEA_227963.3525	592
0Safe_safe_GEA_227963.3526	902
0Safe_safe_GEA_227963.3527	246
0Safe_safe_GEA_227963.3528	10
0Safe_safe_GEA_227963.3529	418
0Safe_safe_GEA_227963.3530	241
0Safe_safe_GEA_227963.3531	105
0Safe_safe_GEA_227963.3532	289
0Safe_safe_GEA_227963.3533	367
0Safe_safe_GEA_227963.3534	590
0Safe_safe_GEA_227963.3535	616
0Safe_safe_GEA_227963.3536	444
0Safe_safe_GEA_227963.3537	459
0Safe_safe_GEA_227963.3538	448
0Safe_safe_GEA_227963.3539	163
0Safe_safe_GEA_227963.3540	163
0Safe_safe_GEA_227963.3541	355
0Safe_safe_GEA_227963.3542	163
0Safe_safe_GEA_227963.3543	448
0Safe_safe_GEA_227963.3544	354
0Safe_safe_GEA_227963.3545	478
0Safe_safe_GEA_227963.3546	415
0Safe_safe_GEA_227963.3547	411
0Safe_safe_GEA_227963.3548	102
0Safe_safe_GEA_227963.3549	563
0Safe_safe_GEA_227963.3550	193
0Safe_safe_GEA_227963.3551	315
0Safe_safe_GEA_227963.3552	117
0Safe_safe_GEA_227963.3553	610
0Safe_safe_GEA_227963.3554	639
0Safe_safe_GEA_227963.3555	629
0Safe_safe_GEA_227963.3556	358
0Safe_safe_GEA_227963.3557	268
0Safe_safe_GEA_227963.3558	293
0Safe_safe_GEA_227963.3559	861
0Safe_safe_GEA_227963.3560	419
0Safe_safe_GEA_227963.3561	110
0Safe_safe_GEA_227963.3562	357
0Safe_safe_GEA_227963.3563	262
0Safe_safe_GEA_227963.3564	387
0Safe_safe_GEA_227963.3565	136
0Safe_safe_GEA_227963.3566	284
0Safe_safe_GEA_227963.3567	675
0Safe_safe_GEA_227963.3568	513
0Safe_safe_GEA_227963.3569	316
0Safe_safe_GEA_227963.3570	393
0Safe_safe_GEA_227963.3571	210
0Safe_safe_GEA_227963.3572	535
0Safe_safe_GEA_227963.3573	556
0Safe_safe_GEA_227963.3574	270
0Safe_safe_GEA_227963.3575	161
0Safe_safe_GEA_227963.3576	232
0Safe_safe_GEA_227963.3577	218
0Safe_safe_GEA_227963.3578	251
0Safe_safe_GEA_227963.3579	697
0Safe_safe_GEA_227963.3580	45
0Safe_safe_GEA_227963.3581	124
0Safe_safe_GEA_227963.3582	175
0Safe_safe_GEA_227963.3583	129
0Safe_safe_GEA_227963.3584	514
0Safe_safe_GEA_227963.3585	157
0Safe_safe_GEA_227963.3586	506
0Safe_safe_GEA_227963.3587	554
0Safe_safe_GEA_227963.3588	508
0Safe_safe_GEA_227963.3589	488
0Safe_safe_GEA_227963.3590	575
0Safe_safe_GEA_227963.3591	436
0Safe_safe_GEA_227963.3592	484
0Safe_safe_GEA_227963.3593	700
0Safe_safe_GEA_227963.3594	267
0Safe_safe_GEA_227963.3595	313
0Safe_safe_GEA_227963.3596	699
0Safe_safe_GEA_227963.3597	407
0Safe_safe_GEA_227963.3598	208
0Safe_safe_GEA_227963.3599	323
0Safe_safe_GEA_227963.3600	345
0Safe_safe_GEA_227963.3601	329
0Safe_safe_GEA_227963.3602	371
0Safe_safe_GEA_227963.3603	497
0Safe_safe_GEA_227963.3604	366
0Safe_safe_GEA_227963.3605	253
0Safe_safe_GEA_227963.3606	154
0Safe_safe_GEA_227963.3607	225
0Safe_safe_GEA_227963.3608	369
0Safe_safe_GEA_227963.3609	274
0Safe_safe_GEA_227963.3610	663
0Safe_safe_GEA_227963.3611	353
0Safe_safe_GEA_227963.3612	650
0Safe_safe_GEA_227963.3613	271
0Safe_safe_GEA_227963.3614	837
0Safe_safe_GEA_227963.3615	310
0Safe_safe_GEA_227963.3616	121
0Safe_safe_GEA_227963.3617	485
0Safe_safe_GEA_227963.3618	435
0Safe_safe_GEA_227963.3619	240
0Safe_safe_GEA_227963.3620	468
0Safe_safe_GEA_227963.3621	188
0Safe_safe_GEA_227963.3622	278
0Safe_safe_GEA_227963.3623	379
0Safe_safe_GEA_227963.3624	243
0Safe_safe_GEA_227963.3625	545
0Safe_safe_GEA_227963.3626	530
0Safe_safe_GEA_227963.3627	453
0Safe_safe_GEA_227963.3628	604
0Safe_safe_GEA_227963.3629	474
0Safe_safe_GEA_227963.3630	447
0Safe_safe_GEA_227963.3631	767
0Safe_safe_GEA_227963.3632	479
0Safe_safe_GEA_227963.3633	224
0Safe_safe_GEA_227963.3634	337
0Safe_safe_GEA_227963.3635	182
0Safe_safe_GEA_227963.3636	523
0Safe_safe_GEA_227963.3637	371
0Safe_safe_GEA_227963.3638	446
0Safe_safe_GEA_227963.3639	148
0Safe_safe_GEA_227963.3640	343
0Safe_safe_GEA_227963.3641	584
0Safe_safe_GEA_227963.3642	255
0Safe_safe_GEA_227963.3643	334
0Safe_safe_GEA_227963.3644	401
0Safe_safe_GEA_227963.3645	89
0Safe_safe_GEA_227963.3646	432
0Safe_safe_GEA_227963.3647	314
0Safe_safe_GEA_227963.3648	701
0Safe_safe_GEA_227963.3649	324
0Safe_safe_GEA_227963.3650	411
0Safe_safe_GEA_227963.3651	187
0Safe_safe_GEA_227963.3652	253
0Safe_safe_GEA_227963.3653	255
0Safe_safe_GEA_227963.3654	262
0Safe_safe_GEA_227963.3655	866
0Safe_safe_GEA_227963.3656	716
0Safe_safe_GEA_227963.3657	107
0Safe_safe_GEA_227963.3658	317
0Safe_safe_GEA_227963.3659	488
0Safe_safe_GEA_227963.3660	439
0Safe_safe_GEA_227963.3661	630
0Safe_safe_GEA_227963.3662	453
0Safe_safe_GEA_227963.3663	256
0Safe_safe_GEA_227963.3664	184
0Safe_safe_GEA_227963.3665	265
0Safe_safe_GEA_227963.3666	201
0Safe_safe_GEA_227963.3667	372
0Safe_safe_GEA_227963.3668	290
0Safe_safe_GEA_227963.3669	157
0Safe_safe_GEA_227963.3670	288
0Safe_safe_GEA_227963.3671	339
0Safe_safe_GEA_227963.3672	212
0Safe_safe_GEA_227963.3673	663
0Safe_safe_GEA_227963.3674	63
0Safe_safe_GEA_227963.3675	410
0Safe_safe_GEA_227963.3676	370
0Safe_safe_GEA_227963.3677	408
0Safe_safe_GEA_227963.3678	627
0Safe_safe_GEA_227963.3679	329
0Safe_safe_GEA_227963.3680	439
0Safe_safe_GEA_227963.3681	380
0Safe_safe_GEA_227963.3682	138
0Safe_safe_GEA_227963.3683	189
0Safe_safe_GEA_227963.3684	193
0Safe_safe_GEA_227963.3685	249
0Safe_safe_GEA_227963.3686	85
0Safe_safe_GEA_227963.3687	508
0Safe_safe_GEA_227963.3688	128
0Safe_safe_GEA_227963.3689	69
0Safe_safe_GEA_227963.3690	468
0Safe_safe_GEA_227963.3691	798
0Safe_safe_GEA_227963.3692	70
0Safe_safe_GEA_227963.3693	314
0Safe_safe_GEA_227963.3694	736
0Safe_safe_GEA_227963.3695	265
0Safe_safe_GEA_227963.3696	121
0Safe_safe_GEA_227963.3697	201
0Safe_safe_GEA_227963.3698	571
0Safe_safe_GEA_227963.3699	626
0Safe_safe_GEA_227963.3700	198
0Safe_safe_GEA_227963.3701	744
0Safe_safe_GEA_227963.3702	439
0Safe_safe_GEA_227963.3703	198
0Safe_safe_GEA_227963.3704	516
0Safe_safe_GEA_227963.3705	424
0Safe_safe_GEA_227963.3706	495
0Safe_safe_GEA_227963.3707	666
0Safe_safe_GEA_227963.3708	415
0Safe_safe_GEA_227963.3709	161
0Safe_safe_GEA_227963.3710	315
0Safe_safe_GEA_227963.3711	188
0Safe_safe_GEA_227963.3712	712
0Safe_safe_GEA_227963.3713	191
0Safe_safe_GEA_227963.3714	293
0Safe_safe_GEA_227963.3715	477
0Safe_safe_GEA_227963.3716	979
0Safe_safe_GEA_227963.3717	458
0Safe_safe_GEA_227963.3718	285
0Safe_safe_GEA_227963.3719	287
0Safe_safe_GEA_227963.3720	358
0Safe_safe_GEA_227963.3721	250
0Safe_safe_GEA_227963.3722	358
0Safe_safe_GEA_227963.3723	305
0Safe_safe_GEA_227963.3724	271
0Safe_safe_GEA_227963.3725	400
0Safe_safe_GEA_227963.3726	382
0Safe_safe_GEA_227963.3727	652
0Safe_safe_GEA_227963.3728	388
0Safe_safe_GEA_227963.3729	470
0Safe_safe_GEA_227963.3730	176
0Safe_safe_GEA_227963.3731	131
0Safe_safe_GEA_227963.3732	295
0Safe_safe_GEA_227963.3733	245
0Safe_safe_GEA_227963.3734	688
0Safe_safe_GEA_227963.3735	647
0Safe_safe_GEA_227963.3736	266
0Safe_safe_GEA_227963.3737	309
0Safe_safe_GEA_227963.3738	308
0Safe_safe_GEA_227963.3739	308
0Safe_safe_GEA_227963.3740	204
0Safe_safe_GEA_227963.3741	786
0Safe_safe_GEA_227963.3742	499
0Safe_safe_GEA_227963.3743	480
0Safe_safe_GEA_227963.3744	665
0Safe_safe_GEA_227963.3745	206
0Safe_safe_GEA_227963.3746	244
0Safe_safe_GEA_227963.3747	458
0Safe_safe_GEA_227963.3748	681
0Safe_safe_GEA_227963.3749	68
0Safe_safe_GEA_227963.3750	693
0Safe_safe_GEB_227963.3766	1
0Safe_safe_GEB_227963.3811	1
0Safe_safe_GEB_227963.3938	1
0Safe_safe_GEB_227963.3945	1
0Safe_safe_GEB_227963.3954	1
0Safe_safe_GEB_227963.3996	1
0Safe_safe_GEB_227963.4083	1
0Safe_safe_MPA_227963.4314	1
0Safe_safe_MPB_227963.5713	1
0Safe_safe_MPB_227963.5749	208
0Safe_safe_MPB_227963.5990	380
0Safe_safe_MU1A_227963.1896	1
0Safe_safe_MU1A_227963.2019	362
0Safe_safe_MU1A_227963.2046	1
0Safe_safe_MU1A_227963.2061	6
0Safe_safe_MU1A_227963.2068	9
0Safe_safe_MU1A_227963.2069	11
0Safe_safe_MU1B_227963.1047	189
0Safe_safe_MU1B_227963.1092	328
0Safe_safe_MU1B_227963.787	16
0Safe_safe_MU1B_227963.834	584
0Safe_safe_MU2A_227963.2422	8
0Safe_safe_MU2A_227963.2447	305
0Safe_safe_MU2A_227963.2550	1
0Safe_safe_SPA_227963.5299	1
0Safe_safe_SPA_227963.5325	16
0Safe_safe_SPB_227963.6320	347
0Safe_safe_TMMA_227963.2666	2
0Safe_safe_TMMA_227963.2729	68
0Safe_safe_TMMA_227963.2888	2
0Safe_safe_TMMA_227963.2928	193
0Safe_safe_TMMA_227963.2943	34
0Safe_safe_TMMB_227963.3006	38
0Safe_safe_TMMB_227963.3028	329
0Safe_safe_TMMB_227963.3033	12
0Safe_safe_TMMB_227963.3070	5
0Safe_safe_TMMB_227963.3108	6
0Safe_safe_TMMB_227963.3125	13
0Safe_safe_TMMB_227963.3126	61
0Safe_safe_TMMB_227963.3226	22
0Safe_safe_TMMB_227963.3255	2
0Safe_safe_TMMB_227963.3304	1
0Safe_safe_TMMB_227963.3311	1
0Safe_safe_U1A_227963.6672	329
0Safe_safe_U2A_227963.1618	12
0Safe_safe_U2A_227963.1863	50
0Safe_safe_U2B_227963.1381	1
ENSMUSG00000000088_Cox5a_DTKPA_96979.5	2
ENSMUSG00000000223_Drp2_TMMB_187202.4	54
ENSMUSG00000000244_Tspan32_GEA_126882.1	424
ENSMUSG00000000244_Tspan32_GEA_126883.2	397
ENSMUSG00000000244_Tspan32_GEA_126884.3	216
ENSMUSG00000000244_Tspan32_GEA_126885.4	595
ENSMUSG00000000244_Tspan32_GEA_126886.5	672
ENSMUSG00000000244_Tspan32_GEA_126887.6	211
ENSMUSG00000000244_Tspan32_GEA_126888.7	317
ENSMUSG00000000244_Tspan32_GEA_126889.8	161
ENSMUSG00000000244_Tspan32_GEA_126890.9	756
ENSMUSG00000000244_Tspan32_GEA_126891.10	312
ENSMUSG00000000617_Grm6_GEA_181568.1	526
ENSMUSG00000000617_Grm6_GEA_181569.2	509
ENSMUSG00000000617_Grm6_GEA_181570.3	507
ENSMUSG00000000617_Grm6_GEA_181571.4	385
ENSMUSG00000000617_Grm6_GEA_181572.5	349
ENSMUSG00000000617_Grm6_GEA_181573.6	541
ENSMUSG00000000617_Grm6_GEA_181574.7	955
ENSMUSG00000000617_Grm6_GEA_181575.8	96
ENSMUSG00000000617_Grm6_GEA_181576.9	358
ENSMUSG00000000617_Grm6_GEA_181577.10	612
ENSMUSG00000000730_Dnmt3l_GEA_23842.1	253
ENSMUSG00000000730_Dnmt3l_GEA_23843.2	524
ENSMUSG00000000730_Dnmt3l_GEA_23844.3	303
ENSMUSG00000000730_Dnmt3l_GEA_23845.4	463
ENSMUSG00000000730_Dnmt3l_GEA_23846.5	359
ENSMUSG00000000730_Dnmt3l_GEA_23847.6	351
ENSMUSG00000000730_Dnmt3l_GEA_23848.7	541
ENSMUSG00000000730_Dnmt3l_GEA_23849.8	920
ENSMUSG00000000730_Dnmt3l_GEA_23850.9	188
ENSMUSG00000000730_Dnmt3l_GEA_23851.10	573
ENSMUSG00000000823_Znf512b_GEA_91373.1	385
ENSMUSG00000000823_Znf512b_GEA_91374.2	782
ENSMUSG00000000823_Znf512b_GEA_91375.3	795
ENSMUSG00000000823_Znf512b_GEA_91376.4	307
ENSMUSG00000000823_Znf512b_GEA_91377.5	261
ENSMUSG00000000823_Znf512b_GEA_91378.6	475
ENSMUSG00000000823_Znf512b_GEA_91379.7	479
ENSMUSG00000000823_Znf512b_GEA_91380.8	276
ENSMUSG00000000823_Znf512b_GEA_91381.9	478
ENSMUSG00000000823_Znf512b_GEA_91382.10	712
ENSMUSG00000000942_Hoxa4_GEA_220076.1	561
ENSMUSG00000000942_Hoxa4_GEA_220077.2	92
ENSMUSG00000000942_Hoxa4_GEA_220078.3	360
ENSMUSG00000000942_Hoxa4_GEA_220079.4	351
ENSMUSG00000000942_Hoxa4_GEA_220080.5	409
ENSMUSG00000000942_Hoxa4_GEA_220081.6	160
ENSMUSG00000000942_Hoxa4_GEA_220082.7	155
ENSMUSG00000000942_Hoxa4_GEA_220083.8	593
ENSMUSG00000000942_Hoxa4_GEA_220084.9	949
ENSMUSG00000000942_Hoxa4_GEA_220085.10	415
ENSMUSG00000001065_Zfp276_GEA_199040.1	185
ENSMUSG00000001065_Zfp276_GEA_199041.2	568
ENSMUSG00000001065_Zfp276_GEA_199042.3	341
ENSMUSG00000001065_Zfp276_GEA_199043.4	431
ENSMUSG00000001065_Zfp276_GEA_199044.5	582
ENSMUSG00000001065_Zfp276_GEA_199045.6	589
ENSMUSG00000001065_Zfp276_GEA_199046.7	418
ENSMUSG00000001065_Zfp276_GEA_199047.8	511
ENSMUSG00000001065_Zfp276_GEA_199048.9	325
ENSMUSG00000001065_Zfp276_GEA_199049.10	259
ENSMUSG00000001100_Poldip2_TMMA_211599.5	9
ENSMUSG00000001158_Snrnp27_GEA_9626.1	457
ENSMUSG00000001158_Snrnp27_GEA_9627.2	267
ENSMUSG00000001158_Snrnp27_GEA_9628.3	273
ENSMUSG00000001158_Snrnp27_GEA_9629.4	340
ENSMUSG00000001158_Snrnp27_GEA_9630.5	79
ENSMUSG00000001158_Snrnp27_GEA_9631.6	77
ENSMUSG00000001158_Snrnp27_GEA_9632.7	502
ENSMUSG00000001158_Snrnp27_GEA_9633.8	411
ENSMUSG00000001158_Snrnp27_GEA_9634.9	742
ENSMUSG00000001158_Snrnp27_GEA_9635.10	495
ENSMUSG00000001383_Zmat2_GEA_62811.1	103
ENSMUSG00000001383_Zmat2_GEA_62812.2	61
ENSMUSG00000001383_Zmat2_GEA_62813.3	76
ENSMUSG00000001383_Zmat2_GEA_62814.4	148
ENSMUSG00000001383_Zmat2_GEA_62815.5	216
ENSMUSG00000001383_Zmat2_GEA_62816.6	424
ENSMUSG00000001383_Zmat2_GEA_62817.7	166
ENSMUSG00000001383_Zmat2_GEA_62818.8	229
ENSMUSG00000001383_Zmat2_GEA_62819.9	51
ENSMUSG00000001383_Zmat2_GEA_62820.10	190
ENSMUSG00000001419_Mef2d_MU1B_158443.3	1
ENSMUSG00000001504_Irx2_GEA_4284.1	252
ENSMUSG00000001504_Irx2_GEA_4285.2	293
ENSMUSG00000001504_Irx2_GEA_4286.3	451
ENSMUSG00000001504_Irx2_GEA_4287.4	613
ENSMUSG00000001504_Irx2_GEA_4288.5	624
ENSMUSG00000001504_Irx2_GEA_4289.6	230
ENSMUSG00000001504_Irx2_GEA_4290.7	333
ENSMUSG00000001504_Irx2_GEA_4291.8	630
ENSMUSG00000001504_Irx2_GEA_4292.9	503
ENSMUSG00000001504_Irx2_GEA_4293.10	476
ENSMUSG00000001517_Foxm1_GEA_147873.1	521
ENSMUSG00000001517_Foxm1_GEA_147874.2	487
ENSMUSG00000001517_Foxm1_GEA_147875.3	552
ENSMUSG00000001517_Foxm1_GEA_147876.4	327
ENSMUSG00000001517_Foxm1_GEA_147877.5	409
ENSMUSG00000001517_Foxm1_GEA_147878.6	333
ENSMUSG00000001517_Foxm1_GEA_147879.7	215
ENSMUSG00000001517_Foxm1_GEA_147880.8	296
ENSMUSG00000001517_Foxm1_GEA_147881.9	208
ENSMUSG00000001517_Foxm1_GEA_147882.10	87
ENSMUSG00000001542_Ell2_GEA_121734.1	868
ENSMUSG00000001542_Ell2_GEA_121735.2	304
ENSMUSG00000001542_Ell2_GEA_121736.3	631
ENSMUSG00000001542_Ell2_GEA_121737.4	426
ENSMUSG00000001542_Ell2_GEA_121738.5	370
ENSMUSG00000001542_Ell2_GEA_121739.6	850
ENSMUSG00000001542_Ell2_GEA_121740.7	188
ENSMUSG00000001542_Ell2_GEA_121741.8	261
ENSMUSG00000001542_Ell2_GEA_121742.9	781
ENSMUSG00000001542_Ell2_GEA_121743.10	473
ENSMUSG00000001657_Hoxc8_GEA_127785.1	461
ENSMUSG00000001657_Hoxc8_GEA_127786.2	173
ENSMUSG00000001657_Hoxc8_GEA_127787.3	211
ENSMUSG00000001657_Hoxc8_GEA_127788.4	272
ENSMUSG00000001657_Hoxc8_GEA_127789.5	311
ENSMUSG00000001657_Hoxc8_GEA_127790.6	618
ENSMUSG00000001657_Hoxc8_GEA_127791.7	213
ENSMUSG00000001657_Hoxc8_GEA_127792.8	218
ENSMUSG00000001657_Hoxc8_GEA_127793.9	258
ENSMUSG00000001657_Hoxc8_GEA_127794.10	239
ENSMUSG00000001661_Hoxc6_GEA_80632.1	338
ENSMUSG00000001661_Hoxc6_GEA_80633.2	434
ENSMUSG00000001661_Hoxc6_GEA_80634.3	535
ENSMUSG00000001661_Hoxc6_GEA_80635.4	340
ENSMUSG00000001661_Hoxc6_GEA_80636.5	910
ENSMUSG00000001661_Hoxc6_GEA_80637.6	674
ENSMUSG00000001661_Hoxc6_GEA_80638.7	503
ENSMUSG00000001661_Hoxc6_GEA_80639.8	616
ENSMUSG00000001661_Hoxc6_GEA_80640.9	162
ENSMUSG00000001661_Hoxc6_GEA_80641.10	495
ENSMUSG00000001741_Il16_U2A_202104.5	5
ENSMUSG00000001815_Evx2_GEA_64997.1	265
ENSMUSG00000001815_Evx2_GEA_64998.2	219
ENSMUSG00000001815_Evx2_GEA_64999.3	463
ENSMUSG00000001815_Evx2_GEA_65000.4	489
ENSMUSG00000001815_Evx2_GEA_65001.5	1213
ENSMUSG00000001815_Evx2_GEA_65002.6	553
ENSMUSG00000001815_Evx2_GEA_65003.7	512
ENSMUSG00000001815_Evx2_GEA_65004.8	484
ENSMUSG00000001815_Evx2_GEA_65005.9	506
ENSMUSG00000001815_Evx2_GEA_65006.10	564
ENSMUSG00000001823_Hoxd12_GEA_39875.1	570
ENSMUSG00000001823_Hoxd12_GEA_39876.2	374
ENSMUSG00000001823_Hoxd12_GEA_39877.3	68
ENSMUSG00000001823_Hoxd12_GEA_39878.4	420
ENSMUSG00000001823_Hoxd12_GEA_39879.5	361
ENSMUSG00000001823_Hoxd12_GEA_39880.6	221
ENSMUSG00000001823_Hoxd12_GEA_39881.7	330
ENSMUSG00000001823_Hoxd12_GEA_39882.8	432
ENSMUSG00000001823_Hoxd12_GEA_39883.9	162
ENSMUSG00000001823_Hoxd12_GEA_39884.10	214
ENSMUSG00000001910_Nacc1_GEA_54200.1	557
ENSMUSG00000001910_Nacc1_GEA_54201.2	413
ENSMUSG00000001910_Nacc1_GEA_54202.3	310
ENSMUSG00000001910_Nacc1_GEA_54203.4	353
ENSMUSG00000001910_Nacc1_GEA_54204.5	371
ENSMUSG00000001910_Nacc1_GEA_54205.6	495
ENSMUSG00000001910_Nacc1_GEA_54206.7	636
ENSMUSG00000001910_Nacc1_GEA_54207.8	905
ENSMUSG00000001910_Nacc1_GEA_54208.9	428
ENSMUSG00000001910_Nacc1_GEA_54209.10	515
ENSMUSG00000001988_Npas1_GEA_147173.1	601
ENSMUSG00000001988_Npas1_GEA_147174.2	268
ENSMUSG00000001988_Npas1_GEA_147175.3	266
ENSMUSG00000001988_Npas1_GEA_147176.4	720
ENSMUSG00000001988_Npas1_GEA_147177.5	437
ENSMUSG00000001988_Npas1_GEA_147178.6	402
ENSMUSG00000001988_Npas1_GEA_147179.7	1226
ENSMUSG00000001988_Npas1_GEA_147180.8	444
ENSMUSG00000001988_Npas1_GEA_147181.9	548
ENSMUSG00000001988_Npas1_GEA_147182.10	634
ENSMUSG00000002057_Foxn1_GEA_4044.1	300
ENSMUSG00000002057_Foxn1_GEA_4045.2	334
ENSMUSG00000002057_Foxn1_GEA_4046.3	542
ENSMUSG00000002057_Foxn1_GEA_4047.4	466
ENSMUSG00000002057_Foxn1_GEA_4048.5	415
ENSMUSG00000002057_Foxn1_GEA_4049.6	459
ENSMUSG00000002057_Foxn1_GEA_4050.7	282
ENSMUSG00000002057_Foxn1_GEA_4051.8	800
ENSMUSG00000002057_Foxn1_GEA_4052.9	478
ENSMUSG00000002057_Foxn1_GEA_4053.10	605
ENSMUSG00000002100_Mybpc3_TMMB_40253.9	15
ENSMUSG00000002107_Celf2_GEA_40235.1	42
ENSMUSG00000002107_Celf2_GEA_40236.2	435
ENSMUSG00000002107_Celf2_GEA_40237.3	413
ENSMUSG00000002107_Celf2_GEA_40238.4	585
ENSMUSG00000002107_Celf2_GEA_40239.5	314
ENSMUSG00000002107_Celf2_GEA_40240.6	216
ENSMUSG00000002107_Celf2_GEA_40241.7	108
ENSMUSG00000002107_Celf2_GEA_40242.8	761
ENSMUSG00000002107_Celf2_GEA_40243.9	206
ENSMUSG00000002107_Celf2_GEA_40244.10	362
ENSMUSG00000002280_Narfl_GEA_65437.1	177
ENSMUSG00000002280_Narfl_GEA_65438.2	216
ENSMUSG00000002280_Narfl_GEA_65439.3	37
ENSMUSG00000002280_Narfl_GEA_65440.4	391
ENSMUSG00000002280_Narfl_GEA_65441.5	46
ENSMUSG00000002280_Narfl_GEA_65442.6	247
ENSMUSG00000002280_Narfl_GEA_65443.7	387
ENSMUSG00000002280_Narfl_GEA_65444.8	73
ENSMUSG00000002280_Narfl_GEA_65445.9	258
ENSMUSG00000002280_Narfl_GEA_65446.10	331
ENSMUSG00000002345_2310045N01Rik_GEA_10466.1	432
ENSMUSG00000002345_2310045N01Rik_GEA_10467.2	584
ENSMUSG00000002345_2310045N01Rik_GEA_10468.3	233
ENSMUSG00000002345_2310045N01Rik_GEA_10469.4	440
ENSMUSG00000002345_2310045N01Rik_GEA_10470.5	504
ENSMUSG00000002345_2310045N01Rik_GEA_10471.6	363
ENSMUSG00000002345_2310045N01Rik_GEA_10472.7	722
ENSMUSG00000002345_2310045N01Rik_GEA_10473.8	500
ENSMUSG00000002345_2310045N01Rik_GEA_10474.9	182
ENSMUSG00000002345_2310045N01Rik_GEA_10475.10	688
ENSMUSG00000002455_Prpf6_GEA_203849.1	3
ENSMUSG00000002455_Prpf6_GEA_203850.2	94
ENSMUSG00000002455_Prpf6_GEA_203851.3	73
ENSMUSG00000002455_Prpf6_GEA_203852.4	65
ENSMUSG00000002455_Prpf6_GEA_203853.5	159
ENSMUSG00000002455_Prpf6_GEA_203854.6	14
ENSMUSG00000002455_Prpf6_GEA_203855.7	72
ENSMUSG00000002455_Prpf6_GEA_203856.8	126
ENSMUSG00000002455_Prpf6_GEA_203857.9	62
ENSMUSG00000002455_Prpf6_GEA_203858.10	76
ENSMUSG00000002602_Axl_GEA_37747.1	531
ENSMUSG00000002602_Axl_GEA_37748.2	539
ENSMUSG00000002602_Axl_GEA_37749.3	387
ENSMUSG00000002602_Axl_GEA_37750.4	172
ENSMUSG00000002602_Axl_GEA_37751.5	417
ENSMUSG00000002602_Axl_GEA_37752.6	201
ENSMUSG00000002602_Axl_GEA_37753.7	896
ENSMUSG00000002602_Axl_GEA_37754.8	335
ENSMUSG00000002602_Axl_GEA_37755.9	727
ENSMUSG00000002602_Axl_GEA_37756.10	376
ENSMUSG00000002658_Gtf2f1_GEA_70946.1	70
ENSMUSG00000002658_Gtf2f1_GEA_70947.2	233
ENSMUSG00000002658_Gtf2f1_GEA_70948.3	229
ENSMUSG00000002658_Gtf2f1_GEA_70949.4	51
ENSMUSG00000002658_Gtf2f1_GEA_70950.5	207
ENSMUSG00000002658_Gtf2f1_GEA_70951.6	396
ENSMUSG00000002658_Gtf2f1_GEA_70952.7	241
ENSMUSG00000002658_Gtf2f1_GEA_70953.8	150
ENSMUSG00000002658_Gtf2f1_GEA_70954.9	458
ENSMUSG00000002658_Gtf2f1_GEA_70955.10	515
ENSMUSG00000002679_Med6_GEA_129980.1	15
ENSMUSG00000002679_Med6_GEA_129981.2	104
ENSMUSG00000002679_Med6_GEA_129982.3	27
ENSMUSG00000002679_Med6_GEA_129983.4	2
ENSMUSG00000002679_Med6_GEA_129984.5	49
ENSMUSG00000002679_Med6_GEA_129985.6	298
ENSMUSG00000002679_Med6_GEA_129986.7	281
ENSMUSG00000002679_Med6_GEA_129987.8	464
ENSMUSG00000002679_Med6_GEA_129988.9	326
ENSMUSG00000002679_Med6_GEA_129989.10	59
ENSMUSG00000002814_Top3a_ACOCB_40569.5	6
ENSMUSG00000002835_Chaf1a_ACOCB_209865.10	6
ENSMUSG00000002885_Cd97_GEA_133531.1	313
ENSMUSG00000002885_Cd97_GEA_133532.2	520
ENSMUSG00000002885_Cd97_GEA_133533.3	458
ENSMUSG00000002885_Cd97_GEA_133534.4	161
ENSMUSG00000002885_Cd97_GEA_133535.5	325
ENSMUSG00000002885_Cd97_GEA_133536.6	262
ENSMUSG00000002885_Cd97_GEA_133537.7	118
ENSMUSG00000002885_Cd97_GEA_133538.8	415
ENSMUSG00000002885_Cd97_GEA_133539.9	532
ENSMUSG00000002885_Cd97_GEA_133540.10	414
ENSMUSG00000003178_Mical3_TMMB_9317.2	28
ENSMUSG00000003234_Abcf3_GEA_26968.1	364
ENSMUSG00000003234_Abcf3_GEA_26969.2	617
ENSMUSG00000003234_Abcf3_GEA_26970.3	295
ENSMUSG00000003234_Abcf3_GEA_26971.4	569
ENSMUSG00000003234_Abcf3_GEA_26972.5	151
ENSMUSG00000003234_Abcf3_GEA_26973.6	461
ENSMUSG00000003234_Abcf3_GEA_26974.7	366
ENSMUSG00000003234_Abcf3_GEA_26975.8	250
ENSMUSG00000003234_Abcf3_GEA_26976.9	151
ENSMUSG00000003234_Abcf3_GEA_26977.10	163
ENSMUSG00000003411_Rab3b_TMMA_123053.7	35
ENSMUSG00000003452_Bicd1_GEA_5952.1	503
ENSMUSG00000003452_Bicd1_GEA_5953.2	488
ENSMUSG00000003452_Bicd1_GEA_5954.3	408
ENSMUSG00000003452_Bicd1_GEA_5955.4	340
ENSMUSG00000003452_Bicd1_GEA_5956.5	254
ENSMUSG00000003452_Bicd1_GEA_5957.6	425
ENSMUSG00000003452_Bicd1_GEA_5958.7	196
ENSMUSG00000003452_Bicd1_GEA_5959.8	591
ENSMUSG00000003452_Bicd1_GEA_5960.9	67
ENSMUSG00000003452_Bicd1_GEA_5961.10	215
ENSMUSG00000003505_Psg18_GEA_197242.1	383
ENSMUSG00000003505_Psg18_GEA_197243.2	543
ENSMUSG00000003505_Psg18_GEA_197244.3	447
ENSMUSG00000003505_Psg18_GEA_197245.4	719
ENSMUSG00000003505_Psg18_GEA_197246.5	252
ENSMUSG00000003505_Psg18_GEA_197247.6	179
ENSMUSG00000003505_Psg18_GEA_197248.7	361
ENSMUSG00000003505_Psg18_GEA_197249.8	315
ENSMUSG00000003505_Psg18_GEA_197250.9	257
ENSMUSG00000003505_Psg18_GEA_197251.10	285
ENSMUSG00000003662_Ciao1_GEA_88305.1	2
ENSMUSG00000003662_Ciao1_GEA_88306.2	228
ENSMUSG00000003662_Ciao1_GEA_88307.3	12
ENSMUSG00000003662_Ciao1_GEA_88308.4	67
ENSMUSG00000003662_Ciao1_GEA_88309.5	87
ENSMUSG00000003662_Ciao1_GEA_88310.6	101
ENSMUSG00000003662_Ciao1_GEA_88311.7	103
ENSMUSG00000003662_Ciao1_GEA_88312.8	33
ENSMUSG00000003662_Ciao1_GEA_88313.9	1
ENSMUSG00000003662_Ciao1_GEA_88314.10	149
ENSMUSG00000003721_Insig2_TMMA_18553.2	15
ENSMUSG00000003847_Nfat5_GEA_177834.1	358
ENSMUSG00000003847_Nfat5_GEA_177835.2	471
ENSMUSG00000003847_Nfat5_GEA_177836.3	165
ENSMUSG00000003847_Nfat5_GEA_177837.4	533
ENSMUSG00000003847_Nfat5_GEA_177838.5	304
ENSMUSG00000003847_Nfat5_GEA_177839.6	41
ENSMUSG00000003847_Nfat5_GEA_177840.7	63
ENSMUSG00000003847_Nfat5_GEA_177841.8	712
ENSMUSG00000003847_Nfat5_GEA_177842.9	148
ENSMUSG00000003847_Nfat5_GEA_177843.10	157
ENSMUSG00000003970_Rpl8_GEA_81964.1	1278
ENSMUSG00000003970_Rpl8_GEA_81965.2	25
ENSMUSG00000003970_Rpl8_GEA_81966.3	24
ENSMUSG00000003970_Rpl8_GEA_81967.4	378
ENSMUSG00000003970_Rpl8_GEA_81969.6	180
ENSMUSG00000003970_Rpl8_GEA_81970.7	5
ENSMUSG00000004054_Map3k11_GEA_189266.1	628
ENSMUSG00000004054_Map3k11_GEA_189267.2	460
ENSMUSG00000004054_Map3k11_GEA_189268.3	146
ENSMUSG00000004054_Map3k11_GEA_189269.4	150
ENSMUSG00000004054_Map3k11_GEA_189270.5	106
ENSMUSG00000004054_Map3k11_GEA_189271.6	284
ENSMUSG00000004054_Map3k11_GEA_189272.7	277
ENSMUSG00000004054_Map3k11_GEA_189273.8	318
ENSMUSG00000004054_Map3k11_GEA_189274.9	415
ENSMUSG00000004054_Map3k11_GEA_189275.10	508
ENSMUSG00000004105_Angptl2_GEB_33269.8	1
ENSMUSG00000004268_Emg1_GEB_102504.5	1
ENSMUSG00000004317_Clcn5_TMMB_198555.4	3
ENSMUSG00000004328_Hif3a_GEA_172534.1	505
ENSMUSG00000004328_Hif3a_GEA_172535.2	348
ENSMUSG00000004328_Hif3a_GEA_172536.3	480
ENSMUSG00000004328_Hif3a_GEA_172537.4	750
ENSMUSG00000004328_Hif3a_GEA_172538.5	481
ENSMUSG00000004328_Hif3a_GEA_172539.6	507
ENSMUSG00000004328_Hif3a_GEA_172540.7	369
ENSMUSG00000004328_Hif3a_GEA_172541.8	266
ENSMUSG00000004328_Hif3a_GEA_172542.9	245
ENSMUSG00000004328_Hif3a_GEA_172543.10	496
ENSMUSG00000004356_Utp20_GEA_79840.1	445
ENSMUSG00000004356_Utp20_GEA_79841.2	112
ENSMUSG00000004356_Utp20_GEA_79842.3	28
ENSMUSG00000004356_Utp20_GEA_79843.4	20
ENSMUSG00000004356_Utp20_GEA_79844.5	333
ENSMUSG00000004356_Utp20_GEA_79845.6	152
ENSMUSG00000004356_Utp20_GEA_79846.7	140
ENSMUSG00000004356_Utp20_GEA_79847.8	214
ENSMUSG00000004356_Utp20_GEA_79848.9	15
ENSMUSG00000004356_Utp20_GEA_79849.10	103
ENSMUSG00000004364_Cul3_GEA_54500.1	5
ENSMUSG00000004364_Cul3_GEA_54501.2	74
ENSMUSG00000004364_Cul3_GEA_54502.3	53
ENSMUSG00000004364_Cul3_GEA_54503.4	126
ENSMUSG00000004364_Cul3_GEA_54504.5	57
ENSMUSG00000004364_Cul3_GEA_54505.6	207
ENSMUSG00000004364_Cul3_GEA_54506.7	105
ENSMUSG00000004364_Cul3_GEA_54507.8	92
ENSMUSG00000004364_Cul3_GEA_54508.9	48
ENSMUSG00000004364_Cul3_GEA_54509.10	214
ENSMUSG00000004542_Psg19_GEA_70529.1	615
ENSMUSG00000004542_Psg19_GEA_70530.2	328
ENSMUSG00000004542_Psg19_GEA_70531.3	294
ENSMUSG00000004542_Psg19_GEA_70532.4	575
ENSMUSG00000004542_Psg19_GEA_70533.5	374
ENSMUSG00000004542_Psg19_GEA_70534.6	329
ENSMUSG00000004542_Psg19_GEA_70535.7	976
ENSMUSG00000004542_Psg19_GEA_70536.8	324
ENSMUSG00000004542_Psg19_GEA_70537.9	125
ENSMUSG00000004542_Psg19_GEA_70538.10	428
ENSMUSG00000004568_Arhgef18_TMMB_12169.4	1
ENSMUSG00000004661_Arid3b_GEA_73438.2	229
ENSMUSG00000004661_Arid3b_GEA_73439.3	274
ENSMUSG00000004661_Arid3b_GEA_73441.5	625
ENSMUSG00000004661_Arid3b_GEA_73442.6	836
ENSMUSG00000004661_Arid3b_GEA_73443.7	331
ENSMUSG00000004661_Arid3b_GEA_73444.8	434
ENSMUSG00000004661_Arid3b_GEA_73445.9	218
ENSMUSG00000004661_Arid3b_GEA_73446.10	583
ENSMUSG00000004864_Mapk13_GEA_45605.1	519
ENSMUSG00000004864_Mapk13_GEA_45606.2	274
ENSMUSG00000004864_Mapk13_GEA_45607.3	430
ENSMUSG00000004864_Mapk13_GEA_45608.4	621
ENSMUSG00000004864_Mapk13_GEA_45609.5	694
ENSMUSG00000004864_Mapk13_GEA_45610.6	560
ENSMUSG00000004864_Mapk13_GEA_45611.7	397
ENSMUSG00000004864_Mapk13_GEA_45612.8	290
ENSMUSG00000004864_Mapk13_GEA_45613.9	305
ENSMUSG00000004864_Mapk13_GEA_45614.10	393
ENSMUSG00000004936_Map2k1_GEA_201140.1	445
ENSMUSG00000004936_Map2k1_GEA_201141.2	315
ENSMUSG00000004936_Map2k1_GEA_201142.3	860
ENSMUSG00000004936_Map2k1_GEA_201143.4	538
ENSMUSG00000004936_Map2k1_GEA_201144.5	429
ENSMUSG00000004936_Map2k1_GEA_201145.6	478
ENSMUSG00000004936_Map2k1_GEA_201146.7	358
ENSMUSG00000004936_Map2k1_GEA_201147.8	218
ENSMUSG00000004936_Map2k1_GEA_201148.9	596
ENSMUSG00000004936_Map2k1_GEA_201149.10	351
ENSMUSG00000005043_Sgsh_GEA_190046.1	852
ENSMUSG00000005043_Sgsh_GEA_190047.2	482
ENSMUSG00000005043_Sgsh_GEA_190048.3	457
ENSMUSG00000005043_Sgsh_GEA_190049.4	313
ENSMUSG00000005043_Sgsh_GEA_190050.5	552
ENSMUSG00000005043_Sgsh_GEA_190051.6	699
ENSMUSG00000005043_Sgsh_GEA_190052.7	747
ENSMUSG00000005043_Sgsh_GEA_190053.8	624
ENSMUSG00000005043_Sgsh_GEA_190054.9	743
ENSMUSG00000005043_Sgsh_GEA_190055.10	589
ENSMUSG00000005267_Zfp287_GEB_136889.8	1
ENSMUSG00000005268_Prlr_DTKPA_23051.10	1
ENSMUSG00000005354_Txn2_TMMB_155147.7	4
ENSMUSG00000005503_Evx1_GEA_216941.1	552
ENSMUSG00000005503_Evx1_GEA_216942.2	579
ENSMUSG00000005503_Evx1_GEA_216943.3	226
ENSMUSG00000005503_Evx1_GEA_216944.4	344
ENSMUSG00000005503_Evx1_GEA_216945.5	271
ENSMUSG00000005503_Evx1_GEA_216946.6	343
ENSMUSG00000005503_Evx1_GEA_216947.7	288
ENSMUSG00000005503_Evx1_GEA_216948.8	277
ENSMUSG00000005503_Evx1_GEA_216949.9	657
ENSMUSG00000005503_Evx1_GEA_216950.10	232
ENSMUSG00000005621_Zfp592_GEA_87985.1	629
ENSMUSG00000005621_Zfp592_GEA_87986.2	86
ENSMUSG00000005621_Zfp592_GEA_87987.3	657
ENSMUSG00000005621_Zfp592_GEA_87988.4	400
ENSMUSG00000005621_Zfp592_GEA_87989.5	620
ENSMUSG00000005621_Zfp592_GEA_87990.6	142
ENSMUSG00000005621_Zfp592_GEA_87991.7	238
ENSMUSG00000005621_Zfp592_GEA_87992.8	291
ENSMUSG00000005621_Zfp592_GEA_87993.9	224
ENSMUSG00000005621_Zfp592_GEA_87994.10	188
ENSMUSG00000005674_Tomm40l_TMMA_62203.3	30
ENSMUSG00000005718_Tfap4_GEA_220096.1	100
ENSMUSG00000005718_Tfap4_GEA_220097.2	522
ENSMUSG00000005718_Tfap4_GEA_220098.3	87
ENSMUSG00000005718_Tfap4_GEA_220099.4	282
ENSMUSG00000005718_Tfap4_GEA_220100.5	106
ENSMUSG00000005718_Tfap4_GEA_220101.6	111
ENSMUSG00000005718_Tfap4_GEA_220102.7	573
ENSMUSG00000005718_Tfap4_GEA_220103.8	388
ENSMUSG00000005718_Tfap4_GEA_220104.9	435
ENSMUSG00000005718_Tfap4_GEA_220105.10	369
ENSMUSG00000005891_Prl4a1_MU2A_129842.3	8
ENSMUSG00000005968_Tuft1_ACOCA_42332.9	2
ENSMUSG00000006019_Dhx34_GEA_171934.1	605
ENSMUSG00000006019_Dhx34_GEA_171935.2	794
ENSMUSG00000006019_Dhx34_GEA_171936.3	593
ENSMUSG00000006019_Dhx34_GEA_171937.4	326
ENSMUSG00000006019_Dhx34_GEA_171938.5	185
ENSMUSG00000006019_Dhx34_GEA_171939.6	702
ENSMUSG00000006019_Dhx34_GEA_171940.7	674
ENSMUSG00000006019_Dhx34_GEA_171941.8	644
ENSMUSG00000006019_Dhx34_GEA_171942.9	673
ENSMUSG00000006019_Dhx34_GEA_171943.10	620
ENSMUSG00000006050_Sra1_GEA_53800.1	520
ENSMUSG00000006050_Sra1_GEA_53801.2	412
ENSMUSG00000006050_Sra1_GEA_53802.3	248
ENSMUSG00000006050_Sra1_GEA_53803.4	535
ENSMUSG00000006050_Sra1_GEA_53804.5	188
ENSMUSG00000006050_Sra1_GEA_53805.6	391
ENSMUSG00000006050_Sra1_GEA_53806.7	335
ENSMUSG00000006050_Sra1_GEA_53807.8	367
ENSMUSG00000006050_Sra1_GEA_53808.9	378
ENSMUSG00000006050_Sra1_GEA_53809.10	303
ENSMUSG00000006311_Etv2_GEA_42824.1	431
ENSMUSG00000006311_Etv2_GEA_42825.2	232
ENSMUSG00000006311_Etv2_GEA_42826.3	407
ENSMUSG00000006311_Etv2_GEA_42827.4	327
ENSMUSG00000006311_Etv2_GEA_42828.5	259
ENSMUSG00000006311_Etv2_GEA_42829.6	403
ENSMUSG00000006311_Etv2_GEA_42830.7	370
ENSMUSG00000006311_Etv2_GEA_42831.8	347
ENSMUSG00000006311_Etv2_GEA_42832.9	265
ENSMUSG00000006311_Etv2_GEA_42833.10	666
ENSMUSG00000006342_Susd2_GEA_75867.1	247
ENSMUSG00000006342_Susd2_GEA_75868.2	330
ENSMUSG00000006342_Susd2_GEA_75869.3	422
ENSMUSG00000006342_Susd2_GEA_75870.4	387
ENSMUSG00000006342_Susd2_GEA_75871.5	424
ENSMUSG00000006342_Susd2_GEA_75872.6	201
ENSMUSG00000006342_Susd2_GEA_75873.7	548
ENSMUSG00000006342_Susd2_GEA_75874.8	320
ENSMUSG00000006342_Susd2_GEA_75875.9	274
ENSMUSG00000006342_Susd2_GEA_75876.10	653
ENSMUSG00000006392_Med8_GEA_34845.1	55
ENSMUSG00000006392_Med8_GEA_34846.2	307
ENSMUSG00000006392_Med8_GEA_34847.3	41
ENSMUSG00000006392_Med8_GEA_34848.4	58
ENSMUSG00000006392_Med8_GEA_34849.5	122
ENSMUSG00000006392_Med8_GEA_34850.6	120
ENSMUSG00000006392_Med8_GEA_34851.7	93
ENSMUSG00000006392_Med8_GEA_34852.8	361
ENSMUSG00000006392_Med8_GEA_34853.9	92
ENSMUSG00000006392_Med8_GEA_34854.10	257
ENSMUSG00000006488_Prl7a1_MU2A_169846.9	5
ENSMUSG00000006570_Defb2_MU1B_45201.6	14
ENSMUSG00000006570_Defb2_MU1B_45202.7	14
ENSMUSG00000006705_Pknox1_GEA_107390.1	458
ENSMUSG00000006705_Pknox1_GEA_107391.2	239
ENSMUSG00000006705_Pknox1_GEA_107392.3	616
ENSMUSG00000006705_Pknox1_GEA_107393.4	121
ENSMUSG00000006705_Pknox1_GEA_107394.5	220
ENSMUSG00000006705_Pknox1_GEA_107395.6	439
ENSMUSG00000006705_Pknox1_GEA_107396.7	783
ENSMUSG00000006705_Pknox1_GEA_107397.8	442
ENSMUSG00000006705_Pknox1_GEA_107398.9	964
ENSMUSG00000006705_Pknox1_GEA_107399.10	469
ENSMUSG00000006941_Eif1b_GEA_144377.1	255
ENSMUSG00000006941_Eif1b_GEA_144378.2	275
ENSMUSG00000006941_Eif1b_GEA_144379.3	359
ENSMUSG00000006941_Eif1b_GEA_144380.4	294
ENSMUSG00000006941_Eif1b_GEA_144381.5	412
ENSMUSG00000006941_Eif1b_GEA_144382.6	224
ENSMUSG00000006941_Eif1b_GEA_144383.7	925
ENSMUSG00000006941_Eif1b_GEA_144384.8	1155
ENSMUSG00000006941_Eif1b_GEA_144385.9	875
ENSMUSG00000006941_Eif1b_GEA_144386.10	546
ENSMUSG00000007216_Zfp775_GEA_70309.1	377
ENSMUSG00000007216_Zfp775_GEA_70310.2	528
ENSMUSG00000007216_Zfp775_GEA_70311.3	251
ENSMUSG00000007216_Zfp775_GEA_70312.4	646
ENSMUSG00000007216_Zfp775_GEA_70313.5	715
ENSMUSG00000007216_Zfp775_GEA_70314.6	297
ENSMUSG00000007216_Zfp775_GEA_70315.7	307
ENSMUSG00000007216_Zfp775_GEA_70316.8	204
ENSMUSG00000007216_Zfp775_GEA_70317.9	419
ENSMUSG00000007216_Zfp775_GEA_70318.10	375
ENSMUSG00000007415_Gatad1_GEA_9466.1	248
ENSMUSG00000007415_Gatad1_GEA_9467.2	654
ENSMUSG00000007415_Gatad1_GEA_9468.3	188
ENSMUSG00000007415_Gatad1_GEA_9469.4	122
ENSMUSG00000007415_Gatad1_GEA_9470.5	211
ENSMUSG00000007415_Gatad1_GEA_9471.6	86
ENSMUSG00000007415_Gatad1_GEA_9472.7	486
ENSMUSG00000007415_Gatad1_GEA_9473.8	108
ENSMUSG00000007415_Gatad1_GEA_9474.9	179
ENSMUSG00000007415_Gatad1_GEA_9475.10	7
ENSMUSG00000007812_Zfp655_GEA_216421.1	248
ENSMUSG00000007812_Zfp655_GEA_216422.2	328
ENSMUSG00000007812_Zfp655_GEA_216423.3	274
ENSMUSG00000007812_Zfp655_GEA_216424.4	454
ENSMUSG00000007812_Zfp655_GEA_216425.5	329
ENSMUSG00000007812_Zfp655_GEA_216426.6	166
ENSMUSG00000007812_Zfp655_GEA_216427.7	361
ENSMUSG00000007812_Zfp655_GEA_216428.8	271
ENSMUSG00000007812_Zfp655_GEA_216429.9	372
ENSMUSG00000007812_Zfp655_GEA_216430.10	222
ENSMUSG00000007817_Zmiz1_GEA_216441.1	51
ENSMUSG00000007817_Zmiz1_GEA_216442.2	108
ENSMUSG00000007817_Zmiz1_GEA_216443.3	224
ENSMUSG00000007817_Zmiz1_GEA_216444.4	41
ENSMUSG00000007817_Zmiz1_GEA_216445.5	67
ENSMUSG00000007817_Zmiz1_GEA_216446.6	270
ENSMUSG00000007817_Zmiz1_GEA_216447.7	99
ENSMUSG00000007817_Zmiz1_GEA_216448.8	118
ENSMUSG00000007817_Zmiz1_GEA_216449.9	374
ENSMUSG00000007946_Phox2a_GEA_172234.1	642
ENSMUSG00000007946_Phox2a_GEA_172235.2	502
ENSMUSG00000007946_Phox2a_GEA_172236.3	490
ENSMUSG00000007946_Phox2a_GEA_172237.4	374
ENSMUSG00000007946_Phox2a_GEA_172238.5	335
ENSMUSG00000007946_Phox2a_GEA_172239.6	149
ENSMUSG00000007946_Phox2a_GEA_172240.7	796
ENSMUSG00000007946_Phox2a_GEA_172241.8	676
ENSMUSG00000007946_Phox2a_GEA_172242.9	248
ENSMUSG00000007946_Phox2a_GEA_172243.10	595
ENSMUSG00000008193_Spib_GEA_163541.1	323
ENSMUSG00000008193_Spib_GEA_163542.2	923
ENSMUSG00000008193_Spib_GEA_163543.3	221
ENSMUSG00000008193_Spib_GEA_163544.4	166
ENSMUSG00000008193_Spib_GEA_163545.5	312
ENSMUSG00000008193_Spib_GEA_163546.6	236
ENSMUSG00000008193_Spib_GEA_163547.7	595
ENSMUSG00000008193_Spib_GEA_163548.8	663
ENSMUSG00000008193_Spib_GEA_163549.9	340
ENSMUSG00000008193_Spib_GEA_163550.10	717
ENSMUSG00000008301_Phax_GEA_130060.1	205
ENSMUSG00000008301_Phax_GEA_130061.2	386
ENSMUSG00000008301_Phax_GEA_130062.3	116
ENSMUSG00000008301_Phax_GEA_130063.4	166
ENSMUSG00000008301_Phax_GEA_130064.5	192
ENSMUSG00000008301_Phax_GEA_130065.6	45
ENSMUSG00000008301_Phax_GEA_130066.7	57
ENSMUSG00000008301_Phax_GEA_130067.8	310
ENSMUSG00000008301_Phax_GEA_130068.9	390
ENSMUSG00000008301_Phax_GEA_130069.10	543
ENSMUSG00000008384_Sertad1_GEA_82875.1	428
ENSMUSG00000008384_Sertad1_GEA_82876.2	423
ENSMUSG00000008384_Sertad1_GEA_82877.3	319
ENSMUSG00000008384_Sertad1_GEA_82878.4	312
ENSMUSG00000008384_Sertad1_GEA_82879.5	506
ENSMUSG00000008384_Sertad1_GEA_82880.6	109
ENSMUSG00000008384_Sertad1_GEA_82881.7	382
ENSMUSG00000008384_Sertad1_GEA_82882.8	415
ENSMUSG00000008384_Sertad1_GEA_82883.9	489
ENSMUSG00000008384_Sertad1_GEA_82884.10	115
ENSMUSG00000008496_Pou2f2_GEA_189746.1	154
ENSMUSG00000008496_Pou2f2_GEA_189747.2	249
ENSMUSG00000008496_Pou2f2_GEA_189748.3	361
ENSMUSG00000008496_Pou2f2_GEA_189749.4	390
ENSMUSG00000008496_Pou2f2_GEA_189750.5	828
ENSMUSG00000008496_Pou2f2_GEA_189751.6	494
ENSMUSG00000008496_Pou2f2_GEA_189752.7	400
ENSMUSG00000008496_Pou2f2_GEA_189753.8	139
ENSMUSG00000008496_Pou2f2_GEA_189754.9	672
ENSMUSG00000008496_Pou2f2_GEA_189755.10	102
ENSMUSG00000008575_Nfib_GEA_189566.1	718
ENSMUSG00000008575_Nfib_GEA_189567.2	499
ENSMUSG00000008575_Nfib_GEA_189568.3	470
ENSMUSG00000008575_Nfib_GEA_189569.4	492
ENSMUSG00000008575_Nfib_GEA_189570.5	445
ENSMUSG00000008575_Nfib_GEA_189571.6	286
ENSMUSG00000008575_Nfib_GEA_189572.7	606
ENSMUSG00000008575_Nfib_GEA_189573.8	391
ENSMUSG00000008575_Nfib_GEA_189574.9	289
ENSMUSG00000008575_Nfib_GEA_189575.10	517
ENSMUSG00000008976_Gabpa_GEA_59985.1	79
ENSMUSG00000008976_Gabpa_GEA_59986.2	184
ENSMUSG00000008976_Gabpa_GEA_59987.3	58
ENSMUSG00000008976_Gabpa_GEA_59988.4	35
ENSMUSG00000008976_Gabpa_GEA_59989.5	97
ENSMUSG00000008976_Gabpa_GEA_59990.6	178
ENSMUSG00000008976_Gabpa_GEA_59991.7	153
ENSMUSG00000008976_Gabpa_GEA_59992.8	18
ENSMUSG00000008976_Gabpa_GEA_59993.9	111
ENSMUSG00000008976_Gabpa_GEA_59994.10	112
ENSMUSG00000009076_Zmat5_GEA_129005.1	390
ENSMUSG00000009076_Zmat5_GEA_129006.2	28
ENSMUSG00000009076_Zmat5_GEA_129007.3	283
ENSMUSG00000009076_Zmat5_GEA_129008.4	234
ENSMUSG00000009076_Zmat5_GEA_129009.5	299
ENSMUSG00000009076_Zmat5_GEA_129010.6	276
ENSMUSG00000009076_Zmat5_GEA_129011.7	519
ENSMUSG00000009076_Zmat5_GEA_129012.8	181
ENSMUSG00000009076_Zmat5_GEA_129013.9	123
ENSMUSG00000009076_Zmat5_GEA_129014.10	571
ENSMUSG00000009470_Tnpo1_TMMB_223437.1	4
ENSMUSG00000009535_Rnmt_GEA_212266.1	554
ENSMUSG00000009535_Rnmt_GEA_212267.2	317
ENSMUSG00000009535_Rnmt_GEA_212268.3	44
ENSMUSG00000009535_Rnmt_GEA_212269.4	203
ENSMUSG00000009535_Rnmt_GEA_212270.5	211
ENSMUSG00000009535_Rnmt_GEA_212271.6	77
ENSMUSG00000009535_Rnmt_GEA_212272.7	479
ENSMUSG00000009535_Rnmt_GEA_212273.8	133
ENSMUSG00000009535_Rnmt_GEA_212274.9	113
ENSMUSG00000009535_Rnmt_GEA_212275.10	140
ENSMUSG00000009585_Apobec3_GEA_136458.1	119
ENSMUSG00000009585_Apobec3_GEA_136459.2	29
ENSMUSG00000009585_Apobec3_GEA_136460.3	490
ENSMUSG00000009585_Apobec3_GEA_136461.4	235
ENSMUSG00000009585_Apobec3_GEA_136462.5	229
ENSMUSG00000009585_Apobec3_GEA_136463.6	1070
ENSMUSG00000009585_Apobec3_GEA_136464.7	483
ENSMUSG00000009585_Apobec3_GEA_136465.8	383
ENSMUSG00000009585_Apobec3_GEA_136466.9	199
ENSMUSG00000009585_Apobec3_GEA_136467.10	469
ENSMUSG00000009628_Tex15_GEA_31562.1	231
ENSMUSG00000009628_Tex15_GEA_31563.2	152
ENSMUSG00000009628_Tex15_GEA_31564.3	696
ENSMUSG00000009628_Tex15_GEA_31565.4	351
ENSMUSG00000009628_Tex15_GEA_31566.5	382
ENSMUSG00000009628_Tex15_GEA_31567.6	440
ENSMUSG00000009628_Tex15_GEA_31568.7	259
ENSMUSG00000009628_Tex15_GEA_31569.8	274
ENSMUSG00000009628_Tex15_GEA_31570.9	527
ENSMUSG00000009628_Tex15_GEA_31571.10	401
ENSMUSG00000009941_Nxf2_GEA_62381.1	532
ENSMUSG00000009941_Nxf2_GEA_62382.2	341
ENSMUSG00000009941_Nxf2_GEA_62383.3	291
ENSMUSG00000009941_Nxf2_GEA_62384.4	710
ENSMUSG00000009941_Nxf2_GEA_62385.5	224
ENSMUSG00000009941_Nxf2_GEA_62386.6	256
ENSMUSG00000009941_Nxf2_GEA_62387.7	380
ENSMUSG00000009941_Nxf2_GEA_62388.8	78
ENSMUSG00000009941_Nxf2_GEA_62389.9	418
ENSMUSG00000009941_Nxf2_GEA_62390.10	478
ENSMUSG00000010021_Kif19a_TMMA_4445.2	3
ENSMUSG00000010362_Rdm1_GEA_184575.1	370
ENSMUSG00000010362_Rdm1_GEA_184576.2	348
ENSMUSG00000010362_Rdm1_GEA_184577.3	180
ENSMUSG00000010362_Rdm1_GEA_184578.4	239
ENSMUSG00000010362_Rdm1_GEA_184579.5	200
ENSMUSG00000010362_Rdm1_GEA_184580.6	172
ENSMUSG00000010362_Rdm1_GEA_184581.7	298
ENSMUSG00000010362_Rdm1_GEA_184582.8	311
ENSMUSG00000010362_Rdm1_GEA_184583.9	340
ENSMUSG00000010362_Rdm1_GEA_184584.10	310
ENSMUSG00000010461_Eya4_GEA_167152.1	410
ENSMUSG00000010461_Eya4_GEA_167153.2	154
ENSMUSG00000010461_Eya4_GEA_167154.3	428
ENSMUSG00000010461_Eya4_GEA_167155.4	397
ENSMUSG00000010461_Eya4_GEA_167156.5	421
ENSMUSG00000010461_Eya4_GEA_167157.6	443
ENSMUSG00000010461_Eya4_GEA_167158.7	226
ENSMUSG00000010461_Eya4_GEA_167159.8	57
ENSMUSG00000010461_Eya4_GEA_167160.9	251
ENSMUSG00000010461_Eya4_GEA_167161.10	325
ENSMUSG00000010476_Ebf3_GEA_23902.1	524
ENSMUSG00000010476_Ebf3_GEA_23903.2	421
ENSMUSG00000010476_Ebf3_GEA_23904.3	537
ENSMUSG00000010476_Ebf3_GEA_23905.4	130
ENSMUSG00000010476_Ebf3_GEA_23906.5	364
ENSMUSG00000010476_Ebf3_GEA_23907.6	809
ENSMUSG00000010476_Ebf3_GEA_23908.7	117
ENSMUSG00000010476_Ebf3_GEA_23909.8	584
ENSMUSG00000010476_Ebf3_GEA_23910.9	591
ENSMUSG00000010476_Ebf3_GEA_23911.10	297
ENSMUSG00000010505_Myt1_GEA_45625.1	934
ENSMUSG00000010505_Myt1_GEA_45626.2	728
ENSMUSG00000010505_Myt1_GEA_45627.3	713
ENSMUSG00000010505_Myt1_GEA_45628.4	344
ENSMUSG00000010505_Myt1_GEA_45629.5	272
ENSMUSG00000010505_Myt1_GEA_45630.6	294
ENSMUSG00000010505_Myt1_GEA_45631.7	602
ENSMUSG00000010505_Myt1_GEA_45632.8	193
ENSMUSG00000010505_Myt1_GEA_45633.9	373
ENSMUSG00000010505_Myt1_GEA_45634.10	274
ENSMUSG00000010592_Dazl_GEA_181548.1	393
ENSMUSG00000010592_Dazl_GEA_181549.2	391
ENSMUSG00000010592_Dazl_GEA_181550.3	98
ENSMUSG00000010592_Dazl_GEA_181551.4	370
ENSMUSG00000010592_Dazl_GEA_181552.5	802
ENSMUSG00000010592_Dazl_GEA_181553.6	465
ENSMUSG00000010592_Dazl_GEA_181554.7	307
ENSMUSG00000010592_Dazl_GEA_181555.8	361
ENSMUSG00000010592_Dazl_GEA_181556.9	477
ENSMUSG00000010592_Dazl_GEA_181557.10	145
ENSMUSG00000011158_Brf1_GEA_48635.3	6
ENSMUSG00000011158_Brf1_GEA_48636.4	111
ENSMUSG00000011158_Brf1_GEA_48638.6	27
ENSMUSG00000011158_Brf1_GEA_48639.7	309
ENSMUSG00000011158_Brf1_GEA_48640.8	185
ENSMUSG00000011158_Brf1_GEA_48641.9	75
ENSMUSG00000011158_Brf1_GEA_48642.10	173
ENSMUSG00000011306_Sugp1_GEA_205369.1	171
ENSMUSG00000011306_Sugp1_GEA_205370.2	173
ENSMUSG00000011306_Sugp1_GEA_205371.3	131
ENSMUSG00000011306_Sugp1_GEA_205372.4	94
ENSMUSG00000011306_Sugp1_GEA_205373.5	437
ENSMUSG00000011306_Sugp1_GEA_205374.6	351
ENSMUSG00000011306_Sugp1_GEA_205375.7	103
ENSMUSG00000011306_Sugp1_GEA_205376.8	168
ENSMUSG00000011306_Sugp1_GEA_205377.9	456
ENSMUSG00000011306_Sugp1_GEA_205378.10	585
ENSMUSG00000011349_Dmrtc2_GEB_87055.1	1
ENSMUSG00000011349_Dmrtc2_GEB_87056.2	1
ENSMUSG00000011751_Sptbn4_TMMA_158970.1	41
ENSMUSG00000012076_Brms1l_GEA_132191.1	383
ENSMUSG00000012076_Brms1l_GEA_132192.2	308
ENSMUSG00000012076_Brms1l_GEA_132193.3	485
ENSMUSG00000012076_Brms1l_GEA_132194.4	221
ENSMUSG00000012076_Brms1l_GEA_132195.5	539
ENSMUSG00000012076_Brms1l_GEA_132196.6	297
ENSMUSG00000012076_Brms1l_GEA_132197.7	320
ENSMUSG00000012076_Brms1l_GEA_132198.8	310
ENSMUSG00000012076_Brms1l_GEA_132199.9	409
ENSMUSG00000012076_Brms1l_GEA_132200.10	515
ENSMUSG00000012350_Ehf_GEB_181033.10	1
ENSMUSG00000012640_Zfp715_GEA_120764.1	92
ENSMUSG00000012640_Zfp715_GEA_120765.2	561
ENSMUSG00000012640_Zfp715_GEA_120766.3	99
ENSMUSG00000012640_Zfp715_GEA_120767.4	328
ENSMUSG00000012640_Zfp715_GEA_120768.5	462
ENSMUSG00000012640_Zfp715_GEA_120769.6	109
ENSMUSG00000012640_Zfp715_GEA_120770.7	378
ENSMUSG00000012640_Zfp715_GEA_120771.8	565
ENSMUSG00000012640_Zfp715_GEA_120772.9	195
ENSMUSG00000012640_Zfp715_GEA_120773.10	561
ENSMUSG00000013150_Gfod2_U2A_226732.5	15
ENSMUSG00000013663_Pten_DTKPB_173902.10	1
ENSMUSG00000013822_Elof1_GEA_168002.1	45
ENSMUSG00000013822_Elof1_GEA_168003.2	72
ENSMUSG00000013822_Elof1_GEA_168004.3	87
ENSMUSG00000013822_Elof1_GEA_168005.4	334
ENSMUSG00000013822_Elof1_GEA_168006.5	19
ENSMUSG00000013822_Elof1_GEA_168007.6	114
ENSMUSG00000013822_Elof1_GEA_168008.7	32
ENSMUSG00000013822_Elof1_GEA_168009.8	152
ENSMUSG00000013822_Elof1_GEA_168010.9	89
ENSMUSG00000013822_Elof1_GEA_168011.10	363
ENSMUSG00000014232_Cluap1_SPB_206855.4	61
ENSMUSG00000014503_Pkd2l2_TMMA_44850.5	18
ENSMUSG00000014603_Alx3_GEA_10708.1	488
ENSMUSG00000014603_Alx3_GEA_10709.2	162
ENSMUSG00000014603_Alx3_GEA_10710.3	509
ENSMUSG00000014603_Alx3_GEA_10711.4	815
ENSMUSG00000014603_Alx3_GEA_10712.5	342
ENSMUSG00000014603_Alx3_GEA_10713.6	272
ENSMUSG00000014603_Alx3_GEA_10714.7	348
ENSMUSG00000014603_Alx3_GEA_10715.8	501
ENSMUSG00000014603_Alx3_GEA_10716.9	206
ENSMUSG00000014603_Alx3_GEA_10717.10	294
ENSMUSG00000014704_Hoxa2_GEA_71046.1	494
ENSMUSG00000014704_Hoxa2_GEA_71047.2	284
ENSMUSG00000014704_Hoxa2_GEA_71048.3	401
ENSMUSG00000014704_Hoxa2_GEA_71049.4	230
ENSMUSG00000014704_Hoxa2_GEA_71050.5	291
ENSMUSG00000014704_Hoxa2_GEA_71051.6	498
ENSMUSG00000014704_Hoxa2_GEA_71052.7	373
ENSMUSG00000014704_Hoxa2_GEA_71053.8	551
ENSMUSG00000014704_Hoxa2_GEA_71054.9	249
ENSMUSG00000014704_Hoxa2_GEA_71055.10	268
ENSMUSG00000014771_Pdcd2_GEA_37927.1	41
ENSMUSG00000014771_Pdcd2_GEA_37928.2	36
ENSMUSG00000014771_Pdcd2_GEA_37930.4	75
ENSMUSG00000014771_Pdcd2_GEA_37931.5	62
ENSMUSG00000014771_Pdcd2_GEA_37932.6	278
ENSMUSG00000014771_Pdcd2_GEA_37933.7	4
ENSMUSG00000014771_Pdcd2_GEA_37934.8	241
ENSMUSG00000014771_Pdcd2_GEA_37935.9	165
ENSMUSG00000014771_Pdcd2_GEA_37936.10	517
ENSMUSG00000014782_Plekhg4_U1A_62939.9	1
ENSMUSG00000014907_Naf1_GEA_139587.1	295
ENSMUSG00000014907_Naf1_GEA_139588.2	112
ENSMUSG00000014907_Naf1_GEA_139589.3	154
ENSMUSG00000014907_Naf1_GEA_139590.4	114
ENSMUSG00000014907_Naf1_GEA_139591.5	80
ENSMUSG00000014907_Naf1_GEA_139592.6	1
ENSMUSG00000014907_Naf1_GEA_139593.7	74
ENSMUSG00000014907_Naf1_GEA_139594.8	608
ENSMUSG00000014907_Naf1_GEA_139595.9	120
ENSMUSG00000014907_Naf1_GEA_139596.10	24
ENSMUSG00000015001_Oc90_TMMB_105192.2	2
ENSMUSG00000015053_Gata2_GEA_130360.1	579
ENSMUSG00000015053_Gata2_GEA_130361.2	368
ENSMUSG00000015053_Gata2_GEA_130362.3	451
ENSMUSG00000015053_Gata2_GEA_130363.4	854
ENSMUSG00000015053_Gata2_GEA_130364.5	260
ENSMUSG00000015053_Gata2_GEA_130365.6	440
ENSMUSG00000015053_Gata2_GEA_130366.7	514
ENSMUSG00000015053_Gata2_GEA_130367.8	455
ENSMUSG00000015053_Gata2_GEA_130368.9	410
ENSMUSG00000015053_Gata2_GEA_130369.10	467
ENSMUSG00000015090_Ptgds_TMMB_13303.8	43
ENSMUSG00000015143_Actn1_TMMB_161841.2	19
ENSMUSG00000015165_Hnrnpl_GEA_220854.1	68
ENSMUSG00000015165_Hnrnpl_GEA_220855.2	78
ENSMUSG00000015165_Hnrnpl_GEA_220856.3	38
ENSMUSG00000015165_Hnrnpl_GEA_220857.4	118
ENSMUSG00000015165_Hnrnpl_GEA_220858.5	114
ENSMUSG00000015165_Hnrnpl_GEA_220859.6	205
ENSMUSG00000015165_Hnrnpl_GEA_220860.7	23
ENSMUSG00000015165_Hnrnpl_GEA_220861.8	390
ENSMUSG00000015165_Hnrnpl_GEA_220862.9	485
ENSMUSG00000015165_Hnrnpl_GEA_220863.10	139
ENSMUSG00000015533_Itga2_TMMB_12761.6	1
ENSMUSG00000015579_Nkx2-5_GEA_121854.1	251
ENSMUSG00000015579_Nkx2-5_GEA_121855.2	581
ENSMUSG00000015579_Nkx2-5_GEA_121856.3	529
ENSMUSG00000015579_Nkx2-5_GEA_121857.4	201
ENSMUSG00000015579_Nkx2-5_GEA_121858.5	559
ENSMUSG00000015579_Nkx2-5_GEA_121859.6	364
ENSMUSG00000015579_Nkx2-5_GEA_121860.7	412
ENSMUSG00000015579_Nkx2-5_GEA_121861.8	381
ENSMUSG00000015579_Nkx2-5_GEA_121862.9	402
ENSMUSG00000015579_Nkx2-5_GEA_121863.10	504
ENSMUSG00000015597_Zfp318_GEA_127745.1	301
ENSMUSG00000015597_Zfp318_GEA_127746.2	541
ENSMUSG00000015597_Zfp318_GEA_127747.3	231
ENSMUSG00000015597_Zfp318_GEA_127748.4	372
ENSMUSG00000015597_Zfp318_GEA_127749.5	539
ENSMUSG00000015597_Zfp318_GEA_127750.6	489
ENSMUSG00000015597_Zfp318_GEA_127751.7	373
ENSMUSG00000015597_Zfp318_GEA_127752.8	316
ENSMUSG00000015597_Zfp318_GEA_127753.9	765
ENSMUSG00000015597_Zfp318_GEA_127754.10	319
ENSMUSG00000015627_Gata5_GEA_173363.1	509
ENSMUSG00000015627_Gata5_GEA_173364.2	208
ENSMUSG00000015627_Gata5_GEA_173365.3	646
ENSMUSG00000015627_Gata5_GEA_173366.4	197
ENSMUSG00000015627_Gata5_GEA_173367.5	599
ENSMUSG00000015627_Gata5_GEA_173368.6	359
ENSMUSG00000015627_Gata5_GEA_173369.7	236
ENSMUSG00000015627_Gata5_GEA_173370.8	298
ENSMUSG00000015627_Gata5_GEA_173371.9	480
ENSMUSG00000015627_Gata5_GEA_173372.10	187
ENSMUSG00000016018_Skiv2l2_GEA_13586.1	229
ENSMUSG00000016018_Skiv2l2_GEA_13587.2	136
ENSMUSG00000016018_Skiv2l2_GEA_13588.3	96
ENSMUSG00000016018_Skiv2l2_GEA_13589.4	364
ENSMUSG00000016018_Skiv2l2_GEA_13590.5	110
ENSMUSG00000016018_Skiv2l2_GEA_13591.6	37
ENSMUSG00000016018_Skiv2l2_GEA_13592.7	421
ENSMUSG00000016018_Skiv2l2_GEA_13593.8	1
ENSMUSG00000016018_Skiv2l2_GEA_13594.9	52
ENSMUSG00000016018_Skiv2l2_GEA_13595.10	3
ENSMUSG00000016487_Ppfibp1_GEA_127436.1	168
ENSMUSG00000016487_Ppfibp1_GEA_127437.2	273
ENSMUSG00000016487_Ppfibp1_GEA_127438.3	571
ENSMUSG00000016487_Ppfibp1_GEA_127439.4	282
ENSMUSG00000016487_Ppfibp1_GEA_127440.5	174
ENSMUSG00000016487_Ppfibp1_GEA_127441.6	253
ENSMUSG00000016487_Ppfibp1_GEA_127442.7	541
ENSMUSG00000016487_Ppfibp1_GEA_127443.8	408
ENSMUSG00000016487_Ppfibp1_GEA_127444.9	489
ENSMUSG00000016487_Ppfibp1_GEA_127445.10	113
ENSMUSG00000016559_H3f3b_ACOCB_91648.6	1
ENSMUSG00000017286_Glod4_TMMB_127601.3	3
ENSMUSG00000017299_Dnttip1_GEA_43487.1	684
ENSMUSG00000017299_Dnttip1_GEA_43488.2	650
ENSMUSG00000017299_Dnttip1_GEA_43489.3	449
ENSMUSG00000017299_Dnttip1_GEA_43490.4	578
ENSMUSG00000017299_Dnttip1_GEA_43491.5	547
ENSMUSG00000017299_Dnttip1_GEA_43492.6	1685
ENSMUSG00000017299_Dnttip1_GEA_43493.7	711
ENSMUSG00000017299_Dnttip1_GEA_43494.8	458
ENSMUSG00000017299_Dnttip1_GEA_43495.9	517
ENSMUSG00000017299_Dnttip1_GEA_43496.10	962
ENSMUSG00000017478_Zc3h18_GEA_51867.1	242
ENSMUSG00000017478_Zc3h18_GEA_51868.2	170
ENSMUSG00000017478_Zc3h18_GEA_51869.3	236
ENSMUSG00000017478_Zc3h18_GEA_51870.4	237
ENSMUSG00000017478_Zc3h18_GEA_51871.5	196
ENSMUSG00000017478_Zc3h18_GEA_51872.6	201
ENSMUSG00000017478_Zc3h18_GEA_51873.7	123
ENSMUSG00000017478_Zc3h18_GEA_51874.8	136
ENSMUSG00000017478_Zc3h18_GEA_51875.9	60
ENSMUSG00000017478_Zc3h18_GEA_51876.10	3
ENSMUSG00000017607_Tns4_GEA_99743.1	409
ENSMUSG00000017607_Tns4_GEA_99744.2	52
ENSMUSG00000017607_Tns4_GEA_99745.3	665
ENSMUSG00000017607_Tns4_GEA_99746.4	176
ENSMUSG00000017607_Tns4_GEA_99747.5	369
ENSMUSG00000017607_Tns4_GEA_99748.6	561
ENSMUSG00000017607_Tns4_GEA_99749.7	458
ENSMUSG00000017607_Tns4_GEA_99750.8	186
ENSMUSG00000017607_Tns4_GEA_99751.9	627
ENSMUSG00000017607_Tns4_GEA_99752.10	228
ENSMUSG00000017720_Trp53tg5_U2B_1082.1	1
ENSMUSG00000017747_Ghdc_TMMA_60128.4	5
ENSMUSG00000017999_Ddx27_GEA_116361.1	137
ENSMUSG00000017999_Ddx27_GEA_116362.2	425
ENSMUSG00000017999_Ddx27_GEA_116363.3	232
ENSMUSG00000017999_Ddx27_GEA_116364.4	190
ENSMUSG00000017999_Ddx27_GEA_116365.5	229
ENSMUSG00000017999_Ddx27_GEA_116366.6	296
ENSMUSG00000017999_Ddx27_GEA_116367.7	308
ENSMUSG00000017999_Ddx27_GEA_116368.8	196
ENSMUSG00000017999_Ddx27_GEA_116369.9	215
ENSMUSG00000017999_Ddx27_GEA_116370.10	57
ENSMUSG00000018008_Cyth4_TMMA_119773.3	3
ENSMUSG00000018040_Rrp7a_GEA_10346.1	106
ENSMUSG00000018040_Rrp7a_GEA_10347.2	52
ENSMUSG00000018040_Rrp7a_GEA_10348.3	246
ENSMUSG00000018040_Rrp7a_GEA_10349.4	224
ENSMUSG00000018040_Rrp7a_GEA_10350.5	10
ENSMUSG00000018040_Rrp7a_GEA_10351.6	336
ENSMUSG00000018040_Rrp7a_GEA_10352.7	438
ENSMUSG00000018040_Rrp7a_GEA_10353.8	156
ENSMUSG00000018040_Rrp7a_GEA_10354.9	197
ENSMUSG00000018040_Rrp7a_GEA_10355.10	231
ENSMUSG00000018076_Med13l_GEA_35467.1	723
ENSMUSG00000018076_Med13l_GEA_35468.2	228
ENSMUSG00000018076_Med13l_GEA_35469.3	289
ENSMUSG00000018076_Med13l_GEA_35470.4	577
ENSMUSG00000018076_Med13l_GEA_35471.5	493
ENSMUSG00000018076_Med13l_GEA_35472.6	305
ENSMUSG00000018076_Med13l_GEA_35473.7	249
ENSMUSG00000018076_Med13l_GEA_35474.8	380
ENSMUSG00000018076_Med13l_GEA_35475.9	665
ENSMUSG00000018076_Med13l_GEA_35476.10	635
ENSMUSG00000018347_Zkscan6_GEA_71402.1	434
ENSMUSG00000018347_Zkscan6_GEA_71403.2	566
ENSMUSG00000018347_Zkscan6_GEA_71404.3	298
ENSMUSG00000018347_Zkscan6_GEA_71405.4	709
ENSMUSG00000018347_Zkscan6_GEA_71406.5	491
ENSMUSG00000018347_Zkscan6_GEA_71407.6	203
ENSMUSG00000018347_Zkscan6_GEA_71408.7	336
ENSMUSG00000018347_Zkscan6_GEA_71409.8	318
ENSMUSG00000018347_Zkscan6_GEA_71410.9	168
ENSMUSG00000018347_Zkscan6_GEA_71411.10	323
ENSMUSG00000018509_Cenpv_ACOCA_69936.8	1
ENSMUSG00000018565_Elp5_GEA_11778.1	60
ENSMUSG00000018565_Elp5_GEA_11779.2	48
ENSMUSG00000018565_Elp5_GEA_11780.3	47
ENSMUSG00000018565_Elp5_GEA_11781.4	77
ENSMUSG00000018565_Elp5_GEA_11782.5	87
ENSMUSG00000018565_Elp5_GEA_11783.6	30
ENSMUSG00000018565_Elp5_GEA_11784.7	156
ENSMUSG00000018565_Elp5_GEA_11785.8	8
ENSMUSG00000018565_Elp5_GEA_11786.9	252
ENSMUSG00000018565_Elp5_GEA_11787.10	60
ENSMUSG00000018698_Lhx1_GEA_128805.1	500
ENSMUSG00000018698_Lhx1_GEA_128806.2	188
ENSMUSG00000018698_Lhx1_GEA_128807.3	4
ENSMUSG00000018698_Lhx1_GEA_128808.4	461
ENSMUSG00000018698_Lhx1_GEA_128809.5	567
ENSMUSG00000018698_Lhx1_GEA_128810.6	208
ENSMUSG00000018698_Lhx1_GEA_128811.7	483
ENSMUSG00000018698_Lhx1_GEA_128812.8	97
ENSMUSG00000018698_Lhx1_GEA_128813.9	112
ENSMUSG00000018698_Lhx1_GEA_128814.10	309
ENSMUSG00000018727_Cpsf4l_GEB_151577.4	1
ENSMUSG00000018740_Slc25a35_TMMA_100684.7	17
ENSMUSG00000018844_Fndc8_U2B_164549.7	23
ENSMUSG00000018893_Mb_DTKPB_139995.1	3
ENSMUSG00000018893_Mb_DTKPB_140002.8	3
ENSMUSG00000018923_Med11_GEA_36027.1	164
ENSMUSG00000018923_Med11_GEA_36028.2	283
ENSMUSG00000018923_Med11_GEA_36029.3	12
ENSMUSG00000018923_Med11_GEA_36030.4	28
ENSMUSG00000018923_Med11_GEA_36031.5	310
ENSMUSG00000018923_Med11_GEA_36032.6	34
ENSMUSG00000018923_Med11_GEA_36033.7	131
ENSMUSG00000018923_Med11_GEA_36034.8	40
ENSMUSG00000018923_Med11_GEA_36035.9	476
ENSMUSG00000018923_Med11_GEA_36036.10	65
ENSMUSG00000018932_Map2k3_GEA_165853.1	409
ENSMUSG00000018932_Map2k3_GEA_165854.2	1386
ENSMUSG00000018932_Map2k3_GEA_165855.3	1229
ENSMUSG00000018932_Map2k3_GEA_165856.4	1048
ENSMUSG00000018932_Map2k3_GEA_165857.5	665
ENSMUSG00000018932_Map2k3_GEA_165858.6	485
ENSMUSG00000018932_Map2k3_GEA_165859.7	210
ENSMUSG00000018932_Map2k3_GEA_165860.8	664
ENSMUSG00000018932_Map2k3_GEA_165861.9	2
ENSMUSG00000018932_Map2k3_GEA_165862.10	907
ENSMUSG00000019230_Lhx9_GEA_37728.2	468
ENSMUSG00000019230_Lhx9_GEA_37729.3	583
ENSMUSG00000019230_Lhx9_GEA_37730.4	265
ENSMUSG00000019230_Lhx9_GEA_37731.5	226
ENSMUSG00000019230_Lhx9_GEA_37732.6	324
ENSMUSG00000019230_Lhx9_GEA_37733.7	524
ENSMUSG00000019230_Lhx9_GEA_37734.8	458
ENSMUSG00000019230_Lhx9_GEA_37735.9	487
ENSMUSG00000019230_Lhx9_GEA_37736.10	560
ENSMUSG00000019297_Nop9_GEA_199100.1	169
ENSMUSG00000019297_Nop9_GEA_199101.2	114
ENSMUSG00000019297_Nop9_GEA_199102.3	269
ENSMUSG00000019297_Nop9_GEA_199103.4	68
ENSMUSG00000019297_Nop9_GEA_199104.5	200
ENSMUSG00000019297_Nop9_GEA_199105.6	474
ENSMUSG00000019297_Nop9_GEA_199106.7	249
ENSMUSG00000019297_Nop9_GEA_199107.8	42
ENSMUSG00000019297_Nop9_GEA_199108.9	186
ENSMUSG00000019297_Nop9_GEA_199109.10	163
ENSMUSG00000019312_Grb7_TMMA_217463.8	52
ENSMUSG00000019564_Arid3a_GEB_170154.9	1
ENSMUSG00000019782_Rwdd1_GEB_88814.4	1
ENSMUSG00000019826_Zbtb24_GEA_185750.1	228
ENSMUSG00000019826_Zbtb24_GEA_185751.2	307
ENSMUSG00000019826_Zbtb24_GEA_185752.3	239
ENSMUSG00000019826_Zbtb24_GEA_185753.4	460
ENSMUSG00000019826_Zbtb24_GEA_185754.5	289
ENSMUSG00000019826_Zbtb24_GEA_185755.6	642
ENSMUSG00000019826_Zbtb24_GEA_185756.7	455
ENSMUSG00000019826_Zbtb24_GEA_185757.8	913
ENSMUSG00000019826_Zbtb24_GEA_185758.9	666
ENSMUSG00000019826_Zbtb24_GEA_185759.10	162
ENSMUSG00000019852_D10Bwg1379e_TMMB_49703.1	24
ENSMUSG00000019897_Ccdc59_GEA_151664.1	71
ENSMUSG00000019897_Ccdc59_GEA_151665.2	115
ENSMUSG00000019897_Ccdc59_GEA_151666.3	92
ENSMUSG00000019897_Ccdc59_GEA_151667.4	270
ENSMUSG00000019897_Ccdc59_GEA_151668.5	158
ENSMUSG00000019897_Ccdc59_GEA_151669.6	250
ENSMUSG00000019897_Ccdc59_GEA_151670.7	86
ENSMUSG00000019897_Ccdc59_GEA_151671.8	80
ENSMUSG00000019897_Ccdc59_GEA_151672.9	202
ENSMUSG00000019897_Ccdc59_GEA_151673.10	95
ENSMUSG00000019900_Rfx6_GEA_86345.1	599
ENSMUSG00000019900_Rfx6_GEA_86346.2	298
ENSMUSG00000019900_Rfx6_GEA_86347.3	551
ENSMUSG00000019900_Rfx6_GEA_86348.4	293
ENSMUSG00000019900_Rfx6_GEA_86349.5	408
ENSMUSG00000019900_Rfx6_GEA_86350.6	182
ENSMUSG00000019900_Rfx6_GEA_86351.7	512
ENSMUSG00000019900_Rfx6_GEA_86352.8	448
ENSMUSG00000019900_Rfx6_GEA_86353.9	585
ENSMUSG00000019900_Rfx6_GEA_86354.10	703
ENSMUSG00000019933_2310015B20Rik_MU1A_2047.4	4
ENSMUSG00000020015_Cdk17_MU1A_130693.1	87
ENSMUSG00000020029_Nudt4_TMMB_122641.2	88
ENSMUSG00000020042_Btbd11_GEA_63731.1	229
ENSMUSG00000020042_Btbd11_GEA_63732.2	487
ENSMUSG00000020042_Btbd11_GEA_63733.3	301
ENSMUSG00000020042_Btbd11_GEA_63734.4	841
ENSMUSG00000020042_Btbd11_GEA_63735.5	129
ENSMUSG00000020042_Btbd11_GEA_63736.6	339
ENSMUSG00000020042_Btbd11_GEA_63737.7	231
ENSMUSG00000020042_Btbd11_GEA_63738.8	468
ENSMUSG00000020042_Btbd11_GEA_63739.9	561
ENSMUSG00000020042_Btbd11_GEA_63740.10	673
ENSMUSG00000020052_Ascl1_GEA_207742.1	279
ENSMUSG00000020052_Ascl1_GEA_207743.2	721
ENSMUSG00000020052_Ascl1_GEA_207744.3	422
ENSMUSG00000020052_Ascl1_GEA_207745.4	644
ENSMUSG00000020052_Ascl1_GEA_207746.5	414
ENSMUSG00000020052_Ascl1_GEA_207747.6	184
ENSMUSG00000020052_Ascl1_GEA_207748.7	538
ENSMUSG00000020052_Ascl1_GEA_207749.8	726
ENSMUSG00000020052_Ascl1_GEA_207750.9	664
ENSMUSG00000020052_Ascl1_GEA_207751.10	642
ENSMUSG00000020056_Ccdc53_TMMB_207773.2	8
ENSMUSG00000020056_Ccdc53_TMMB_207781.10	8
ENSMUSG00000020069_Hnrnph3_GEA_5456.1	582
ENSMUSG00000020069_Hnrnph3_GEA_5457.2	517
ENSMUSG00000020069_Hnrnph3_GEA_5458.3	520
ENSMUSG00000020069_Hnrnph3_GEA_5459.4	329
ENSMUSG00000020069_Hnrnph3_GEA_5460.5	274
ENSMUSG00000020069_Hnrnph3_GEA_5461.6	461
ENSMUSG00000020069_Hnrnph3_GEA_5462.7	427
ENSMUSG00000020069_Hnrnph3_GEA_5463.8	658
ENSMUSG00000020069_Hnrnph3_GEA_5464.9	500
ENSMUSG00000020069_Hnrnph3_GEA_5465.10	517
ENSMUSG00000020076_Ddx50_GEA_148973.1	412
ENSMUSG00000020076_Ddx50_GEA_148974.2	448
ENSMUSG00000020076_Ddx50_GEA_148975.3	352
ENSMUSG00000020076_Ddx50_GEA_148976.4	264
ENSMUSG00000020076_Ddx50_GEA_148977.5	327
ENSMUSG00000020076_Ddx50_GEA_148978.6	265
ENSMUSG00000020076_Ddx50_GEA_148979.7	454
ENSMUSG00000020076_Ddx50_GEA_148980.8	322
ENSMUSG00000020076_Ddx50_GEA_148981.9	117
ENSMUSG00000020076_Ddx50_GEA_148982.10	311
ENSMUSG00000020086_H2afy2_GEA_174563.1	493
ENSMUSG00000020086_H2afy2_GEA_174564.2	287
ENSMUSG00000020086_H2afy2_GEA_174565.3	385
ENSMUSG00000020086_H2afy2_GEA_174566.4	660
ENSMUSG00000020086_H2afy2_GEA_174567.5	136
ENSMUSG00000020086_H2afy2_GEA_174568.6	549
ENSMUSG00000020086_H2afy2_GEA_174569.7	558
ENSMUSG00000020086_H2afy2_GEA_174570.8	513
ENSMUSG00000020086_H2afy2_GEA_174571.9	90
ENSMUSG00000020086_H2afy2_GEA_174572.10	230
ENSMUSG00000020091_Eif4ebp2_GEA_89913.1	473
ENSMUSG00000020091_Eif4ebp2_GEA_89914.2	417
ENSMUSG00000020091_Eif4ebp2_GEA_89915.3	391
ENSMUSG00000020091_Eif4ebp2_GEA_89916.4	42
ENSMUSG00000020091_Eif4ebp2_GEA_89917.5	371
ENSMUSG00000020091_Eif4ebp2_GEA_89918.6	375
ENSMUSG00000020091_Eif4ebp2_GEA_89919.7	144
ENSMUSG00000020091_Eif4ebp2_GEA_89920.8	187
ENSMUSG00000020091_Eif4ebp2_GEA_89921.9	648
ENSMUSG00000020091_Eif4ebp2_GEA_89922.10	938
ENSMUSG00000020137_Thap2_GEB_37038.2	1
ENSMUSG00000020171_Yeats4_GEA_154591.1	508
ENSMUSG00000020171_Yeats4_GEA_154592.2	108
ENSMUSG00000020171_Yeats4_GEA_154593.3	193
ENSMUSG00000020171_Yeats4_GEA_154594.4	140
ENSMUSG00000020171_Yeats4_GEA_154595.5	170
ENSMUSG00000020171_Yeats4_GEA_154596.6	232
ENSMUSG00000020171_Yeats4_GEA_154597.7	71
ENSMUSG00000020171_Yeats4_GEA_154598.8	337
ENSMUSG00000020171_Yeats4_GEA_154599.9	526
ENSMUSG00000020171_Yeats4_GEA_154600.10	301
ENSMUSG00000020228_Helb_GEA_100972.1	262
ENSMUSG00000020228_Helb_GEA_100973.2	701
ENSMUSG00000020228_Helb_GEA_100974.3	1103
ENSMUSG00000020228_Helb_GEA_100975.4	150
ENSMUSG00000020228_Helb_GEA_100976.5	893
ENSMUSG00000020228_Helb_GEA_100977.6	512
ENSMUSG00000020228_Helb_GEA_100978.7	71
ENSMUSG00000020228_Helb_GEA_100979.8	554
ENSMUSG00000020228_Helb_GEA_100980.9	367
ENSMUSG00000020228_Helb_GEA_100981.10	523
ENSMUSG00000020273_Papolg_GEA_134485.1	172
ENSMUSG00000020273_Papolg_GEA_134486.2	328
ENSMUSG00000020273_Papolg_GEA_134487.3	149
ENSMUSG00000020273_Papolg_GEA_134488.4	238
ENSMUSG00000020273_Papolg_GEA_134489.5	382
ENSMUSG00000020273_Papolg_GEA_134490.6	546
ENSMUSG00000020273_Papolg_GEA_134491.7	225
ENSMUSG00000020273_Papolg_GEA_134492.8	529
ENSMUSG00000020273_Papolg_GEA_134493.9	198
ENSMUSG00000020273_Papolg_GEA_134494.10	537
ENSMUSG00000020300_Cpeb4_GEA_111930.1	503
ENSMUSG00000020300_Cpeb4_GEA_111931.2	1043
ENSMUSG00000020300_Cpeb4_GEA_111932.3	940
ENSMUSG00000020300_Cpeb4_GEA_111933.4	1021
ENSMUSG00000020300_Cpeb4_GEA_111934.5	1404
ENSMUSG00000020300_Cpeb4_GEA_111935.6	377
ENSMUSG00000020300_Cpeb4_GEA_111936.7	1021
ENSMUSG00000020300_Cpeb4_GEA_111937.8	429
[truncated: 9,095 more rows]
