# Supplementary material for: Genome-scale CRISPR screening reveals that C3aR signaling is critical for rapid capture of fungi by macrophages
Source: PLoS Pathog. 2022 Sep 29;18(9):e1010237. doi: 10.1371/journal.ppat.1010237 (PMC9578593; doi:10.1371/journal.ppat.1010237)
Supplement: S1 Data — A ZIP archive of tables in CSV format giving counts for each sgRNA. File names indicate sub-library and experimental sample. (ZIP) [file ppat.1010237.s023.zip › DIR_MAIN/20181123_SPA_Un2_counts.csv]

0None_none_ACOCA_227963.4506	36
0None_none_ACOCA_227963.4560	18
0None_none_ACOCA_227963.4604	2
0None_none_ACOCA_227963.4633	3
0None_none_ACOCA_227963.4665	2
0None_none_ACOCA_227963.4681	1
0None_none_ACOCA_227963.4703	1
0None_none_ACOCA_227963.4712	5
0None_none_ACOCA_227963.4716	1
0None_none_ACOCA_227963.4723	36
0None_none_ACOCA_227963.4730	1
0None_none_ACOCB_227963.4957	2
0None_none_DTKPA_227963.6757	6
0None_none_DTKPA_227963.6763	3
0None_none_DTKPA_227963.6780	4
0None_none_DTKPA_227963.6782	12
0None_none_DTKPA_227963.6816	1
0None_none_DTKPA_227963.6832	3
0None_none_DTKPA_227963.6855	1
0None_none_DTKPA_227963.6861	10
0None_none_DTKPA_227963.6877	8
0None_none_DTKPA_227963.6885	8
0None_none_DTKPA_227963.6886	1
0None_none_DTKPA_227963.6931	8
0None_none_DTKPA_227963.6962	5
0None_none_DTKPA_227963.6980	5
0None_none_DTKPA_227963.7001	1
0None_none_DTKPA_227963.7029	10
0None_none_DTKPA_227963.7065	5
0None_none_DTKPA_227963.7093	3
0None_none_DTKPA_227963.7097	5
0None_none_DTKPB_227963.7152	5
0None_none_DTKPB_227963.7169	6
0None_none_DTKPB_227963.7230	1
0None_none_DTKPB_227963.7276	4
0None_none_DTKPB_227963.7307	3
0None_none_DTKPB_227963.7316	6
0None_none_DTKPB_227963.7421	16
0None_none_DTKPB_227963.7427	4
0None_none_DTKPB_227963.7455	8
0None_none_DTKPB_227963.7456	3
0None_none_DTKPB_227963.7494	1
0None_none_GEA_227963.3457	9
0None_none_GEA_227963.3731	2
0None_none_MPB_227963.5630	18
0None_none_MPB_227963.5651	3
0None_none_MPB_227963.5661	22
0None_none_MPB_227963.5663	3
0None_none_MPB_227963.5669	13
0None_none_MPB_227963.5730	4
0None_none_MPB_227963.5737	3
0None_none_MPB_227963.5812	11
0None_none_MPB_227963.5823	25
0None_none_MPB_227963.5845	10
0None_none_MPB_227963.5851	4
0None_none_MPB_227963.5857	1
0None_none_MPB_227963.5887	1
0None_none_MPB_227963.5890	17
0None_none_MPB_227963.5908	2
0None_none_MPB_227963.5933	97
0None_none_MU2A_227963.2310	7
0None_none_MU2A_227963.2318	2
0None_none_MU2A_227963.2456	2
0None_none_MU2B_227963.42	3
0None_none_SPA_227963.5251	429
0None_none_SPA_227963.5252	434
0None_none_SPA_227963.5253	654
0None_none_SPA_227963.5254	448
0None_none_SPA_227963.5255	745
0None_none_SPA_227963.5256	419
0None_none_SPA_227963.5257	326
0None_none_SPA_227963.5258	321
0None_none_SPA_227963.5259	386
0None_none_SPA_227963.5260	549
0None_none_SPA_227963.5261	616
0None_none_SPA_227963.5262	521
0None_none_SPA_227963.5263	536
0None_none_SPA_227963.5264	225
0None_none_SPA_227963.5265	529
0None_none_SPA_227963.5266	924
0None_none_SPA_227963.5267	513
0None_none_SPA_227963.5268	600
0None_none_SPA_227963.5269	619
0None_none_SPA_227963.5270	373
0None_none_SPA_227963.5271	682
0None_none_SPA_227963.5272	942
0None_none_SPA_227963.5273	428
0None_none_SPA_227963.5274	15
0None_none_SPA_227963.5275	258
0None_none_SPA_227963.5276	432
0None_none_SPA_227963.5277	220
0None_none_SPA_227963.5278	822
0None_none_SPA_227963.5279	628
0None_none_SPA_227963.5280	450
0None_none_SPA_227963.5281	356
0None_none_SPA_227963.5282	790
0None_none_SPA_227963.5283	390
0None_none_SPA_227963.5284	147
0None_none_SPA_227963.5285	343
0None_none_SPA_227963.5286	997
0None_none_SPA_227963.5287	270
0None_none_SPA_227963.5288	840
0None_none_SPA_227963.5289	315
0None_none_SPA_227963.5290	571
0None_none_SPA_227963.5291	1316
0None_none_SPA_227963.5292	1028
0None_none_SPA_227963.5293	545
0None_none_SPA_227963.5294	916
0None_none_SPA_227963.5295	387
0None_none_SPA_227963.5296	1069
0None_none_SPA_227963.5297	230
0None_none_SPA_227963.5298	281
0None_none_SPA_227963.5299	461
0None_none_SPA_227963.5300	565
0None_none_SPA_227963.5301	758
0None_none_SPA_227963.5302	1200
0None_none_SPA_227963.5303	195
0None_none_SPA_227963.5304	127
0None_none_SPA_227963.5305	362
0None_none_SPA_227963.5306	202
0None_none_SPA_227963.5307	454
0None_none_SPA_227963.5308	192
0None_none_SPA_227963.5309	374
0None_none_SPA_227963.5310	151
0None_none_SPA_227963.5311	149
0None_none_SPA_227963.5312	542
0None_none_SPA_227963.5313	900
0None_none_SPA_227963.5314	353
0None_none_SPA_227963.5315	594
0None_none_SPA_227963.5316	401
0None_none_SPA_227963.5317	547
0None_none_SPA_227963.5318	358
0None_none_SPA_227963.5319	496
0None_none_SPA_227963.5320	638
0None_none_SPA_227963.5321	419
0None_none_SPA_227963.5322	513
0None_none_SPA_227963.5323	470
0None_none_SPA_227963.5324	335
0None_none_SPA_227963.5325	902
0None_none_SPA_227963.5326	590
0None_none_SPA_227963.5327	709
0None_none_SPA_227963.5328	592
0None_none_SPA_227963.5329	426
0None_none_SPA_227963.5330	501
0None_none_SPA_227963.5331	389
0None_none_SPA_227963.5332	447
0None_none_SPA_227963.5333	518
0None_none_SPA_227963.5334	1031
0None_none_SPA_227963.5335	835
0None_none_SPA_227963.5336	499
0None_none_SPA_227963.5337	288
0None_none_SPA_227963.5338	573
0None_none_SPA_227963.5339	298
0None_none_SPA_227963.5340	545
0None_none_SPA_227963.5341	427
0None_none_SPA_227963.5342	138
0None_none_SPA_227963.5343	543
0None_none_SPA_227963.5344	781
0None_none_SPA_227963.5345	549
0None_none_SPA_227963.5346	326
0None_none_SPA_227963.5347	804
0None_none_SPA_227963.5348	535
0None_none_SPA_227963.5349	221
0None_none_SPA_227963.5350	488
0None_none_SPA_227963.5351	265
0None_none_SPA_227963.5352	246
0None_none_SPA_227963.5353	569
0None_none_SPA_227963.5354	743
0None_none_SPA_227963.5355	342
0None_none_SPA_227963.5356	650
0None_none_SPA_227963.5357	286
0None_none_SPA_227963.5358	746
0None_none_SPA_227963.5359	212
0None_none_SPA_227963.5360	745
0None_none_SPA_227963.5361	329
0None_none_SPA_227963.5362	917
0None_none_SPA_227963.5363	785
0None_none_SPA_227963.5364	371
0None_none_SPA_227963.5365	388
0None_none_SPA_227963.5366	541
0None_none_SPA_227963.5367	786
0None_none_SPA_227963.5368	707
0None_none_SPA_227963.5369	322
0None_none_SPA_227963.5370	415
0None_none_SPA_227963.5371	564
0None_none_SPA_227963.5372	705
0None_none_SPA_227963.5373	732
0None_none_SPA_227963.5374	405
0None_none_SPA_227963.5375	490
0None_none_SPA_227963.5376	677
0None_none_SPA_227963.5377	465
0None_none_SPA_227963.5378	549
0None_none_SPA_227963.5379	603
0None_none_SPA_227963.5380	600
0None_none_SPA_227963.5381	618
0None_none_SPA_227963.5382	670
0None_none_SPA_227963.5383	293
0None_none_SPA_227963.5384	653
0None_none_SPA_227963.5385	207
0None_none_SPA_227963.5386	559
0None_none_SPA_227963.5387	545
0None_none_SPA_227963.5388	242
0None_none_SPA_227963.5389	314
0None_none_SPA_227963.5390	372
0None_none_SPA_227963.5391	342
0None_none_SPA_227963.5392	267
0None_none_SPA_227963.5393	279
0None_none_SPA_227963.5394	506
0None_none_SPA_227963.5395	718
0None_none_SPA_227963.5396	863
0None_none_SPA_227963.5397	662
0None_none_SPA_227963.5398	307
0None_none_SPA_227963.5399	489
0None_none_SPA_227963.5400	96
0None_none_SPA_227963.5401	772
0None_none_SPA_227963.5402	346
0None_none_SPA_227963.5403	560
0None_none_SPA_227963.5404	638
0None_none_SPA_227963.5405	295
0None_none_SPA_227963.5406	459
0None_none_SPA_227963.5407	266
0None_none_SPA_227963.5408	733
0None_none_SPA_227963.5409	882
0None_none_SPA_227963.5410	445
0None_none_SPA_227963.5411	150
0None_none_SPA_227963.5412	528
0None_none_SPA_227963.5413	204
0None_none_SPA_227963.5414	770
0None_none_SPA_227963.5415	696
0None_none_SPA_227963.5416	708
0None_none_SPA_227963.5417	672
0None_none_SPA_227963.5418	554
0None_none_SPA_227963.5419	498
0None_none_SPA_227963.5420	465
0None_none_SPA_227963.5421	742
0None_none_SPA_227963.5422	355
0None_none_SPA_227963.5423	537
0None_none_SPA_227963.5424	244
0None_none_SPA_227963.5425	494
0None_none_SPA_227963.5426	696
0None_none_SPA_227963.5427	427
0None_none_SPA_227963.5428	395
0None_none_SPA_227963.5429	758
0None_none_SPA_227963.5430	587
0None_none_SPA_227963.5431	590
0None_none_SPA_227963.5432	729
0None_none_SPA_227963.5433	860
0None_none_SPA_227963.5434	183
0None_none_SPA_227963.5435	421
0None_none_SPA_227963.5436	801
0None_none_SPA_227963.5437	806
0None_none_SPA_227963.5438	372
0None_none_SPA_227963.5439	298
0None_none_SPA_227963.5440	850
0None_none_SPA_227963.5441	1156
0None_none_SPA_227963.5442	648
0None_none_SPA_227963.5443	67
0None_none_SPA_227963.5444	543
0None_none_SPA_227963.5445	347
0None_none_SPA_227963.5446	457
0None_none_SPA_227963.5447	132
0None_none_SPA_227963.5448	271
0None_none_SPA_227963.5449	434
0None_none_SPA_227963.5450	671
0None_none_SPA_227963.5451	368
0None_none_SPA_227963.5452	678
0None_none_SPA_227963.5453	469
0None_none_SPA_227963.5454	565
0None_none_SPA_227963.5455	255
0None_none_SPA_227963.5456	641
0None_none_SPA_227963.5457	572
0None_none_SPA_227963.5458	207
0None_none_SPA_227963.5459	318
0None_none_SPA_227963.5460	784
0None_none_SPA_227963.5461	248
0None_none_SPA_227963.5462	468
0None_none_SPA_227963.5463	596
0None_none_SPA_227963.5464	387
0None_none_SPA_227963.5465	741
0None_none_SPA_227963.5466	309
0None_none_SPA_227963.5467	270
0None_none_SPA_227963.5468	79
0None_none_SPA_227963.5469	447
0None_none_SPA_227963.5470	349
0None_none_SPA_227963.5471	638
0None_none_SPA_227963.5472	551
0None_none_SPA_227963.5473	357
0None_none_SPA_227963.5474	955
0None_none_SPA_227963.5475	288
0None_none_SPA_227963.5476	351
0None_none_SPA_227963.5477	622
0None_none_SPA_227963.5478	610
0None_none_SPA_227963.5479	508
0None_none_SPA_227963.5480	348
0None_none_SPA_227963.5481	353
0None_none_SPA_227963.5482	576
0None_none_SPA_227963.5483	735
0None_none_SPA_227963.5484	351
0None_none_SPA_227963.5485	290
0None_none_SPA_227963.5486	276
0None_none_SPA_227963.5487	361
0None_none_SPA_227963.5488	734
0None_none_SPA_227963.5489	688
0None_none_SPA_227963.5490	535
0None_none_SPA_227963.5491	873
0None_none_SPA_227963.5492	222
0None_none_SPA_227963.5493	610
0None_none_SPA_227963.5494	894
0None_none_SPA_227963.5495	498
0None_none_SPA_227963.5496	304
0None_none_SPA_227963.5497	254
0None_none_SPA_227963.5498	684
0None_none_SPA_227963.5499	274
0None_none_SPA_227963.5500	382
0None_none_SPA_227963.5501	802
0None_none_SPA_227963.5502	398
0None_none_SPA_227963.5503	488
0None_none_SPA_227963.5504	523
0None_none_SPA_227963.5505	319
0None_none_SPA_227963.5506	161
0None_none_SPA_227963.5507	255
0None_none_SPA_227963.5508	437
0None_none_SPA_227963.5509	979
0None_none_SPA_227963.5510	385
0None_none_SPA_227963.5511	590
0None_none_SPA_227963.5512	717
0None_none_SPA_227963.5513	749
0None_none_SPA_227963.5514	502
0None_none_SPA_227963.5515	286
0None_none_SPA_227963.5516	90
0None_none_SPA_227963.5517	615
0None_none_SPA_227963.5518	454
0None_none_SPA_227963.5519	2
0None_none_SPA_227963.5520	367
0None_none_SPA_227963.5521	457
0None_none_SPA_227963.5522	367
0None_none_SPA_227963.5523	442
0None_none_SPA_227963.5524	873
0None_none_SPA_227963.5525	644
0None_none_SPA_227963.5526	819
0None_none_SPA_227963.5527	579
0None_none_SPA_227963.5528	369
0None_none_SPA_227963.5529	617
0None_none_SPA_227963.5530	550
0None_none_SPA_227963.5531	945
0None_none_SPA_227963.5532	826
0None_none_SPA_227963.5533	597
0None_none_SPA_227963.5534	526
0None_none_SPA_227963.5535	555
0None_none_SPA_227963.5536	291
0None_none_SPA_227963.5537	591
0None_none_SPA_227963.5538	714
0None_none_SPA_227963.5539	643
0None_none_SPA_227963.5540	459
0None_none_SPA_227963.5541	810
0None_none_SPA_227963.5542	727
0None_none_SPA_227963.5543	838
0None_none_SPA_227963.5544	229
0None_none_SPA_227963.5545	421
0None_none_SPA_227963.5546	352
0None_none_SPA_227963.5547	523
0None_none_SPA_227963.5548	283
0None_none_SPA_227963.5549	546
0None_none_SPA_227963.5550	384
0None_none_SPA_227963.5551	481
0None_none_SPA_227963.5552	359
0None_none_SPA_227963.5553	391
0None_none_SPA_227963.5554	591
0None_none_SPA_227963.5555	571
0None_none_SPA_227963.5556	811
0None_none_SPA_227963.5557	500
0None_none_SPA_227963.5558	838
0None_none_SPA_227963.5559	585
0None_none_SPA_227963.5560	134
0None_none_SPA_227963.5561	454
0None_none_SPA_227963.5562	123
0None_none_SPA_227963.5563	403
0None_none_SPA_227963.5564	155
0None_none_SPA_227963.5565	448
0None_none_SPA_227963.5566	891
0None_none_SPA_227963.5567	604
0None_none_SPA_227963.5568	436
0None_none_SPA_227963.5569	386
0None_none_SPA_227963.5570	369
0None_none_SPA_227963.5571	452
0None_none_SPA_227963.5572	168
0None_none_SPA_227963.5573	455
0None_none_SPA_227963.5574	443
0None_none_SPA_227963.5575	75
0None_none_SPA_227963.5576	517
0None_none_SPA_227963.5577	702
0None_none_SPA_227963.5578	534
0None_none_SPA_227963.5579	337
0None_none_SPA_227963.5580	446
0None_none_SPA_227963.5581	695
0None_none_SPA_227963.5582	55
0None_none_SPA_227963.5583	626
0None_none_SPA_227963.5584	349
0None_none_SPA_227963.5585	267
0None_none_SPA_227963.5586	844
0None_none_SPA_227963.5587	580
0None_none_SPA_227963.5588	474
0None_none_SPA_227963.5589	585
0None_none_SPA_227963.5590	258
0None_none_SPA_227963.5591	397
0None_none_SPA_227963.5592	320
0None_none_SPA_227963.5593	546
0None_none_SPA_227963.5594	860
0None_none_SPA_227963.5595	627
0None_none_SPA_227963.5596	307
0None_none_SPA_227963.5597	322
0None_none_SPA_227963.5598	609
0None_none_SPA_227963.5599	190
0None_none_SPA_227963.5600	161
0None_none_SPA_227963.5601	729
0None_none_SPA_227963.5602	230
0None_none_SPA_227963.5603	230
0None_none_SPA_227963.5604	844
0None_none_SPA_227963.5605	270
0None_none_SPA_227963.5606	540
0None_none_SPA_227963.5607	310
0None_none_SPA_227963.5608	474
0None_none_SPA_227963.5609	592
0None_none_SPA_227963.5610	449
0None_none_SPA_227963.5611	563
0None_none_SPA_227963.5612	478
0None_none_SPA_227963.5613	799
0None_none_SPA_227963.5614	531
0None_none_SPA_227963.5615	353
0None_none_SPA_227963.5616	495
0None_none_SPA_227963.5617	873
0None_none_SPA_227963.5618	740
0None_none_SPA_227963.5619	487
0None_none_SPA_227963.5620	370
0None_none_SPA_227963.5621	801
0None_none_SPA_227963.5622	146
0None_none_SPA_227963.5623	416
0None_none_SPA_227963.5624	379
0None_none_SPA_227963.5625	689
0None_none_SPB_227963.6001	72
0None_none_SPB_227963.6002	46
0None_none_SPB_227963.6003	67
0None_none_SPB_227963.6004	29
0None_none_SPB_227963.6005	41
0None_none_SPB_227963.6006	41
0None_none_SPB_227963.6007	28
0None_none_SPB_227963.6008	7
0None_none_SPB_227963.6010	70
0None_none_SPB_227963.6011	40
0None_none_SPB_227963.6012	39
0None_none_SPB_227963.6013	41
0None_none_SPB_227963.6014	59
0None_none_SPB_227963.6015	74
0None_none_SPB_227963.6016	40
0None_none_SPB_227963.6017	32
0None_none_SPB_227963.6018	39
0None_none_SPB_227963.6019	14
0None_none_SPB_227963.6020	6
0None_none_SPB_227963.6021	11
0None_none_SPB_227963.6022	60
0None_none_SPB_227963.6023	8
0None_none_SPB_227963.6024	46
0None_none_SPB_227963.6025	56
0None_none_SPB_227963.6026	30
0None_none_SPB_227963.6027	16
0None_none_SPB_227963.6028	16
0None_none_SPB_227963.6029	8
0None_none_SPB_227963.6031	13
0None_none_SPB_227963.6032	12
0None_none_SPB_227963.6033	81
0None_none_SPB_227963.6034	45
0None_none_SPB_227963.6035	46
0None_none_SPB_227963.6036	22
0None_none_SPB_227963.6037	84
0None_none_SPB_227963.6038	31
0None_none_SPB_227963.6039	24
0None_none_SPB_227963.6040	80
0None_none_SPB_227963.6041	51
0None_none_SPB_227963.6042	18
0None_none_SPB_227963.6043	59
0None_none_SPB_227963.6044	85
0None_none_SPB_227963.6045	21
0None_none_SPB_227963.6046	18
0None_none_SPB_227963.6047	33
0None_none_SPB_227963.6048	8
0None_none_SPB_227963.6049	32
0None_none_SPB_227963.6050	44
0None_none_SPB_227963.6051	27
0None_none_SPB_227963.6052	28
0None_none_SPB_227963.6053	40
0None_none_SPB_227963.6054	61
0None_none_SPB_227963.6055	39
0None_none_SPB_227963.6056	68
0None_none_SPB_227963.6057	30
0None_none_SPB_227963.6058	22
0None_none_SPB_227963.6059	16
0None_none_SPB_227963.6060	7
0None_none_SPB_227963.6061	81
0None_none_SPB_227963.6062	37
0None_none_SPB_227963.6063	4
0None_none_SPB_227963.6064	28
0None_none_SPB_227963.6065	33
0None_none_SPB_227963.6066	18
0None_none_SPB_227963.6067	22
0None_none_SPB_227963.6068	23
0None_none_SPB_227963.6069	68
0None_none_SPB_227963.6070	97
0None_none_SPB_227963.6071	61
0None_none_SPB_227963.6072	15
0None_none_SPB_227963.6073	22
0None_none_SPB_227963.6074	26
0None_none_SPB_227963.6075	6
0None_none_SPB_227963.6076	65
0None_none_SPB_227963.6077	17
0None_none_SPB_227963.6078	50
0None_none_SPB_227963.6079	2
0None_none_SPB_227963.6080	6
0None_none_SPB_227963.6081	64
0None_none_SPB_227963.6082	28
0None_none_SPB_227963.6083	56
0None_none_SPB_227963.6084	50
0None_none_SPB_227963.6085	18
0None_none_SPB_227963.6086	62
0None_none_SPB_227963.6087	29
0None_none_SPB_227963.6088	32
0None_none_SPB_227963.6089	26
0None_none_SPB_227963.6090	48
0None_none_SPB_227963.6091	36
0None_none_SPB_227963.6092	66
0None_none_SPB_227963.6093	45
0None_none_SPB_227963.6094	19
0None_none_SPB_227963.6095	54
0None_none_SPB_227963.6096	19
0None_none_SPB_227963.6098	27
0None_none_SPB_227963.6099	42
0None_none_SPB_227963.6100	26
0None_none_SPB_227963.6101	28
0None_none_SPB_227963.6102	81
0None_none_SPB_227963.6103	19
0None_none_SPB_227963.6104	87
0None_none_SPB_227963.6105	28
0None_none_SPB_227963.6106	26
0None_none_SPB_227963.6107	55
0None_none_SPB_227963.6108	46
0None_none_SPB_227963.6109	48
0None_none_SPB_227963.6110	25
0None_none_SPB_227963.6111	28
0None_none_SPB_227963.6112	49
0None_none_SPB_227963.6113	43
0None_none_SPB_227963.6115	18
0None_none_SPB_227963.6116	46
0None_none_SPB_227963.6117	40
0None_none_SPB_227963.6118	23
0None_none_SPB_227963.6119	22
0None_none_SPB_227963.6120	37
0None_none_SPB_227963.6121	39
0None_none_SPB_227963.6122	76
0None_none_SPB_227963.6123	43
0None_none_SPB_227963.6124	65
0None_none_SPB_227963.6125	48
0None_none_SPB_227963.6126	28
0None_none_SPB_227963.6127	53
0None_none_SPB_227963.6128	30
0None_none_SPB_227963.6129	37
0None_none_SPB_227963.6130	30
0None_none_SPB_227963.6131	52
0None_none_SPB_227963.6132	41
0None_none_SPB_227963.6133	19
0None_none_SPB_227963.6134	54
0None_none_SPB_227963.6135	25
0None_none_SPB_227963.6136	46
0None_none_SPB_227963.6137	42
0None_none_SPB_227963.6138	25
0None_none_SPB_227963.6139	43
0None_none_SPB_227963.6140	23
0None_none_SPB_227963.6141	33
0None_none_SPB_227963.6142	58
0None_none_SPB_227963.6143	6
0None_none_SPB_227963.6144	30
0None_none_SPB_227963.6145	66
0None_none_SPB_227963.6146	44
0None_none_SPB_227963.6147	14
0None_none_SPB_227963.6148	29
0None_none_SPB_227963.6149	56
0None_none_SPB_227963.6150	79
0None_none_SPB_227963.6151	51
0None_none_SPB_227963.6152	123
0None_none_SPB_227963.6153	51
0None_none_SPB_227963.6154	32
0None_none_SPB_227963.6155	16
0None_none_SPB_227963.6156	55
0None_none_SPB_227963.6157	41
0None_none_SPB_227963.6158	33
0None_none_SPB_227963.6159	19
0None_none_SPB_227963.6160	20
0None_none_SPB_227963.6161	39
0None_none_SPB_227963.6162	73
0None_none_SPB_227963.6163	26
0None_none_SPB_227963.6164	44
0None_none_SPB_227963.6165	48
0None_none_SPB_227963.6166	105
0None_none_SPB_227963.6167	39
0None_none_SPB_227963.6168	39
0None_none_SPB_227963.6169	19
0None_none_SPB_227963.6170	25
0None_none_SPB_227963.6171	47
0None_none_SPB_227963.6172	66
0None_none_SPB_227963.6173	34
0None_none_SPB_227963.6174	28
0None_none_SPB_227963.6175	40
0None_none_SPB_227963.6176	25
0None_none_SPB_227963.6177	46
0None_none_SPB_227963.6178	64
0None_none_SPB_227963.6179	24
0None_none_SPB_227963.6180	18
0None_none_SPB_227963.6181	16
0None_none_SPB_227963.6182	45
0None_none_SPB_227963.6183	44
0None_none_SPB_227963.6184	52
0None_none_SPB_227963.6185	85
0None_none_SPB_227963.6186	6
0None_none_SPB_227963.6187	26
0None_none_SPB_227963.6188	26
0None_none_SPB_227963.6189	18
0None_none_SPB_227963.6190	61
0None_none_SPB_227963.6191	27
0None_none_SPB_227963.6192	3
0None_none_SPB_227963.6193	59
0None_none_SPB_227963.6194	82
0None_none_SPB_227963.6195	41
0None_none_SPB_227963.6196	22
0None_none_SPB_227963.6197	37
0None_none_SPB_227963.6198	21
0None_none_SPB_227963.6199	46
0None_none_SPB_227963.6200	18
0None_none_SPB_227963.6201	45
0None_none_SPB_227963.6202	8
0None_none_SPB_227963.6203	29
0None_none_SPB_227963.6204	3
0None_none_SPB_227963.6205	47
0None_none_SPB_227963.6206	34
0None_none_SPB_227963.6207	52
0None_none_SPB_227963.6208	22
0None_none_SPB_227963.6209	51
0None_none_SPB_227963.6210	20
0None_none_SPB_227963.6211	40
0None_none_SPB_227963.6212	32
0None_none_SPB_227963.6213	13
0None_none_SPB_227963.6214	24
0None_none_SPB_227963.6215	19
0None_none_SPB_227963.6216	21
0None_none_SPB_227963.6217	48
0None_none_SPB_227963.6218	56
0None_none_SPB_227963.6219	58
0None_none_SPB_227963.6220	41
0None_none_SPB_227963.6221	20
0None_none_SPB_227963.6222	29
0None_none_SPB_227963.6223	32
0None_none_SPB_227963.6224	57
0None_none_SPB_227963.6225	107
0None_none_SPB_227963.6226	24
0None_none_SPB_227963.6227	31
0None_none_SPB_227963.6229	35
0None_none_SPB_227963.6230	68
0None_none_SPB_227963.6231	39
0None_none_SPB_227963.6232	37
0None_none_SPB_227963.6233	74
0None_none_SPB_227963.6234	18
0None_none_SPB_227963.6235	55
0None_none_SPB_227963.6236	30
0None_none_SPB_227963.6237	48
0None_none_SPB_227963.6238	30
0None_none_SPB_227963.6239	30
0None_none_SPB_227963.6240	51
0None_none_SPB_227963.6241	38
0None_none_SPB_227963.6242	38
0None_none_SPB_227963.6243	16
0None_none_SPB_227963.6244	17
0None_none_SPB_227963.6245	11
0None_none_SPB_227963.6246	45
0None_none_SPB_227963.6247	54
0None_none_SPB_227963.6248	35
0None_none_SPB_227963.6249	22
0None_none_SPB_227963.6250	34
0None_none_SPB_227963.6251	20
0None_none_SPB_227963.6252	42
0None_none_SPB_227963.6253	90
0None_none_SPB_227963.6254	6
0None_none_SPB_227963.6255	43
0None_none_SPB_227963.6256	23
0None_none_SPB_227963.6257	20
0None_none_SPB_227963.6258	54
0None_none_SPB_227963.6259	54
0None_none_SPB_227963.6260	35
0None_none_SPB_227963.6261	36
0None_none_SPB_227963.6262	16
0None_none_SPB_227963.6263	21
0None_none_SPB_227963.6264	3
0None_none_SPB_227963.6265	45
0None_none_SPB_227963.6266	45
0None_none_SPB_227963.6267	21
0None_none_SPB_227963.6268	87
0None_none_SPB_227963.6269	29
0None_none_SPB_227963.6270	12
0None_none_SPB_227963.6271	26
0None_none_SPB_227963.6272	50
0None_none_SPB_227963.6273	53
0None_none_SPB_227963.6274	37
0None_none_SPB_227963.6275	37
0None_none_SPB_227963.6276	56
0None_none_SPB_227963.6277	26
0None_none_SPB_227963.6278	19
0None_none_SPB_227963.6279	23
0None_none_SPB_227963.6280	18
0None_none_SPB_227963.6281	33
0None_none_SPB_227963.6282	68
0None_none_SPB_227963.6283	16
0None_none_SPB_227963.6284	57
0None_none_SPB_227963.6285	15
0None_none_SPB_227963.6286	33
0None_none_SPB_227963.6287	52
0None_none_SPB_227963.6288	86
0None_none_SPB_227963.6289	39
0None_none_SPB_227963.6290	25
0None_none_SPB_227963.6291	89
0None_none_SPB_227963.6292	5
0None_none_SPB_227963.6293	19
0None_none_SPB_227963.6294	29
0None_none_SPB_227963.6295	34
0None_none_SPB_227963.6296	82
0None_none_SPB_227963.6297	9
0None_none_SPB_227963.6298	49
0None_none_SPB_227963.6299	15
0None_none_SPB_227963.6300	101
0None_none_SPB_227963.6301	54
0None_none_SPB_227963.6302	26
0None_none_SPB_227963.6303	100
0None_none_SPB_227963.6304	13
0None_none_SPB_227963.6305	41
0None_none_SPB_227963.6306	59
0None_none_SPB_227963.6307	34
0None_none_SPB_227963.6308	29
0None_none_SPB_227963.6309	27
0None_none_SPB_227963.6310	12
0None_none_SPB_227963.6311	38
0None_none_SPB_227963.6312	12
0None_none_SPB_227963.6313	83
0None_none_SPB_227963.6314	60
0None_none_SPB_227963.6315	55
0None_none_SPB_227963.6316	13
0None_none_SPB_227963.6317	101
0None_none_SPB_227963.6318	25
0None_none_SPB_227963.6319	68
0None_none_SPB_227963.6320	14
0None_none_SPB_227963.6321	23
0None_none_SPB_227963.6322	42
0None_none_SPB_227963.6323	55
0None_none_SPB_227963.6324	19
0None_none_SPB_227963.6325	4
0None_none_SPB_227963.6326	50
0None_none_SPB_227963.6327	29
0None_none_SPB_227963.6328	59
0None_none_SPB_227963.6329	34
0None_none_SPB_227963.6330	24
0None_none_SPB_227963.6331	50
0None_none_SPB_227963.6332	50
0None_none_SPB_227963.6333	24
0None_none_SPB_227963.6334	53
0None_none_SPB_227963.6335	22
0None_none_SPB_227963.6336	58
0None_none_SPB_227963.6337	20
0None_none_SPB_227963.6338	30
0None_none_SPB_227963.6339	68
0None_none_SPB_227963.6340	42
0None_none_SPB_227963.6341	79
0None_none_SPB_227963.6342	33
0None_none_SPB_227963.6343	45
0None_none_SPB_227963.6344	39
0None_none_SPB_227963.6345	34
0None_none_SPB_227963.6346	53
0None_none_SPB_227963.6347	12
0None_none_SPB_227963.6348	11
0None_none_SPB_227963.6349	49
0None_none_SPB_227963.6350	92
0None_none_SPB_227963.6351	29
0None_none_SPB_227963.6352	32
0None_none_SPB_227963.6353	23
0None_none_SPB_227963.6354	3
0None_none_SPB_227963.6355	54
0None_none_SPB_227963.6356	15
0None_none_SPB_227963.6357	30
0None_none_SPB_227963.6358	53
0None_none_SPB_227963.6359	20
0None_none_SPB_227963.6360	10
0None_none_SPB_227963.6361	20
0None_none_SPB_227963.6362	41
0None_none_SPB_227963.6363	50
0None_none_SPB_227963.6364	32
0None_none_SPB_227963.6365	44
0None_none_SPB_227963.6366	24
0None_none_SPB_227963.6367	77
0None_none_SPB_227963.6368	21
0None_none_SPB_227963.6369	36
0None_none_SPB_227963.6370	8
0None_none_SPB_227963.6371	25
0None_none_SPB_227963.6372	26
0None_none_SPB_227963.6373	25
0None_none_SPB_227963.6374	17
0None_none_SPB_227963.6375	13
0None_none_TMMB_227963.3157	4
0None_none_U1A_227963.6399	1
0None_none_U1A_227963.6702	10
0None_none_U2A_227963.1745	5
0None_none_U2A_227963.1749	1
0None_none_U2B_227963.1385	3
0Safe_safe_ACOCA_227963.4503	1
0Safe_safe_ACOCA_227963.4549	2
0Safe_safe_ACOCA_227963.4632	1
0Safe_safe_ACOCA_227963.4647	1
0Safe_safe_ACOCA_227963.4711	1
0Safe_safe_ACOCA_227963.4734	1
0Safe_safe_ACOCA_227963.4753	39
0Safe_safe_ACOCA_227963.4830	6
0Safe_safe_ACOCA_227963.4832	1
0Safe_safe_ACOCB_227963.5038	225
0Safe_safe_ACOCB_227963.5061	11
0Safe_safe_ACOCB_227963.5136	37
0Safe_safe_DTKPA_227963.6782	229
0Safe_safe_DTKPA_227963.6793	5
0Safe_safe_DTKPA_227963.6806	4
0Safe_safe_DTKPA_227963.6807	8
0Safe_safe_DTKPA_227963.6812	2
0Safe_safe_DTKPA_227963.6817	2
0Safe_safe_DTKPA_227963.6833	3
0Safe_safe_DTKPA_227963.6862	313
0Safe_safe_DTKPA_227963.6878	1
0Safe_safe_DTKPA_227963.6901	7
0Safe_safe_DTKPA_227963.6936	4
0Safe_safe_DTKPA_227963.6961	3
0Safe_safe_DTKPA_227963.6967	1
0Safe_safe_DTKPA_227963.6984	3
0Safe_safe_DTKPA_227963.7011	2
0Safe_safe_DTKPA_227963.7052	3
0Safe_safe_DTKPA_227963.7089	5
0Safe_safe_DTKPA_227963.7096	4
0Safe_safe_DTKPA_227963.7111	5
0Safe_safe_DTKPB_227963.7153	488
0Safe_safe_DTKPB_227963.7160	6
0Safe_safe_DTKPB_227963.7163	204
0Safe_safe_DTKPB_227963.7291	1
0Safe_safe_DTKPB_227963.7371	1
0Safe_safe_DTKPB_227963.7466	47
0Safe_safe_GEA_227963.3486	84
0Safe_safe_GEA_227963.3516	229
0Safe_safe_GEA_227963.3629	2
0Safe_safe_GEA_227963.3632	514
0Safe_safe_GEA_227963.3742	11
0Safe_safe_GEB_227963.3980	313
0Safe_safe_GEB_227963.3982	5
0Safe_safe_MPA_227963.4252	337
0Safe_safe_MPA_227963.4316	105
0Safe_safe_MPB_227963.5651	8
0Safe_safe_MPB_227963.5652	18
0Safe_safe_MPB_227963.5670	14
0Safe_safe_MPB_227963.5684	3
0Safe_safe_MPB_227963.5717	329
0Safe_safe_MPB_227963.5754	2
0Safe_safe_MPB_227963.5762	4
0Safe_safe_MPB_227963.5768	6
0Safe_safe_MPB_227963.5781	2
0Safe_safe_MPB_227963.5814	65
0Safe_safe_MPB_227963.5878	30
0Safe_safe_MPB_227963.5943	1
0Safe_safe_MPB_227963.5959	1
0Safe_safe_MPB_227963.5971	23
0Safe_safe_MPB_227963.5977	2
0Safe_safe_MU1A_227963.1896	1
0Safe_safe_MU1A_227963.1898	431
0Safe_safe_MU1A_227963.1972	92
0Safe_safe_MU1A_227963.1998	33
0Safe_safe_MU1A_227963.2027	23
0Safe_safe_MU1A_227963.2092	68
0Safe_safe_MU1A_227963.2123	1
0Safe_safe_MU1B_227963.1081	2
0Safe_safe_MU2A_227963.2368	8
0Safe_safe_MU2A_227963.2452	230
0Safe_safe_MU2A_227963.2610	22
0Safe_safe_MU2B_227963.124	2
0Safe_safe_MU2B_227963.162	73
0Safe_safe_MU2B_227963.173	330
0Safe_safe_MU2B_227963.268	254
0Safe_safe_SPA_227963.5251	257
0Safe_safe_SPA_227963.5252	328
0Safe_safe_SPA_227963.5253	367
0Safe_safe_SPA_227963.5254	496
0Safe_safe_SPA_227963.5255	394
0Safe_safe_SPA_227963.5256	326
0Safe_safe_SPA_227963.5257	113
0Safe_safe_SPA_227963.5258	224
0Safe_safe_SPA_227963.5259	623
0Safe_safe_SPA_227963.5260	461
0Safe_safe_SPA_227963.5261	150
0Safe_safe_SPA_227963.5262	183
0Safe_safe_SPA_227963.5263	164
0Safe_safe_SPA_227963.5264	331
0Safe_safe_SPA_227963.5265	825
0Safe_safe_SPA_227963.5266	779
0Safe_safe_SPA_227963.5267	304
0Safe_safe_SPA_227963.5268	318
0Safe_safe_SPA_227963.5269	363
0Safe_safe_SPA_227963.5270	328
0Safe_safe_SPA_227963.5271	154
0Safe_safe_SPA_227963.5272	330
0Safe_safe_SPA_227963.5273	579
0Safe_safe_SPA_227963.5274	539
0Safe_safe_SPA_227963.5275	105
0Safe_safe_SPA_227963.5276	469
0Safe_safe_SPA_227963.5277	313
0Safe_safe_SPA_227963.5278	478
0Safe_safe_SPA_227963.5279	29
0Safe_safe_SPA_227963.5280	773
0Safe_safe_SPA_227963.5281	388
0Safe_safe_SPA_227963.5282	312
0Safe_safe_SPA_227963.5283	208
0Safe_safe_SPA_227963.5284	206
0Safe_safe_SPA_227963.5285	444
0Safe_safe_SPA_227963.5286	318
0Safe_safe_SPA_227963.5287	262
0Safe_safe_SPA_227963.5288	668
0Safe_safe_SPA_227963.5289	471
0Safe_safe_SPA_227963.5290	250
0Safe_safe_SPA_227963.5291	222
0Safe_safe_SPA_227963.5292	687
0Safe_safe_SPA_227963.5293	244
0Safe_safe_SPA_227963.5294	905
0Safe_safe_SPA_227963.5295	265
0Safe_safe_SPA_227963.5296	742
0Safe_safe_SPA_227963.5297	272
0Safe_safe_SPA_227963.5298	352
0Safe_safe_SPA_227963.5299	204
0Safe_safe_SPA_227963.5300	357
0Safe_safe_SPA_227963.5301	254
0Safe_safe_SPA_227963.5302	355
0Safe_safe_SPA_227963.5303	219
0Safe_safe_SPA_227963.5304	319
0Safe_safe_SPA_227963.5305	230
0Safe_safe_SPA_227963.5306	204
0Safe_safe_SPA_227963.5307	311
0Safe_safe_SPA_227963.5308	312
0Safe_safe_SPA_227963.5309	413
0Safe_safe_SPA_227963.5310	405
0Safe_safe_SPA_227963.5311	443
0Safe_safe_SPA_227963.5312	415
0Safe_safe_SPA_227963.5313	608
0Safe_safe_SPA_227963.5314	177
0Safe_safe_SPA_227963.5315	467
0Safe_safe_SPA_227963.5316	327
0Safe_safe_SPA_227963.5317	396
0Safe_safe_SPA_227963.5318	458
0Safe_safe_SPA_227963.5319	281
0Safe_safe_SPA_227963.5320	576
0Safe_safe_SPA_227963.5321	767
0Safe_safe_SPA_227963.5322	222
0Safe_safe_SPA_227963.5323	653
0Safe_safe_SPA_227963.5324	370
0Safe_safe_SPA_227963.5325	514
0Safe_safe_SPA_227963.5326	490
0Safe_safe_SPA_227963.5327	372
0Safe_safe_SPA_227963.5328	480
0Safe_safe_SPA_227963.5329	97
0Safe_safe_SPA_227963.5330	398
0Safe_safe_SPA_227963.5331	284
0Safe_safe_SPA_227963.5332	311
0Safe_safe_SPA_227963.5333	281
0Safe_safe_SPA_227963.5334	410
0Safe_safe_SPA_227963.5335	225
0Safe_safe_SPA_227963.5336	239
0Safe_safe_SPA_227963.5337	306
0Safe_safe_SPA_227963.5338	343
0Safe_safe_SPA_227963.5339	445
0Safe_safe_SPA_227963.5340	436
0Safe_safe_SPA_227963.5341	158
0Safe_safe_SPA_227963.5342	484
0Safe_safe_SPA_227963.5343	452
0Safe_safe_SPA_227963.5344	317
0Safe_safe_SPA_227963.5345	314
0Safe_safe_SPA_227963.5346	258
0Safe_safe_SPA_227963.5347	468
0Safe_safe_SPA_227963.5348	567
0Safe_safe_SPA_227963.5349	214
0Safe_safe_SPA_227963.5350	121
0Safe_safe_SPA_227963.5351	100
0Safe_safe_SPA_227963.5352	916
0Safe_safe_SPA_227963.5353	373
0Safe_safe_SPA_227963.5354	219
0Safe_safe_SPA_227963.5355	196
0Safe_safe_SPA_227963.5356	250
0Safe_safe_SPA_227963.5357	513
0Safe_safe_SPA_227963.5358	309
0Safe_safe_SPA_227963.5359	88
0Safe_safe_SPA_227963.5360	432
0Safe_safe_SPA_227963.5361	447
0Safe_safe_SPA_227963.5362	277
0Safe_safe_SPA_227963.5363	303
0Safe_safe_SPA_227963.5364	176
0Safe_safe_SPA_227963.5365	695
0Safe_safe_SPA_227963.5366	73
0Safe_safe_SPA_227963.5367	525
0Safe_safe_SPA_227963.5368	347
0Safe_safe_SPA_227963.5369	175
0Safe_safe_SPA_227963.5370	235
0Safe_safe_SPA_227963.5371	609
0Safe_safe_SPA_227963.5372	626
0Safe_safe_SPA_227963.5373	792
0Safe_safe_SPA_227963.5374	449
0Safe_safe_SPA_227963.5375	217
0Safe_safe_SPA_227963.5376	321
0Safe_safe_SPA_227963.5377	524
0Safe_safe_SPA_227963.5378	137
0Safe_safe_SPA_227963.5379	303
0Safe_safe_SPA_227963.5380	93
0Safe_safe_SPA_227963.5381	606
0Safe_safe_SPA_227963.5382	302
0Safe_safe_SPA_227963.5383	417
0Safe_safe_SPA_227963.5384	242
0Safe_safe_SPA_227963.5385	566
0Safe_safe_SPA_227963.5386	376
0Safe_safe_SPA_227963.5387	304
0Safe_safe_SPA_227963.5388	165
0Safe_safe_SPA_227963.5389	238
0Safe_safe_SPA_227963.5390	87
0Safe_safe_SPA_227963.5391	398
0Safe_safe_SPA_227963.5392	623
0Safe_safe_SPA_227963.5393	186
0Safe_safe_SPA_227963.5394	690
0Safe_safe_SPA_227963.5395	120
0Safe_safe_SPA_227963.5396	264
0Safe_safe_SPA_227963.5397	595
0Safe_safe_SPA_227963.5398	147
0Safe_safe_SPA_227963.5399	378
0Safe_safe_SPA_227963.5400	654
0Safe_safe_SPA_227963.5401	429
0Safe_safe_SPA_227963.5402	71
0Safe_safe_SPA_227963.5403	737
0Safe_safe_SPA_227963.5404	837
0Safe_safe_SPA_227963.5405	304
0Safe_safe_SPA_227963.5406	245
0Safe_safe_SPA_227963.5407	616
0Safe_safe_SPA_227963.5408	534
0Safe_safe_SPA_227963.5409	299
0Safe_safe_SPA_227963.5410	264
0Safe_safe_SPA_227963.5411	733
0Safe_safe_SPA_227963.5412	535
0Safe_safe_SPA_227963.5413	719
0Safe_safe_SPA_227963.5414	334
0Safe_safe_SPA_227963.5415	247
0Safe_safe_SPA_227963.5416	407
0Safe_safe_SPA_227963.5417	344
0Safe_safe_SPA_227963.5418	385
0Safe_safe_SPA_227963.5419	418
0Safe_safe_SPA_227963.5420	270
0Safe_safe_SPA_227963.5421	653
0Safe_safe_SPA_227963.5422	383
0Safe_safe_SPA_227963.5423	491
0Safe_safe_SPA_227963.5424	616
0Safe_safe_SPA_227963.5425	184
0Safe_safe_SPA_227963.5426	396
0Safe_safe_SPA_227963.5427	257
0Safe_safe_SPA_227963.5428	365
0Safe_safe_SPA_227963.5429	203
0Safe_safe_SPA_227963.5430	351
0Safe_safe_SPA_227963.5431	40
0Safe_safe_SPA_227963.5432	92
0Safe_safe_SPA_227963.5433	226
0Safe_safe_SPA_227963.5434	549
0Safe_safe_SPA_227963.5435	347
0Safe_safe_SPA_227963.5436	379
0Safe_safe_SPA_227963.5437	166
0Safe_safe_SPA_227963.5438	205
0Safe_safe_SPA_227963.5439	493
0Safe_safe_SPA_227963.5440	35
0Safe_safe_SPA_227963.5441	208
0Safe_safe_SPA_227963.5442	399
0Safe_safe_SPA_227963.5443	99
0Safe_safe_SPA_227963.5444	140
0Safe_safe_SPA_227963.5445	209
0Safe_safe_SPA_227963.5446	474
0Safe_safe_SPA_227963.5447	335
0Safe_safe_SPA_227963.5448	494
0Safe_safe_SPA_227963.5449	373
0Safe_safe_SPA_227963.5450	44
0Safe_safe_SPA_227963.5451	1006
0Safe_safe_SPA_227963.5452	590
0Safe_safe_SPA_227963.5453	187
0Safe_safe_SPA_227963.5454	446
0Safe_safe_SPA_227963.5455	708
0Safe_safe_SPA_227963.5456	242
0Safe_safe_SPA_227963.5457	331
0Safe_safe_SPA_227963.5458	329
0Safe_safe_SPA_227963.5459	547
0Safe_safe_SPA_227963.5460	346
0Safe_safe_SPA_227963.5461	466
0Safe_safe_SPA_227963.5462	581
0Safe_safe_SPA_227963.5463	435
0Safe_safe_SPA_227963.5464	116
0Safe_safe_SPA_227963.5465	409
0Safe_safe_SPA_227963.5466	193
0Safe_safe_SPA_227963.5467	200
0Safe_safe_SPA_227963.5468	410
0Safe_safe_SPA_227963.5469	562
0Safe_safe_SPA_227963.5470	50
0Safe_safe_SPA_227963.5471	234
0Safe_safe_SPA_227963.5472	549
0Safe_safe_SPA_227963.5473	257
0Safe_safe_SPA_227963.5474	497
0Safe_safe_SPA_227963.5475	555
0Safe_safe_SPA_227963.5476	287
0Safe_safe_SPA_227963.5477	38
0Safe_safe_SPA_227963.5478	604
0Safe_safe_SPA_227963.5479	208
0Safe_safe_SPA_227963.5480	251
0Safe_safe_SPA_227963.5481	303
0Safe_safe_SPA_227963.5482	428
0Safe_safe_SPA_227963.5483	319
0Safe_safe_SPA_227963.5484	262
0Safe_safe_SPA_227963.5485	439
0Safe_safe_SPA_227963.5486	151
0Safe_safe_SPA_227963.5487	28
0Safe_safe_SPA_227963.5488	255
0Safe_safe_SPA_227963.5489	474
0Safe_safe_SPA_227963.5490	224
0Safe_safe_SPA_227963.5491	394
0Safe_safe_SPA_227963.5492	465
0Safe_safe_SPA_227963.5493	422
0Safe_safe_SPA_227963.5494	682
0Safe_safe_SPA_227963.5495	291
0Safe_safe_SPA_227963.5496	229
0Safe_safe_SPA_227963.5497	350
0Safe_safe_SPA_227963.5498	442
0Safe_safe_SPA_227963.5499	337
0Safe_safe_SPA_227963.5500	421
0Safe_safe_SPA_227963.5501	453
0Safe_safe_SPA_227963.5502	279
0Safe_safe_SPA_227963.5503	570
0Safe_safe_SPA_227963.5504	398
0Safe_safe_SPA_227963.5505	675
0Safe_safe_SPA_227963.5506	600
0Safe_safe_SPA_227963.5507	218
0Safe_safe_SPA_227963.5508	954
0Safe_safe_SPA_227963.5509	167
0Safe_safe_SPA_227963.5510	399
0Safe_safe_SPA_227963.5511	593
0Safe_safe_SPA_227963.5512	1059
0Safe_safe_SPA_227963.5513	109
0Safe_safe_SPA_227963.5514	322
0Safe_safe_SPA_227963.5515	424
0Safe_safe_SPA_227963.5516	146
0Safe_safe_SPA_227963.5517	330
0Safe_safe_SPA_227963.5518	500
0Safe_safe_SPA_227963.5519	698
0Safe_safe_SPA_227963.5520	331
0Safe_safe_SPA_227963.5521	148
0Safe_safe_SPA_227963.5522	556
0Safe_safe_SPA_227963.5523	350
0Safe_safe_SPA_227963.5524	345
0Safe_safe_SPA_227963.5525	260
0Safe_safe_SPA_227963.5526	569
0Safe_safe_SPA_227963.5527	572
0Safe_safe_SPA_227963.5528	392
0Safe_safe_SPA_227963.5529	262
0Safe_safe_SPA_227963.5530	163
0Safe_safe_SPA_227963.5531	445
0Safe_safe_SPA_227963.5532	149
0Safe_safe_SPA_227963.5533	245
0Safe_safe_SPA_227963.5534	74
0Safe_safe_SPA_227963.5535	454
0Safe_safe_SPA_227963.5536	1120
0Safe_safe_SPA_227963.5537	172
0Safe_safe_SPA_227963.5538	94
0Safe_safe_SPA_227963.5539	338
0Safe_safe_SPA_227963.5540	268
0Safe_safe_SPA_227963.5541	600
0Safe_safe_SPA_227963.5542	210
0Safe_safe_SPA_227963.5543	381
0Safe_safe_SPA_227963.5544	577
0Safe_safe_SPA_227963.5545	745
0Safe_safe_SPA_227963.5546	123
0Safe_safe_SPA_227963.5547	407
0Safe_safe_SPA_227963.5548	260
0Safe_safe_SPA_227963.5549	256
0Safe_safe_SPA_227963.5550	536
0Safe_safe_SPA_227963.5551	273
0Safe_safe_SPA_227963.5552	369
0Safe_safe_SPA_227963.5553	280
0Safe_safe_SPA_227963.5554	420
0Safe_safe_SPA_227963.5555	235
0Safe_safe_SPA_227963.5556	313
0Safe_safe_SPA_227963.5557	529
0Safe_safe_SPA_227963.5558	269
0Safe_safe_SPA_227963.5559	430
0Safe_safe_SPA_227963.5560	650
0Safe_safe_SPA_227963.5561	540
0Safe_safe_SPA_227963.5562	261
0Safe_safe_SPA_227963.5563	338
0Safe_safe_SPA_227963.5564	453
0Safe_safe_SPA_227963.5565	658
0Safe_safe_SPA_227963.5566	229
0Safe_safe_SPA_227963.5567	312
0Safe_safe_SPA_227963.5568	791
0Safe_safe_SPA_227963.5569	488
0Safe_safe_SPA_227963.5570	336
0Safe_safe_SPA_227963.5572	337
0Safe_safe_SPA_227963.5573	268
0Safe_safe_SPA_227963.5574	485
0Safe_safe_SPA_227963.5575	479
0Safe_safe_SPA_227963.5576	393
0Safe_safe_SPA_227963.5577	425
0Safe_safe_SPA_227963.5578	312
0Safe_safe_SPA_227963.5579	293
0Safe_safe_SPA_227963.5580	448
0Safe_safe_SPA_227963.5581	213
0Safe_safe_SPA_227963.5582	489
0Safe_safe_SPA_227963.5583	424
0Safe_safe_SPA_227963.5584	151
0Safe_safe_SPA_227963.5585	269
0Safe_safe_SPA_227963.5586	297
0Safe_safe_SPA_227963.5587	293
0Safe_safe_SPA_227963.5588	180
0Safe_safe_SPA_227963.5589	28
0Safe_safe_SPA_227963.5590	495
0Safe_safe_SPA_227963.5591	229
0Safe_safe_SPA_227963.5592	248
0Safe_safe_SPA_227963.5593	454
0Safe_safe_SPA_227963.5594	395
0Safe_safe_SPA_227963.5595	238
0Safe_safe_SPA_227963.5596	295
0Safe_safe_SPA_227963.5597	302
0Safe_safe_SPA_227963.5598	332
0Safe_safe_SPA_227963.5599	411
0Safe_safe_SPA_227963.5600	556
0Safe_safe_SPA_227963.5601	538
0Safe_safe_SPA_227963.5602	271
0Safe_safe_SPA_227963.5603	752
0Safe_safe_SPA_227963.5604	218
0Safe_safe_SPA_227963.5605	383
0Safe_safe_SPA_227963.5606	341
0Safe_safe_SPA_227963.5607	348
0Safe_safe_SPA_227963.5608	113
0Safe_safe_SPA_227963.5609	431
0Safe_safe_SPA_227963.5610	532
0Safe_safe_SPA_227963.5611	734
0Safe_safe_SPA_227963.5612	563
0Safe_safe_SPA_227963.5613	178
0Safe_safe_SPA_227963.5614	505
0Safe_safe_SPA_227963.5615	647
0Safe_safe_SPA_227963.5616	164
0Safe_safe_SPA_227963.5617	428
0Safe_safe_SPA_227963.5618	490
0Safe_safe_SPA_227963.5619	682
0Safe_safe_SPA_227963.5620	413
0Safe_safe_SPA_227963.5621	451
0Safe_safe_SPA_227963.5622	396
0Safe_safe_SPA_227963.5623	387
0Safe_safe_SPA_227963.5624	119
0Safe_safe_SPA_227963.5625	269
0Safe_safe_SPB_227963.6001	32
0Safe_safe_SPB_227963.6002	18
0Safe_safe_SPB_227963.6003	37
0Safe_safe_SPB_227963.6004	44
0Safe_safe_SPB_227963.6005	9
0Safe_safe_SPB_227963.6006	16
0Safe_safe_SPB_227963.6007	53
0Safe_safe_SPB_227963.6008	30
0Safe_safe_SPB_227963.6009	44
0Safe_safe_SPB_227963.6010	33
0Safe_safe_SPB_227963.6011	9
0Safe_safe_SPB_227963.6012	21
0Safe_safe_SPB_227963.6013	47
0Safe_safe_SPB_227963.6014	40
0Safe_safe_SPB_227963.6015	61
0Safe_safe_SPB_227963.6016	14
0Safe_safe_SPB_227963.6017	8
0Safe_safe_SPB_227963.6018	37
0Safe_safe_SPB_227963.6019	48
0Safe_safe_SPB_227963.6020	49
0Safe_safe_SPB_227963.6021	33
0Safe_safe_SPB_227963.6022	117
0Safe_safe_SPB_227963.6023	41
0Safe_safe_SPB_227963.6025	100
0Safe_safe_SPB_227963.6026	37
0Safe_safe_SPB_227963.6027	40
0Safe_safe_SPB_227963.6028	24
0Safe_safe_SPB_227963.6029	56
0Safe_safe_SPB_227963.6030	49
0Safe_safe_SPB_227963.6031	92
0Safe_safe_SPB_227963.6032	61
0Safe_safe_SPB_227963.6033	33
0Safe_safe_SPB_227963.6035	21
0Safe_safe_SPB_227963.6036	37
0Safe_safe_SPB_227963.6037	19
0Safe_safe_SPB_227963.6038	42
0Safe_safe_SPB_227963.6039	83
0Safe_safe_SPB_227963.6040	25
0Safe_safe_SPB_227963.6041	77
0Safe_safe_SPB_227963.6042	39
0Safe_safe_SPB_227963.6043	78
0Safe_safe_SPB_227963.6044	29
0Safe_safe_SPB_227963.6045	22
0Safe_safe_SPB_227963.6046	46
0Safe_safe_SPB_227963.6047	16
0Safe_safe_SPB_227963.6048	16
0Safe_safe_SPB_227963.6049	25
0Safe_safe_SPB_227963.6050	45
0Safe_safe_SPB_227963.6051	50
0Safe_safe_SPB_227963.6052	48
0Safe_safe_SPB_227963.6053	29
0Safe_safe_SPB_227963.6054	777
0Safe_safe_SPB_227963.6055	21
0Safe_safe_SPB_227963.6056	4
0Safe_safe_SPB_227963.6057	39
0Safe_safe_SPB_227963.6058	34
0Safe_safe_SPB_227963.6059	34
0Safe_safe_SPB_227963.6060	6
0Safe_safe_SPB_227963.6061	56
0Safe_safe_SPB_227963.6062	52
0Safe_safe_SPB_227963.6063	22
0Safe_safe_SPB_227963.6064	142
0Safe_safe_SPB_227963.6065	13
0Safe_safe_SPB_227963.6066	5
0Safe_safe_SPB_227963.6067	48
0Safe_safe_SPB_227963.6068	14
0Safe_safe_SPB_227963.6069	52
0Safe_safe_SPB_227963.6070	30
0Safe_safe_SPB_227963.6071	43
0Safe_safe_SPB_227963.6072	99
0Safe_safe_SPB_227963.6073	37
0Safe_safe_SPB_227963.6075	83
0Safe_safe_SPB_227963.6076	42
0Safe_safe_SPB_227963.6077	27
0Safe_safe_SPB_227963.6078	24
0Safe_safe_SPB_227963.6079	49
0Safe_safe_SPB_227963.6080	48
0Safe_safe_SPB_227963.6081	21
0Safe_safe_SPB_227963.6082	3
0Safe_safe_SPB_227963.6083	46
0Safe_safe_SPB_227963.6084	53
0Safe_safe_SPB_227963.6085	2
0Safe_safe_SPB_227963.6086	29
0Safe_safe_SPB_227963.6087	51
0Safe_safe_SPB_227963.6088	32
0Safe_safe_SPB_227963.6089	34
0Safe_safe_SPB_227963.6090	35
0Safe_safe_SPB_227963.6091	36
0Safe_safe_SPB_227963.6092	31
0Safe_safe_SPB_227963.6093	23
0Safe_safe_SPB_227963.6094	34
0Safe_safe_SPB_227963.6095	67
0Safe_safe_SPB_227963.6096	33
0Safe_safe_SPB_227963.6097	8
0Safe_safe_SPB_227963.6098	45
0Safe_safe_SPB_227963.6099	61
0Safe_safe_SPB_227963.6100	57
0Safe_safe_SPB_227963.6101	73
0Safe_safe_SPB_227963.6102	559
0Safe_safe_SPB_227963.6103	10
0Safe_safe_SPB_227963.6104	6
0Safe_safe_SPB_227963.6105	15
0Safe_safe_SPB_227963.6106	39
0Safe_safe_SPB_227963.6107	18
0Safe_safe_SPB_227963.6108	40
0Safe_safe_SPB_227963.6109	72
0Safe_safe_SPB_227963.6110	52
0Safe_safe_SPB_227963.6111	7
0Safe_safe_SPB_227963.6112	32
0Safe_safe_SPB_227963.6113	25
0Safe_safe_SPB_227963.6114	9
0Safe_safe_SPB_227963.6115	44
0Safe_safe_SPB_227963.6116	17
0Safe_safe_SPB_227963.6117	47
0Safe_safe_SPB_227963.6118	72
0Safe_safe_SPB_227963.6119	45
0Safe_safe_SPB_227963.6120	69
0Safe_safe_SPB_227963.6121	7
0Safe_safe_SPB_227963.6122	37
0Safe_safe_SPB_227963.6123	31
0Safe_safe_SPB_227963.6124	34
0Safe_safe_SPB_227963.6125	32
0Safe_safe_SPB_227963.6126	70
0Safe_safe_SPB_227963.6127	11
0Safe_safe_SPB_227963.6128	45
0Safe_safe_SPB_227963.6129	30
0Safe_safe_SPB_227963.6130	11
0Safe_safe_SPB_227963.6131	23
0Safe_safe_SPB_227963.6132	93
0Safe_safe_SPB_227963.6133	40
0Safe_safe_SPB_227963.6134	17
0Safe_safe_SPB_227963.6135	48
0Safe_safe_SPB_227963.6136	45
0Safe_safe_SPB_227963.6137	4
0Safe_safe_SPB_227963.6138	28
0Safe_safe_SPB_227963.6139	93
0Safe_safe_SPB_227963.6140	36
0Safe_safe_SPB_227963.6141	52
0Safe_safe_SPB_227963.6142	39
0Safe_safe_SPB_227963.6143	41
0Safe_safe_SPB_227963.6144	48
0Safe_safe_SPB_227963.6145	84
0Safe_safe_SPB_227963.6146	32
0Safe_safe_SPB_227963.6147	27
0Safe_safe_SPB_227963.6148	23
0Safe_safe_SPB_227963.6149	35
0Safe_safe_SPB_227963.6150	81
0Safe_safe_SPB_227963.6151	53
0Safe_safe_SPB_227963.6152	23
0Safe_safe_SPB_227963.6153	24
0Safe_safe_SPB_227963.6154	58
0Safe_safe_SPB_227963.6155	77
0Safe_safe_SPB_227963.6156	18
0Safe_safe_SPB_227963.6157	56
0Safe_safe_SPB_227963.6158	62
0Safe_safe_SPB_227963.6159	40
0Safe_safe_SPB_227963.6160	80
0Safe_safe_SPB_227963.6161	16
0Safe_safe_SPB_227963.6162	21
0Safe_safe_SPB_227963.6163	83
0Safe_safe_SPB_227963.6164	35
0Safe_safe_SPB_227963.6165	13
0Safe_safe_SPB_227963.6166	24
0Safe_safe_SPB_227963.6167	26
0Safe_safe_SPB_227963.6168	30
0Safe_safe_SPB_227963.6169	15
0Safe_safe_SPB_227963.6170	65
0Safe_safe_SPB_227963.6171	22
0Safe_safe_SPB_227963.6172	68
0Safe_safe_SPB_227963.6173	18
0Safe_safe_SPB_227963.6174	27
0Safe_safe_SPB_227963.6175	29
0Safe_safe_SPB_227963.6176	41
0Safe_safe_SPB_227963.6177	88
0Safe_safe_SPB_227963.6178	87
0Safe_safe_SPB_227963.6179	54
0Safe_safe_SPB_227963.6180	17
0Safe_safe_SPB_227963.6182	35
0Safe_safe_SPB_227963.6183	4
0Safe_safe_SPB_227963.6184	23
0Safe_safe_SPB_227963.6185	36
0Safe_safe_SPB_227963.6186	25
0Safe_safe_SPB_227963.6187	48
0Safe_safe_SPB_227963.6188	39
0Safe_safe_SPB_227963.6189	35
0Safe_safe_SPB_227963.6190	62
0Safe_safe_SPB_227963.6191	92
0Safe_safe_SPB_227963.6192	68
0Safe_safe_SPB_227963.6193	15
0Safe_safe_SPB_227963.6194	19
0Safe_safe_SPB_227963.6195	26
0Safe_safe_SPB_227963.6196	51
0Safe_safe_SPB_227963.6197	58
0Safe_safe_SPB_227963.6198	18
0Safe_safe_SPB_227963.6199	27
0Safe_safe_SPB_227963.6200	33
0Safe_safe_SPB_227963.6201	41
0Safe_safe_SPB_227963.6202	50
0Safe_safe_SPB_227963.6203	24
0Safe_safe_SPB_227963.6204	24
0Safe_safe_SPB_227963.6205	40
0Safe_safe_SPB_227963.6206	37
0Safe_safe_SPB_227963.6207	80
0Safe_safe_SPB_227963.6208	11
0Safe_safe_SPB_227963.6209	19
0Safe_safe_SPB_227963.6210	10
0Safe_safe_SPB_227963.6211	68
0Safe_safe_SPB_227963.6212	65
0Safe_safe_SPB_227963.6213	129
0Safe_safe_SPB_227963.6214	33
0Safe_safe_SPB_227963.6215	44
0Safe_safe_SPB_227963.6216	90
0Safe_safe_SPB_227963.6217	80
0Safe_safe_SPB_227963.6218	48
0Safe_safe_SPB_227963.6219	29
0Safe_safe_SPB_227963.6220	45
0Safe_safe_SPB_227963.6221	47
0Safe_safe_SPB_227963.6222	20
0Safe_safe_SPB_227963.6223	53
0Safe_safe_SPB_227963.6224	43
0Safe_safe_SPB_227963.6225	23
0Safe_safe_SPB_227963.6226	21
0Safe_safe_SPB_227963.6227	37
0Safe_safe_SPB_227963.6228	50
0Safe_safe_SPB_227963.6229	76
0Safe_safe_SPB_227963.6230	17
0Safe_safe_SPB_227963.6231	9
0Safe_safe_SPB_227963.6232	35
0Safe_safe_SPB_227963.6233	45
0Safe_safe_SPB_227963.6234	42
0Safe_safe_SPB_227963.6235	51
0Safe_safe_SPB_227963.6236	58
0Safe_safe_SPB_227963.6237	7
0Safe_safe_SPB_227963.6238	48
0Safe_safe_SPB_227963.6239	20
0Safe_safe_SPB_227963.6240	72
0Safe_safe_SPB_227963.6241	46
0Safe_safe_SPB_227963.6242	53
0Safe_safe_SPB_227963.6243	63
0Safe_safe_SPB_227963.6244	10
0Safe_safe_SPB_227963.6245	5
0Safe_safe_SPB_227963.6246	10
0Safe_safe_SPB_227963.6247	22
0Safe_safe_SPB_227963.6248	52
0Safe_safe_SPB_227963.6249	51
0Safe_safe_SPB_227963.6250	20
0Safe_safe_SPB_227963.6251	10
0Safe_safe_SPB_227963.6252	70
0Safe_safe_SPB_227963.6253	40
0Safe_safe_SPB_227963.6254	42
0Safe_safe_SPB_227963.6255	65
0Safe_safe_SPB_227963.6256	7
0Safe_safe_SPB_227963.6257	17
0Safe_safe_SPB_227963.6258	45
0Safe_safe_SPB_227963.6259	66
0Safe_safe_SPB_227963.6260	35
0Safe_safe_SPB_227963.6261	86
0Safe_safe_SPB_227963.6262	39
0Safe_safe_SPB_227963.6263	10
0Safe_safe_SPB_227963.6264	30
0Safe_safe_SPB_227963.6265	33
0Safe_safe_SPB_227963.6266	31
0Safe_safe_SPB_227963.6267	19
0Safe_safe_SPB_227963.6268	40
0Safe_safe_SPB_227963.6269	14
0Safe_safe_SPB_227963.6270	37
0Safe_safe_SPB_227963.6271	35
0Safe_safe_SPB_227963.6272	10
0Safe_safe_SPB_227963.6273	13
0Safe_safe_SPB_227963.6274	23
0Safe_safe_SPB_227963.6275	27
0Safe_safe_SPB_227963.6276	59
0Safe_safe_SPB_227963.6277	59
0Safe_safe_SPB_227963.6278	30
0Safe_safe_SPB_227963.6279	30
0Safe_safe_SPB_227963.6280	39
0Safe_safe_SPB_227963.6281	45
0Safe_safe_SPB_227963.6282	41
0Safe_safe_SPB_227963.6283	47
0Safe_safe_SPB_227963.6284	36
0Safe_safe_SPB_227963.6285	53
0Safe_safe_SPB_227963.6286	17
0Safe_safe_SPB_227963.6287	5
0Safe_safe_SPB_227963.6288	44
0Safe_safe_SPB_227963.6289	32
0Safe_safe_SPB_227963.6290	79
0Safe_safe_SPB_227963.6291	42
0Safe_safe_SPB_227963.6292	14
0Safe_safe_SPB_227963.6293	21
0Safe_safe_SPB_227963.6294	16
0Safe_safe_SPB_227963.6295	24
0Safe_safe_SPB_227963.6296	43
0Safe_safe_SPB_227963.6297	60
0Safe_safe_SPB_227963.6298	36
0Safe_safe_SPB_227963.6299	11
0Safe_safe_SPB_227963.6300	35
0Safe_safe_SPB_227963.6301	38
0Safe_safe_SPB_227963.6302	40
0Safe_safe_SPB_227963.6303	65
0Safe_safe_SPB_227963.6304	84
0Safe_safe_SPB_227963.6305	37
0Safe_safe_SPB_227963.6306	21
0Safe_safe_SPB_227963.6307	19
0Safe_safe_SPB_227963.6308	69
0Safe_safe_SPB_227963.6309	29
0Safe_safe_SPB_227963.6310	63
0Safe_safe_SPB_227963.6311	33
0Safe_safe_SPB_227963.6312	53
0Safe_safe_SPB_227963.6313	45
0Safe_safe_SPB_227963.6314	50
0Safe_safe_SPB_227963.6315	50
0Safe_safe_SPB_227963.6316	50
0Safe_safe_SPB_227963.6317	10
0Safe_safe_SPB_227963.6318	9
0Safe_safe_SPB_227963.6319	104
0Safe_safe_SPB_227963.6320	22
0Safe_safe_SPB_227963.6321	36
0Safe_safe_SPB_227963.6322	13
0Safe_safe_SPB_227963.6323	25
0Safe_safe_SPB_227963.6324	35
0Safe_safe_SPB_227963.6325	26
0Safe_safe_SPB_227963.6326	34
0Safe_safe_SPB_227963.6327	79
0Safe_safe_SPB_227963.6328	65
0Safe_safe_SPB_227963.6329	29
0Safe_safe_SPB_227963.6330	93
0Safe_safe_SPB_227963.6331	27
0Safe_safe_SPB_227963.6332	29
0Safe_safe_SPB_227963.6333	16
0Safe_safe_SPB_227963.6334	7
0Safe_safe_SPB_227963.6335	37
0Safe_safe_SPB_227963.6336	46
0Safe_safe_SPB_227963.6337	9
0Safe_safe_SPB_227963.6338	25
0Safe_safe_SPB_227963.6339	27
0Safe_safe_SPB_227963.6340	54
0Safe_safe_SPB_227963.6341	36
0Safe_safe_SPB_227963.6342	6
0Safe_safe_SPB_227963.6343	36
0Safe_safe_SPB_227963.6344	92
0Safe_safe_SPB_227963.6345	27
0Safe_safe_SPB_227963.6346	10
0Safe_safe_SPB_227963.6347	27
0Safe_safe_SPB_227963.6348	32
0Safe_safe_SPB_227963.6349	51
0Safe_safe_SPB_227963.6351	79
0Safe_safe_SPB_227963.6352	20
0Safe_safe_SPB_227963.6353	79
0Safe_safe_SPB_227963.6354	12
0Safe_safe_SPB_227963.6355	54
0Safe_safe_SPB_227963.6356	3
0Safe_safe_SPB_227963.6357	10
0Safe_safe_SPB_227963.6358	14
0Safe_safe_SPB_227963.6359	30
0Safe_safe_SPB_227963.6360	52
0Safe_safe_SPB_227963.6361	54
0Safe_safe_SPB_227963.6362	63
0Safe_safe_SPB_227963.6363	29
0Safe_safe_SPB_227963.6364	43
0Safe_safe_SPB_227963.6365	26
0Safe_safe_SPB_227963.6366	47
0Safe_safe_SPB_227963.6367	90
0Safe_safe_SPB_227963.6368	75
0Safe_safe_SPB_227963.6369	32
0Safe_safe_SPB_227963.6370	30
0Safe_safe_SPB_227963.6371	16
0Safe_safe_SPB_227963.6372	12
0Safe_safe_SPB_227963.6373	58
0Safe_safe_SPB_227963.6374	5
0Safe_safe_SPB_227963.6375	41
0Safe_safe_TMMA_227963.2683	226
0Safe_safe_TMMA_227963.2717	331
0Safe_safe_TMMB_227963.3271	261
0Safe_safe_TMMB_227963.3304	204
0Safe_safe_TMMB_227963.3309	5
0Safe_safe_TMMB_227963.3374	4
0Safe_safe_U1A_227963.6421	41
0Safe_safe_U1A_227963.6534	424
0Safe_safe_U1B_227963.467	2
0Safe_safe_U1B_227963.686	58
0Safe_safe_U2A_227963.1544	2
0Safe_safe_U2A_227963.1821	33
0Safe_safe_U2A_227963.1834	40
0Safe_safe_U2B_227963.1291	407
0Safe_safe_U2B_227963.1350	443
0Safe_safe_U2B_227963.1381	204
0Safe_safe_U2B_227963.1389	204
0Safe_safe_U2B_227963.1462	44
ENSMUSG00000000001_Gnai3_SPA_105141.1	607
ENSMUSG00000000001_Gnai3_SPA_105142.2	399
ENSMUSG00000000001_Gnai3_SPA_105143.3	408
ENSMUSG00000000001_Gnai3_SPA_105144.4	481
ENSMUSG00000000001_Gnai3_SPA_105145.5	475
ENSMUSG00000000001_Gnai3_SPA_105146.6	302
ENSMUSG00000000001_Gnai3_SPA_105147.7	405
ENSMUSG00000000001_Gnai3_SPA_105148.8	310
ENSMUSG00000000001_Gnai3_SPA_105149.9	198
ENSMUSG00000000001_Gnai3_SPA_105150.10	239
ENSMUSG00000000049_Apoh_DTKPA_223003.6	3
ENSMUSG00000000058_Cav2_SPA_139387.1	759
ENSMUSG00000000058_Cav2_SPA_139388.2	413
ENSMUSG00000000058_Cav2_SPA_139389.3	340
ENSMUSG00000000058_Cav2_SPA_139390.4	480
ENSMUSG00000000058_Cav2_SPA_139391.5	311
ENSMUSG00000000058_Cav2_SPA_139392.6	271
ENSMUSG00000000058_Cav2_SPA_139393.7	811
ENSMUSG00000000058_Cav2_SPA_139394.8	695
ENSMUSG00000000058_Cav2_SPA_139395.9	369
ENSMUSG00000000058_Cav2_SPA_139396.10	208
ENSMUSG00000000088_Cox5a_DTKPA_96979.5	1
ENSMUSG00000000088_Cox5a_DTKPA_96982.8	3
ENSMUSG00000000120_Ngfr_SPA_15524.1	509
ENSMUSG00000000120_Ngfr_SPA_15525.2	398
ENSMUSG00000000120_Ngfr_SPA_15526.3	889
ENSMUSG00000000120_Ngfr_SPA_15527.4	606
ENSMUSG00000000120_Ngfr_SPA_15528.5	679
ENSMUSG00000000120_Ngfr_SPA_15529.6	386
ENSMUSG00000000120_Ngfr_SPA_15530.7	12
ENSMUSG00000000120_Ngfr_SPA_15531.8	1047
ENSMUSG00000000120_Ngfr_SPA_15532.9	286
ENSMUSG00000000120_Ngfr_SPA_15533.10	281
ENSMUSG00000000126_Wnt9a_ACOCA_116326.6	5
ENSMUSG00000000142_Axin2_ACOCA_65064.8	6
ENSMUSG00000000149_Gna12_ACOCA_65026.10	5
ENSMUSG00000000197_Nalcn_SPB_23952.1	15
ENSMUSG00000000197_Nalcn_SPB_23953.2	74
ENSMUSG00000000197_Nalcn_SPB_23954.3	40
ENSMUSG00000000197_Nalcn_SPB_23955.4	57
ENSMUSG00000000197_Nalcn_SPB_23956.5	45
ENSMUSG00000000197_Nalcn_SPB_23957.6	25
ENSMUSG00000000197_Nalcn_SPB_23958.7	52
ENSMUSG00000000197_Nalcn_SPB_23959.8	7
ENSMUSG00000000197_Nalcn_SPB_23960.9	56
ENSMUSG00000000197_Nalcn_SPB_23961.10	48
ENSMUSG00000000215_Ins2_DTKPA_160711.1	1
ENSMUSG00000000215_Ins2_DTKPA_160716.6	1
ENSMUSG00000000216_Scnn1g_SPB_160701.1	40
ENSMUSG00000000216_Scnn1g_SPB_160702.2	11
ENSMUSG00000000216_Scnn1g_SPB_160703.3	54
ENSMUSG00000000216_Scnn1g_SPB_160704.4	20
ENSMUSG00000000216_Scnn1g_SPB_160706.6	13
ENSMUSG00000000216_Scnn1g_SPB_160707.7	30
ENSMUSG00000000216_Scnn1g_SPB_160708.8	23
ENSMUSG00000000216_Scnn1g_SPB_160709.9	11
ENSMUSG00000000216_Scnn1g_SPB_160710.10	31
ENSMUSG00000000247_Lhx2_SPA_81944.1	328
ENSMUSG00000000247_Lhx2_SPA_81945.2	499
ENSMUSG00000000247_Lhx2_SPA_81946.3	130
ENSMUSG00000000247_Lhx2_SPA_81947.4	61
ENSMUSG00000000247_Lhx2_SPA_81948.5	409
ENSMUSG00000000247_Lhx2_SPA_81949.6	436
ENSMUSG00000000247_Lhx2_SPA_81950.7	822
ENSMUSG00000000247_Lhx2_SPA_81951.8	418
ENSMUSG00000000247_Lhx2_SPA_81952.9	696
ENSMUSG00000000247_Lhx2_SPA_81953.10	681
ENSMUSG00000000263_Glra1_DTKPA_67936.3	3
ENSMUSG00000000266_Mid2_ACOCA_184063.9	22
ENSMUSG00000000275_Trim25_SPB_211879.1	44
ENSMUSG00000000275_Trim25_SPB_211880.2	51
ENSMUSG00000000275_Trim25_SPB_211881.3	7
ENSMUSG00000000275_Trim25_SPB_211882.4	158
ENSMUSG00000000275_Trim25_SPB_211883.5	75
ENSMUSG00000000275_Trim25_SPB_211884.6	1
ENSMUSG00000000275_Trim25_SPB_211885.7	72
ENSMUSG00000000275_Trim25_SPB_211886.8	32
ENSMUSG00000000275_Trim25_SPB_211887.9	31
ENSMUSG00000000275_Trim25_SPB_211888.10	22
ENSMUSG00000000278_Scpep1_DTKPA_132595.5	2
ENSMUSG00000000278_Scpep1_DTKPA_132598.8	3
ENSMUSG00000000308_Ckmt1_DTKPA_55536.2	7
ENSMUSG00000000318_Clec10a_SPB_156261.1	35
ENSMUSG00000000318_Clec10a_SPB_156262.2	41
ENSMUSG00000000318_Clec10a_SPB_156263.3	37
ENSMUSG00000000318_Clec10a_SPB_156264.4	73
ENSMUSG00000000318_Clec10a_SPB_156265.5	20
ENSMUSG00000000318_Clec10a_SPB_156266.6	24
ENSMUSG00000000318_Clec10a_SPB_156267.7	84
ENSMUSG00000000318_Clec10a_SPB_156268.8	25
ENSMUSG00000000318_Clec10a_SPB_156269.9	37
ENSMUSG00000000318_Clec10a_SPB_156270.10	78
ENSMUSG00000000365_Rnf17_SPA_4604.1	204
ENSMUSG00000000365_Rnf17_SPA_4605.2	487
ENSMUSG00000000365_Rnf17_SPA_4606.3	495
ENSMUSG00000000365_Rnf17_SPA_4607.4	498
ENSMUSG00000000365_Rnf17_SPA_4608.5	332
ENSMUSG00000000365_Rnf17_SPA_4609.6	589
ENSMUSG00000000365_Rnf17_SPA_4610.7	524
ENSMUSG00000000365_Rnf17_SPA_4611.8	254
ENSMUSG00000000365_Rnf17_SPA_4612.9	260
ENSMUSG00000000365_Rnf17_SPA_4613.10	308
ENSMUSG00000000392_Fap_SPA_148053.1	743
ENSMUSG00000000392_Fap_SPA_148054.2	38
ENSMUSG00000000392_Fap_SPA_148055.3	594
ENSMUSG00000000392_Fap_SPA_148056.4	110
ENSMUSG00000000392_Fap_SPA_148057.5	459
ENSMUSG00000000392_Fap_SPA_148058.6	539
ENSMUSG00000000392_Fap_SPA_148059.7	221
ENSMUSG00000000392_Fap_SPA_148060.8	389
ENSMUSG00000000392_Fap_SPA_148061.9	913
ENSMUSG00000000392_Fap_SPA_148062.10	163
ENSMUSG00000000420_Galnt1_DTKPA_184761.7	6
ENSMUSG00000000439_Mkrn2_SPA_145717.1	273
ENSMUSG00000000439_Mkrn2_SPA_145718.2	259
ENSMUSG00000000439_Mkrn2_SPA_145719.3	126
ENSMUSG00000000439_Mkrn2_SPA_145720.4	136
ENSMUSG00000000439_Mkrn2_SPA_145721.5	494
ENSMUSG00000000439_Mkrn2_SPA_145722.6	116
ENSMUSG00000000439_Mkrn2_SPA_145723.7	505
ENSMUSG00000000439_Mkrn2_SPA_145724.8	276
ENSMUSG00000000439_Mkrn2_SPA_145725.9	155
ENSMUSG00000000439_Mkrn2_SPA_145726.10	339
ENSMUSG00000000489_Pdgfb_ACOCA_133574.4	1
ENSMUSG00000000563_Atp5f1_SPA_19224.1	94
ENSMUSG00000000563_Atp5f1_SPA_19225.2	202
ENSMUSG00000000563_Atp5f1_SPA_19226.3	209
ENSMUSG00000000563_Atp5f1_SPA_19227.4	387
ENSMUSG00000000563_Atp5f1_SPA_19228.5	150
ENSMUSG00000000563_Atp5f1_SPA_19229.6	152
ENSMUSG00000000563_Atp5f1_SPA_19230.7	213
ENSMUSG00000000563_Atp5f1_SPA_19231.8	126
ENSMUSG00000000563_Atp5f1_SPA_19232.9	417
ENSMUSG00000000563_Atp5f1_SPA_19233.10	25
ENSMUSG00000000581_C1d_SPB_204039.1	16
ENSMUSG00000000581_C1d_SPB_204040.2	1
ENSMUSG00000000581_C1d_SPB_204041.3	26
ENSMUSG00000000581_C1d_SPB_204042.4	31
ENSMUSG00000000581_C1d_SPB_204043.5	6
ENSMUSG00000000581_C1d_SPB_204044.6	10
ENSMUSG00000000581_C1d_SPB_204045.7	45
ENSMUSG00000000581_C1d_SPB_204047.9	8
ENSMUSG00000000581_C1d_SPB_204048.10	12
ENSMUSG00000000627_Sema4f_SPA_207082.1	331
ENSMUSG00000000627_Sema4f_SPA_207083.2	51
ENSMUSG00000000627_Sema4f_SPA_207084.3	764
ENSMUSG00000000627_Sema4f_SPA_207085.4	691
ENSMUSG00000000627_Sema4f_SPA_207086.5	232
ENSMUSG00000000627_Sema4f_SPA_207087.6	118
ENSMUSG00000000627_Sema4f_SPA_207088.7	185
ENSMUSG00000000627_Sema4f_SPA_207089.8	348
ENSMUSG00000000627_Sema4f_SPA_207090.9	477
ENSMUSG00000000627_Sema4f_SPA_207091.10	347
ENSMUSG00000000631_Myo18a_SPA_121974.1	307
ENSMUSG00000000631_Myo18a_SPA_121975.2	255
ENSMUSG00000000631_Myo18a_SPA_121976.3	132
ENSMUSG00000000631_Myo18a_SPA_121977.4	613
ENSMUSG00000000631_Myo18a_SPA_121978.5	356
ENSMUSG00000000631_Myo18a_SPA_121979.6	188
ENSMUSG00000000631_Myo18a_SPA_121980.7	247
ENSMUSG00000000631_Myo18a_SPA_121981.8	181
ENSMUSG00000000631_Myo18a_SPA_121982.9	501
ENSMUSG00000000631_Myo18a_SPA_121983.10	297
ENSMUSG00000000632_Sez6_SPB_121984.1	7
ENSMUSG00000000632_Sez6_SPB_121985.2	70
ENSMUSG00000000632_Sez6_SPB_121986.3	48
ENSMUSG00000000632_Sez6_SPB_121987.4	31
ENSMUSG00000000632_Sez6_SPB_121988.5	27
ENSMUSG00000000632_Sez6_SPB_121989.6	27
ENSMUSG00000000632_Sez6_SPB_121990.7	18
ENSMUSG00000000632_Sez6_SPB_121991.8	34
ENSMUSG00000000632_Sez6_SPB_121992.9	32
ENSMUSG00000000673_Haao_SPA_12826.1	258
ENSMUSG00000000673_Haao_SPA_12827.2	264
ENSMUSG00000000673_Haao_SPA_12828.3	465
ENSMUSG00000000673_Haao_SPA_12829.4	891
ENSMUSG00000000673_Haao_SPA_12830.5	334
ENSMUSG00000000673_Haao_SPA_12831.6	457
ENSMUSG00000000673_Haao_SPA_12832.7	322
ENSMUSG00000000673_Haao_SPA_12833.8	519
ENSMUSG00000000673_Haao_SPA_12834.9	200
ENSMUSG00000000673_Haao_SPA_12835.10	436
ENSMUSG00000000690_Hoxb6_GEB_173494.2	12
ENSMUSG00000000724_Cryba1_SPA_167092.1	853
ENSMUSG00000000724_Cryba1_SPA_167093.2	119
ENSMUSG00000000724_Cryba1_SPA_167094.3	503
ENSMUSG00000000724_Cryba1_SPA_167095.4	518
ENSMUSG00000000724_Cryba1_SPA_167096.5	218
ENSMUSG00000000724_Cryba1_SPA_167097.6	351
ENSMUSG00000000724_Cryba1_SPA_167098.7	428
ENSMUSG00000000724_Cryba1_SPA_167099.8	87
ENSMUSG00000000724_Cryba1_SPA_167100.9	201
ENSMUSG00000000724_Cryba1_SPA_167101.10	157
ENSMUSG00000000731_Aire_GEB_23858.7	14
ENSMUSG00000000738_Spg7_SPA_23822.1	150
ENSMUSG00000000738_Spg7_SPA_23823.2	200
ENSMUSG00000000738_Spg7_SPA_23824.3	531
ENSMUSG00000000738_Spg7_SPA_23825.4	358
ENSMUSG00000000738_Spg7_SPA_23826.5	396
ENSMUSG00000000738_Spg7_SPA_23827.6	626
ENSMUSG00000000738_Spg7_SPA_23828.7	280
ENSMUSG00000000738_Spg7_SPA_23829.8	242
ENSMUSG00000000738_Spg7_SPA_23830.9	31
ENSMUSG00000000738_Spg7_SPA_23831.10	489
ENSMUSG00000000753_Serpinf1_SPA_74014.1	397
ENSMUSG00000000753_Serpinf1_SPA_74015.2	591
ENSMUSG00000000753_Serpinf1_SPA_74016.3	352
ENSMUSG00000000753_Serpinf1_SPA_74017.4	268
ENSMUSG00000000753_Serpinf1_SPA_74018.5	486
ENSMUSG00000000753_Serpinf1_SPA_74019.6	483
ENSMUSG00000000753_Serpinf1_SPA_74020.7	339
ENSMUSG00000000753_Serpinf1_SPA_74021.8	421
ENSMUSG00000000753_Serpinf1_SPA_74022.9	176
ENSMUSG00000000753_Serpinf1_SPA_74023.10	398
ENSMUSG00000000787_Ddx3x_SPA_99803.1	60
ENSMUSG00000000787_Ddx3x_SPA_99804.2	36
ENSMUSG00000000787_Ddx3x_SPA_99805.3	13
ENSMUSG00000000787_Ddx3x_SPA_99806.4	23
ENSMUSG00000000787_Ddx3x_SPA_99807.5	115
ENSMUSG00000000787_Ddx3x_SPA_99808.6	54
ENSMUSG00000000787_Ddx3x_SPA_99809.7	726
ENSMUSG00000000787_Ddx3x_SPA_99810.8	84
ENSMUSG00000000787_Ddx3x_SPA_99811.9	46
ENSMUSG00000000787_Ddx3x_SPA_99812.10	40
ENSMUSG00000000804_Usp32_SPB_32385.2	37
ENSMUSG00000000804_Usp32_SPB_32386.3	55
ENSMUSG00000000804_Usp32_SPB_32387.4	22
ENSMUSG00000000804_Usp32_SPB_32388.5	11
ENSMUSG00000000804_Usp32_SPB_32389.6	9
ENSMUSG00000000804_Usp32_SPB_32390.7	26
ENSMUSG00000000804_Usp32_SPB_32391.8	38
ENSMUSG00000000804_Usp32_SPB_32392.9	12
ENSMUSG00000000804_Usp32_SPB_32393.10	24
ENSMUSG00000000805_Car4_DTKPA_32399.6	5
ENSMUSG00000000826_Dnajc5_SPA_91353.1	529
ENSMUSG00000000826_Dnajc5_SPA_91354.2	446
ENSMUSG00000000826_Dnajc5_SPA_91355.3	117
ENSMUSG00000000826_Dnajc5_SPA_91356.4	145
ENSMUSG00000000826_Dnajc5_SPA_91357.5	349
ENSMUSG00000000826_Dnajc5_SPA_91358.6	357
ENSMUSG00000000826_Dnajc5_SPA_91359.7	779
ENSMUSG00000000826_Dnajc5_SPA_91360.8	550
ENSMUSG00000000826_Dnajc5_SPA_91361.9	810
ENSMUSG00000000826_Dnajc5_SPA_91362.10	484
ENSMUSG00000000869_Il4_ACOCB_209327.6	55
ENSMUSG00000000876_Pxmp4_SPA_124044.1	969
ENSMUSG00000000876_Pxmp4_SPA_124045.2	740
ENSMUSG00000000876_Pxmp4_SPA_124046.3	901
ENSMUSG00000000876_Pxmp4_SPA_124047.4	503
ENSMUSG00000000876_Pxmp4_SPA_124048.5	267
ENSMUSG00000000876_Pxmp4_SPA_124049.6	187
ENSMUSG00000000876_Pxmp4_SPA_124050.7	467
ENSMUSG00000000876_Pxmp4_SPA_124051.8	879
ENSMUSG00000000876_Pxmp4_SPA_124052.9	636
ENSMUSG00000000876_Pxmp4_SPA_124053.10	969
ENSMUSG00000000881_Dlg3_SPA_40015.1	321
ENSMUSG00000000881_Dlg3_SPA_40016.2	1163
ENSMUSG00000000881_Dlg3_SPA_40017.3	610
ENSMUSG00000000881_Dlg3_SPA_40018.4	344
ENSMUSG00000000881_Dlg3_SPA_40019.5	456
ENSMUSG00000000881_Dlg3_SPA_40020.6	728
ENSMUSG00000000881_Dlg3_SPA_40021.7	402
ENSMUSG00000000881_Dlg3_SPA_40022.8	449
ENSMUSG00000000881_Dlg3_SPA_40023.9	231
ENSMUSG00000000881_Dlg3_SPA_40024.10	216
ENSMUSG00000000934_Top1mt_DTKPA_127156.1	5
ENSMUSG00000000982_Ccl3_SPA_110810.1	231
ENSMUSG00000000982_Ccl3_SPA_110811.2	734
ENSMUSG00000000982_Ccl3_SPA_110812.3	319
ENSMUSG00000000982_Ccl3_SPA_110813.4	643
ENSMUSG00000000982_Ccl3_SPA_110814.5	433
ENSMUSG00000000982_Ccl3_SPA_110815.6	178
ENSMUSG00000000982_Ccl3_SPA_110816.7	170
ENSMUSG00000000982_Ccl3_SPA_110817.8	279
ENSMUSG00000000982_Ccl3_SPA_110818.9	624
ENSMUSG00000000982_Ccl3_SPA_110819.10	201
ENSMUSG00000001020_S100a4_SPA_80572.1	507
ENSMUSG00000001020_S100a4_SPA_80573.2	119
ENSMUSG00000001020_S100a4_SPA_80574.3	239
ENSMUSG00000001020_S100a4_SPA_80575.4	202
ENSMUSG00000001020_S100a4_SPA_80576.5	477
ENSMUSG00000001020_S100a4_SPA_80577.6	280
ENSMUSG00000001020_S100a4_SPA_80578.7	272
ENSMUSG00000001020_S100a4_SPA_80579.8	323
ENSMUSG00000001020_S100a4_SPA_80580.9	406
ENSMUSG00000001020_S100a4_SPA_80581.10	229
ENSMUSG00000001021_S100a3_SPA_29143.1	855
ENSMUSG00000001021_S100a3_SPA_29144.2	254
ENSMUSG00000001021_S100a3_SPA_29145.3	494
ENSMUSG00000001021_S100a3_SPA_29146.4	370
ENSMUSG00000001021_S100a3_SPA_29147.5	855
ENSMUSG00000001021_S100a3_SPA_29148.6	841
ENSMUSG00000001021_S100a3_SPA_29149.7	577
ENSMUSG00000001021_S100a3_SPA_29150.8	582
ENSMUSG00000001021_S100a3_SPA_29151.9	490
ENSMUSG00000001021_S100a3_SPA_29152.10	199
ENSMUSG00000001023_S100a5_SPA_29104.1	270
ENSMUSG00000001023_S100a5_SPA_29105.2	428
ENSMUSG00000001023_S100a5_SPA_29106.3	732
ENSMUSG00000001023_S100a5_SPA_29107.4	517
ENSMUSG00000001023_S100a5_SPA_29108.5	330
ENSMUSG00000001023_S100a5_SPA_29109.6	367
ENSMUSG00000001023_S100a5_SPA_29110.7	124
ENSMUSG00000001023_S100a5_SPA_29111.8	154
ENSMUSG00000001023_S100a5_SPA_29112.9	797
ENSMUSG00000001023_S100a5_SPA_29113.10	376
ENSMUSG00000001025_S100a6_SPB_80602.1	18
ENSMUSG00000001025_S100a6_SPB_80603.2	40
ENSMUSG00000001025_S100a6_SPB_80604.3	11
ENSMUSG00000001025_S100a6_SPB_80605.4	29
ENSMUSG00000001025_S100a6_SPB_80606.5	41
ENSMUSG00000001025_S100a6_SPB_80607.6	33
ENSMUSG00000001025_S100a6_SPB_80608.7	28
ENSMUSG00000001025_S100a6_SPB_80609.8	10
ENSMUSG00000001025_S100a6_SPB_80610.9	10
ENSMUSG00000001025_S100a6_SPB_80611.10	31
ENSMUSG00000001034_Mapk7_ACOCA_164778.6	1
ENSMUSG00000001052_Sec24b_SPB_223994.1	7
ENSMUSG00000001052_Sec24b_SPB_223995.2	26
ENSMUSG00000001052_Sec24b_SPB_223996.3	24
ENSMUSG00000001052_Sec24b_SPB_223997.4	62
ENSMUSG00000001052_Sec24b_SPB_223998.5	64
ENSMUSG00000001052_Sec24b_SPB_223999.6	49
ENSMUSG00000001052_Sec24b_SPB_224000.7	37
ENSMUSG00000001052_Sec24b_SPB_224001.8	35
ENSMUSG00000001052_Sec24b_SPB_224002.9	73
ENSMUSG00000001052_Sec24b_SPB_224003.10	19
ENSMUSG00000001098_Kctd10_SPB_113893.1	40
ENSMUSG00000001098_Kctd10_SPB_113894.2	63
ENSMUSG00000001098_Kctd10_SPB_113895.3	57
ENSMUSG00000001098_Kctd10_SPB_113896.4	21
ENSMUSG00000001098_Kctd10_SPB_113897.5	12
ENSMUSG00000001098_Kctd10_SPB_113898.6	85
ENSMUSG00000001098_Kctd10_SPB_113899.7	30
ENSMUSG00000001098_Kctd10_SPB_113900.8	43
ENSMUSG00000001098_Kctd10_SPB_113901.9	24
ENSMUSG00000001098_Kctd10_SPB_113902.10	17
ENSMUSG00000001105_Ift20_SPB_211625.1	12
ENSMUSG00000001105_Ift20_SPB_211626.2	31
ENSMUSG00000001105_Ift20_SPB_211627.3	52
ENSMUSG00000001105_Ift20_SPB_211628.4	55
ENSMUSG00000001105_Ift20_SPB_211629.5	28
ENSMUSG00000001105_Ift20_SPB_211630.6	15
ENSMUSG00000001105_Ift20_SPB_211631.7	15
ENSMUSG00000001105_Ift20_SPB_211632.8	57
ENSMUSG00000001105_Ift20_SPB_211633.9	71
ENSMUSG00000001105_Ift20_SPB_211634.10	38
[truncated: 28,246 more rows]
