# Supplementary material for: Genome-scale CRISPR screening reveals that C3aR signaling is critical for rapid capture of fungi by macrophages
Source: PLoS Pathog. 2022 Sep 29;18(9):e1010237. doi: 10.1371/journal.ppat.1010237 (PMC9578593; doi:10.1371/journal.ppat.1010237)
Supplement: S1 Data — A ZIP archive of tables in CSV format giving counts for each sgRNA. File names indicate sub-library and experimental sample. (ZIP) [file ppat.1010237.s023.zip › DIR_MAIN/20190208_U1A_Hc1_counts.csv]

0None_none_ACOCA_227963.4712	2
0None_none_ACOCB_227963.4913	1
0None_none_ACOCB_227963.5206	216
0None_none_DTKPA_227963.6934	9
0None_none_DTKPA_227963.7094	9
0None_none_GEA_227963.3498	1
0None_none_MPA_227963.4141	4
0None_none_MPA_227963.4263	18
0None_none_MPA_227963.4500	3
0None_none_MU1A_227963.2189	8
0None_none_MU1B_227963.1115	18
0None_none_MU1B_227963.867	3
0None_none_MU2A_227963.2518	18
0None_none_SPA_227963.5423	11
0None_none_TMMB_227963.3081	15
0None_none_U1A_227963.6376	412
0None_none_U1A_227963.6377	853
0None_none_U1A_227963.6378	111
0None_none_U1A_227963.6379	215
0None_none_U1A_227963.6380	254
0None_none_U1A_227963.6381	346
0None_none_U1A_227963.6382	455
0None_none_U1A_227963.6383	203
0None_none_U1A_227963.6384	453
0None_none_U1A_227963.6385	321
0None_none_U1A_227963.6386	321
0None_none_U1A_227963.6387	286
0None_none_U1A_227963.6388	22
0None_none_U1A_227963.6389	260
0None_none_U1A_227963.6390	51
0None_none_U1A_227963.6391	242
0None_none_U1A_227963.6392	174
0None_none_U1A_227963.6393	496
0None_none_U1A_227963.6394	413
0None_none_U1A_227963.6395	36
0None_none_U1A_227963.6396	196
0None_none_U1A_227963.6397	435
0None_none_U1A_227963.6398	434
0None_none_U1A_227963.6399	664
0None_none_U1A_227963.6400	378
0None_none_U1A_227963.6401	406
0None_none_U1A_227963.6402	582
0None_none_U1A_227963.6403	533
0None_none_U1A_227963.6404	45
0None_none_U1A_227963.6405	451
0None_none_U1A_227963.6406	210
0None_none_U1A_227963.6407	375
0None_none_U1A_227963.6408	116
0None_none_U1A_227963.6409	602
0None_none_U1A_227963.6410	118
0None_none_U1A_227963.6411	314
0None_none_U1A_227963.6412	265
0None_none_U1A_227963.6413	504
0None_none_U1A_227963.6414	122
0None_none_U1A_227963.6415	701
0None_none_U1A_227963.6416	198
0None_none_U1A_227963.6417	376
0None_none_U1A_227963.6418	360
0None_none_U1A_227963.6419	504
0None_none_U1A_227963.6420	374
0None_none_U1A_227963.6421	305
0None_none_U1A_227963.6422	38
0None_none_U1A_227963.6423	719
0None_none_U1A_227963.6424	256
0None_none_U1A_227963.6425	568
0None_none_U1A_227963.6426	243
0None_none_U1A_227963.6427	281
0None_none_U1A_227963.6428	398
0None_none_U1A_227963.6429	439
0None_none_U1A_227963.6430	334
0None_none_U1A_227963.6431	333
0None_none_U1A_227963.6432	449
0None_none_U1A_227963.6433	163
0None_none_U1A_227963.6434	334
0None_none_U1A_227963.6435	363
0None_none_U1A_227963.6436	384
0None_none_U1A_227963.6437	330
0None_none_U1A_227963.6438	446
0None_none_U1A_227963.6439	195
0None_none_U1A_227963.6440	604
0None_none_U1A_227963.6441	330
0None_none_U1A_227963.6442	615
0None_none_U1A_227963.6443	610
0None_none_U1A_227963.6444	367
0None_none_U1A_227963.6445	374
0None_none_U1A_227963.6446	232
0None_none_U1A_227963.6447	460
0None_none_U1A_227963.6448	139
0None_none_U1A_227963.6449	203
0None_none_U1A_227963.6450	396
0None_none_U1A_227963.6451	397
0None_none_U1A_227963.6452	150
0None_none_U1A_227963.6453	537
0None_none_U1A_227963.6454	304
0None_none_U1A_227963.6455	175
0None_none_U1A_227963.6456	489
0None_none_U1A_227963.6457	41
0None_none_U1A_227963.6458	274
0None_none_U1A_227963.6459	542
0None_none_U1A_227963.6460	342
0None_none_U1A_227963.6461	245
0None_none_U1A_227963.6462	198
0None_none_U1A_227963.6463	243
0None_none_U1A_227963.6464	517
0None_none_U1A_227963.6465	253
0None_none_U1A_227963.6466	366
0None_none_U1A_227963.6467	430
0None_none_U1A_227963.6469	511
0None_none_U1A_227963.6470	88
0None_none_U1A_227963.6471	344
0None_none_U1A_227963.6472	261
0None_none_U1A_227963.6473	86
0None_none_U1A_227963.6474	407
0None_none_U1A_227963.6475	559
0None_none_U1A_227963.6476	213
0None_none_U1A_227963.6477	150
0None_none_U1A_227963.6478	252
0None_none_U1A_227963.6479	18
0None_none_U1A_227963.6480	277
0None_none_U1A_227963.6481	137
0None_none_U1A_227963.6482	756
0None_none_U1A_227963.6483	393
0None_none_U1A_227963.6484	593
0None_none_U1A_227963.6485	293
0None_none_U1A_227963.6486	645
0None_none_U1A_227963.6487	255
0None_none_U1A_227963.6488	167
0None_none_U1A_227963.6489	376
0None_none_U1A_227963.6490	418
0None_none_U1A_227963.6491	375
0None_none_U1A_227963.6492	289
0None_none_U1A_227963.6493	578
0None_none_U1A_227963.6494	574
0None_none_U1A_227963.6495	529
0None_none_U1A_227963.6496	454
0None_none_U1A_227963.6497	305
0None_none_U1A_227963.6498	470
0None_none_U1A_227963.6499	233
0None_none_U1A_227963.6500	551
0None_none_U1A_227963.6501	510
0None_none_U1A_227963.6502	648
0None_none_U1A_227963.6503	166
0None_none_U1A_227963.6504	645
0None_none_U1A_227963.6505	346
0None_none_U1A_227963.6506	335
0None_none_U1A_227963.6507	226
0None_none_U1A_227963.6508	67
0None_none_U1A_227963.6509	422
0None_none_U1A_227963.6510	437
0None_none_U1A_227963.6511	304
0None_none_U1A_227963.6512	207
0None_none_U1A_227963.6513	415
0None_none_U1A_227963.6514	273
0None_none_U1A_227963.6515	612
0None_none_U1A_227963.6516	427
0None_none_U1A_227963.6517	347
0None_none_U1A_227963.6518	286
0None_none_U1A_227963.6519	453
0None_none_U1A_227963.6520	531
0None_none_U1A_227963.6521	221
0None_none_U1A_227963.6522	340
0None_none_U1A_227963.6523	697
0None_none_U1A_227963.6524	144
0None_none_U1A_227963.6525	20
0None_none_U1A_227963.6526	819
0None_none_U1A_227963.6527	355
0None_none_U1A_227963.6528	468
0None_none_U1A_227963.6529	428
0None_none_U1A_227963.6530	464
0None_none_U1A_227963.6531	174
0None_none_U1A_227963.6532	419
0None_none_U1A_227963.6533	16
0None_none_U1A_227963.6534	692
0None_none_U1A_227963.6535	393
0None_none_U1A_227963.6536	159
0None_none_U1A_227963.6537	544
0None_none_U1A_227963.6538	374
0None_none_U1A_227963.6539	219
0None_none_U1A_227963.6540	171
0None_none_U1A_227963.6541	12
0None_none_U1A_227963.6542	13
0None_none_U1A_227963.6543	3
0None_none_U1A_227963.6544	370
0None_none_U1A_227963.6545	268
0None_none_U1A_227963.6546	179
0None_none_U1A_227963.6547	343
0None_none_U1A_227963.6548	479
0None_none_U1A_227963.6549	332
0None_none_U1A_227963.6550	107
0None_none_U1A_227963.6551	413
0None_none_U1A_227963.6552	502
0None_none_U1A_227963.6553	299
0None_none_U1A_227963.6554	281
0None_none_U1A_227963.6555	292
0None_none_U1A_227963.6556	274
0None_none_U1A_227963.6557	483
0None_none_U1A_227963.6558	152
0None_none_U1A_227963.6559	219
0None_none_U1A_227963.6560	414
0None_none_U1A_227963.6561	18
0None_none_U1A_227963.6562	96
0None_none_U1A_227963.6563	510
0None_none_U1A_227963.6564	170
0None_none_U1A_227963.6565	258
0None_none_U1A_227963.6566	290
0None_none_U1A_227963.6567	225
0None_none_U1A_227963.6568	416
0None_none_U1A_227963.6569	1077
0None_none_U1A_227963.6570	430
0None_none_U1A_227963.6571	309
0None_none_U1A_227963.6572	655
0None_none_U1A_227963.6573	368
0None_none_U1A_227963.6574	393
0None_none_U1A_227963.6575	32
0None_none_U1A_227963.6576	548
0None_none_U1A_227963.6577	151
0None_none_U1A_227963.6578	375
0None_none_U1A_227963.6579	380
0None_none_U1A_227963.6580	494
0None_none_U1A_227963.6581	675
0None_none_U1A_227963.6582	20
0None_none_U1A_227963.6583	439
0None_none_U1A_227963.6584	334
0None_none_U1A_227963.6585	150
0None_none_U1A_227963.6586	533
0None_none_U1A_227963.6587	632
0None_none_U1A_227963.6588	593
0None_none_U1A_227963.6589	510
0None_none_U1A_227963.6590	211
0None_none_U1A_227963.6591	380
0None_none_U1A_227963.6592	176
0None_none_U1A_227963.6593	163
0None_none_U1A_227963.6594	543
0None_none_U1A_227963.6595	543
0None_none_U1A_227963.6596	158
0None_none_U1A_227963.6597	519
0None_none_U1A_227963.6598	364
0None_none_U1A_227963.6599	170
0None_none_U1A_227963.6600	186
0None_none_U1A_227963.6601	406
0None_none_U1A_227963.6602	386
0None_none_U1A_227963.6603	372
0None_none_U1A_227963.6604	131
0None_none_U1A_227963.6605	121
0None_none_U1A_227963.6606	474
0None_none_U1A_227963.6607	8
0None_none_U1A_227963.6608	13
0None_none_U1A_227963.6609	147
0None_none_U1A_227963.6610	488
0None_none_U1A_227963.6611	398
0None_none_U1A_227963.6612	283
0None_none_U1A_227963.6613	59
0None_none_U1A_227963.6614	243
0None_none_U1A_227963.6615	861
0None_none_U1A_227963.6616	226
0None_none_U1A_227963.6617	56
0None_none_U1A_227963.6618	419
0None_none_U1A_227963.6619	335
0None_none_U1A_227963.6620	364
0None_none_U1A_227963.6621	184
0None_none_U1A_227963.6622	98
0None_none_U1A_227963.6623	680
0None_none_U1A_227963.6624	315
0None_none_U1A_227963.6625	369
0None_none_U1A_227963.6626	191
0None_none_U1A_227963.6627	163
0None_none_U1A_227963.6628	168
0None_none_U1A_227963.6629	408
0None_none_U1A_227963.6630	271
0None_none_U1A_227963.6631	129
0None_none_U1A_227963.6632	244
0None_none_U1A_227963.6633	305
0None_none_U1A_227963.6634	266
0None_none_U1A_227963.6636	104
0None_none_U1A_227963.6637	360
0None_none_U1A_227963.6638	446
0None_none_U1A_227963.6639	290
0None_none_U1A_227963.6640	273
0None_none_U1A_227963.6641	308
0None_none_U1A_227963.6642	60
0None_none_U1A_227963.6643	562
0None_none_U1A_227963.6644	248
0None_none_U1A_227963.6645	300
0None_none_U1A_227963.6646	493
0None_none_U1A_227963.6647	301
0None_none_U1A_227963.6648	300
0None_none_U1A_227963.6649	228
0None_none_U1A_227963.6650	58
0None_none_U1A_227963.6651	199
0None_none_U1A_227963.6652	283
0None_none_U1A_227963.6653	266
0None_none_U1A_227963.6654	98
0None_none_U1A_227963.6656	14
0None_none_U1A_227963.6657	177
0None_none_U1A_227963.6658	529
0None_none_U1A_227963.6659	186
0None_none_U1A_227963.6660	22
0None_none_U1A_227963.6661	262
0None_none_U1A_227963.6662	114
0None_none_U1A_227963.6663	93
0None_none_U1A_227963.6664	194
0None_none_U1A_227963.6665	253
0None_none_U1A_227963.6666	742
0None_none_U1A_227963.6667	449
0None_none_U1A_227963.6668	455
0None_none_U1A_227963.6669	215
0None_none_U1A_227963.6670	182
0None_none_U1A_227963.6671	175
0None_none_U1A_227963.6672	175
0None_none_U1A_227963.6673	40
0None_none_U1A_227963.6674	435
0None_none_U1A_227963.6675	394
0None_none_U1A_227963.6676	639
0None_none_U1A_227963.6677	244
0None_none_U1A_227963.6678	318
0None_none_U1A_227963.6679	97
0None_none_U1A_227963.6680	275
0None_none_U1A_227963.6681	478
0None_none_U1A_227963.6682	222
0None_none_U1A_227963.6683	400
0None_none_U1A_227963.6684	274
0None_none_U1A_227963.6685	243
0None_none_U1A_227963.6686	746
0None_none_U1A_227963.6687	204
0None_none_U1A_227963.6688	362
0None_none_U1A_227963.6689	391
0None_none_U1A_227963.6690	345
0None_none_U1A_227963.6691	240
0None_none_U1A_227963.6692	471
0None_none_U1A_227963.6693	386
0None_none_U1A_227963.6694	367
0None_none_U1A_227963.6695	774
0None_none_U1A_227963.6696	470
0None_none_U1A_227963.6697	197
0None_none_U1A_227963.6698	290
0None_none_U1A_227963.6699	452
0None_none_U1A_227963.6700	242
0None_none_U1A_227963.6701	281
0None_none_U1A_227963.6702	315
0None_none_U1A_227963.6703	230
0None_none_U1A_227963.6704	334
0None_none_U1A_227963.6705	438
0None_none_U1A_227963.6706	562
0None_none_U1A_227963.6707	198
0None_none_U1A_227963.6708	149
0None_none_U1A_227963.6709	247
0None_none_U1A_227963.6710	489
0None_none_U1A_227963.6711	301
0None_none_U1A_227963.6712	355
0None_none_U1A_227963.6713	374
0None_none_U1A_227963.6714	208
0None_none_U1A_227963.6716	347
0None_none_U1A_227963.6717	218
0None_none_U1A_227963.6718	13
0None_none_U1A_227963.6719	289
0None_none_U1A_227963.6720	256
0None_none_U1A_227963.6721	384
0None_none_U1A_227963.6722	308
0None_none_U1A_227963.6723	772
0None_none_U1A_227963.6724	546
0None_none_U1A_227963.6725	97
0None_none_U1A_227963.6726	405
0None_none_U1A_227963.6727	382
0None_none_U1A_227963.6728	373
0None_none_U1A_227963.6729	286
0None_none_U1A_227963.6730	451
0None_none_U1A_227963.6731	482
0None_none_U1A_227963.6732	86
0None_none_U1A_227963.6733	47
0None_none_U1A_227963.6734	428
0None_none_U1A_227963.6735	139
0None_none_U1A_227963.6736	160
0None_none_U1A_227963.6738	431
0None_none_U1A_227963.6739	316
0None_none_U1A_227963.6740	274
0None_none_U1A_227963.6741	304
0None_none_U1A_227963.6742	428
0None_none_U1A_227963.6743	190
0None_none_U1A_227963.6744	198
0None_none_U1A_227963.6745	506
0None_none_U1A_227963.6746	285
0None_none_U1A_227963.6747	432
0None_none_U1A_227963.6748	193
0None_none_U1A_227963.6749	436
0None_none_U1A_227963.6750	570
0None_none_U1B_227963.512	3
0None_none_U1B_227963.567	1
0None_none_U1B_227963.610	4
0None_none_U1B_227963.631	1
0None_none_U1B_227963.638	5
0None_none_U1B_227963.639	2
0None_none_U1B_227963.738	1
0None_none_U1B_227963.745	4
0None_none_U2A_227963.1575	4
0None_none_U2A_227963.1611	1
0None_none_U2A_227963.1623	1
0None_none_U2A_227963.1634	2
0None_none_U2A_227963.1656	1
0None_none_U2A_227963.1701	1
0None_none_U2A_227963.1706	7
0None_none_U2A_227963.1713	1
0None_none_U2A_227963.1721	1
0None_none_U2A_227963.1768	1
0None_none_U2A_227963.1831	1
0None_none_U2B_227963.1269	1
0None_none_U2B_227963.1315	1
0None_none_U2B_227963.1326	1
0None_none_U2B_227963.1386	1
0None_none_U2B_227963.1388	1
0None_none_U2B_227963.1433	1
0Safe_safe_ACOCA_227963.4769	1
0Safe_safe_ACOCB_227963.5034	1
0Safe_safe_ACOCB_227963.5042	2
0Safe_safe_ACOCB_227963.5058	7
0Safe_safe_ACOCB_227963.5184	1
0Safe_safe_ACOCB_227963.5202	204
0Safe_safe_DTKPB_227963.7292	484
0Safe_safe_GEA_227963.3655	1
0Safe_safe_GEA_227963.3672	1
0Safe_safe_GEA_227963.3674	484
0Safe_safe_MPA_227963.4176	171
0Safe_safe_MPA_227963.4237	7
0Safe_safe_MPA_227963.4320	1
0Safe_safe_MPA_227963.4338	17
0Safe_safe_MPA_227963.4362	32
0Safe_safe_MPB_227963.5702	4
0Safe_safe_MPB_227963.5800	4
0Safe_safe_MPB_227963.5948	418
0Safe_safe_MPB_227963.5978	197
0Safe_safe_MU1A_227963.1943	19
0Safe_safe_MU1A_227963.2093	565
0Safe_safe_MU1A_227963.2190	201
0Safe_safe_MU1B_227963.791	231
0Safe_safe_MU1B_227963.887	1
0Safe_safe_MU2A_227963.2391	630
0Safe_safe_MU2A_227963.2493	917
0Safe_safe_MU2B_227963.316	319
0Safe_safe_MU2B_227963.363	2
0Safe_safe_MU2B_227963.68	3
0Safe_safe_SPA_227963.5562	551
0Safe_safe_TMMB_227963.3086	575
0Safe_safe_TMMB_227963.3271	551
0Safe_safe_U1A_227963.6376	135
0Safe_safe_U1A_227963.6377	449
0Safe_safe_U1A_227963.6378	701
0Safe_safe_U1A_227963.6379	384
0Safe_safe_U1A_227963.6380	670
0Safe_safe_U1A_227963.6381	121
0Safe_safe_U1A_227963.6382	159
0Safe_safe_U1A_227963.6383	166
0Safe_safe_U1A_227963.6384	132
0Safe_safe_U1A_227963.6385	231
0Safe_safe_U1A_227963.6386	543
0Safe_safe_U1A_227963.6387	407
0Safe_safe_U1A_227963.6388	178
0Safe_safe_U1A_227963.6389	272
0Safe_safe_U1A_227963.6390	539
0Safe_safe_U1A_227963.6391	234
0Safe_safe_U1A_227963.6392	219
0Safe_safe_U1A_227963.6393	251
0Safe_safe_U1A_227963.6394	355
0Safe_safe_U1A_227963.6395	421
0Safe_safe_U1A_227963.6396	204
0Safe_safe_U1A_227963.6397	427
0Safe_safe_U1A_227963.6398	460
0Safe_safe_U1A_227963.6399	190
0Safe_safe_U1A_227963.6400	217
0Safe_safe_U1A_227963.6401	328
0Safe_safe_U1A_227963.6402	451
0Safe_safe_U1A_227963.6403	173
0Safe_safe_U1A_227963.6404	338
0Safe_safe_U1A_227963.6405	306
0Safe_safe_U1A_227963.6406	292
0Safe_safe_U1A_227963.6407	250
0Safe_safe_U1A_227963.6408	378
0Safe_safe_U1A_227963.6409	405
0Safe_safe_U1A_227963.6410	255
0Safe_safe_U1A_227963.6411	265
0Safe_safe_U1A_227963.6412	472
0Safe_safe_U1A_227963.6413	253
0Safe_safe_U1A_227963.6414	235
0Safe_safe_U1A_227963.6415	551
0Safe_safe_U1A_227963.6416	465
0Safe_safe_U1A_227963.6417	292
0Safe_safe_U1A_227963.6418	575
0Safe_safe_U1A_227963.6419	306
0Safe_safe_U1A_227963.6420	231
0Safe_safe_U1A_227963.6421	688
0Safe_safe_U1A_227963.6422	227
0Safe_safe_U1A_227963.6423	405
0Safe_safe_U1A_227963.6424	176
0Safe_safe_U1A_227963.6425	219
0Safe_safe_U1A_227963.6426	318
0Safe_safe_U1A_227963.6427	265
0Safe_safe_U1A_227963.6428	204
0Safe_safe_U1A_227963.6429	193
0Safe_safe_U1A_227963.6430	236
0Safe_safe_U1A_227963.6431	281
0Safe_safe_U1A_227963.6432	304
0Safe_safe_U1A_227963.6433	574
0Safe_safe_U1A_227963.6434	565
0Safe_safe_U1A_227963.6435	467
0Safe_safe_U1A_227963.6436	280
0Safe_safe_U1A_227963.6437	181
0Safe_safe_U1A_227963.6438	609
0Safe_safe_U1A_227963.6439	569
0Safe_safe_U1A_227963.6440	230
0Safe_safe_U1A_227963.6441	340
0Safe_safe_U1A_227963.6442	438
0Safe_safe_U1A_227963.6443	452
0Safe_safe_U1A_227963.6444	620
0Safe_safe_U1A_227963.6445	578
0Safe_safe_U1A_227963.6446	286
0Safe_safe_U1A_227963.6447	219
0Safe_safe_U1A_227963.6448	276
0Safe_safe_U1A_227963.6449	108
0Safe_safe_U1A_227963.6450	145
0Safe_safe_U1A_227963.6451	427
0Safe_safe_U1A_227963.6452	472
0Safe_safe_U1A_227963.6453	287
0Safe_safe_U1A_227963.6454	180
0Safe_safe_U1A_227963.6455	301
0Safe_safe_U1A_227963.6456	537
0Safe_safe_U1A_227963.6457	190
0Safe_safe_U1A_227963.6458	333
0Safe_safe_U1A_227963.6459	265
0Safe_safe_U1A_227963.6460	440
0Safe_safe_U1A_227963.6461	329
0Safe_safe_U1A_227963.6462	133
0Safe_safe_U1A_227963.6463	399
0Safe_safe_U1A_227963.6464	192
0Safe_safe_U1A_227963.6465	300
0Safe_safe_U1A_227963.6466	147
0Safe_safe_U1A_227963.6467	219
0Safe_safe_U1A_227963.6468	250
0Safe_safe_U1A_227963.6469	426
0Safe_safe_U1A_227963.6470	337
0Safe_safe_U1A_227963.6471	1
0Safe_safe_U1A_227963.6472	290
0Safe_safe_U1A_227963.6473	445
0Safe_safe_U1A_227963.6474	280
0Safe_safe_U1A_227963.6475	202
0Safe_safe_U1A_227963.6476	308
0Safe_safe_U1A_227963.6477	176
0Safe_safe_U1A_227963.6478	112
0Safe_safe_U1A_227963.6479	282
0Safe_safe_U1A_227963.6480	275
0Safe_safe_U1A_227963.6481	384
0Safe_safe_U1A_227963.6482	379
0Safe_safe_U1A_227963.6483	237
0Safe_safe_U1A_227963.6484	338
0Safe_safe_U1A_227963.6485	262
0Safe_safe_U1A_227963.6486	361
0Safe_safe_U1A_227963.6487	211
0Safe_safe_U1A_227963.6488	570
0Safe_safe_U1A_227963.6489	432
0Safe_safe_U1A_227963.6490	248
0Safe_safe_U1A_227963.6491	392
0Safe_safe_U1A_227963.6492	310
0Safe_safe_U1A_227963.6493	421
0Safe_safe_U1A_227963.6494	325
0Safe_safe_U1A_227963.6495	534
0Safe_safe_U1A_227963.6496	160
0Safe_safe_U1A_227963.6497	360
0Safe_safe_U1A_227963.6498	344
0Safe_safe_U1A_227963.6499	357
0Safe_safe_U1A_227963.6500	111
0Safe_safe_U1A_227963.6501	512
0Safe_safe_U1A_227963.6502	471
0Safe_safe_U1A_227963.6503	315
0Safe_safe_U1A_227963.6504	265
0Safe_safe_U1A_227963.6505	184
0Safe_safe_U1A_227963.6506	277
0Safe_safe_U1A_227963.6507	254
0Safe_safe_U1A_227963.6508	121
0Safe_safe_U1A_227963.6509	595
0Safe_safe_U1A_227963.6510	510
0Safe_safe_U1A_227963.6511	354
0Safe_safe_U1A_227963.6512	121
0Safe_safe_U1A_227963.6513	692
0Safe_safe_U1A_227963.6514	137
0Safe_safe_U1A_227963.6515	269
0Safe_safe_U1A_227963.6516	463
0Safe_safe_U1A_227963.6517	343
0Safe_safe_U1A_227963.6518	281
0Safe_safe_U1A_227963.6519	238
0Safe_safe_U1A_227963.6520	382
0Safe_safe_U1A_227963.6521	485
0Safe_safe_U1A_227963.6522	389
0Safe_safe_U1A_227963.6523	320
0Safe_safe_U1A_227963.6524	290
0Safe_safe_U1A_227963.6525	360
0Safe_safe_U1A_227963.6526	209
0Safe_safe_U1A_227963.6527	214
0Safe_safe_U1A_227963.6528	455
0Safe_safe_U1A_227963.6529	558
0Safe_safe_U1A_227963.6530	527
0Safe_safe_U1A_227963.6531	181
0Safe_safe_U1A_227963.6532	556
0Safe_safe_U1A_227963.6533	264
0Safe_safe_U1A_227963.6534	329
0Safe_safe_U1A_227963.6535	213
0Safe_safe_U1A_227963.6536	279
0Safe_safe_U1A_227963.6537	275
0Safe_safe_U1A_227963.6538	341
0Safe_safe_U1A_227963.6539	197
0Safe_safe_U1A_227963.6540	231
0Safe_safe_U1A_227963.6541	374
0Safe_safe_U1A_227963.6542	495
0Safe_safe_U1A_227963.6543	317
0Safe_safe_U1A_227963.6544	306
0Safe_safe_U1A_227963.6545	217
0Safe_safe_U1A_227963.6546	163
0Safe_safe_U1A_227963.6547	330
0Safe_safe_U1A_227963.6548	310
0Safe_safe_U1A_227963.6549	295
0Safe_safe_U1A_227963.6550	181
0Safe_safe_U1A_227963.6551	969
0Safe_safe_U1A_227963.6552	186
0Safe_safe_U1A_227963.6553	650
0Safe_safe_U1A_227963.6554	313
0Safe_safe_U1A_227963.6555	220
0Safe_safe_U1A_227963.6556	192
0Safe_safe_U1A_227963.6557	653
0Safe_safe_U1A_227963.6558	285
0Safe_safe_U1A_227963.6559	231
0Safe_safe_U1A_227963.6560	224
0Safe_safe_U1A_227963.6561	215
0Safe_safe_U1A_227963.6562	314
0Safe_safe_U1A_227963.6563	293
0Safe_safe_U1A_227963.6564	454
0Safe_safe_U1A_227963.6565	506
0Safe_safe_U1A_227963.6566	332
0Safe_safe_U1A_227963.6567	301
0Safe_safe_U1A_227963.6568	223
0Safe_safe_U1A_227963.6569	589
0Safe_safe_U1A_227963.6570	294
0Safe_safe_U1A_227963.6571	292
0Safe_safe_U1A_227963.6572	251
0Safe_safe_U1A_227963.6573	166
0Safe_safe_U1A_227963.6574	304
0Safe_safe_U1A_227963.6575	476
0Safe_safe_U1A_227963.6576	290
0Safe_safe_U1A_227963.6577	214
0Safe_safe_U1A_227963.6578	200
0Safe_safe_U1A_227963.6579	272
0Safe_safe_U1A_227963.6580	367
0Safe_safe_U1A_227963.6581	225
0Safe_safe_U1A_227963.6582	291
0Safe_safe_U1A_227963.6583	402
0Safe_safe_U1A_227963.6584	469
0Safe_safe_U1A_227963.6585	352
0Safe_safe_U1A_227963.6586	370
0Safe_safe_U1A_227963.6587	593
0Safe_safe_U1A_227963.6588	237
0Safe_safe_U1A_227963.6589	276
0Safe_safe_U1A_227963.6590	281
0Safe_safe_U1A_227963.6591	126
0Safe_safe_U1A_227963.6592	345
0Safe_safe_U1A_227963.6593	200
0Safe_safe_U1A_227963.6594	216
0Safe_safe_U1A_227963.6595	352
0Safe_safe_U1A_227963.6596	225
0Safe_safe_U1A_227963.6597	236
0Safe_safe_U1A_227963.6598	430
0Safe_safe_U1A_227963.6599	231
0Safe_safe_U1A_227963.6600	330
0Safe_safe_U1A_227963.6601	85
0Safe_safe_U1A_227963.6602	471
0Safe_safe_U1A_227963.6603	260
0Safe_safe_U1A_227963.6604	330
0Safe_safe_U1A_227963.6605	630
0Safe_safe_U1A_227963.6606	563
0Safe_safe_U1A_227963.6607	483
0Safe_safe_U1A_227963.6608	519
0Safe_safe_U1A_227963.6609	714
0Safe_safe_U1A_227963.6610	355
0Safe_safe_U1A_227963.6611	472
0Safe_safe_U1A_227963.6612	617
0Safe_safe_U1A_227963.6613	202
0Safe_safe_U1A_227963.6614	244
0Safe_safe_U1A_227963.6615	377
0Safe_safe_U1A_227963.6616	274
0Safe_safe_U1A_227963.6617	488
0Safe_safe_U1A_227963.6618	338
0Safe_safe_U1A_227963.6619	407
0Safe_safe_U1A_227963.6620	544
0Safe_safe_U1A_227963.6621	218
0Safe_safe_U1A_227963.6622	322
0Safe_safe_U1A_227963.6623	230
0Safe_safe_U1A_227963.6624	757
0Safe_safe_U1A_227963.6625	371
0Safe_safe_U1A_227963.6626	347
0Safe_safe_U1A_227963.6627	186
0Safe_safe_U1A_227963.6628	344
0Safe_safe_U1A_227963.6629	319
0Safe_safe_U1A_227963.6630	690
0Safe_safe_U1A_227963.6631	142
0Safe_safe_U1A_227963.6632	477
0Safe_safe_U1A_227963.6633	187
0Safe_safe_U1A_227963.6634	335
0Safe_safe_U1A_227963.6635	137
0Safe_safe_U1A_227963.6636	210
0Safe_safe_U1A_227963.6637	410
0Safe_safe_U1A_227963.6638	236
0Safe_safe_U1A_227963.6639	585
0Safe_safe_U1A_227963.6640	285
0Safe_safe_U1A_227963.6641	419
0Safe_safe_U1A_227963.6642	414
0Safe_safe_U1A_227963.6643	384
0Safe_safe_U1A_227963.6644	298
0Safe_safe_U1A_227963.6645	398
0Safe_safe_U1A_227963.6646	588
0Safe_safe_U1A_227963.6647	290
0Safe_safe_U1A_227963.6648	239
0Safe_safe_U1A_227963.6649	352
0Safe_safe_U1A_227963.6650	432
0Safe_safe_U1A_227963.6651	225
0Safe_safe_U1A_227963.6652	357
0Safe_safe_U1A_227963.6653	484
0Safe_safe_U1A_227963.6654	177
0Safe_safe_U1A_227963.6655	133
0Safe_safe_U1A_227963.6656	451
0Safe_safe_U1A_227963.6657	577
0Safe_safe_U1A_227963.6658	369
0Safe_safe_U1A_227963.6659	435
0Safe_safe_U1A_227963.6660	135
0Safe_safe_U1A_227963.6661	428
0Safe_safe_U1A_227963.6662	283
0Safe_safe_U1A_227963.6663	509
0Safe_safe_U1A_227963.6664	225
0Safe_safe_U1A_227963.6665	611
0Safe_safe_U1A_227963.6666	857
0Safe_safe_U1A_227963.6667	277
0Safe_safe_U1A_227963.6668	423
0Safe_safe_U1A_227963.6669	189
0Safe_safe_U1A_227963.6670	216
0Safe_safe_U1A_227963.6671	171
0Safe_safe_U1A_227963.6672	215
0Safe_safe_U1A_227963.6673	388
0Safe_safe_U1A_227963.6674	165
0Safe_safe_U1A_227963.6675	477
0Safe_safe_U1A_227963.6676	319
0Safe_safe_U1A_227963.6677	142
0Safe_safe_U1A_227963.6678	234
0Safe_safe_U1A_227963.6679	347
0Safe_safe_U1A_227963.6680	281
0Safe_safe_U1A_227963.6681	297
0Safe_safe_U1A_227963.6682	117
0Safe_safe_U1A_227963.6683	304
0Safe_safe_U1A_227963.6684	414
0Safe_safe_U1A_227963.6685	418
0Safe_safe_U1A_227963.6686	314
0Safe_safe_U1A_227963.6687	186
0Safe_safe_U1A_227963.6688	327
0Safe_safe_U1A_227963.6689	261
0Safe_safe_U1A_227963.6690	130
0Safe_safe_U1A_227963.6691	379
0Safe_safe_U1A_227963.6692	333
0Safe_safe_U1A_227963.6693	248
0Safe_safe_U1A_227963.6694	507
0Safe_safe_U1A_227963.6695	268
0Safe_safe_U1A_227963.6696	556
0Safe_safe_U1A_227963.6697	317
0Safe_safe_U1A_227963.6698	261
0Safe_safe_U1A_227963.6699	291
0Safe_safe_U1A_227963.6700	322
0Safe_safe_U1A_227963.6701	490
0Safe_safe_U1A_227963.6702	268
0Safe_safe_U1A_227963.6703	646
0Safe_safe_U1A_227963.6704	356
0Safe_safe_U1A_227963.6705	143
0Safe_safe_U1A_227963.6706	171
0Safe_safe_U1A_227963.6707	287
0Safe_safe_U1A_227963.6708	349
0Safe_safe_U1A_227963.6709	527
0Safe_safe_U1A_227963.6710	295
0Safe_safe_U1A_227963.6711	395
0Safe_safe_U1A_227963.6712	271
0Safe_safe_U1A_227963.6713	478
0Safe_safe_U1A_227963.6714	286
0Safe_safe_U1A_227963.6715	568
0Safe_safe_U1A_227963.6716	315
0Safe_safe_U1A_227963.6717	363
0Safe_safe_U1A_227963.6718	755
0Safe_safe_U1A_227963.6719	8
0Safe_safe_U1A_227963.6720	554
0Safe_safe_U1A_227963.6721	185
0Safe_safe_U1A_227963.6722	303
0Safe_safe_U1A_227963.6723	386
0Safe_safe_U1A_227963.6724	350
0Safe_safe_U1A_227963.6725	320
0Safe_safe_U1A_227963.6726	333
0Safe_safe_U1A_227963.6727	312
0Safe_safe_U1A_227963.6728	917
0Safe_safe_U1A_227963.6729	446
0Safe_safe_U1A_227963.6730	12
0Safe_safe_U1A_227963.6731	326
0Safe_safe_U1A_227963.6732	334
0Safe_safe_U1A_227963.6733	467
0Safe_safe_U1A_227963.6734	315
0Safe_safe_U1A_227963.6735	235
0Safe_safe_U1A_227963.6736	369
0Safe_safe_U1A_227963.6737	118
0Safe_safe_U1A_227963.6738	187
0Safe_safe_U1A_227963.6739	275
0Safe_safe_U1A_227963.6740	201
0Safe_safe_U1A_227963.6741	371
0Safe_safe_U1A_227963.6742	360
0Safe_safe_U1A_227963.6743	197
0Safe_safe_U1A_227963.6744	161
0Safe_safe_U1A_227963.6745	206
0Safe_safe_U1A_227963.6746	215
0Safe_safe_U1A_227963.6747	68
0Safe_safe_U1A_227963.6748	560
0Safe_safe_U1A_227963.6749	213
0Safe_safe_U1A_227963.6750	408
0Safe_safe_U1B_227963.479	16
0Safe_safe_U1B_227963.512	343
0Safe_safe_U1B_227963.514	7
0Safe_safe_U1B_227963.574	1
0Safe_safe_U1B_227963.577	13
0Safe_safe_U1B_227963.591	14
0Safe_safe_U1B_227963.604	2
0Safe_safe_U1B_227963.628	2
0Safe_safe_U1B_227963.686	15
0Safe_safe_U1B_227963.694	3
0Safe_safe_U1B_227963.705	1
0Safe_safe_U1B_227963.723	6
0Safe_safe_U1B_227963.736	1
0Safe_safe_U1B_227963.737	3
0Safe_safe_U2A_227963.1651	269
0Safe_safe_U2A_227963.1686	1
0Safe_safe_U2A_227963.1734	1
0Safe_safe_U2A_227963.1764	1
0Safe_safe_U2A_227963.1781	1
0Safe_safe_U2A_227963.1873	1
0Safe_safe_U2A_227963.1874	1
0Safe_safe_U2B_227963.1132	1
0Safe_safe_U2B_227963.1173	1
0Safe_safe_U2B_227963.1184	267
0Safe_safe_U2B_227963.1195	180
0Safe_safe_U2B_227963.1265	1
0Safe_safe_U2B_227963.1443	1
ENSMUSG00000000204_Slfn4_U1A_18115.1	836
ENSMUSG00000000204_Slfn4_U1A_18116.2	194
ENSMUSG00000000204_Slfn4_U1A_18117.3	389
ENSMUSG00000000204_Slfn4_U1A_18118.4	402
ENSMUSG00000000204_Slfn4_U1A_18119.5	337
ENSMUSG00000000204_Slfn4_U1A_18120.6	500
ENSMUSG00000000204_Slfn4_U1A_18121.7	162
ENSMUSG00000000204_Slfn4_U1A_18122.8	245
ENSMUSG00000000204_Slfn4_U1A_18123.9	437
ENSMUSG00000000204_Slfn4_U1A_18124.10	280
ENSMUSG00000000531_Grasp_U1A_188886.1	310
ENSMUSG00000000531_Grasp_U1A_188887.2	277
ENSMUSG00000000531_Grasp_U1A_188888.3	298
ENSMUSG00000000531_Grasp_U1A_188889.4	489
ENSMUSG00000000531_Grasp_U1A_188890.5	13
ENSMUSG00000000531_Grasp_U1A_188891.6	177
ENSMUSG00000000531_Grasp_U1A_188892.7	438
ENSMUSG00000000531_Grasp_U1A_188893.8	337
ENSMUSG00000000531_Grasp_U1A_188894.9	163
ENSMUSG00000000531_Grasp_U1A_188895.10	903
ENSMUSG00000000561_Wdr77_U1A_19204.1	54
ENSMUSG00000000561_Wdr77_U1A_19205.2	573
ENSMUSG00000000561_Wdr77_U1A_19206.3	46
ENSMUSG00000000561_Wdr77_U1A_19207.4	61
ENSMUSG00000000561_Wdr77_U1A_19208.5	65
ENSMUSG00000000561_Wdr77_U1A_19209.6	45
ENSMUSG00000000561_Wdr77_U1A_19210.7	57
ENSMUSG00000000561_Wdr77_U1A_19211.8	88
ENSMUSG00000000561_Wdr77_U1A_19212.9	304
ENSMUSG00000000561_Wdr77_U1A_19213.10	175
ENSMUSG00000000686_Abhd15_U1B_29740.9	11
ENSMUSG00000000693_Loxl3_U1A_173483.1	338
ENSMUSG00000000693_Loxl3_U1A_173484.2	713
ENSMUSG00000000693_Loxl3_U1A_173485.3	260
ENSMUSG00000000693_Loxl3_U1A_173486.4	305
ENSMUSG00000000693_Loxl3_U1A_173487.5	437
ENSMUSG00000000693_Loxl3_U1A_173488.6	286
ENSMUSG00000000693_Loxl3_U1A_173489.7	293
ENSMUSG00000000693_Loxl3_U1A_173490.8	237
ENSMUSG00000000693_Loxl3_U1A_173491.9	311
ENSMUSG00000000693_Loxl3_U1A_173492.10	762
ENSMUSG00000000732_Icosl_U1A_23862.1	460
ENSMUSG00000000732_Icosl_U1A_23863.2	334
ENSMUSG00000000732_Icosl_U1A_23864.3	712
ENSMUSG00000000732_Icosl_U1A_23865.4	346
ENSMUSG00000000732_Icosl_U1A_23866.5	339
ENSMUSG00000000732_Icosl_U1A_23867.6	563
ENSMUSG00000000732_Icosl_U1A_23868.7	474
ENSMUSG00000000732_Icosl_U1A_23869.8	314
ENSMUSG00000000732_Icosl_U1A_23870.9	223
ENSMUSG00000000732_Icosl_U1A_23871.10	374
ENSMUSG00000000902_Smarcb1_U1B_102467.8	3
ENSMUSG00000000948_Snrpn_U1B_220114.9	1
ENSMUSG00000000958_Slc7a7_U1A_76363.1	686
ENSMUSG00000000958_Slc7a7_U1A_76364.2	257
ENSMUSG00000000958_Slc7a7_U1A_76365.3	437
ENSMUSG00000000958_Slc7a7_U1A_76366.4	502
ENSMUSG00000000958_Slc7a7_U1A_76367.5	398
ENSMUSG00000000958_Slc7a7_U1A_76368.6	661
ENSMUSG00000000958_Slc7a7_U1A_76369.7	39
ENSMUSG00000000958_Slc7a7_U1A_76370.8	478
ENSMUSG00000000958_Slc7a7_U1A_76371.9	501
ENSMUSG00000000958_Slc7a7_U1A_76372.10	572
ENSMUSG00000000976_Heatr6_U1A_18415.1	525
ENSMUSG00000000976_Heatr6_U1A_18416.2	527
ENSMUSG00000000976_Heatr6_U1A_18417.3	360
ENSMUSG00000000976_Heatr6_U1A_18418.4	657
ENSMUSG00000000976_Heatr6_U1A_18419.5	424
ENSMUSG00000000976_Heatr6_U1A_18420.6	567
ENSMUSG00000000976_Heatr6_U1A_18421.7	245
ENSMUSG00000000976_Heatr6_U1A_18422.8	385
ENSMUSG00000000976_Heatr6_U1A_18423.9	380
ENSMUSG00000000976_Heatr6_U1A_18424.10	552
ENSMUSG00000001036_Epn2_ACOCA_80019.7	1
ENSMUSG00000001054_Rmnd5b_U1A_206574.1	266
ENSMUSG00000001054_Rmnd5b_U1A_206575.2	529
ENSMUSG00000001054_Rmnd5b_U1A_206576.3	334
ENSMUSG00000001054_Rmnd5b_U1A_206577.4	416
ENSMUSG00000001054_Rmnd5b_U1A_206578.5	497
ENSMUSG00000001054_Rmnd5b_U1A_206579.6	493
ENSMUSG00000001054_Rmnd5b_U1A_206580.7	542
ENSMUSG00000001054_Rmnd5b_U1A_206581.8	310
ENSMUSG00000001054_Rmnd5b_U1A_206582.9	188
ENSMUSG00000001054_Rmnd5b_U1A_206583.10	293
ENSMUSG00000001062_Vps9d1_U1B_53138.9	5
ENSMUSG00000001095_Slc13a2_U1A_113943.1	274
ENSMUSG00000001095_Slc13a2_U1A_113944.2	413
ENSMUSG00000001095_Slc13a2_U1A_113945.3	419
ENSMUSG00000001095_Slc13a2_U1A_113946.4	291
ENSMUSG00000001095_Slc13a2_U1A_113947.5	284
ENSMUSG00000001095_Slc13a2_U1A_113948.6	434
ENSMUSG00000001095_Slc13a2_U1A_113949.7	262
ENSMUSG00000001095_Slc13a2_U1A_113950.8	356
ENSMUSG00000001095_Slc13a2_U1A_113951.9	353
ENSMUSG00000001095_Slc13a2_U1A_113952.10	341
ENSMUSG00000001103_Sebox_U1A_211615.1	525
ENSMUSG00000001103_Sebox_U1A_211616.2	550
ENSMUSG00000001103_Sebox_U1A_211617.3	483
ENSMUSG00000001103_Sebox_U1A_211618.4	72
ENSMUSG00000001103_Sebox_U1A_211619.5	312
ENSMUSG00000001103_Sebox_U1A_211620.6	307
ENSMUSG00000001103_Sebox_U1A_211621.7	429
ENSMUSG00000001103_Sebox_U1A_211622.8	390
ENSMUSG00000001103_Sebox_U1A_211623.9	381
ENSMUSG00000001103_Sebox_U1A_211624.10	307
ENSMUSG00000001119_Col6a1_U1A_126682.1	325
ENSMUSG00000001119_Col6a1_U1A_126683.2	247
ENSMUSG00000001119_Col6a1_U1A_126684.3	325
ENSMUSG00000001119_Col6a1_U1A_126685.4	653
ENSMUSG00000001119_Col6a1_U1A_126686.5	339
ENSMUSG00000001119_Col6a1_U1A_126687.6	240
ENSMUSG00000001119_Col6a1_U1A_126688.7	438
ENSMUSG00000001119_Col6a1_U1A_126689.8	163
ENSMUSG00000001119_Col6a1_U1A_126690.9	129
ENSMUSG00000001119_Col6a1_U1A_126691.10	389
ENSMUSG00000001127_Araf_DTKPB_152636.3	12
ENSMUSG00000001229_Dpp9_U1A_82804.1	229
ENSMUSG00000001229_Dpp9_U1A_82805.2	450
ENSMUSG00000001229_Dpp9_U1A_82806.3	515
ENSMUSG00000001229_Dpp9_U1A_82807.4	262
ENSMUSG00000001229_Dpp9_U1A_82808.5	352
ENSMUSG00000001229_Dpp9_U1A_82809.6	299
ENSMUSG00000001229_Dpp9_U1A_82810.7	440
ENSMUSG00000001229_Dpp9_U1A_82811.8	251
ENSMUSG00000001229_Dpp9_U1A_82812.9	414
ENSMUSG00000001229_Dpp9_U1A_82813.10	408
ENSMUSG00000001376_Ccdc132_U1A_163821.1	609
ENSMUSG00000001376_Ccdc132_U1A_163822.2	653
ENSMUSG00000001376_Ccdc132_U1A_163823.3	67
ENSMUSG00000001376_Ccdc132_U1A_163824.4	258
ENSMUSG00000001376_Ccdc132_U1A_163825.5	315
ENSMUSG00000001376_Ccdc132_U1A_163826.6	140
ENSMUSG00000001376_Ccdc132_U1A_163827.7	422
ENSMUSG00000001376_Ccdc132_U1A_163828.8	476
ENSMUSG00000001376_Ccdc132_U1A_163829.9	138
ENSMUSG00000001376_Ccdc132_U1A_163830.10	238
ENSMUSG00000001436_Slc19a1_U1A_217396.1	456
ENSMUSG00000001436_Slc19a1_U1A_217397.2	285
ENSMUSG00000001436_Slc19a1_U1A_217398.3	376
ENSMUSG00000001436_Slc19a1_U1A_217399.4	653
ENSMUSG00000001436_Slc19a1_U1A_217400.5	431
ENSMUSG00000001436_Slc19a1_U1A_217401.6	428
ENSMUSG00000001436_Slc19a1_U1A_217402.7	701
ENSMUSG00000001436_Slc19a1_U1A_217403.8	437
ENSMUSG00000001436_Slc19a1_U1A_217404.9	553
ENSMUSG00000001436_Slc19a1_U1A_217405.10	390
ENSMUSG00000001815_Evx2_GEA_65004.8	1
ENSMUSG00000001910_Nacc1_GEA_54208.9	1
ENSMUSG00000001918_Slc1a5_U1A_97972.1	289
ENSMUSG00000001918_Slc1a5_U1A_97973.2	312
ENSMUSG00000001918_Slc1a5_U1A_97974.3	289
ENSMUSG00000001918_Slc1a5_U1A_97975.4	233
ENSMUSG00000001918_Slc1a5_U1A_97976.5	339
ENSMUSG00000001918_Slc1a5_U1A_97977.6	373
ENSMUSG00000001918_Slc1a5_U1A_97978.7	262
ENSMUSG00000001918_Slc1a5_U1A_97979.8	271
ENSMUSG00000001918_Slc1a5_U1A_97980.9	279
ENSMUSG00000001918_Slc1a5_U1A_97981.10	215
ENSMUSG00000001948_Spa17_U1A_21302.1	364
ENSMUSG00000001948_Spa17_U1A_21303.2	363
ENSMUSG00000001948_Spa17_U1A_21304.3	389
ENSMUSG00000001948_Spa17_U1A_21305.4	305
ENSMUSG00000001948_Spa17_U1A_21306.5	230
ENSMUSG00000001948_Spa17_U1A_21307.6	630
ENSMUSG00000001948_Spa17_U1A_21308.7	286
ENSMUSG00000001948_Spa17_U1A_21309.8	262
ENSMUSG00000001948_Spa17_U1A_21310.9	587
ENSMUSG00000001948_Spa17_U1A_21311.10	564
ENSMUSG00000001998_Ap4e1_SPA_62101.1	3
ENSMUSG00000002006_Pdzd4_U1A_198900.1	307
ENSMUSG00000002006_Pdzd4_U1A_198901.2	470
ENSMUSG00000002006_Pdzd4_U1A_198902.3	364
ENSMUSG00000002006_Pdzd4_U1A_198903.4	224
ENSMUSG00000002006_Pdzd4_U1A_198904.5	389
ENSMUSG00000002006_Pdzd4_U1A_198905.6	360
ENSMUSG00000002006_Pdzd4_U1A_198906.7	339
ENSMUSG00000002006_Pdzd4_U1A_198907.8	90
ENSMUSG00000002006_Pdzd4_U1A_198908.9	428
ENSMUSG00000002006_Pdzd4_U1A_198909.10	225
ENSMUSG00000002028_Kmt2a_U1B_139866.10	6
ENSMUSG00000002052_Supt6_U1B_4081.8	1
ENSMUSG00000002147_Stat6_U1A_150604.1	780
ENSMUSG00000002147_Stat6_U1A_150605.2	499
ENSMUSG00000002147_Stat6_U1A_150606.3	427
ENSMUSG00000002147_Stat6_U1A_150607.4	500
ENSMUSG00000002147_Stat6_U1A_150608.5	222
ENSMUSG00000002147_Stat6_U1A_150609.6	404
ENSMUSG00000002147_Stat6_U1A_150610.7	354
ENSMUSG00000002147_Stat6_U1A_150611.8	288
ENSMUSG00000002147_Stat6_U1A_150612.9	262
ENSMUSG00000002147_Stat6_U1A_150613.10	385
ENSMUSG00000002222_Rmnd5a_U1A_116881.1	300
ENSMUSG00000002222_Rmnd5a_U1A_116882.2	241
ENSMUSG00000002222_Rmnd5a_U1A_116883.3	551
ENSMUSG00000002222_Rmnd5a_U1A_116884.4	507
ENSMUSG00000002222_Rmnd5a_U1A_116885.5	236
ENSMUSG00000002222_Rmnd5a_U1A_116886.6	283
ENSMUSG00000002222_Rmnd5a_U1A_116887.7	319
ENSMUSG00000002222_Rmnd5a_U1A_116888.8	112
ENSMUSG00000002222_Rmnd5a_U1A_116889.9	213
ENSMUSG00000002222_Rmnd5a_U1A_116890.10	425
ENSMUSG00000002227_Mov10_U1A_116901.1	162
ENSMUSG00000002227_Mov10_U1A_116902.2	290
ENSMUSG00000002227_Mov10_U1A_116903.3	238
ENSMUSG00000002227_Mov10_U1A_116904.4	472
ENSMUSG00000002227_Mov10_U1A_116905.5	812
ENSMUSG00000002227_Mov10_U1A_116906.6	325
ENSMUSG00000002227_Mov10_U1A_116907.7	323
ENSMUSG00000002227_Mov10_U1A_116908.8	433
ENSMUSG00000002227_Mov10_U1A_116909.9	327
ENSMUSG00000002227_Mov10_U1A_116910.10	884
ENSMUSG00000002274_Metrn_U1A_143062.1	435
ENSMUSG00000002274_Metrn_U1A_143063.2	406
ENSMUSG00000002274_Metrn_U1A_143064.3	119
ENSMUSG00000002274_Metrn_U1A_143065.4	804
ENSMUSG00000002274_Metrn_U1A_143066.5	422
ENSMUSG00000002274_Metrn_U1A_143067.6	225
ENSMUSG00000002274_Metrn_U1A_143068.7	467
ENSMUSG00000002274_Metrn_U1A_143069.8	740
ENSMUSG00000002274_Metrn_U1A_143070.9	400
ENSMUSG00000002274_Metrn_U1A_143071.10	57
ENSMUSG00000002428_Hltf_U1A_118872.1	321
ENSMUSG00000002428_Hltf_U1A_118873.2	338
ENSMUSG00000002428_Hltf_U1A_118874.3	104
ENSMUSG00000002428_Hltf_U1A_118875.4	210
ENSMUSG00000002428_Hltf_U1A_118876.5	169
ENSMUSG00000002428_Hltf_U1A_118877.6	363
ENSMUSG00000002428_Hltf_U1A_118878.7	28
ENSMUSG00000002428_Hltf_U1A_118879.8	72
ENSMUSG00000002428_Hltf_U1A_118880.9	234
ENSMUSG00000002428_Hltf_U1A_118881.10	270
ENSMUSG00000002475_Abhd3_U1A_145117.1	478
ENSMUSG00000002475_Abhd3_U1A_145118.2	351
ENSMUSG00000002475_Abhd3_U1A_145119.3	317
ENSMUSG00000002475_Abhd3_U1A_145120.4	434
ENSMUSG00000002475_Abhd3_U1A_145121.5	391
ENSMUSG00000002475_Abhd3_U1A_145122.6	277
ENSMUSG00000002475_Abhd3_U1A_145123.7	563
ENSMUSG00000002475_Abhd3_U1A_145124.8	419
ENSMUSG00000002475_Abhd3_U1A_145125.9	574
ENSMUSG00000002475_Abhd3_U1A_145126.10	436
ENSMUSG00000002504_Slc9a3r2_U1A_215445.1	565
ENSMUSG00000002504_Slc9a3r2_U1A_215446.2	697
ENSMUSG00000002504_Slc9a3r2_U1A_215447.3	308
ENSMUSG00000002504_Slc9a3r2_U1A_215448.4	234
ENSMUSG00000002504_Slc9a3r2_U1A_215449.5	387
ENSMUSG00000002504_Slc9a3r2_U1A_215450.6	522
ENSMUSG00000002504_Slc9a3r2_U1A_215451.7	690
ENSMUSG00000002504_Slc9a3r2_U1A_215452.8	353
ENSMUSG00000002504_Slc9a3r2_U1A_215453.9	486
ENSMUSG00000002504_Slc9a3r2_U1A_215454.10	397
ENSMUSG00000002580_Mien1_U1B_223782.9	1
ENSMUSG00000002580_Mien1_U1B_223783.10	1
ENSMUSG00000002635_Pdcd2l_U1B_12821.6	2
ENSMUSG00000002664_Pspn_U1A_214485.1	989
ENSMUSG00000002664_Pspn_U1A_214486.2	306
ENSMUSG00000002664_Pspn_U1A_214487.3	368
ENSMUSG00000002664_Pspn_U1A_214488.4	387
ENSMUSG00000002664_Pspn_U1A_214489.5	405
ENSMUSG00000002664_Pspn_U1A_214490.6	459
ENSMUSG00000002664_Pspn_U1A_214491.7	908
ENSMUSG00000002664_Pspn_U1A_214492.8	554
ENSMUSG00000002664_Pspn_U1A_214493.9	379
ENSMUSG00000002664_Pspn_U1A_214494.10	989
ENSMUSG00000002699_Lcp2_U1A_173112.1	485
ENSMUSG00000002699_Lcp2_U1A_173113.2	188
ENSMUSG00000002699_Lcp2_U1A_173114.3	357
ENSMUSG00000002699_Lcp2_U1A_173115.4	717
ENSMUSG00000002699_Lcp2_U1A_173116.5	578
ENSMUSG00000002699_Lcp2_U1A_173117.6	280
ENSMUSG00000002699_Lcp2_U1A_173118.7	177
ENSMUSG00000002699_Lcp2_U1A_173119.8	146
ENSMUSG00000002699_Lcp2_U1A_173120.9	302
ENSMUSG00000002699_Lcp2_U1A_173121.10	272
ENSMUSG00000002768_Mea1_U1B_167082.1	5
ENSMUSG00000002804_Nudt14_U1A_124424.1	576
ENSMUSG00000002804_Nudt14_U1A_124425.2	230
ENSMUSG00000002804_Nudt14_U1A_124426.3	738
ENSMUSG00000002804_Nudt14_U1A_124427.4	479
ENSMUSG00000002804_Nudt14_U1A_124428.5	436
ENSMUSG00000002804_Nudt14_U1A_124429.6	372
ENSMUSG00000002804_Nudt14_U1A_124430.7	492
ENSMUSG00000002804_Nudt14_U1A_124431.8	380
ENSMUSG00000002804_Nudt14_U1A_124432.9	375
ENSMUSG00000002804_Nudt14_U1A_124433.10	234
ENSMUSG00000002844_Adprh_U1A_15978.1	180
ENSMUSG00000002844_Adprh_U1A_15979.2	352
ENSMUSG00000002844_Adprh_U1A_15980.3	449
ENSMUSG00000002844_Adprh_U1A_15981.4	16
ENSMUSG00000002844_Adprh_U1A_15982.5	189
ENSMUSG00000002844_Adprh_U1A_15983.6	741
ENSMUSG00000002844_Adprh_U1A_15984.7	628
ENSMUSG00000002844_Adprh_U1A_15985.8	394
ENSMUSG00000002844_Adprh_U1A_15986.9	350
ENSMUSG00000002844_Adprh_U1A_15987.10	324
ENSMUSG00000003033_Ap1m1_SPB_12514.10	11
ENSMUSG00000003134_Tbc1d8_U1A_118652.1	251
ENSMUSG00000003134_Tbc1d8_U1A_118653.2	5
ENSMUSG00000003134_Tbc1d8_U1A_118654.3	338
ENSMUSG00000003134_Tbc1d8_U1A_118655.4	593
ENSMUSG00000003134_Tbc1d8_U1A_118656.5	510
ENSMUSG00000003134_Tbc1d8_U1A_118657.6	358
ENSMUSG00000003134_Tbc1d8_U1A_118658.7	493
ENSMUSG00000003134_Tbc1d8_U1A_118659.8	644
ENSMUSG00000003134_Tbc1d8_U1A_118660.9	341
ENSMUSG00000003134_Tbc1d8_U1A_118661.10	499
ENSMUSG00000003153_Slc2a3_U1A_178114.1	65
ENSMUSG00000003153_Slc2a3_U1A_178115.2	350
ENSMUSG00000003153_Slc2a3_U1A_178116.3	351
ENSMUSG00000003153_Slc2a3_U1A_178117.4	431
ENSMUSG00000003153_Slc2a3_U1A_178118.5	192
ENSMUSG00000003153_Slc2a3_U1A_178119.6	159
ENSMUSG00000003153_Slc2a3_U1A_178120.7	367
ENSMUSG00000003153_Slc2a3_U1A_178121.8	337
ENSMUSG00000003153_Slc2a3_U1A_178122.9	307
ENSMUSG00000003153_Slc2a3_U1A_178123.10	80
ENSMUSG00000003208_Ccdc94_U1A_77322.1	27
ENSMUSG00000003208_Ccdc94_U1A_77323.2	148
ENSMUSG00000003208_Ccdc94_U1A_77324.3	84
ENSMUSG00000003208_Ccdc94_U1A_77325.4	283
ENSMUSG00000003208_Ccdc94_U1A_77326.5	10
ENSMUSG00000003208_Ccdc94_U1A_77327.6	112
ENSMUSG00000003208_Ccdc94_U1A_77328.7	80
ENSMUSG00000003208_Ccdc94_U1A_77329.8	23
ENSMUSG00000003208_Ccdc94_U1A_77330.9	114
ENSMUSG00000003208_Ccdc94_U1A_77331.10	25
ENSMUSG00000003824_Syce2_U1A_635.1	205
ENSMUSG00000003824_Syce2_U1A_636.2	361
ENSMUSG00000003824_Syce2_U1A_637.3	90
ENSMUSG00000003824_Syce2_U1A_638.4	127
ENSMUSG00000003824_Syce2_U1A_639.5	180
ENSMUSG00000003824_Syce2_U1A_640.6	230
ENSMUSG00000003824_Syce2_U1A_641.7	488
ENSMUSG00000003824_Syce2_U1A_642.8	272
ENSMUSG00000003824_Syce2_U1A_643.9	486
ENSMUSG00000003824_Syce2_U1A_644.10	546
ENSMUSG00000004040_Stat3_U1A_45126.1	449
ENSMUSG00000004040_Stat3_U1A_45127.2	394
ENSMUSG00000004040_Stat3_U1A_45128.3	529
ENSMUSG00000004040_Stat3_U1A_45129.4	676
ENSMUSG00000004040_Stat3_U1A_45130.5	314
ENSMUSG00000004040_Stat3_U1A_45131.6	579
ENSMUSG00000004040_Stat3_U1A_45132.7	238
ENSMUSG00000004040_Stat3_U1A_45133.8	629
ENSMUSG00000004040_Stat3_U1A_45134.9	434
ENSMUSG00000004040_Stat3_U1A_45135.10	565
ENSMUSG00000004043_Stat5a_U1B_43901.6	1
ENSMUSG00000004085_Zak_U1B_155224.4	4
ENSMUSG00000004359_Spic_U1A_79880.1	329
ENSMUSG00000004359_Spic_U1A_79881.2	428
ENSMUSG00000004359_Spic_U1A_79882.3	594
ENSMUSG00000004359_Spic_U1A_79883.4	296
ENSMUSG00000004359_Spic_U1A_79884.5	396
ENSMUSG00000004359_Spic_U1A_79885.6	492
ENSMUSG00000004359_Spic_U1A_79886.7	62
ENSMUSG00000004359_Spic_U1A_79887.8	1138
ENSMUSG00000004359_Spic_U1A_79888.9	352
ENSMUSG00000004359_Spic_U1A_79889.10	1138
ENSMUSG00000004371_Il11_U1B_139542.6	4
ENSMUSG00000004540_Psg17_GEB_70542.4	3
ENSMUSG00000004837_Grap_U1A_79150.1	576
ENSMUSG00000004837_Grap_U1A_79151.2	459
ENSMUSG00000004837_Grap_U1A_79152.3	706
ENSMUSG00000004837_Grap_U1A_79153.4	243
ENSMUSG00000004837_Grap_U1A_79154.5	300
ENSMUSG00000004837_Grap_U1A_79155.6	503
ENSMUSG00000004837_Grap_U1A_79156.7	173
ENSMUSG00000004837_Grap_U1A_79157.8	311
ENSMUSG00000004837_Grap_U1A_79158.9	629
ENSMUSG00000004837_Grap_U1A_79159.10	358
ENSMUSG00000004894_Hapln2_U1A_28424.1	343
ENSMUSG00000004894_Hapln2_U1A_28425.2	463
ENSMUSG00000004894_Hapln2_U1A_28426.3	405
ENSMUSG00000004894_Hapln2_U1A_28427.4	229
ENSMUSG00000004894_Hapln2_U1A_28428.5	447
ENSMUSG00000004894_Hapln2_U1A_28429.6	544
ENSMUSG00000004894_Hapln2_U1A_28430.7	282
ENSMUSG00000004894_Hapln2_U1A_28431.8	246
ENSMUSG00000004894_Hapln2_U1A_28432.9	234
ENSMUSG00000004894_Hapln2_U1A_28433.10	447
ENSMUSG00000004896_Rrnad1_U1A_28444.1	421
ENSMUSG00000004896_Rrnad1_U1A_28445.2	630
ENSMUSG00000004896_Rrnad1_U1A_28446.3	274
ENSMUSG00000004896_Rrnad1_U1A_28447.4	354
ENSMUSG00000004896_Rrnad1_U1A_28448.5	206
ENSMUSG00000004896_Rrnad1_U1A_28449.6	526
ENSMUSG00000004896_Rrnad1_U1A_28450.7	484
ENSMUSG00000004896_Rrnad1_U1A_28451.8	155
ENSMUSG00000004896_Rrnad1_U1A_28452.9	171
ENSMUSG00000004896_Rrnad1_U1A_28453.10	406
ENSMUSG00000004897_Hdgf_U1B_28434.1	8
ENSMUSG00000005089_Slc1a2_U1A_87765.1	47
ENSMUSG00000005089_Slc1a2_U1A_87766.2	517
ENSMUSG00000005089_Slc1a2_U1A_87767.3	507
ENSMUSG00000005089_Slc1a2_U1A_87768.4	501
ENSMUSG00000005089_Slc1a2_U1A_87769.5	663
ENSMUSG00000005089_Slc1a2_U1A_87770.6	342
ENSMUSG00000005089_Slc1a2_U1A_87771.7	195
ENSMUSG00000005089_Slc1a2_U1A_87772.8	278
ENSMUSG00000005089_Slc1a2_U1A_87773.9	261
ENSMUSG00000005089_Slc1a2_U1A_87774.10	176
ENSMUSG00000005338_Cadm3_U2B_104229.10	1
ENSMUSG00000005357_Slc1a6_U1A_155151.1	413
ENSMUSG00000005357_Slc1a6_U1A_155152.2	250
ENSMUSG00000005357_Slc1a6_U1A_155153.3	280
ENSMUSG00000005357_Slc1a6_U1A_155154.4	7
ENSMUSG00000005357_Slc1a6_U1A_155155.5	419
ENSMUSG00000005357_Slc1a6_U1A_155156.6	326
ENSMUSG00000005357_Slc1a6_U1A_155157.7	316
ENSMUSG00000005357_Slc1a6_U1A_155158.8	336
ENSMUSG00000005357_Slc1a6_U1A_155159.9	426
ENSMUSG00000005357_Slc1a6_U1A_155160.10	338
ENSMUSG00000005360_Slc1a3_U1A_70229.1	235
ENSMUSG00000005360_Slc1a3_U1A_70230.2	208
ENSMUSG00000005360_Slc1a3_U1A_70231.3	263
ENSMUSG00000005360_Slc1a3_U1A_70232.4	494
ENSMUSG00000005360_Slc1a3_U1A_70233.5	364
ENSMUSG00000005360_Slc1a3_U1A_70234.6	537
ENSMUSG00000005360_Slc1a3_U1A_70235.7	310
ENSMUSG00000005360_Slc1a3_U1A_70236.8	199
ENSMUSG00000005360_Slc1a3_U1A_70237.9	387
ENSMUSG00000005360_Slc1a3_U1A_70238.10	241
ENSMUSG00000005374_Tbl2_U1A_213765.1	305
ENSMUSG00000005374_Tbl2_U1A_213766.2	128
ENSMUSG00000005374_Tbl2_U1A_213767.3	105
ENSMUSG00000005374_Tbl2_U1A_213768.4	115
ENSMUSG00000005374_Tbl2_U1A_213769.5	303
ENSMUSG00000005374_Tbl2_U1A_213770.6	362
ENSMUSG00000005374_Tbl2_U1A_213771.7	179
ENSMUSG00000005374_Tbl2_U1A_213772.8	448
ENSMUSG00000005374_Tbl2_U1A_213773.9	563
ENSMUSG00000005374_Tbl2_U1A_213774.10	435
ENSMUSG00000005566_Trim28_ACOCB_39911.7	7
ENSMUSG00000005656_Snx6_U1A_121418.1	569
ENSMUSG00000005656_Snx6_U1A_121419.2	200
ENSMUSG00000005656_Snx6_U1A_121420.3	441
ENSMUSG00000005656_Snx6_U1A_121421.4	451
ENSMUSG00000005656_Snx6_U1A_121422.5	432
ENSMUSG00000005656_Snx6_U1A_121423.6	309
ENSMUSG00000005656_Snx6_U1A_121424.7	463
ENSMUSG00000005656_Snx6_U1A_121425.8	87
ENSMUSG00000005656_Snx6_U1A_121426.9	158
ENSMUSG00000005656_Snx6_U1A_121427.10	565
ENSMUSG00000005982_Naa60_U1A_203775.7	203
ENSMUSG00000005982_Naa60_U1A_203776.8	378
ENSMUSG00000005982_Naa60_U1A_203777.9	313
ENSMUSG00000005982_Naa60_U1A_203778.10	314
ENSMUSG00000006307_Kmt2b_U1A_186829.1	103
ENSMUSG00000006307_Kmt2b_U1A_186830.2	33
ENSMUSG00000006307_Kmt2b_U1A_186831.3	36
ENSMUSG00000006307_Kmt2b_U1A_186832.4	73
ENSMUSG00000006307_Kmt2b_U1A_186833.5	67
ENSMUSG00000006307_Kmt2b_U1A_186834.6	91
ENSMUSG00000006307_Kmt2b_U1A_186835.7	155
ENSMUSG00000006307_Kmt2b_U1A_186836.8	73
ENSMUSG00000006307_Kmt2b_U1A_186837.9	139
ENSMUSG00000006307_Kmt2b_U1A_186838.10	169
ENSMUSG00000006471_Ndor1_U1A_152084.1	12
ENSMUSG00000006471_Ndor1_U1A_152085.2	114
ENSMUSG00000006471_Ndor1_U1A_152086.3	89
ENSMUSG00000006471_Ndor1_U1A_152087.4	357
ENSMUSG00000006471_Ndor1_U1A_152088.5	260
ENSMUSG00000006471_Ndor1_U1A_152089.6	298
ENSMUSG00000006471_Ndor1_U1A_152090.7	88
ENSMUSG00000006471_Ndor1_U1A_152091.8	162
ENSMUSG00000006471_Ndor1_U1A_152092.9	36
ENSMUSG00000006471_Ndor1_U1A_152093.10	112
ENSMUSG00000006527_Sfmbt1_U1A_78519.1	457
ENSMUSG00000006527_Sfmbt1_U1A_78520.2	288
ENSMUSG00000006527_Sfmbt1_U1A_78521.3	436
ENSMUSG00000006527_Sfmbt1_U1A_78522.4	310
ENSMUSG00000006527_Sfmbt1_U1A_78523.5	453
ENSMUSG00000006527_Sfmbt1_U1A_78524.6	632
ENSMUSG00000006527_Sfmbt1_U1A_78525.7	271
ENSMUSG00000006527_Sfmbt1_U1A_78526.8	599
ENSMUSG00000006527_Sfmbt1_U1A_78527.9	384
ENSMUSG00000006527_Sfmbt1_U1A_78528.10	365
ENSMUSG00000006574_Slc4a1_U1A_45166.1	539
ENSMUSG00000006574_Slc4a1_U1A_45167.2	400
ENSMUSG00000006574_Slc4a1_U1A_45168.3	273
ENSMUSG00000006574_Slc4a1_U1A_45169.4	505
ENSMUSG00000006574_Slc4a1_U1A_45170.5	780
ENSMUSG00000006574_Slc4a1_U1A_45171.6	244
ENSMUSG00000006574_Slc4a1_U1A_45172.7	358
ENSMUSG00000006574_Slc4a1_U1A_45173.8	370
ENSMUSG00000006574_Slc4a1_U1A_45174.9	380
ENSMUSG00000006574_Slc4a1_U1A_45175.10	401
ENSMUSG00000006576_Slc4a3_U1A_45186.1	199
ENSMUSG00000006576_Slc4a3_U1A_45187.2	554
ENSMUSG00000006576_Slc4a3_U1A_45188.3	528
ENSMUSG00000006576_Slc4a3_U1A_45189.4	582
ENSMUSG00000006576_Slc4a3_U1A_45190.5	466
ENSMUSG00000006576_Slc4a3_U1A_45191.6	266
ENSMUSG00000006576_Slc4a3_U1A_45192.7	517
ENSMUSG00000006576_Slc4a3_U1A_45193.8	259
ENSMUSG00000006576_Slc4a3_U1A_45194.9	391
ENSMUSG00000006576_Slc4a3_U1A_45195.10	750
ENSMUSG00000006711_D130043K22Rik_U2A_192289.5	1
ENSMUSG00000006784_Ttc25_U1B_115635.3	4
ENSMUSG00000006784_Ttc25_U1B_115637.5	11
ENSMUSG00000007021_Syngr3_U1A_15484.1	383
ENSMUSG00000007021_Syngr3_U1A_15485.2	676
ENSMUSG00000007021_Syngr3_U1A_15486.3	201
ENSMUSG00000007021_Syngr3_U1A_15487.4	375
ENSMUSG00000007021_Syngr3_U1A_15488.5	603
ENSMUSG00000007021_Syngr3_U1A_15489.6	453
ENSMUSG00000007021_Syngr3_U1A_15490.7	441
ENSMUSG00000007021_Syngr3_U1A_15491.8	17
ENSMUSG00000007021_Syngr3_U1A_15492.9	666
ENSMUSG00000007021_Syngr3_U1A_15493.10	519
ENSMUSG00000007415_Gatad1_GEA_9467.2	1
ENSMUSG00000007440_Pcdha2_U1B_42421.8	7
ENSMUSG00000007653_Gabrb2_DTKPA_136386.9	2
ENSMUSG00000007656_Arpp19_U1A_133291.1	143
ENSMUSG00000007656_Arpp19_U1A_133292.2	111
ENSMUSG00000007656_Arpp19_U1A_133293.3	224
ENSMUSG00000007656_Arpp19_U1A_133294.4	122
ENSMUSG00000007656_Arpp19_U1A_133295.5	374
ENSMUSG00000007656_Arpp19_U1A_133296.6	153
ENSMUSG00000007656_Arpp19_U1A_133297.7	309
ENSMUSG00000007656_Arpp19_U1A_133299.9	156
ENSMUSG00000007656_Arpp19_U1A_133300.10	227
ENSMUSG00000007833_Aldh16a1_U1A_157631.1	251
ENSMUSG00000007833_Aldh16a1_U1A_157632.2	46
ENSMUSG00000007833_Aldh16a1_U1A_157633.3	223
ENSMUSG00000007833_Aldh16a1_U1A_157634.4	273
ENSMUSG00000007833_Aldh16a1_U1A_157635.5	169
ENSMUSG00000007833_Aldh16a1_U1A_157636.6	178
ENSMUSG00000007833_Aldh16a1_U1A_157637.7	367
ENSMUSG00000007833_Aldh16a1_U1A_157638.8	356
ENSMUSG00000007833_Aldh16a1_U1A_157639.9	330
ENSMUSG00000007833_Aldh16a1_U1A_157640.10	163
ENSMUSG00000008129_4930432K21Rik_U1A_12866.1	397
ENSMUSG00000008129_4930432K21Rik_U1A_12867.2	328
ENSMUSG00000008129_4930432K21Rik_U1A_12868.3	454
ENSMUSG00000008129_4930432K21Rik_U1A_12869.4	772
ENSMUSG00000008129_4930432K21Rik_U1A_12870.5	436
ENSMUSG00000008129_4930432K21Rik_U1A_12871.6	200
ENSMUSG00000008129_4930432K21Rik_U1A_12872.7	461
ENSMUSG00000008129_4930432K21Rik_U1A_12873.8	474
ENSMUSG00000008129_4930432K21Rik_U1A_12874.9	304
ENSMUSG00000008129_4930432K21Rik_U1A_12875.10	267
ENSMUSG00000008333_Snrpb2_U1A_126442.1	214
ENSMUSG00000008333_Snrpb2_U1A_126443.2	162
ENSMUSG00000008333_Snrpb2_U1A_126444.3	71
ENSMUSG00000008333_Snrpb2_U1A_126445.4	166
ENSMUSG00000008333_Snrpb2_U1A_126446.5	264
ENSMUSG00000008333_Snrpb2_U1A_126447.6	214
ENSMUSG00000008333_Snrpb2_U1A_126448.7	111
ENSMUSG00000008333_Snrpb2_U1A_126449.8	349
ENSMUSG00000008333_Snrpb2_U1A_126450.9	217
ENSMUSG00000008333_Snrpb2_U1A_126451.10	169
ENSMUSG00000009115_Spatc1l_U1A_23562.1	295
ENSMUSG00000009115_Spatc1l_U1A_23563.2	320
ENSMUSG00000009115_Spatc1l_U1A_23564.3	304
ENSMUSG00000009115_Spatc1l_U1A_23565.4	300
ENSMUSG00000009115_Spatc1l_U1A_23566.5	328
ENSMUSG00000009115_Spatc1l_U1A_23567.6	290
ENSMUSG00000009115_Spatc1l_U1A_23568.7	282
ENSMUSG00000009115_Spatc1l_U1A_23569.8	174
ENSMUSG00000009115_Spatc1l_U1A_23570.9	159
ENSMUSG00000009115_Spatc1l_U1A_23571.10	346
ENSMUSG00000009394_Syn2_U1A_118792.1	415
ENSMUSG00000009394_Syn2_U1A_118793.2	700
ENSMUSG00000009394_Syn2_U1A_118794.3	415
ENSMUSG00000009394_Syn2_U1A_118795.4	264
ENSMUSG00000009394_Syn2_U1A_118796.5	410
ENSMUSG00000009394_Syn2_U1A_118797.6	560
ENSMUSG00000009394_Syn2_U1A_118798.7	577
ENSMUSG00000009394_Syn2_U1A_118799.8	305
ENSMUSG00000009394_Syn2_U1A_118800.9	310
ENSMUSG00000009394_Syn2_U1A_118801.10	533
ENSMUSG00000009549_Srp14_U1A_18652.1	10
ENSMUSG00000009549_Srp14_U1A_18653.2	45
ENSMUSG00000009549_Srp14_U1A_18654.3	47
ENSMUSG00000009549_Srp14_U1A_18655.4	133
ENSMUSG00000009549_Srp14_U1A_18656.5	5
ENSMUSG00000009549_Srp14_U1A_18657.6	23
ENSMUSG00000009549_Srp14_U1A_18658.7	201
ENSMUSG00000009549_Srp14_U1A_18659.8	247
ENSMUSG00000009549_Srp14_U1A_18660.9	47
ENSMUSG00000009549_Srp14_U1A_18661.10	5
ENSMUSG00000009741_Ubp1_ACOCB_129693.4	3
ENSMUSG00000009894_Snap47_U1A_83175.1	440
ENSMUSG00000009894_Snap47_U1A_83176.2	548
ENSMUSG00000009894_Snap47_U1A_83177.3	244
ENSMUSG00000009894_Snap47_U1A_83178.4	397
ENSMUSG00000009894_Snap47_U1A_83179.5	199
ENSMUSG00000009894_Snap47_U1A_83180.6	453
ENSMUSG00000009894_Snap47_U1A_83181.7	477
ENSMUSG00000009894_Snap47_U1A_83182.8	271
ENSMUSG00000009894_Snap47_U1A_83183.9	439
ENSMUSG00000009894_Snap47_U1A_83184.10	450
ENSMUSG00000010048_Ifrd2_U1B_181703.6	5
ENSMUSG00000010136_Pifo_U1A_195904.1	335
ENSMUSG00000010136_Pifo_U1A_195905.2	399
ENSMUSG00000010136_Pifo_U1A_195906.3	490
ENSMUSG00000010136_Pifo_U1A_195907.4	415
ENSMUSG00000010136_Pifo_U1A_195908.5	194
ENSMUSG00000010136_Pifo_U1A_195909.6	303
ENSMUSG00000010136_Pifo_U1A_195910.7	319
ENSMUSG00000010136_Pifo_U1A_195911.8	186
ENSMUSG00000010136_Pifo_U1A_195912.9	723
ENSMUSG00000010136_Pifo_U1A_195913.10	502
ENSMUSG00000010277_2610507B11Rik_U1A_9646.1	113
ENSMUSG00000010277_2610507B11Rik_U1A_9647.2	114
ENSMUSG00000010277_2610507B11Rik_U1A_9648.3	117
ENSMUSG00000010277_2610507B11Rik_U1A_9649.4	151
ENSMUSG00000010277_2610507B11Rik_U1A_9650.5	30
ENSMUSG00000010277_2610507B11Rik_U1A_9651.6	69
ENSMUSG00000010277_2610507B11Rik_U1A_9652.7	86
ENSMUSG00000010277_2610507B11Rik_U1A_9653.8	206
ENSMUSG00000010277_2610507B11Rik_U1A_9654.9	122
ENSMUSG00000010277_2610507B11Rik_U1A_9655.10	103
ENSMUSG00000010290_AI597479_U1A_51807.1	360
ENSMUSG00000010290_AI597479_U1A_51808.2	218
ENSMUSG00000010290_AI597479_U1A_51809.3	238
ENSMUSG00000010290_AI597479_U1A_51810.4	283
ENSMUSG00000010290_AI597479_U1A_51811.5	247
ENSMUSG00000010290_AI597479_U1A_51812.6	685
ENSMUSG00000010290_AI597479_U1A_51813.7	103
ENSMUSG00000010290_AI597479_U1A_51814.8	294
ENSMUSG00000010290_AI597479_U1A_51815.9	732
ENSMUSG00000010290_AI597479_U1A_51816.10	369
ENSMUSG00000010538_Tsacc_U1A_20924.1	456
ENSMUSG00000010538_Tsacc_U1A_20925.2	102
ENSMUSG00000010538_Tsacc_U1A_20926.3	192
ENSMUSG00000010538_Tsacc_U1A_20927.4	401
ENSMUSG00000010538_Tsacc_U1A_20928.5	149
ENSMUSG00000010538_Tsacc_U1A_20929.6	305
ENSMUSG00000010538_Tsacc_U1A_20930.7	340
ENSMUSG00000010538_Tsacc_U1A_20931.8	474
ENSMUSG00000010538_Tsacc_U1A_20932.9	412
ENSMUSG00000010538_Tsacc_U1A_20933.10	331
ENSMUSG00000010911_Apip_U1A_209806.1	347
ENSMUSG00000010911_Apip_U1A_209807.2	613
ENSMUSG00000010911_Apip_U1A_209808.3	511
ENSMUSG00000010911_Apip_U1A_209809.4	274
ENSMUSG00000010911_Apip_U1A_209810.5	419
ENSMUSG00000010911_Apip_U1A_209811.6	258
ENSMUSG00000010911_Apip_U1A_209812.7	369
ENSMUSG00000010911_Apip_U1A_209813.8	749
ENSMUSG00000010911_Apip_U1A_209814.9	162
ENSMUSG00000010911_Apip_U1A_209815.10	294
ENSMUSG00000011096_Akt1s1_U1A_183022.1	345
ENSMUSG00000011096_Akt1s1_U1A_183023.2	548
ENSMUSG00000011096_Akt1s1_U1A_183024.3	208
ENSMUSG00000011096_Akt1s1_U1A_183025.4	491
ENSMUSG00000011096_Akt1s1_U1A_183026.5	519
ENSMUSG00000011096_Akt1s1_U1A_183027.6	323
ENSMUSG00000011096_Akt1s1_U1A_183028.7	1
ENSMUSG00000011096_Akt1s1_U1A_183029.8	319
ENSMUSG00000011096_Akt1s1_U1A_183030.9	413
ENSMUSG00000011096_Akt1s1_U1A_183031.10	814
ENSMUSG00000011263_Exoc3l2_U1A_75687.1	602
ENSMUSG00000011263_Exoc3l2_U1A_75688.2	226
ENSMUSG00000011263_Exoc3l2_U1A_75689.3	148
ENSMUSG00000011263_Exoc3l2_U1A_75690.4	255
ENSMUSG00000011263_Exoc3l2_U1A_75691.5	543
ENSMUSG00000011263_Exoc3l2_U1A_75692.6	267
ENSMUSG00000011263_Exoc3l2_U1A_75693.7	467
ENSMUSG00000011263_Exoc3l2_U1A_75694.8	336
ENSMUSG00000011263_Exoc3l2_U1A_75695.9	426
ENSMUSG00000011263_Exoc3l2_U1A_75696.10	401
ENSMUSG00000011305_Plin5_U1A_92253.1	240
ENSMUSG00000011305_Plin5_U1A_92254.2	592
ENSMUSG00000011305_Plin5_U1A_92255.3	171
ENSMUSG00000011305_Plin5_U1A_92256.4	489
ENSMUSG00000011305_Plin5_U1A_92257.5	375
ENSMUSG00000011305_Plin5_U1A_92258.6	332
ENSMUSG00000011305_Plin5_U1A_92259.7	167
ENSMUSG00000011305_Plin5_U1A_92260.8	395
ENSMUSG00000011305_Plin5_U1A_92261.9	381
ENSMUSG00000011305_Plin5_U1A_92262.10	625
ENSMUSG00000011589_Fsd1_U1A_72442.1	459
ENSMUSG00000011589_Fsd1_U1A_72443.2	328
ENSMUSG00000011589_Fsd1_U1A_72444.3	346
ENSMUSG00000011589_Fsd1_U1A_72445.4	808
ENSMUSG00000011589_Fsd1_U1A_72446.5	208
ENSMUSG00000011589_Fsd1_U1A_72447.6	525
ENSMUSG00000011589_Fsd1_U1A_72448.7	220
ENSMUSG00000011589_Fsd1_U1A_72449.8	273
ENSMUSG00000011589_Fsd1_U1A_72450.9	214
ENSMUSG00000011589_Fsd1_U1A_72451.10	405
ENSMUSG00000012211_Tex22_U1A_74427.1	455
ENSMUSG00000012211_Tex22_U1A_74428.2	530
ENSMUSG00000012211_Tex22_U1A_74429.3	295
ENSMUSG00000012211_Tex22_U1A_74430.4	518
ENSMUSG00000012211_Tex22_U1A_74431.5	780
ENSMUSG00000012211_Tex22_U1A_74432.6	658
ENSMUSG00000012211_Tex22_U1A_74433.7	237
ENSMUSG00000012211_Tex22_U1A_74434.8	394
ENSMUSG00000012211_Tex22_U1A_74435.9	748
ENSMUSG00000012211_Tex22_U1A_74436.10	748
ENSMUSG00000013076_Amotl1_U1A_46379.1	229
ENSMUSG00000013076_Amotl1_U1A_46380.2	362
ENSMUSG00000013076_Amotl1_U1A_46381.3	365
ENSMUSG00000013076_Amotl1_U1A_46382.4	299
ENSMUSG00000013076_Amotl1_U1A_46383.5	384
ENSMUSG00000013076_Amotl1_U1A_46384.6	87
ENSMUSG00000013076_Amotl1_U1A_46385.7	398
ENSMUSG00000013076_Amotl1_U1A_46386.8	188
ENSMUSG00000013076_Amotl1_U1A_46387.9	632
ENSMUSG00000013076_Amotl1_U1A_46388.10	503
ENSMUSG00000013150_Gfod2_U2A_226731.4	1
ENSMUSG00000013158_4933405L10Rik_U1A_226688.1	396
ENSMUSG00000013158_4933405L10Rik_U1A_226689.2	330
ENSMUSG00000013158_4933405L10Rik_U1A_226690.3	737
ENSMUSG00000013158_4933405L10Rik_U1A_226691.4	336
ENSMUSG00000013158_4933405L10Rik_U1A_226692.5	237
ENSMUSG00000013158_4933405L10Rik_U1A_226693.6	214
ENSMUSG00000013158_4933405L10Rik_U1A_226694.7	323
ENSMUSG00000013158_4933405L10Rik_U1A_226695.8	335
ENSMUSG00000013158_4933405L10Rik_U1A_226696.9	447
ENSMUSG00000013158_4933405L10Rik_U1A_226697.10	293
ENSMUSG00000013646_Sh3bp5l_U1A_4923.1	337
ENSMUSG00000013646_Sh3bp5l_U1A_4924.2	356
ENSMUSG00000013646_Sh3bp5l_U1A_4925.3	480
ENSMUSG00000013646_Sh3bp5l_U1A_4926.4	368
ENSMUSG00000013646_Sh3bp5l_U1A_4927.5	298
ENSMUSG00000013646_Sh3bp5l_U1A_4928.6	484
ENSMUSG00000013646_Sh3bp5l_U1A_4929.7	395
ENSMUSG00000013646_Sh3bp5l_U1A_4930.8	540
ENSMUSG00000013646_Sh3bp5l_U1A_4931.9	230
ENSMUSG00000013646_Sh3bp5l_U1A_4932.10	759
ENSMUSG00000013707_Tnfaip8l2_U1A_185150.1	494
ENSMUSG00000013707_Tnfaip8l2_U1A_185151.2	276
ENSMUSG00000013707_Tnfaip8l2_U1A_185152.3	900
ENSMUSG00000013707_Tnfaip8l2_U1A_185153.4	516
ENSMUSG00000013707_Tnfaip8l2_U1A_185154.5	330
ENSMUSG00000013707_Tnfaip8l2_U1A_185155.6	201
ENSMUSG00000013707_Tnfaip8l2_U1A_185156.7	357
ENSMUSG00000013707_Tnfaip8l2_U1A_185157.8	454
ENSMUSG00000013707_Tnfaip8l2_U1A_185158.9	203
ENSMUSG00000013707_Tnfaip8l2_U1A_185159.10	502
ENSMUSG00000014075_Tctex1d2_U1A_58353.1	519
ENSMUSG00000014075_Tctex1d2_U1A_58354.2	549
ENSMUSG00000014075_Tctex1d2_U1A_58355.3	304
ENSMUSG00000014075_Tctex1d2_U1A_58356.4	478
ENSMUSG00000014075_Tctex1d2_U1A_58357.5	493
ENSMUSG00000014075_Tctex1d2_U1A_58358.6	443
ENSMUSG00000014075_Tctex1d2_U1A_58359.7	1016
ENSMUSG00000014075_Tctex1d2_U1A_58360.8	260
ENSMUSG00000014075_Tctex1d2_U1A_58361.9	297
ENSMUSG00000014075_Tctex1d2_U1A_58362.10	573
ENSMUSG00000014198_Zfp385c_U1A_4264.1	99
ENSMUSG00000014198_Zfp385c_U1A_4265.2	393
ENSMUSG00000014198_Zfp385c_U1A_4266.3	188
ENSMUSG00000014198_Zfp385c_U1A_4267.4	470
ENSMUSG00000014198_Zfp385c_U1A_4268.5	775
ENSMUSG00000014198_Zfp385c_U1A_4269.6	573
ENSMUSG00000014198_Zfp385c_U1A_4270.7	592
ENSMUSG00000014198_Zfp385c_U1A_4271.8	491
ENSMUSG00000014198_Zfp385c_U1A_4272.9	432
ENSMUSG00000014198_Zfp385c_U1A_4273.10	502
ENSMUSG00000014243_Zswim7_U1A_173014.1	42
ENSMUSG00000014243_Zswim7_U1A_173015.2	310
ENSMUSG00000014243_Zswim7_U1A_173016.3	215
ENSMUSG00000014243_Zswim7_U1A_173017.4	276
ENSMUSG00000014243_Zswim7_U1A_173018.5	212
ENSMUSG00000014243_Zswim7_U1A_173019.6	280
ENSMUSG00000014243_Zswim7_U1A_173020.7	215
ENSMUSG00000014243_Zswim7_U1A_173021.8	241
ENSMUSG00000014243_Zswim7_U1A_173022.9	176
ENSMUSG00000014243_Zswim7_U1A_173023.10	23
ENSMUSG00000014418_Hps5_U1A_85850.1	614
ENSMUSG00000014418_Hps5_U1A_85851.2	328
ENSMUSG00000014418_Hps5_U1A_85852.3	426
ENSMUSG00000014418_Hps5_U1A_85853.4	611
ENSMUSG00000014418_Hps5_U1A_85854.5	280
ENSMUSG00000014418_Hps5_U1A_85855.6	426
ENSMUSG00000014418_Hps5_U1A_85856.7	171
ENSMUSG00000014418_Hps5_U1A_85857.8	180
ENSMUSG00000014418_Hps5_U1A_85858.9	330
ENSMUSG00000014418_Hps5_U1A_85859.10	320
ENSMUSG00000014496_Ankrd28_U1A_77519.1	226
ENSMUSG00000014496_Ankrd28_U1A_77520.2	373
ENSMUSG00000014496_Ankrd28_U1A_77521.3	387
ENSMUSG00000014496_Ankrd28_U1A_77522.4	620
ENSMUSG00000014496_Ankrd28_U1A_77523.5	377
ENSMUSG00000014496_Ankrd28_U1A_77524.6	350
ENSMUSG00000014496_Ankrd28_U1A_77525.7	159
ENSMUSG00000014496_Ankrd28_U1A_77526.8	536
ENSMUSG00000014496_Ankrd28_U1A_77527.9	220
ENSMUSG00000014496_Ankrd28_U1A_77528.10	573
ENSMUSG00000014498_Ankrd52_U1A_77539.1	496
ENSMUSG00000014498_Ankrd52_U1A_77540.2	342
ENSMUSG00000014498_Ankrd52_U1A_77541.3	266
ENSMUSG00000014498_Ankrd52_U1A_77542.4	421
ENSMUSG00000014498_Ankrd52_U1A_77543.5	251
ENSMUSG00000014498_Ankrd52_U1A_77544.6	233
ENSMUSG00000014498_Ankrd52_U1A_77545.7	292
ENSMUSG00000014498_Ankrd52_U1A_77546.8	281
ENSMUSG00000014498_Ankrd52_U1A_77547.9	382
ENSMUSG00000014498_Ankrd52_U1A_77548.10	130
ENSMUSG00000014601_Strip1_U1A_63151.1	300
ENSMUSG00000014601_Strip1_U1A_63152.2	235
ENSMUSG00000014601_Strip1_U1A_63153.3	168
ENSMUSG00000014601_Strip1_U1A_63154.4	215
ENSMUSG00000014601_Strip1_U1A_63155.5	319
ENSMUSG00000014601_Strip1_U1A_63156.6	76
ENSMUSG00000014601_Strip1_U1A_63157.7	95
ENSMUSG00000014601_Strip1_U1A_63158.8	183
ENSMUSG00000014601_Strip1_U1A_63159.9	276
ENSMUSG00000014601_Strip1_U1A_63160.10	65
ENSMUSG00000014763_Fam120b_U1A_122054.1	279
ENSMUSG00000014763_Fam120b_U1A_122055.2	418
ENSMUSG00000014763_Fam120b_U1A_122056.3	142
ENSMUSG00000014763_Fam120b_U1A_122057.4	343
ENSMUSG00000014763_Fam120b_U1A_122058.5	163
ENSMUSG00000014763_Fam120b_U1A_122059.6	363
ENSMUSG00000014763_Fam120b_U1A_122060.7	124
ENSMUSG00000014763_Fam120b_U1A_122061.8	393
ENSMUSG00000014763_Fam120b_U1A_122062.9	504
ENSMUSG00000014763_Fam120b_U1A_122063.10	232
ENSMUSG00000014782_Plekhg4_U1A_62931.1	263
ENSMUSG00000014782_Plekhg4_U1A_62932.2	341
ENSMUSG00000014782_Plekhg4_U1A_62933.3	694
ENSMUSG00000014782_Plekhg4_U1A_62934.4	722
ENSMUSG00000014782_Plekhg4_U1A_62935.5	293
ENSMUSG00000014782_Plekhg4_U1A_62936.6	339
ENSMUSG00000014782_Plekhg4_U1A_62937.7	484
ENSMUSG00000014782_Plekhg4_U1A_62938.8	525
ENSMUSG00000014782_Plekhg4_U1A_62939.9	546
ENSMUSG00000014782_Plekhg4_U1A_62940.10	353
ENSMUSG00000014813_Stc1_U1A_65217.1	354
ENSMUSG00000014813_Stc1_U1A_65218.2	499
ENSMUSG00000014813_Stc1_U1A_65219.3	502
ENSMUSG00000014813_Stc1_U1A_65220.4	672
ENSMUSG00000014813_Stc1_U1A_65221.5	279
ENSMUSG00000014813_Stc1_U1A_65222.6	610
ENSMUSG00000014813_Stc1_U1A_65223.7	367
ENSMUSG00000014813_Stc1_U1A_65224.8	535
ENSMUSG00000014813_Stc1_U1A_65225.9	243
ENSMUSG00000014813_Stc1_U1A_65226.10	309
ENSMUSG00000014837_4931428F04Rik_U1A_7104.1	232
ENSMUSG00000014837_4931428F04Rik_U1A_7105.2	352
ENSMUSG00000014837_4931428F04Rik_U1A_7106.3	907
ENSMUSG00000014837_4931428F04Rik_U1A_7107.4	149
ENSMUSG00000014837_4931428F04Rik_U1A_7108.5	355
ENSMUSG00000014837_4931428F04Rik_U1A_7109.6	366
ENSMUSG00000014837_4931428F04Rik_U1A_7110.7	445
ENSMUSG00000014837_4931428F04Rik_U1A_7111.8	307
ENSMUSG00000014837_4931428F04Rik_U1A_7112.9	598
ENSMUSG00000014837_4931428F04Rik_U1A_7113.10	506
ENSMUSG00000014873_Surf2_U1B_116455.5	12
ENSMUSG00000015087_Rabl6_U1A_128485.1	480
ENSMUSG00000015087_Rabl6_U1A_128486.2	519
ENSMUSG00000015087_Rabl6_U1A_128487.3	443
ENSMUSG00000015087_Rabl6_U1A_128488.4	312
ENSMUSG00000015087_Rabl6_U1A_128489.5	295
ENSMUSG00000015087_Rabl6_U1A_128490.6	188
ENSMUSG00000015087_Rabl6_U1A_128491.7	368
ENSMUSG00000015087_Rabl6_U1A_128492.8	174
ENSMUSG00000015087_Rabl6_U1A_128493.9	629
ENSMUSG00000015087_Rabl6_U1A_128494.10	371
ENSMUSG00000015377_Dennd6b_U1B_178690.7	5
ENSMUSG00000015536_Mocs2_U1A_12766.1	645
ENSMUSG00000015536_Mocs2_U1A_12767.2	425
ENSMUSG00000015536_Mocs2_U1A_12768.3	573
ENSMUSG00000015536_Mocs2_U1A_12769.4	573
ENSMUSG00000015536_Mocs2_U1A_12770.5	24
ENSMUSG00000015536_Mocs2_U1A_12771.6	300
ENSMUSG00000015536_Mocs2_U1A_12772.7	287
ENSMUSG00000015536_Mocs2_U1A_12773.8	133
ENSMUSG00000015536_Mocs2_U1A_12774.9	240
ENSMUSG00000015536_Mocs2_U1A_12775.10	803
ENSMUSG00000015605_Srf_U1A_114043.1	161
ENSMUSG00000015605_Srf_U1A_114044.2	76
ENSMUSG00000015605_Srf_U1A_114045.3	290
ENSMUSG00000015605_Srf_U1A_114046.4	108
ENSMUSG00000015605_Srf_U1A_114047.5	57
ENSMUSG00000015605_Srf_U1A_114048.6	49
ENSMUSG00000015605_Srf_U1A_114049.7	83
ENSMUSG00000015605_Srf_U1A_114050.8	118
ENSMUSG00000015605_Srf_U1A_114051.9	186
ENSMUSG00000015605_Srf_U1A_114052.10	105
ENSMUSG00000015776_Med22_U1A_92153.1	104
ENSMUSG00000015776_Med22_U1A_92154.2	53
ENSMUSG00000015776_Med22_U1A_92155.3	26
ENSMUSG00000015776_Med22_U1A_92156.4	3
ENSMUSG00000015776_Med22_U1A_92157.5	51
ENSMUSG00000015776_Med22_U1A_92158.6	1
ENSMUSG00000015776_Med22_U1A_92159.7	3
ENSMUSG00000015776_Med22_U1A_92160.8	5
ENSMUSG00000015776_Med22_U1A_92161.9	32
ENSMUSG00000015776_Med22_U1A_92162.10	101
ENSMUSG00000015962_1700016C15Rik_U1A_51529.1	81
ENSMUSG00000015962_1700016C15Rik_U1A_51530.2	407
ENSMUSG00000015962_1700016C15Rik_U1A_51531.3	171
ENSMUSG00000015962_1700016C15Rik_U1A_51532.4	418
ENSMUSG00000015962_1700016C15Rik_U1A_51533.5	213
ENSMUSG00000015962_1700016C15Rik_U1A_51534.6	339
ENSMUSG00000015962_1700016C15Rik_U1A_51535.7	451
ENSMUSG00000015962_1700016C15Rik_U1A_51536.8	355
ENSMUSG00000015962_1700016C15Rik_U1A_51537.9	396
ENSMUSG00000015962_1700016C15Rik_U1A_51538.10	239
ENSMUSG00000016344_Ppdpf_U1B_88479.5	4
ENSMUSG00000016356_Col20a1_U2A_4109.6	1
ENSMUSG00000016984_Etaa1_U1A_52027.1	334
ENSMUSG00000016984_Etaa1_U1A_52028.2	48
ENSMUSG00000016984_Etaa1_U1A_52029.3	290
ENSMUSG00000016984_Etaa1_U1A_52030.4	254
ENSMUSG00000016984_Etaa1_U1A_52031.5	202
ENSMUSG00000016984_Etaa1_U1A_52032.6	625
ENSMUSG00000016984_Etaa1_U1A_52033.7	165
ENSMUSG00000016984_Etaa1_U1A_52034.8	301
ENSMUSG00000016984_Etaa1_U1A_52035.9	526
ENSMUSG00000016984_Etaa1_U1A_52036.10	166
ENSMUSG00000016995_Matn4_U1A_196042.1	172
ENSMUSG00000016995_Matn4_U1A_196043.2	42
ENSMUSG00000016995_Matn4_U1A_196044.3	989
ENSMUSG00000016995_Matn4_U1A_196045.4	170
ENSMUSG00000016995_Matn4_U1A_196046.5	635
ENSMUSG00000016995_Matn4_U1A_196047.6	240
ENSMUSG00000016995_Matn4_U1A_196048.7	407
ENSMUSG00000016995_Matn4_U1A_196049.8	839
ENSMUSG00000016995_Matn4_U1A_196050.9	589
ENSMUSG00000016995_Matn4_U1A_196051.10	534
ENSMUSG00000016998_Svs4_U1A_196002.1	489
ENSMUSG00000016998_Svs4_U1A_196003.2	930
ENSMUSG00000016998_Svs4_U1A_196004.3	452
ENSMUSG00000016998_Svs4_U1A_196005.4	439
ENSMUSG00000016998_Svs4_U1A_196006.5	239
ENSMUSG00000016998_Svs4_U1A_196007.6	433
ENSMUSG00000016998_Svs4_U1A_196008.7	112
ENSMUSG00000016998_Svs4_U1A_196009.8	290
ENSMUSG00000016998_Svs4_U1A_196010.9	469
ENSMUSG00000016998_Svs4_U1A_196011.10	346
ENSMUSG00000017004_Svs5_U1A_12635.1	1
ENSMUSG00000017004_Svs5_U1A_12636.2	554
ENSMUSG00000017004_Svs5_U1A_12637.3	296
ENSMUSG00000017004_Svs5_U1A_12638.4	424
ENSMUSG00000017004_Svs5_U1A_12639.5	286
ENSMUSG00000017004_Svs5_U1A_12640.6	104
ENSMUSG00000017004_Svs5_U1A_12641.7	270
ENSMUSG00000017004_Svs5_U1A_12642.8	498
ENSMUSG00000017004_Svs5_U1A_12643.9	312
ENSMUSG00000017004_Svs5_U1A_12644.10	291
ENSMUSG00000017009_Sdc4_U1A_12675.1	201
ENSMUSG00000017009_Sdc4_U1A_12676.2	631
ENSMUSG00000017009_Sdc4_U1A_12677.3	22
ENSMUSG00000017009_Sdc4_U1A_12678.4	461
ENSMUSG00000017009_Sdc4_U1A_12679.5	266
ENSMUSG00000017009_Sdc4_U1A_12680.6	238
ENSMUSG00000017009_Sdc4_U1A_12681.7	211
ENSMUSG00000017009_Sdc4_U1A_12682.8	462
ENSMUSG00000017009_Sdc4_U1A_12683.9	430
ENSMUSG00000017009_Sdc4_U1A_12684.10	195
ENSMUSG00000017049_Ccdc70_U1A_49393.1	566
ENSMUSG00000017049_Ccdc70_U1A_49394.2	259
ENSMUSG00000017049_Ccdc70_U1A_49395.3	330
ENSMUSG00000017049_Ccdc70_U1A_49396.4	540
ENSMUSG00000017049_Ccdc70_U1A_49397.5	298
ENSMUSG00000017049_Ccdc70_U1A_49398.6	321
ENSMUSG00000017049_Ccdc70_U1A_49399.7	307
ENSMUSG00000017049_Ccdc70_U1A_49400.8	442
ENSMUSG00000017049_Ccdc70_U1A_49401.9	396
ENSMUSG00000017049_Ccdc70_U1A_49402.10	262
ENSMUSG00000017314_Mpp2_U1A_46459.1	420
ENSMUSG00000017314_Mpp2_U1A_46460.2	313
ENSMUSG00000017314_Mpp2_U1A_46461.3	257
ENSMUSG00000017314_Mpp2_U1A_46462.4	338
ENSMUSG00000017314_Mpp2_U1A_46463.5	381
ENSMUSG00000017314_Mpp2_U1A_46464.6	781
ENSMUSG00000017314_Mpp2_U1A_46465.7	612
ENSMUSG00000017314_Mpp2_U1A_46466.8	238
ENSMUSG00000017314_Mpp2_U1A_46467.9	284
ENSMUSG00000017314_Mpp2_U1A_46468.10	358
ENSMUSG00000017550_Atad5_U1A_4384.1	334
ENSMUSG00000017550_Atad5_U1A_4385.2	243
ENSMUSG00000017550_Atad5_U1A_4386.3	332
ENSMUSG00000017550_Atad5_U1A_4387.4	212
ENSMUSG00000017550_Atad5_U1A_4388.5	146
ENSMUSG00000017550_Atad5_U1A_4389.6	129
ENSMUSG00000017550_Atad5_U1A_4390.7	283
ENSMUSG00000017550_Atad5_U1A_4391.8	157
ENSMUSG00000017550_Atad5_U1A_4392.9	531
ENSMUSG00000017550_Atad5_U1A_4393.10	363
ENSMUSG00000017561_Crlf3_U1A_88605.1	409
ENSMUSG00000017561_Crlf3_U1A_88606.2	539
ENSMUSG00000017561_Crlf3_U1A_88607.3	184
ENSMUSG00000017561_Crlf3_U1A_88608.4	171
ENSMUSG00000017561_Crlf3_U1A_88609.5	224
ENSMUSG00000017561_Crlf3_U1A_88610.6	410
ENSMUSG00000017561_Crlf3_U1A_88611.7	223
ENSMUSG00000017561_Crlf3_U1A_88612.8	481
ENSMUSG00000017561_Crlf3_U1A_88613.9	323
ENSMUSG00000017561_Crlf3_U1A_88614.10	446
ENSMUSG00000017679_Ttpal_U1A_65537.1	410
ENSMUSG00000017679_Ttpal_U1A_65538.2	321
ENSMUSG00000017679_Ttpal_U1A_65539.3	415
ENSMUSG00000017679_Ttpal_U1A_65540.4	221
ENSMUSG00000017679_Ttpal_U1A_65541.5	192
ENSMUSG00000017679_Ttpal_U1A_65542.6	339
ENSMUSG00000017679_Ttpal_U1A_65543.7	242
ENSMUSG00000017679_Ttpal_U1A_65544.8	449
ENSMUSG00000017679_Ttpal_U1A_65545.9	173
ENSMUSG00000017679_Ttpal_U1A_65546.10	418
ENSMUSG00000017734_Dbndd2_U1A_85570.1	173
ENSMUSG00000017734_Dbndd2_U1A_85571.2	438
ENSMUSG00000017734_Dbndd2_U1A_85572.3	306
ENSMUSG00000017734_Dbndd2_U1A_85573.4	376
ENSMUSG00000017734_Dbndd2_U1A_85574.5	331
ENSMUSG00000017734_Dbndd2_U1A_85575.6	295
ENSMUSG00000017734_Dbndd2_U1A_85576.7	338
ENSMUSG00000017734_Dbndd2_U1A_85577.8	99
ENSMUSG00000017734_Dbndd2_U1A_85578.9	31
ENSMUSG00000017734_Dbndd2_U1A_85579.10	41
ENSMUSG00000017764_Zswim1_U1B_118862.1	2
ENSMUSG00000018238_Gdf9_U1A_144297.1	401
ENSMUSG00000018238_Gdf9_U1A_144298.2	403
ENSMUSG00000018238_Gdf9_U1A_144299.3	463
ENSMUSG00000018238_Gdf9_U1A_144300.4	678
ENSMUSG00000018238_Gdf9_U1A_144301.5	143
ENSMUSG00000018238_Gdf9_U1A_144302.6	210
ENSMUSG00000018238_Gdf9_U1A_144303.7	388
ENSMUSG00000018238_Gdf9_U1A_144304.8	182
ENSMUSG00000018238_Gdf9_U1A_144305.9	445
ENSMUSG00000018238_Gdf9_U1A_144306.10	665
ENSMUSG00000018287_Spag7_U1A_8669.1	735
ENSMUSG00000018287_Spag7_U1A_8670.2	127
ENSMUSG00000018287_Spag7_U1A_8671.3	340
ENSMUSG00000018287_Spag7_U1A_8672.4	389
ENSMUSG00000018287_Spag7_U1A_8673.5	687
ENSMUSG00000018287_Spag7_U1A_8674.6	322
ENSMUSG00000018287_Spag7_U1A_8675.7	599
ENSMUSG00000018287_Spag7_U1A_8676.8	562
ENSMUSG00000018287_Spag7_U1A_8677.9	539
ENSMUSG00000018287_Spag7_U1A_8678.10	753
ENSMUSG00000018372_Cep95_U1B_156327.7	7
ENSMUSG00000018427_Ypel2_U1A_81484.1	383
ENSMUSG00000018427_Ypel2_U1A_81485.2	644
ENSMUSG00000018427_Ypel2_U1A_81486.3	178
ENSMUSG00000018427_Ypel2_U1A_81487.4	373
ENSMUSG00000018427_Ypel2_U1A_81488.5	307
ENSMUSG00000018427_Ypel2_U1A_81489.6	237
ENSMUSG00000018427_Ypel2_U1A_81490.7	303
ENSMUSG00000018427_Ypel2_U1A_81491.8	548
ENSMUSG00000018427_Ypel2_U1A_81492.9	267
ENSMUSG00000018427_Ypel2_U1A_81493.10	442
ENSMUSG00000018470_Kcnab3_U1A_47919.1	338
ENSMUSG00000018470_Kcnab3_U1A_47920.2	487
ENSMUSG00000018470_Kcnab3_U1A_47921.3	570
ENSMUSG00000018470_Kcnab3_U1A_47922.4	448
ENSMUSG00000018470_Kcnab3_U1A_47923.5	368
ENSMUSG00000018470_Kcnab3_U1A_47924.6	317
ENSMUSG00000018470_Kcnab3_U1A_47925.7	435
ENSMUSG00000018470_Kcnab3_U1A_47926.8	464
ENSMUSG00000018470_Kcnab3_U1A_47927.9	416
ENSMUSG00000018470_Kcnab3_U1A_47928.10	338
ENSMUSG00000018543_1700001P01Rik_U2A_180677.4	1
ENSMUSG00000018543_1700001P01Rik_U2A_180679.6	1
ENSMUSG00000018572_Phf23_U1A_154831.1	450
ENSMUSG00000018572_Phf23_U1A_154832.2	44
ENSMUSG00000018572_Phf23_U1A_154833.3	88
ENSMUSG00000018572_Phf23_U1A_154834.4	87
ENSMUSG00000018572_Phf23_U1A_154835.5	69
ENSMUSG00000018572_Phf23_U1A_154836.6	51
ENSMUSG00000018572_Phf23_U1A_154837.7	31
ENSMUSG00000018572_Phf23_U1A_154838.8	86
ENSMUSG00000018572_Phf23_U1A_154839.9	40
ENSMUSG00000018572_Phf23_U1A_154840.10	27
ENSMUSG00000018593_Sparc_U1A_221674.1	247
ENSMUSG00000018593_Sparc_U1A_221675.2	247
ENSMUSG00000018593_Sparc_U1A_221676.3	528
ENSMUSG00000018593_Sparc_U1A_221677.4	342
ENSMUSG00000018593_Sparc_U1A_221678.5	504
ENSMUSG00000018593_Sparc_U1A_221679.6	298
ENSMUSG00000018593_Sparc_U1A_221680.7	394
ENSMUSG00000018593_Sparc_U1A_221681.8	227
ENSMUSG00000018593_Sparc_U1A_221682.9	483
ENSMUSG00000018593_Sparc_U1A_221683.10	527
ENSMUSG00000018776_Slc35g3_U2B_185526.7	1
ENSMUSG00000018900_Slc22a5_U1A_91013.1	313
ENSMUSG00000018900_Slc22a5_U1A_91014.2	341
ENSMUSG00000018900_Slc22a5_U1A_91015.3	213
ENSMUSG00000018900_Slc22a5_U1A_91016.4	56
ENSMUSG00000018900_Slc22a5_U1A_91017.5	358
ENSMUSG00000018900_Slc22a5_U1A_91018.6	117
ENSMUSG00000018900_Slc22a5_U1A_91019.7	480
ENSMUSG00000018900_Slc22a5_U1A_91020.8	413
ENSMUSG00000018900_Slc22a5_U1A_91021.9	265
ENSMUSG00000018900_Slc22a5_U1A_91022.10	300
ENSMUSG00000018919_Tm4sf5_U2A_39822.8	1
ENSMUSG00000018986_Slfn3_U1A_212546.1	152
ENSMUSG00000018986_Slfn3_U1A_212547.2	429
ENSMUSG00000018986_Slfn3_U1A_212548.3	270
ENSMUSG00000018986_Slfn3_U1A_212549.4	893
ENSMUSG00000018986_Slfn3_U1A_212550.5	415
ENSMUSG00000018986_Slfn3_U1A_212551.6	175
ENSMUSG00000018986_Slfn3_U1A_212552.7	270
ENSMUSG00000018986_Slfn3_U1A_212553.8	153
ENSMUSG00000018986_Slfn3_U1A_212554.9	370
ENSMUSG00000018986_Slfn3_U1A_212555.10	618
ENSMUSG00000018999_Slc35b4_TMMA_127732.8	2
ENSMUSG00000019232_Etnppl_U2B_37723.7	1
ENSMUSG00000019362_D8Ertd738e_U1A_184475.1	365
ENSMUSG00000019362_D8Ertd738e_U1A_184476.2	229
ENSMUSG00000019362_D8Ertd738e_U1A_184477.3	454
ENSMUSG00000019362_D8Ertd738e_U1A_184478.4	285
ENSMUSG00000019362_D8Ertd738e_U1A_184479.5	257
ENSMUSG00000019362_D8Ertd738e_U1A_184480.6	256
ENSMUSG00000019362_D8Ertd738e_U1A_184481.7	98
ENSMUSG00000019362_D8Ertd738e_U1A_184482.8	270
ENSMUSG00000019362_D8Ertd738e_U1A_184483.9	668
ENSMUSG00000019362_D8Ertd738e_U1A_184484.10	605
ENSMUSG00000019461_Plscr3_U1A_202420.1	585
ENSMUSG00000019461_Plscr3_U1A_202421.2	535
ENSMUSG00000019461_Plscr3_U1A_202422.3	275
ENSMUSG00000019461_Plscr3_U1A_202423.4	381
ENSMUSG00000019461_Plscr3_U1A_202424.5	238
ENSMUSG00000019461_Plscr3_U1A_202425.6	296
ENSMUSG00000019461_Plscr3_U1A_202426.7	379
ENSMUSG00000019461_Plscr3_U1A_202427.8	365
ENSMUSG00000019461_Plscr3_U1A_202428.9	347
ENSMUSG00000019461_Plscr3_U1A_202429.10	332
ENSMUSG00000019813_Cep57l1_U1B_159393.1	4
ENSMUSG00000019842_Traf3ip2_U2A_134370.6	1
ENSMUSG00000019868_Vta1_U1A_74767.1	257
ENSMUSG00000019868_Vta1_U1A_74768.2	300
ENSMUSG00000019868_Vta1_U1A_74769.3	531
ENSMUSG00000019868_Vta1_U1A_74770.4	279
ENSMUSG00000019868_Vta1_U1A_74771.5	341
ENSMUSG00000019868_Vta1_U1A_74772.6	388
ENSMUSG00000019868_Vta1_U1A_74773.7	167
ENSMUSG00000019868_Vta1_U1A_74774.8	271
ENSMUSG00000019868_Vta1_U1A_74775.9	113
ENSMUSG00000019868_Vta1_U1A_74776.10	138
ENSMUSG00000019892_Lrriq1_U2B_151638.5	1
ENSMUSG00000019936_Epyc_U2A_2064.1	1
ENSMUSG00000019951_Uhrf1bp1l_U1A_52787.1	239
ENSMUSG00000019951_Uhrf1bp1l_U1A_52788.2	316
ENSMUSG00000019951_Uhrf1bp1l_U1A_52789.3	362
ENSMUSG00000019951_Uhrf1bp1l_U1A_52790.4	375
ENSMUSG00000019951_Uhrf1bp1l_U1A_52791.5	549
ENSMUSG00000019951_Uhrf1bp1l_U1A_52792.6	103
ENSMUSG00000019951_Uhrf1bp1l_U1A_52793.7	394
ENSMUSG00000019951_Uhrf1bp1l_U1A_52794.8	334
ENSMUSG00000019951_Uhrf1bp1l_U1A_52795.9	301
ENSMUSG00000019951_Uhrf1bp1l_U1A_52796.10	253
ENSMUSG00000019988_Nedd1_U1B_78177.9	7
ENSMUSG00000020007_Il20ra_MPB_182302.7	1
ENSMUSG00000020059_Sycp3_U1A_207802.1	357
ENSMUSG00000020059_Sycp3_U1A_207803.2	481
ENSMUSG00000020059_Sycp3_U1A_207804.3	83
ENSMUSG00000020059_Sycp3_U1A_207805.4	250
ENSMUSG00000020059_Sycp3_U1A_207806.5	274
ENSMUSG00000020059_Sycp3_U1A_207807.6	413
ENSMUSG00000020059_Sycp3_U1A_207808.7	185
ENSMUSG00000020059_Sycp3_U1A_207809.8	439
ENSMUSG00000020059_Sycp3_U1A_207810.9	314
ENSMUSG00000020059_Sycp3_U1A_207811.10	494
ENSMUSG00000020096_Tbata_U2A_89898.6	1
ENSMUSG00000020102_Slc16a7_U1A_121098.1	321
ENSMUSG00000020102_Slc16a7_U1A_121099.2	335
[truncated: 9,685 more rows]
