# Supplementary material for: Genome-scale CRISPR screening reveals that C3aR signaling is critical for rapid capture of fungi by macrophages
Source: PLoS Pathog. 2022 Sep 29;18(9):e1010237. doi: 10.1371/journal.ppat.1010237 (PMC9578593; doi:10.1371/journal.ppat.1010237)
Supplement: S1 Data — A ZIP archive of tables in CSV format giving counts for each sgRNA. File names indicate sub-library and experimental sample. (ZIP) [file ppat.1010237.s023.zip › DIR_MAIN/20181123_DTKPB_Un1_counts.csv]

0None_none_ACOCA_227963.4596	39
0None_none_ACOCA_227963.4609	16
0None_none_ACOCA_227963.4758	53
0None_none_ACOCA_227963.4766	33
0None_none_ACOCA_227963.4769	37
0None_none_ACOCB_227963.5002	8
0None_none_ACOCB_227963.5084	33
0None_none_ACOCB_227963.5165	19
0None_none_ACOCB_227963.5191	8
0None_none_DTKPA_227963.6783	30
0None_none_DTKPA_227963.6839	15
0None_none_DTKPA_227963.6844	9
0None_none_DTKPA_227963.6865	30
0None_none_DTKPA_227963.6873	26
0None_none_DTKPA_227963.6882	15
0None_none_DTKPA_227963.6889	105
0None_none_DTKPA_227963.6907	39
0None_none_DTKPA_227963.6908	52
0None_none_DTKPA_227963.6919	52
0None_none_DTKPA_227963.6922	11
0None_none_DTKPA_227963.6924	36
0None_none_DTKPA_227963.6935	22
0None_none_DTKPA_227963.6946	6
0None_none_DTKPA_227963.6955	12
0None_none_DTKPA_227963.6957	14
0None_none_DTKPA_227963.6980	27
0None_none_DTKPA_227963.6985	14
0None_none_DTKPA_227963.7000	14
0None_none_DTKPA_227963.7001	20
0None_none_DTKPA_227963.7004	45
0None_none_DTKPA_227963.7042	37
0None_none_DTKPA_227963.7048	43
0None_none_DTKPA_227963.7065	30
0None_none_DTKPA_227963.7066	39
0None_none_DTKPA_227963.7075	22
0None_none_DTKPA_227963.7076	41
0None_none_DTKPA_227963.7080	61
0None_none_DTKPA_227963.7094	44
0None_none_DTKPA_227963.7104	23
0None_none_DTKPB_227963.7126	597
0None_none_DTKPB_227963.7127	381
0None_none_DTKPB_227963.7128	632
0None_none_DTKPB_227963.7129	814
0None_none_DTKPB_227963.7130	815
0None_none_DTKPB_227963.7131	328
0None_none_DTKPB_227963.7132	717
0None_none_DTKPB_227963.7133	313
0None_none_DTKPB_227963.7134	209
0None_none_DTKPB_227963.7135	571
0None_none_DTKPB_227963.7136	601
0None_none_DTKPB_227963.7137	728
0None_none_DTKPB_227963.7138	275
0None_none_DTKPB_227963.7139	533
0None_none_DTKPB_227963.7140	951
0None_none_DTKPB_227963.7141	496
0None_none_DTKPB_227963.7142	355
0None_none_DTKPB_227963.7143	403
0None_none_DTKPB_227963.7144	229
0None_none_DTKPB_227963.7145	486
0None_none_DTKPB_227963.7146	381
0None_none_DTKPB_227963.7147	625
0None_none_DTKPB_227963.7148	162
0None_none_DTKPB_227963.7149	604
0None_none_DTKPB_227963.7150	386
0None_none_DTKPB_227963.7151	303
0None_none_DTKPB_227963.7152	146
0None_none_DTKPB_227963.7153	687
0None_none_DTKPB_227963.7154	476
0None_none_DTKPB_227963.7155	359
0None_none_DTKPB_227963.7156	579
0None_none_DTKPB_227963.7157	501
0None_none_DTKPB_227963.7158	492
0None_none_DTKPB_227963.7159	718
0None_none_DTKPB_227963.7160	673
0None_none_DTKPB_227963.7161	297
0None_none_DTKPB_227963.7162	276
0None_none_DTKPB_227963.7163	464
0None_none_DTKPB_227963.7164	561
0None_none_DTKPB_227963.7165	550
0None_none_DTKPB_227963.7166	404
0None_none_DTKPB_227963.7167	605
0None_none_DTKPB_227963.7168	905
0None_none_DTKPB_227963.7169	557
0None_none_DTKPB_227963.7170	403
0None_none_DTKPB_227963.7171	407
0None_none_DTKPB_227963.7172	648
0None_none_DTKPB_227963.7173	301
0None_none_DTKPB_227963.7174	349
0None_none_DTKPB_227963.7175	492
0None_none_DTKPB_227963.7176	426
0None_none_DTKPB_227963.7177	306
0None_none_DTKPB_227963.7178	403
0None_none_DTKPB_227963.7179	354
0None_none_DTKPB_227963.7180	432
0None_none_DTKPB_227963.7181	321
0None_none_DTKPB_227963.7182	251
0None_none_DTKPB_227963.7183	747
0None_none_DTKPB_227963.7184	729
0None_none_DTKPB_227963.7185	277
0None_none_DTKPB_227963.7186	758
0None_none_DTKPB_227963.7187	615
0None_none_DTKPB_227963.7188	391
0None_none_DTKPB_227963.7189	529
0None_none_DTKPB_227963.7190	607
0None_none_DTKPB_227963.7191	866
0None_none_DTKPB_227963.7192	332
0None_none_DTKPB_227963.7193	301
0None_none_DTKPB_227963.7194	398
0None_none_DTKPB_227963.7195	74
0None_none_DTKPB_227963.7196	410
0None_none_DTKPB_227963.7197	512
0None_none_DTKPB_227963.7198	898
0None_none_DTKPB_227963.7199	238
0None_none_DTKPB_227963.7200	1506
0None_none_DTKPB_227963.7202	354
0None_none_DTKPB_227963.7203	414
0None_none_DTKPB_227963.7204	498
0None_none_DTKPB_227963.7205	426
0None_none_DTKPB_227963.7206	681
0None_none_DTKPB_227963.7207	322
0None_none_DTKPB_227963.7208	398
0None_none_DTKPB_227963.7209	93
0None_none_DTKPB_227963.7210	812
0None_none_DTKPB_227963.7211	911
0None_none_DTKPB_227963.7212	301
0None_none_DTKPB_227963.7213	423
0None_none_DTKPB_227963.7214	332
0None_none_DTKPB_227963.7215	844
0None_none_DTKPB_227963.7216	376
0None_none_DTKPB_227963.7217	353
0None_none_DTKPB_227963.7218	575
0None_none_DTKPB_227963.7219	391
0None_none_DTKPB_227963.7220	54
0None_none_DTKPB_227963.7221	473
0None_none_DTKPB_227963.7222	395
0None_none_DTKPB_227963.7223	637
0None_none_DTKPB_227963.7224	309
0None_none_DTKPB_227963.7225	488
0None_none_DTKPB_227963.7226	450
0None_none_DTKPB_227963.7227	576
0None_none_DTKPB_227963.7228	203
0None_none_DTKPB_227963.7229	497
0None_none_DTKPB_227963.7230	646
0None_none_DTKPB_227963.7231	781
0None_none_DTKPB_227963.7232	154
0None_none_DTKPB_227963.7233	236
0None_none_DTKPB_227963.7234	309
0None_none_DTKPB_227963.7235	969
0None_none_DTKPB_227963.7236	560
0None_none_DTKPB_227963.7237	487
0None_none_DTKPB_227963.7238	197
0None_none_DTKPB_227963.7239	527
0None_none_DTKPB_227963.7240	224
0None_none_DTKPB_227963.7241	638
0None_none_DTKPB_227963.7242	857
0None_none_DTKPB_227963.7243	437
0None_none_DTKPB_227963.7244	744
0None_none_DTKPB_227963.7245	591
0None_none_DTKPB_227963.7246	433
0None_none_DTKPB_227963.7247	476
0None_none_DTKPB_227963.7248	538
0None_none_DTKPB_227963.7249	311
0None_none_DTKPB_227963.7250	982
0None_none_DTKPB_227963.7251	420
0None_none_DTKPB_227963.7252	1318
0None_none_DTKPB_227963.7253	1018
0None_none_DTKPB_227963.7254	657
0None_none_DTKPB_227963.7255	340
0None_none_DTKPB_227963.7256	586
0None_none_DTKPB_227963.7257	374
0None_none_DTKPB_227963.7258	683
0None_none_DTKPB_227963.7259	558
0None_none_DTKPB_227963.7260	448
0None_none_DTKPB_227963.7261	393
0None_none_DTKPB_227963.7262	169
0None_none_DTKPB_227963.7263	474
0None_none_DTKPB_227963.7264	141
0None_none_DTKPB_227963.7265	465
0None_none_DTKPB_227963.7266	186
0None_none_DTKPB_227963.7267	671
0None_none_DTKPB_227963.7268	359
0None_none_DTKPB_227963.7269	600
0None_none_DTKPB_227963.7270	701
0None_none_DTKPB_227963.7271	331
0None_none_DTKPB_227963.7272	566
0None_none_DTKPB_227963.7273	556
0None_none_DTKPB_227963.7274	597
0None_none_DTKPB_227963.7275	750
0None_none_DTKPB_227963.7276	313
0None_none_DTKPB_227963.7277	483
0None_none_DTKPB_227963.7278	582
0None_none_DTKPB_227963.7279	525
0None_none_DTKPB_227963.7280	1045
0None_none_DTKPB_227963.7281	404
0None_none_DTKPB_227963.7282	423
0None_none_DTKPB_227963.7283	1435
0None_none_DTKPB_227963.7284	430
0None_none_DTKPB_227963.7285	468
0None_none_DTKPB_227963.7286	1153
0None_none_DTKPB_227963.7287	810
0None_none_DTKPB_227963.7288	1016
0None_none_DTKPB_227963.7289	482
0None_none_DTKPB_227963.7290	746
0None_none_DTKPB_227963.7291	162
0None_none_DTKPB_227963.7292	522
0None_none_DTKPB_227963.7293	494
0None_none_DTKPB_227963.7294	904
0None_none_DTKPB_227963.7295	512
0None_none_DTKPB_227963.7296	615
0None_none_DTKPB_227963.7297	528
0None_none_DTKPB_227963.7298	513
0None_none_DTKPB_227963.7299	304
0None_none_DTKPB_227963.7300	576
0None_none_DTKPB_227963.7301	664
0None_none_DTKPB_227963.7302	694
0None_none_DTKPB_227963.7303	583
0None_none_DTKPB_227963.7304	571
0None_none_DTKPB_227963.7305	451
0None_none_DTKPB_227963.7306	773
0None_none_DTKPB_227963.7307	319
0None_none_DTKPB_227963.7308	391
0None_none_DTKPB_227963.7309	237
0None_none_DTKPB_227963.7310	455
0None_none_DTKPB_227963.7311	797
0None_none_DTKPB_227963.7312	459
0None_none_DTKPB_227963.7313	591
0None_none_DTKPB_227963.7314	392
0None_none_DTKPB_227963.7315	156
0None_none_DTKPB_227963.7316	711
0None_none_DTKPB_227963.7317	393
0None_none_DTKPB_227963.7318	384
0None_none_DTKPB_227963.7319	98
0None_none_DTKPB_227963.7320	516
0None_none_DTKPB_227963.7321	632
0None_none_DTKPB_227963.7322	291
0None_none_DTKPB_227963.7323	683
0None_none_DTKPB_227963.7324	208
0None_none_DTKPB_227963.7325	513
0None_none_DTKPB_227963.7326	239
0None_none_DTKPB_227963.7327	226
0None_none_DTKPB_227963.7328	284
0None_none_DTKPB_227963.7329	385
0None_none_DTKPB_227963.7330	370
0None_none_DTKPB_227963.7331	270
0None_none_DTKPB_227963.7332	475
0None_none_DTKPB_227963.7333	209
0None_none_DTKPB_227963.7334	726
0None_none_DTKPB_227963.7335	877
0None_none_DTKPB_227963.7336	536
0None_none_DTKPB_227963.7337	715
0None_none_DTKPB_227963.7338	338
0None_none_DTKPB_227963.7339	195
0None_none_DTKPB_227963.7340	762
0None_none_DTKPB_227963.7341	413
0None_none_DTKPB_227963.7342	19
0None_none_DTKPB_227963.7343	557
0None_none_DTKPB_227963.7344	650
0None_none_DTKPB_227963.7345	248
0None_none_DTKPB_227963.7346	57
0None_none_DTKPB_227963.7347	581
0None_none_DTKPB_227963.7348	558
0None_none_DTKPB_227963.7349	1046
0None_none_DTKPB_227963.7350	639
0None_none_DTKPB_227963.7351	190
0None_none_DTKPB_227963.7352	699
0None_none_DTKPB_227963.7353	421
0None_none_DTKPB_227963.7354	390
0None_none_DTKPB_227963.7355	608
0None_none_DTKPB_227963.7356	502
0None_none_DTKPB_227963.7357	456
0None_none_DTKPB_227963.7358	552
0None_none_DTKPB_227963.7359	770
0None_none_DTKPB_227963.7360	398
0None_none_DTKPB_227963.7361	217
0None_none_DTKPB_227963.7362	460
0None_none_DTKPB_227963.7363	1141
0None_none_DTKPB_227963.7364	362
0None_none_DTKPB_227963.7365	263
0None_none_DTKPB_227963.7366	249
0None_none_DTKPB_227963.7367	143
0None_none_DTKPB_227963.7368	478
0None_none_DTKPB_227963.7369	385
0None_none_DTKPB_227963.7370	251
0None_none_DTKPB_227963.7371	650
0None_none_DTKPB_227963.7372	174
0None_none_DTKPB_227963.7373	780
0None_none_DTKPB_227963.7374	610
0None_none_DTKPB_227963.7375	567
0None_none_DTKPB_227963.7376	895
0None_none_DTKPB_227963.7377	240
0None_none_DTKPB_227963.7378	505
0None_none_DTKPB_227963.7379	505
0None_none_DTKPB_227963.7380	545
0None_none_DTKPB_227963.7381	549
0None_none_DTKPB_227963.7382	1004
0None_none_DTKPB_227963.7383	330
0None_none_DTKPB_227963.7384	457
0None_none_DTKPB_227963.7385	901
0None_none_DTKPB_227963.7386	777
0None_none_DTKPB_227963.7387	595
0None_none_DTKPB_227963.7388	147
0None_none_DTKPB_227963.7389	991
0None_none_DTKPB_227963.7390	526
0None_none_DTKPB_227963.7391	649
0None_none_DTKPB_227963.7392	680
0None_none_DTKPB_227963.7393	288
0None_none_DTKPB_227963.7394	348
0None_none_DTKPB_227963.7395	1042
0None_none_DTKPB_227963.7396	521
0None_none_DTKPB_227963.7397	438
0None_none_DTKPB_227963.7398	313
0None_none_DTKPB_227963.7399	678
0None_none_DTKPB_227963.7400	392
0None_none_DTKPB_227963.7401	175
0None_none_DTKPB_227963.7402	320
0None_none_DTKPB_227963.7403	882
0None_none_DTKPB_227963.7404	220
0None_none_DTKPB_227963.7405	328
0None_none_DTKPB_227963.7406	599
0None_none_DTKPB_227963.7407	408
0None_none_DTKPB_227963.7408	372
0None_none_DTKPB_227963.7409	765
0None_none_DTKPB_227963.7410	172
0None_none_DTKPB_227963.7411	251
0None_none_DTKPB_227963.7412	154
0None_none_DTKPB_227963.7413	219
0None_none_DTKPB_227963.7414	316
0None_none_DTKPB_227963.7415	248
0None_none_DTKPB_227963.7416	674
0None_none_DTKPB_227963.7417	561
0None_none_DTKPB_227963.7418	715
0None_none_DTKPB_227963.7419	637
0None_none_DTKPB_227963.7420	419
0None_none_DTKPB_227963.7421	451
0None_none_DTKPB_227963.7422	359
0None_none_DTKPB_227963.7423	532
0None_none_DTKPB_227963.7424	262
0None_none_DTKPB_227963.7425	320
0None_none_DTKPB_227963.7426	417
0None_none_DTKPB_227963.7427	646
0None_none_DTKPB_227963.7428	483
0None_none_DTKPB_227963.7429	306
0None_none_DTKPB_227963.7430	108
0None_none_DTKPB_227963.7431	280
0None_none_DTKPB_227963.7432	291
0None_none_DTKPB_227963.7433	306
0None_none_DTKPB_227963.7434	249
0None_none_DTKPB_227963.7435	359
0None_none_DTKPB_227963.7436	360
0None_none_DTKPB_227963.7437	547
0None_none_DTKPB_227963.7438	613
0None_none_DTKPB_227963.7439	436
0None_none_DTKPB_227963.7440	239
0None_none_DTKPB_227963.7441	86
0None_none_DTKPB_227963.7442	346
0None_none_DTKPB_227963.7443	391
0None_none_DTKPB_227963.7444	121
0None_none_DTKPB_227963.7445	912
0None_none_DTKPB_227963.7446	578
0None_none_DTKPB_227963.7447	184
0None_none_DTKPB_227963.7448	515
0None_none_DTKPB_227963.7449	362
0None_none_DTKPB_227963.7450	529
0None_none_DTKPB_227963.7451	486
0None_none_DTKPB_227963.7452	189
0None_none_DTKPB_227963.7453	442
0None_none_DTKPB_227963.7454	371
0None_none_DTKPB_227963.7455	734
0None_none_DTKPB_227963.7456	631
0None_none_DTKPB_227963.7457	240
0None_none_DTKPB_227963.7458	530
0None_none_DTKPB_227963.7459	386
0None_none_DTKPB_227963.7460	356
0None_none_DTKPB_227963.7461	266
0None_none_DTKPB_227963.7462	977
0None_none_DTKPB_227963.7463	347
0None_none_DTKPB_227963.7464	452
0None_none_DTKPB_227963.7465	358
0None_none_DTKPB_227963.7466	373
0None_none_DTKPB_227963.7467	241
0None_none_DTKPB_227963.7468	746
0None_none_DTKPB_227963.7469	467
0None_none_DTKPB_227963.7470	343
0None_none_DTKPB_227963.7471	579
0None_none_DTKPB_227963.7472	703
0None_none_DTKPB_227963.7473	356
0None_none_DTKPB_227963.7474	576
0None_none_DTKPB_227963.7475	396
0None_none_DTKPB_227963.7476	319
0None_none_DTKPB_227963.7477	630
0None_none_DTKPB_227963.7478	777
0None_none_DTKPB_227963.7479	470
0None_none_DTKPB_227963.7480	420
0None_none_DTKPB_227963.7481	389
0None_none_DTKPB_227963.7482	733
0None_none_DTKPB_227963.7483	392
0None_none_DTKPB_227963.7484	518
0None_none_DTKPB_227963.7485	70
0None_none_DTKPB_227963.7486	394
0None_none_DTKPB_227963.7487	1011
0None_none_DTKPB_227963.7488	240
0None_none_DTKPB_227963.7489	390
0None_none_DTKPB_227963.7490	416
0None_none_DTKPB_227963.7491	127
0None_none_DTKPB_227963.7492	288
0None_none_DTKPB_227963.7493	544
0None_none_DTKPB_227963.7494	545
0None_none_DTKPB_227963.7495	278
0None_none_DTKPB_227963.7496	309
0None_none_DTKPB_227963.7497	439
0None_none_DTKPB_227963.7498	669
0None_none_DTKPB_227963.7499	449
0None_none_DTKPB_227963.7500	593
0None_none_GEA_227963.3408	2
0None_none_GEA_227963.3436	60
0None_none_GEA_227963.3471	6
0None_none_GEA_227963.3544	4
0None_none_GEA_227963.3581	13
0None_none_GEB_227963.3788	38
0None_none_GEB_227963.3975	7
0None_none_GEB_227963.4069	7
0None_none_GEB_227963.4097	76
0None_none_GEB_227963.4108	23
0None_none_GEB_227963.4117	50
0None_none_MPA_227963.4137	18
0None_none_MPA_227963.4163	7
0None_none_MPA_227963.4231	3
0None_none_MPA_227963.4255	1
0None_none_MPA_227963.4410	19
0None_none_MPA_227963.4419	6
0None_none_MPB_227963.5643	9
0None_none_MPB_227963.5675	10
0None_none_MPB_227963.5679	17
0None_none_MPB_227963.5771	108
0None_none_MPB_227963.5804	50
0None_none_MPB_227963.5808	112
0None_none_MPB_227963.5857	40
0None_none_MPB_227963.5859	36
0None_none_MPB_227963.5962	30
0None_none_MU1A_227963.1978	24
0None_none_MU1A_227963.2031	24
0None_none_MU1A_227963.2034	15
0None_none_MU1A_227963.2096	6
0None_none_MU1A_227963.2103	55
0None_none_MU1A_227963.2135	19
0None_none_MU1A_227963.2141	11
0None_none_MU1A_227963.2165	7
0None_none_MU1B_227963.1111	12
0None_none_MU1B_227963.1115	7
0None_none_MU1B_227963.807	21
0None_none_MU1B_227963.867	13
0None_none_MU2A_227963.2298	11
0None_none_MU2A_227963.2395	22
0None_none_MU2A_227963.2538	46
0None_none_MU2A_227963.2541	11
0None_none_MU2A_227963.2550	8
0None_none_MU2A_227963.2563	73
0None_none_MU2A_227963.2566	3
0None_none_MU2A_227963.2598	20
0None_none_MU2B_227963.192	4
0None_none_MU2B_227963.193	13
0None_none_MU2B_227963.209	91
0None_none_SPA_227963.5327	4
0None_none_SPA_227963.5390	23
0None_none_SPA_227963.5441	37
0None_none_SPA_227963.5458	37
0None_none_SPA_227963.5469	44
0None_none_SPA_227963.5491	23
0None_none_SPA_227963.5609	25
0None_none_SPB_227963.6003	72
0None_none_SPB_227963.6037	44
0None_none_SPB_227963.6138	14
0None_none_SPB_227963.6207	1
0None_none_SPB_227963.6212	16
0None_none_SPB_227963.6238	9
0None_none_SPB_227963.6271	5
0None_none_SPB_227963.6364	5
0None_none_TMMA_227963.2650	6
0None_none_TMMA_227963.2690	15
0None_none_TMMA_227963.2746	81
0None_none_TMMA_227963.2769	7
0None_none_TMMA_227963.2780	1
0None_none_TMMA_227963.2811	50
0None_none_TMMA_227963.2813	9
0None_none_TMMB_227963.3026	18
0None_none_TMMB_227963.3039	26
0None_none_TMMB_227963.3052	7
0None_none_TMMB_227963.3339	58
0None_none_U1A_227963.6468	20
0None_none_U1A_227963.6515	12
0None_none_U1A_227963.6556	8
0None_none_U1A_227963.6558	54
0None_none_U1A_227963.6588	17
0None_none_U1A_227963.6616	1
0None_none_U1A_227963.6659	19
0None_none_U1A_227963.6675	25
0None_none_U1A_227963.6744	10
0None_none_U1B_227963.413	24
0None_none_U1B_227963.499	30
0None_none_U1B_227963.516	2
0None_none_U1B_227963.650	31
0None_none_U1B_227963.704	22
0None_none_U2A_227963.1706	78
0None_none_U2A_227963.1723	34
0None_none_U2A_227963.1752	45
0None_none_U2A_227963.1793	3
0None_none_U2A_227963.1830	28
0None_none_U2B_227963.1169	20
0None_none_U2B_227963.1185	8
0None_none_U2B_227963.1193	36
0None_none_U2B_227963.1391	1
0None_none_U2B_227963.1392	52
0Safe_safe_ACOCA_227963.4550	430
0Safe_safe_ACOCA_227963.4716	53
0Safe_safe_ACOCB_227963.4900	310
0Safe_safe_ACOCB_227963.4955	47
0Safe_safe_ACOCB_227963.5025	405
0Safe_safe_ACOCB_227963.5056	424
0Safe_safe_ACOCB_227963.5193	565
0Safe_safe_DTKPA_227963.6762	46
0Safe_safe_DTKPA_227963.6796	22
0Safe_safe_DTKPA_227963.6807	12
0Safe_safe_DTKPA_227963.6823	48
0Safe_safe_DTKPA_227963.6827	7
0Safe_safe_DTKPA_227963.6838	11
0Safe_safe_DTKPA_227963.6842	23
0Safe_safe_DTKPA_227963.6853	5
0Safe_safe_DTKPA_227963.6862	316
0Safe_safe_DTKPA_227963.6864	32
0Safe_safe_DTKPA_227963.6884	21
0Safe_safe_DTKPA_227963.6888	8
0Safe_safe_DTKPA_227963.6907	3
0Safe_safe_DTKPA_227963.6911	15
0Safe_safe_DTKPA_227963.6922	21
0Safe_safe_DTKPA_227963.6927	28
0Safe_safe_DTKPA_227963.6935	84
0Safe_safe_DTKPA_227963.6946	7
0Safe_safe_DTKPA_227963.6953	7
0Safe_safe_DTKPA_227963.6974	5
0Safe_safe_DTKPA_227963.7004	6
0Safe_safe_DTKPA_227963.7010	69
0Safe_safe_DTKPA_227963.7024	2
0Safe_safe_DTKPA_227963.7026	3
0Safe_safe_DTKPA_227963.7044	47
0Safe_safe_DTKPA_227963.7071	7
0Safe_safe_DTKPA_227963.7072	288
0Safe_safe_DTKPA_227963.7074	21
0Safe_safe_DTKPA_227963.7079	14
0Safe_safe_DTKPA_227963.7107	10
0Safe_safe_DTKPA_227963.7119	30
0Safe_safe_DTKPB_227963.7126	879
0Safe_safe_DTKPB_227963.7127	325
0Safe_safe_DTKPB_227963.7128	291
0Safe_safe_DTKPB_227963.7129	580
0Safe_safe_DTKPB_227963.7130	634
0Safe_safe_DTKPB_227963.7131	452
0Safe_safe_DTKPB_227963.7132	600
0Safe_safe_DTKPB_227963.7133	149
0Safe_safe_DTKPB_227963.7134	226
0Safe_safe_DTKPB_227963.7135	367
0Safe_safe_DTKPB_227963.7136	373
0Safe_safe_DTKPB_227963.7137	239
0Safe_safe_DTKPB_227963.7138	405
0Safe_safe_DTKPB_227963.7139	581
0Safe_safe_DTKPB_227963.7140	173
0Safe_safe_DTKPB_227963.7141	35
0Safe_safe_DTKPB_227963.7142	496
0Safe_safe_DTKPB_227963.7143	278
0Safe_safe_DTKPB_227963.7145	608
0Safe_safe_DTKPB_227963.7146	298
0Safe_safe_DTKPB_227963.7147	414
0Safe_safe_DTKPB_227963.7148	620
0Safe_safe_DTKPB_227963.7149	364
0Safe_safe_DTKPB_227963.7150	461
0Safe_safe_DTKPB_227963.7151	370
0Safe_safe_DTKPB_227963.7152	526
0Safe_safe_DTKPB_227963.7153	786
0Safe_safe_DTKPB_227963.7154	328
0Safe_safe_DTKPB_227963.7155	889
0Safe_safe_DTKPB_227963.7156	318
0Safe_safe_DTKPB_227963.7157	511
0Safe_safe_DTKPB_227963.7158	235
0Safe_safe_DTKPB_227963.7159	336
0Safe_safe_DTKPB_227963.7160	631
0Safe_safe_DTKPB_227963.7161	159
0Safe_safe_DTKPB_227963.7162	110
0Safe_safe_DTKPB_227963.7163	704
0Safe_safe_DTKPB_227963.7164	160
0Safe_safe_DTKPB_227963.7165	221
0Safe_safe_DTKPB_227963.7166	681
0Safe_safe_DTKPB_227963.7167	430
0Safe_safe_DTKPB_227963.7168	317
0Safe_safe_DTKPB_227963.7169	508
0Safe_safe_DTKPB_227963.7170	263
0Safe_safe_DTKPB_227963.7171	427
0Safe_safe_DTKPB_227963.7172	707
0Safe_safe_DTKPB_227963.7173	246
0Safe_safe_DTKPB_227963.7174	548
0Safe_safe_DTKPB_227963.7175	648
0Safe_safe_DTKPB_227963.7176	332
0Safe_safe_DTKPB_227963.7177	25
0Safe_safe_DTKPB_227963.7178	829
0Safe_safe_DTKPB_227963.7179	93
0Safe_safe_DTKPB_227963.7180	645
0Safe_safe_DTKPB_227963.7181	166
0Safe_safe_DTKPB_227963.7182	212
0Safe_safe_DTKPB_227963.7183	355
0Safe_safe_DTKPB_227963.7184	367
0Safe_safe_DTKPB_227963.7187	518
0Safe_safe_DTKPB_227963.7188	140
0Safe_safe_DTKPB_227963.7189	456
0Safe_safe_DTKPB_227963.7190	305
0Safe_safe_DTKPB_227963.7191	412
0Safe_safe_DTKPB_227963.7192	371
0Safe_safe_DTKPB_227963.7193	61
0Safe_safe_DTKPB_227963.7194	361
0Safe_safe_DTKPB_227963.7195	248
0Safe_safe_DTKPB_227963.7196	412
0Safe_safe_DTKPB_227963.7197	310
0Safe_safe_DTKPB_227963.7198	621
0Safe_safe_DTKPB_227963.7199	604
0Safe_safe_DTKPB_227963.7200	205
0Safe_safe_DTKPB_227963.7201	769
0Safe_safe_DTKPB_227963.7202	189
0Safe_safe_DTKPB_227963.7203	71
0Safe_safe_DTKPB_227963.7204	564
0Safe_safe_DTKPB_227963.7205	461
0Safe_safe_DTKPB_227963.7206	151
0Safe_safe_DTKPB_227963.7207	245
0Safe_safe_DTKPB_227963.7208	272
0Safe_safe_DTKPB_227963.7209	427
0Safe_safe_DTKPB_227963.7210	382
0Safe_safe_DTKPB_227963.7211	182
0Safe_safe_DTKPB_227963.7212	382
0Safe_safe_DTKPB_227963.7213	374
0Safe_safe_DTKPB_227963.7214	47
0Safe_safe_DTKPB_227963.7215	786
0Safe_safe_DTKPB_227963.7216	415
0Safe_safe_DTKPB_227963.7217	109
0Safe_safe_DTKPB_227963.7218	382
0Safe_safe_DTKPB_227963.7219	310
0Safe_safe_DTKPB_227963.7220	309
0Safe_safe_DTKPB_227963.7221	541
0Safe_safe_DTKPB_227963.7222	294
0Safe_safe_DTKPB_227963.7223	443
0Safe_safe_DTKPB_227963.7224	227
0Safe_safe_DTKPB_227963.7225	836
0Safe_safe_DTKPB_227963.7227	330
0Safe_safe_DTKPB_227963.7228	259
0Safe_safe_DTKPB_227963.7229	496
0Safe_safe_DTKPB_227963.7230	366
0Safe_safe_DTKPB_227963.7231	157
0Safe_safe_DTKPB_227963.7232	421
0Safe_safe_DTKPB_227963.7233	367
0Safe_safe_DTKPB_227963.7234	712
0Safe_safe_DTKPB_227963.7235	429
0Safe_safe_DTKPB_227963.7236	193
0Safe_safe_DTKPB_227963.7237	320
0Safe_safe_DTKPB_227963.7238	244
0Safe_safe_DTKPB_227963.7239	699
0Safe_safe_DTKPB_227963.7240	729
0Safe_safe_DTKPB_227963.7241	459
0Safe_safe_DTKPB_227963.7242	463
0Safe_safe_DTKPB_227963.7243	589
0Safe_safe_DTKPB_227963.7244	421
0Safe_safe_DTKPB_227963.7245	830
0Safe_safe_DTKPB_227963.7246	303
0Safe_safe_DTKPB_227963.7247	705
0Safe_safe_DTKPB_227963.7248	289
0Safe_safe_DTKPB_227963.7249	158
0Safe_safe_DTKPB_227963.7250	288
0Safe_safe_DTKPB_227963.7251	360
0Safe_safe_DTKPB_227963.7252	351
0Safe_safe_DTKPB_227963.7253	424
0Safe_safe_DTKPB_227963.7254	268
0Safe_safe_DTKPB_227963.7255	396
0Safe_safe_DTKPB_227963.7256	94
0Safe_safe_DTKPB_227963.7257	460
0Safe_safe_DTKPB_227963.7258	9
0Safe_safe_DTKPB_227963.7259	651
0Safe_safe_DTKPB_227963.7260	354
0Safe_safe_DTKPB_227963.7261	1526
0Safe_safe_DTKPB_227963.7262	392
0Safe_safe_DTKPB_227963.7263	416
0Safe_safe_DTKPB_227963.7264	251
0Safe_safe_DTKPB_227963.7265	383
0Safe_safe_DTKPB_227963.7266	123
0Safe_safe_DTKPB_227963.7267	227
0Safe_safe_DTKPB_227963.7268	392
0Safe_safe_DTKPB_227963.7269	877
0Safe_safe_DTKPB_227963.7270	415
0Safe_safe_DTKPB_227963.7271	833
0Safe_safe_DTKPB_227963.7272	291
0Safe_safe_DTKPB_227963.7273	220
0Safe_safe_DTKPB_227963.7274	592
0Safe_safe_DTKPB_227963.7275	198
0Safe_safe_DTKPB_227963.7276	327
0Safe_safe_DTKPB_227963.7277	569
0Safe_safe_DTKPB_227963.7278	225
0Safe_safe_DTKPB_227963.7279	496
0Safe_safe_DTKPB_227963.7280	795
0Safe_safe_DTKPB_227963.7281	686
0Safe_safe_DTKPB_227963.7282	386
0Safe_safe_DTKPB_227963.7283	703
0Safe_safe_DTKPB_227963.7284	581
0Safe_safe_DTKPB_227963.7285	322
0Safe_safe_DTKPB_227963.7286	196
0Safe_safe_DTKPB_227963.7287	288
0Safe_safe_DTKPB_227963.7288	292
0Safe_safe_DTKPB_227963.7289	326
0Safe_safe_DTKPB_227963.7290	320
0Safe_safe_DTKPB_227963.7291	482
0Safe_safe_DTKPB_227963.7292	484
0Safe_safe_DTKPB_227963.7293	244
0Safe_safe_DTKPB_227963.7294	399
0Safe_safe_DTKPB_227963.7295	976
0Safe_safe_DTKPB_227963.7296	498
0Safe_safe_DTKPB_227963.7297	549
0Safe_safe_DTKPB_227963.7298	413
0Safe_safe_DTKPB_227963.7299	282
0Safe_safe_DTKPB_227963.7300	35
0Safe_safe_DTKPB_227963.7301	220
0Safe_safe_DTKPB_227963.7302	193
0Safe_safe_DTKPB_227963.7303	553
0Safe_safe_DTKPB_227963.7304	370
0Safe_safe_DTKPB_227963.7305	826
0Safe_safe_DTKPB_227963.7306	334
0Safe_safe_DTKPB_227963.7308	646
0Safe_safe_DTKPB_227963.7309	445
0Safe_safe_DTKPB_227963.7310	539
0Safe_safe_DTKPB_227963.7311	338
0Safe_safe_DTKPB_227963.7312	633
0Safe_safe_DTKPB_227963.7313	123
0Safe_safe_DTKPB_227963.7314	1176
0Safe_safe_DTKPB_227963.7315	1240
0Safe_safe_DTKPB_227963.7316	457
0Safe_safe_DTKPB_227963.7317	417
0Safe_safe_DTKPB_227963.7318	616
0Safe_safe_DTKPB_227963.7319	499
0Safe_safe_DTKPB_227963.7320	405
0Safe_safe_DTKPB_227963.7321	125
0Safe_safe_DTKPB_227963.7322	483
0Safe_safe_DTKPB_227963.7323	729
0Safe_safe_DTKPB_227963.7324	274
0Safe_safe_DTKPB_227963.7325	400
0Safe_safe_DTKPB_227963.7326	469
0Safe_safe_DTKPB_227963.7327	668
0Safe_safe_DTKPB_227963.7328	393
0Safe_safe_DTKPB_227963.7329	52
0Safe_safe_DTKPB_227963.7330	685
0Safe_safe_DTKPB_227963.7331	359
0Safe_safe_DTKPB_227963.7332	90
0Safe_safe_DTKPB_227963.7333	540
0Safe_safe_DTKPB_227963.7334	465
0Safe_safe_DTKPB_227963.7335	160
0Safe_safe_DTKPB_227963.7336	406
0Safe_safe_DTKPB_227963.7337	632
0Safe_safe_DTKPB_227963.7338	367
0Safe_safe_DTKPB_227963.7339	205
0Safe_safe_DTKPB_227963.7340	366
0Safe_safe_DTKPB_227963.7341	298
0Safe_safe_DTKPB_227963.7342	268
0Safe_safe_DTKPB_227963.7343	295
0Safe_safe_DTKPB_227963.7344	374
0Safe_safe_DTKPB_227963.7345	569
0Safe_safe_DTKPB_227963.7346	414
0Safe_safe_DTKPB_227963.7347	299
0Safe_safe_DTKPB_227963.7348	181
0Safe_safe_DTKPB_227963.7349	231
0Safe_safe_DTKPB_227963.7350	559
0Safe_safe_DTKPB_227963.7351	232
0Safe_safe_DTKPB_227963.7352	199
0Safe_safe_DTKPB_227963.7353	331
0Safe_safe_DTKPB_227963.7354	674
0Safe_safe_DTKPB_227963.7355	197
0Safe_safe_DTKPB_227963.7356	190
0Safe_safe_DTKPB_227963.7357	410
0Safe_safe_DTKPB_227963.7358	445
0Safe_safe_DTKPB_227963.7359	152
0Safe_safe_DTKPB_227963.7361	416
0Safe_safe_DTKPB_227963.7362	676
0Safe_safe_DTKPB_227963.7363	458
0Safe_safe_DTKPB_227963.7364	350
0Safe_safe_DTKPB_227963.7365	190
0Safe_safe_DTKPB_227963.7366	470
0Safe_safe_DTKPB_227963.7367	780
0Safe_safe_DTKPB_227963.7368	161
0Safe_safe_DTKPB_227963.7369	287
0Safe_safe_DTKPB_227963.7370	587
0Safe_safe_DTKPB_227963.7371	343
0Safe_safe_DTKPB_227963.7372	162
0Safe_safe_DTKPB_227963.7373	581
0Safe_safe_DTKPB_227963.7374	565
0Safe_safe_DTKPB_227963.7375	242
0Safe_safe_DTKPB_227963.7376	149
0Safe_safe_DTKPB_227963.7377	68
0Safe_safe_DTKPB_227963.7378	177
0Safe_safe_DTKPB_227963.7379	131
0Safe_safe_DTKPB_227963.7380	531
0Safe_safe_DTKPB_227963.7381	161
0Safe_safe_DTKPB_227963.7382	451
0Safe_safe_DTKPB_227963.7383	234
0Safe_safe_DTKPB_227963.7384	542
0Safe_safe_DTKPB_227963.7385	284
0Safe_safe_DTKPB_227963.7386	384
0Safe_safe_DTKPB_227963.7387	771
0Safe_safe_DTKPB_227963.7388	478
0Safe_safe_DTKPB_227963.7389	414
0Safe_safe_DTKPB_227963.7390	267
0Safe_safe_DTKPB_227963.7391	311
0Safe_safe_DTKPB_227963.7392	205
0Safe_safe_DTKPB_227963.7393	409
0Safe_safe_DTKPB_227963.7394	368
0Safe_safe_DTKPB_227963.7395	262
0Safe_safe_DTKPB_227963.7396	635
0Safe_safe_DTKPB_227963.7397	526
0Safe_safe_DTKPB_227963.7398	68
0Safe_safe_DTKPB_227963.7399	673
0Safe_safe_DTKPB_227963.7400	316
0Safe_safe_DTKPB_227963.7401	435
0Safe_safe_DTKPB_227963.7402	510
0Safe_safe_DTKPB_227963.7403	894
0Safe_safe_DTKPB_227963.7404	87
0Safe_safe_DTKPB_227963.7405	183
0Safe_safe_DTKPB_227963.7406	702
0Safe_safe_DTKPB_227963.7407	746
0Safe_safe_DTKPB_227963.7408	699
0Safe_safe_DTKPB_227963.7409	136
0Safe_safe_DTKPB_227963.7410	547
0Safe_safe_DTKPB_227963.7411	647
0Safe_safe_DTKPB_227963.7412	571
0Safe_safe_DTKPB_227963.7413	717
0Safe_safe_DTKPB_227963.7414	445
0Safe_safe_DTKPB_227963.7415	59
0Safe_safe_DTKPB_227963.7416	465
0Safe_safe_DTKPB_227963.7417	724
0Safe_safe_DTKPB_227963.7418	327
0Safe_safe_DTKPB_227963.7419	371
0Safe_safe_DTKPB_227963.7420	344
0Safe_safe_DTKPB_227963.7421	297
0Safe_safe_DTKPB_227963.7422	79
0Safe_safe_DTKPB_227963.7423	636
0Safe_safe_DTKPB_227963.7424	447
0Safe_safe_DTKPB_227963.7425	471
0Safe_safe_DTKPB_227963.7426	647
0Safe_safe_DTKPB_227963.7427	387
0Safe_safe_DTKPB_227963.7428	321
0Safe_safe_DTKPB_227963.7429	401
0Safe_safe_DTKPB_227963.7430	433
0Safe_safe_DTKPB_227963.7431	398
0Safe_safe_DTKPB_227963.7432	435
0Safe_safe_DTKPB_227963.7433	423
0Safe_safe_DTKPB_227963.7434	261
0Safe_safe_DTKPB_227963.7435	366
0Safe_safe_DTKPB_227963.7436	403
0Safe_safe_DTKPB_227963.7437	514
0Safe_safe_DTKPB_227963.7438	368
0Safe_safe_DTKPB_227963.7439	686
0Safe_safe_DTKPB_227963.7440	342
0Safe_safe_DTKPB_227963.7441	3
0Safe_safe_DTKPB_227963.7442	213
0Safe_safe_DTKPB_227963.7443	436
0Safe_safe_DTKPB_227963.7444	355
0Safe_safe_DTKPB_227963.7445	341
0Safe_safe_DTKPB_227963.7446	201
0Safe_safe_DTKPB_227963.7447	337
0Safe_safe_DTKPB_227963.7448	532
0Safe_safe_DTKPB_227963.7449	324
0Safe_safe_DTKPB_227963.7450	295
0Safe_safe_DTKPB_227963.7451	95
0Safe_safe_DTKPB_227963.7452	225
0Safe_safe_DTKPB_227963.7453	797
0Safe_safe_DTKPB_227963.7454	782
0Safe_safe_DTKPB_227963.7455	940
0Safe_safe_DTKPB_227963.7456	248
0Safe_safe_DTKPB_227963.7457	265
0Safe_safe_DTKPB_227963.7458	413
0Safe_safe_DTKPB_227963.7459	368
0Safe_safe_DTKPB_227963.7460	108
0Safe_safe_DTKPB_227963.7461	196
0Safe_safe_DTKPB_227963.7462	375
0Safe_safe_DTKPB_227963.7463	246
0Safe_safe_DTKPB_227963.7464	14
0Safe_safe_DTKPB_227963.7465	514
0Safe_safe_DTKPB_227963.7466	637
0Safe_safe_DTKPB_227963.7467	175
0Safe_safe_DTKPB_227963.7468	451
0Safe_safe_DTKPB_227963.7469	349
0Safe_safe_DTKPB_227963.7470	237
0Safe_safe_DTKPB_227963.7471	249
0Safe_safe_DTKPB_227963.7472	505
0Safe_safe_DTKPB_227963.7473	737
0Safe_safe_DTKPB_227963.7474	260
0Safe_safe_DTKPB_227963.7475	356
0Safe_safe_DTKPB_227963.7476	431
0Safe_safe_DTKPB_227963.7477	257
0Safe_safe_DTKPB_227963.7478	503
0Safe_safe_DTKPB_227963.7479	518
0Safe_safe_DTKPB_227963.7480	938
0Safe_safe_DTKPB_227963.7481	717
0Safe_safe_DTKPB_227963.7482	210
0Safe_safe_DTKPB_227963.7483	188
0Safe_safe_DTKPB_227963.7484	286
0Safe_safe_DTKPB_227963.7485	437
0Safe_safe_DTKPB_227963.7486	203
0Safe_safe_DTKPB_227963.7487	430
0Safe_safe_DTKPB_227963.7488	254
0Safe_safe_DTKPB_227963.7489	575
0Safe_safe_DTKPB_227963.7490	212
0Safe_safe_DTKPB_227963.7491	506
0Safe_safe_DTKPB_227963.7492	207
0Safe_safe_DTKPB_227963.7493	457
0Safe_safe_DTKPB_227963.7494	475
0Safe_safe_DTKPB_227963.7495	126
0Safe_safe_DTKPB_227963.7497	588
0Safe_safe_DTKPB_227963.7498	890
0Safe_safe_DTKPB_227963.7499	567
0Safe_safe_DTKPB_227963.7500	372
0Safe_safe_GEA_227963.3492	15
0Safe_safe_GEA_227963.3614	54
0Safe_safe_GEA_227963.3741	31
0Safe_safe_GEB_227963.3756	15
0Safe_safe_GEB_227963.3936	13
0Safe_safe_GEB_227963.4041	117
0Safe_safe_GEB_227963.4051	7
0Safe_safe_GEB_227963.4122	7
0Safe_safe_MPA_227963.4265	581
0Safe_safe_MPA_227963.4367	39
0Safe_safe_MPA_227963.4408	7
0Safe_safe_MPA_227963.4478	14
0Safe_safe_MPA_227963.4483	6
0Safe_safe_MPB_227963.5804	9
0Safe_safe_MPB_227963.5828	20
0Safe_safe_MPB_227963.5829	13
0Safe_safe_MPB_227963.5865	35
0Safe_safe_MPB_227963.5915	36
0Safe_safe_MU1A_227963.1896	10
0Safe_safe_MU1A_227963.1914	6
0Safe_safe_MU1A_227963.1926	12
0Safe_safe_MU1A_227963.1955	387
0Safe_safe_MU1A_227963.2011	6
0Safe_safe_MU1A_227963.2195	1
0Safe_safe_MU1A_227963.2203	9
0Safe_safe_MU1A_227963.2230	24
0Safe_safe_MU1B_227963.1002	31
0Safe_safe_MU1B_227963.1044	737
0Safe_safe_MU1B_227963.772	3
0Safe_safe_MU1B_227963.838	4
0Safe_safe_MU1B_227963.940	36
0Safe_safe_MU2A_227963.2255	42
0Safe_safe_MU2A_227963.2264	299
0Safe_safe_MU2A_227963.2314	25
0Safe_safe_MU2A_227963.2368	17
0Safe_safe_MU2A_227963.2382	5
0Safe_safe_MU2A_227963.2461	2
0Safe_safe_MU2A_227963.2556	15
0Safe_safe_MU2A_227963.2557	6
0Safe_safe_MU2A_227963.2580	575
0Safe_safe_MU2A_227963.2623	26
0Safe_safe_MU2B_227963.258	10
0Safe_safe_MU2B_227963.270	86
0Safe_safe_MU2B_227963.282	600
0Safe_safe_SPA_227963.5274	343
0Safe_safe_SPA_227963.5277	316
0Safe_safe_SPA_227963.5285	42
0Safe_safe_SPA_227963.5294	18
0Safe_safe_SPA_227963.5299	704
0Safe_safe_SPA_227963.5522	18
0Safe_safe_SPA_227963.5569	1
0Safe_safe_SPB_227963.6102	53
0Safe_safe_SPB_227963.6120	25
0Safe_safe_SPB_227963.6134	337
0Safe_safe_SPB_227963.6169	457
0Safe_safe_SPB_227963.6195	19
0Safe_safe_SPB_227963.6207	15
0Safe_safe_SPB_227963.6234	11
0Safe_safe_TMMA_227963.2657	39
0Safe_safe_TMMA_227963.2675	212
0Safe_safe_TMMA_227963.2754	23
0Safe_safe_TMMA_227963.2815	17
0Safe_safe_TMMA_227963.2816	5
0Safe_safe_TMMA_227963.2998	30
0Safe_safe_TMMB_227963.3005	15
0Safe_safe_TMMB_227963.3138	18
0Safe_safe_TMMB_227963.3178	29
0Safe_safe_TMMB_227963.3295	59
0Safe_safe_TMMB_227963.3304	704
0Safe_safe_U1A_227963.6509	29
0Safe_safe_U1A_227963.6521	6
0Safe_safe_U1A_227963.6535	1
0Safe_safe_U1B_227963.633	15
0Safe_safe_U1B_227963.643	33
0Safe_safe_U1B_227963.747	6
0Safe_safe_U2A_227963.1641	7
0Safe_safe_U2A_227963.1659	57
0Safe_safe_U2A_227963.1669	680
0Safe_safe_U2A_227963.1691	17
0Safe_safe_U2A_227963.1829	43
0Safe_safe_U2A_227963.1869	5
0Safe_safe_U2A_227963.1874	24
0Safe_safe_U2B_227963.1188	9
0Safe_safe_U2B_227963.1190	457
0Safe_safe_U2B_227963.1195	9
0Safe_safe_U2B_227963.1289	14
0Safe_safe_U2B_227963.1372	15
0Safe_safe_U2B_227963.1381	704
ENSMUSG00000000049_Apoh_DTKPA_222998.1	3
ENSMUSG00000000049_Apoh_DTKPA_223005.8	3
ENSMUSG00000000088_Cox5a_DTKPA_96980.6	2
ENSMUSG00000000127_Fer_DTKPB_116311.1	227
ENSMUSG00000000127_Fer_DTKPB_116312.2	510
ENSMUSG00000000127_Fer_DTKPB_116313.3	633
ENSMUSG00000000127_Fer_DTKPB_116314.4	557
ENSMUSG00000000127_Fer_DTKPB_116315.5	452
ENSMUSG00000000127_Fer_DTKPB_116316.6	500
ENSMUSG00000000127_Fer_DTKPB_116317.7	1086
ENSMUSG00000000127_Fer_DTKPB_116318.8	126
ENSMUSG00000000127_Fer_DTKPB_116319.9	172
ENSMUSG00000000127_Fer_DTKPB_116320.10	286
ENSMUSG00000000168_Dlat_DTKPB_39085.1	445
ENSMUSG00000000168_Dlat_DTKPB_39086.2	275
ENSMUSG00000000168_Dlat_DTKPB_39087.3	442
ENSMUSG00000000168_Dlat_DTKPB_39088.4	243
ENSMUSG00000000168_Dlat_DTKPB_39089.5	43
ENSMUSG00000000168_Dlat_DTKPB_39091.7	558
ENSMUSG00000000168_Dlat_DTKPB_39092.8	185
ENSMUSG00000000168_Dlat_DTKPB_39093.9	132
ENSMUSG00000000168_Dlat_DTKPB_39094.10	441
ENSMUSG00000000197_Nalcn_SPB_23952.1	1
ENSMUSG00000000253_Gmpr_DTKPA_31031.10	6
ENSMUSG00000000263_Glra1_DTKPA_67937.4	15
ENSMUSG00000000276_Dgke_DTKPA_211918.10	23
ENSMUSG00000000278_Scpep1_DTKPA_132592.2	24
ENSMUSG00000000308_Ckmt1_DTKPA_55544.10	21
ENSMUSG00000000339_Rtca_DTKPB_199370.1	400
ENSMUSG00000000339_Rtca_DTKPB_199371.2	197
ENSMUSG00000000339_Rtca_DTKPB_199372.3	136
ENSMUSG00000000339_Rtca_DTKPB_199373.4	308
ENSMUSG00000000339_Rtca_DTKPB_199374.5	338
ENSMUSG00000000339_Rtca_DTKPB_199375.6	647
ENSMUSG00000000339_Rtca_DTKPB_199376.7	268
ENSMUSG00000000339_Rtca_DTKPB_199377.8	331
ENSMUSG00000000339_Rtca_DTKPB_199378.9	603
ENSMUSG00000000339_Rtca_DTKPB_199379.10	286
ENSMUSG00000000399_Ndufa9_DTKPB_148044.2	274
ENSMUSG00000000399_Ndufa9_DTKPB_148045.3	162
ENSMUSG00000000399_Ndufa9_DTKPB_148046.4	103
ENSMUSG00000000399_Ndufa9_DTKPB_148047.5	58
ENSMUSG00000000399_Ndufa9_DTKPB_148048.6	592
ENSMUSG00000000399_Ndufa9_DTKPB_148049.7	31
ENSMUSG00000000399_Ndufa9_DTKPB_148050.8	258
ENSMUSG00000000399_Ndufa9_DTKPB_148051.9	9
ENSMUSG00000000399_Ndufa9_DTKPB_148052.10	29
ENSMUSG00000000409_Lck_DTKPA_70157.9	16
ENSMUSG00000000420_Galnt1_DTKPA_184755.1	32
ENSMUSG00000000420_Galnt1_DTKPA_184759.5	66
ENSMUSG00000000420_Galnt1_DTKPA_184760.6	2
ENSMUSG00000000441_Raf1_DTKPB_7886.1	82
ENSMUSG00000000441_Raf1_DTKPB_7887.2	40
ENSMUSG00000000441_Raf1_DTKPB_7888.3	170
ENSMUSG00000000441_Raf1_DTKPB_7889.4	76
ENSMUSG00000000441_Raf1_DTKPB_7890.5	18
ENSMUSG00000000441_Raf1_DTKPB_7891.6	368
ENSMUSG00000000441_Raf1_DTKPB_7892.7	75
ENSMUSG00000000441_Raf1_DTKPB_7893.8	90
ENSMUSG00000000441_Raf1_DTKPB_7894.9	15
ENSMUSG00000000441_Raf1_DTKPB_7895.10	36
ENSMUSG00000000530_Acvrl1_DTKPB_220924.1	733
ENSMUSG00000000530_Acvrl1_DTKPB_220925.2	235
ENSMUSG00000000530_Acvrl1_DTKPB_220926.3	489
ENSMUSG00000000530_Acvrl1_DTKPB_220927.4	130
ENSMUSG00000000530_Acvrl1_DTKPB_220928.5	405
ENSMUSG00000000530_Acvrl1_DTKPB_220929.6	174
ENSMUSG00000000530_Acvrl1_DTKPB_220930.7	46
ENSMUSG00000000530_Acvrl1_DTKPB_220931.8	369
ENSMUSG00000000530_Acvrl1_DTKPB_220932.9	650
ENSMUSG00000000530_Acvrl1_DTKPB_220933.10	314
ENSMUSG00000000532_Acvr1b_DTKPB_220904.1	426
ENSMUSG00000000532_Acvr1b_DTKPB_220905.2	178
ENSMUSG00000000532_Acvr1b_DTKPB_220906.3	407
ENSMUSG00000000532_Acvr1b_DTKPB_220907.4	699
ENSMUSG00000000532_Acvr1b_DTKPB_220908.5	633
ENSMUSG00000000532_Acvr1b_DTKPB_220909.6	428
ENSMUSG00000000532_Acvr1b_DTKPB_220910.7	211
ENSMUSG00000000532_Acvr1b_DTKPB_220911.8	283
ENSMUSG00000000532_Acvr1b_DTKPB_220912.9	447
ENSMUSG00000000532_Acvr1b_DTKPB_220913.10	353
ENSMUSG00000000560_Gabra2_DTKPB_112994.1	329
ENSMUSG00000000560_Gabra2_DTKPB_112995.2	215
ENSMUSG00000000560_Gabra2_DTKPB_112996.3	503
ENSMUSG00000000560_Gabra2_DTKPB_112997.4	246
ENSMUSG00000000560_Gabra2_DTKPB_112998.5	161
ENSMUSG00000000560_Gabra2_DTKPB_112999.6	294
ENSMUSG00000000560_Gabra2_DTKPB_113000.7	339
ENSMUSG00000000560_Gabra2_DTKPB_113001.8	543
ENSMUSG00000000560_Gabra2_DTKPB_113002.9	244
ENSMUSG00000000560_Gabra2_DTKPB_113003.10	321
ENSMUSG00000000562_Adora3_DTKPB_19234.1	683
ENSMUSG00000000562_Adora3_DTKPB_19235.2	439
ENSMUSG00000000562_Adora3_DTKPB_19236.3	457
ENSMUSG00000000562_Adora3_DTKPB_19237.4	601
ENSMUSG00000000562_Adora3_DTKPB_19238.5	271
ENSMUSG00000000562_Adora3_DTKPB_19239.6	528
ENSMUSG00000000562_Adora3_DTKPB_19240.7	361
ENSMUSG00000000562_Adora3_DTKPB_19241.8	180
ENSMUSG00000000562_Adora3_DTKPB_19242.9	187
ENSMUSG00000000594_Gm2a_DTKPB_60275.1	124
ENSMUSG00000000594_Gm2a_DTKPB_60276.2	636
ENSMUSG00000000594_Gm2a_DTKPB_60277.3	621
ENSMUSG00000000594_Gm2a_DTKPB_60278.4	150
ENSMUSG00000000594_Gm2a_DTKPB_60279.5	278
ENSMUSG00000000594_Gm2a_DTKPB_60280.6	254
ENSMUSG00000000594_Gm2a_DTKPB_60281.7	394
ENSMUSG00000000594_Gm2a_DTKPB_60282.8	476
ENSMUSG00000000594_Gm2a_DTKPB_60283.9	525
ENSMUSG00000000594_Gm2a_DTKPB_60284.10	488
ENSMUSG00000000628_Hk2_DTKPA_207065.4	16
ENSMUSG00000000766_Oprm1_DTKPB_48923.1	256
ENSMUSG00000000766_Oprm1_DTKPB_48924.2	432
ENSMUSG00000000766_Oprm1_DTKPB_48925.3	842
ENSMUSG00000000766_Oprm1_DTKPB_48926.4	165
ENSMUSG00000000766_Oprm1_DTKPB_48927.5	497
ENSMUSG00000000766_Oprm1_DTKPB_48928.6	557
ENSMUSG00000000766_Oprm1_DTKPB_48929.7	256
ENSMUSG00000000766_Oprm1_DTKPB_48930.8	635
ENSMUSG00000000766_Oprm1_DTKPB_48931.9	400
ENSMUSG00000000766_Oprm1_DTKPB_48932.10	300
ENSMUSG00000000804_Usp32_SPB_32392.9	1
ENSMUSG00000000881_Dlg3_SPA_40022.8	25
ENSMUSG00000000889_Dbh_DTKPB_40005.1	414
ENSMUSG00000000889_Dbh_DTKPB_40006.2	360
ENSMUSG00000000889_Dbh_DTKPB_40007.3	792
ENSMUSG00000000889_Dbh_DTKPB_40008.4	49
ENSMUSG00000000889_Dbh_DTKPB_40009.5	536
ENSMUSG00000000889_Dbh_DTKPB_40010.6	456
ENSMUSG00000000889_Dbh_DTKPB_40011.7	342
ENSMUSG00000000889_Dbh_DTKPB_40012.8	707
ENSMUSG00000000889_Dbh_DTKPB_40013.9	211
ENSMUSG00000000889_Dbh_DTKPB_40014.10	118
ENSMUSG00000001027_Scn4a_DTKPB_80582.1	263
ENSMUSG00000001027_Scn4a_DTKPB_80583.2	303
ENSMUSG00000001027_Scn4a_DTKPB_80584.3	407
ENSMUSG00000001027_Scn4a_DTKPB_80585.4	421
ENSMUSG00000001027_Scn4a_DTKPB_80586.5	429
ENSMUSG00000001027_Scn4a_DTKPB_80587.6	438
ENSMUSG00000001027_Scn4a_DTKPB_80588.7	383
ENSMUSG00000001027_Scn4a_DTKPB_80589.8	309
ENSMUSG00000001027_Scn4a_DTKPB_80590.9	75
ENSMUSG00000001027_Scn4a_DTKPB_80591.10	207
ENSMUSG00000001127_Araf_DTKPB_152634.1	554
ENSMUSG00000001127_Araf_DTKPB_152635.2	169
ENSMUSG00000001127_Araf_DTKPB_152636.3	665
ENSMUSG00000001127_Araf_DTKPB_152637.4	413
ENSMUSG00000001127_Araf_DTKPB_152638.5	426
ENSMUSG00000001127_Araf_DTKPB_152639.6	63
ENSMUSG00000001127_Araf_DTKPB_152640.7	221
ENSMUSG00000001127_Araf_DTKPB_152641.8	385
ENSMUSG00000001127_Araf_DTKPB_152642.9	447
ENSMUSG00000001127_Araf_DTKPB_152643.10	94
ENSMUSG00000001138_Cnnm3_MPB_67725.2	13
ENSMUSG00000001155_Ftcd_DTKPB_9617.2	252
ENSMUSG00000001155_Ftcd_DTKPB_9618.3	448
ENSMUSG00000001155_Ftcd_DTKPB_9619.4	884
ENSMUSG00000001155_Ftcd_DTKPB_9620.5	159
ENSMUSG00000001155_Ftcd_DTKPB_9621.6	531
ENSMUSG00000001155_Ftcd_DTKPB_9622.7	318
ENSMUSG00000001155_Ftcd_DTKPB_9623.8	480
ENSMUSG00000001155_Ftcd_DTKPB_9624.9	564
ENSMUSG00000001155_Ftcd_DTKPB_9625.10	436
ENSMUSG00000001211_Agpat3_DTKPA_226185.5	14
ENSMUSG00000001260_Gabrg1_DTKPA_201308.9	20
ENSMUSG00000001288_Rarg_DTKPA_133478.8	28
ENSMUSG00000001300_Efnb2_DTKPA_71009.4	6
ENSMUSG00000001323_Srr_DTKPB_130190.1	248
ENSMUSG00000001323_Srr_DTKPB_130191.2	211
ENSMUSG00000001323_Srr_DTKPB_130192.3	696
ENSMUSG00000001323_Srr_DTKPB_130193.4	97
ENSMUSG00000001323_Srr_DTKPB_130194.5	37
ENSMUSG00000001323_Srr_DTKPB_130195.6	126
ENSMUSG00000001323_Srr_DTKPB_130197.8	749
ENSMUSG00000001323_Srr_DTKPB_130198.9	760
ENSMUSG00000001323_Srr_DTKPB_130199.10	144
ENSMUSG00000001333_Sync_DTKPB_45695.1	229
ENSMUSG00000001333_Sync_DTKPB_45696.2	135
ENSMUSG00000001333_Sync_DTKPB_45697.3	532
ENSMUSG00000001333_Sync_DTKPB_45698.4	240
ENSMUSG00000001333_Sync_DTKPB_45699.5	608
ENSMUSG00000001333_Sync_DTKPB_45700.6	598
ENSMUSG00000001333_Sync_DTKPB_45701.7	204
ENSMUSG00000001333_Sync_DTKPB_45702.8	65
ENSMUSG00000001333_Sync_DTKPB_45703.9	382
ENSMUSG00000001333_Sync_DTKPB_45704.10	199
ENSMUSG00000001380_Hars_DTKPB_62821.1	95
ENSMUSG00000001380_Hars_DTKPB_62822.2	48
ENSMUSG00000001380_Hars_DTKPB_62824.4	31
ENSMUSG00000001380_Hars_DTKPB_62825.5	52
ENSMUSG00000001380_Hars_DTKPB_62826.6	38
ENSMUSG00000001380_Hars_DTKPB_62827.7	90
ENSMUSG00000001380_Hars_DTKPB_62828.8	14
ENSMUSG00000001380_Hars_DTKPB_62829.9	28
ENSMUSG00000001380_Hars_DTKPB_62830.10	25
ENSMUSG00000001416_Cct3_DTKPB_158401.1	116
ENSMUSG00000001416_Cct3_DTKPB_158402.2	230
ENSMUSG00000001416_Cct3_DTKPB_158403.3	150
ENSMUSG00000001416_Cct3_DTKPB_158405.5	13
ENSMUSG00000001416_Cct3_DTKPB_158406.6	24
ENSMUSG00000001416_Cct3_DTKPB_158407.7	38
ENSMUSG00000001416_Cct3_DTKPB_158408.8	119
ENSMUSG00000001416_Cct3_DTKPB_158409.9	61
ENSMUSG00000001416_Cct3_DTKPB_158410.10	7
ENSMUSG00000001583_Tnk1_DTKPB_223854.1	431
ENSMUSG00000001583_Tnk1_DTKPB_223855.2	218
ENSMUSG00000001583_Tnk1_DTKPB_223856.3	130
ENSMUSG00000001583_Tnk1_DTKPB_223857.4	240
ENSMUSG00000001583_Tnk1_DTKPB_223858.5	356
ENSMUSG00000001583_Tnk1_DTKPB_223859.6	153
ENSMUSG00000001583_Tnk1_DTKPB_223860.7	497
ENSMUSG00000001583_Tnk1_DTKPB_223861.8	18
ENSMUSG00000001583_Tnk1_DTKPB_223862.9	216
ENSMUSG00000001583_Tnk1_DTKPB_223863.10	380
ENSMUSG00000001588_Acap1_TMMB_206033.1	4
ENSMUSG00000001630_Stk38l_DTKPA_188093.5	4
ENSMUSG00000001642_Akr1b3_DTKPB_43816.1	90
ENSMUSG00000001642_Akr1b3_DTKPB_43817.2	364
ENSMUSG00000001642_Akr1b3_DTKPB_43818.3	228
ENSMUSG00000001642_Akr1b3_DTKPB_43819.4	163
ENSMUSG00000001642_Akr1b3_DTKPB_43820.5	1706
ENSMUSG00000001642_Akr1b3_DTKPB_43821.6	186
ENSMUSG00000001642_Akr1b3_DTKPB_43822.7	902
ENSMUSG00000001642_Akr1b3_DTKPB_43823.8	1352
ENSMUSG00000001642_Akr1b3_DTKPB_43824.9	388
ENSMUSG00000001642_Akr1b3_DTKPB_43825.10	659
ENSMUSG00000001751_Naglu_DTKPB_21512.1	518
ENSMUSG00000001751_Naglu_DTKPB_21513.2	563
ENSMUSG00000001751_Naglu_DTKPB_21514.3	335
ENSMUSG00000001751_Naglu_DTKPB_21515.4	346
ENSMUSG00000001751_Naglu_DTKPB_21516.5	539
ENSMUSG00000001751_Naglu_DTKPB_21517.6	68
ENSMUSG00000001751_Naglu_DTKPB_21518.7	459
ENSMUSG00000001751_Naglu_DTKPB_21519.8	614
ENSMUSG00000001751_Naglu_DTKPB_21520.9	243
ENSMUSG00000001751_Naglu_DTKPB_21521.10	183
ENSMUSG00000001783_Rtcb_DTKPA_99666.4	2
ENSMUSG00000001794_Capns1_DTKPB_15829.1	374
ENSMUSG00000001794_Capns1_DTKPB_15830.2	759
ENSMUSG00000001794_Capns1_DTKPB_15831.3	108
ENSMUSG00000001794_Capns1_DTKPB_15832.4	112
ENSMUSG00000001794_Capns1_DTKPB_15833.5	245
ENSMUSG00000001794_Capns1_DTKPB_15834.6	567
ENSMUSG00000001794_Capns1_DTKPB_15835.7	253
ENSMUSG00000001794_Capns1_DTKPB_15836.8	574
ENSMUSG00000001794_Capns1_DTKPB_15837.9	240
ENSMUSG00000001794_Capns1_DTKPB_15838.10	242
ENSMUSG00000001891_Ugp2_DTKPB_57517.1	265
ENSMUSG00000001891_Ugp2_DTKPB_57518.2	202
ENSMUSG00000001891_Ugp2_DTKPB_57519.3	49
ENSMUSG00000001891_Ugp2_DTKPB_57520.4	250
ENSMUSG00000001891_Ugp2_DTKPB_57521.5	98
ENSMUSG00000001891_Ugp2_DTKPB_57522.6	32
ENSMUSG00000001891_Ugp2_DTKPB_57523.7	6
ENSMUSG00000001891_Ugp2_DTKPB_57524.8	44
ENSMUSG00000001891_Ugp2_DTKPB_57525.9	47
ENSMUSG00000001891_Ugp2_DTKPB_57526.10	45
ENSMUSG00000001901_Kcnh6_DTKPB_139337.1	532
ENSMUSG00000001901_Kcnh6_DTKPB_139338.2	394
ENSMUSG00000001901_Kcnh6_DTKPB_139339.3	469
ENSMUSG00000001901_Kcnh6_DTKPB_139340.4	683
ENSMUSG00000001901_Kcnh6_DTKPB_139341.5	482
ENSMUSG00000001901_Kcnh6_DTKPB_139342.6	267
ENSMUSG00000001901_Kcnh6_DTKPB_139343.7	619
ENSMUSG00000001901_Kcnh6_DTKPB_139344.8	513
ENSMUSG00000001901_Kcnh6_DTKPB_139345.9	834
ENSMUSG00000001901_Kcnh6_DTKPB_139346.10	201
ENSMUSG00000001918_Slc1a5_U1A_97981.10	2
ENSMUSG00000001985_Grik3_DTKPA_147194.2	6
ENSMUSG00000001985_Grik3_DTKPA_147198.6	22
ENSMUSG00000001986_Gria3_DTKPB_147203.1	470
ENSMUSG00000001986_Gria3_DTKPB_147204.2	288
ENSMUSG00000001986_Gria3_DTKPB_147205.3	271
ENSMUSG00000001986_Gria3_DTKPB_147206.4	133
ENSMUSG00000001986_Gria3_DTKPB_147207.5	272
ENSMUSG00000001986_Gria3_DTKPB_147208.6	309
ENSMUSG00000001986_Gria3_DTKPB_147209.7	406
ENSMUSG00000001986_Gria3_DTKPB_147210.8	152
ENSMUSG00000001986_Gria3_DTKPB_147211.9	370
ENSMUSG00000001986_Gria3_DTKPB_147212.10	282
ENSMUSG00000001999_Blvra_DTKPB_62091.1	477
ENSMUSG00000001999_Blvra_DTKPB_62092.2	272
ENSMUSG00000001999_Blvra_DTKPB_62093.3	589
ENSMUSG00000001999_Blvra_DTKPB_62094.4	331
ENSMUSG00000001999_Blvra_DTKPB_62095.5	236
ENSMUSG00000001999_Blvra_DTKPB_62096.6	610
ENSMUSG00000001999_Blvra_DTKPB_62097.7	622
ENSMUSG00000001999_Blvra_DTKPB_62098.8	816
ENSMUSG00000001999_Blvra_DTKPB_62099.9	920
ENSMUSG00000002007_Srpk3_DTKPB_198910.1	587
ENSMUSG00000002007_Srpk3_DTKPB_198911.2	700
ENSMUSG00000002007_Srpk3_DTKPB_198912.3	483
ENSMUSG00000002007_Srpk3_DTKPB_198913.4	149
ENSMUSG00000002007_Srpk3_DTKPB_198914.5	659
ENSMUSG00000002007_Srpk3_DTKPB_198915.6	221
ENSMUSG00000002007_Srpk3_DTKPB_198916.7	335
ENSMUSG00000002007_Srpk3_DTKPB_198917.8	752
ENSMUSG00000002007_Srpk3_DTKPB_198918.9	7
ENSMUSG00000002007_Srpk3_DTKPB_198919.10	325
ENSMUSG00000002010_Idh3g_DTKPA_113621.10	30
ENSMUSG00000002012_Pnck_DTKPB_113602.1	153
ENSMUSG00000002012_Pnck_DTKPB_113603.2	57
ENSMUSG00000002012_Pnck_DTKPB_113604.3	438
ENSMUSG00000002012_Pnck_DTKPB_113605.4	453
ENSMUSG00000002012_Pnck_DTKPB_113606.5	242
ENSMUSG00000002012_Pnck_DTKPB_113607.6	223
ENSMUSG00000002012_Pnck_DTKPB_113608.7	451
ENSMUSG00000002012_Pnck_DTKPB_113609.8	255
ENSMUSG00000002012_Pnck_DTKPB_113610.9	445
ENSMUSG00000002012_Pnck_DTKPB_113611.10	107
ENSMUSG00000002033_Cd3g_DTKPA_102638.9	41
ENSMUSG00000002109_Ddb2_ACOCA_40281.7	1
ENSMUSG00000002205_Vrk3_DTKPB_58163.1	1122
ENSMUSG00000002205_Vrk3_DTKPB_58164.2	330
ENSMUSG00000002205_Vrk3_DTKPB_58165.3	728
ENSMUSG00000002205_Vrk3_DTKPB_58166.4	839
ENSMUSG00000002205_Vrk3_DTKPB_58167.5	501
ENSMUSG00000002205_Vrk3_DTKPB_58168.6	510
ENSMUSG00000002205_Vrk3_DTKPB_58169.7	447
ENSMUSG00000002205_Vrk3_DTKPB_58170.8	461
ENSMUSG00000002205_Vrk3_DTKPB_58171.9	406
ENSMUSG00000002205_Vrk3_DTKPB_58172.10	344
ENSMUSG00000002297_Dbf4_DTKPB_209636.1	653
ENSMUSG00000002297_Dbf4_DTKPB_209637.2	440
ENSMUSG00000002297_Dbf4_DTKPB_209638.3	223
ENSMUSG00000002297_Dbf4_DTKPB_209639.4	183
ENSMUSG00000002297_Dbf4_DTKPB_209640.5	302
ENSMUSG00000002297_Dbf4_DTKPB_209641.6	577
ENSMUSG00000002297_Dbf4_DTKPB_209642.7	479
ENSMUSG00000002297_Dbf4_DTKPB_209643.8	99
ENSMUSG00000002297_Dbf4_DTKPB_209644.9	176
ENSMUSG00000002297_Dbf4_DTKPB_209645.10	61
ENSMUSG00000002409_Dyrk1b_DTKPB_178224.1	642
ENSMUSG00000002409_Dyrk1b_DTKPB_178225.2	303
ENSMUSG00000002409_Dyrk1b_DTKPB_178226.3	526
ENSMUSG00000002409_Dyrk1b_DTKPB_178227.4	42
ENSMUSG00000002409_Dyrk1b_DTKPB_178228.5	569
ENSMUSG00000002409_Dyrk1b_DTKPB_178229.6	460
ENSMUSG00000002409_Dyrk1b_DTKPB_178230.7	447
ENSMUSG00000002409_Dyrk1b_DTKPB_178231.8	501
ENSMUSG00000002409_Dyrk1b_DTKPB_178232.9	158
ENSMUSG00000002409_Dyrk1b_DTKPB_178233.10	692
ENSMUSG00000002413_Braf_DTKPA_93714.8	1
ENSMUSG00000002688_Prkd1_DTKPB_29492.1	244
ENSMUSG00000002688_Prkd1_DTKPB_29493.2	517
ENSMUSG00000002688_Prkd1_DTKPB_29494.3	339
ENSMUSG00000002688_Prkd1_DTKPB_29495.4	387
ENSMUSG00000002688_Prkd1_DTKPB_29496.5	427
ENSMUSG00000002688_Prkd1_DTKPB_29497.6	608
ENSMUSG00000002688_Prkd1_DTKPB_29498.7	921
ENSMUSG00000002688_Prkd1_DTKPB_29499.8	445
ENSMUSG00000002688_Prkd1_DTKPB_29500.9	253
ENSMUSG00000002688_Prkd1_DTKPB_29501.10	630
ENSMUSG00000002831_Plin4_TMMA_209826.1	9
ENSMUSG00000002985_Apoe_DTKPA_203950.2	14
ENSMUSG00000002985_Apoe_DTKPA_203954.6	12
ENSMUSG00000002997_Prkar2b_DTKPA_60205.1	6
ENSMUSG00000003053_Cyp2c29_DTKPA_189590.5	23
ENSMUSG00000003099_Ppp5c_DTKPB_78941.2	252
ENSMUSG00000003099_Ppp5c_DTKPB_78942.3	511
ENSMUSG00000003099_Ppp5c_DTKPB_78943.4	67
ENSMUSG00000003099_Ppp5c_DTKPB_78944.5	334
ENSMUSG00000003099_Ppp5c_DTKPB_78945.6	320
ENSMUSG00000003099_Ppp5c_DTKPB_78946.7	54
ENSMUSG00000003099_Ppp5c_DTKPB_78947.8	268
ENSMUSG00000003099_Ppp5c_DTKPB_78948.9	212
ENSMUSG00000003099_Ppp5c_DTKPB_78949.10	556
ENSMUSG00000003119_Cdk12_DTKPB_59935.1	59
ENSMUSG00000003119_Cdk12_DTKPB_59936.2	390
ENSMUSG00000003119_Cdk12_DTKPB_59937.3	186
ENSMUSG00000003119_Cdk12_DTKPB_59938.4	106
ENSMUSG00000003119_Cdk12_DTKPB_59939.5	214
ENSMUSG00000003119_Cdk12_DTKPB_59940.6	52
ENSMUSG00000003119_Cdk12_DTKPB_59941.7	109
ENSMUSG00000003119_Cdk12_DTKPB_59942.8	106
ENSMUSG00000003119_Cdk12_DTKPB_59943.9	53
ENSMUSG00000003119_Cdk12_DTKPB_59944.10	192
ENSMUSG00000003228_Grk5_DTKPB_186300.2	287
ENSMUSG00000003228_Grk5_DTKPB_186301.3	505
ENSMUSG00000003228_Grk5_DTKPB_186302.4	343
ENSMUSG00000003228_Grk5_DTKPB_186303.5	576
ENSMUSG00000003228_Grk5_DTKPB_186304.6	186
ENSMUSG00000003228_Grk5_DTKPB_186305.7	97
ENSMUSG00000003228_Grk5_DTKPB_186306.8	376
ENSMUSG00000003228_Grk5_DTKPB_186307.9	130
ENSMUSG00000003228_Grk5_DTKPB_186308.10	556
ENSMUSG00000003273_Car11_DTKPB_159933.1	189
ENSMUSG00000003273_Car11_DTKPB_159934.2	306
ENSMUSG00000003273_Car11_DTKPB_159935.3	30
ENSMUSG00000003273_Car11_DTKPB_159936.4	594
ENSMUSG00000003273_Car11_DTKPB_159937.5	193
ENSMUSG00000003273_Car11_DTKPB_159938.6	304
ENSMUSG00000003273_Car11_DTKPB_159939.7	90
ENSMUSG00000003273_Car11_DTKPB_159940.8	349
ENSMUSG00000003273_Car11_DTKPB_159941.9	267
ENSMUSG00000003273_Car11_DTKPB_159942.10	172
ENSMUSG00000003283_Hck_DTKPA_118583.5	21
ENSMUSG00000003283_Hck_DTKPA_118587.9	5
ENSMUSG00000003345_Csnk1g2_DTKPA_166535.3	1
ENSMUSG00000003352_Cacnb3_DTKPA_82104.1	34
ENSMUSG00000003352_Cacnb3_DTKPA_82111.8	22
ENSMUSG00000003518_Dusp3_DTKPB_112311.1	379
ENSMUSG00000003518_Dusp3_DTKPB_112312.2	117
ENSMUSG00000003518_Dusp3_DTKPB_112313.3	434
ENSMUSG00000003518_Dusp3_DTKPB_112314.4	261
ENSMUSG00000003518_Dusp3_DTKPB_112315.5	444
ENSMUSG00000003518_Dusp3_DTKPB_112316.6	724
ENSMUSG00000003518_Dusp3_DTKPB_112317.7	235
ENSMUSG00000003518_Dusp3_DTKPB_112318.8	147
ENSMUSG00000003518_Dusp3_DTKPB_112319.9	304
ENSMUSG00000003518_Dusp3_DTKPB_112320.10	319
ENSMUSG00000003526_Prodh_DTKPB_28018.1	714
ENSMUSG00000003526_Prodh_DTKPB_28019.2	143
ENSMUSG00000003526_Prodh_DTKPB_28020.3	406
ENSMUSG00000003526_Prodh_DTKPB_28021.4	657
ENSMUSG00000003526_Prodh_DTKPB_28022.5	43
ENSMUSG00000003526_Prodh_DTKPB_28023.6	464
ENSMUSG00000003526_Prodh_DTKPB_28024.7	231
ENSMUSG00000003526_Prodh_DTKPB_28025.8	271
ENSMUSG00000003526_Prodh_DTKPB_28026.9	422
ENSMUSG00000003526_Prodh_DTKPB_28027.10	643
ENSMUSG00000003534_Ddr1_DTKPA_171565.10	2
ENSMUSG00000003617_Cp_DTKPB_3954.1	529
ENSMUSG00000003617_Cp_DTKPB_3955.2	424
ENSMUSG00000003617_Cp_DTKPB_3956.3	510
ENSMUSG00000003617_Cp_DTKPB_3957.4	478
ENSMUSG00000003617_Cp_DTKPB_3958.5	361
ENSMUSG00000003617_Cp_DTKPB_3959.6	445
ENSMUSG00000003617_Cp_DTKPB_3960.7	247
ENSMUSG00000003617_Cp_DTKPB_3961.8	1093
ENSMUSG00000003617_Cp_DTKPB_3962.9	204
ENSMUSG00000003617_Cp_DTKPB_3963.10	408
ENSMUSG00000003623_Crot_DTKPB_206564.1	758
ENSMUSG00000003623_Crot_DTKPB_206565.2	248
ENSMUSG00000003623_Crot_DTKPB_206566.3	713
ENSMUSG00000003623_Crot_DTKPB_206567.4	130
ENSMUSG00000003623_Crot_DTKPB_206568.5	411
ENSMUSG00000003623_Crot_DTKPB_206569.6	891
ENSMUSG00000003623_Crot_DTKPB_206570.7	381
ENSMUSG00000003623_Crot_DTKPB_206571.8	229
ENSMUSG00000003623_Crot_DTKPB_206572.9	371
ENSMUSG00000003623_Crot_DTKPB_206573.10	601
ENSMUSG00000003746_Man1a_DTKPB_195474.1	556
ENSMUSG00000003746_Man1a_DTKPB_195475.2	128
ENSMUSG00000003746_Man1a_DTKPB_195476.3	766
ENSMUSG00000003746_Man1a_DTKPB_195477.4	402
ENSMUSG00000003746_Man1a_DTKPB_195478.5	578
ENSMUSG00000003746_Man1a_DTKPB_195479.6	422
ENSMUSG00000003746_Man1a_DTKPB_195480.7	575
ENSMUSG00000003746_Man1a_DTKPB_195481.8	181
ENSMUSG00000003746_Man1a_DTKPB_195482.9	204
ENSMUSG00000003746_Man1a_DTKPB_195483.10	514
ENSMUSG00000003752_Itpkc_DTKPA_111018.9	31
ENSMUSG00000003752_Itpkc_DTKPA_111019.10	10
ENSMUSG00000003762_Adck4_DTKPB_136328.1	312
ENSMUSG00000003762_Adck4_DTKPB_136329.2	343
ENSMUSG00000003762_Adck4_DTKPB_136330.3	416
ENSMUSG00000003762_Adck4_DTKPB_136331.4	319
ENSMUSG00000003762_Adck4_DTKPB_136332.5	356
ENSMUSG00000003762_Adck4_DTKPB_136333.6	470
ENSMUSG00000003762_Adck4_DTKPB_136334.7	178
ENSMUSG00000003762_Adck4_DTKPB_136335.8	340
ENSMUSG00000003762_Adck4_DTKPB_136336.9	163
ENSMUSG00000003762_Adck4_DTKPB_136337.10	212
ENSMUSG00000003808_Farsa_DTKPB_59818.1	195
ENSMUSG00000003808_Farsa_DTKPB_59819.2	745
ENSMUSG00000003808_Farsa_DTKPB_59820.3	143
ENSMUSG00000003808_Farsa_DTKPB_59821.4	21
ENSMUSG00000003808_Farsa_DTKPB_59822.5	5
ENSMUSG00000003808_Farsa_DTKPB_59823.6	3
ENSMUSG00000003808_Farsa_DTKPB_59825.8	337
ENSMUSG00000003808_Farsa_DTKPB_59826.9	59
ENSMUSG00000003808_Farsa_DTKPB_59827.10	24
ENSMUSG00000003810_Mast2_DTKPA_144781.5	23
ENSMUSG00000003814_Calr_DTKPB_144767.1	490
ENSMUSG00000003814_Calr_DTKPB_144768.2	344
ENSMUSG00000003814_Calr_DTKPB_144769.3	220
ENSMUSG00000003814_Calr_DTKPB_144770.4	251
ENSMUSG00000003814_Calr_DTKPB_144771.5	545
ENSMUSG00000003814_Calr_DTKPB_144772.6	587
ENSMUSG00000003814_Calr_DTKPB_144773.7	539
ENSMUSG00000003814_Calr_DTKPB_144774.8	873
ENSMUSG00000003814_Calr_DTKPB_144775.9	378
ENSMUSG00000003814_Calr_DTKPB_144776.10	27
ENSMUSG00000003863_Ppfia3_DTKPA_118443.5	2
ENSMUSG00000004056_Akt2_DTKPB_189276.1	319
ENSMUSG00000004056_Akt2_DTKPB_189277.2	186
ENSMUSG00000004056_Akt2_DTKPB_189278.3	172
ENSMUSG00000004056_Akt2_DTKPB_189279.4	536
ENSMUSG00000004056_Akt2_DTKPB_189280.5	436
ENSMUSG00000004056_Akt2_DTKPB_189281.6	364
ENSMUSG00000004056_Akt2_DTKPB_189282.7	220
ENSMUSG00000004056_Akt2_DTKPB_189283.8	338
ENSMUSG00000004056_Akt2_DTKPB_189284.9	759
ENSMUSG00000004056_Akt2_DTKPB_189285.10	228
ENSMUSG00000004207_Psap_DTKPB_43223.1	204
ENSMUSG00000004207_Psap_DTKPB_43224.2	157
ENSMUSG00000004207_Psap_DTKPB_43225.3	95
ENSMUSG00000004207_Psap_DTKPB_43226.4	116
ENSMUSG00000004207_Psap_DTKPB_43227.5	475
ENSMUSG00000004207_Psap_DTKPB_43228.6	279
ENSMUSG00000004207_Psap_DTKPB_43229.7	81
ENSMUSG00000004207_Psap_DTKPB_43230.8	229
ENSMUSG00000004207_Psap_DTKPB_43231.9	63
ENSMUSG00000004207_Psap_DTKPB_43232.10	217
ENSMUSG00000004221_Ikbkg_DTKPA_212106.1	10
ENSMUSG00000004263_Atn1_GEB_102564.5	172
ENSMUSG00000004341_Gpx6_DTKPA_223257.9	19
ENSMUSG00000004344_Gpx5_DTKPB_223259.1	179
ENSMUSG00000004344_Gpx5_DTKPB_223260.2	1
ENSMUSG00000004344_Gpx5_DTKPB_223261.3	326
ENSMUSG00000004344_Gpx5_DTKPB_223262.4	433
ENSMUSG00000004344_Gpx5_DTKPB_223263.5	347
ENSMUSG00000004344_Gpx5_DTKPB_223264.6	413
ENSMUSG00000004344_Gpx5_DTKPB_223265.7	468
ENSMUSG00000004344_Gpx5_DTKPB_223266.8	134
ENSMUSG00000004344_Gpx5_DTKPB_223267.9	427
ENSMUSG00000004344_Gpx5_DTKPB_223268.10	268
ENSMUSG00000004591_Pkn2_DTKPA_45227.3	14
ENSMUSG00000004768_Rab23_SPB_41988.6	4
ENSMUSG00000004815_Dgkq_DTKPB_20934.1	275
ENSMUSG00000004815_Dgkq_DTKPB_20935.2	993
ENSMUSG00000004815_Dgkq_DTKPB_20936.3	107
ENSMUSG00000004815_Dgkq_DTKPB_20937.4	450
ENSMUSG00000004815_Dgkq_DTKPB_20938.5	316
ENSMUSG00000004815_Dgkq_DTKPB_20939.6	718
ENSMUSG00000004815_Dgkq_DTKPB_20940.7	298
ENSMUSG00000004815_Dgkq_DTKPB_20941.8	600
ENSMUSG00000004815_Dgkq_DTKPB_20942.9	471
ENSMUSG00000004815_Dgkq_DTKPB_20943.10	599
ENSMUSG00000004902_Slc25a18_DTKPB_175633.1	131
ENSMUSG00000004902_Slc25a18_DTKPB_175634.2	559
ENSMUSG00000004902_Slc25a18_DTKPB_175635.3	430
ENSMUSG00000004902_Slc25a18_DTKPB_175636.4	296
ENSMUSG00000004902_Slc25a18_DTKPB_175637.5	656
ENSMUSG00000004902_Slc25a18_DTKPB_175638.6	110
ENSMUSG00000004902_Slc25a18_DTKPB_175639.7	129
ENSMUSG00000004902_Slc25a18_DTKPB_175640.8	317
ENSMUSG00000004902_Slc25a18_DTKPB_175641.9	211
ENSMUSG00000004902_Slc25a18_DTKPB_175642.10	146
ENSMUSG00000004933_Matk_DTKPB_201170.1	324
ENSMUSG00000004933_Matk_DTKPB_201171.2	438
ENSMUSG00000004933_Matk_DTKPB_201172.3	272
ENSMUSG00000004933_Matk_DTKPB_201173.4	681
ENSMUSG00000004933_Matk_DTKPB_201174.5	773
ENSMUSG00000004933_Matk_DTKPB_201175.6	241
ENSMUSG00000004933_Matk_DTKPB_201176.7	284
ENSMUSG00000004933_Matk_DTKPB_201177.8	287
ENSMUSG00000004933_Matk_DTKPB_201178.9	804
ENSMUSG00000004933_Matk_DTKPB_201179.10	495
ENSMUSG00000005034_Prkacb_DTKPB_222988.1	345
ENSMUSG00000005034_Prkacb_DTKPB_222989.2	647
ENSMUSG00000005034_Prkacb_DTKPB_222991.4	309
ENSMUSG00000005034_Prkacb_DTKPB_222992.5	392
ENSMUSG00000005034_Prkacb_DTKPB_222993.6	341
ENSMUSG00000005034_Prkacb_DTKPB_222994.7	406
ENSMUSG00000005034_Prkacb_DTKPB_222995.8	489
ENSMUSG00000005034_Prkacb_DTKPB_222996.9	223
ENSMUSG00000005034_Prkacb_DTKPB_222997.10	261
ENSMUSG00000005232_G6pc2_DTKPB_225140.1	286
ENSMUSG00000005232_G6pc2_DTKPB_225141.2	728
ENSMUSG00000005232_G6pc2_DTKPB_225142.3	415
ENSMUSG00000005232_G6pc2_DTKPB_225143.4	95
ENSMUSG00000005232_G6pc2_DTKPB_225144.5	263
ENSMUSG00000005232_G6pc2_DTKPB_225145.6	140
ENSMUSG00000005232_G6pc2_DTKPB_225146.7	41
ENSMUSG00000005232_G6pc2_DTKPB_225147.8	238
ENSMUSG00000005232_G6pc2_DTKPB_225148.9	487
ENSMUSG00000005232_G6pc2_DTKPB_225149.10	220
ENSMUSG00000005237_Dnah2_SPB_225120.1	1
ENSMUSG00000005320_Fgfr4_DTKPB_189036.1	460
ENSMUSG00000005320_Fgfr4_DTKPB_189037.2	858
ENSMUSG00000005320_Fgfr4_DTKPB_189038.3	255
ENSMUSG00000005320_Fgfr4_DTKPB_189039.4	518
ENSMUSG00000005320_Fgfr4_DTKPB_189040.5	61
ENSMUSG00000005320_Fgfr4_DTKPB_189041.6	235
ENSMUSG00000005320_Fgfr4_DTKPB_189042.7	147
ENSMUSG00000005320_Fgfr4_DTKPB_189043.8	304
ENSMUSG00000005320_Fgfr4_DTKPB_189044.9	389
ENSMUSG00000005320_Fgfr4_DTKPB_189045.10	401
ENSMUSG00000005339_Fcer1a_DTKPA_104217.8	98
ENSMUSG00000005465_Il27ra_MPB_8938.3	1
ENSMUSG00000005469_Prkaca_DTKPB_8916.1	287
ENSMUSG00000005469_Prkaca_DTKPB_8917.2	181
ENSMUSG00000005469_Prkaca_DTKPB_8918.3	486
ENSMUSG00000005469_Prkaca_DTKPB_8919.4	478
ENSMUSG00000005469_Prkaca_DTKPB_8920.5	397
ENSMUSG00000005469_Prkaca_DTKPB_8921.6	441
ENSMUSG00000005469_Prkaca_DTKPB_8922.7	265
ENSMUSG00000005469_Prkaca_DTKPB_8923.8	217
ENSMUSG00000005469_Prkaca_DTKPB_8924.9	60
ENSMUSG00000005469_Prkaca_DTKPB_8925.10	265
ENSMUSG00000005470_Asf1b_GEB_93063.7	22
ENSMUSG00000005510_Ndufs3_DTKPB_132662.2	94
ENSMUSG00000005510_Ndufs3_DTKPB_132663.3	130
ENSMUSG00000005510_Ndufs3_DTKPB_132664.4	8
ENSMUSG00000005510_Ndufs3_DTKPB_132665.5	42
ENSMUSG00000005510_Ndufs3_DTKPB_132666.6	70
ENSMUSG00000005510_Ndufs3_DTKPB_132667.7	253
ENSMUSG00000005510_Ndufs3_DTKPB_132668.8	127
ENSMUSG00000005510_Ndufs3_DTKPB_132669.9	153
ENSMUSG00000005510_Ndufs3_DTKPB_132670.10	253
ENSMUSG00000005553_Atp4a_DTKPB_15254.1	14
ENSMUSG00000005553_Atp4a_DTKPB_15255.2	502
ENSMUSG00000005553_Atp4a_DTKPB_15256.3	608
ENSMUSG00000005553_Atp4a_DTKPB_15257.4	182
ENSMUSG00000005553_Atp4a_DTKPB_15258.5	372
ENSMUSG00000005553_Atp4a_DTKPB_15259.6	349
ENSMUSG00000005553_Atp4a_DTKPB_15260.7	245
ENSMUSG00000005553_Atp4a_DTKPB_15261.8	314
ENSMUSG00000005553_Atp4a_DTKPB_15262.9	644
ENSMUSG00000005553_Atp4a_DTKPB_15263.10	161
ENSMUSG00000005672_Kit_DTKPB_62211.1	377
ENSMUSG00000005672_Kit_DTKPB_62212.2	172
ENSMUSG00000005672_Kit_DTKPB_62213.3	388
ENSMUSG00000005672_Kit_DTKPB_62214.4	616
ENSMUSG00000005672_Kit_DTKPB_62215.5	138
ENSMUSG00000005672_Kit_DTKPB_62216.6	95
ENSMUSG00000005672_Kit_DTKPB_62217.7	114
ENSMUSG00000005672_Kit_DTKPB_62218.8	387
ENSMUSG00000005672_Kit_DTKPB_62219.9	406
ENSMUSG00000005672_Kit_DTKPB_62220.10	351
ENSMUSG00000005677_Nr1i3_DTKPB_62191.1	437
ENSMUSG00000005677_Nr1i3_DTKPB_62192.2	340
ENSMUSG00000005677_Nr1i3_DTKPB_62193.3	567
ENSMUSG00000005677_Nr1i3_DTKPB_62194.4	642
ENSMUSG00000005677_Nr1i3_DTKPB_62195.5	354
ENSMUSG00000005677_Nr1i3_DTKPB_62196.6	452
ENSMUSG00000005677_Nr1i3_DTKPB_62197.7	148
ENSMUSG00000005677_Nr1i3_DTKPB_62198.8	369
ENSMUSG00000005677_Nr1i3_DTKPB_62199.9	393
ENSMUSG00000005677_Nr1i3_DTKPB_62200.10	270
ENSMUSG00000005681_Apoa2_SPA_155255.5	54
ENSMUSG00000005683_Cs_DTKPA_155231.1	1
ENSMUSG00000005716_Pvalb_DTKPB_220086.1	215
ENSMUSG00000005716_Pvalb_DTKPB_220087.2	131
ENSMUSG00000005716_Pvalb_DTKPB_220088.3	358
ENSMUSG00000005716_Pvalb_DTKPB_220089.4	183
ENSMUSG00000005716_Pvalb_DTKPB_220090.5	219
ENSMUSG00000005716_Pvalb_DTKPB_220091.6	323
ENSMUSG00000005716_Pvalb_DTKPB_220092.7	222
ENSMUSG00000005716_Pvalb_DTKPB_220093.8	164
ENSMUSG00000005716_Pvalb_DTKPB_220094.9	66
ENSMUSG00000005716_Pvalb_DTKPB_220095.10	200
ENSMUSG00000005763_Cd247_DTKPB_26366.1	166
ENSMUSG00000005763_Cd247_DTKPB_26367.2	428
ENSMUSG00000005763_Cd247_DTKPB_26368.3	215
ENSMUSG00000005763_Cd247_DTKPB_26369.4	393
ENSMUSG00000005763_Cd247_DTKPB_26370.5	339
ENSMUSG00000005763_Cd247_DTKPB_26371.6	362
ENSMUSG00000005763_Cd247_DTKPB_26373.8	153
ENSMUSG00000005763_Cd247_DTKPB_26374.9	314
ENSMUSG00000005763_Cd247_DTKPB_26375.10	430
ENSMUSG00000005800_Mmp8_DTKPA_53365.6	11
ENSMUSG00000005899_Smpd4_DTKPA_129786.7	10
ENSMUSG00000005949_Ctns_DTKPB_101562.1	348
ENSMUSG00000005949_Ctns_DTKPB_101563.2	256
ENSMUSG00000005949_Ctns_DTKPB_101564.3	197
ENSMUSG00000005949_Ctns_DTKPB_101565.4	75
ENSMUSG00000005949_Ctns_DTKPB_101566.5	336
ENSMUSG00000005949_Ctns_DTKPB_101567.6	692
ENSMUSG00000005949_Ctns_DTKPB_101568.7	118
ENSMUSG00000005949_Ctns_DTKPB_101569.8	507
ENSMUSG00000005949_Ctns_DTKPB_101570.9	227
ENSMUSG00000005949_Ctns_DTKPB_101571.10	256
ENSMUSG00000005952_Trpv1_DTKPB_102580.1	398
ENSMUSG00000005952_Trpv1_DTKPB_102581.2	498
ENSMUSG00000005952_Trpv1_DTKPB_102582.3	293
ENSMUSG00000005952_Trpv1_DTKPB_102583.4	257
ENSMUSG00000005952_Trpv1_DTKPB_102584.5	434
ENSMUSG00000005952_Trpv1_DTKPB_102585.6	158
ENSMUSG00000005952_Trpv1_DTKPB_102586.7	592
ENSMUSG00000005952_Trpv1_DTKPB_102587.8	269
ENSMUSG00000005952_Trpv1_DTKPB_102589.10	794
ENSMUSG00000005958_Ephb3_DTKPA_17415.1	62
ENSMUSG00000005958_Ephb3_DTKPA_17420.6	11
ENSMUSG00000005980_Dnase1_DTKPA_203754.6	24
ENSMUSG00000006058_Snf8_DTKPB_53830.1	41
ENSMUSG00000006058_Snf8_DTKPB_53831.2	416
ENSMUSG00000006058_Snf8_DTKPB_53832.3	24
ENSMUSG00000006058_Snf8_DTKPB_53833.4	65
ENSMUSG00000006058_Snf8_DTKPB_53834.5	18
ENSMUSG00000006058_Snf8_DTKPB_53835.6	132
ENSMUSG00000006058_Snf8_DTKPB_53836.7	287
ENSMUSG00000006058_Snf8_DTKPB_53837.8	416
ENSMUSG00000006058_Snf8_DTKPB_53838.9	56
ENSMUSG00000006058_Snf8_DTKPB_53839.10	92
ENSMUSG00000006127_Inpp5k_DTKPB_26646.1	202
ENSMUSG00000006127_Inpp5k_DTKPB_26647.2	181
ENSMUSG00000006127_Inpp5k_DTKPB_26648.3	209
ENSMUSG00000006127_Inpp5k_DTKPB_26649.4	152
ENSMUSG00000006127_Inpp5k_DTKPB_26650.5	182
ENSMUSG00000006127_Inpp5k_DTKPB_26651.6	136
ENSMUSG00000006127_Inpp5k_DTKPB_26652.7	106
ENSMUSG00000006127_Inpp5k_DTKPB_26653.8	266
ENSMUSG00000006127_Inpp5k_DTKPB_26654.9	398
ENSMUSG00000006127_Inpp5k_DTKPB_26655.10	60
ENSMUSG00000006216_Clcnkb_DTKPB_191196.1	93
ENSMUSG00000006216_Clcnkb_DTKPB_191197.2	306
ENSMUSG00000006216_Clcnkb_DTKPB_191198.3	417
ENSMUSG00000006216_Clcnkb_DTKPB_191199.4	272
ENSMUSG00000006216_Clcnkb_DTKPB_191200.5	143
ENSMUSG00000006216_Clcnkb_DTKPB_191201.6	624
ENSMUSG00000006216_Clcnkb_DTKPB_191202.7	580
ENSMUSG00000006216_Clcnkb_DTKPB_191203.8	791
ENSMUSG00000006216_Clcnkb_DTKPB_191204.9	225
ENSMUSG00000006216_Clcnkb_DTKPB_191205.10	198
ENSMUSG00000006235_Epor_DTKPB_90843.1	185
ENSMUSG00000006235_Epor_DTKPB_90844.2	164
ENSMUSG00000006235_Epor_DTKPB_90845.3	348
ENSMUSG00000006235_Epor_DTKPB_90846.4	230
ENSMUSG00000006235_Epor_DTKPB_90847.5	236
ENSMUSG00000006235_Epor_DTKPB_90848.6	507
ENSMUSG00000006235_Epor_DTKPB_90849.7	221
ENSMUSG00000006235_Epor_DTKPB_90850.8	472
ENSMUSG00000006235_Epor_DTKPB_90851.9	882
ENSMUSG00000006235_Epor_DTKPB_90852.10	386
ENSMUSG00000006273_Atp6v1b2_DTKPA_208870.10	1
ENSMUSG00000006304_Arpc2_DTKPB_186839.1	380
ENSMUSG00000006304_Arpc2_DTKPB_186840.2	161
ENSMUSG00000006304_Arpc2_DTKPB_186841.3	180
ENSMUSG00000006304_Arpc2_DTKPB_186842.4	190
ENSMUSG00000006304_Arpc2_DTKPB_186843.5	275
ENSMUSG00000006304_Arpc2_DTKPB_186844.6	112
ENSMUSG00000006304_Arpc2_DTKPB_186845.7	98
ENSMUSG00000006304_Arpc2_DTKPB_186846.8	152
ENSMUSG00000006304_Arpc2_DTKPB_186847.9	232
ENSMUSG00000006304_Arpc2_DTKPB_186848.10	217
ENSMUSG00000006445_Epha2_DTKPB_67147.1	543
ENSMUSG00000006445_Epha2_DTKPB_67148.2	744
ENSMUSG00000006445_Epha2_DTKPB_67149.3	168
ENSMUSG00000006445_Epha2_DTKPB_67150.4	661
ENSMUSG00000006445_Epha2_DTKPB_67151.5	400
ENSMUSG00000006445_Epha2_DTKPB_67152.6	484
ENSMUSG00000006445_Epha2_DTKPB_67153.7	581
ENSMUSG00000006445_Epha2_DTKPB_67154.8	270
ENSMUSG00000006445_Epha2_DTKPB_67155.9	264
ENSMUSG00000006445_Epha2_DTKPB_67156.10	476
ENSMUSG00000006641_Slc5a6_DTKPA_147736.4	25
ENSMUSG00000006675_P4htm_DTKPB_121664.1	292
ENSMUSG00000006675_P4htm_DTKPB_121665.2	669
ENSMUSG00000006675_P4htm_DTKPB_121666.3	378
ENSMUSG00000006675_P4htm_DTKPB_121667.4	531
ENSMUSG00000006675_P4htm_DTKPB_121668.5	920
ENSMUSG00000006675_P4htm_DTKPB_121669.6	570
ENSMUSG00000006675_P4htm_DTKPB_121670.7	389
ENSMUSG00000006675_P4htm_DTKPB_121671.8	175
ENSMUSG00000006675_P4htm_DTKPB_121672.9	410
ENSMUSG00000006675_P4htm_DTKPB_121673.10	446
ENSMUSG00000006717_Acot13_DTKPA_192308.4	33
ENSMUSG00000006728_Cdk4_DTKPA_48542.10	5
ENSMUSG00000006740_Kif5b_DTKPA_217225.10	16
ENSMUSG00000006920_Ezh1_SPB_84965.2	1
ENSMUSG00000007030_Vwa7_DTKPB_99379.1	161
ENSMUSG00000007030_Vwa7_DTKPB_99380.2	201
ENSMUSG00000007030_Vwa7_DTKPB_99381.3	473
ENSMUSG00000007030_Vwa7_DTKPB_99382.4	606
ENSMUSG00000007030_Vwa7_DTKPB_99383.5	515
ENSMUSG00000007030_Vwa7_DTKPB_99384.6	106
ENSMUSG00000007030_Vwa7_DTKPB_99385.7	257
ENSMUSG00000007030_Vwa7_DTKPB_99386.8	212
ENSMUSG00000007030_Vwa7_DTKPB_99387.9	480
ENSMUSG00000007030_Vwa7_DTKPB_99388.10	214
ENSMUSG00000007038_Neu1_DTKPB_99319.1	333
ENSMUSG00000007038_Neu1_DTKPB_99320.2	190
ENSMUSG00000007038_Neu1_DTKPB_99321.3	239
ENSMUSG00000007038_Neu1_DTKPB_99322.4	252
ENSMUSG00000007038_Neu1_DTKPB_99323.5	516
ENSMUSG00000007038_Neu1_DTKPB_99324.6	198
ENSMUSG00000007038_Neu1_DTKPB_99325.7	762
ENSMUSG00000007038_Neu1_DTKPB_99326.8	381
ENSMUSG00000007038_Neu1_DTKPB_99327.9	236
ENSMUSG00000007038_Neu1_DTKPB_99328.10	129
ENSMUSG00000007050_Lsm2_DTKPB_40086.2	10
ENSMUSG00000007050_Lsm2_DTKPB_40087.3	126
ENSMUSG00000007050_Lsm2_DTKPB_40088.4	420
ENSMUSG00000007050_Lsm2_DTKPB_40089.5	8
ENSMUSG00000007050_Lsm2_DTKPB_40092.8	58
ENSMUSG00000007050_Lsm2_DTKPB_40094.10	229
ENSMUSG00000007411_Mark3_DTKPB_9476.1	973
ENSMUSG00000007411_Mark3_DTKPB_9477.2	500
ENSMUSG00000007411_Mark3_DTKPB_9478.3	376
ENSMUSG00000007411_Mark3_DTKPB_9479.4	401
ENSMUSG00000007411_Mark3_DTKPB_9480.5	364
ENSMUSG00000007411_Mark3_DTKPB_9481.6	544
ENSMUSG00000007411_Mark3_DTKPB_9482.7	554
ENSMUSG00000007411_Mark3_DTKPB_9483.8	430
ENSMUSG00000007411_Mark3_DTKPB_9484.9	520
ENSMUSG00000007411_Mark3_DTKPB_9485.10	252
ENSMUSG00000007564_Ppp2r1a_DTKPA_31669.8	18
ENSMUSG00000007591_Tssk4_DTKPB_217466.1	702
ENSMUSG00000007591_Tssk4_DTKPB_217467.2	321
ENSMUSG00000007591_Tssk4_DTKPB_217468.3	312
ENSMUSG00000007591_Tssk4_DTKPB_217469.4	317
ENSMUSG00000007591_Tssk4_DTKPB_217470.5	461
ENSMUSG00000007591_Tssk4_DTKPB_217471.6	633
ENSMUSG00000007591_Tssk4_DTKPB_217472.7	318
ENSMUSG00000007591_Tssk4_DTKPB_217473.8	494
ENSMUSG00000007591_Tssk4_DTKPB_217474.9	636
ENSMUSG00000007591_Tssk4_DTKPB_217475.10	158
ENSMUSG00000007653_Gabrb2_DTKPA_136387.10	37
ENSMUSG00000007836_Hnrnpa0_ACOCA_157615.5	1
ENSMUSG00000008153_Clstn3_MPB_45540.6	13
ENSMUSG00000008590_Htr3b_MPB_200958.9	21
ENSMUSG00000009291_Pttg1ip_MPB_129857.8	4
ENSMUSG00000009376_Met_DTKPB_60075.1	803
ENSMUSG00000009376_Met_DTKPB_60076.2	182
ENSMUSG00000009376_Met_DTKPB_60077.3	504
ENSMUSG00000009376_Met_DTKPB_60078.4	749
ENSMUSG00000009376_Met_DTKPB_60079.5	502
ENSMUSG00000009376_Met_DTKPB_60080.6	200
ENSMUSG00000009376_Met_DTKPB_60081.7	395
ENSMUSG00000009376_Met_DTKPB_60082.8	477
ENSMUSG00000009376_Met_DTKPB_60083.9	278
ENSMUSG00000009376_Met_DTKPB_60084.10	282
ENSMUSG00000009545_Kcnq1_DTKPB_18642.1	317
ENSMUSG00000009545_Kcnq1_DTKPB_18643.2	164
ENSMUSG00000009545_Kcnq1_DTKPB_18644.3	551
ENSMUSG00000009545_Kcnq1_DTKPB_18645.4	311
ENSMUSG00000009545_Kcnq1_DTKPB_18646.5	70
ENSMUSG00000009545_Kcnq1_DTKPB_18647.6	813
ENSMUSG00000009545_Kcnq1_DTKPB_18648.7	179
ENSMUSG00000009545_Kcnq1_DTKPB_18649.8	366
ENSMUSG00000009545_Kcnq1_DTKPB_18650.9	522
ENSMUSG00000009545_Kcnq1_DTKPB_18651.10	529
ENSMUSG00000009555_Cdk9_DTKPB_161281.1	15
ENSMUSG00000009555_Cdk9_DTKPB_161283.3	7
ENSMUSG00000009555_Cdk9_DTKPB_161284.4	58
ENSMUSG00000009555_Cdk9_DTKPB_161285.5	55
ENSMUSG00000009555_Cdk9_DTKPB_161287.7	17
ENSMUSG00000009555_Cdk9_DTKPB_161288.8	17
ENSMUSG00000009555_Cdk9_DTKPB_161289.9	9
ENSMUSG00000009555_Cdk9_DTKPB_161290.10	10
ENSMUSG00000009647_Mcu_TMMA_200884.5	13
ENSMUSG00000009681_Bcr_DTKPB_82174.1	75
ENSMUSG00000009681_Bcr_DTKPB_82175.2	216
ENSMUSG00000009681_Bcr_DTKPB_82176.3	1022
ENSMUSG00000009681_Bcr_DTKPB_82177.4	475
ENSMUSG00000009681_Bcr_DTKPB_82178.5	359
ENSMUSG00000009681_Bcr_DTKPB_82179.6	451
ENSMUSG00000009681_Bcr_DTKPB_82180.7	332
ENSMUSG00000009681_Bcr_DTKPB_82181.8	961
ENSMUSG00000009681_Bcr_DTKPB_82182.9	266
ENSMUSG00000009681_Bcr_DTKPB_82183.10	177
ENSMUSG00000009828_Ick_DTKPB_70379.1	292
ENSMUSG00000009828_Ick_DTKPB_70380.2	353
ENSMUSG00000009828_Ick_DTKPB_70381.3	443
ENSMUSG00000009828_Ick_DTKPB_70382.4	625
ENSMUSG00000009828_Ick_DTKPB_70383.5	956
ENSMUSG00000009828_Ick_DTKPB_70384.6	192
ENSMUSG00000009828_Ick_DTKPB_70385.7	407
ENSMUSG00000009828_Ick_DTKPB_70386.8	216
ENSMUSG00000009828_Ick_DTKPB_70387.9	425
ENSMUSG00000009828_Ick_DTKPB_70388.10	662
ENSMUSG00000010025_Aldh3a2_DTKPB_4454.1	184
ENSMUSG00000010025_Aldh3a2_DTKPB_4455.2	317
ENSMUSG00000010025_Aldh3a2_DTKPB_4456.3	562
ENSMUSG00000010025_Aldh3a2_DTKPB_4457.4	456
ENSMUSG00000010025_Aldh3a2_DTKPB_4458.5	215
ENSMUSG00000010025_Aldh3a2_DTKPB_4459.6	342
ENSMUSG00000010025_Aldh3a2_DTKPB_4460.7	285
ENSMUSG00000010025_Aldh3a2_DTKPB_4461.8	128
ENSMUSG00000010025_Aldh3a2_DTKPB_4462.9	279
ENSMUSG00000010025_Aldh3a2_DTKPB_4463.10	106
ENSMUSG00000010066_Cacna2d2_DTKPB_121964.1	436
ENSMUSG00000010066_Cacna2d2_DTKPB_121965.2	199
ENSMUSG00000010066_Cacna2d2_DTKPB_121966.3	409
ENSMUSG00000010066_Cacna2d2_DTKPB_121967.4	200
ENSMUSG00000010066_Cacna2d2_DTKPB_121968.5	329
ENSMUSG00000010066_Cacna2d2_DTKPB_121969.6	96
ENSMUSG00000010066_Cacna2d2_DTKPB_121970.7	314
ENSMUSG00000010066_Cacna2d2_DTKPB_121971.8	117
ENSMUSG00000010066_Cacna2d2_DTKPB_121972.9	185
ENSMUSG00000010066_Cacna2d2_DTKPB_121973.10	192
ENSMUSG00000010086_Rnf112_SPB_71038.3	12
ENSMUSG00000010342_Tex14_DTKPB_15968.1	529
ENSMUSG00000010342_Tex14_DTKPB_15969.2	114
ENSMUSG00000010342_Tex14_DTKPB_15970.3	165
ENSMUSG00000010342_Tex14_DTKPB_15971.4	30
ENSMUSG00000010342_Tex14_DTKPB_15972.5	120
ENSMUSG00000010342_Tex14_DTKPB_15973.6	640
ENSMUSG00000010342_Tex14_DTKPB_15974.7	129
ENSMUSG00000010342_Tex14_DTKPB_15975.8	435
ENSMUSG00000010342_Tex14_DTKPB_15976.9	71
ENSMUSG00000010342_Tex14_DTKPB_15977.10	165
ENSMUSG00000010663_Fads1_DTKPB_164663.1	505
ENSMUSG00000010663_Fads1_DTKPB_164664.2	13
ENSMUSG00000010663_Fads1_DTKPB_164665.3	296
ENSMUSG00000010663_Fads1_DTKPB_164666.4	406
ENSMUSG00000010663_Fads1_DTKPB_164667.5	299
ENSMUSG00000010663_Fads1_DTKPB_164668.6	308
ENSMUSG00000010663_Fads1_DTKPB_164669.7	74
ENSMUSG00000010663_Fads1_DTKPB_164670.8	345
ENSMUSG00000010663_Fads1_DTKPB_164671.9	156
ENSMUSG00000010663_Fads1_DTKPB_164672.10	451
ENSMUSG00000010803_Gabra1_DTKPB_136588.1	549
ENSMUSG00000010803_Gabra1_DTKPB_136589.2	268
ENSMUSG00000010803_Gabra1_DTKPB_136591.4	287
ENSMUSG00000010803_Gabra1_DTKPB_136592.5	307
ENSMUSG00000010803_Gabra1_DTKPB_136593.6	434
ENSMUSG00000010803_Gabra1_DTKPB_136594.7	293
ENSMUSG00000010803_Gabra1_DTKPB_136595.8	488
ENSMUSG00000010803_Gabra1_DTKPB_136596.9	508
ENSMUSG00000010803_Gabra1_DTKPB_136597.10	231
ENSMUSG00000011148_Adssl1_DTKPA_227444.2	9
ENSMUSG00000011463_Cpb1_DTKPB_77529.1	375
ENSMUSG00000011463_Cpb1_DTKPB_77530.2	182
ENSMUSG00000011463_Cpb1_DTKPB_77531.3	434
ENSMUSG00000011463_Cpb1_DTKPB_77532.4	362
ENSMUSG00000011463_Cpb1_DTKPB_77533.5	475
ENSMUSG00000011463_Cpb1_DTKPB_77534.6	243
ENSMUSG00000011463_Cpb1_DTKPB_77535.7	429
ENSMUSG00000011463_Cpb1_DTKPB_77536.8	313
ENSMUSG00000011463_Cpb1_DTKPB_77537.9	388
ENSMUSG00000011463_Cpb1_DTKPB_77538.10	349
ENSMUSG00000011877_Git1_DTKPA_177151.1	37
ENSMUSG00000012519_Mlkl_DTKPB_224442.1	301
ENSMUSG00000012519_Mlkl_DTKPB_224443.2	226
ENSMUSG00000012519_Mlkl_DTKPB_224444.3	411
ENSMUSG00000012519_Mlkl_DTKPB_224445.4	204
ENSMUSG00000012519_Mlkl_DTKPB_224446.5	358
ENSMUSG00000012519_Mlkl_DTKPB_224447.6	54
ENSMUSG00000012519_Mlkl_DTKPB_224448.7	493
ENSMUSG00000012519_Mlkl_DTKPB_224449.8	104
ENSMUSG00000012519_Mlkl_DTKPB_224450.9	133
ENSMUSG00000012519_Mlkl_DTKPB_224451.10	204
ENSMUSG00000012777_Acpt_DTKPB_25706.1	373
ENSMUSG00000012777_Acpt_DTKPB_25707.2	488
ENSMUSG00000012777_Acpt_DTKPB_25708.3	265
ENSMUSG00000012777_Acpt_DTKPB_25709.4	345
ENSMUSG00000012777_Acpt_DTKPB_25710.5	193
ENSMUSG00000012777_Acpt_DTKPB_25711.6	10
ENSMUSG00000012777_Acpt_DTKPB_25712.7	458
ENSMUSG00000012777_Acpt_DTKPB_25713.8	383
ENSMUSG00000012777_Acpt_DTKPB_25714.9	550
ENSMUSG00000012777_Acpt_DTKPB_25715.10	119
ENSMUSG00000013236_Ptprs_DTKPA_178957.4	8
ENSMUSG00000013236_Ptprs_DTKPA_178962.9	4
ENSMUSG00000013539_Tango2_DTKPA_69913.5	10
ENSMUSG00000013584_Aldh1a2_DTKPB_52257.1	204
ENSMUSG00000013584_Aldh1a2_DTKPB_52258.2	641
ENSMUSG00000013584_Aldh1a2_DTKPB_52259.3	617
ENSMUSG00000013584_Aldh1a2_DTKPB_52260.4	429
ENSMUSG00000013584_Aldh1a2_DTKPB_52261.5	251
ENSMUSG00000013584_Aldh1a2_DTKPB_52262.6	819
ENSMUSG00000013584_Aldh1a2_DTKPB_52263.7	468
ENSMUSG00000013584_Aldh1a2_DTKPB_52264.8	466
ENSMUSG00000013584_Aldh1a2_DTKPB_52265.9	338
ENSMUSG00000013584_Aldh1a2_DTKPB_52266.10	46
ENSMUSG00000013593_Ndufs2_DTKPA_137356.5	144
ENSMUSG00000013663_Pten_DTKPB_173893.1	45
ENSMUSG00000013663_Pten_DTKPB_173894.2	1
ENSMUSG00000013663_Pten_DTKPB_173895.3	106
ENSMUSG00000013663_Pten_DTKPB_173896.4	177
ENSMUSG00000013663_Pten_DTKPB_173897.5	82
ENSMUSG00000013663_Pten_DTKPB_173898.6	309
ENSMUSG00000013663_Pten_DTKPB_173899.7	293
ENSMUSG00000013663_Pten_DTKPB_173900.8	117
ENSMUSG00000013663_Pten_DTKPB_173901.9	81
ENSMUSG00000013663_Pten_DTKPB_173902.10	233
ENSMUSG00000014158_Trpv4_MPB_105944.5	45
ENSMUSG00000014329_Bicc1_GEB_161348.8	6
ENSMUSG00000014361_Mertk_DTKPA_51691.3	16
ENSMUSG00000014453_Blk_DTKPB_204199.1	141
ENSMUSG00000014453_Blk_DTKPB_204200.2	251
ENSMUSG00000014453_Blk_DTKPB_204201.3	578
ENSMUSG00000014453_Blk_DTKPB_204202.4	304
ENSMUSG00000014453_Blk_DTKPB_204203.5	792
ENSMUSG00000014453_Blk_DTKPB_204204.6	451
ENSMUSG00000014453_Blk_DTKPB_204205.7	303
ENSMUSG00000014453_Blk_DTKPB_204206.8	373
ENSMUSG00000014453_Blk_DTKPB_204207.9	177
ENSMUSG00000014453_Blk_DTKPB_204208.10	301
ENSMUSG00000014554_Dguok_DTKPB_192984.1	491
ENSMUSG00000014554_Dguok_DTKPB_192985.2	160
ENSMUSG00000014554_Dguok_DTKPB_192986.3	370
ENSMUSG00000014554_Dguok_DTKPB_192987.4	630
ENSMUSG00000014554_Dguok_DTKPB_192988.5	142
ENSMUSG00000014554_Dguok_DTKPB_192989.6	163
ENSMUSG00000014554_Dguok_DTKPB_192990.7	711
ENSMUSG00000014554_Dguok_DTKPB_192991.8	497
ENSMUSG00000014554_Dguok_DTKPB_192992.9	300
ENSMUSG00000014554_Dguok_DTKPB_192993.10	185
ENSMUSG00000014602_Kif1a_DTKPB_10718.1	256
ENSMUSG00000014602_Kif1a_DTKPB_10720.3	503
ENSMUSG00000014602_Kif1a_DTKPB_10721.4	222
ENSMUSG00000014602_Kif1a_DTKPB_10722.5	411
ENSMUSG00000014602_Kif1a_DTKPB_10723.6	304
ENSMUSG00000014602_Kif1a_DTKPB_10724.7	447
ENSMUSG00000014602_Kif1a_DTKPB_10725.8	682
ENSMUSG00000014602_Kif1a_DTKPB_10726.9	552
ENSMUSG00000014602_Kif1a_DTKPB_10727.10	340
ENSMUSG00000014609_Chrne_DTKPB_10758.1	179
ENSMUSG00000014609_Chrne_DTKPB_10759.2	327
[truncated: 9,693 more rows]
