# Supplementary material for: Genome-scale CRISPR screening reveals that C3aR signaling is critical for rapid capture of fungi by macrophages
Source: PLoS Pathog. 2022 Sep 29;18(9):e1010237. doi: 10.1371/journal.ppat.1010237 (PMC9578593; doi:10.1371/journal.ppat.1010237)
Supplement: S1 Data — A ZIP archive of tables in CSV format giving counts for each sgRNA. File names indicate sub-library and experimental sample. (ZIP) [file ppat.1010237.s023.zip › DIR_MAIN/20180727_AC_TMMB_T0_counts.csv]

0None_none_ACOCB_227963.4876	1
0None_none_ACOCB_227963.5044	1
0None_none_ACOCB_227963.5061	1
0None_none_ACOCB_227963.5155	1
0None_none_ACOCB_227963.5185	1
0None_none_ACOCB_227963.5222	1
0None_none_ACOCB_227963.5235	1
0None_none_GEA_227963.3455	47
0None_none_MPB_227963.5653	1
0None_none_MU1A_227963.1946	3
0None_none_MU1A_227963.1955	14
0None_none_MU1A_227963.2138	34
0None_none_MU2A_227963.2586	6
0None_none_SPB_227963.6033	2
0None_none_TMMA_227963.2633	2
0None_none_TMMA_227963.2651	36
0None_none_TMMA_227963.2663	2
0None_none_TMMA_227963.2669	2
0None_none_TMMA_227963.2679	1
0None_none_TMMA_227963.2708	5
0None_none_TMMA_227963.2773	5
0None_none_TMMA_227963.2842	2
0None_none_TMMA_227963.2891	1
0None_none_TMMA_227963.2984	1
0None_none_TMMB_227963.3001	362
0None_none_TMMB_227963.3002	717
0None_none_TMMB_227963.3003	995
0None_none_TMMB_227963.3004	622
0None_none_TMMB_227963.3005	543
0None_none_TMMB_227963.3006	668
0None_none_TMMB_227963.3007	513
0None_none_TMMB_227963.3008	394
0None_none_TMMB_227963.3009	622
0None_none_TMMB_227963.3010	1160
0None_none_TMMB_227963.3011	565
0None_none_TMMB_227963.3012	487
0None_none_TMMB_227963.3013	173
0None_none_TMMB_227963.3014	1025
0None_none_TMMB_227963.3015	1120
0None_none_TMMB_227963.3016	233
0None_none_TMMB_227963.3017	458
0None_none_TMMB_227963.3018	460
0None_none_TMMB_227963.3019	744
0None_none_TMMB_227963.3020	721
0None_none_TMMB_227963.3021	1072
0None_none_TMMB_227963.3022	825
0None_none_TMMB_227963.3023	585
0None_none_TMMB_227963.3024	463
0None_none_TMMB_227963.3025	580
0None_none_TMMB_227963.3026	486
0None_none_TMMB_227963.3027	1085
0None_none_TMMB_227963.3028	472
0None_none_TMMB_227963.3029	626
0None_none_TMMB_227963.3030	457
0None_none_TMMB_227963.3031	338
0None_none_TMMB_227963.3032	568
0None_none_TMMB_227963.3033	497
0None_none_TMMB_227963.3034	1202
0None_none_TMMB_227963.3035	1073
0None_none_TMMB_227963.3036	477
0None_none_TMMB_227963.3037	800
0None_none_TMMB_227963.3038	683
0None_none_TMMB_227963.3039	1387
0None_none_TMMB_227963.3040	711
0None_none_TMMB_227963.3041	1393
0None_none_TMMB_227963.3042	408
0None_none_TMMB_227963.3043	263
0None_none_TMMB_227963.3044	574
0None_none_TMMB_227963.3045	683
0None_none_TMMB_227963.3046	1106
0None_none_TMMB_227963.3047	756
0None_none_TMMB_227963.3048	412
0None_none_TMMB_227963.3049	934
0None_none_TMMB_227963.3050	538
0None_none_TMMB_227963.3051	1437
0None_none_TMMB_227963.3052	846
0None_none_TMMB_227963.3053	215
0None_none_TMMB_227963.3054	384
0None_none_TMMB_227963.3055	855
0None_none_TMMB_227963.3056	469
0None_none_TMMB_227963.3057	371
0None_none_TMMB_227963.3058	805
0None_none_TMMB_227963.3059	200
0None_none_TMMB_227963.3060	555
0None_none_TMMB_227963.3062	761
0None_none_TMMB_227963.3063	480
0None_none_TMMB_227963.3064	434
0None_none_TMMB_227963.3065	746
0None_none_TMMB_227963.3066	457
0None_none_TMMB_227963.3067	482
0None_none_TMMB_227963.3068	819
0None_none_TMMB_227963.3069	797
0None_none_TMMB_227963.3070	673
0None_none_TMMB_227963.3071	672
0None_none_TMMB_227963.3072	377
0None_none_TMMB_227963.3073	532
0None_none_TMMB_227963.3074	1470
0None_none_TMMB_227963.3075	430
0None_none_TMMB_227963.3076	559
0None_none_TMMB_227963.3077	828
0None_none_TMMB_227963.3078	805
0None_none_TMMB_227963.3079	747
0None_none_TMMB_227963.3080	792
0None_none_TMMB_227963.3081	856
0None_none_TMMB_227963.3082	990
0None_none_TMMB_227963.3083	229
0None_none_TMMB_227963.3084	1124
0None_none_TMMB_227963.3085	1452
0None_none_TMMB_227963.3086	524
0None_none_TMMB_227963.3087	787
0None_none_TMMB_227963.3088	437
0None_none_TMMB_227963.3089	713
0None_none_TMMB_227963.3090	673
0None_none_TMMB_227963.3091	936
0None_none_TMMB_227963.3092	498
0None_none_TMMB_227963.3093	282
0None_none_TMMB_227963.3094	1304
0None_none_TMMB_227963.3095	532
0None_none_TMMB_227963.3096	730
0None_none_TMMB_227963.3097	848
0None_none_TMMB_227963.3098	644
0None_none_TMMB_227963.3099	78
0None_none_TMMB_227963.3100	810
0None_none_TMMB_227963.3101	1542
0None_none_TMMB_227963.3102	474
0None_none_TMMB_227963.3103	267
0None_none_TMMB_227963.3104	265
0None_none_TMMB_227963.3105	308
0None_none_TMMB_227963.3106	1080
0None_none_TMMB_227963.3107	670
0None_none_TMMB_227963.3108	925
0None_none_TMMB_227963.3109	723
0None_none_TMMB_227963.3110	364
0None_none_TMMB_227963.3111	819
0None_none_TMMB_227963.3112	843
0None_none_TMMB_227963.3113	953
0None_none_TMMB_227963.3114	1270
0None_none_TMMB_227963.3115	253
0None_none_TMMB_227963.3116	598
0None_none_TMMB_227963.3117	459
0None_none_TMMB_227963.3118	513
0None_none_TMMB_227963.3119	1249
0None_none_TMMB_227963.3120	606
0None_none_TMMB_227963.3121	275
0None_none_TMMB_227963.3122	619
0None_none_TMMB_227963.3123	687
0None_none_TMMB_227963.3124	807
0None_none_TMMB_227963.3125	354
0None_none_TMMB_227963.3126	803
0None_none_TMMB_227963.3127	688
0None_none_TMMB_227963.3128	943
0None_none_TMMB_227963.3129	605
0None_none_TMMB_227963.3130	633
0None_none_TMMB_227963.3131	671
0None_none_TMMB_227963.3132	487
0None_none_TMMB_227963.3133	303
0None_none_TMMB_227963.3134	374
0None_none_TMMB_227963.3135	465
0None_none_TMMB_227963.3136	626
0None_none_TMMB_227963.3137	348
0None_none_TMMB_227963.3138	575
0None_none_TMMB_227963.3139	448
0None_none_TMMB_227963.3140	347
0None_none_TMMB_227963.3141	745
0None_none_TMMB_227963.3142	457
0None_none_TMMB_227963.3143	417
0None_none_TMMB_227963.3144	1187
0None_none_TMMB_227963.3145	739
0None_none_TMMB_227963.3146	521
0None_none_TMMB_227963.3147	887
0None_none_TMMB_227963.3148	331
0None_none_TMMB_227963.3149	750
0None_none_TMMB_227963.3150	684
0None_none_TMMB_227963.3151	466
0None_none_TMMB_227963.3152	789
0None_none_TMMB_227963.3153	239
0None_none_TMMB_227963.3154	411
0None_none_TMMB_227963.3155	511
0None_none_TMMB_227963.3156	682
0None_none_TMMB_227963.3157	444
0None_none_TMMB_227963.3158	445
0None_none_TMMB_227963.3159	871
0None_none_TMMB_227963.3160	1117
0None_none_TMMB_227963.3161	386
0None_none_TMMB_227963.3162	335
0None_none_TMMB_227963.3163	411
0None_none_TMMB_227963.3164	398
0None_none_TMMB_227963.3165	515
0None_none_TMMB_227963.3166	773
0None_none_TMMB_227963.3167	432
0None_none_TMMB_227963.3168	223
0None_none_TMMB_227963.3169	860
0None_none_TMMB_227963.3170	508
0None_none_TMMB_227963.3171	815
0None_none_TMMB_227963.3172	469
0None_none_TMMB_227963.3173	553
0None_none_TMMB_227963.3174	537
0None_none_TMMB_227963.3175	761
0None_none_TMMB_227963.3176	480
0None_none_TMMB_227963.3177	603
0None_none_TMMB_227963.3178	1098
0None_none_TMMB_227963.3179	1433
0None_none_TMMB_227963.3180	1677
0None_none_TMMB_227963.3181	283
0None_none_TMMB_227963.3182	695
0None_none_TMMB_227963.3183	1473
0None_none_TMMB_227963.3184	551
0None_none_TMMB_227963.3185	524
0None_none_TMMB_227963.3186	140
0None_none_TMMB_227963.3187	403
0None_none_TMMB_227963.3188	741
0None_none_TMMB_227963.3189	222
0None_none_TMMB_227963.3190	464
0None_none_TMMB_227963.3191	560
0None_none_TMMB_227963.3192	170
0None_none_TMMB_227963.3193	530
0None_none_TMMB_227963.3194	1448
0None_none_TMMB_227963.3195	159
0None_none_TMMB_227963.3196	644
0None_none_TMMB_227963.3197	1050
0None_none_TMMB_227963.3198	329
0None_none_TMMB_227963.3199	1087
0None_none_TMMB_227963.3200	561
0None_none_TMMB_227963.3201	512
0None_none_TMMB_227963.3202	472
0None_none_TMMB_227963.3203	912
0None_none_TMMB_227963.3204	432
0None_none_TMMB_227963.3205	239
0None_none_TMMB_227963.3206	865
0None_none_TMMB_227963.3207	252
0None_none_TMMB_227963.3208	322
0None_none_TMMB_227963.3209	708
0None_none_TMMB_227963.3210	361
0None_none_TMMB_227963.3211	406
0None_none_TMMB_227963.3212	1172
0None_none_TMMB_227963.3213	1233
0None_none_TMMB_227963.3214	372
0None_none_TMMB_227963.3215	737
0None_none_TMMB_227963.3216	431
0None_none_TMMB_227963.3217	169
0None_none_TMMB_227963.3218	1500
0None_none_TMMB_227963.3219	432
0None_none_TMMB_227963.3220	650
0None_none_TMMB_227963.3221	80
0None_none_TMMB_227963.3222	781
0None_none_TMMB_227963.3223	583
0None_none_TMMB_227963.3224	1297
0None_none_TMMB_227963.3225	477
0None_none_TMMB_227963.3226	998
0None_none_TMMB_227963.3227	462
0None_none_TMMB_227963.3228	580
0None_none_TMMB_227963.3229	654
0None_none_TMMB_227963.3230	495
0None_none_TMMB_227963.3231	971
0None_none_TMMB_227963.3232	967
0None_none_TMMB_227963.3233	773
0None_none_TMMB_227963.3234	646
0None_none_TMMB_227963.3235	316
0None_none_TMMB_227963.3236	526
0None_none_TMMB_227963.3237	587
0None_none_TMMB_227963.3238	527
0None_none_TMMB_227963.3239	728
0None_none_TMMB_227963.3240	869
0None_none_TMMB_227963.3241	379
0None_none_TMMB_227963.3242	817
0None_none_TMMB_227963.3243	526
0None_none_TMMB_227963.3244	762
0None_none_TMMB_227963.3245	2011
0None_none_TMMB_227963.3246	531
0None_none_TMMB_227963.3247	312
0None_none_TMMB_227963.3248	395
0None_none_TMMB_227963.3249	871
0None_none_TMMB_227963.3250	868
0None_none_TMMB_227963.3251	736
0None_none_TMMB_227963.3252	199
0None_none_TMMB_227963.3253	480
0None_none_TMMB_227963.3254	762
0None_none_TMMB_227963.3255	772
0None_none_TMMB_227963.3256	787
0None_none_TMMB_227963.3257	317
0None_none_TMMB_227963.3258	848
0None_none_TMMB_227963.3259	334
0None_none_TMMB_227963.3260	405
0None_none_TMMB_227963.3261	503
0None_none_TMMB_227963.3262	514
0None_none_TMMB_227963.3263	879
0None_none_TMMB_227963.3264	684
0None_none_TMMB_227963.3265	365
0None_none_TMMB_227963.3266	1295
0None_none_TMMB_227963.3267	866
0None_none_TMMB_227963.3268	596
0None_none_TMMB_227963.3269	269
0None_none_TMMB_227963.3270	1313
0None_none_TMMB_227963.3271	351
0None_none_TMMB_227963.3272	927
0None_none_TMMB_227963.3273	571
0None_none_TMMB_227963.3274	681
0None_none_TMMB_227963.3275	635
0None_none_TMMB_227963.3276	305
0None_none_TMMB_227963.3277	418
0None_none_TMMB_227963.3278	478
0None_none_TMMB_227963.3279	357
0None_none_TMMB_227963.3280	1066
0None_none_TMMB_227963.3281	1189
0None_none_TMMB_227963.3282	614
0None_none_TMMB_227963.3283	833
0None_none_TMMB_227963.3284	136
0None_none_TMMB_227963.3285	571
0None_none_TMMB_227963.3286	739
0None_none_TMMB_227963.3287	295
0None_none_TMMB_227963.3288	1013
0None_none_TMMB_227963.3289	405
0None_none_TMMB_227963.3290	597
0None_none_TMMB_227963.3291	508
0None_none_TMMB_227963.3292	358
0None_none_TMMB_227963.3293	682
0None_none_TMMB_227963.3294	1016
0None_none_TMMB_227963.3295	1034
0None_none_TMMB_227963.3296	824
0None_none_TMMB_227963.3297	676
0None_none_TMMB_227963.3298	538
0None_none_TMMB_227963.3299	291
0None_none_TMMB_227963.3300	407
0None_none_TMMB_227963.3301	949
0None_none_TMMB_227963.3302	861
0None_none_TMMB_227963.3303	463
0None_none_TMMB_227963.3304	645
0None_none_TMMB_227963.3305	517
0None_none_TMMB_227963.3306	813
0None_none_TMMB_227963.3307	296
0None_none_TMMB_227963.3308	1123
0None_none_TMMB_227963.3309	77
0None_none_TMMB_227963.3310	428
0None_none_TMMB_227963.3311	923
0None_none_TMMB_227963.3312	487
0None_none_TMMB_227963.3313	478
0None_none_TMMB_227963.3314	614
0None_none_TMMB_227963.3315	625
0None_none_TMMB_227963.3316	334
0None_none_TMMB_227963.3317	776
0None_none_TMMB_227963.3318	1169
0None_none_TMMB_227963.3319	966
0None_none_TMMB_227963.3320	480
0None_none_TMMB_227963.3321	549
0None_none_TMMB_227963.3322	549
0None_none_TMMB_227963.3323	561
0None_none_TMMB_227963.3324	1723
0None_none_TMMB_227963.3325	721
0None_none_TMMB_227963.3326	944
0None_none_TMMB_227963.3327	534
0None_none_TMMB_227963.3328	104
0None_none_TMMB_227963.3329	573
0None_none_TMMB_227963.3330	65
0None_none_TMMB_227963.3331	688
0None_none_TMMB_227963.3332	320
0None_none_TMMB_227963.3333	1230
0None_none_TMMB_227963.3334	571
0None_none_TMMB_227963.3335	155
0None_none_TMMB_227963.3336	666
0None_none_TMMB_227963.3337	657
0None_none_TMMB_227963.3338	610
0None_none_TMMB_227963.3339	938
0None_none_TMMB_227963.3340	486
0None_none_TMMB_227963.3341	638
0None_none_TMMB_227963.3342	205
0None_none_TMMB_227963.3343	464
0None_none_TMMB_227963.3344	433
0None_none_TMMB_227963.3345	681
0None_none_TMMB_227963.3346	603
0None_none_TMMB_227963.3347	703
0None_none_TMMB_227963.3348	612
0None_none_TMMB_227963.3349	800
0None_none_TMMB_227963.3350	1174
0None_none_TMMB_227963.3351	639
0None_none_TMMB_227963.3352	232
0None_none_TMMB_227963.3353	358
0None_none_TMMB_227963.3354	614
0None_none_TMMB_227963.3355	1003
0None_none_TMMB_227963.3356	725
0None_none_TMMB_227963.3357	841
0None_none_TMMB_227963.3358	1103
0None_none_TMMB_227963.3359	445
0None_none_TMMB_227963.3360	390
0None_none_TMMB_227963.3361	550
0None_none_TMMB_227963.3362	537
0None_none_TMMB_227963.3363	311
0None_none_TMMB_227963.3364	989
0None_none_TMMB_227963.3365	341
0None_none_TMMB_227963.3366	203
0None_none_TMMB_227963.3367	640
0None_none_TMMB_227963.3368	598
0None_none_TMMB_227963.3369	1106
0None_none_TMMB_227963.3370	540
0None_none_TMMB_227963.3371	553
0None_none_TMMB_227963.3372	1479
0None_none_TMMB_227963.3373	402
0None_none_TMMB_227963.3374	435
0None_none_TMMB_227963.3375	291
0None_none_U2A_227963.1580	43
0None_none_U2A_227963.1871	75
0None_none_U2B_227963.1242	113
0Safe_safe_ACOCA_227963.4797	1
0Safe_safe_ACOCB_227963.4889	19
0Safe_safe_ACOCB_227963.4900	1
0Safe_safe_ACOCB_227963.4916	1
0Safe_safe_ACOCB_227963.5170	1
0Safe_safe_DTKPA_227963.7062	2
0Safe_safe_DTKPB_227963.7197	1
0Safe_safe_GEA_227963.3380	4
0Safe_safe_GEA_227963.3717	363
0Safe_safe_GEB_227963.3945	1
0Safe_safe_GEB_227963.3999	2
0Safe_safe_MPA_227963.4171	1083
0Safe_safe_MPA_227963.4400	273
0Safe_safe_MPA_227963.4423	406
0Safe_safe_MPB_227963.5639	562
0Safe_safe_MPB_227963.5842	1086
0Safe_safe_MPB_227963.5938	7
0Safe_safe_MU1A_227963.1918	495
0Safe_safe_MU1A_227963.1995	24
0Safe_safe_MU1B_227963.1050	13
0Safe_safe_MU2A_227963.2269	29
0Safe_safe_MU2A_227963.2273	5
0Safe_safe_MU2A_227963.2350	1
0Safe_safe_MU2A_227963.2535	194
0Safe_safe_MU2A_227963.2548	1
0Safe_safe_MU2A_227963.2606	396
0Safe_safe_MU2B_227963.208	187
0Safe_safe_SPA_227963.5562	999
0Safe_safe_SPB_227963.6256	377
0Safe_safe_TMMA_227963.2628	5
0Safe_safe_TMMA_227963.2645	1
0Safe_safe_TMMA_227963.2666	92
0Safe_safe_TMMA_227963.2752	2
0Safe_safe_TMMA_227963.2761	3
0Safe_safe_TMMA_227963.2814	1
0Safe_safe_TMMA_227963.2865	1
0Safe_safe_TMMA_227963.2889	3
0Safe_safe_TMMA_227963.2891	419
0Safe_safe_TMMA_227963.2908	6
0Safe_safe_TMMA_227963.2923	2
0Safe_safe_TMMA_227963.2969	1
0Safe_safe_TMMA_227963.2972	1
0Safe_safe_TMMB_227963.3001	447
0Safe_safe_TMMB_227963.3002	787
0Safe_safe_TMMB_227963.3003	441
0Safe_safe_TMMB_227963.3004	121
0Safe_safe_TMMB_227963.3005	557
0Safe_safe_TMMB_227963.3006	540
0Safe_safe_TMMB_227963.3007	482
0Safe_safe_TMMB_227963.3008	302
0Safe_safe_TMMB_227963.3009	607
0Safe_safe_TMMB_227963.3010	899
0Safe_safe_TMMB_227963.3011	604
0Safe_safe_TMMB_227963.3012	455
0Safe_safe_TMMB_227963.3013	403
0Safe_safe_TMMB_227963.3014	602
0Safe_safe_TMMB_227963.3015	600
0Safe_safe_TMMB_227963.3016	590
0Safe_safe_TMMB_227963.3017	186
0Safe_safe_TMMB_227963.3018	414
0Safe_safe_TMMB_227963.3019	427
0Safe_safe_TMMB_227963.3020	552
0Safe_safe_TMMB_227963.3021	471
0Safe_safe_TMMB_227963.3022	354
0Safe_safe_TMMB_227963.3023	418
0Safe_safe_TMMB_227963.3024	529
0Safe_safe_TMMB_227963.3025	190
0Safe_safe_TMMB_227963.3026	298
0Safe_safe_TMMB_227963.3027	109
0Safe_safe_TMMB_227963.3028	270
0Safe_safe_TMMB_227963.3029	438
0Safe_safe_TMMB_227963.3030	259
0Safe_safe_TMMB_227963.3031	509
0Safe_safe_TMMB_227963.3032	619
0Safe_safe_TMMB_227963.3033	482
0Safe_safe_TMMB_227963.3034	980
0Safe_safe_TMMB_227963.3035	546
0Safe_safe_TMMB_227963.3036	792
0Safe_safe_TMMB_227963.3037	518
0Safe_safe_TMMB_227963.3038	401
0Safe_safe_TMMB_227963.3039	964
0Safe_safe_TMMB_227963.3040	109
0Safe_safe_TMMB_227963.3041	480
0Safe_safe_TMMB_227963.3042	432
0Safe_safe_TMMB_227963.3043	202
0Safe_safe_TMMB_227963.3044	361
0Safe_safe_TMMB_227963.3045	706
0Safe_safe_TMMB_227963.3046	366
0Safe_safe_TMMB_227963.3047	178
0Safe_safe_TMMB_227963.3048	515
0Safe_safe_TMMB_227963.3049	690
0Safe_safe_TMMB_227963.3050	423
0Safe_safe_TMMB_227963.3051	297
0Safe_safe_TMMB_227963.3052	184
0Safe_safe_TMMB_227963.3053	555
0Safe_safe_TMMB_227963.3054	434
0Safe_safe_TMMB_227963.3055	628
0Safe_safe_TMMB_227963.3056	878
0Safe_safe_TMMB_227963.3057	371
0Safe_safe_TMMB_227963.3058	908
0Safe_safe_TMMB_227963.3059	507
0Safe_safe_TMMB_227963.3060	247
0Safe_safe_TMMB_227963.3061	224
0Safe_safe_TMMB_227963.3062	218
0Safe_safe_TMMB_227963.3063	239
0Safe_safe_TMMB_227963.3064	445
0Safe_safe_TMMB_227963.3065	438
0Safe_safe_TMMB_227963.3066	406
0Safe_safe_TMMB_227963.3067	958
0Safe_safe_TMMB_227963.3068	698
0Safe_safe_TMMB_227963.3069	564
0Safe_safe_TMMB_227963.3070	579
0Safe_safe_TMMB_227963.3071	216
0Safe_safe_TMMB_227963.3072	384
0Safe_safe_TMMB_227963.3073	264
0Safe_safe_TMMB_227963.3074	740
0Safe_safe_TMMB_227963.3075	277
0Safe_safe_TMMB_227963.3076	644
0Safe_safe_TMMB_227963.3077	324
0Safe_safe_TMMB_227963.3078	504
0Safe_safe_TMMB_227963.3079	377
0Safe_safe_TMMB_227963.3080	377
0Safe_safe_TMMB_227963.3081	231
0Safe_safe_TMMB_227963.3082	455
0Safe_safe_TMMB_227963.3083	604
0Safe_safe_TMMB_227963.3084	657
0Safe_safe_TMMB_227963.3085	238
0Safe_safe_TMMB_227963.3086	385
0Safe_safe_TMMB_227963.3087	194
0Safe_safe_TMMB_227963.3088	525
0Safe_safe_TMMB_227963.3089	345
0Safe_safe_TMMB_227963.3090	157
0Safe_safe_TMMB_227963.3091	760
0Safe_safe_TMMB_227963.3092	998
0Safe_safe_TMMB_227963.3093	664
0Safe_safe_TMMB_227963.3094	348
0Safe_safe_TMMB_227963.3095	336
0Safe_safe_TMMB_227963.3096	332
0Safe_safe_TMMB_227963.3097	752
0Safe_safe_TMMB_227963.3098	441
0Safe_safe_TMMB_227963.3099	846
0Safe_safe_TMMB_227963.3100	235
0Safe_safe_TMMB_227963.3101	1038
0Safe_safe_TMMB_227963.3102	353
0Safe_safe_TMMB_227963.3103	611
0Safe_safe_TMMB_227963.3104	1086
0Safe_safe_TMMB_227963.3105	107
0Safe_safe_TMMB_227963.3106	335
0Safe_safe_TMMB_227963.3107	12
0Safe_safe_TMMB_227963.3108	390
0Safe_safe_TMMB_227963.3110	323
0Safe_safe_TMMB_227963.3111	345
0Safe_safe_TMMB_227963.3112	707
0Safe_safe_TMMB_227963.3113	567
0Safe_safe_TMMB_227963.3114	504
0Safe_safe_TMMB_227963.3115	749
0Safe_safe_TMMB_227963.3116	268
0Safe_safe_TMMB_227963.3117	114
0Safe_safe_TMMB_227963.3118	629
0Safe_safe_TMMB_227963.3119	222
0Safe_safe_TMMB_227963.3120	1037
0Safe_safe_TMMB_227963.3121	433
0Safe_safe_TMMB_227963.3122	823
0Safe_safe_TMMB_227963.3123	624
0Safe_safe_TMMB_227963.3124	393
0Safe_safe_TMMB_227963.3125	565
0Safe_safe_TMMB_227963.3126	306
0Safe_safe_TMMB_227963.3127	730
0Safe_safe_TMMB_227963.3128	342
0Safe_safe_TMMB_227963.3129	757
0Safe_safe_TMMB_227963.3130	434
0Safe_safe_TMMB_227963.3131	55
0Safe_safe_TMMB_227963.3132	497
0Safe_safe_TMMB_227963.3133	735
0Safe_safe_TMMB_227963.3134	175
0Safe_safe_TMMB_227963.3135	999
0Safe_safe_TMMB_227963.3136	761
0Safe_safe_TMMB_227963.3137	449
0Safe_safe_TMMB_227963.3138	332
0Safe_safe_TMMB_227963.3139	605
0Safe_safe_TMMB_227963.3140	502
0Safe_safe_TMMB_227963.3141	244
0Safe_safe_TMMB_227963.3142	619
0Safe_safe_TMMB_227963.3143	446
0Safe_safe_TMMB_227963.3144	331
0Safe_safe_TMMB_227963.3145	498
0Safe_safe_TMMB_227963.3146	483
0Safe_safe_TMMB_227963.3147	304
0Safe_safe_TMMB_227963.3148	478
0Safe_safe_TMMB_227963.3149	298
0Safe_safe_TMMB_227963.3150	419
0Safe_safe_TMMB_227963.3151	257
0Safe_safe_TMMB_227963.3152	402
0Safe_safe_TMMB_227963.3153	393
0Safe_safe_TMMB_227963.3154	337
0Safe_safe_TMMB_227963.3155	439
0Safe_safe_TMMB_227963.3156	469
0Safe_safe_TMMB_227963.3157	563
0Safe_safe_TMMB_227963.3158	672
0Safe_safe_TMMB_227963.3159	399
0Safe_safe_TMMB_227963.3160	232
0Safe_safe_TMMB_227963.3161	505
0Safe_safe_TMMB_227963.3162	292
0Safe_safe_TMMB_227963.3163	127
0Safe_safe_TMMB_227963.3164	594
0Safe_safe_TMMB_227963.3165	525
0Safe_safe_TMMB_227963.3166	576
0Safe_safe_TMMB_227963.3167	688
0Safe_safe_TMMB_227963.3168	509
0Safe_safe_TMMB_227963.3169	296
0Safe_safe_TMMB_227963.3170	425
0Safe_safe_TMMB_227963.3171	439
0Safe_safe_TMMB_227963.3172	396
0Safe_safe_TMMB_227963.3173	332
0Safe_safe_TMMB_227963.3174	392
0Safe_safe_TMMB_227963.3175	567
0Safe_safe_TMMB_227963.3176	1043
0Safe_safe_TMMB_227963.3177	359
0Safe_safe_TMMB_227963.3178	635
0Safe_safe_TMMB_227963.3179	230
0Safe_safe_TMMB_227963.3180	704
0Safe_safe_TMMB_227963.3181	739
0Safe_safe_TMMB_227963.3182	378
0Safe_safe_TMMB_227963.3183	321
0Safe_safe_TMMB_227963.3184	1577
0Safe_safe_TMMB_227963.3185	678
0Safe_safe_TMMB_227963.3186	354
0Safe_safe_TMMB_227963.3187	451
0Safe_safe_TMMB_227963.3188	581
0Safe_safe_TMMB_227963.3189	409
0Safe_safe_TMMB_227963.3190	533
0Safe_safe_TMMB_227963.3191	340
0Safe_safe_TMMB_227963.3192	923
0Safe_safe_TMMB_227963.3193	309
0Safe_safe_TMMB_227963.3194	1147
0Safe_safe_TMMB_227963.3195	533
0Safe_safe_TMMB_227963.3196	443
0Safe_safe_TMMB_227963.3197	358
0Safe_safe_TMMB_227963.3198	291
0Safe_safe_TMMB_227963.3199	894
0Safe_safe_TMMB_227963.3200	233
0Safe_safe_TMMB_227963.3201	465
0Safe_safe_TMMB_227963.3202	604
0Safe_safe_TMMB_227963.3203	510
0Safe_safe_TMMB_227963.3204	549
0Safe_safe_TMMB_227963.3205	391
0Safe_safe_TMMB_227963.3206	273
0Safe_safe_TMMB_227963.3207	784
0Safe_safe_TMMB_227963.3208	1102
0Safe_safe_TMMB_227963.3209	682
0Safe_safe_TMMB_227963.3210	666
0Safe_safe_TMMB_227963.3211	530
0Safe_safe_TMMB_227963.3212	426
0Safe_safe_TMMB_227963.3213	1105
0Safe_safe_TMMB_227963.3214	342
0Safe_safe_TMMB_227963.3215	308
0Safe_safe_TMMB_227963.3216	218
0Safe_safe_TMMB_227963.3217	457
0Safe_safe_TMMB_227963.3218	350
0Safe_safe_TMMB_227963.3219	1065
0Safe_safe_TMMB_227963.3220	1265
0Safe_safe_TMMB_227963.3221	615
0Safe_safe_TMMB_227963.3222	773
0Safe_safe_TMMB_227963.3223	1083
0Safe_safe_TMMB_227963.3224	242
0Safe_safe_TMMB_227963.3225	476
0Safe_safe_TMMB_227963.3226	189
0Safe_safe_TMMB_227963.3227	545
0Safe_safe_TMMB_227963.3228	624
0Safe_safe_TMMB_227963.3229	1090
0Safe_safe_TMMB_227963.3230	243
0Safe_safe_TMMB_227963.3231	347
0Safe_safe_TMMB_227963.3232	700
0Safe_safe_TMMB_227963.3233	60
0Safe_safe_TMMB_227963.3234	1090
0Safe_safe_TMMB_227963.3235	688
0Safe_safe_TMMB_227963.3236	831
0Safe_safe_TMMB_227963.3237	668
0Safe_safe_TMMB_227963.3238	285
0Safe_safe_TMMB_227963.3239	531
0Safe_safe_TMMB_227963.3240	474
0Safe_safe_TMMB_227963.3241	556
0Safe_safe_TMMB_227963.3242	339
0Safe_safe_TMMB_227963.3243	1148
0Safe_safe_TMMB_227963.3244	166
0Safe_safe_TMMB_227963.3245	539
0Safe_safe_TMMB_227963.3246	83
0Safe_safe_TMMB_227963.3247	664
0Safe_safe_TMMB_227963.3248	95
0Safe_safe_TMMB_227963.3249	737
0Safe_safe_TMMB_227963.3250	529
0Safe_safe_TMMB_227963.3251	262
0Safe_safe_TMMB_227963.3252	739
0Safe_safe_TMMB_227963.3253	466
0Safe_safe_TMMB_227963.3254	253
0Safe_safe_TMMB_227963.3255	92
0Safe_safe_TMMB_227963.3256	121
0Safe_safe_TMMB_227963.3257	364
0Safe_safe_TMMB_227963.3259	1108
0Safe_safe_TMMB_227963.3260	445
0Safe_safe_TMMB_227963.3261	625
0Safe_safe_TMMB_227963.3262	613
0Safe_safe_TMMB_227963.3264	565
0Safe_safe_TMMB_227963.3265	568
0Safe_safe_TMMB_227963.3266	419
0Safe_safe_TMMB_227963.3267	313
0Safe_safe_TMMB_227963.3268	538
0Safe_safe_TMMB_227963.3269	390
0Safe_safe_TMMB_227963.3270	324
0Safe_safe_TMMB_227963.3271	999
0Safe_safe_TMMB_227963.3272	749
0Safe_safe_TMMB_227963.3273	23
0Safe_safe_TMMB_227963.3274	317
0Safe_safe_TMMB_227963.3275	745
0Safe_safe_TMMB_227963.3276	963
0Safe_safe_TMMB_227963.3277	305
0Safe_safe_TMMB_227963.3278	423
0Safe_safe_TMMB_227963.3279	411
0Safe_safe_TMMB_227963.3280	291
0Safe_safe_TMMB_227963.3281	283
0Safe_safe_TMMB_227963.3282	545
0Safe_safe_TMMB_227963.3283	405
0Safe_safe_TMMB_227963.3284	276
0Safe_safe_TMMB_227963.3285	460
0Safe_safe_TMMB_227963.3286	625
0Safe_safe_TMMB_227963.3287	617
0Safe_safe_TMMB_227963.3288	248
0Safe_safe_TMMB_227963.3289	291
0Safe_safe_TMMB_227963.3290	412
0Safe_safe_TMMB_227963.3291	188
0Safe_safe_TMMB_227963.3292	431
0Safe_safe_TMMB_227963.3293	774
0Safe_safe_TMMB_227963.3294	729
0Safe_safe_TMMB_227963.3295	737
0Safe_safe_TMMB_227963.3296	228
0Safe_safe_TMMB_227963.3297	703
0Safe_safe_TMMB_227963.3298	315
0Safe_safe_TMMB_227963.3299	564
0Safe_safe_TMMB_227963.3300	187
0Safe_safe_TMMB_227963.3301	855
0Safe_safe_TMMB_227963.3302	333
0Safe_safe_TMMB_227963.3303	261
0Safe_safe_TMMB_227963.3304	505
0Safe_safe_TMMB_227963.3305	436
0Safe_safe_TMMB_227963.3306	586
0Safe_safe_TMMB_227963.3307	1016
0Safe_safe_TMMB_227963.3308	807
0Safe_safe_TMMB_227963.3309	679
0Safe_safe_TMMB_227963.3310	1132
0Safe_safe_TMMB_227963.3311	363
0Safe_safe_TMMB_227963.3312	399
0Safe_safe_TMMB_227963.3313	655
0Safe_safe_TMMB_227963.3314	128
0Safe_safe_TMMB_227963.3315	20
0Safe_safe_TMMB_227963.3316	564
0Safe_safe_TMMB_227963.3317	1010
0Safe_safe_TMMB_227963.3318	481
0Safe_safe_TMMB_227963.3319	584
0Safe_safe_TMMB_227963.3320	495
0Safe_safe_TMMB_227963.3321	168
0Safe_safe_TMMB_227963.3322	601
0Safe_safe_TMMB_227963.3323	331
0Safe_safe_TMMB_227963.3324	838
0Safe_safe_TMMB_227963.3325	396
0Safe_safe_TMMB_227963.3326	377
0Safe_safe_TMMB_227963.3327	296
0Safe_safe_TMMB_227963.3328	181
0Safe_safe_TMMB_227963.3329	337
0Safe_safe_TMMB_227963.3330	690
0Safe_safe_TMMB_227963.3331	500
0Safe_safe_TMMB_227963.3332	819
0Safe_safe_TMMB_227963.3333	519
0Safe_safe_TMMB_227963.3334	856
0Safe_safe_TMMB_227963.3335	1034
0Safe_safe_TMMB_227963.3336	372
0Safe_safe_TMMB_227963.3337	1606
0Safe_safe_TMMB_227963.3338	495
0Safe_safe_TMMB_227963.3339	278
0Safe_safe_TMMB_227963.3340	569
0Safe_safe_TMMB_227963.3341	308
0Safe_safe_TMMB_227963.3342	424
0Safe_safe_TMMB_227963.3343	464
0Safe_safe_TMMB_227963.3344	369
0Safe_safe_TMMB_227963.3345	692
0Safe_safe_TMMB_227963.3346	255
0Safe_safe_TMMB_227963.3347	1027
0Safe_safe_TMMB_227963.3348	455
0Safe_safe_TMMB_227963.3349	435
0Safe_safe_TMMB_227963.3350	201
0Safe_safe_TMMB_227963.3351	404
0Safe_safe_TMMB_227963.3352	522
0Safe_safe_TMMB_227963.3353	507
0Safe_safe_TMMB_227963.3354	372
0Safe_safe_TMMB_227963.3355	369
0Safe_safe_TMMB_227963.3356	431
0Safe_safe_TMMB_227963.3357	425
0Safe_safe_TMMB_227963.3358	581
0Safe_safe_TMMB_227963.3359	309
0Safe_safe_TMMB_227963.3360	860
0Safe_safe_TMMB_227963.3361	210
0Safe_safe_TMMB_227963.3362	496
0Safe_safe_TMMB_227963.3363	534
0Safe_safe_TMMB_227963.3364	266
0Safe_safe_TMMB_227963.3365	41
0Safe_safe_TMMB_227963.3366	597
0Safe_safe_TMMB_227963.3367	811
0Safe_safe_TMMB_227963.3368	552
0Safe_safe_TMMB_227963.3369	347
0Safe_safe_TMMB_227963.3370	388
0Safe_safe_TMMB_227963.3371	878
0Safe_safe_TMMB_227963.3372	1004
0Safe_safe_TMMB_227963.3373	453
0Safe_safe_TMMB_227963.3374	332
0Safe_safe_TMMB_227963.3375	736
0Safe_safe_U1A_227963.6391	261
0Safe_safe_U1A_227963.6480	1083
0Safe_safe_U1B_227963.404	807
0Safe_safe_U1B_227963.561	1
0Safe_safe_U2A_227963.1568	29
0Safe_safe_U2A_227963.1636	5
0Safe_safe_U2A_227963.1702	855
0Safe_safe_U2B_227963.1367	53
0Safe_safe_U2B_227963.1381	505
0Safe_safe_U2B_227963.1458	5
ENSMUSG00000000131_Xpo6_TMMA_201482.3	1
ENSMUSG00000000194_Gpr107_TMMA_23943.2	3
ENSMUSG00000000194_Gpr107_TMMA_23951.10	2
ENSMUSG00000000223_Drp2_TMMB_187199.1	696
ENSMUSG00000000223_Drp2_TMMB_187200.2	127
ENSMUSG00000000223_Drp2_TMMB_187201.3	672
ENSMUSG00000000223_Drp2_TMMB_187202.4	110
ENSMUSG00000000223_Drp2_TMMB_187203.5	408
ENSMUSG00000000223_Drp2_TMMB_187204.6	573
ENSMUSG00000000223_Drp2_TMMB_187205.7	1095
ENSMUSG00000000223_Drp2_TMMB_187206.8	474
ENSMUSG00000000223_Drp2_TMMB_187207.9	548
ENSMUSG00000000223_Drp2_TMMB_187208.10	187
ENSMUSG00000000295_Hddc2_TMMB_7134.1	644
ENSMUSG00000000295_Hddc2_TMMB_7135.2	519
ENSMUSG00000000295_Hddc2_TMMB_7136.3	442
ENSMUSG00000000295_Hddc2_TMMB_7137.4	715
ENSMUSG00000000295_Hddc2_TMMB_7138.5	894
ENSMUSG00000000295_Hddc2_TMMB_7139.6	335
ENSMUSG00000000295_Hddc2_TMMB_7140.7	299
ENSMUSG00000000295_Hddc2_TMMB_7141.8	366
ENSMUSG00000000295_Hddc2_TMMB_7142.9	461
ENSMUSG00000000295_Hddc2_TMMB_7143.10	258
ENSMUSG00000000320_Alox12_ACOCB_114160.8	1
ENSMUSG00000000416_Cttnbp2_TMMB_40785.1	145
ENSMUSG00000000416_Cttnbp2_TMMB_40786.2	783
ENSMUSG00000000416_Cttnbp2_TMMB_40787.3	649
ENSMUSG00000000416_Cttnbp2_TMMB_40788.4	371
ENSMUSG00000000416_Cttnbp2_TMMB_40789.5	306
ENSMUSG00000000416_Cttnbp2_TMMB_40790.6	694
ENSMUSG00000000416_Cttnbp2_TMMB_40791.7	558
ENSMUSG00000000416_Cttnbp2_TMMB_40792.8	144
ENSMUSG00000000416_Cttnbp2_TMMB_40793.9	716
ENSMUSG00000000416_Cttnbp2_TMMB_40794.10	459
ENSMUSG00000000544_Gpa33_U2A_77348.7	67
ENSMUSG00000000567_Sox9_U1B_19260.7	1
ENSMUSG00000000579_Dynlt1c_TMMB_103255.5	282
ENSMUSG00000000579_Dynlt1c_TMMB_103258.8	403
ENSMUSG00000000579_Dynlt1c_TMMB_103259.9	168
ENSMUSG00000000579_Dynlt1c_TMMB_103260.10	282
ENSMUSG00000000711_Rab5b_TMMB_16028.1	402
ENSMUSG00000000711_Rab5b_TMMB_16029.2	503
ENSMUSG00000000711_Rab5b_TMMB_16030.3	468
ENSMUSG00000000711_Rab5b_TMMB_16031.4	932
ENSMUSG00000000711_Rab5b_TMMB_16032.5	285
ENSMUSG00000000711_Rab5b_TMMB_16033.6	905
ENSMUSG00000000711_Rab5b_TMMB_16034.7	553
ENSMUSG00000000711_Rab5b_TMMB_16035.8	81
ENSMUSG00000000711_Rab5b_TMMB_16036.9	1348
ENSMUSG00000000711_Rab5b_TMMB_16037.10	1348
ENSMUSG00000000743_Chmp1a_TMMB_217575.1	1092
ENSMUSG00000000743_Chmp1a_TMMB_217576.2	613
ENSMUSG00000000743_Chmp1a_TMMB_217577.3	756
ENSMUSG00000000743_Chmp1a_TMMB_217578.4	653
ENSMUSG00000000743_Chmp1a_TMMB_217579.5	575
ENSMUSG00000000743_Chmp1a_TMMB_217580.6	243
ENSMUSG00000000743_Chmp1a_TMMB_217581.7	799
ENSMUSG00000000743_Chmp1a_TMMB_217582.8	649
ENSMUSG00000000743_Chmp1a_TMMB_217583.9	223
ENSMUSG00000000743_Chmp1a_TMMB_217584.10	570
ENSMUSG00000000884_Gnb1l_TMMB_40025.1	341
ENSMUSG00000000884_Gnb1l_TMMB_40026.2	277
ENSMUSG00000000884_Gnb1l_TMMB_40027.3	217
ENSMUSG00000000884_Gnb1l_TMMB_40028.4	145
ENSMUSG00000000884_Gnb1l_TMMB_40029.5	312
ENSMUSG00000000884_Gnb1l_TMMB_40030.6	449
ENSMUSG00000000884_Gnb1l_TMMB_40031.7	1107
ENSMUSG00000000884_Gnb1l_TMMB_40032.8	543
ENSMUSG00000000884_Gnb1l_TMMB_40033.9	805
ENSMUSG00000000884_Gnb1l_TMMB_40034.10	1044
ENSMUSG00000000959_Oxa1l_TMMB_76373.1	139
ENSMUSG00000000959_Oxa1l_TMMB_76374.2	592
ENSMUSG00000000959_Oxa1l_TMMB_76375.3	313
ENSMUSG00000000959_Oxa1l_TMMB_76376.4	344
ENSMUSG00000000959_Oxa1l_TMMB_76377.5	518
ENSMUSG00000000959_Oxa1l_TMMB_76378.6	176
ENSMUSG00000000959_Oxa1l_TMMB_76379.7	309
ENSMUSG00000000959_Oxa1l_TMMB_76380.8	655
ENSMUSG00000000959_Oxa1l_TMMB_76381.9	358
ENSMUSG00000000959_Oxa1l_TMMB_76382.10	225
ENSMUSG00000001056_Nhp2_TMMB_206544.1	192
ENSMUSG00000001056_Nhp2_TMMB_206545.2	542
ENSMUSG00000001056_Nhp2_TMMB_206546.3	428
ENSMUSG00000001056_Nhp2_TMMB_206547.4	328
ENSMUSG00000001056_Nhp2_TMMB_206548.5	170
ENSMUSG00000001056_Nhp2_TMMB_206549.6	78
ENSMUSG00000001056_Nhp2_TMMB_206550.7	105
ENSMUSG00000001056_Nhp2_TMMB_206551.8	169
ENSMUSG00000001056_Nhp2_TMMB_206552.9	105
ENSMUSG00000001056_Nhp2_TMMB_206553.10	114
ENSMUSG00000001120_Pcbp3_TMMA_152691.8	9
ENSMUSG00000001175_Calm1_MU2B_178384.1	25
ENSMUSG00000001225_Slc26a3_GEB_82826.2	1
ENSMUSG00000001247_Lsr_TMMA_32041.8	1
ENSMUSG00000001305_Rrp15_TMMB_71016.1	426
ENSMUSG00000001305_Rrp15_TMMB_71017.2	709
ENSMUSG00000001305_Rrp15_TMMB_71018.3	242
ENSMUSG00000001305_Rrp15_TMMB_71019.4	320
ENSMUSG00000001305_Rrp15_TMMB_71020.5	263
ENSMUSG00000001305_Rrp15_TMMB_71021.6	345
ENSMUSG00000001305_Rrp15_TMMB_71022.7	219
ENSMUSG00000001305_Rrp15_TMMB_71023.8	186
ENSMUSG00000001305_Rrp15_TMMB_71024.9	307
ENSMUSG00000001305_Rrp15_TMMB_71025.10	410
ENSMUSG00000001313_Rnd2_TMMB_214595.1	361
ENSMUSG00000001313_Rnd2_TMMB_214596.2	568
ENSMUSG00000001313_Rnd2_TMMB_214597.3	1515
ENSMUSG00000001313_Rnd2_TMMB_214598.4	474
ENSMUSG00000001313_Rnd2_TMMB_214599.5	714
ENSMUSG00000001313_Rnd2_TMMB_214600.6	324
ENSMUSG00000001313_Rnd2_TMMB_214601.7	315
ENSMUSG00000001313_Rnd2_TMMB_214602.8	601
ENSMUSG00000001313_Rnd2_TMMB_214603.9	965
ENSMUSG00000001313_Rnd2_TMMB_214604.10	535
ENSMUSG00000001440_Kpnb1_TMMB_184425.1	32
ENSMUSG00000001440_Kpnb1_TMMB_184426.2	54
ENSMUSG00000001440_Kpnb1_TMMB_184427.3	29
ENSMUSG00000001440_Kpnb1_TMMB_184428.4	77
ENSMUSG00000001440_Kpnb1_TMMB_184429.5	307
ENSMUSG00000001440_Kpnb1_TMMB_184430.6	35
ENSMUSG00000001440_Kpnb1_TMMB_184431.7	98
ENSMUSG00000001440_Kpnb1_TMMB_184432.8	20
ENSMUSG00000001440_Kpnb1_TMMB_184433.9	7
ENSMUSG00000001440_Kpnb1_TMMB_184434.10	77
ENSMUSG00000001494_Sost_U2B_150700.7	1
ENSMUSG00000001496_Nkx2-1_ACOCB_150675.2	1
ENSMUSG00000001588_Acap1_TMMB_206033.1	382
ENSMUSG00000001588_Acap1_TMMB_206034.2	518
ENSMUSG00000001588_Acap1_TMMB_206035.3	8
ENSMUSG00000001588_Acap1_TMMB_206036.4	488
ENSMUSG00000001588_Acap1_TMMB_206037.5	517
ENSMUSG00000001588_Acap1_TMMB_206038.6	556
ENSMUSG00000001588_Acap1_TMMB_206039.7	409
ENSMUSG00000001588_Acap1_TMMB_206040.8	500
ENSMUSG00000001588_Acap1_TMMB_206041.9	502
ENSMUSG00000001588_Acap1_TMMB_206042.10	562
ENSMUSG00000001604_Tcea3_ACOCB_18791.10	1
ENSMUSG00000001622_Csn3_U2A_103164.4	36
ENSMUSG00000001663_Gstt1_MU2B_212596.2	13
ENSMUSG00000001666_Ddt_TMMB_81143.2	270
ENSMUSG00000001666_Ddt_TMMB_81144.3	1833
ENSMUSG00000001666_Ddt_TMMB_81145.4	462
ENSMUSG00000001666_Ddt_TMMB_81146.5	327
ENSMUSG00000001666_Ddt_TMMB_81148.7	653
ENSMUSG00000001666_Ddt_TMMB_81149.8	436
ENSMUSG00000001666_Ddt_TMMB_81150.9	1561
ENSMUSG00000001666_Ddt_TMMB_81151.10	285
ENSMUSG00000001741_Il16_U2A_202106.7	14
ENSMUSG00000001804_Dsg4_TMMB_209102.1	342
ENSMUSG00000001804_Dsg4_TMMB_209103.2	772
ENSMUSG00000001804_Dsg4_TMMB_209104.3	726
ENSMUSG00000001804_Dsg4_TMMB_209105.4	546
ENSMUSG00000001804_Dsg4_TMMB_209106.5	396
ENSMUSG00000001804_Dsg4_TMMB_209107.6	406
ENSMUSG00000001804_Dsg4_TMMB_209108.7	611
ENSMUSG00000001804_Dsg4_TMMB_209109.8	218
ENSMUSG00000001804_Dsg4_TMMB_209110.9	473
ENSMUSG00000001804_Dsg4_TMMB_209111.10	143
ENSMUSG00000001819_Hoxd13_ACOCB_64996.10	1
ENSMUSG00000001844_Zdhhc4_TMMB_98842.1	276
ENSMUSG00000001844_Zdhhc4_TMMB_98843.2	314
ENSMUSG00000001844_Zdhhc4_TMMB_98844.3	369
ENSMUSG00000001844_Zdhhc4_TMMB_98845.4	677
ENSMUSG00000001844_Zdhhc4_TMMB_98846.5	772
ENSMUSG00000001844_Zdhhc4_TMMB_98847.6	803
ENSMUSG00000001844_Zdhhc4_TMMB_98848.7	294
ENSMUSG00000001844_Zdhhc4_TMMB_98849.8	955
ENSMUSG00000001844_Zdhhc4_TMMB_98850.9	1201
ENSMUSG00000001844_Zdhhc4_TMMB_98851.10	537
ENSMUSG00000001864_Aif1l_TMMB_157901.1	623
ENSMUSG00000001864_Aif1l_TMMB_157902.2	564
ENSMUSG00000001864_Aif1l_TMMB_157903.3	729
ENSMUSG00000001864_Aif1l_TMMB_157904.4	629
ENSMUSG00000001864_Aif1l_TMMB_157905.5	397
ENSMUSG00000001864_Aif1l_TMMB_157906.6	207
ENSMUSG00000001864_Aif1l_TMMB_157907.7	443
ENSMUSG00000001864_Aif1l_TMMB_157908.8	393
ENSMUSG00000001864_Aif1l_TMMB_157909.9	678
ENSMUSG00000001864_Aif1l_TMMB_157910.10	511
ENSMUSG00000001909_Trmt1_TMMA_139348.2	46
ENSMUSG00000001909_Trmt1_TMMA_139355.9	6
ENSMUSG00000001983_Taco1_TMMB_147183.1	695
ENSMUSG00000001983_Taco1_TMMB_147184.2	469
ENSMUSG00000001983_Taco1_TMMB_147185.3	893
ENSMUSG00000001983_Taco1_TMMB_147186.4	496
ENSMUSG00000001983_Taco1_TMMB_147187.5	428
ENSMUSG00000001983_Taco1_TMMB_147188.6	287
ENSMUSG00000001983_Taco1_TMMB_147189.7	298
ENSMUSG00000001983_Taco1_TMMB_147190.8	664
ENSMUSG00000001983_Taco1_TMMB_147191.9	511
ENSMUSG00000001983_Taco1_TMMB_147192.10	887
ENSMUSG00000002100_Mybpc3_TMMB_40245.1	692
ENSMUSG00000002100_Mybpc3_TMMB_40246.2	305
ENSMUSG00000002100_Mybpc3_TMMB_40247.3	558
ENSMUSG00000002100_Mybpc3_TMMB_40248.4	262
ENSMUSG00000002100_Mybpc3_TMMB_40249.5	805
ENSMUSG00000002100_Mybpc3_TMMB_40250.6	789
ENSMUSG00000002100_Mybpc3_TMMB_40251.7	426
ENSMUSG00000002100_Mybpc3_TMMB_40252.8	1007
ENSMUSG00000002100_Mybpc3_TMMB_40253.9	819
ENSMUSG00000002100_Mybpc3_TMMB_40254.10	1354
ENSMUSG00000002210_Smg9_ACOCA_201907.8	1
ENSMUSG00000002233_Rhoc_ACOCB_197014.3	1
ENSMUSG00000002308_Cd320_TMMB_127619.1	519
ENSMUSG00000002308_Cd320_TMMB_127620.2	544
ENSMUSG00000002308_Cd320_TMMB_127621.3	344
ENSMUSG00000002308_Cd320_TMMB_127622.4	405
ENSMUSG00000002308_Cd320_TMMB_127623.5	285
ENSMUSG00000002308_Cd320_TMMB_127624.6	661
ENSMUSG00000002308_Cd320_TMMB_127625.7	127
ENSMUSG00000002308_Cd320_TMMB_127626.8	787
ENSMUSG00000002308_Cd320_TMMB_127627.9	198
ENSMUSG00000002308_Cd320_TMMB_127628.10	841
ENSMUSG00000002319_Ipo4_TMMB_212496.1	163
ENSMUSG00000002319_Ipo4_TMMB_212497.2	506
ENSMUSG00000002319_Ipo4_TMMB_212498.3	492
ENSMUSG00000002319_Ipo4_TMMB_212499.4	230
ENSMUSG00000002319_Ipo4_TMMB_212500.5	224
ENSMUSG00000002319_Ipo4_TMMB_212501.6	556
ENSMUSG00000002319_Ipo4_TMMB_212502.7	597
ENSMUSG00000002319_Ipo4_TMMB_212503.8	82
ENSMUSG00000002319_Ipo4_TMMB_212504.9	643
ENSMUSG00000002319_Ipo4_TMMB_212505.10	736
ENSMUSG00000002342_Tmem161a_TMMB_62131.1	503
ENSMUSG00000002342_Tmem161a_TMMB_62132.2	691
ENSMUSG00000002342_Tmem161a_TMMB_62133.3	419
ENSMUSG00000002342_Tmem161a_TMMB_62134.4	145
ENSMUSG00000002342_Tmem161a_TMMB_62135.5	991
ENSMUSG00000002342_Tmem161a_TMMB_62136.6	376
ENSMUSG00000002342_Tmem161a_TMMB_62137.7	908
ENSMUSG00000002342_Tmem161a_TMMB_62138.8	704
ENSMUSG00000002342_Tmem161a_TMMB_62139.9	690
ENSMUSG00000002342_Tmem161a_TMMB_62140.10	438
ENSMUSG00000002346_Slc25a42_TMMB_10456.1	855
ENSMUSG00000002346_Slc25a42_TMMB_10457.2	717
ENSMUSG00000002346_Slc25a42_TMMB_10458.3	546
ENSMUSG00000002346_Slc25a42_TMMB_10459.4	812
ENSMUSG00000002346_Slc25a42_TMMB_10460.5	693
ENSMUSG00000002346_Slc25a42_TMMB_10461.6	101
ENSMUSG00000002346_Slc25a42_TMMB_10462.7	607
ENSMUSG00000002346_Slc25a42_TMMB_10463.8	120
ENSMUSG00000002346_Slc25a42_TMMB_10464.9	582
ENSMUSG00000002346_Slc25a42_TMMB_10465.10	809
ENSMUSG00000002372_Ranbp3_TMMB_35557.1	816
ENSMUSG00000002372_Ranbp3_TMMB_35558.2	489
ENSMUSG00000002372_Ranbp3_TMMB_35559.3	207
ENSMUSG00000002372_Ranbp3_TMMB_35560.4	529
ENSMUSG00000002372_Ranbp3_TMMB_35561.5	322
ENSMUSG00000002372_Ranbp3_TMMB_35562.6	310
ENSMUSG00000002372_Ranbp3_TMMB_35563.7	315
ENSMUSG00000002372_Ranbp3_TMMB_35564.8	435
ENSMUSG00000002372_Ranbp3_TMMB_35565.9	492
ENSMUSG00000002372_Ranbp3_TMMB_35566.10	607
ENSMUSG00000002603_Tgfb1_ACOCB_37760.4	1
ENSMUSG00000002661_Alkbh7_TMMB_214475.1	723
ENSMUSG00000002661_Alkbh7_TMMB_214476.2	241
ENSMUSG00000002661_Alkbh7_TMMB_214477.3	731
ENSMUSG00000002661_Alkbh7_TMMB_214478.4	640
ENSMUSG00000002661_Alkbh7_TMMB_214479.5	519
ENSMUSG00000002661_Alkbh7_TMMB_214480.6	726
ENSMUSG00000002661_Alkbh7_TMMB_214481.7	723
ENSMUSG00000002661_Alkbh7_TMMB_214482.8	143
ENSMUSG00000002661_Alkbh7_TMMB_214483.9	389
ENSMUSG00000002661_Alkbh7_TMMB_214484.10	554
ENSMUSG00000002733_Plekha3_TMMA_85003.10	4
ENSMUSG00000002767_Mrpl2_TMMB_167042.1	206
ENSMUSG00000002767_Mrpl2_TMMB_167043.2	437
ENSMUSG00000002767_Mrpl2_TMMB_167044.3	514
ENSMUSG00000002767_Mrpl2_TMMB_167045.4	1923
ENSMUSG00000002767_Mrpl2_TMMB_167046.5	97
ENSMUSG00000002767_Mrpl2_TMMB_167047.6	303
ENSMUSG00000002767_Mrpl2_TMMB_167048.7	432
ENSMUSG00000002767_Mrpl2_TMMB_167049.8	858
ENSMUSG00000002767_Mrpl2_TMMB_167050.9	330
ENSMUSG00000002767_Mrpl2_TMMB_167051.10	754
ENSMUSG00000002781_Tmem143_TMMB_99593.1	490
ENSMUSG00000002781_Tmem143_TMMB_99594.2	355
ENSMUSG00000002781_Tmem143_TMMB_99595.3	415
ENSMUSG00000002781_Tmem143_TMMB_99596.4	251
ENSMUSG00000002781_Tmem143_TMMB_99597.5	661
ENSMUSG00000002781_Tmem143_TMMB_99598.6	414
ENSMUSG00000002781_Tmem143_TMMB_99599.7	344
ENSMUSG00000002781_Tmem143_TMMB_99600.8	644
ENSMUSG00000002781_Tmem143_TMMB_99601.9	779
ENSMUSG00000002781_Tmem143_TMMB_99602.10	800
ENSMUSG00000002799_Jag2_ACOCB_184393.9	1
ENSMUSG00000002825_Qtrt1_TMMB_65727.1	572
ENSMUSG00000002825_Qtrt1_TMMB_65728.2	302
ENSMUSG00000002825_Qtrt1_TMMB_65729.3	767
ENSMUSG00000002825_Qtrt1_TMMB_65730.4	284
ENSMUSG00000002825_Qtrt1_TMMB_65731.5	176
ENSMUSG00000002825_Qtrt1_TMMB_65732.6	414
ENSMUSG00000002825_Qtrt1_TMMB_65733.7	838
ENSMUSG00000002825_Qtrt1_TMMB_65734.8	63
ENSMUSG00000002825_Qtrt1_TMMB_65735.9	242
ENSMUSG00000002825_Qtrt1_TMMB_65736.10	529
ENSMUSG00000002835_Chaf1a_ACOCB_209858.3	1
ENSMUSG00000002847_Pla1a_TMMB_16008.1	338
ENSMUSG00000002847_Pla1a_TMMB_16009.2	300
ENSMUSG00000002847_Pla1a_TMMB_16010.3	551
ENSMUSG00000002847_Pla1a_TMMB_16011.4	222
ENSMUSG00000002847_Pla1a_TMMB_16012.5	361
ENSMUSG00000002847_Pla1a_TMMB_16013.6	528
ENSMUSG00000002847_Pla1a_TMMB_16014.7	661
ENSMUSG00000002847_Pla1a_TMMB_16015.8	837
ENSMUSG00000002847_Pla1a_TMMB_16016.9	388
ENSMUSG00000002847_Pla1a_TMMB_16017.10	357
ENSMUSG00000002984_Tomm40_TMMB_203959.1	41
ENSMUSG00000002984_Tomm40_TMMB_203960.2	183
ENSMUSG00000002984_Tomm40_TMMB_203961.3	264
ENSMUSG00000002984_Tomm40_TMMB_203962.4	122
ENSMUSG00000002984_Tomm40_TMMB_203963.5	200
ENSMUSG00000002984_Tomm40_TMMB_203964.6	310
ENSMUSG00000002984_Tomm40_TMMB_203965.7	254
ENSMUSG00000002984_Tomm40_TMMB_203966.8	872
ENSMUSG00000002984_Tomm40_TMMB_203967.9	188
ENSMUSG00000002984_Tomm40_TMMB_203968.10	166
ENSMUSG00000003062_Stard3nl_TMMB_45235.1	586
ENSMUSG00000003062_Stard3nl_TMMB_45236.2	782
ENSMUSG00000003062_Stard3nl_TMMB_45237.3	308
ENSMUSG00000003062_Stard3nl_TMMB_45238.4	566
ENSMUSG00000003062_Stard3nl_TMMB_45239.5	692
ENSMUSG00000003062_Stard3nl_TMMB_45240.6	712
ENSMUSG00000003062_Stard3nl_TMMB_45241.7	184
ENSMUSG00000003062_Stard3nl_TMMB_45242.8	819
ENSMUSG00000003062_Stard3nl_TMMB_45243.9	478
ENSMUSG00000003062_Stard3nl_TMMB_45244.10	439
ENSMUSG00000003161_Sri_TMMB_93457.1	587
ENSMUSG00000003161_Sri_TMMB_93458.2	323
ENSMUSG00000003161_Sri_TMMB_93459.3	132
ENSMUSG00000003161_Sri_TMMB_93460.4	475
ENSMUSG00000003161_Sri_TMMB_93461.5	189
ENSMUSG00000003161_Sri_TMMB_93462.6	353
ENSMUSG00000003161_Sri_TMMB_93463.7	798
ENSMUSG00000003161_Sri_TMMB_93464.8	711
ENSMUSG00000003161_Sri_TMMB_93465.9	408
ENSMUSG00000003161_Sri_TMMB_93466.10	453
ENSMUSG00000003178_Mical3_TMMB_9316.1	321
ENSMUSG00000003178_Mical3_TMMB_9317.2	609
ENSMUSG00000003178_Mical3_TMMB_9318.3	657
ENSMUSG00000003178_Mical3_TMMB_9319.4	196
ENSMUSG00000003178_Mical3_TMMB_9320.5	648
ENSMUSG00000003178_Mical3_TMMB_9321.6	76
ENSMUSG00000003178_Mical3_TMMB_9322.7	741
ENSMUSG00000003178_Mical3_TMMB_9323.8	414
ENSMUSG00000003178_Mical3_TMMB_9324.9	395
ENSMUSG00000003178_Mical3_TMMB_9325.10	195
ENSMUSG00000003411_Rab3b_TMMA_123052.6	1
ENSMUSG00000003411_Rab3b_TMMA_123056.10	5
ENSMUSG00000003437_Paf1_TMMB_159993.1	62
ENSMUSG00000003437_Paf1_TMMB_159994.2	363
ENSMUSG00000003437_Paf1_TMMB_159995.3	57
ENSMUSG00000003437_Paf1_TMMB_159996.4	212
ENSMUSG00000003437_Paf1_TMMB_159997.5	57
ENSMUSG00000003437_Paf1_TMMB_159998.6	463
ENSMUSG00000003437_Paf1_TMMB_159999.7	321
ENSMUSG00000003437_Paf1_TMMB_160000.8	110
ENSMUSG00000003437_Paf1_TMMB_160001.9	75
ENSMUSG00000003437_Paf1_TMMB_160002.10	308
ENSMUSG00000003546_Klc4_TMMB_78780.1	602
ENSMUSG00000003546_Klc4_TMMB_78781.2	807
ENSMUSG00000003546_Klc4_TMMB_78782.3	252
ENSMUSG00000003546_Klc4_TMMB_78783.4	849
ENSMUSG00000003546_Klc4_TMMB_78784.5	878
ENSMUSG00000003546_Klc4_TMMB_78785.6	507
ENSMUSG00000003546_Klc4_TMMB_78786.7	566
ENSMUSG00000003546_Klc4_TMMB_78787.8	718
ENSMUSG00000003546_Klc4_TMMB_78788.9	712
ENSMUSG00000003546_Klc4_TMMB_78789.10	644
ENSMUSG00000003559_As3mt_TMMA_222214.1	3
ENSMUSG00000003559_As3mt_TMMA_222217.4	3
ENSMUSG00000003731_Kpna6_ACOCB_161203.3	1
ENSMUSG00000004096_Cwc15_GEB_70362.4	3
ENSMUSG00000004100_Ppan_TMMB_5666.1	398
ENSMUSG00000004100_Ppan_TMMB_5667.2	218
ENSMUSG00000004100_Ppan_TMMB_5668.3	528
ENSMUSG00000004100_Ppan_TMMB_5669.4	57
ENSMUSG00000004100_Ppan_TMMB_5670.5	33
ENSMUSG00000004100_Ppan_TMMB_5671.6	136
ENSMUSG00000004100_Ppan_TMMB_5672.7	162
ENSMUSG00000004100_Ppan_TMMB_5673.8	204
ENSMUSG00000004100_Ppan_TMMB_5674.9	113
ENSMUSG00000004100_Ppan_TMMB_5675.10	741
ENSMUSG00000004317_Clcn5_TMMB_198552.1	708
ENSMUSG00000004317_Clcn5_TMMB_198553.2	373
ENSMUSG00000004317_Clcn5_TMMB_198554.3	417
ENSMUSG00000004317_Clcn5_TMMB_198555.4	624
ENSMUSG00000004317_Clcn5_TMMB_198556.5	164
ENSMUSG00000004317_Clcn5_TMMB_198557.6	105
ENSMUSG00000004317_Clcn5_TMMB_198558.7	760
ENSMUSG00000004317_Clcn5_TMMB_198559.8	684
ENSMUSG00000004317_Clcn5_TMMB_198560.9	341
ENSMUSG00000004317_Clcn5_TMMB_198561.10	647
ENSMUSG00000004561_Mettl17_TMMA_12222.7	1
ENSMUSG00000004568_Arhgef18_TMMB_12166.1	284
ENSMUSG00000004568_Arhgef18_TMMB_12167.2	733
ENSMUSG00000004568_Arhgef18_TMMB_12168.3	98
ENSMUSG00000004568_Arhgef18_TMMB_12169.4	1026
ENSMUSG00000004568_Arhgef18_TMMB_12170.5	308
ENSMUSG00000004568_Arhgef18_TMMB_12171.6	342
ENSMUSG00000004568_Arhgef18_TMMB_12172.7	357
ENSMUSG00000004568_Arhgef18_TMMB_12173.8	1070
ENSMUSG00000004568_Arhgef18_TMMB_12174.9	506
ENSMUSG00000004568_Arhgef18_TMMB_12175.10	583
ENSMUSG00000004630_Pcp2_TMMB_107340.1	522
ENSMUSG00000004630_Pcp2_TMMB_107341.2	352
ENSMUSG00000004630_Pcp2_TMMB_107342.3	496
ENSMUSG00000004630_Pcp2_TMMB_107343.4	806
ENSMUSG00000004630_Pcp2_TMMB_107344.5	402
ENSMUSG00000004630_Pcp2_TMMB_107345.6	991
ENSMUSG00000004630_Pcp2_TMMB_107346.7	841
ENSMUSG00000004630_Pcp2_TMMB_107347.8	851
ENSMUSG00000004630_Pcp2_TMMB_107348.9	1130
ENSMUSG00000004630_Pcp2_TMMB_107349.10	306
ENSMUSG00000004668_Abca13_ACOCB_73473.7	1
ENSMUSG00000004748_Mtfp1_TMMA_210919.5	34
ENSMUSG00000004788_Eif2b2_TMMB_85184.1	35
ENSMUSG00000004788_Eif2b2_TMMB_85185.2	48
ENSMUSG00000004788_Eif2b2_TMMB_85186.3	498
ENSMUSG00000004788_Eif2b2_TMMB_85187.4	244
ENSMUSG00000004788_Eif2b2_TMMB_85188.5	115
ENSMUSG00000004788_Eif2b2_TMMB_85189.6	387
ENSMUSG00000004788_Eif2b2_TMMB_85190.7	41
ENSMUSG00000004788_Eif2b2_TMMB_85191.8	78
ENSMUSG00000004788_Eif2b2_TMMB_85192.9	95
ENSMUSG00000004788_Eif2b2_TMMB_85193.10	110
ENSMUSG00000004842_Pou1f1_TMMB_214555.1	167
ENSMUSG00000004842_Pou1f1_TMMB_214556.2	786
ENSMUSG00000004842_Pou1f1_TMMB_214557.3	484
ENSMUSG00000004842_Pou1f1_TMMB_214558.4	50
ENSMUSG00000004842_Pou1f1_TMMB_214559.5	149
ENSMUSG00000004842_Pou1f1_TMMB_214560.6	457
ENSMUSG00000004842_Pou1f1_TMMB_214561.7	579
ENSMUSG00000004842_Pou1f1_TMMB_214562.8	522
ENSMUSG00000004842_Pou1f1_TMMB_214563.9	613
ENSMUSG00000004842_Pou1f1_TMMB_214564.10	525
ENSMUSG00000004843_Chmp2b_TMMA_214567.3	1
ENSMUSG00000004892_Bcan_TMMA_28464.1	2
ENSMUSG00000004892_Bcan_TMMA_28473.10	1
ENSMUSG00000005299_Letm1_TMMB_48129.1	707
ENSMUSG00000005299_Letm1_TMMB_48130.2	270
ENSMUSG00000005299_Letm1_TMMB_48131.3	523
ENSMUSG00000005299_Letm1_TMMB_48132.4	614
ENSMUSG00000005299_Letm1_TMMB_48133.5	107
ENSMUSG00000005299_Letm1_TMMB_48134.6	259
ENSMUSG00000005299_Letm1_TMMB_48135.7	398
ENSMUSG00000005299_Letm1_TMMB_48136.8	278
ENSMUSG00000005299_Letm1_TMMB_48137.9	181
ENSMUSG00000005299_Letm1_TMMB_48138.10	290
ENSMUSG00000005354_Txn2_TMMB_155141.1	376
ENSMUSG00000005354_Txn2_TMMB_155142.2	373
ENSMUSG00000005354_Txn2_TMMB_155143.3	186
ENSMUSG00000005354_Txn2_TMMB_155144.4	431
ENSMUSG00000005354_Txn2_TMMB_155145.5	498
ENSMUSG00000005354_Txn2_TMMB_155146.6	476
ENSMUSG00000005354_Txn2_TMMB_155147.7	156
ENSMUSG00000005354_Txn2_TMMB_155148.8	453
ENSMUSG00000005354_Txn2_TMMB_155149.9	670
ENSMUSG00000005354_Txn2_TMMB_155150.10	307
ENSMUSG00000005580_Adcy9_ACOCB_225343.4	1
ENSMUSG00000005625_Psmd4_ACOCB_88000.6	1
ENSMUSG00000005628_Tmod4_TMMB_88015.1	685
ENSMUSG00000005628_Tmod4_TMMB_88016.2	714
ENSMUSG00000005628_Tmod4_TMMB_88017.3	266
ENSMUSG00000005628_Tmod4_TMMB_88018.4	62
ENSMUSG00000005628_Tmod4_TMMB_88019.5	139
ENSMUSG00000005628_Tmod4_TMMB_88020.6	587
ENSMUSG00000005628_Tmod4_TMMB_88021.7	365
ENSMUSG00000005628_Tmod4_TMMB_88022.8	522
ENSMUSG00000005628_Tmod4_TMMB_88023.9	666
ENSMUSG00000005628_Tmod4_TMMB_88024.10	670
ENSMUSG00000005640_Insrr_ACOCB_37342.6	1
ENSMUSG00000005803_Sqrdl_TMMB_53370.1	439
ENSMUSG00000005803_Sqrdl_TMMB_53371.2	462
ENSMUSG00000005803_Sqrdl_TMMB_53372.3	613
ENSMUSG00000005803_Sqrdl_TMMB_53373.4	411
ENSMUSG00000005803_Sqrdl_TMMB_53374.5	943
ENSMUSG00000005803_Sqrdl_TMMB_53375.6	631
ENSMUSG00000005803_Sqrdl_TMMB_53376.7	841
ENSMUSG00000005803_Sqrdl_TMMB_53377.8	503
ENSMUSG00000005803_Sqrdl_TMMB_53378.9	206
ENSMUSG00000005803_Sqrdl_TMMB_53379.10	509
ENSMUSG00000005873_Reep5_TMMB_78860.1	183
ENSMUSG00000005873_Reep5_TMMB_78861.2	332
ENSMUSG00000005873_Reep5_TMMB_78862.3	616
ENSMUSG00000005873_Reep5_TMMB_78863.4	472
ENSMUSG00000005873_Reep5_TMMB_78864.5	336
ENSMUSG00000005873_Reep5_TMMB_78865.6	895
ENSMUSG00000005873_Reep5_TMMB_78866.7	444
ENSMUSG00000005873_Reep5_TMMB_78867.8	567
ENSMUSG00000005873_Reep5_TMMB_78868.9	384
ENSMUSG00000005873_Reep5_TMMB_78869.10	564
ENSMUSG00000005881_Ergic3_TMMA_45431.7	2
ENSMUSG00000006019_Dhx34_GEA_171943.10	2
ENSMUSG00000006021_Kptn_TMMA_197966.5	2
ENSMUSG00000006270_Vax1_ACOCB_208876.6	1
ENSMUSG00000006276_Eps15l1_TMMB_208851.1	585
ENSMUSG00000006276_Eps15l1_TMMB_208852.2	1054
ENSMUSG00000006276_Eps15l1_TMMB_208853.3	545
ENSMUSG00000006276_Eps15l1_TMMB_208854.4	349
ENSMUSG00000006276_Eps15l1_TMMB_208855.5	157
ENSMUSG00000006276_Eps15l1_TMMB_208856.6	435
ENSMUSG00000006276_Eps15l1_TMMB_208857.7	466
ENSMUSG00000006276_Eps15l1_TMMB_208858.8	87
ENSMUSG00000006276_Eps15l1_TMMB_208859.9	553
ENSMUSG00000006276_Eps15l1_TMMB_208860.10	326
ENSMUSG00000006333_Rps9_TMMB_211605.1	414
ENSMUSG00000006333_Rps9_TMMB_211606.2	25
ENSMUSG00000006333_Rps9_TMMB_211607.3	14
ENSMUSG00000006333_Rps9_TMMB_211608.4	71
ENSMUSG00000006333_Rps9_TMMB_211609.5	117
ENSMUSG00000006333_Rps9_TMMB_211610.6	21
ENSMUSG00000006333_Rps9_TMMB_211611.7	426
ENSMUSG00000006333_Rps9_TMMB_211612.8	246
ENSMUSG00000006333_Rps9_TMMB_211613.9	556
ENSMUSG00000006333_Rps9_TMMB_211614.10	208
ENSMUSG00000006344_Ggt5_ACOCB_75860.4	1
ENSMUSG00000006389_Mpl_ACOCB_178370.7	1
ENSMUSG00000006390_Elovl1_TMMB_34835.1	353
ENSMUSG00000006390_Elovl1_TMMB_34836.2	176
ENSMUSG00000006390_Elovl1_TMMB_34837.3	225
ENSMUSG00000006390_Elovl1_TMMB_34838.4	647
ENSMUSG00000006390_Elovl1_TMMB_34839.5	430
ENSMUSG00000006390_Elovl1_TMMB_34840.6	174
ENSMUSG00000006390_Elovl1_TMMB_34841.7	491
ENSMUSG00000006390_Elovl1_TMMB_34842.8	495
ENSMUSG00000006390_Elovl1_TMMB_34844.10	341
ENSMUSG00000006457_Actn3_MU2A_211021.7	1
ENSMUSG00000006464_Bbs1_TMMB_9096.1	493
ENSMUSG00000006464_Bbs1_TMMB_9097.2	338
ENSMUSG00000006464_Bbs1_TMMB_9098.3	467
ENSMUSG00000006464_Bbs1_TMMB_9099.4	254
ENSMUSG00000006464_Bbs1_TMMB_9100.5	172
ENSMUSG00000006464_Bbs1_TMMB_9101.6	295
ENSMUSG00000006464_Bbs1_TMMB_9102.7	281
ENSMUSG00000006464_Bbs1_TMMB_9103.8	480
ENSMUSG00000006464_Bbs1_TMMB_9104.9	523
ENSMUSG00000006464_Bbs1_TMMB_9105.10	1118
ENSMUSG00000006498_Ptbp1_ACOCB_85334.4	1
ENSMUSG00000006519_Cyba_TMMB_104500.1	1210
ENSMUSG00000006519_Cyba_TMMB_104501.2	310
ENSMUSG00000006519_Cyba_TMMB_104502.3	828
ENSMUSG00000006519_Cyba_TMMB_104503.4	297
ENSMUSG00000006519_Cyba_TMMB_104504.5	601
ENSMUSG00000006519_Cyba_TMMB_104505.6	380
ENSMUSG00000006519_Cyba_TMMB_104506.7	146
ENSMUSG00000006519_Cyba_TMMB_104507.8	443
ENSMUSG00000006519_Cyba_TMMB_104508.9	602
ENSMUSG00000006519_Cyba_TMMB_104509.10	851
ENSMUSG00000006567_Atp7b_TMMB_221224.1	452
ENSMUSG00000006567_Atp7b_TMMB_221225.2	353
ENSMUSG00000006567_Atp7b_TMMB_221226.3	124
ENSMUSG00000006567_Atp7b_TMMB_221227.4	223
ENSMUSG00000006567_Atp7b_TMMB_221228.5	352
ENSMUSG00000006567_Atp7b_TMMB_221229.6	331
ENSMUSG00000006567_Atp7b_TMMB_221230.7	487
ENSMUSG00000006567_Atp7b_TMMB_221231.8	639
ENSMUSG00000006567_Atp7b_TMMB_221232.9	555
ENSMUSG00000006567_Atp7b_TMMB_221233.10	409
ENSMUSG00000006587_Snai3_TMMA_12423.8	1
ENSMUSG00000006800_Sulf2_TMMB_183805.1	543
ENSMUSG00000006800_Sulf2_TMMB_183806.2	466
ENSMUSG00000006800_Sulf2_TMMB_183807.3	570
ENSMUSG00000006800_Sulf2_TMMB_183808.4	1106
ENSMUSG00000006800_Sulf2_TMMB_183809.5	225
ENSMUSG00000006800_Sulf2_TMMB_183810.6	869
ENSMUSG00000006800_Sulf2_TMMB_183811.7	707
ENSMUSG00000006800_Sulf2_TMMB_183812.8	451
ENSMUSG00000006800_Sulf2_TMMB_183813.9	721
ENSMUSG00000006800_Sulf2_TMMB_183814.10	1048
ENSMUSG00000006850_Tmco6_TMMB_113682.1	383
ENSMUSG00000006850_Tmco6_TMMB_113683.2	525
ENSMUSG00000006850_Tmco6_TMMB_113684.3	368
ENSMUSG00000006850_Tmco6_TMMB_113685.4	560
ENSMUSG00000006850_Tmco6_TMMB_113686.5	922
ENSMUSG00000006850_Tmco6_TMMB_113687.6	552
ENSMUSG00000006850_Tmco6_TMMB_113688.7	279
ENSMUSG00000006850_Tmco6_TMMB_113689.8	692
ENSMUSG00000006850_Tmco6_TMMB_113690.9	538
ENSMUSG00000006850_Tmco6_TMMB_113691.10	342
ENSMUSG00000006958_Chrd_TMMB_431.1	435
ENSMUSG00000006958_Chrd_TMMB_432.2	501
ENSMUSG00000006958_Chrd_TMMB_433.3	913
ENSMUSG00000006958_Chrd_TMMB_434.4	450
ENSMUSG00000006958_Chrd_TMMB_435.5	709
ENSMUSG00000006958_Chrd_TMMB_436.6	625
ENSMUSG00000006958_Chrd_TMMB_437.7	1084
ENSMUSG00000006958_Chrd_TMMB_438.8	235
ENSMUSG00000006958_Chrd_TMMB_439.9	161
ENSMUSG00000006958_Chrd_TMMB_440.10	760
ENSMUSG00000006998_Psmd2_ACOCB_102226.7	1
ENSMUSG00000007041_Clic1_TMMA_184177.3	3
ENSMUSG00000007097_Atp1a2_TMMB_166383.1	579
ENSMUSG00000007097_Atp1a2_TMMB_166384.2	433
ENSMUSG00000007097_Atp1a2_TMMB_166385.3	215
ENSMUSG00000007097_Atp1a2_TMMB_166386.4	201
ENSMUSG00000007097_Atp1a2_TMMB_166387.5	698
ENSMUSG00000007097_Atp1a2_TMMB_166388.6	1223
ENSMUSG00000007097_Atp1a2_TMMB_166389.7	1292
ENSMUSG00000007097_Atp1a2_TMMB_166390.8	617
ENSMUSG00000007097_Atp1a2_TMMB_166391.9	712
ENSMUSG00000007097_Atp1a2_TMMB_166392.10	314
ENSMUSG00000007279_Scube2_TMMB_12106.1	692
ENSMUSG00000007279_Scube2_TMMB_12107.2	281
ENSMUSG00000007279_Scube2_TMMB_12108.3	444
ENSMUSG00000007279_Scube2_TMMB_12109.4	699
ENSMUSG00000007279_Scube2_TMMB_12110.5	617
ENSMUSG00000007279_Scube2_TMMB_12111.6	391
ENSMUSG00000007279_Scube2_TMMB_12112.7	271
ENSMUSG00000007279_Scube2_TMMB_12113.8	228
ENSMUSG00000007279_Scube2_TMMB_12114.9	311
ENSMUSG00000007279_Scube2_TMMB_12115.10	295
ENSMUSG00000007338_Mrpl49_TMMB_605.1	544
ENSMUSG00000007338_Mrpl49_TMMB_606.2	473
ENSMUSG00000007338_Mrpl49_TMMB_607.3	187
ENSMUSG00000007338_Mrpl49_TMMB_608.4	389
ENSMUSG00000007338_Mrpl49_TMMB_609.5	294
ENSMUSG00000007338_Mrpl49_TMMB_610.6	277
ENSMUSG00000007338_Mrpl49_TMMB_611.7	64
ENSMUSG00000007338_Mrpl49_TMMB_612.8	836
ENSMUSG00000007338_Mrpl49_TMMB_613.9	1073
ENSMUSG00000007338_Mrpl49_TMMB_614.10	352
ENSMUSG00000007646_Rad51c_TMMB_51519.1	406
ENSMUSG00000007646_Rad51c_TMMB_51520.2	665
ENSMUSG00000007646_Rad51c_TMMB_51521.3	147
ENSMUSG00000007646_Rad51c_TMMB_51522.4	534
ENSMUSG00000007646_Rad51c_TMMB_51523.5	225
ENSMUSG00000007646_Rad51c_TMMB_51524.6	161
ENSMUSG00000007646_Rad51c_TMMB_51525.7	601
ENSMUSG00000007646_Rad51c_TMMB_51526.8	230
ENSMUSG00000007646_Rad51c_TMMB_51527.9	418
ENSMUSG00000007646_Rad51c_TMMB_51528.10	406
ENSMUSG00000007827_Ankrd26_TMMB_72952.1	334
ENSMUSG00000007827_Ankrd26_TMMB_72953.2	998
ENSMUSG00000007827_Ankrd26_TMMB_72954.3	406
ENSMUSG00000007827_Ankrd26_TMMB_72955.4	408
ENSMUSG00000007827_Ankrd26_TMMB_72956.5	212
ENSMUSG00000007827_Ankrd26_TMMB_72957.6	510
ENSMUSG00000007827_Ankrd26_TMMB_72958.7	281
ENSMUSG00000007827_Ankrd26_TMMB_72959.8	1203
ENSMUSG00000007827_Ankrd26_TMMB_72960.9	1130
ENSMUSG00000007827_Ankrd26_TMMB_72961.10	439
ENSMUSG00000007950_Abhd8_TMMB_87675.1	499
ENSMUSG00000007950_Abhd8_TMMB_87676.2	358
ENSMUSG00000007950_Abhd8_TMMB_87677.3	286
ENSMUSG00000007950_Abhd8_TMMB_87678.4	445
ENSMUSG00000007950_Abhd8_TMMB_87679.5	406
ENSMUSG00000007950_Abhd8_TMMB_87680.6	439
ENSMUSG00000007950_Abhd8_TMMB_87681.7	742
ENSMUSG00000007950_Abhd8_TMMB_87682.8	1006
ENSMUSG00000007950_Abhd8_TMMB_87683.9	778
ENSMUSG00000007950_Abhd8_TMMB_87684.10	695
ENSMUSG00000008035_Mid1ip1_TMMA_204094.6	3
ENSMUSG00000008090_Fgfrl1_TMMB_152594.1	963
ENSMUSG00000008090_Fgfrl1_TMMB_152595.2	434
ENSMUSG00000008090_Fgfrl1_TMMB_152596.3	713
ENSMUSG00000008090_Fgfrl1_TMMB_152597.4	843
ENSMUSG00000008090_Fgfrl1_TMMB_152598.5	211
ENSMUSG00000008090_Fgfrl1_TMMB_152599.6	408
ENSMUSG00000008090_Fgfrl1_TMMB_152600.7	853
ENSMUSG00000008090_Fgfrl1_TMMB_152601.8	352
ENSMUSG00000008090_Fgfrl1_TMMB_152602.9	621
ENSMUSG00000008090_Fgfrl1_TMMB_152603.10	469
ENSMUSG00000008682_Rpl10_TMMB_169968.1	282
ENSMUSG00000008682_Rpl10_TMMB_169969.2	3
ENSMUSG00000008682_Rpl10_TMMB_169971.4	48
ENSMUSG00000008682_Rpl10_TMMB_169972.5	36
ENSMUSG00000008682_Rpl10_TMMB_169974.7	20
ENSMUSG00000008682_Rpl10_TMMB_169975.8	14
ENSMUSG00000008682_Rpl10_TMMB_169976.9	466
ENSMUSG00000008682_Rpl10_TMMB_169977.10	29
ENSMUSG00000008690_Ncaph2_ACOCB_85566.7	1
ENSMUSG00000009076_Zmat5_GEA_129014.10	3
ENSMUSG00000009145_Dqx1_TMMB_217446.1	704
ENSMUSG00000009145_Dqx1_TMMB_217447.2	296
ENSMUSG00000009145_Dqx1_TMMB_217448.3	525
ENSMUSG00000009145_Dqx1_TMMB_217449.4	488
ENSMUSG00000009145_Dqx1_TMMB_217450.5	119
ENSMUSG00000009145_Dqx1_TMMB_217451.6	420
ENSMUSG00000009145_Dqx1_TMMB_217452.7	519
ENSMUSG00000009145_Dqx1_TMMB_217453.8	792
ENSMUSG00000009145_Dqx1_TMMB_217454.9	349
ENSMUSG00000009145_Dqx1_TMMB_217455.10	733
ENSMUSG00000009281_Rarres2_TMMB_45455.1	1187
ENSMUSG00000009281_Rarres2_TMMB_45456.2	161
ENSMUSG00000009281_Rarres2_TMMB_45457.3	922
ENSMUSG00000009281_Rarres2_TMMB_45458.4	509
ENSMUSG00000009281_Rarres2_TMMB_45459.5	288
ENSMUSG00000009281_Rarres2_TMMB_45460.6	367
ENSMUSG00000009281_Rarres2_TMMB_45461.7	297
ENSMUSG00000009281_Rarres2_TMMB_45462.8	537
ENSMUSG00000009281_Rarres2_TMMB_45463.9	612
ENSMUSG00000009281_Rarres2_TMMB_45464.10	432
ENSMUSG00000009418_Nav1_TMMB_54730.1	721
ENSMUSG00000009418_Nav1_TMMB_54731.2	404
ENSMUSG00000009418_Nav1_TMMB_54732.3	772
ENSMUSG00000009418_Nav1_TMMB_54733.4	125
ENSMUSG00000009418_Nav1_TMMB_54734.5	680
ENSMUSG00000009418_Nav1_TMMB_54735.6	791
ENSMUSG00000009418_Nav1_TMMB_54736.7	349
ENSMUSG00000009418_Nav1_TMMB_54737.8	351
ENSMUSG00000009418_Nav1_TMMB_54738.9	746
ENSMUSG00000009418_Nav1_TMMB_54739.10	827
ENSMUSG00000009470_Tnpo1_TMMB_223437.1	391
ENSMUSG00000009470_Tnpo1_TMMB_223438.2	358
ENSMUSG00000009470_Tnpo1_TMMB_223439.3	578
ENSMUSG00000009470_Tnpo1_TMMB_223440.4	261
ENSMUSG00000009470_Tnpo1_TMMB_223441.5	726
ENSMUSG00000009470_Tnpo1_TMMB_223442.6	326
ENSMUSG00000009470_Tnpo1_TMMB_223443.7	492
ENSMUSG00000009470_Tnpo1_TMMB_223444.8	199
ENSMUSG00000009470_Tnpo1_TMMB_223445.9	161
ENSMUSG00000009470_Tnpo1_TMMB_223446.10	780
ENSMUSG00000009563_Tor2a_TMMB_187719.1	487
ENSMUSG00000009563_Tor2a_TMMB_187720.2	923
ENSMUSG00000009563_Tor2a_TMMB_187721.3	562
ENSMUSG00000009563_Tor2a_TMMB_187722.4	589
ENSMUSG00000009563_Tor2a_TMMB_187723.5	470
ENSMUSG00000009563_Tor2a_TMMB_187724.6	477
ENSMUSG00000009563_Tor2a_TMMB_187725.7	270
ENSMUSG00000009563_Tor2a_TMMB_187726.8	345
ENSMUSG00000009563_Tor2a_TMMB_187727.9	526
ENSMUSG00000009563_Tor2a_TMMB_187728.10	589
ENSMUSG00000009614_Sardh_TMMB_175253.1	1245
ENSMUSG00000009614_Sardh_TMMB_175254.2	253
ENSMUSG00000009614_Sardh_TMMB_175255.3	237
ENSMUSG00000009614_Sardh_TMMB_175256.4	383
ENSMUSG00000009614_Sardh_TMMB_175257.5	919
ENSMUSG00000009614_Sardh_TMMB_175258.6	325
ENSMUSG00000009614_Sardh_TMMB_175259.7	554
ENSMUSG00000009614_Sardh_TMMB_175260.8	653
ENSMUSG00000009614_Sardh_TMMB_175261.9	226
ENSMUSG00000009614_Sardh_TMMB_175262.10	108
ENSMUSG00000009646_Pla2g12b_TMMB_200890.1	678
ENSMUSG00000009646_Pla2g12b_TMMB_200891.2	62
ENSMUSG00000009646_Pla2g12b_TMMB_200892.3	252
ENSMUSG00000009646_Pla2g12b_TMMB_200893.4	503
ENSMUSG00000009646_Pla2g12b_TMMB_200894.5	649
ENSMUSG00000009646_Pla2g12b_TMMB_200895.6	811
ENSMUSG00000009646_Pla2g12b_TMMB_200896.7	407
ENSMUSG00000009646_Pla2g12b_TMMB_200897.8	530
ENSMUSG00000009646_Pla2g12b_TMMB_200898.9	220
ENSMUSG00000009646_Pla2g12b_TMMB_200899.10	625
ENSMUSG00000010097_Nxf1_TMMB_155761.1	32
ENSMUSG00000010097_Nxf1_TMMB_155762.2	155
ENSMUSG00000010097_Nxf1_TMMB_155763.3	13
ENSMUSG00000010097_Nxf1_TMMB_155764.4	126
ENSMUSG00000010097_Nxf1_TMMB_155765.5	94
ENSMUSG00000010097_Nxf1_TMMB_155766.6	390
ENSMUSG00000010097_Nxf1_TMMB_155767.7	289
ENSMUSG00000010097_Nxf1_TMMB_155768.8	172
ENSMUSG00000010097_Nxf1_TMMB_155769.9	40
ENSMUSG00000010097_Nxf1_TMMB_155770.10	76
ENSMUSG00000010392_Gosr1_TMMB_57477.1	255
ENSMUSG00000010392_Gosr1_TMMB_57478.2	92
ENSMUSG00000010392_Gosr1_TMMB_57479.3	74
ENSMUSG00000010392_Gosr1_TMMB_57480.4	608
ENSMUSG00000010392_Gosr1_TMMB_57481.5	295
ENSMUSG00000010392_Gosr1_TMMB_57482.6	631
ENSMUSG00000010392_Gosr1_TMMB_57483.7	499
ENSMUSG00000010392_Gosr1_TMMB_57484.8	320
ENSMUSG00000010392_Gosr1_TMMB_57485.9	469
ENSMUSG00000010392_Gosr1_TMMB_57486.10	463
ENSMUSG00000010406_Mrpl52_TMMA_115945.5	5
ENSMUSG00000010825_Grid2ip_TMMB_76973.1	581
ENSMUSG00000010825_Grid2ip_TMMB_76974.2	575
ENSMUSG00000010825_Grid2ip_TMMB_76975.3	657
ENSMUSG00000010825_Grid2ip_TMMB_76976.4	313
ENSMUSG00000010825_Grid2ip_TMMB_76977.5	451
ENSMUSG00000010825_Grid2ip_TMMB_76978.6	592
ENSMUSG00000010825_Grid2ip_TMMB_76979.7	606
ENSMUSG00000010825_Grid2ip_TMMB_76980.8	612
ENSMUSG00000010825_Grid2ip_TMMB_76981.9	1194
ENSMUSG00000010825_Grid2ip_TMMB_76982.10	405
ENSMUSG00000011254_Thg1l_TMMB_160147.1	259
ENSMUSG00000011254_Thg1l_TMMB_160148.2	669
ENSMUSG00000011254_Thg1l_TMMB_160149.3	233
ENSMUSG00000011254_Thg1l_TMMB_160150.4	713
ENSMUSG00000011254_Thg1l_TMMB_160151.5	562
ENSMUSG00000011254_Thg1l_TMMB_160152.6	177
ENSMUSG00000011254_Thg1l_TMMB_160153.7	179
ENSMUSG00000011254_Thg1l_TMMB_160154.8	524
ENSMUSG00000011254_Thg1l_TMMB_160155.9	441
ENSMUSG00000011254_Thg1l_TMMB_160156.10	475
ENSMUSG00000011257_Pabpc4_TMMA_109566.5	1
ENSMUSG00000011486_Slc25a41_TMMB_19465.1	73
ENSMUSG00000011486_Slc25a41_TMMB_19466.2	416
ENSMUSG00000011486_Slc25a41_TMMB_19467.3	1217
ENSMUSG00000011486_Slc25a41_TMMB_19468.4	519
ENSMUSG00000011486_Slc25a41_TMMB_19469.5	822
ENSMUSG00000011486_Slc25a41_TMMB_19470.6	250
ENSMUSG00000011486_Slc25a41_TMMB_19471.7	384
ENSMUSG00000011486_Slc25a41_TMMB_19472.8	490
ENSMUSG00000011486_Slc25a41_TMMB_19473.9	484
ENSMUSG00000011486_Slc25a41_TMMB_19474.10	315
ENSMUSG00000011658_Fuz_TMMB_148323.1	243
ENSMUSG00000011658_Fuz_TMMB_148324.2	609
ENSMUSG00000011658_Fuz_TMMB_148325.3	651
ENSMUSG00000011658_Fuz_TMMB_148326.4	146
ENSMUSG00000011658_Fuz_TMMB_148327.5	538
ENSMUSG00000011658_Fuz_TMMB_148328.6	477
ENSMUSG00000011658_Fuz_TMMB_148329.7	411
ENSMUSG00000011658_Fuz_TMMB_148330.8	111
ENSMUSG00000011658_Fuz_TMMB_148331.9	353
ENSMUSG00000011658_Fuz_TMMB_148332.10	294
ENSMUSG00000013155_Enkd1_TMMA_226750.3	1
ENSMUSG00000013415_Igf2bp1_ACOCB_118192.4	1
ENSMUSG00000013622_Atraid_ACOCB_56081.4	1
ENSMUSG00000013662_Atad1_TMMA_173883.1	1
ENSMUSG00000013701_Timm23_TMMB_185164.5	184
ENSMUSG00000013701_Timm23_TMMB_185165.6	141
ENSMUSG00000013701_Timm23_TMMB_185166.7	123
ENSMUSG00000013701_Timm23_TMMB_185168.9	160
ENSMUSG00000013701_Timm23_TMMB_185169.10	184
ENSMUSG00000013736_Trnt1_TMMB_100248.1	352
ENSMUSG00000013736_Trnt1_TMMB_100249.2	170
ENSMUSG00000013736_Trnt1_TMMB_100250.3	82
ENSMUSG00000013736_Trnt1_TMMB_100251.4	471
ENSMUSG00000013736_Trnt1_TMMB_100252.5	290
ENSMUSG00000013736_Trnt1_TMMB_100253.6	332
ENSMUSG00000013736_Trnt1_TMMB_100254.7	549
ENSMUSG00000013736_Trnt1_TMMB_100255.8	399
ENSMUSG00000013736_Trnt1_TMMB_100256.9	576
ENSMUSG00000013736_Trnt1_TMMB_100257.10	223
ENSMUSG00000013936_Myl2_TMMB_204679.1	534
ENSMUSG00000013936_Myl2_TMMB_204680.2	268
ENSMUSG00000013936_Myl2_TMMB_204681.3	684
ENSMUSG00000013936_Myl2_TMMB_204682.4	622
ENSMUSG00000013936_Myl2_TMMB_204683.5	274
ENSMUSG00000013936_Myl2_TMMB_204684.6	321
ENSMUSG00000013936_Myl2_TMMB_204685.7	215
ENSMUSG00000013936_Myl2_TMMB_204686.8	120
ENSMUSG00000013936_Myl2_TMMB_204687.9	460
ENSMUSG00000013936_Myl2_TMMB_204688.10	643
ENSMUSG00000013997_Nit1_TMMB_43497.1	192
ENSMUSG00000013997_Nit1_TMMB_43498.2	458
ENSMUSG00000013997_Nit1_TMMB_43499.3	861
ENSMUSG00000013997_Nit1_TMMB_43500.4	578
ENSMUSG00000013997_Nit1_TMMB_43501.5	756
ENSMUSG00000013997_Nit1_TMMB_43502.6	700
ENSMUSG00000013997_Nit1_TMMB_43503.7	361
ENSMUSG00000013997_Nit1_TMMB_43504.8	477
ENSMUSG00000013997_Nit1_TMMB_43505.9	642
ENSMUSG00000013997_Nit1_TMMB_43506.10	430
ENSMUSG00000014245_Pigl_TMMA_125530.7	1
ENSMUSG00000014503_Pkd2l2_TMMA_44850.5	2
ENSMUSG00000014503_Pkd2l2_TMMA_44852.7	1
ENSMUSG00000014550_Zfyve20_TMMB_193004.1	275
ENSMUSG00000014550_Zfyve20_TMMB_193005.2	147
ENSMUSG00000014550_Zfyve20_TMMB_193006.3	306
ENSMUSG00000014550_Zfyve20_TMMB_193007.4	946
ENSMUSG00000014550_Zfyve20_TMMB_193008.5	738
ENSMUSG00000014550_Zfyve20_TMMB_193009.6	740
ENSMUSG00000014550_Zfyve20_TMMB_193010.7	93
ENSMUSG00000014550_Zfyve20_TMMB_193011.8	335
ENSMUSG00000014550_Zfyve20_TMMB_193012.9	499
ENSMUSG00000014550_Zfyve20_TMMB_193013.10	617
ENSMUSG00000014551_Mrps25_TMMA_192995.2	3
ENSMUSG00000014551_Mrps25_TMMA_193002.9	3
ENSMUSG00000014773_Dll1_ACOCB_37946.10	2
ENSMUSG00000014791_Elmo3_TMMB_207172.1	417
ENSMUSG00000014791_Elmo3_TMMB_207173.2	285
ENSMUSG00000014791_Elmo3_TMMB_207174.3	278
ENSMUSG00000014791_Elmo3_TMMB_207175.4	450
ENSMUSG00000014791_Elmo3_TMMB_207176.5	755
ENSMUSG00000014791_Elmo3_TMMB_207177.6	1043
ENSMUSG00000014791_Elmo3_TMMB_207178.7	746
ENSMUSG00000014791_Elmo3_TMMB_207179.8	786
ENSMUSG00000014791_Elmo3_TMMB_207180.9	731
ENSMUSG00000014791_Elmo3_TMMB_207181.10	414
ENSMUSG00000015001_Oc90_TMMB_105191.1	231
ENSMUSG00000015001_Oc90_TMMB_105192.2	718
ENSMUSG00000015001_Oc90_TMMB_105193.3	520
ENSMUSG00000015001_Oc90_TMMB_105194.4	1036
ENSMUSG00000015001_Oc90_TMMB_105195.5	560
ENSMUSG00000015001_Oc90_TMMB_105196.6	925
ENSMUSG00000015001_Oc90_TMMB_105197.7	817
ENSMUSG00000015001_Oc90_TMMB_105198.8	667
ENSMUSG00000015001_Oc90_TMMB_105199.9	200
ENSMUSG00000015013_Trappc2l_TMMB_21412.1	1079
ENSMUSG00000015013_Trappc2l_TMMB_21413.2	699
ENSMUSG00000015013_Trappc2l_TMMB_21414.3	202
ENSMUSG00000015013_Trappc2l_TMMB_21415.4	454
ENSMUSG00000015013_Trappc2l_TMMB_21416.5	400
ENSMUSG00000015013_Trappc2l_TMMB_21417.6	492
ENSMUSG00000015013_Trappc2l_TMMB_21418.7	680
ENSMUSG00000015013_Trappc2l_TMMB_21419.8	325
ENSMUSG00000015013_Trappc2l_TMMB_21420.9	993
ENSMUSG00000015013_Trappc2l_TMMB_21421.10	431
ENSMUSG00000015090_Ptgds_TMMB_13296.1	357
ENSMUSG00000015090_Ptgds_TMMB_13297.2	646
ENSMUSG00000015090_Ptgds_TMMB_13298.3	1056
ENSMUSG00000015090_Ptgds_TMMB_13299.4	424
ENSMUSG00000015090_Ptgds_TMMB_13300.5	807
ENSMUSG00000015090_Ptgds_TMMB_13301.6	319
ENSMUSG00000015090_Ptgds_TMMB_13302.7	719
ENSMUSG00000015090_Ptgds_TMMB_13303.8	515
ENSMUSG00000015090_Ptgds_TMMB_13304.9	1082
ENSMUSG00000015090_Ptgds_TMMB_13305.10	606
ENSMUSG00000015095_Fbxw5_TMMB_13256.1	623
ENSMUSG00000015095_Fbxw5_TMMB_13257.2	750
ENSMUSG00000015095_Fbxw5_TMMB_13258.3	714
ENSMUSG00000015095_Fbxw5_TMMB_13259.4	851
ENSMUSG00000015095_Fbxw5_TMMB_13260.5	630
ENSMUSG00000015095_Fbxw5_TMMB_13261.6	127
ENSMUSG00000015095_Fbxw5_TMMB_13262.7	471
ENSMUSG00000015095_Fbxw5_TMMB_13263.8	494
ENSMUSG00000015095_Fbxw5_TMMB_13264.9	245
ENSMUSG00000015143_Actn1_TMMB_161840.1	710
ENSMUSG00000015143_Actn1_TMMB_161841.2	578
ENSMUSG00000015143_Actn1_TMMB_161842.3	541
ENSMUSG00000015143_Actn1_TMMB_161843.4	408
ENSMUSG00000015143_Actn1_TMMB_161844.5	280
ENSMUSG00000015143_Actn1_TMMB_161845.6	463
ENSMUSG00000015143_Actn1_TMMB_161846.7	719
ENSMUSG00000015143_Actn1_TMMB_161847.8	335
ENSMUSG00000015143_Actn1_TMMB_161848.9	562
ENSMUSG00000015143_Actn1_TMMB_161849.10	884
ENSMUSG00000015176_Nolc1_MU1B_77320.9	3
ENSMUSG00000015247_Nipsnap3b_TMMB_82985.1	1021
ENSMUSG00000015247_Nipsnap3b_TMMB_82986.2	542
ENSMUSG00000015247_Nipsnap3b_TMMB_82987.3	489
ENSMUSG00000015247_Nipsnap3b_TMMB_82988.4	450
ENSMUSG00000015247_Nipsnap3b_TMMB_82989.5	467
ENSMUSG00000015247_Nipsnap3b_TMMB_82990.6	813
ENSMUSG00000015247_Nipsnap3b_TMMB_82991.7	354
ENSMUSG00000015247_Nipsnap3b_TMMB_82992.8	111
ENSMUSG00000015247_Nipsnap3b_TMMB_82993.9	875
ENSMUSG00000015247_Nipsnap3b_TMMB_82994.10	274
ENSMUSG00000015468_Notch4_ACOCB_58706.9	1
ENSMUSG00000015533_Itga2_TMMB_12756.1	406
ENSMUSG00000015533_Itga2_TMMB_12757.2	638
ENSMUSG00000015533_Itga2_TMMB_12758.3	682
ENSMUSG00000015533_Itga2_TMMB_12759.4	1250
ENSMUSG00000015533_Itga2_TMMB_12760.5	310
ENSMUSG00000015533_Itga2_TMMB_12761.6	422
ENSMUSG00000015533_Itga2_TMMB_12762.7	451
ENSMUSG00000015533_Itga2_TMMB_12763.8	467
ENSMUSG00000015533_Itga2_TMMB_12764.9	663
ENSMUSG00000015533_Itga2_TMMB_12765.10	405
ENSMUSG00000015659_Serac1_TMMB_140275.1	940
ENSMUSG00000015659_Serac1_TMMB_140276.2	1300
ENSMUSG00000015659_Serac1_TMMB_140277.3	297
ENSMUSG00000015659_Serac1_TMMB_140278.4	495
ENSMUSG00000015659_Serac1_TMMB_140279.5	338
ENSMUSG00000015659_Serac1_TMMB_140280.6	284
ENSMUSG00000015659_Serac1_TMMB_140281.7	336
ENSMUSG00000015659_Serac1_TMMB_140282.8	148
ENSMUSG00000015659_Serac1_TMMB_140283.9	903
ENSMUSG00000015659_Serac1_TMMB_140284.10	878
ENSMUSG00000015672_Mrpl32_TMMB_199250.1	257
ENSMUSG00000015672_Mrpl32_TMMB_199251.2	407
ENSMUSG00000015672_Mrpl32_TMMB_199252.3	371
ENSMUSG00000015672_Mrpl32_TMMB_199253.4	185
ENSMUSG00000015672_Mrpl32_TMMB_199254.5	354
ENSMUSG00000015672_Mrpl32_TMMB_199255.6	215
ENSMUSG00000015672_Mrpl32_TMMB_199256.7	320
ENSMUSG00000015672_Mrpl32_TMMB_199257.8	244
ENSMUSG00000015672_Mrpl32_TMMB_199258.9	447
ENSMUSG00000015672_Mrpl32_TMMB_199259.10	327
ENSMUSG00000015733_Capza2_TMMB_210016.1	698
ENSMUSG00000015733_Capza2_TMMB_210017.2	370
ENSMUSG00000015733_Capza2_TMMB_210018.3	684
ENSMUSG00000015733_Capza2_TMMB_210019.4	589
ENSMUSG00000015733_Capza2_TMMB_210020.5	591
ENSMUSG00000015733_Capza2_TMMB_210021.6	261
ENSMUSG00000015733_Capza2_TMMB_210022.7	473
ENSMUSG00000015733_Capza2_TMMB_210023.8	756
ENSMUSG00000015733_Capza2_TMMB_210024.9	187
ENSMUSG00000015733_Capza2_TMMB_210025.10	819
ENSMUSG00000015759_Cnih1_TMMB_150974.1	242
ENSMUSG00000015759_Cnih1_TMMB_150975.2	1328
ENSMUSG00000015759_Cnih1_TMMB_150976.3	679
ENSMUSG00000015759_Cnih1_TMMB_150977.4	266
ENSMUSG00000015759_Cnih1_TMMB_150978.5	108
ENSMUSG00000015759_Cnih1_TMMB_150979.6	978
ENSMUSG00000015759_Cnih1_TMMB_150980.7	561
ENSMUSG00000015759_Cnih1_TMMB_150981.8	231
ENSMUSG00000015759_Cnih1_TMMB_150982.9	217
ENSMUSG00000015759_Cnih1_TMMB_150983.10	729
ENSMUSG00000015869_Prpsap1_TMMB_83145.1	395
ENSMUSG00000015869_Prpsap1_TMMB_83146.2	836
ENSMUSG00000015869_Prpsap1_TMMB_83147.3	271
ENSMUSG00000015869_Prpsap1_TMMB_83148.4	619
ENSMUSG00000015869_Prpsap1_TMMB_83149.5	477
ENSMUSG00000015869_Prpsap1_TMMB_83150.6	624
ENSMUSG00000015869_Prpsap1_TMMB_83151.7	213
ENSMUSG00000015869_Prpsap1_TMMB_83152.8	637
ENSMUSG00000015869_Prpsap1_TMMB_83153.9	795
ENSMUSG00000015869_Prpsap1_TMMB_83154.10	190
ENSMUSG00000015943_Bola1_TMMB_220406.1	996
ENSMUSG00000015943_Bola1_TMMB_220407.2	315
ENSMUSG00000015943_Bola1_TMMB_220408.3	538
ENSMUSG00000015943_Bola1_TMMB_220409.4	427
ENSMUSG00000015943_Bola1_TMMB_220410.5	730
ENSMUSG00000015943_Bola1_TMMB_220411.6	769
ENSMUSG00000015943_Bola1_TMMB_220412.7	251
ENSMUSG00000015943_Bola1_TMMB_220413.8	996
ENSMUSG00000015943_Bola1_TMMB_220414.9	1456
ENSMUSG00000015943_Bola1_TMMB_220415.10	686
ENSMUSG00000015961_Adss_ACOCB_51546.8	1
ENSMUSG00000015970_Chdh_TMMB_136348.1	1061
ENSMUSG00000015970_Chdh_TMMB_136349.2	375
ENSMUSG00000015970_Chdh_TMMB_136350.3	311
ENSMUSG00000015970_Chdh_TMMB_136351.4	571
ENSMUSG00000015970_Chdh_TMMB_136352.5	477
ENSMUSG00000015970_Chdh_TMMB_136353.6	807
ENSMUSG00000015970_Chdh_TMMB_136354.7	407
ENSMUSG00000015970_Chdh_TMMB_136355.8	188
ENSMUSG00000015970_Chdh_TMMB_136356.9	303
ENSMUSG00000015970_Chdh_TMMB_136357.10	1122
ENSMUSG00000016257_Slmo2_TMMB_15634.1	150
ENSMUSG00000016257_Slmo2_TMMB_15635.2	109
ENSMUSG00000016257_Slmo2_TMMB_15636.3	212
ENSMUSG00000016257_Slmo2_TMMB_15637.4	10
ENSMUSG00000016257_Slmo2_TMMB_15638.5	214
ENSMUSG00000016257_Slmo2_TMMB_15639.6	268
ENSMUSG00000016257_Slmo2_TMMB_15640.7	49
ENSMUSG00000016257_Slmo2_TMMB_15641.8	599
ENSMUSG00000016257_Slmo2_TMMB_15642.9	194
ENSMUSG00000016257_Slmo2_TMMB_15643.10	59
ENSMUSG00000016382_Pls3_ACOCB_198751.1	1
ENSMUSG00000016495_Plgrkt_TMMA_212313.8	1
ENSMUSG00000016510_Mtif3_TMMB_209676.1	144
ENSMUSG00000016510_Mtif3_TMMB_209677.2	247
ENSMUSG00000016510_Mtif3_TMMB_209678.3	333
ENSMUSG00000016510_Mtif3_TMMB_209679.4	605
ENSMUSG00000016510_Mtif3_TMMB_209680.5	361
ENSMUSG00000016510_Mtif3_TMMB_209681.6	373
ENSMUSG00000016510_Mtif3_TMMB_209682.7	116
ENSMUSG00000016510_Mtif3_TMMB_209683.8	631
ENSMUSG00000016510_Mtif3_TMMB_209684.9	431
ENSMUSG00000016510_Mtif3_TMMB_209685.10	238
ENSMUSG00000016520_Lnx2_ACOCB_7406.1	1
ENSMUSG00000016541_Atxn10_ACOCB_176403.1	1
ENSMUSG00000016619_Nup50_TMMA_80276.4	1
ENSMUSG00000016664_Pacsin2_ACOCB_54859.10	1
ENSMUSG00000017286_Glod4_TMMB_127599.1	344
ENSMUSG00000017286_Glod4_TMMB_127600.2	245
ENSMUSG00000017286_Glod4_TMMB_127601.3	480
ENSMUSG00000017286_Glod4_TMMB_127602.4	1001
ENSMUSG00000017286_Glod4_TMMB_127603.5	1096
ENSMUSG00000017286_Glod4_TMMB_127604.6	469
ENSMUSG00000017286_Glod4_TMMB_127605.7	577
ENSMUSG00000017286_Glod4_TMMB_127606.8	574
ENSMUSG00000017286_Glod4_TMMB_127607.9	492
ENSMUSG00000017286_Glod4_TMMB_127608.10	655
ENSMUSG00000017311_Pyy_TMMB_46489.1	768
ENSMUSG00000017311_Pyy_TMMB_46490.2	598
ENSMUSG00000017311_Pyy_TMMB_46491.3	168
ENSMUSG00000017311_Pyy_TMMB_46492.4	575
ENSMUSG00000017311_Pyy_TMMB_46493.5	102
ENSMUSG00000017311_Pyy_TMMB_46494.6	707
ENSMUSG00000017311_Pyy_TMMB_46495.7	881
ENSMUSG00000017311_Pyy_TMMB_46496.8	696
ENSMUSG00000017311_Pyy_TMMB_46497.9	327
ENSMUSG00000017311_Pyy_TMMB_46498.10	987
ENSMUSG00000017386_Traf4_ACOCB_54536.7	1
ENSMUSG00000017588_Krt27_TMMA_37787.1	11
ENSMUSG00000017631_Abr_TMMA_184379.5	2
ENSMUSG00000017686_Rhot1_TMMB_107835.1	292
ENSMUSG00000017686_Rhot1_TMMB_107836.2	773
ENSMUSG00000017686_Rhot1_TMMB_107837.3	602
ENSMUSG00000017686_Rhot1_TMMB_107838.4	115
ENSMUSG00000017686_Rhot1_TMMB_107839.5	1003
ENSMUSG00000017686_Rhot1_TMMB_107840.6	44
ENSMUSG00000017686_Rhot1_TMMB_107841.7	163
ENSMUSG00000017686_Rhot1_TMMB_107842.8	842
ENSMUSG00000017686_Rhot1_TMMB_107843.9	100
ENSMUSG00000017686_Rhot1_TMMB_107844.10	577
ENSMUSG00000017688_Hnf4g_TMMA_107826.2	96
ENSMUSG00000017715_Pgs1_TMMB_26846.1	331
ENSMUSG00000017715_Pgs1_TMMB_26847.2	836
ENSMUSG00000017715_Pgs1_TMMB_26848.3	230
ENSMUSG00000017715_Pgs1_TMMB_26849.4	528
ENSMUSG00000017715_Pgs1_TMMB_26850.5	817
ENSMUSG00000017715_Pgs1_TMMB_26851.6	321
ENSMUSG00000017715_Pgs1_TMMB_26852.7	591
ENSMUSG00000017715_Pgs1_TMMB_26853.8	400
ENSMUSG00000017715_Pgs1_TMMB_26854.9	145
ENSMUSG00000017715_Pgs1_TMMB_26855.10	211
ENSMUSG00000017754_Pltp_TMMB_145147.1	564
ENSMUSG00000017754_Pltp_TMMB_145148.2	543
ENSMUSG00000017754_Pltp_TMMB_145149.3	357
ENSMUSG00000017754_Pltp_TMMB_145150.4	420
ENSMUSG00000017754_Pltp_TMMB_145151.5	289
ENSMUSG00000017754_Pltp_TMMB_145152.6	277
ENSMUSG00000017754_Pltp_TMMB_145153.7	318
ENSMUSG00000017754_Pltp_TMMB_145154.8	106
ENSMUSG00000017754_Pltp_TMMB_145155.9	511
ENSMUSG00000017754_Pltp_TMMB_145156.10	620
ENSMUSG00000017817_Jph2_TMMB_128495.1	896
ENSMUSG00000017817_Jph2_TMMB_128496.2	240
ENSMUSG00000017817_Jph2_TMMB_128497.3	215
ENSMUSG00000017817_Jph2_TMMB_128498.4	583
ENSMUSG00000017817_Jph2_TMMB_128499.5	70
ENSMUSG00000017817_Jph2_TMMB_128500.6	258
ENSMUSG00000017817_Jph2_TMMB_128501.7	485
ENSMUSG00000017817_Jph2_TMMB_128502.8	328
ENSMUSG00000017817_Jph2_TMMB_128503.9	153
ENSMUSG00000017817_Jph2_TMMB_128504.10	848
ENSMUSG00000017837_Nkiras2_TMMB_156021.1	942
ENSMUSG00000017837_Nkiras2_TMMB_156022.2	912
ENSMUSG00000017837_Nkiras2_TMMB_156023.3	508
ENSMUSG00000017837_Nkiras2_TMMB_156024.4	760
ENSMUSG00000017837_Nkiras2_TMMB_156025.5	372
ENSMUSG00000017837_Nkiras2_TMMB_156026.6	810
ENSMUSG00000017837_Nkiras2_TMMB_156027.7	621
ENSMUSG00000017837_Nkiras2_TMMB_156028.8	1164
ENSMUSG00000017837_Nkiras2_TMMB_156029.9	178
ENSMUSG00000017837_Nkiras2_TMMB_156030.10	561
ENSMUSG00000018171_Vmp1_TMMB_142852.1	386
ENSMUSG00000018171_Vmp1_TMMB_142853.2	179
ENSMUSG00000018171_Vmp1_TMMB_142854.3	222
ENSMUSG00000018171_Vmp1_TMMB_142855.4	507
ENSMUSG00000018171_Vmp1_TMMB_142856.5	15
ENSMUSG00000018171_Vmp1_TMMB_142857.6	219
ENSMUSG00000018171_Vmp1_TMMB_142858.7	382
ENSMUSG00000018171_Vmp1_TMMB_142859.8	509
ENSMUSG00000018171_Vmp1_TMMB_142860.9	230
ENSMUSG00000018171_Vmp1_TMMB_142861.10	184
ENSMUSG00000018322_Tomm34_TMMA_130861.9	3
ENSMUSG00000018326_Ywhab_TMMB_130843.1	311
ENSMUSG00000018326_Ywhab_TMMB_130844.2	350
ENSMUSG00000018326_Ywhab_TMMB_130845.3	250
ENSMUSG00000018326_Ywhab_TMMB_130846.4	543
ENSMUSG00000018326_Ywhab_TMMB_130847.5	1023
ENSMUSG00000018326_Ywhab_TMMB_130848.6	686
ENSMUSG00000018326_Ywhab_TMMB_130849.7	654
ENSMUSG00000018326_Ywhab_TMMB_130850.8	625
ENSMUSG00000018326_Ywhab_TMMB_130851.9	217
ENSMUSG00000018326_Ywhab_TMMB_130852.10	19
ENSMUSG00000018387_Shroom1_TMMB_182156.1	471
ENSMUSG00000018387_Shroom1_TMMB_182157.2	493
ENSMUSG00000018387_Shroom1_TMMB_182158.3	457
ENSMUSG00000018387_Shroom1_TMMB_182159.4	501
ENSMUSG00000018387_Shroom1_TMMB_182160.5	249
ENSMUSG00000018387_Shroom1_TMMB_182161.6	328
ENSMUSG00000018387_Shroom1_TMMB_182162.7	342
ENSMUSG00000018387_Shroom1_TMMB_182163.8	320
ENSMUSG00000018387_Shroom1_TMMB_182164.9	569
ENSMUSG00000018387_Shroom1_TMMB_182165.10	339
ENSMUSG00000018417_Myo1b_TMMB_225042.1	730
ENSMUSG00000018417_Myo1b_TMMB_225043.2	365
ENSMUSG00000018417_Myo1b_TMMB_225044.3	638
ENSMUSG00000018417_Myo1b_TMMB_225045.4	959
ENSMUSG00000018417_Myo1b_TMMB_225046.5	615
ENSMUSG00000018417_Myo1b_TMMB_225047.6	364
ENSMUSG00000018417_Myo1b_TMMB_225048.7	534
ENSMUSG00000018417_Myo1b_TMMB_225049.8	508
ENSMUSG00000018417_Myo1b_TMMB_225050.9	525
ENSMUSG00000018417_Myo1b_TMMB_225051.10	590
ENSMUSG00000018446_C1qbp_TMMB_22772.1	621
ENSMUSG00000018446_C1qbp_TMMB_22773.2	310
ENSMUSG00000018446_C1qbp_TMMB_22774.3	600
ENSMUSG00000018446_C1qbp_TMMB_22775.4	741
ENSMUSG00000018446_C1qbp_TMMB_22776.5	281
ENSMUSG00000018446_C1qbp_TMMB_22777.6	493
ENSMUSG00000018446_C1qbp_TMMB_22778.7	172
ENSMUSG00000018446_C1qbp_TMMB_22779.8	200
ENSMUSG00000018446_C1qbp_TMMB_22780.9	744
ENSMUSG00000018446_C1qbp_TMMB_22781.10	497
ENSMUSG00000018599_Mief2_TMMB_221684.1	724
ENSMUSG00000018599_Mief2_TMMB_221685.2	272
ENSMUSG00000018599_Mief2_TMMB_221686.3	319
ENSMUSG00000018599_Mief2_TMMB_221687.4	349
ENSMUSG00000018599_Mief2_TMMB_221688.5	158
ENSMUSG00000018599_Mief2_TMMB_221689.6	401
ENSMUSG00000018599_Mief2_TMMB_221690.7	756
ENSMUSG00000018599_Mief2_TMMB_221691.8	1003
ENSMUSG00000018599_Mief2_TMMB_221692.9	716
ENSMUSG00000018599_Mief2_TMMB_221693.10	190
ENSMUSG00000018620_Mmp20_TMMA_111798.9	3
ENSMUSG00000018819_Lsp1_TMMA_131318.6	3
ENSMUSG00000018920_Cxcl16_TMMB_35997.1	387
[truncated: 9,085 more rows]
