# Supplementary material for: Genome-scale CRISPR screening reveals that C3aR signaling is critical for rapid capture of fungi by macrophages
Source: PLoS Pathog. 2022 Sep 29;18(9):e1010237. doi: 10.1371/journal.ppat.1010237 (PMC9578593; doi:10.1371/journal.ppat.1010237)
Supplement: S1 Data — A ZIP archive of tables in CSV format giving counts for each sgRNA. File names indicate sub-library and experimental sample. (ZIP) [file ppat.1010237.s023.zip › DIR_MAIN/20180727_AC_TMMB_Plas_counts.csv]

0None_none_ACOCA_227963.4805	1
0None_none_ACOCB_227963.4876	2
0None_none_ACOCB_227963.4878	3
0None_none_ACOCB_227963.4879	5
0None_none_ACOCB_227963.4880	3
0None_none_ACOCB_227963.4881	3
0None_none_ACOCB_227963.4882	1
0None_none_ACOCB_227963.4883	4
0None_none_ACOCB_227963.4884	3
0None_none_ACOCB_227963.4886	1
0None_none_ACOCB_227963.4887	6
0None_none_ACOCB_227963.4888	3
0None_none_ACOCB_227963.4889	1
0None_none_ACOCB_227963.4890	6
0None_none_ACOCB_227963.4891	2
0None_none_ACOCB_227963.4892	5
0None_none_ACOCB_227963.4893	7
0None_none_ACOCB_227963.4894	3
0None_none_ACOCB_227963.4895	1
0None_none_ACOCB_227963.4898	1
0None_none_ACOCB_227963.4899	1
0None_none_ACOCB_227963.4900	5
0None_none_ACOCB_227963.4901	2
0None_none_ACOCB_227963.4902	4
0None_none_ACOCB_227963.4904	2
0None_none_ACOCB_227963.4905	7
0None_none_ACOCB_227963.4906	3
0None_none_ACOCB_227963.4907	2
0None_none_ACOCB_227963.4908	2
0None_none_ACOCB_227963.4909	7
0None_none_ACOCB_227963.4910	2
0None_none_ACOCB_227963.4911	4
0None_none_ACOCB_227963.4912	6
0None_none_ACOCB_227963.4913	6
0None_none_ACOCB_227963.4914	4
0None_none_ACOCB_227963.4915	5
0None_none_ACOCB_227963.4917	1
0None_none_ACOCB_227963.4918	6
0None_none_ACOCB_227963.4919	3
0None_none_ACOCB_227963.4920	3
0None_none_ACOCB_227963.4921	3
0None_none_ACOCB_227963.4922	4
0None_none_ACOCB_227963.4924	2
0None_none_ACOCB_227963.4925	4
0None_none_ACOCB_227963.4926	2
0None_none_ACOCB_227963.4927	7
0None_none_ACOCB_227963.4928	1
0None_none_ACOCB_227963.4929	9
0None_none_ACOCB_227963.4930	2
0None_none_ACOCB_227963.4931	2
0None_none_ACOCB_227963.4932	3
0None_none_ACOCB_227963.4933	3
0None_none_ACOCB_227963.4935	4
0None_none_ACOCB_227963.4936	2
0None_none_ACOCB_227963.4937	5
0None_none_ACOCB_227963.4939	4
0None_none_ACOCB_227963.4940	3
0None_none_ACOCB_227963.4942	1
0None_none_ACOCB_227963.4943	4
0None_none_ACOCB_227963.4944	2
0None_none_ACOCB_227963.4945	2
0None_none_ACOCB_227963.4946	3
0None_none_ACOCB_227963.4947	2
0None_none_ACOCB_227963.4948	2
0None_none_ACOCB_227963.4949	1
0None_none_ACOCB_227963.4951	1
0None_none_ACOCB_227963.4952	4
0None_none_ACOCB_227963.4953	6
0None_none_ACOCB_227963.4955	1
0None_none_ACOCB_227963.4956	4
0None_none_ACOCB_227963.4957	5
0None_none_ACOCB_227963.4958	1
0None_none_ACOCB_227963.4959	5
0None_none_ACOCB_227963.4960	5
0None_none_ACOCB_227963.4961	3
0None_none_ACOCB_227963.4962	3
0None_none_ACOCB_227963.4963	3
0None_none_ACOCB_227963.4964	7
0None_none_ACOCB_227963.4965	3
0None_none_ACOCB_227963.4966	1
0None_none_ACOCB_227963.4967	3
0None_none_ACOCB_227963.4968	3
0None_none_ACOCB_227963.4969	5
0None_none_ACOCB_227963.4970	2
0None_none_ACOCB_227963.4971	2
0None_none_ACOCB_227963.4972	1
0None_none_ACOCB_227963.4973	4
0None_none_ACOCB_227963.4974	3
0None_none_ACOCB_227963.4975	2
0None_none_ACOCB_227963.4976	2
0None_none_ACOCB_227963.4977	4
0None_none_ACOCB_227963.4979	2
0None_none_ACOCB_227963.4980	1
0None_none_ACOCB_227963.4981	1
0None_none_ACOCB_227963.4982	1
0None_none_ACOCB_227963.4983	2
0None_none_ACOCB_227963.4984	1
0None_none_ACOCB_227963.4985	5
0None_none_ACOCB_227963.4986	1
0None_none_ACOCB_227963.4987	3
0None_none_ACOCB_227963.4988	2
0None_none_ACOCB_227963.4990	2
0None_none_ACOCB_227963.4991	6
0None_none_ACOCB_227963.4992	2
0None_none_ACOCB_227963.4993	1
0None_none_ACOCB_227963.4994	5
0None_none_ACOCB_227963.4995	6
0None_none_ACOCB_227963.4996	4
0None_none_ACOCB_227963.4997	3
0None_none_ACOCB_227963.4998	2
0None_none_ACOCB_227963.4999	5
0None_none_ACOCB_227963.5000	7
0None_none_ACOCB_227963.5001	6
0None_none_ACOCB_227963.5002	2
0None_none_ACOCB_227963.5003	1
0None_none_ACOCB_227963.5004	2
0None_none_ACOCB_227963.5005	6
0None_none_ACOCB_227963.5006	2
0None_none_ACOCB_227963.5007	4
0None_none_ACOCB_227963.5008	2
0None_none_ACOCB_227963.5009	1
0None_none_ACOCB_227963.5011	3
0None_none_ACOCB_227963.5013	5
0None_none_ACOCB_227963.5014	4
0None_none_ACOCB_227963.5015	2
0None_none_ACOCB_227963.5016	1
0None_none_ACOCB_227963.5017	3
0None_none_ACOCB_227963.5018	1
0None_none_ACOCB_227963.5019	2
0None_none_ACOCB_227963.5020	6
0None_none_ACOCB_227963.5021	5
0None_none_ACOCB_227963.5022	2
0None_none_ACOCB_227963.5023	2
0None_none_ACOCB_227963.5024	2
0None_none_ACOCB_227963.5025	4
0None_none_ACOCB_227963.5026	6
0None_none_ACOCB_227963.5027	3
0None_none_ACOCB_227963.5029	1
0None_none_ACOCB_227963.5030	3
0None_none_ACOCB_227963.5031	1
0None_none_ACOCB_227963.5032	1
0None_none_ACOCB_227963.5033	2
0None_none_ACOCB_227963.5034	3
0None_none_ACOCB_227963.5035	5
0None_none_ACOCB_227963.5036	2
0None_none_ACOCB_227963.5037	2
0None_none_ACOCB_227963.5039	6
0None_none_ACOCB_227963.5040	1
0None_none_ACOCB_227963.5041	4
0None_none_ACOCB_227963.5042	2
0None_none_ACOCB_227963.5043	2
0None_none_ACOCB_227963.5044	5
0None_none_ACOCB_227963.5045	6
0None_none_ACOCB_227963.5048	4
0None_none_ACOCB_227963.5049	4
0None_none_ACOCB_227963.5050	5
0None_none_ACOCB_227963.5051	2
0None_none_ACOCB_227963.5052	1
0None_none_ACOCB_227963.5053	2
0None_none_ACOCB_227963.5054	1
0None_none_ACOCB_227963.5057	2
0None_none_ACOCB_227963.5058	10
0None_none_ACOCB_227963.5060	2
0None_none_ACOCB_227963.5061	5
0None_none_ACOCB_227963.5062	3
0None_none_ACOCB_227963.5064	4
0None_none_ACOCB_227963.5065	4
0None_none_ACOCB_227963.5066	1
0None_none_ACOCB_227963.5067	5
0None_none_ACOCB_227963.5068	6
0None_none_ACOCB_227963.5069	5
0None_none_ACOCB_227963.5070	2
0None_none_ACOCB_227963.5071	4
0None_none_ACOCB_227963.5072	7
0None_none_ACOCB_227963.5073	2
0None_none_ACOCB_227963.5074	2
0None_none_ACOCB_227963.5075	1
0None_none_ACOCB_227963.5076	4
0None_none_ACOCB_227963.5077	2
0None_none_ACOCB_227963.5078	4
0None_none_ACOCB_227963.5079	2
0None_none_ACOCB_227963.5081	5
0None_none_ACOCB_227963.5082	4
0None_none_ACOCB_227963.5083	2
0None_none_ACOCB_227963.5084	5
0None_none_ACOCB_227963.5085	1
0None_none_ACOCB_227963.5087	2
0None_none_ACOCB_227963.5088	5
0None_none_ACOCB_227963.5089	8
0None_none_ACOCB_227963.5090	4
0None_none_ACOCB_227963.5091	3
0None_none_ACOCB_227963.5092	1
0None_none_ACOCB_227963.5093	2
0None_none_ACOCB_227963.5094	4
0None_none_ACOCB_227963.5095	3
0None_none_ACOCB_227963.5096	2
0None_none_ACOCB_227963.5097	3
0None_none_ACOCB_227963.5098	2
0None_none_ACOCB_227963.5099	4
0None_none_ACOCB_227963.5100	4
0None_none_ACOCB_227963.5101	3
0None_none_ACOCB_227963.5102	2
0None_none_ACOCB_227963.5103	3
0None_none_ACOCB_227963.5104	2
0None_none_ACOCB_227963.5105	4
0None_none_ACOCB_227963.5106	2
0None_none_ACOCB_227963.5107	1
0None_none_ACOCB_227963.5108	5
0None_none_ACOCB_227963.5109	5
0None_none_ACOCB_227963.5110	1
0None_none_ACOCB_227963.5111	4
0None_none_ACOCB_227963.5112	7
0None_none_ACOCB_227963.5113	2
0None_none_ACOCB_227963.5114	6
0None_none_ACOCB_227963.5115	2
0None_none_ACOCB_227963.5116	5
0None_none_ACOCB_227963.5117	1
0None_none_ACOCB_227963.5118	5
0None_none_ACOCB_227963.5119	2
0None_none_ACOCB_227963.5120	3
0None_none_ACOCB_227963.5121	5
0None_none_ACOCB_227963.5122	4
0None_none_ACOCB_227963.5123	1
0None_none_ACOCB_227963.5124	5
0None_none_ACOCB_227963.5125	3
0None_none_ACOCB_227963.5126	2
0None_none_ACOCB_227963.5127	5
0None_none_ACOCB_227963.5128	2
0None_none_ACOCB_227963.5129	2
0None_none_ACOCB_227963.5130	4
0None_none_ACOCB_227963.5131	3
0None_none_ACOCB_227963.5132	1
0None_none_ACOCB_227963.5133	4
0None_none_ACOCB_227963.5134	2
0None_none_ACOCB_227963.5135	3
0None_none_ACOCB_227963.5136	2
0None_none_ACOCB_227963.5137	4
0None_none_ACOCB_227963.5138	2
0None_none_ACOCB_227963.5139	3
0None_none_ACOCB_227963.5141	4
0None_none_ACOCB_227963.5142	2
0None_none_ACOCB_227963.5143	3
0None_none_ACOCB_227963.5144	3
0None_none_ACOCB_227963.5145	4
0None_none_ACOCB_227963.5146	5
0None_none_ACOCB_227963.5147	2
0None_none_ACOCB_227963.5148	1
0None_none_ACOCB_227963.5149	3
0None_none_ACOCB_227963.5150	1
0None_none_ACOCB_227963.5151	1
0None_none_ACOCB_227963.5152	5
0None_none_ACOCB_227963.5153	3
0None_none_ACOCB_227963.5155	5
0None_none_ACOCB_227963.5156	2
0None_none_ACOCB_227963.5157	5
0None_none_ACOCB_227963.5158	5
0None_none_ACOCB_227963.5159	2
0None_none_ACOCB_227963.5160	2
0None_none_ACOCB_227963.5161	1
0None_none_ACOCB_227963.5162	4
0None_none_ACOCB_227963.5163	3
0None_none_ACOCB_227963.5165	9
0None_none_ACOCB_227963.5166	3
0None_none_ACOCB_227963.5168	1
0None_none_ACOCB_227963.5169	6
0None_none_ACOCB_227963.5171	7
0None_none_ACOCB_227963.5172	1
0None_none_ACOCB_227963.5173	6
0None_none_ACOCB_227963.5174	5
0None_none_ACOCB_227963.5175	3
0None_none_ACOCB_227963.5176	3
0None_none_ACOCB_227963.5177	5
0None_none_ACOCB_227963.5179	2
0None_none_ACOCB_227963.5180	5
0None_none_ACOCB_227963.5181	2
0None_none_ACOCB_227963.5182	1
0None_none_ACOCB_227963.5183	1
0None_none_ACOCB_227963.5185	1
0None_none_ACOCB_227963.5186	3
0None_none_ACOCB_227963.5187	2
0None_none_ACOCB_227963.5188	4
0None_none_ACOCB_227963.5189	5
0None_none_ACOCB_227963.5190	2
0None_none_ACOCB_227963.5191	4
0None_none_ACOCB_227963.5192	1
0None_none_ACOCB_227963.5193	1
0None_none_ACOCB_227963.5194	4
0None_none_ACOCB_227963.5196	7
0None_none_ACOCB_227963.5197	1
0None_none_ACOCB_227963.5198	4
0None_none_ACOCB_227963.5199	5
0None_none_ACOCB_227963.5200	1
0None_none_ACOCB_227963.5201	3
0None_none_ACOCB_227963.5202	4
0None_none_ACOCB_227963.5203	5
0None_none_ACOCB_227963.5204	1
0None_none_ACOCB_227963.5205	1
0None_none_ACOCB_227963.5206	3
0None_none_ACOCB_227963.5207	3
0None_none_ACOCB_227963.5208	1
0None_none_ACOCB_227963.5210	7
0None_none_ACOCB_227963.5211	4
0None_none_ACOCB_227963.5213	2
0None_none_ACOCB_227963.5214	1
0None_none_ACOCB_227963.5216	2
0None_none_ACOCB_227963.5217	1
0None_none_ACOCB_227963.5218	3
0None_none_ACOCB_227963.5219	3
0None_none_ACOCB_227963.5220	3
0None_none_ACOCB_227963.5221	2
0None_none_ACOCB_227963.5222	6
0None_none_ACOCB_227963.5223	2
0None_none_ACOCB_227963.5224	3
0None_none_ACOCB_227963.5225	2
0None_none_ACOCB_227963.5226	1
0None_none_ACOCB_227963.5227	3
0None_none_ACOCB_227963.5228	6
0None_none_ACOCB_227963.5229	2
0None_none_ACOCB_227963.5230	1
0None_none_ACOCB_227963.5231	5
0None_none_ACOCB_227963.5232	1
0None_none_ACOCB_227963.5233	2
0None_none_ACOCB_227963.5234	3
0None_none_ACOCB_227963.5235	5
0None_none_ACOCB_227963.5236	1
0None_none_ACOCB_227963.5237	5
0None_none_ACOCB_227963.5238	6
0None_none_ACOCB_227963.5239	2
0None_none_ACOCB_227963.5241	6
0None_none_ACOCB_227963.5242	4
0None_none_ACOCB_227963.5243	1
0None_none_ACOCB_227963.5244	4
0None_none_ACOCB_227963.5245	2
0None_none_ACOCB_227963.5246	1
0None_none_ACOCB_227963.5247	6
0None_none_ACOCB_227963.5248	2
0None_none_ACOCB_227963.5249	1
0None_none_DTKPB_227963.7286	1
0None_none_GEA_227963.3399	1
0None_none_GEA_227963.3403	1
0None_none_GEA_227963.3406	1
0None_none_GEA_227963.3420	1
0None_none_GEA_227963.3453	1
0None_none_GEA_227963.3455	40
0None_none_GEA_227963.3533	1
0None_none_GEA_227963.3597	1
0None_none_GEA_227963.3697	1
0None_none_GEB_227963.3804	1
0None_none_GEB_227963.3841	2
0None_none_GEB_227963.3947	1
0None_none_GEB_227963.3971	1
0None_none_GEB_227963.3976	1
0None_none_GEB_227963.4078	1
0None_none_GEB_227963.4112	1
0None_none_MPA_227963.4148	1
0None_none_MPA_227963.4184	1
0None_none_MPA_227963.4360	1
0None_none_MPB_227963.5643	1
0None_none_MPB_227963.5653	1
0None_none_MPB_227963.5691	1
0None_none_MPB_227963.5793	1
0None_none_MPB_227963.5930	1
0None_none_MPB_227963.5960	1
0None_none_MU1A_227963.1938	1
0None_none_MU1A_227963.1946	15
0None_none_MU1A_227963.1955	12
0None_none_MU1A_227963.2138	26
0None_none_MU1B_227963.1000	1
0None_none_MU1B_227963.814	1
0None_none_MU1B_227963.924	1
0None_none_MU2A_227963.2413	1
0None_none_MU2A_227963.2586	3
0None_none_MU2A_227963.2622	1
0None_none_SPA_227963.5453	1
0None_none_SPA_227963.5592	1
0None_none_SPB_227963.6022	1
0None_none_SPB_227963.6122	1
0None_none_SPB_227963.6153	1
0None_none_SPB_227963.6286	1
0None_none_TMMA_227963.2627	1
0None_none_TMMA_227963.2629	1
0None_none_TMMA_227963.2638	1
0None_none_TMMA_227963.2640	1
0None_none_TMMA_227963.2642	1
0None_none_TMMA_227963.2645	1
0None_none_TMMA_227963.2651	17
0None_none_TMMA_227963.2666	1
0None_none_TMMA_227963.2669	1
0None_none_TMMA_227963.2680	1
0None_none_TMMA_227963.2705	2
0None_none_TMMA_227963.2716	1
0None_none_TMMA_227963.2720	1
0None_none_TMMA_227963.2721	1
0None_none_TMMA_227963.2725	1
0None_none_TMMA_227963.2726	1
0None_none_TMMA_227963.2728	2
0None_none_TMMA_227963.2740	1
0None_none_TMMA_227963.2748	1
0None_none_TMMA_227963.2750	1
0None_none_TMMA_227963.2757	1
0None_none_TMMA_227963.2759	1
0None_none_TMMA_227963.2761	1
0None_none_TMMA_227963.2769	1
0None_none_TMMA_227963.2780	1
0None_none_TMMA_227963.2784	1
0None_none_TMMA_227963.2795	1
0None_none_TMMA_227963.2802	1
0None_none_TMMA_227963.2808	1
0None_none_TMMA_227963.2817	1
0None_none_TMMA_227963.2821	1
0None_none_TMMA_227963.2823	2
0None_none_TMMA_227963.2824	1
0None_none_TMMA_227963.2828	1
0None_none_TMMA_227963.2835	1
0None_none_TMMA_227963.2838	1
0None_none_TMMA_227963.2854	1
0None_none_TMMA_227963.2857	1
0None_none_TMMA_227963.2862	1
0None_none_TMMA_227963.2864	2
0None_none_TMMA_227963.2867	1
0None_none_TMMA_227963.2868	1
0None_none_TMMA_227963.2871	1
0None_none_TMMA_227963.2875	1
0None_none_TMMA_227963.2876	1
0None_none_TMMA_227963.2878	2
0None_none_TMMA_227963.2883	2
0None_none_TMMA_227963.2884	1
0None_none_TMMA_227963.2894	1
0None_none_TMMA_227963.2899	1
0None_none_TMMA_227963.2900	1
0None_none_TMMA_227963.2908	1
0None_none_TMMA_227963.2912	1
0None_none_TMMA_227963.2918	1
0None_none_TMMA_227963.2919	2
0None_none_TMMA_227963.2926	1
0None_none_TMMA_227963.2933	1
0None_none_TMMA_227963.2936	1
0None_none_TMMA_227963.2940	3
0None_none_TMMA_227963.2945	1
0None_none_TMMA_227963.2949	1
0None_none_TMMA_227963.2955	1
0None_none_TMMA_227963.2962	1
0None_none_TMMA_227963.2964	2
0None_none_TMMA_227963.2974	2
0None_none_TMMA_227963.2981	2
0None_none_TMMA_227963.2984	1
0None_none_TMMA_227963.2986	1
0None_none_TMMA_227963.2991	2
0None_none_TMMA_227963.2996	1
0None_none_TMMB_227963.3001	271
0None_none_TMMB_227963.3002	523
0None_none_TMMB_227963.3003	669
0None_none_TMMB_227963.3004	463
0None_none_TMMB_227963.3005	591
0None_none_TMMB_227963.3006	506
0None_none_TMMB_227963.3007	376
0None_none_TMMB_227963.3008	303
0None_none_TMMB_227963.3009	409
0None_none_TMMB_227963.3010	919
0None_none_TMMB_227963.3011	489
0None_none_TMMB_227963.3012	327
0None_none_TMMB_227963.3013	140
0None_none_TMMB_227963.3014	783
0None_none_TMMB_227963.3015	955
0None_none_TMMB_227963.3016	149
0None_none_TMMB_227963.3017	354
0None_none_TMMB_227963.3018	290
0None_none_TMMB_227963.3019	709
0None_none_TMMB_227963.3020	636
0None_none_TMMB_227963.3021	864
0None_none_TMMB_227963.3022	600
0None_none_TMMB_227963.3023	549
0None_none_TMMB_227963.3024	287
0None_none_TMMB_227963.3025	470
0None_none_TMMB_227963.3026	358
0None_none_TMMB_227963.3027	829
0None_none_TMMB_227963.3028	457
0None_none_TMMB_227963.3029	589
0None_none_TMMB_227963.3030	348
0None_none_TMMB_227963.3031	270
0None_none_TMMB_227963.3032	409
0None_none_TMMB_227963.3033	408
0None_none_TMMB_227963.3034	950
0None_none_TMMB_227963.3035	705
0None_none_TMMB_227963.3036	341
0None_none_TMMB_227963.3037	473
0None_none_TMMB_227963.3038	557
0None_none_TMMB_227963.3039	966
0None_none_TMMB_227963.3040	526
0None_none_TMMB_227963.3041	1083
0None_none_TMMB_227963.3042	365
0None_none_TMMB_227963.3043	243
0None_none_TMMB_227963.3044	573
0None_none_TMMB_227963.3045	562
0None_none_TMMB_227963.3046	809
0None_none_TMMB_227963.3047	632
0None_none_TMMB_227963.3048	335
0None_none_TMMB_227963.3049	650
0None_none_TMMB_227963.3050	408
0None_none_TMMB_227963.3051	1176
0None_none_TMMB_227963.3052	617
0None_none_TMMB_227963.3053	203
0None_none_TMMB_227963.3054	376
0None_none_TMMB_227963.3055	696
0None_none_TMMB_227963.3056	399
0None_none_TMMB_227963.3057	281
0None_none_TMMB_227963.3058	660
0None_none_TMMB_227963.3059	169
0None_none_TMMB_227963.3060	586
0None_none_TMMB_227963.3062	484
0None_none_TMMB_227963.3063	455
0None_none_TMMB_227963.3064	319
0None_none_TMMB_227963.3065	580
0None_none_TMMB_227963.3066	315
0None_none_TMMB_227963.3067	379
0None_none_TMMB_227963.3068	741
0None_none_TMMB_227963.3069	571
0None_none_TMMB_227963.3070	519
0None_none_TMMB_227963.3071	594
0None_none_TMMB_227963.3072	271
0None_none_TMMB_227963.3073	386
0None_none_TMMB_227963.3074	1109
0None_none_TMMB_227963.3075	353
0None_none_TMMB_227963.3076	423
0None_none_TMMB_227963.3077	569
0None_none_TMMB_227963.3078	726
0None_none_TMMB_227963.3079	560
0None_none_TMMB_227963.3080	798
0None_none_TMMB_227963.3081	593
0None_none_TMMB_227963.3082	760
0None_none_TMMB_227963.3083	185
0None_none_TMMB_227963.3084	783
0None_none_TMMB_227963.3085	1125
0None_none_TMMB_227963.3086	452
0None_none_TMMB_227963.3087	745
0None_none_TMMB_227963.3088	363
0None_none_TMMB_227963.3089	621
0None_none_TMMB_227963.3090	452
0None_none_TMMB_227963.3091	667
0None_none_TMMB_227963.3092	368
0None_none_TMMB_227963.3093	145
0None_none_TMMB_227963.3094	1023
0None_none_TMMB_227963.3095	303
0None_none_TMMB_227963.3096	526
0None_none_TMMB_227963.3097	549
0None_none_TMMB_227963.3098	583
0None_none_TMMB_227963.3099	66
0None_none_TMMB_227963.3100	705
0None_none_TMMB_227963.3101	1061
0None_none_TMMB_227963.3102	488
0None_none_TMMB_227963.3103	211
0None_none_TMMB_227963.3104	161
0None_none_TMMB_227963.3105	244
0None_none_TMMB_227963.3106	757
0None_none_TMMB_227963.3107	508
0None_none_TMMB_227963.3108	761
0None_none_TMMB_227963.3109	548
0None_none_TMMB_227963.3110	272
0None_none_TMMB_227963.3111	760
0None_none_TMMB_227963.3112	484
0None_none_TMMB_227963.3113	766
0None_none_TMMB_227963.3114	897
0None_none_TMMB_227963.3115	228
0None_none_TMMB_227963.3116	459
0None_none_TMMB_227963.3117	342
0None_none_TMMB_227963.3118	278
0None_none_TMMB_227963.3119	883
0None_none_TMMB_227963.3120	429
0None_none_TMMB_227963.3121	249
0None_none_TMMB_227963.3122	491
0None_none_TMMB_227963.3123	616
0None_none_TMMB_227963.3124	546
0None_none_TMMB_227963.3125	256
0None_none_TMMB_227963.3126	558
0None_none_TMMB_227963.3127	677
0None_none_TMMB_227963.3128	852
0None_none_TMMB_227963.3129	556
0None_none_TMMB_227963.3130	428
0None_none_TMMB_227963.3131	424
0None_none_TMMB_227963.3132	393
0None_none_TMMB_227963.3133	261
0None_none_TMMB_227963.3134	244
0None_none_TMMB_227963.3135	389
0None_none_TMMB_227963.3136	448
0None_none_TMMB_227963.3137	291
0None_none_TMMB_227963.3138	428
0None_none_TMMB_227963.3139	367
0None_none_TMMB_227963.3140	206
0None_none_TMMB_227963.3141	660
0None_none_TMMB_227963.3142	364
0None_none_TMMB_227963.3143	336
0None_none_TMMB_227963.3144	1025
0None_none_TMMB_227963.3145	594
0None_none_TMMB_227963.3146	380
0None_none_TMMB_227963.3147	560
0None_none_TMMB_227963.3148	244
0None_none_TMMB_227963.3149	676
0None_none_TMMB_227963.3150	532
0None_none_TMMB_227963.3151	397
0None_none_TMMB_227963.3152	663
0None_none_TMMB_227963.3153	185
0None_none_TMMB_227963.3154	361
0None_none_TMMB_227963.3155	367
0None_none_TMMB_227963.3156	677
0None_none_TMMB_227963.3157	343
0None_none_TMMB_227963.3158	404
0None_none_TMMB_227963.3159	672
0None_none_TMMB_227963.3160	791
0None_none_TMMB_227963.3161	263
0None_none_TMMB_227963.3162	240
0None_none_TMMB_227963.3163	456
0None_none_TMMB_227963.3164	333
0None_none_TMMB_227963.3165	436
0None_none_TMMB_227963.3166	598
0None_none_TMMB_227963.3167	336
0None_none_TMMB_227963.3168	216
0None_none_TMMB_227963.3169	722
0None_none_TMMB_227963.3170	418
0None_none_TMMB_227963.3171	565
0None_none_TMMB_227963.3172	376
0None_none_TMMB_227963.3173	463
0None_none_TMMB_227963.3174	377
0None_none_TMMB_227963.3175	511
0None_none_TMMB_227963.3176	376
0None_none_TMMB_227963.3177	506
0None_none_TMMB_227963.3178	905
0None_none_TMMB_227963.3179	992
0None_none_TMMB_227963.3180	1185
0None_none_TMMB_227963.3181	292
0None_none_TMMB_227963.3182	541
0None_none_TMMB_227963.3183	1361
0None_none_TMMB_227963.3184	419
0None_none_TMMB_227963.3185	498
0None_none_TMMB_227963.3186	144
0None_none_TMMB_227963.3187	340
0None_none_TMMB_227963.3188	585
0None_none_TMMB_227963.3189	228
0None_none_TMMB_227963.3190	392
0None_none_TMMB_227963.3191	425
0None_none_TMMB_227963.3192	139
0None_none_TMMB_227963.3193	376
0None_none_TMMB_227963.3194	921
0None_none_TMMB_227963.3195	154
0None_none_TMMB_227963.3196	738
0None_none_TMMB_227963.3197	673
0None_none_TMMB_227963.3198	261
0None_none_TMMB_227963.3199	1160
0None_none_TMMB_227963.3200	486
0None_none_TMMB_227963.3201	401
0None_none_TMMB_227963.3202	323
0None_none_TMMB_227963.3203	627
0None_none_TMMB_227963.3204	280
0None_none_TMMB_227963.3205	348
0None_none_TMMB_227963.3206	737
0None_none_TMMB_227963.3207	219
0None_none_TMMB_227963.3208	320
0None_none_TMMB_227963.3209	508
0None_none_TMMB_227963.3210	367
0None_none_TMMB_227963.3211	364
0None_none_TMMB_227963.3212	845
0None_none_TMMB_227963.3213	753
0None_none_TMMB_227963.3214	429
0None_none_TMMB_227963.3215	658
0None_none_TMMB_227963.3216	284
0None_none_TMMB_227963.3217	148
0None_none_TMMB_227963.3218	996
0None_none_TMMB_227963.3219	328
0None_none_TMMB_227963.3220	515
0None_none_TMMB_227963.3221	112
0None_none_TMMB_227963.3222	554
0None_none_TMMB_227963.3223	473
0None_none_TMMB_227963.3224	949
0None_none_TMMB_227963.3225	486
0None_none_TMMB_227963.3226	616
0None_none_TMMB_227963.3227	380
0None_none_TMMB_227963.3228	423
0None_none_TMMB_227963.3229	594
0None_none_TMMB_227963.3230	351
0None_none_TMMB_227963.3231	707
0None_none_TMMB_227963.3232	690
0None_none_TMMB_227963.3233	494
0None_none_TMMB_227963.3234	519
0None_none_TMMB_227963.3235	254
0None_none_TMMB_227963.3236	403
0None_none_TMMB_227963.3237	455
0None_none_TMMB_227963.3238	313
0None_none_TMMB_227963.3239	551
0None_none_TMMB_227963.3240	613
0None_none_TMMB_227963.3241	267
0None_none_TMMB_227963.3242	738
0None_none_TMMB_227963.3243	388
0None_none_TMMB_227963.3244	576
0None_none_TMMB_227963.3245	1296
0None_none_TMMB_227963.3246	398
0None_none_TMMB_227963.3247	238
0None_none_TMMB_227963.3248	318
0None_none_TMMB_227963.3249	673
0None_none_TMMB_227963.3250	615
0None_none_TMMB_227963.3251	593
0None_none_TMMB_227963.3252	148
0None_none_TMMB_227963.3253	384
0None_none_TMMB_227963.3254	620
0None_none_TMMB_227963.3255	609
0None_none_TMMB_227963.3256	716
0None_none_TMMB_227963.3257	314
0None_none_TMMB_227963.3258	600
0None_none_TMMB_227963.3259	385
0None_none_TMMB_227963.3260	278
0None_none_TMMB_227963.3261	457
0None_none_TMMB_227963.3262	432
0None_none_TMMB_227963.3263	731
0None_none_TMMB_227963.3264	606
0None_none_TMMB_227963.3265	295
0None_none_TMMB_227963.3266	851
0None_none_TMMB_227963.3267	685
0None_none_TMMB_227963.3268	469
0None_none_TMMB_227963.3269	252
0None_none_TMMB_227963.3270	717
0None_none_TMMB_227963.3271	262
0None_none_TMMB_227963.3272	675
0None_none_TMMB_227963.3273	493
0None_none_TMMB_227963.3274	424
0None_none_TMMB_227963.3275	566
0None_none_TMMB_227963.3276	287
0None_none_TMMB_227963.3277	359
0None_none_TMMB_227963.3278	401
0None_none_TMMB_227963.3279	366
0None_none_TMMB_227963.3280	912
0None_none_TMMB_227963.3281	771
0None_none_TMMB_227963.3282	567
0None_none_TMMB_227963.3283	566
0None_none_TMMB_227963.3284	127
0None_none_TMMB_227963.3285	467
0None_none_TMMB_227963.3286	646
0None_none_TMMB_227963.3287	200
0None_none_TMMB_227963.3288	772
0None_none_TMMB_227963.3289	452
0None_none_TMMB_227963.3290	608
0None_none_TMMB_227963.3291	379
0None_none_TMMB_227963.3292	298
0None_none_TMMB_227963.3293	501
0None_none_TMMB_227963.3294	829
0None_none_TMMB_227963.3295	680
0None_none_TMMB_227963.3296	581
0None_none_TMMB_227963.3297	475
0None_none_TMMB_227963.3298	457
0None_none_TMMB_227963.3299	205
0None_none_TMMB_227963.3300	348
0None_none_TMMB_227963.3301	687
0None_none_TMMB_227963.3302	711
0None_none_TMMB_227963.3303	395
0None_none_TMMB_227963.3304	452
0None_none_TMMB_227963.3305	461
0None_none_TMMB_227963.3306	734
0None_none_TMMB_227963.3307	224
0None_none_TMMB_227963.3308	972
0None_none_TMMB_227963.3309	70
0None_none_TMMB_227963.3310	477
0None_none_TMMB_227963.3311	896
0None_none_TMMB_227963.3312	335
0None_none_TMMB_227963.3313	392
0None_none_TMMB_227963.3314	548
0None_none_TMMB_227963.3315	466
0None_none_TMMB_227963.3316	281
0None_none_TMMB_227963.3317	525
0None_none_TMMB_227963.3318	886
0None_none_TMMB_227963.3319	795
0None_none_TMMB_227963.3320	392
0None_none_TMMB_227963.3321	460
0None_none_TMMB_227963.3322	550
0None_none_TMMB_227963.3323	463
0None_none_TMMB_227963.3324	1146
0None_none_TMMB_227963.3325	508
0None_none_TMMB_227963.3326	709
0None_none_TMMB_227963.3327	424
0None_none_TMMB_227963.3328	54
0None_none_TMMB_227963.3329	426
0None_none_TMMB_227963.3330	51
0None_none_TMMB_227963.3331	513
0None_none_TMMB_227963.3332	257
0None_none_TMMB_227963.3333	835
0None_none_TMMB_227963.3334	469
0None_none_TMMB_227963.3335	139
0None_none_TMMB_227963.3336	526
0None_none_TMMB_227963.3337	473
0None_none_TMMB_227963.3338	438
0None_none_TMMB_227963.3339	700
0None_none_TMMB_227963.3340	478
0None_none_TMMB_227963.3341	529
0None_none_TMMB_227963.3342	199
0None_none_TMMB_227963.3343	394
0None_none_TMMB_227963.3344	382
0None_none_TMMB_227963.3345	544
0None_none_TMMB_227963.3346	557
0None_none_TMMB_227963.3347	540
0None_none_TMMB_227963.3348	526
0None_none_TMMB_227963.3349	565
0None_none_TMMB_227963.3350	796
0None_none_TMMB_227963.3351	495
0None_none_TMMB_227963.3352	269
0None_none_TMMB_227963.3353	254
0None_none_TMMB_227963.3354	524
0None_none_TMMB_227963.3355	738
0None_none_TMMB_227963.3356	641
0None_none_TMMB_227963.3357	721
0None_none_TMMB_227963.3358	872
0None_none_TMMB_227963.3359	405
0None_none_TMMB_227963.3360	359
0None_none_TMMB_227963.3361	394
0None_none_TMMB_227963.3362	453
0None_none_TMMB_227963.3363	255
0None_none_TMMB_227963.3364	803
0None_none_TMMB_227963.3365	260
0None_none_TMMB_227963.3366	160
0None_none_TMMB_227963.3367	617
0None_none_TMMB_227963.3368	437
0None_none_TMMB_227963.3369	752
0None_none_TMMB_227963.3370	343
0None_none_TMMB_227963.3371	448
0None_none_TMMB_227963.3372	1369
0None_none_TMMB_227963.3373	350
0None_none_TMMB_227963.3374	318
0None_none_TMMB_227963.3375	265
0None_none_U1B_227963.559	1
0None_none_U2A_227963.1580	26
0None_none_U2A_227963.1871	45
0None_none_U2B_227963.1242	120
0Safe_safe_ACOCA_227963.4797	1
0Safe_safe_ACOCB_227963.4876	3
0Safe_safe_ACOCB_227963.4877	2
0Safe_safe_ACOCB_227963.4878	2
0Safe_safe_ACOCB_227963.4879	1
0Safe_safe_ACOCB_227963.4880	1
0Safe_safe_ACOCB_227963.4881	3
0Safe_safe_ACOCB_227963.4882	1
0Safe_safe_ACOCB_227963.4883	2
0Safe_safe_ACOCB_227963.4885	1
0Safe_safe_ACOCB_227963.4888	1
0Safe_safe_ACOCB_227963.4889	9
0Safe_safe_ACOCB_227963.4891	1
0Safe_safe_ACOCB_227963.4892	1
0Safe_safe_ACOCB_227963.4893	1
0Safe_safe_ACOCB_227963.4894	2
0Safe_safe_ACOCB_227963.4895	3
0Safe_safe_ACOCB_227963.4896	2
0Safe_safe_ACOCB_227963.4897	2
0Safe_safe_ACOCB_227963.4898	1
0Safe_safe_ACOCB_227963.4899	3
0Safe_safe_ACOCB_227963.4900	1
0Safe_safe_ACOCB_227963.4901	1
0Safe_safe_ACOCB_227963.4902	1
0Safe_safe_ACOCB_227963.4903	2
0Safe_safe_ACOCB_227963.4905	2
0Safe_safe_ACOCB_227963.4907	2
0Safe_safe_ACOCB_227963.4908	1
0Safe_safe_ACOCB_227963.4911	3
0Safe_safe_ACOCB_227963.4912	2
0Safe_safe_ACOCB_227963.4913	3
0Safe_safe_ACOCB_227963.4914	2
0Safe_safe_ACOCB_227963.4915	3
0Safe_safe_ACOCB_227963.4916	3
0Safe_safe_ACOCB_227963.4918	1
0Safe_safe_ACOCB_227963.4919	2
0Safe_safe_ACOCB_227963.4920	3
0Safe_safe_ACOCB_227963.4921	3
0Safe_safe_ACOCB_227963.4922	5
0Safe_safe_ACOCB_227963.4923	3
0Safe_safe_ACOCB_227963.4924	1
0Safe_safe_ACOCB_227963.4926	1
0Safe_safe_ACOCB_227963.4927	1
0Safe_safe_ACOCB_227963.4928	2
0Safe_safe_ACOCB_227963.4929	3
0Safe_safe_ACOCB_227963.4930	1
0Safe_safe_ACOCB_227963.4932	1
0Safe_safe_ACOCB_227963.4933	3
0Safe_safe_ACOCB_227963.4935	3
0Safe_safe_ACOCB_227963.4936	1
0Safe_safe_ACOCB_227963.4937	5
0Safe_safe_ACOCB_227963.4940	1
0Safe_safe_ACOCB_227963.4942	2
0Safe_safe_ACOCB_227963.4943	2
0Safe_safe_ACOCB_227963.4944	1
0Safe_safe_ACOCB_227963.4945	1
0Safe_safe_ACOCB_227963.4947	3
0Safe_safe_ACOCB_227963.4948	1
0Safe_safe_ACOCB_227963.4950	2
0Safe_safe_ACOCB_227963.4952	3
0Safe_safe_ACOCB_227963.4954	2
0Safe_safe_ACOCB_227963.4956	4
0Safe_safe_ACOCB_227963.4957	2
0Safe_safe_ACOCB_227963.4959	2
0Safe_safe_ACOCB_227963.4960	2
0Safe_safe_ACOCB_227963.4963	3
0Safe_safe_ACOCB_227963.4964	3
0Safe_safe_ACOCB_227963.4965	2
0Safe_safe_ACOCB_227963.4966	1
0Safe_safe_ACOCB_227963.4967	1
0Safe_safe_ACOCB_227963.4970	2
0Safe_safe_ACOCB_227963.4973	1
0Safe_safe_ACOCB_227963.4975	1
0Safe_safe_ACOCB_227963.4976	1
0Safe_safe_ACOCB_227963.4977	3
0Safe_safe_ACOCB_227963.4978	2
0Safe_safe_ACOCB_227963.4979	4
0Safe_safe_ACOCB_227963.4980	1
0Safe_safe_ACOCB_227963.4981	3
0Safe_safe_ACOCB_227963.4983	2
0Safe_safe_ACOCB_227963.4985	1
0Safe_safe_ACOCB_227963.4987	3
0Safe_safe_ACOCB_227963.4989	1
0Safe_safe_ACOCB_227963.4990	1
0Safe_safe_ACOCB_227963.4991	1
0Safe_safe_ACOCB_227963.4993	2
0Safe_safe_ACOCB_227963.4994	1
0Safe_safe_ACOCB_227963.4995	2
0Safe_safe_ACOCB_227963.4996	2
0Safe_safe_ACOCB_227963.4998	5
0Safe_safe_ACOCB_227963.4999	1
0Safe_safe_ACOCB_227963.5000	1
0Safe_safe_ACOCB_227963.5002	2
0Safe_safe_ACOCB_227963.5003	1
0Safe_safe_ACOCB_227963.5005	2
0Safe_safe_ACOCB_227963.5006	3
0Safe_safe_ACOCB_227963.5008	1
0Safe_safe_ACOCB_227963.5009	1
0Safe_safe_ACOCB_227963.5010	1
0Safe_safe_ACOCB_227963.5011	2
0Safe_safe_ACOCB_227963.5012	4
0Safe_safe_ACOCB_227963.5013	2
0Safe_safe_ACOCB_227963.5014	2
0Safe_safe_ACOCB_227963.5017	2
0Safe_safe_ACOCB_227963.5018	1
0Safe_safe_ACOCB_227963.5019	2
0Safe_safe_ACOCB_227963.5021	1
0Safe_safe_ACOCB_227963.5022	1
0Safe_safe_ACOCB_227963.5024	4
0Safe_safe_ACOCB_227963.5025	1
0Safe_safe_ACOCB_227963.5026	2
0Safe_safe_ACOCB_227963.5029	2
0Safe_safe_ACOCB_227963.5030	1
0Safe_safe_ACOCB_227963.5032	2
0Safe_safe_ACOCB_227963.5033	2
0Safe_safe_ACOCB_227963.5034	2
0Safe_safe_ACOCB_227963.5035	3
0Safe_safe_ACOCB_227963.5036	4
0Safe_safe_ACOCB_227963.5037	1
0Safe_safe_ACOCB_227963.5039	2
0Safe_safe_ACOCB_227963.5040	2
0Safe_safe_ACOCB_227963.5041	2
0Safe_safe_ACOCB_227963.5042	1
0Safe_safe_ACOCB_227963.5044	1
0Safe_safe_ACOCB_227963.5046	2
0Safe_safe_ACOCB_227963.5047	1
0Safe_safe_ACOCB_227963.5048	5
0Safe_safe_ACOCB_227963.5049	2
0Safe_safe_ACOCB_227963.5050	1
0Safe_safe_ACOCB_227963.5053	2
0Safe_safe_ACOCB_227963.5054	1
0Safe_safe_ACOCB_227963.5055	2
0Safe_safe_ACOCB_227963.5056	1
0Safe_safe_ACOCB_227963.5057	3
0Safe_safe_ACOCB_227963.5058	1
0Safe_safe_ACOCB_227963.5059	2
0Safe_safe_ACOCB_227963.5061	6
0Safe_safe_ACOCB_227963.5062	1
0Safe_safe_ACOCB_227963.5063	1
0Safe_safe_ACOCB_227963.5064	2
0Safe_safe_ACOCB_227963.5065	1
0Safe_safe_ACOCB_227963.5066	2
0Safe_safe_ACOCB_227963.5068	1
0Safe_safe_ACOCB_227963.5070	1
0Safe_safe_ACOCB_227963.5071	2
0Safe_safe_ACOCB_227963.5072	1
0Safe_safe_ACOCB_227963.5074	1
0Safe_safe_ACOCB_227963.5075	1
0Safe_safe_ACOCB_227963.5076	1
0Safe_safe_ACOCB_227963.5077	2
0Safe_safe_ACOCB_227963.5078	2
0Safe_safe_ACOCB_227963.5079	2
0Safe_safe_ACOCB_227963.5080	1
0Safe_safe_ACOCB_227963.5081	1
0Safe_safe_ACOCB_227963.5083	1
0Safe_safe_ACOCB_227963.5084	1
0Safe_safe_ACOCB_227963.5085	2
0Safe_safe_ACOCB_227963.5087	1
0Safe_safe_ACOCB_227963.5088	5
0Safe_safe_ACOCB_227963.5090	3
0Safe_safe_ACOCB_227963.5091	1
0Safe_safe_ACOCB_227963.5092	1
0Safe_safe_ACOCB_227963.5093	3
0Safe_safe_ACOCB_227963.5094	2
0Safe_safe_ACOCB_227963.5095	1
0Safe_safe_ACOCB_227963.5096	1
0Safe_safe_ACOCB_227963.5099	4
0Safe_safe_ACOCB_227963.5100	6
0Safe_safe_ACOCB_227963.5102	1
0Safe_safe_ACOCB_227963.5103	1
0Safe_safe_ACOCB_227963.5104	4
0Safe_safe_ACOCB_227963.5106	2
0Safe_safe_ACOCB_227963.5108	3
0Safe_safe_ACOCB_227963.5111	1
0Safe_safe_ACOCB_227963.5112	1
0Safe_safe_ACOCB_227963.5113	1
0Safe_safe_ACOCB_227963.5115	1
0Safe_safe_ACOCB_227963.5117	1
0Safe_safe_ACOCB_227963.5118	2
0Safe_safe_ACOCB_227963.5119	1
0Safe_safe_ACOCB_227963.5120	2
0Safe_safe_ACOCB_227963.5121	2
0Safe_safe_ACOCB_227963.5122	1
0Safe_safe_ACOCB_227963.5123	2
0Safe_safe_ACOCB_227963.5124	1
0Safe_safe_ACOCB_227963.5126	6
0Safe_safe_ACOCB_227963.5127	1
0Safe_safe_ACOCB_227963.5128	4
0Safe_safe_ACOCB_227963.5129	2
0Safe_safe_ACOCB_227963.5131	2
0Safe_safe_ACOCB_227963.5133	4
0Safe_safe_ACOCB_227963.5134	2
0Safe_safe_ACOCB_227963.5135	1
0Safe_safe_ACOCB_227963.5136	3
0Safe_safe_ACOCB_227963.5137	3
0Safe_safe_ACOCB_227963.5138	2
0Safe_safe_ACOCB_227963.5139	1
0Safe_safe_ACOCB_227963.5141	2
0Safe_safe_ACOCB_227963.5143	2
0Safe_safe_ACOCB_227963.5144	2
0Safe_safe_ACOCB_227963.5145	2
0Safe_safe_ACOCB_227963.5146	4
0Safe_safe_ACOCB_227963.5147	1
0Safe_safe_ACOCB_227963.5148	1
0Safe_safe_ACOCB_227963.5149	2
0Safe_safe_ACOCB_227963.5150	3
0Safe_safe_ACOCB_227963.5151	3
0Safe_safe_ACOCB_227963.5152	1
0Safe_safe_ACOCB_227963.5153	4
0Safe_safe_ACOCB_227963.5154	1
0Safe_safe_ACOCB_227963.5155	1
0Safe_safe_ACOCB_227963.5156	1
0Safe_safe_ACOCB_227963.5157	8
0Safe_safe_ACOCB_227963.5159	3
0Safe_safe_ACOCB_227963.5160	6
0Safe_safe_ACOCB_227963.5161	1
0Safe_safe_ACOCB_227963.5162	2
0Safe_safe_ACOCB_227963.5163	1
0Safe_safe_ACOCB_227963.5164	1
0Safe_safe_ACOCB_227963.5166	6
0Safe_safe_ACOCB_227963.5167	2
0Safe_safe_ACOCB_227963.5169	5
0Safe_safe_ACOCB_227963.5170	4
0Safe_safe_ACOCB_227963.5171	2
0Safe_safe_ACOCB_227963.5172	1
0Safe_safe_ACOCB_227963.5173	1
0Safe_safe_ACOCB_227963.5174	2
0Safe_safe_ACOCB_227963.5175	7
0Safe_safe_ACOCB_227963.5176	5
0Safe_safe_ACOCB_227963.5178	2
0Safe_safe_ACOCB_227963.5179	4
0Safe_safe_ACOCB_227963.5180	2
0Safe_safe_ACOCB_227963.5181	2
0Safe_safe_ACOCB_227963.5182	2
0Safe_safe_ACOCB_227963.5183	2
0Safe_safe_ACOCB_227963.5184	6
0Safe_safe_ACOCB_227963.5185	1
0Safe_safe_ACOCB_227963.5186	1
0Safe_safe_ACOCB_227963.5187	3
0Safe_safe_ACOCB_227963.5188	1
0Safe_safe_ACOCB_227963.5189	4
0Safe_safe_ACOCB_227963.5191	2
0Safe_safe_ACOCB_227963.5192	4
0Safe_safe_ACOCB_227963.5193	2
0Safe_safe_ACOCB_227963.5194	1
0Safe_safe_ACOCB_227963.5197	2
0Safe_safe_ACOCB_227963.5200	1
0Safe_safe_ACOCB_227963.5202	1
0Safe_safe_ACOCB_227963.5203	1
0Safe_safe_ACOCB_227963.5204	2
0Safe_safe_ACOCB_227963.5205	4
0Safe_safe_ACOCB_227963.5206	6
0Safe_safe_ACOCB_227963.5207	1
0Safe_safe_ACOCB_227963.5209	1
0Safe_safe_ACOCB_227963.5210	4
0Safe_safe_ACOCB_227963.5212	2
0Safe_safe_ACOCB_227963.5213	2
0Safe_safe_ACOCB_227963.5214	1
0Safe_safe_ACOCB_227963.5215	3
0Safe_safe_ACOCB_227963.5216	7
0Safe_safe_ACOCB_227963.5217	2
0Safe_safe_ACOCB_227963.5218	5
0Safe_safe_ACOCB_227963.5219	3
0Safe_safe_ACOCB_227963.5221	1
0Safe_safe_ACOCB_227963.5222	2
0Safe_safe_ACOCB_227963.5223	1
0Safe_safe_ACOCB_227963.5224	1
0Safe_safe_ACOCB_227963.5225	1
0Safe_safe_ACOCB_227963.5226	1
0Safe_safe_ACOCB_227963.5227	2
0Safe_safe_ACOCB_227963.5228	1
0Safe_safe_ACOCB_227963.5229	2
0Safe_safe_ACOCB_227963.5231	2
0Safe_safe_ACOCB_227963.5235	5
0Safe_safe_ACOCB_227963.5236	8
0Safe_safe_ACOCB_227963.5237	1
0Safe_safe_ACOCB_227963.5238	1
0Safe_safe_ACOCB_227963.5239	3
0Safe_safe_ACOCB_227963.5241	2
0Safe_safe_ACOCB_227963.5244	1
0Safe_safe_ACOCB_227963.5247	1
0Safe_safe_ACOCB_227963.5249	1
0Safe_safe_ACOCB_227963.5250	4
0Safe_safe_DTKPA_227963.6983	1
0Safe_safe_DTKPA_227963.7035	1
0Safe_safe_DTKPA_227963.7043	1
0Safe_safe_DTKPA_227963.7062	1
0Safe_safe_DTKPB_227963.7130	1
0Safe_safe_DTKPB_227963.7197	1
0Safe_safe_DTKPB_227963.7320	1
0Safe_safe_DTKPB_227963.7445	1
0Safe_safe_GEA_227963.3422	2
0Safe_safe_GEA_227963.3498	1
0Safe_safe_GEA_227963.3501	1
0Safe_safe_GEA_227963.3552	1
0Safe_safe_GEA_227963.3556	1
0Safe_safe_GEA_227963.3586	1
0Safe_safe_GEA_227963.3595	1
0Safe_safe_GEA_227963.3717	270
0Safe_safe_GEA_227963.3725	1
0Safe_safe_GEB_227963.3851	1
0Safe_safe_GEB_227963.3942	1
0Safe_safe_GEB_227963.3999	1
0Safe_safe_GEB_227963.4001	1
0Safe_safe_GEB_227963.4033	1
0Safe_safe_GEB_227963.4049	1
0Safe_safe_MPA_227963.4157	1
0Safe_safe_MPA_227963.4171	723
0Safe_safe_MPA_227963.4194	1
0Safe_safe_MPA_227963.4268	2
0Safe_safe_MPA_227963.4400	204
0Safe_safe_MPA_227963.4419	1
0Safe_safe_MPA_227963.4423	270
0Safe_safe_MPA_227963.4470	1
0Safe_safe_MPA_227963.4492	1
0Safe_safe_MPB_227963.5639	450
0Safe_safe_MPB_227963.5678	1
0Safe_safe_MPB_227963.5727	1
0Safe_safe_MPB_227963.5797	1
0Safe_safe_MPB_227963.5804	1
0Safe_safe_MPB_227963.5842	896
0Safe_safe_MPB_227963.5877	1
0Safe_safe_MPB_227963.5880	1
0Safe_safe_MPB_227963.5923	1
0Safe_safe_MPB_227963.5942	1
0Safe_safe_MPB_227963.5958	1
0Safe_safe_MPB_227963.5965	1
0Safe_safe_MU1A_227963.1918	359
0Safe_safe_MU1A_227963.1995	21
0Safe_safe_MU1B_227963.1050	6
0Safe_safe_MU2A_227963.2255	1
0Safe_safe_MU2A_227963.2269	34
0Safe_safe_MU2A_227963.2273	2
0Safe_safe_MU2A_227963.2535	222
0Safe_safe_MU2A_227963.2573	2
0Safe_safe_MU2A_227963.2606	295
0Safe_safe_MU2B_227963.208	125
0Safe_safe_SPA_227963.5294	6
0Safe_safe_SPA_227963.5562	832
0Safe_safe_SPB_227963.6033	2
0Safe_safe_SPB_227963.6177	1
0Safe_safe_SPB_227963.6256	259
0Safe_safe_TMMA_227963.2627	1
0Safe_safe_TMMA_227963.2641	1
0Safe_safe_TMMA_227963.2643	1
0Safe_safe_TMMA_227963.2645	1
0Safe_safe_TMMA_227963.2652	1
0Safe_safe_TMMA_227963.2666	52
0Safe_safe_TMMA_227963.2670	1
0Safe_safe_TMMA_227963.2672	1
0Safe_safe_TMMA_227963.2674	2
0Safe_safe_TMMA_227963.2675	1
0Safe_safe_TMMA_227963.2680	3
0Safe_safe_TMMA_227963.2682	2
0Safe_safe_TMMA_227963.2686	2
0Safe_safe_TMMA_227963.2688	3
0Safe_safe_TMMA_227963.2692	2
0Safe_safe_TMMA_227963.2702	1
0Safe_safe_TMMA_227963.2714	1
0Safe_safe_TMMA_227963.2716	1
0Safe_safe_TMMA_227963.2721	1
0Safe_safe_TMMA_227963.2723	1
0Safe_safe_TMMA_227963.2724	1
0Safe_safe_TMMA_227963.2725	1
0Safe_safe_TMMA_227963.2726	1
0Safe_safe_TMMA_227963.2732	2
0Safe_safe_TMMA_227963.2734	1
0Safe_safe_TMMA_227963.2738	1
0Safe_safe_TMMA_227963.2739	1
0Safe_safe_TMMA_227963.2773	1
0Safe_safe_TMMA_227963.2781	1
0Safe_safe_TMMA_227963.2785	2
0Safe_safe_TMMA_227963.2789	1
0Safe_safe_TMMA_227963.2796	1
0Safe_safe_TMMA_227963.2799	1
0Safe_safe_TMMA_227963.2802	1
0Safe_safe_TMMA_227963.2814	1
0Safe_safe_TMMA_227963.2818	1
0Safe_safe_TMMA_227963.2834	1
0Safe_safe_TMMA_227963.2838	1
0Safe_safe_TMMA_227963.2839	1
0Safe_safe_TMMA_227963.2841	2
0Safe_safe_TMMA_227963.2847	2
0Safe_safe_TMMA_227963.2849	1
0Safe_safe_TMMA_227963.2855	1
0Safe_safe_TMMA_227963.2856	1
0Safe_safe_TMMA_227963.2857	1
0Safe_safe_TMMA_227963.2867	1
0Safe_safe_TMMA_227963.2869	1
0Safe_safe_TMMA_227963.2870	1
0Safe_safe_TMMA_227963.2884	1
0Safe_safe_TMMA_227963.2887	1
0Safe_safe_TMMA_227963.2890	2
0Safe_safe_TMMA_227963.2891	288
0Safe_safe_TMMA_227963.2898	1
0Safe_safe_TMMA_227963.2899	1
0Safe_safe_TMMA_227963.2902	1
0Safe_safe_TMMA_227963.2908	15
0Safe_safe_TMMA_227963.2913	1
0Safe_safe_TMMA_227963.2925	1
0Safe_safe_TMMA_227963.2929	1
0Safe_safe_TMMA_227963.2933	1
0Safe_safe_TMMA_227963.2944	1
0Safe_safe_TMMA_227963.2953	2
0Safe_safe_TMMA_227963.2954	1
0Safe_safe_TMMA_227963.2958	1
0Safe_safe_TMMA_227963.2960	2
0Safe_safe_TMMA_227963.2966	2
0Safe_safe_TMMA_227963.2968	1
0Safe_safe_TMMA_227963.2971	1
0Safe_safe_TMMA_227963.2972	1
0Safe_safe_TMMA_227963.2973	1
0Safe_safe_TMMA_227963.2975	1
0Safe_safe_TMMA_227963.2980	1
0Safe_safe_TMMA_227963.2982	1
0Safe_safe_TMMA_227963.2986	3
0Safe_safe_TMMB_227963.3001	362
0Safe_safe_TMMB_227963.3002	540
0Safe_safe_TMMB_227963.3003	378
0Safe_safe_TMMB_227963.3004	120
0Safe_safe_TMMB_227963.3005	414
0Safe_safe_TMMB_227963.3006	401
0Safe_safe_TMMB_227963.3007	419
0Safe_safe_TMMB_227963.3008	242
0Safe_safe_TMMB_227963.3009	445
0Safe_safe_TMMB_227963.3010	662
0Safe_safe_TMMB_227963.3011	520
0Safe_safe_TMMB_227963.3012	441
0Safe_safe_TMMB_227963.3013	425
0Safe_safe_TMMB_227963.3014	481
0Safe_safe_TMMB_227963.3015	534
0Safe_safe_TMMB_227963.3016	511
0Safe_safe_TMMB_227963.3017	139
0Safe_safe_TMMB_227963.3018	408
0Safe_safe_TMMB_227963.3019	355
0Safe_safe_TMMB_227963.3020	479
0Safe_safe_TMMB_227963.3021	327
0Safe_safe_TMMB_227963.3022	260
0Safe_safe_TMMB_227963.3023	391
0Safe_safe_TMMB_227963.3024	487
0Safe_safe_TMMB_227963.3025	118
0Safe_safe_TMMB_227963.3026	203
0Safe_safe_TMMB_227963.3027	112
0Safe_safe_TMMB_227963.3028	260
0Safe_safe_TMMB_227963.3029	372
0Safe_safe_TMMB_227963.3030	212
0Safe_safe_TMMB_227963.3031	336
0Safe_safe_TMMB_227963.3032	552
0Safe_safe_TMMB_227963.3033	402
0Safe_safe_TMMB_227963.3034	781
0Safe_safe_TMMB_227963.3035	481
0Safe_safe_TMMB_227963.3036	821
0Safe_safe_TMMB_227963.3037	403
0Safe_safe_TMMB_227963.3038	293
0Safe_safe_TMMB_227963.3039	871
0Safe_safe_TMMB_227963.3040	134
0Safe_safe_TMMB_227963.3041	449
0Safe_safe_TMMB_227963.3042	363
0Safe_safe_TMMB_227963.3043	142
0Safe_safe_TMMB_227963.3044	288
0Safe_safe_TMMB_227963.3045	433
0Safe_safe_TMMB_227963.3046	441
0Safe_safe_TMMB_227963.3047	166
0Safe_safe_TMMB_227963.3048	362
0Safe_safe_TMMB_227963.3049	583
0Safe_safe_TMMB_227963.3050	332
0Safe_safe_TMMB_227963.3051	228
0Safe_safe_TMMB_227963.3052	126
0Safe_safe_TMMB_227963.3053	439
0Safe_safe_TMMB_227963.3054	348
0Safe_safe_TMMB_227963.3055	579
0Safe_safe_TMMB_227963.3056	753
0Safe_safe_TMMB_227963.3057	323
0Safe_safe_TMMB_227963.3058	876
0Safe_safe_TMMB_227963.3059	466
0Safe_safe_TMMB_227963.3060	265
0Safe_safe_TMMB_227963.3061	177
0Safe_safe_TMMB_227963.3062	103
0Safe_safe_TMMB_227963.3063	228
0Safe_safe_TMMB_227963.3064	369
0Safe_safe_TMMB_227963.3065	343
0Safe_safe_TMMB_227963.3066	270
0Safe_safe_TMMB_227963.3067	709
0Safe_safe_TMMB_227963.3068	543
0Safe_safe_TMMB_227963.3069	505
0Safe_safe_TMMB_227963.3070	518
0Safe_safe_TMMB_227963.3071	204
0Safe_safe_TMMB_227963.3072	349
0Safe_safe_TMMB_227963.3073	191
0Safe_safe_TMMB_227963.3074	623
0Safe_safe_TMMB_227963.3075	312
0Safe_safe_TMMB_227963.3076	511
0Safe_safe_TMMB_227963.3077	250
0Safe_safe_TMMB_227963.3078	445
0Safe_safe_TMMB_227963.3079	339
0Safe_safe_TMMB_227963.3080	328
0Safe_safe_TMMB_227963.3081	220
0Safe_safe_TMMB_227963.3082	316
0Safe_safe_TMMB_227963.3083	449
0Safe_safe_TMMB_227963.3084	543
0Safe_safe_TMMB_227963.3085	180
0Safe_safe_TMMB_227963.3086	267
0Safe_safe_TMMB_227963.3087	222
0Safe_safe_TMMB_227963.3088	372
0Safe_safe_TMMB_227963.3089	292
0Safe_safe_TMMB_227963.3090	134
0Safe_safe_TMMB_227963.3091	567
0Safe_safe_TMMB_227963.3092	744
0Safe_safe_TMMB_227963.3093	500
0Safe_safe_TMMB_227963.3094	291
0Safe_safe_TMMB_227963.3095	226
0Safe_safe_TMMB_227963.3096	283
0Safe_safe_TMMB_227963.3097	638
0Safe_safe_TMMB_227963.3098	416
0Safe_safe_TMMB_227963.3099	783
0Safe_safe_TMMB_227963.3100	231
0Safe_safe_TMMB_227963.3101	817
0Safe_safe_TMMB_227963.3102	243
0Safe_safe_TMMB_227963.3103	436
0Safe_safe_TMMB_227963.3104	1086
0Safe_safe_TMMB_227963.3105	93
0Safe_safe_TMMB_227963.3106	368
0Safe_safe_TMMB_227963.3107	2
0Safe_safe_TMMB_227963.3108	295
0Safe_safe_TMMB_227963.3110	219
0Safe_safe_TMMB_227963.3111	277
0Safe_safe_TMMB_227963.3112	503
0Safe_safe_TMMB_227963.3113	450
0Safe_safe_TMMB_227963.3114	443
0Safe_safe_TMMB_227963.3115	603
0Safe_safe_TMMB_227963.3116	200
0Safe_safe_TMMB_227963.3117	88
0Safe_safe_TMMB_227963.3118	509
0Safe_safe_TMMB_227963.3119	178
0Safe_safe_TMMB_227963.3120	875
0Safe_safe_TMMB_227963.3121	416
0Safe_safe_TMMB_227963.3122	787
0Safe_safe_TMMB_227963.3123	506
0Safe_safe_TMMB_227963.3124	356
0Safe_safe_TMMB_227963.3125	440
0Safe_safe_TMMB_227963.3126	225
0Safe_safe_TMMB_227963.3127	618
0Safe_safe_TMMB_227963.3128	266
0Safe_safe_TMMB_227963.3129	552
0Safe_safe_TMMB_227963.3130	342
0Safe_safe_TMMB_227963.3131	37
0Safe_safe_TMMB_227963.3132	431
0Safe_safe_TMMB_227963.3133	664
0Safe_safe_TMMB_227963.3134	132
0Safe_safe_TMMB_227963.3135	821
0Safe_safe_TMMB_227963.3136	606
0Safe_safe_TMMB_227963.3137	346
0Safe_safe_TMMB_227963.3138	263
0Safe_safe_TMMB_227963.3139	401
0Safe_safe_TMMB_227963.3140	310
0Safe_safe_TMMB_227963.3141	212
0Safe_safe_TMMB_227963.3142	558
0Safe_safe_TMMB_227963.3143	443
0Safe_safe_TMMB_227963.3144	266
0Safe_safe_TMMB_227963.3145	489
0Safe_safe_TMMB_227963.3146	285
0Safe_safe_TMMB_227963.3147	283
0Safe_safe_TMMB_227963.3148	345
0Safe_safe_TMMB_227963.3149	258
0Safe_safe_TMMB_227963.3150	324
0Safe_safe_TMMB_227963.3151	163
0Safe_safe_TMMB_227963.3152	298
0Safe_safe_TMMB_227963.3153	301
0Safe_safe_TMMB_227963.3154	315
0Safe_safe_TMMB_227963.3155	382
0Safe_safe_TMMB_227963.3156	456
0Safe_safe_TMMB_227963.3157	376
0Safe_safe_TMMB_227963.3158	587
0Safe_safe_TMMB_227963.3159	312
0Safe_safe_TMMB_227963.3160	216
0Safe_safe_TMMB_227963.3161	380
0Safe_safe_TMMB_227963.3162	221
0Safe_safe_TMMB_227963.3163	99
0Safe_safe_TMMB_227963.3164	409
0Safe_safe_TMMB_227963.3165	481
0Safe_safe_TMMB_227963.3166	473
0Safe_safe_TMMB_227963.3167	503
0Safe_safe_TMMB_227963.3168	353
0Safe_safe_TMMB_227963.3169	207
0Safe_safe_TMMB_227963.3170	344
0Safe_safe_TMMB_227963.3171	342
0Safe_safe_TMMB_227963.3172	315
0Safe_safe_TMMB_227963.3173	334
0Safe_safe_TMMB_227963.3174	335
0Safe_safe_TMMB_227963.3175	478
0Safe_safe_TMMB_227963.3176	764
0Safe_safe_TMMB_227963.3177	215
0Safe_safe_TMMB_227963.3178	447
0Safe_safe_TMMB_227963.3179	222
0Safe_safe_TMMB_227963.3180	608
0Safe_safe_TMMB_227963.3181	470
0Safe_safe_TMMB_227963.3182	301
0Safe_safe_TMMB_227963.3183	497
0Safe_safe_TMMB_227963.3184	1173
0Safe_safe_TMMB_227963.3185	479
0Safe_safe_TMMB_227963.3186	283
0Safe_safe_TMMB_227963.3187	340
0Safe_safe_TMMB_227963.3188	360
0Safe_safe_TMMB_227963.3189	318
0Safe_safe_TMMB_227963.3190	419
0Safe_safe_TMMB_227963.3191	318
0Safe_safe_TMMB_227963.3192	711
0Safe_safe_TMMB_227963.3193	274
0Safe_safe_TMMB_227963.3194	1076
0Safe_safe_TMMB_227963.3195	550
0Safe_safe_TMMB_227963.3196	320
0Safe_safe_TMMB_227963.3197	197
0Safe_safe_TMMB_227963.3198	286
0Safe_safe_TMMB_227963.3199	692
0Safe_safe_TMMB_227963.3200	220
0Safe_safe_TMMB_227963.3201	427
0Safe_safe_TMMB_227963.3202	402
0Safe_safe_TMMB_227963.3203	300
0Safe_safe_TMMB_227963.3204	427
0Safe_safe_TMMB_227963.3205	419
0Safe_safe_TMMB_227963.3206	204
0Safe_safe_TMMB_227963.3207	590
0Safe_safe_TMMB_227963.3208	905
0Safe_safe_TMMB_227963.3209	671
0Safe_safe_TMMB_227963.3210	544
0Safe_safe_TMMB_227963.3211	401
0Safe_safe_TMMB_227963.3212	388
0Safe_safe_TMMB_227963.3213	965
0Safe_safe_TMMB_227963.3214	248
0Safe_safe_TMMB_227963.3215	275
0Safe_safe_TMMB_227963.3216	192
0Safe_safe_TMMB_227963.3217	363
0Safe_safe_TMMB_227963.3218	277
0Safe_safe_TMMB_227963.3219	947
0Safe_safe_TMMB_227963.3220	918
0Safe_safe_TMMB_227963.3221	489
0Safe_safe_TMMB_227963.3222	556
0Safe_safe_TMMB_227963.3223	723
0Safe_safe_TMMB_227963.3224	188
0Safe_safe_TMMB_227963.3225	335
0Safe_safe_TMMB_227963.3226	145
0Safe_safe_TMMB_227963.3227	480
0Safe_safe_TMMB_227963.3228	564
0Safe_safe_TMMB_227963.3229	823
0Safe_safe_TMMB_227963.3230	276
0Safe_safe_TMMB_227963.3231	318
0Safe_safe_TMMB_227963.3232	667
0Safe_safe_TMMB_227963.3233	81
0Safe_safe_TMMB_227963.3234	913
0Safe_safe_TMMB_227963.3235	446
0Safe_safe_TMMB_227963.3236	766
0Safe_safe_TMMB_227963.3237	429
0Safe_safe_TMMB_227963.3238	238
0Safe_safe_TMMB_227963.3239	399
0Safe_safe_TMMB_227963.3240	356
0Safe_safe_TMMB_227963.3241	480
0Safe_safe_TMMB_227963.3242	282
0Safe_safe_TMMB_227963.3243	799
0Safe_safe_TMMB_227963.3244	139
0Safe_safe_TMMB_227963.3245	458
0Safe_safe_TMMB_227963.3246	76
0Safe_safe_TMMB_227963.3247	536
0Safe_safe_TMMB_227963.3248	111
0Safe_safe_TMMB_227963.3249	536
0Safe_safe_TMMB_227963.3250	357
0Safe_safe_TMMB_227963.3251	289
0Safe_safe_TMMB_227963.3252	455
0Safe_safe_TMMB_227963.3253	338
0Safe_safe_TMMB_227963.3254	168
0Safe_safe_TMMB_227963.3255	52
0Safe_safe_TMMB_227963.3256	136
0Safe_safe_TMMB_227963.3257	327
0Safe_safe_TMMB_227963.3259	740
0Safe_safe_TMMB_227963.3260	368
0Safe_safe_TMMB_227963.3261	394
0Safe_safe_TMMB_227963.3262	456
0Safe_safe_TMMB_227963.3264	469
0Safe_safe_TMMB_227963.3265	501
0Safe_safe_TMMB_227963.3266	288
0Safe_safe_TMMB_227963.3267	233
0Safe_safe_TMMB_227963.3268	388
0Safe_safe_TMMB_227963.3269	324
0Safe_safe_TMMB_227963.3270	256
0Safe_safe_TMMB_227963.3271	832
0Safe_safe_TMMB_227963.3272	599
0Safe_safe_TMMB_227963.3273	12
0Safe_safe_TMMB_227963.3274	321
0Safe_safe_TMMB_227963.3275	747
0Safe_safe_TMMB_227963.3276	770
0Safe_safe_TMMB_227963.3277	248
0Safe_safe_TMMB_227963.3278	364
0Safe_safe_TMMB_227963.3279	370
0Safe_safe_TMMB_227963.3280	278
0Safe_safe_TMMB_227963.3281	191
0Safe_safe_TMMB_227963.3282	369
0Safe_safe_TMMB_227963.3283	336
0Safe_safe_TMMB_227963.3284	195
0Safe_safe_TMMB_227963.3285	411
0Safe_safe_TMMB_227963.3286	513
0Safe_safe_TMMB_227963.3287	413
0Safe_safe_TMMB_227963.3288	199
0Safe_safe_TMMB_227963.3289	148
0Safe_safe_TMMB_227963.3290	308
0Safe_safe_TMMB_227963.3291	134
0Safe_safe_TMMB_227963.3292	334
0Safe_safe_TMMB_227963.3293	663
0Safe_safe_TMMB_227963.3294	563
0Safe_safe_TMMB_227963.3295	499
0Safe_safe_TMMB_227963.3296	218
0Safe_safe_TMMB_227963.3297	541
0Safe_safe_TMMB_227963.3298	241
0Safe_safe_TMMB_227963.3299	503
0Safe_safe_TMMB_227963.3300	125
0Safe_safe_TMMB_227963.3301	573
0Safe_safe_TMMB_227963.3302	340
0Safe_safe_TMMB_227963.3303	184
0Safe_safe_TMMB_227963.3304	432
0Safe_safe_TMMB_227963.3305	422
0Safe_safe_TMMB_227963.3306	433
0Safe_safe_TMMB_227963.3307	738
0Safe_safe_TMMB_227963.3308	629
0Safe_safe_TMMB_227963.3309	716
0Safe_safe_TMMB_227963.3310	1015
0Safe_safe_TMMB_227963.3311	270
0Safe_safe_TMMB_227963.3312	291
0Safe_safe_TMMB_227963.3313	510
0Safe_safe_TMMB_227963.3314	114
0Safe_safe_TMMB_227963.3315	6
0Safe_safe_TMMB_227963.3316	449
0Safe_safe_TMMB_227963.3317	931
0Safe_safe_TMMB_227963.3318	439
0Safe_safe_TMMB_227963.3319	575
0Safe_safe_TMMB_227963.3320	378
0Safe_safe_TMMB_227963.3321	166
0Safe_safe_TMMB_227963.3322	488
0Safe_safe_TMMB_227963.3323	282
0Safe_safe_TMMB_227963.3324	847
0Safe_safe_TMMB_227963.3325	295
0Safe_safe_TMMB_227963.3326	259
0Safe_safe_TMMB_227963.3327	244
0Safe_safe_TMMB_227963.3328	134
0Safe_safe_TMMB_227963.3329	244
0Safe_safe_TMMB_227963.3330	528
0Safe_safe_TMMB_227963.3331	427
0Safe_safe_TMMB_227963.3332	696
0Safe_safe_TMMB_227963.3333	439
0Safe_safe_TMMB_227963.3334	674
0Safe_safe_TMMB_227963.3335	887
0Safe_safe_TMMB_227963.3336	345
0Safe_safe_TMMB_227963.3337	1308
0Safe_safe_TMMB_227963.3338	359
0Safe_safe_TMMB_227963.3339	193
0Safe_safe_TMMB_227963.3340	458
0Safe_safe_TMMB_227963.3341	267
0Safe_safe_TMMB_227963.3342	344
0Safe_safe_TMMB_227963.3343	384
0Safe_safe_TMMB_227963.3344	257
0Safe_safe_TMMB_227963.3345	560
0Safe_safe_TMMB_227963.3346	220
0Safe_safe_TMMB_227963.3347	886
0Safe_safe_TMMB_227963.3348	382
0Safe_safe_TMMB_227963.3349	288
0Safe_safe_TMMB_227963.3350	188
0Safe_safe_TMMB_227963.3351	229
0Safe_safe_TMMB_227963.3352	328
0Safe_safe_TMMB_227963.3353	452
0Safe_safe_TMMB_227963.3354	261
0Safe_safe_TMMB_227963.3355	255
0Safe_safe_TMMB_227963.3356	415
0Safe_safe_TMMB_227963.3357	371
0Safe_safe_TMMB_227963.3358	452
0Safe_safe_TMMB_227963.3359	225
0Safe_safe_TMMB_227963.3360	632
0Safe_safe_TMMB_227963.3361	208
0Safe_safe_TMMB_227963.3362	489
0Safe_safe_TMMB_227963.3363	468
0Safe_safe_TMMB_227963.3364	300
0Safe_safe_TMMB_227963.3365	23
0Safe_safe_TMMB_227963.3366	548
0Safe_safe_TMMB_227963.3367	696
0Safe_safe_TMMB_227963.3368	417
0Safe_safe_TMMB_227963.3369	293
0Safe_safe_TMMB_227963.3370	343
0Safe_safe_TMMB_227963.3371	674
0Safe_safe_TMMB_227963.3372	722
0Safe_safe_TMMB_227963.3373	296
0Safe_safe_TMMB_227963.3374	305
0Safe_safe_TMMB_227963.3375	608
0Safe_safe_U1A_227963.6391	184
0Safe_safe_U1A_227963.6396	1
0Safe_safe_U1A_227963.6480	723
0Safe_safe_U1A_227963.6654	2
0Safe_safe_U1B_227963.404	629
0Safe_safe_U1B_227963.561	4
0Safe_safe_U1B_227963.592	2
0Safe_safe_U1B_227963.698	2
0Safe_safe_U2A_227963.1568	30
0Safe_safe_U2A_227963.1636	5
0Safe_safe_U2A_227963.1688	1
0Safe_safe_U2A_227963.1702	573
0Safe_safe_U2A_227963.1821	2
0Safe_safe_U2B_227963.1367	36
0Safe_safe_U2B_227963.1381	432
0Safe_safe_U2B_227963.1458	5
0Safe_safe_U2B_227963.1491	2
ENSMUSG00000000028_Cdc45_ACOCB_163984.2	1
ENSMUSG00000000028_Cdc45_ACOCB_163986.4	2
ENSMUSG00000000028_Cdc45_ACOCB_163987.5	1
ENSMUSG00000000028_Cdc45_ACOCB_163988.6	4
ENSMUSG00000000028_Cdc45_ACOCB_163992.10	1
ENSMUSG00000000125_Wnt3_ACOCB_116291.1	1
ENSMUSG00000000125_Wnt3_ACOCB_116293.3	4
ENSMUSG00000000125_Wnt3_ACOCB_116294.4	6
ENSMUSG00000000125_Wnt3_ACOCB_116295.5	2
ENSMUSG00000000125_Wnt3_ACOCB_116296.6	4
ENSMUSG00000000125_Wnt3_ACOCB_116297.7	3
ENSMUSG00000000125_Wnt3_ACOCB_116299.9	5
ENSMUSG00000000125_Wnt3_ACOCB_116300.10	6
ENSMUSG00000000131_Xpo6_TMMA_201481.2	1
ENSMUSG00000000131_Xpo6_TMMA_201482.3	1
ENSMUSG00000000131_Xpo6_TMMA_201484.5	1
ENSMUSG00000000131_Xpo6_TMMA_201489.10	1
ENSMUSG00000000134_Tfe3_ACOCB_201790.1	3
ENSMUSG00000000134_Tfe3_ACOCB_201791.2	2
ENSMUSG00000000134_Tfe3_ACOCB_201792.3	4
ENSMUSG00000000134_Tfe3_ACOCB_201794.5	3
ENSMUSG00000000134_Tfe3_ACOCB_201795.6	5
ENSMUSG00000000134_Tfe3_ACOCB_201796.7	7
ENSMUSG00000000134_Tfe3_ACOCB_201797.8	1
ENSMUSG00000000134_Tfe3_ACOCB_201798.9	1
ENSMUSG00000000134_Tfe3_ACOCB_201799.10	7
ENSMUSG00000000148_Brat1_ACOCB_65027.1	1
ENSMUSG00000000148_Brat1_ACOCB_65028.2	2
ENSMUSG00000000148_Brat1_ACOCB_65029.3	1
ENSMUSG00000000148_Brat1_ACOCB_65030.4	1
ENSMUSG00000000148_Brat1_ACOCB_65032.6	3
ENSMUSG00000000148_Brat1_ACOCB_65034.8	1
ENSMUSG00000000148_Brat1_ACOCB_65035.9	1
ENSMUSG00000000148_Brat1_ACOCB_65036.10	2
ENSMUSG00000000171_Sdhd_ACOCB_91183.1	2
ENSMUSG00000000171_Sdhd_ACOCB_91186.4	3
ENSMUSG00000000171_Sdhd_ACOCB_91189.7	5
ENSMUSG00000000171_Sdhd_ACOCB_91192.10	1
ENSMUSG00000000182_Fgf23_ACOCB_167292.1	2
ENSMUSG00000000182_Fgf23_ACOCB_167293.2	2
ENSMUSG00000000182_Fgf23_ACOCB_167295.4	2
ENSMUSG00000000182_Fgf23_ACOCB_167297.6	1
ENSMUSG00000000182_Fgf23_ACOCB_167298.7	1
ENSMUSG00000000182_Fgf23_ACOCB_167299.8	2
ENSMUSG00000000182_Fgf23_ACOCB_167300.9	2
ENSMUSG00000000182_Fgf23_ACOCB_167301.10	1
ENSMUSG00000000184_Ccnd2_ACOCB_167312.1	2
ENSMUSG00000000184_Ccnd2_ACOCB_167313.2	2
ENSMUSG00000000184_Ccnd2_ACOCB_167315.4	6
ENSMUSG00000000184_Ccnd2_ACOCB_167318.7	2
ENSMUSG00000000184_Ccnd2_ACOCB_167319.8	4
ENSMUSG00000000184_Ccnd2_ACOCB_167320.9	4
ENSMUSG00000000184_Ccnd2_ACOCB_167321.10	1
ENSMUSG00000000194_Gpr107_TMMA_23949.8	1
ENSMUSG00000000194_Gpr107_TMMA_23950.9	1
ENSMUSG00000000194_Gpr107_TMMA_23951.10	1
ENSMUSG00000000214_Th_ACOCB_174933.1	1
ENSMUSG00000000214_Th_ACOCB_174934.2	2
ENSMUSG00000000214_Th_ACOCB_174935.3	1
ENSMUSG00000000214_Th_ACOCB_174936.4	5
ENSMUSG00000000214_Th_ACOCB_174937.5	1
ENSMUSG00000000214_Th_ACOCB_174938.6	1
ENSMUSG00000000214_Th_ACOCB_174939.7	5
ENSMUSG00000000214_Th_ACOCB_174940.8	5
ENSMUSG00000000214_Th_ACOCB_174941.9	2
ENSMUSG00000000214_Th_ACOCB_174942.10	3
ENSMUSG00000000223_Drp2_TMMB_187199.1	471
ENSMUSG00000000223_Drp2_TMMB_187200.2	117
ENSMUSG00000000223_Drp2_TMMB_187201.3	605
ENSMUSG00000000223_Drp2_TMMB_187202.4	85
ENSMUSG00000000223_Drp2_TMMB_187203.5	478
ENSMUSG00000000223_Drp2_TMMB_187204.6	413
ENSMUSG00000000223_Drp2_TMMB_187205.7	864
ENSMUSG00000000223_Drp2_TMMB_187206.8	474
ENSMUSG00000000223_Drp2_TMMB_187207.9	530
ENSMUSG00000000223_Drp2_TMMB_187208.10	140
ENSMUSG00000000247_Lhx2_SPA_81950.7	1
ENSMUSG00000000275_Trim25_SPB_211883.5	1
ENSMUSG00000000282_Mnt_ACOCB_57837.1	7
ENSMUSG00000000282_Mnt_ACOCB_57838.2	4
ENSMUSG00000000282_Mnt_ACOCB_57839.3	5
ENSMUSG00000000282_Mnt_ACOCB_57840.4	2
ENSMUSG00000000282_Mnt_ACOCB_57841.5	4
ENSMUSG00000000282_Mnt_ACOCB_57842.6	3
ENSMUSG00000000282_Mnt_ACOCB_57843.7	1
ENSMUSG00000000282_Mnt_ACOCB_57844.8	3
ENSMUSG00000000282_Mnt_ACOCB_57845.9	4
ENSMUSG00000000282_Mnt_ACOCB_57846.10	2
ENSMUSG00000000290_Itgb2_ACOCB_152932.1	2
ENSMUSG00000000290_Itgb2_ACOCB_152934.3	1
ENSMUSG00000000290_Itgb2_ACOCB_152935.4	2
ENSMUSG00000000290_Itgb2_ACOCB_152936.5	2
ENSMUSG00000000290_Itgb2_ACOCB_152937.6	2
ENSMUSG00000000290_Itgb2_ACOCB_152938.7	4
ENSMUSG00000000290_Itgb2_ACOCB_152939.8	1
ENSMUSG00000000290_Itgb2_ACOCB_152940.9	2
ENSMUSG00000000290_Itgb2_ACOCB_152941.10	6
ENSMUSG00000000295_Hddc2_TMMB_7134.1	481
ENSMUSG00000000295_Hddc2_TMMB_7135.2	408
ENSMUSG00000000295_Hddc2_TMMB_7136.3	439
ENSMUSG00000000295_Hddc2_TMMB_7137.4	652
ENSMUSG00000000295_Hddc2_TMMB_7138.5	720
ENSMUSG00000000295_Hddc2_TMMB_7139.6	283
ENSMUSG00000000295_Hddc2_TMMB_7140.7	219
ENSMUSG00000000295_Hddc2_TMMB_7141.8	299
ENSMUSG00000000295_Hddc2_TMMB_7142.9	310
ENSMUSG00000000295_Hddc2_TMMB_7143.10	199
ENSMUSG00000000305_Cdh4_ACOCB_195514.1	1
ENSMUSG00000000305_Cdh4_ACOCB_195515.2	3
ENSMUSG00000000305_Cdh4_ACOCB_195516.3	8
ENSMUSG00000000305_Cdh4_ACOCB_195517.4	5
ENSMUSG00000000305_Cdh4_ACOCB_195518.5	1
ENSMUSG00000000305_Cdh4_ACOCB_195519.6	3
ENSMUSG00000000305_Cdh4_ACOCB_195520.7	2
ENSMUSG00000000305_Cdh4_ACOCB_195521.8	5
ENSMUSG00000000305_Cdh4_ACOCB_195522.9	2
ENSMUSG00000000305_Cdh4_ACOCB_195523.10	3
ENSMUSG00000000318_Clec10a_SPB_156261.1	1
ENSMUSG00000000320_Alox12_ACOCB_114153.1	1
ENSMUSG00000000320_Alox12_ACOCB_114154.2	3
ENSMUSG00000000320_Alox12_ACOCB_114155.3	5
ENSMUSG00000000320_Alox12_ACOCB_114156.4	3
ENSMUSG00000000320_Alox12_ACOCB_114157.5	1
ENSMUSG00000000320_Alox12_ACOCB_114158.6	5
ENSMUSG00000000320_Alox12_ACOCB_114159.7	1
ENSMUSG00000000320_Alox12_ACOCB_114160.8	2
ENSMUSG00000000320_Alox12_ACOCB_114161.9	3
ENSMUSG00000000320_Alox12_ACOCB_114162.10	4
ENSMUSG00000000325_Arvcf_TMMA_114191.9	2
ENSMUSG00000000325_Arvcf_TMMA_114192.10	1
ENSMUSG00000000326_Comt_ACOCB_3915.2	1
ENSMUSG00000000326_Comt_ACOCB_3916.3	3
ENSMUSG00000000326_Comt_ACOCB_3917.4	2
ENSMUSG00000000326_Comt_ACOCB_3918.5	1
ENSMUSG00000000326_Comt_ACOCB_3919.6	4
ENSMUSG00000000326_Comt_ACOCB_3921.8	4
ENSMUSG00000000326_Comt_ACOCB_3922.9	1
ENSMUSG00000000326_Comt_ACOCB_3923.10	2
ENSMUSG00000000340_Dbt_TMMA_173604.2	1
ENSMUSG00000000340_Dbt_TMMA_173605.3	1
ENSMUSG00000000346_Dazap2_ACOCB_173594.2	5
ENSMUSG00000000346_Dazap2_ACOCB_173596.4	2
ENSMUSG00000000346_Dazap2_ACOCB_173597.5	1
ENSMUSG00000000346_Dazap2_ACOCB_173598.6	2
ENSMUSG00000000346_Dazap2_ACOCB_173599.7	5
ENSMUSG00000000346_Dazap2_ACOCB_173600.8	4
ENSMUSG00000000346_Dazap2_ACOCB_173601.9	3
ENSMUSG00000000346_Dazap2_ACOCB_173602.10	1
ENSMUSG00000000359_Rem1_TMMA_29927.6	1
ENSMUSG00000000374_Trappc10_TMMA_88982.9	1
ENSMUSG00000000381_Wap_ACOCB_62881.1	6
ENSMUSG00000000381_Wap_ACOCB_62882.2	2
ENSMUSG00000000381_Wap_ACOCB_62884.4	3
ENSMUSG00000000381_Wap_ACOCB_62886.6	4
ENSMUSG00000000381_Wap_ACOCB_62887.7	1
ENSMUSG00000000381_Wap_ACOCB_62888.8	2
ENSMUSG00000000385_Tmprss2_ACOCB_62901.1	1
ENSMUSG00000000385_Tmprss2_ACOCB_62902.2	3
ENSMUSG00000000385_Tmprss2_ACOCB_62903.3	4
ENSMUSG00000000385_Tmprss2_ACOCB_62904.4	6
ENSMUSG00000000385_Tmprss2_ACOCB_62905.5	2
ENSMUSG00000000385_Tmprss2_ACOCB_62909.9	2
ENSMUSG00000000385_Tmprss2_ACOCB_62910.10	5
ENSMUSG00000000416_Cttnbp2_TMMB_40785.1	145
ENSMUSG00000000416_Cttnbp2_TMMB_40786.2	540
ENSMUSG00000000416_Cttnbp2_TMMB_40787.3	625
ENSMUSG00000000416_Cttnbp2_TMMB_40788.4	261
ENSMUSG00000000416_Cttnbp2_TMMB_40789.5	219
ENSMUSG00000000416_Cttnbp2_TMMB_40790.6	505
ENSMUSG00000000416_Cttnbp2_TMMB_40791.7	488
ENSMUSG00000000416_Cttnbp2_TMMB_40792.8	153
ENSMUSG00000000416_Cttnbp2_TMMB_40793.9	523
ENSMUSG00000000416_Cttnbp2_TMMB_40794.10	362
ENSMUSG00000000486_Sept1_ACOCB_133561.1	4
ENSMUSG00000000486_Sept1_ACOCB_133562.2	1
ENSMUSG00000000486_Sept1_ACOCB_133563.3	2
ENSMUSG00000000486_Sept1_ACOCB_133564.4	2
ENSMUSG00000000486_Sept1_ACOCB_133565.5	2
ENSMUSG00000000486_Sept1_ACOCB_133567.7	3
ENSMUSG00000000486_Sept1_ACOCB_133569.9	7
ENSMUSG00000000486_Sept1_ACOCB_133570.10	1
ENSMUSG00000000544_Gpa33_U2A_77348.7	47
ENSMUSG00000000555_Itga5_ACOCB_161760.1	4
ENSMUSG00000000555_Itga5_ACOCB_161761.2	1
ENSMUSG00000000555_Itga5_ACOCB_161762.3	1
ENSMUSG00000000555_Itga5_ACOCB_161763.4	1
ENSMUSG00000000555_Itga5_ACOCB_161764.5	1
ENSMUSG00000000555_Itga5_ACOCB_161765.6	1
ENSMUSG00000000555_Itga5_ACOCB_161766.7	4
ENSMUSG00000000555_Itga5_ACOCB_161767.8	1
ENSMUSG00000000555_Itga5_ACOCB_161768.9	5
ENSMUSG00000000555_Itga5_ACOCB_161769.10	3
ENSMUSG00000000568_Hnrnpd_TMMA_113030.7	1
ENSMUSG00000000579_Dynlt1c_TMMB_103255.5	529
ENSMUSG00000000579_Dynlt1c_TMMB_103256.6	1
ENSMUSG00000000579_Dynlt1c_TMMB_103257.7	1
ENSMUSG00000000579_Dynlt1c_TMMB_103258.8	674
ENSMUSG00000000579_Dynlt1c_TMMB_103259.9	340
ENSMUSG00000000579_Dynlt1c_TMMB_103260.10	529
ENSMUSG00000000600_Krit1_ACOCB_37837.1	1
ENSMUSG00000000600_Krit1_ACOCB_37839.3	2
ENSMUSG00000000600_Krit1_ACOCB_37840.4	2
ENSMUSG00000000600_Krit1_ACOCB_37841.5	1
ENSMUSG00000000600_Krit1_ACOCB_37843.7	4
ENSMUSG00000000600_Krit1_ACOCB_37846.10	1
ENSMUSG00000000605_Clcn4-2_MPB_37825.9	3
ENSMUSG00000000617_Grm6_GEA_181568.1	1
ENSMUSG00000000617_Grm6_GEA_181573.6	2
ENSMUSG00000000628_Hk2_DTKPA_207068.7	1
ENSMUSG00000000711_Rab5b_TMMB_16028.1	377
ENSMUSG00000000711_Rab5b_TMMB_16029.2	378
ENSMUSG00000000711_Rab5b_TMMB_16030.3	386
ENSMUSG00000000711_Rab5b_TMMB_16031.4	813
ENSMUSG00000000711_Rab5b_TMMB_16032.5	297
ENSMUSG00000000711_Rab5b_TMMB_16033.6	727
ENSMUSG00000000711_Rab5b_TMMB_16034.7	353
ENSMUSG00000000711_Rab5b_TMMB_16035.8	115
ENSMUSG00000000711_Rab5b_TMMB_16036.9	1299
ENSMUSG00000000711_Rab5b_TMMB_16037.10	1299
ENSMUSG00000000740_Rpl13_TMMA_217573.9	1
ENSMUSG00000000743_Chmp1a_TMMB_217575.1	1065
ENSMUSG00000000743_Chmp1a_TMMB_217576.2	536
ENSMUSG00000000743_Chmp1a_TMMB_217577.3	696
ENSMUSG00000000743_Chmp1a_TMMB_217578.4	467
ENSMUSG00000000743_Chmp1a_TMMB_217579.5	483
ENSMUSG00000000743_Chmp1a_TMMB_217580.6	132
ENSMUSG00000000743_Chmp1a_TMMB_217581.7	764
ENSMUSG00000000743_Chmp1a_TMMB_217582.8	500
ENSMUSG00000000743_Chmp1a_TMMB_217583.9	139
ENSMUSG00000000743_Chmp1a_TMMB_217584.10	544
ENSMUSG00000000751_Rpa1_ACOCB_74028.5	1
ENSMUSG00000000751_Rpa1_ACOCB_74029.6	1
ENSMUSG00000000751_Rpa1_ACOCB_74030.7	1
ENSMUSG00000000751_Rpa1_ACOCB_74032.9	2
ENSMUSG00000000759_Tubgcp3_ACOCB_74004.1	2
ENSMUSG00000000759_Tubgcp3_ACOCB_74008.5	3
ENSMUSG00000000759_Tubgcp3_ACOCB_74009.6	2
ENSMUSG00000000759_Tubgcp3_ACOCB_74010.7	1
ENSMUSG00000000759_Tubgcp3_ACOCB_74011.8	2
ENSMUSG00000000759_Tubgcp3_ACOCB_74012.9	1
ENSMUSG00000000811_Txnrd3_TMMA_176134.2	1
ENSMUSG00000000811_Txnrd3_TMMA_176135.3	1
ENSMUSG00000000811_Txnrd3_TMMA_176142.10	2
ENSMUSG00000000823_Znf512b_GEA_91382.10	1
ENSMUSG00000000827_Tpd52l2_ACOCB_91363.1	5
ENSMUSG00000000827_Tpd52l2_ACOCB_91365.3	1
ENSMUSG00000000827_Tpd52l2_ACOCB_91366.4	2
ENSMUSG00000000827_Tpd52l2_ACOCB_91367.5	1
ENSMUSG00000000827_Tpd52l2_ACOCB_91368.6	3
ENSMUSG00000000827_Tpd52l2_ACOCB_91369.7	3
ENSMUSG00000000827_Tpd52l2_ACOCB_91372.10	1
ENSMUSG00000000838_Fmr1_GEB_7122.9	1
ENSMUSG00000000869_Il4_ACOCB_209323.2	3
ENSMUSG00000000869_Il4_ACOCB_209325.4	1
ENSMUSG00000000869_Il4_ACOCB_209326.5	2
ENSMUSG00000000869_Il4_ACOCB_209327.6	3
ENSMUSG00000000869_Il4_ACOCB_209328.7	1
ENSMUSG00000000869_Il4_ACOCB_209329.8	3
ENSMUSG00000000869_Il4_ACOCB_209330.9	2
ENSMUSG00000000884_Gnb1l_TMMB_40025.1	291
ENSMUSG00000000884_Gnb1l_TMMB_40026.2	350
ENSMUSG00000000884_Gnb1l_TMMB_40027.3	142
ENSMUSG00000000884_Gnb1l_TMMB_40028.4	165
ENSMUSG00000000884_Gnb1l_TMMB_40029.5	341
ENSMUSG00000000884_Gnb1l_TMMB_40030.6	498
ENSMUSG00000000884_Gnb1l_TMMB_40031.7	824
ENSMUSG00000000884_Gnb1l_TMMB_40032.8	447
ENSMUSG00000000884_Gnb1l_TMMB_40033.9	841
ENSMUSG00000000884_Gnb1l_TMMB_40034.10	1046
ENSMUSG00000000889_Dbh_DTKPB_40010.6	1
ENSMUSG00000000916_Nsun5_GEB_187448.10	1
ENSMUSG00000000942_Hoxa4_GEA_220081.6	1
ENSMUSG00000000957_Mmp14_ACOCB_76353.1	4
ENSMUSG00000000957_Mmp14_ACOCB_76354.2	3
ENSMUSG00000000957_Mmp14_ACOCB_76355.3	1
ENSMUSG00000000957_Mmp14_ACOCB_76356.4	3
ENSMUSG00000000957_Mmp14_ACOCB_76357.5	4
ENSMUSG00000000957_Mmp14_ACOCB_76358.6	3
ENSMUSG00000000957_Mmp14_ACOCB_76359.7	2
ENSMUSG00000000957_Mmp14_ACOCB_76360.8	7
ENSMUSG00000000957_Mmp14_ACOCB_76361.9	1
ENSMUSG00000000957_Mmp14_ACOCB_76362.10	1
ENSMUSG00000000959_Oxa1l_TMMB_76373.1	367
ENSMUSG00000000959_Oxa1l_TMMB_76374.2	821
ENSMUSG00000000959_Oxa1l_TMMB_76375.3	605
ENSMUSG00000000959_Oxa1l_TMMB_76376.4	267
ENSMUSG00000000959_Oxa1l_TMMB_76377.5	523
ENSMUSG00000000959_Oxa1l_TMMB_76378.6	218
ENSMUSG00000000959_Oxa1l_TMMB_76379.7	547
ENSMUSG00000000959_Oxa1l_TMMB_76380.8	757
ENSMUSG00000000959_Oxa1l_TMMB_76381.9	675
ENSMUSG00000000959_Oxa1l_TMMB_76382.10	341
ENSMUSG00000001053_N4bp3_TMMA_224013.10	1
ENSMUSG00000001056_Nhp2_TMMB_206544.1	449
ENSMUSG00000001056_Nhp2_TMMB_206545.2	615
ENSMUSG00000001056_Nhp2_TMMB_206546.3	818
ENSMUSG00000001056_Nhp2_TMMB_206547.4	624
ENSMUSG00000001056_Nhp2_TMMB_206548.5	481
ENSMUSG00000001056_Nhp2_TMMB_206549.6	307
ENSMUSG00000001056_Nhp2_TMMB_206550.7	82
ENSMUSG00000001056_Nhp2_TMMB_206551.8	273
ENSMUSG00000001056_Nhp2_TMMB_206552.9	296
ENSMUSG00000001056_Nhp2_TMMB_206553.10	213
ENSMUSG00000001089_Luzp1_TMMA_29684.3	1
ENSMUSG00000001089_Luzp1_TMMA_29685.4	1
ENSMUSG00000001089_Luzp1_TMMA_29689.8	1
ENSMUSG00000001089_Luzp1_TMMA_29690.9	1
ENSMUSG00000001100_Poldip2_TMMA_211596.2	1
ENSMUSG00000001100_Poldip2_TMMA_211599.5	1
ENSMUSG00000001100_Poldip2_TMMA_211604.10	1
ENSMUSG00000001105_Ift20_SPB_211633.9	1
ENSMUSG00000001120_Pcbp3_TMMA_152688.5	2
ENSMUSG00000001134_Uxt_ACOCB_67706.3	2
ENSMUSG00000001134_Uxt_ACOCB_67710.7	1
ENSMUSG00000001134_Uxt_ACOCB_67711.8	3
ENSMUSG00000001134_Uxt_ACOCB_67712.9	1
ENSMUSG00000001157_Gmcl1_ACOCB_9596.1	6
ENSMUSG00000001157_Gmcl1_ACOCB_9597.2	2
ENSMUSG00000001157_Gmcl1_ACOCB_9598.3	1
ENSMUSG00000001157_Gmcl1_ACOCB_9599.4	1
ENSMUSG00000001157_Gmcl1_ACOCB_9600.5	4
ENSMUSG00000001157_Gmcl1_ACOCB_9601.6	7
ENSMUSG00000001157_Gmcl1_ACOCB_9604.9	1
ENSMUSG00000001157_Gmcl1_ACOCB_9605.10	2
ENSMUSG00000001175_Calm1_MU2B_178384.1	14
ENSMUSG00000001247_Lsr_TMMA_32038.5	1
ENSMUSG00000001247_Lsr_TMMA_32039.6	1
ENSMUSG00000001247_Lsr_TMMA_32040.7	1
ENSMUSG00000001247_Lsr_TMMA_32041.8	1
ENSMUSG00000001305_Rrp15_TMMB_71016.1	655
ENSMUSG00000001305_Rrp15_TMMB_71017.2	729
ENSMUSG00000001305_Rrp15_TMMB_71018.3	377
ENSMUSG00000001305_Rrp15_TMMB_71019.4	314
ENSMUSG00000001305_Rrp15_TMMB_71020.5	440
ENSMUSG00000001305_Rrp15_TMMB_71021.6	529
ENSMUSG00000001305_Rrp15_TMMB_71022.7	475
ENSMUSG00000001305_Rrp15_TMMB_71023.8	321
ENSMUSG00000001305_Rrp15_TMMB_71024.9	313
ENSMUSG00000001305_Rrp15_TMMB_71025.10	337
ENSMUSG00000001313_Rnd2_TMMB_214595.1	309
ENSMUSG00000001313_Rnd2_TMMB_214596.2	363
ENSMUSG00000001313_Rnd2_TMMB_214597.3	1261
ENSMUSG00000001313_Rnd2_TMMB_214598.4	390
ENSMUSG00000001313_Rnd2_TMMB_214599.5	601
ENSMUSG00000001313_Rnd2_TMMB_214600.6	359
ENSMUSG00000001313_Rnd2_TMMB_214601.7	296
ENSMUSG00000001313_Rnd2_TMMB_214602.8	530
ENSMUSG00000001313_Rnd2_TMMB_214603.9	743
ENSMUSG00000001313_Rnd2_TMMB_214604.10	486
ENSMUSG00000001349_Cnn1_TMMA_189891.6	1
ENSMUSG00000001349_Cnn1_TMMA_189895.10	1
ENSMUSG00000001435_Col18a1_ACOCB_217386.1	4
ENSMUSG00000001435_Col18a1_ACOCB_217388.3	4
ENSMUSG00000001435_Col18a1_ACOCB_217389.4	3
ENSMUSG00000001435_Col18a1_ACOCB_217390.5	3
ENSMUSG00000001435_Col18a1_ACOCB_217391.6	3
ENSMUSG00000001435_Col18a1_ACOCB_217392.7	3
ENSMUSG00000001435_Col18a1_ACOCB_217393.8	3
ENSMUSG00000001435_Col18a1_ACOCB_217395.10	2
ENSMUSG00000001440_Kpnb1_TMMB_184425.1	396
ENSMUSG00000001440_Kpnb1_TMMB_184426.2	344
ENSMUSG00000001440_Kpnb1_TMMB_184427.3	591
ENSMUSG00000001440_Kpnb1_TMMB_184428.4	424
ENSMUSG00000001440_Kpnb1_TMMB_184429.5	415
ENSMUSG00000001440_Kpnb1_TMMB_184430.6	275
ENSMUSG00000001440_Kpnb1_TMMB_184431.7	505
ENSMUSG00000001440_Kpnb1_TMMB_184432.8	355
ENSMUSG00000001440_Kpnb1_TMMB_184433.9	72
[truncated: 23,827 more rows]
