# Supplementary material for: Genome-scale CRISPR screening reveals that C3aR signaling is critical for rapid capture of fungi by macrophages
Source: PLoS Pathog. 2022 Sep 29;18(9):e1010237. doi: 10.1371/journal.ppat.1010237 (PMC9578593; doi:10.1371/journal.ppat.1010237)
Supplement: S1 Data — A ZIP archive of tables in CSV format giving counts for each sgRNA. File names indicate sub-library and experimental sample. (ZIP) [file ppat.1010237.s023.zip › DIR_MAIN/20190208_U2AB_Hc2_counts.csv]

0None_none_ACOCB_227963.4984	2
0None_none_ACOCB_227963.5010	295
0None_none_DTKPA_227963.7058	16
0None_none_DTKPB_227963.7386	14
0None_none_GEA_227963.3415	1
0None_none_GEA_227963.3448	5
0None_none_GEA_227963.3452	6
0None_none_GEA_227963.3512	1
0None_none_GEA_227963.3544	15
0None_none_GEA_227963.3602	1
0None_none_GEA_227963.3630	19
0None_none_GEA_227963.3717	1
0None_none_GEB_227963.3753	9
0None_none_GEB_227963.3853	1
0None_none_MU1A_227963.1999	8
0None_none_MU1B_227963.1005	13
0None_none_MU1B_227963.1019	4
0None_none_MU1B_227963.1035	3
0None_none_MU1B_227963.1046	3
0None_none_MU1B_227963.1069	3
0None_none_MU1B_227963.1090	21
0None_none_MU1B_227963.1095	9
0None_none_MU1B_227963.1117	9
0None_none_MU1B_227963.771	5
0None_none_MU1B_227963.776	1
0None_none_MU1B_227963.797	1
0None_none_MU1B_227963.818	10
0None_none_MU1B_227963.839	4
0None_none_MU1B_227963.857	3
0None_none_MU1B_227963.863	2
0None_none_MU1B_227963.866	32
0None_none_MU1B_227963.870	1
0None_none_MU1B_227963.873	2
0None_none_MU1B_227963.875	29
0None_none_MU1B_227963.916	10
0None_none_MU1B_227963.930	12
0None_none_MU1B_227963.948	12
0None_none_MU1B_227963.955	20
0None_none_MU1B_227963.963	4
0None_none_MU1B_227963.998	3
0None_none_MU2A_227963.2311	6
0None_none_MU2B_227963.130	3
0None_none_MU2B_227963.194	13
0None_none_MU2B_227963.61	4
0None_none_MU2B_227963.66	6
0None_none_MU2B_227963.88	5
0None_none_SPA_227963.5390	6
0None_none_TMMA_227963.2986	3
0None_none_TMMB_227963.3067	37
0None_none_TMMB_227963.3172	13
0None_none_TMMB_227963.3174	4
0None_none_U1A_227963.6597	1
0None_none_U1B_227963.511	1
0None_none_U1B_227963.576	1
0None_none_U2A_227963.1501	464
0None_none_U2A_227963.1502	681
0None_none_U2A_227963.1503	505
0None_none_U2A_227963.1504	226
0None_none_U2A_227963.1505	395
0None_none_U2A_227963.1506	711
0None_none_U2A_227963.1507	642
0None_none_U2A_227963.1508	866
0None_none_U2A_227963.1509	430
0None_none_U2A_227963.1510	685
0None_none_U2A_227963.1511	503
0None_none_U2A_227963.1512	853
0None_none_U2A_227963.1513	327
0None_none_U2A_227963.1514	510
0None_none_U2A_227963.1515	1035
0None_none_U2A_227963.1516	684
0None_none_U2A_227963.1517	928
0None_none_U2A_227963.1518	169
0None_none_U2A_227963.1519	567
0None_none_U2A_227963.1520	719
0None_none_U2A_227963.1521	806
0None_none_U2A_227963.1522	347
0None_none_U2A_227963.1523	453
0None_none_U2A_227963.1524	408
0None_none_U2A_227963.1525	911
0None_none_U2A_227963.1526	400
0None_none_U2A_227963.1527	415
0None_none_U2A_227963.1528	361
0None_none_U2A_227963.1529	443
0None_none_U2A_227963.1530	637
0None_none_U2A_227963.1531	297
0None_none_U2A_227963.1532	308
0None_none_U2A_227963.1533	813
0None_none_U2A_227963.1534	1006
0None_none_U2A_227963.1535	710
0None_none_U2A_227963.1536	510
0None_none_U2A_227963.1537	377
0None_none_U2A_227963.1538	518
0None_none_U2A_227963.1539	651
0None_none_U2A_227963.1540	415
0None_none_U2A_227963.1541	916
0None_none_U2A_227963.1542	843
0None_none_U2A_227963.1543	332
0None_none_U2A_227963.1544	338
0None_none_U2A_227963.1545	614
0None_none_U2A_227963.1546	258
0None_none_U2A_227963.1547	481
0None_none_U2A_227963.1548	672
0None_none_U2A_227963.1549	602
0None_none_U2A_227963.1550	413
0None_none_U2A_227963.1551	821
0None_none_U2A_227963.1552	505
0None_none_U2A_227963.1553	589
0None_none_U2A_227963.1554	353
0None_none_U2A_227963.1555	425
0None_none_U2A_227963.1556	376
0None_none_U2A_227963.1557	680
0None_none_U2A_227963.1558	924
0None_none_U2A_227963.1559	844
0None_none_U2A_227963.1560	351
0None_none_U2A_227963.1561	896
0None_none_U2A_227963.1562	1036
0None_none_U2A_227963.1563	473
0None_none_U2A_227963.1564	427
0None_none_U2A_227963.1565	319
0None_none_U2A_227963.1566	579
0None_none_U2A_227963.1567	743
0None_none_U2A_227963.1568	827
0None_none_U2A_227963.1569	658
0None_none_U2A_227963.1570	701
0None_none_U2A_227963.1571	393
0None_none_U2A_227963.1572	417
0None_none_U2A_227963.1573	634
0None_none_U2A_227963.1574	411
0None_none_U2A_227963.1575	863
0None_none_U2A_227963.1576	295
0None_none_U2A_227963.1577	432
0None_none_U2A_227963.1578	294
0None_none_U2A_227963.1579	918
0None_none_U2A_227963.1580	839
0None_none_U2A_227963.1581	362
0None_none_U2A_227963.1582	746
0None_none_U2A_227963.1583	611
0None_none_U2A_227963.1584	829
0None_none_U2A_227963.1585	531
0None_none_U2A_227963.1586	1046
0None_none_U2A_227963.1587	581
0None_none_U2A_227963.1588	665
0None_none_U2A_227963.1589	635
0None_none_U2A_227963.1590	298
0None_none_U2A_227963.1591	585
0None_none_U2A_227963.1592	507
0None_none_U2A_227963.1593	299
0None_none_U2A_227963.1594	375
0None_none_U2A_227963.1595	751
0None_none_U2A_227963.1596	493
0None_none_U2A_227963.1597	420
0None_none_U2A_227963.1598	291
0None_none_U2A_227963.1599	307
0None_none_U2A_227963.1600	747
0None_none_U2A_227963.1601	419
0None_none_U2A_227963.1602	375
0None_none_U2A_227963.1603	542
0None_none_U2A_227963.1604	275
0None_none_U2A_227963.1605	856
0None_none_U2A_227963.1606	343
0None_none_U2A_227963.1607	446
0None_none_U2A_227963.1608	701
0None_none_U2A_227963.1609	271
0None_none_U2A_227963.1610	359
0None_none_U2A_227963.1611	561
0None_none_U2A_227963.1612	693
0None_none_U2A_227963.1613	894
0None_none_U2A_227963.1614	796
0None_none_U2A_227963.1615	868
0None_none_U2A_227963.1616	709
0None_none_U2A_227963.1617	434
0None_none_U2A_227963.1618	109
0None_none_U2A_227963.1619	421
0None_none_U2A_227963.1620	130
0None_none_U2A_227963.1621	676
0None_none_U2A_227963.1622	270
0None_none_U2A_227963.1623	572
0None_none_U2A_227963.1624	222
0None_none_U2A_227963.1625	563
0None_none_U2A_227963.1626	742
0None_none_U2A_227963.1627	370
0None_none_U2A_227963.1628	650
0None_none_U2A_227963.1629	653
0None_none_U2A_227963.1630	319
0None_none_U2A_227963.1631	324
0None_none_U2A_227963.1632	678
0None_none_U2A_227963.1633	729
0None_none_U2A_227963.1634	711
0None_none_U2A_227963.1635	840
0None_none_U2A_227963.1636	895
0None_none_U2A_227963.1637	525
0None_none_U2A_227963.1638	397
0None_none_U2A_227963.1639	904
0None_none_U2A_227963.1640	497
0None_none_U2A_227963.1641	929
0None_none_U2A_227963.1642	440
0None_none_U2A_227963.1643	576
0None_none_U2A_227963.1644	419
0None_none_U2A_227963.1645	326
0None_none_U2A_227963.1646	1235
0None_none_U2A_227963.1647	459
0None_none_U2A_227963.1648	264
0None_none_U2A_227963.1649	338
0None_none_U2A_227963.1650	525
0None_none_U2A_227963.1651	324
0None_none_U2A_227963.1652	366
0None_none_U2A_227963.1653	1038
0None_none_U2A_227963.1654	904
0None_none_U2A_227963.1655	399
0None_none_U2A_227963.1656	1121
0None_none_U2A_227963.1657	1108
0None_none_U2A_227963.1658	796
0None_none_U2A_227963.1659	606
0None_none_U2A_227963.1660	832
0None_none_U2A_227963.1661	600
0None_none_U2A_227963.1662	328
0None_none_U2A_227963.1663	862
0None_none_U2A_227963.1664	259
0None_none_U2A_227963.1665	276
0None_none_U2A_227963.1666	538
0None_none_U2A_227963.1667	443
0None_none_U2A_227963.1668	1065
0None_none_U2A_227963.1669	168
0None_none_U2A_227963.1670	498
0None_none_U2A_227963.1671	409
0None_none_U2A_227963.1672	591
0None_none_U2A_227963.1673	641
0None_none_U2A_227963.1674	522
0None_none_U2A_227963.1675	593
0None_none_U2A_227963.1676	441
0None_none_U2A_227963.1677	668
0None_none_U2A_227963.1678	653
0None_none_U2A_227963.1679	798
0None_none_U2A_227963.1680	493
0None_none_U2A_227963.1681	819
0None_none_U2A_227963.1682	481
0None_none_U2A_227963.1683	763
0None_none_U2A_227963.1685	853
0None_none_U2A_227963.1686	395
0None_none_U2A_227963.1687	750
0None_none_U2A_227963.1688	652
0None_none_U2A_227963.1689	695
0None_none_U2A_227963.1690	428
0None_none_U2A_227963.1691	302
0None_none_U2A_227963.1692	496
0None_none_U2A_227963.1693	397
0None_none_U2A_227963.1694	507
0None_none_U2A_227963.1695	538
0None_none_U2A_227963.1696	435
0None_none_U2A_227963.1697	358
0None_none_U2A_227963.1698	383
0None_none_U2A_227963.1699	452
0None_none_U2A_227963.1700	587
0None_none_U2A_227963.1701	617
0None_none_U2A_227963.1702	423
0None_none_U2A_227963.1703	569
0None_none_U2A_227963.1704	294
0None_none_U2A_227963.1705	338
0None_none_U2A_227963.1706	949
0None_none_U2A_227963.1707	667
0None_none_U2A_227963.1708	801
0None_none_U2A_227963.1709	1010
0None_none_U2A_227963.1710	438
0None_none_U2A_227963.1711	651
0None_none_U2A_227963.1712	197
0None_none_U2A_227963.1713	475
0None_none_U2A_227963.1714	472
0None_none_U2A_227963.1715	373
0None_none_U2A_227963.1716	445
0None_none_U2A_227963.1717	557
0None_none_U2A_227963.1718	883
0None_none_U2A_227963.1719	544
0None_none_U2A_227963.1720	641
0None_none_U2A_227963.1721	692
0None_none_U2A_227963.1722	961
0None_none_U2A_227963.1723	519
0None_none_U2A_227963.1724	626
0None_none_U2A_227963.1725	652
0None_none_U2A_227963.1726	357
0None_none_U2A_227963.1727	270
0None_none_U2A_227963.1728	913
0None_none_U2A_227963.1729	344
0None_none_U2A_227963.1730	733
0None_none_U2A_227963.1731	569
0None_none_U2A_227963.1732	631
0None_none_U2A_227963.1733	209
0None_none_U2A_227963.1734	519
0None_none_U2A_227963.1735	909
0None_none_U2A_227963.1736	330
0None_none_U2A_227963.1737	491
0None_none_U2A_227963.1738	697
0None_none_U2A_227963.1739	713
0None_none_U2A_227963.1740	235
0None_none_U2A_227963.1741	964
0None_none_U2A_227963.1742	558
0None_none_U2A_227963.1743	503
0None_none_U2A_227963.1744	404
0None_none_U2A_227963.1745	500
0None_none_U2A_227963.1746	461
0None_none_U2A_227963.1747	192
0None_none_U2A_227963.1748	716
0None_none_U2A_227963.1749	782
0None_none_U2A_227963.1750	192
0None_none_U2A_227963.1751	380
0None_none_U2A_227963.1752	694
0None_none_U2A_227963.1753	186
0None_none_U2A_227963.1754	274
0None_none_U2A_227963.1755	626
0None_none_U2A_227963.1756	588
0None_none_U2A_227963.1757	396
0None_none_U2A_227963.1758	358
0None_none_U2A_227963.1759	464
0None_none_U2A_227963.1760	1114
0None_none_U2A_227963.1761	290
0None_none_U2A_227963.1762	387
0None_none_U2A_227963.1763	822
0None_none_U2A_227963.1764	791
0None_none_U2A_227963.1765	810
0None_none_U2A_227963.1766	789
0None_none_U2A_227963.1767	275
0None_none_U2A_227963.1768	644
0None_none_U2A_227963.1769	632
0None_none_U2A_227963.1770	417
0None_none_U2A_227963.1771	564
0None_none_U2A_227963.1772	651
0None_none_U2A_227963.1773	372
0None_none_U2A_227963.1774	364
0None_none_U2A_227963.1775	731
0None_none_U2A_227963.1776	275
0None_none_U2A_227963.1777	1019
0None_none_U2A_227963.1778	976
0None_none_U2A_227963.1779	637
0None_none_U2A_227963.1780	656
0None_none_U2A_227963.1781	191
0None_none_U2A_227963.1782	172
0None_none_U2A_227963.1783	183
0None_none_U2A_227963.1784	444
0None_none_U2A_227963.1785	661
0None_none_U2A_227963.1786	638
0None_none_U2A_227963.1787	307
0None_none_U2A_227963.1788	833
0None_none_U2A_227963.1789	1132
0None_none_U2A_227963.1790	832
0None_none_U2A_227963.1791	538
0None_none_U2A_227963.1792	550
0None_none_U2A_227963.1793	481
0None_none_U2A_227963.1794	495
0None_none_U2A_227963.1795	159
0None_none_U2A_227963.1796	583
0None_none_U2A_227963.1797	635
0None_none_U2A_227963.1798	1173
0None_none_U2A_227963.1799	316
0None_none_U2A_227963.1800	644
0None_none_U2A_227963.1801	252
0None_none_U2A_227963.1802	594
0None_none_U2A_227963.1803	394
0None_none_U2A_227963.1804	507
0None_none_U2A_227963.1805	477
0None_none_U2A_227963.1806	467
0None_none_U2A_227963.1807	773
0None_none_U2A_227963.1808	694
0None_none_U2A_227963.1809	662
0None_none_U2A_227963.1810	396
0None_none_U2A_227963.1811	370
0None_none_U2A_227963.1812	487
0None_none_U2A_227963.1813	643
0None_none_U2A_227963.1814	908
0None_none_U2A_227963.1815	194
0None_none_U2A_227963.1816	437
0None_none_U2A_227963.1817	726
0None_none_U2A_227963.1818	496
0None_none_U2A_227963.1819	373
0None_none_U2A_227963.1820	613
0None_none_U2A_227963.1821	510
0None_none_U2A_227963.1822	500
0None_none_U2A_227963.1823	759
0None_none_U2A_227963.1824	350
0None_none_U2A_227963.1825	814
0None_none_U2A_227963.1826	704
0None_none_U2A_227963.1827	751
0None_none_U2A_227963.1828	615
0None_none_U2A_227963.1829	588
0None_none_U2A_227963.1830	556
0None_none_U2A_227963.1831	362
0None_none_U2A_227963.1832	484
0None_none_U2A_227963.1833	995
0None_none_U2A_227963.1834	787
0None_none_U2A_227963.1835	408
0None_none_U2A_227963.1836	546
0None_none_U2A_227963.1837	437
0None_none_U2A_227963.1838	334
0None_none_U2A_227963.1839	1026
0None_none_U2A_227963.1840	832
0None_none_U2A_227963.1841	340
0None_none_U2A_227963.1842	240
0None_none_U2A_227963.1843	681
0None_none_U2A_227963.1844	975
0None_none_U2A_227963.1845	407
0None_none_U2A_227963.1846	747
0None_none_U2A_227963.1847	301
0None_none_U2A_227963.1848	808
0None_none_U2A_227963.1849	847
0None_none_U2A_227963.1850	467
0None_none_U2A_227963.1851	478
0None_none_U2A_227963.1852	418
0None_none_U2A_227963.1853	864
0None_none_U2A_227963.1854	818
0None_none_U2A_227963.1855	260
0None_none_U2A_227963.1856	719
0None_none_U2A_227963.1857	341
0None_none_U2A_227963.1858	548
0None_none_U2A_227963.1859	379
0None_none_U2A_227963.1860	583
0None_none_U2A_227963.1861	839
0None_none_U2A_227963.1862	380
0None_none_U2A_227963.1863	525
0None_none_U2A_227963.1864	827
0None_none_U2A_227963.1865	573
0None_none_U2A_227963.1866	388
0None_none_U2A_227963.1867	547
0None_none_U2A_227963.1868	975
0None_none_U2A_227963.1869	476
0None_none_U2A_227963.1870	557
0None_none_U2A_227963.1871	128
0None_none_U2A_227963.1872	350
0None_none_U2A_227963.1873	598
0None_none_U2A_227963.1874	565
0None_none_U2A_227963.1875	477
0None_none_U2B_227963.1126	256
0None_none_U2B_227963.1127	448
0None_none_U2B_227963.1128	381
0None_none_U2B_227963.1129	359
0None_none_U2B_227963.1130	421
0None_none_U2B_227963.1131	275
0None_none_U2B_227963.1132	277
0None_none_U2B_227963.1133	418
0None_none_U2B_227963.1134	451
0None_none_U2B_227963.1135	584
0None_none_U2B_227963.1136	626
0None_none_U2B_227963.1137	352
0None_none_U2B_227963.1138	335
0None_none_U2B_227963.1139	247
0None_none_U2B_227963.1140	318
0None_none_U2B_227963.1141	280
0None_none_U2B_227963.1142	500
0None_none_U2B_227963.1143	350
0None_none_U2B_227963.1144	478
0None_none_U2B_227963.1145	417
0None_none_U2B_227963.1146	363
0None_none_U2B_227963.1147	348
0None_none_U2B_227963.1148	627
0None_none_U2B_227963.1149	764
0None_none_U2B_227963.1150	284
0None_none_U2B_227963.1151	710
0None_none_U2B_227963.1152	268
0None_none_U2B_227963.1153	397
0None_none_U2B_227963.1154	403
0None_none_U2B_227963.1155	422
0None_none_U2B_227963.1156	621
0None_none_U2B_227963.1157	357
0None_none_U2B_227963.1158	199
0None_none_U2B_227963.1159	240
0None_none_U2B_227963.1160	405
0None_none_U2B_227963.1161	387
0None_none_U2B_227963.1162	432
0None_none_U2B_227963.1163	303
0None_none_U2B_227963.1164	377
0None_none_U2B_227963.1165	145
0None_none_U2B_227963.1166	346
0None_none_U2B_227963.1167	295
0None_none_U2B_227963.1168	357
0None_none_U2B_227963.1169	636
0None_none_U2B_227963.1170	590
0None_none_U2B_227963.1171	574
0None_none_U2B_227963.1172	561
0None_none_U2B_227963.1173	293
0None_none_U2B_227963.1174	648
0None_none_U2B_227963.1175	328
0None_none_U2B_227963.1176	742
0None_none_U2B_227963.1177	675
0None_none_U2B_227963.1178	898
0None_none_U2B_227963.1179	520
0None_none_U2B_227963.1180	382
0None_none_U2B_227963.1181	402
0None_none_U2B_227963.1182	235
0None_none_U2B_227963.1183	424
0None_none_U2B_227963.1184	314
0None_none_U2B_227963.1185	230
0None_none_U2B_227963.1186	510
0None_none_U2B_227963.1187	613
0None_none_U2B_227963.1188	145
0None_none_U2B_227963.1189	236
0None_none_U2B_227963.1190	416
0None_none_U2B_227963.1191	10
0None_none_U2B_227963.1192	147
0None_none_U2B_227963.1193	572
0None_none_U2B_227963.1194	279
0None_none_U2B_227963.1195	430
0None_none_U2B_227963.1196	588
0None_none_U2B_227963.1197	186
0None_none_U2B_227963.1198	461
0None_none_U2B_227963.1199	370
0None_none_U2B_227963.1200	60
0None_none_U2B_227963.1201	1004
0None_none_U2B_227963.1202	323
0None_none_U2B_227963.1203	238
0None_none_U2B_227963.1204	322
0None_none_U2B_227963.1205	37
0None_none_U2B_227963.1206	507
0None_none_U2B_227963.1207	326
0None_none_U2B_227963.1208	290
0None_none_U2B_227963.1209	469
0None_none_U2B_227963.1210	306
0None_none_U2B_227963.1211	442
0None_none_U2B_227963.1212	264
0None_none_U2B_227963.1213	237
0None_none_U2B_227963.1214	687
0None_none_U2B_227963.1215	537
0None_none_U2B_227963.1216	464
0None_none_U2B_227963.1218	369
0None_none_U2B_227963.1219	336
0None_none_U2B_227963.1220	476
0None_none_U2B_227963.1221	128
0None_none_U2B_227963.1222	273
0None_none_U2B_227963.1223	537
0None_none_U2B_227963.1224	243
0None_none_U2B_227963.1225	491
0None_none_U2B_227963.1226	382
0None_none_U2B_227963.1227	397
0None_none_U2B_227963.1228	305
0None_none_U2B_227963.1229	232
0None_none_U2B_227963.1230	366
0None_none_U2B_227963.1231	543
0None_none_U2B_227963.1232	393
0None_none_U2B_227963.1233	353
0None_none_U2B_227963.1234	104
0None_none_U2B_227963.1235	173
0None_none_U2B_227963.1236	519
0None_none_U2B_227963.1237	352
0None_none_U2B_227963.1238	608
0None_none_U2B_227963.1239	385
0None_none_U2B_227963.1240	518
0None_none_U2B_227963.1241	319
0None_none_U2B_227963.1242	470
0None_none_U2B_227963.1243	292
0None_none_U2B_227963.1244	382
0None_none_U2B_227963.1245	341
0None_none_U2B_227963.1246	456
0None_none_U2B_227963.1247	345
0None_none_U2B_227963.1248	461
0None_none_U2B_227963.1249	527
0None_none_U2B_227963.1250	142
0None_none_U2B_227963.1251	348
0None_none_U2B_227963.1252	315
0None_none_U2B_227963.1253	440
0None_none_U2B_227963.1254	512
0None_none_U2B_227963.1255	525
0None_none_U2B_227963.1256	284
0None_none_U2B_227963.1257	483
0None_none_U2B_227963.1258	794
0None_none_U2B_227963.1259	802
0None_none_U2B_227963.1260	413
0None_none_U2B_227963.1261	281
0None_none_U2B_227963.1262	544
0None_none_U2B_227963.1263	594
0None_none_U2B_227963.1264	428
0None_none_U2B_227963.1265	576
0None_none_U2B_227963.1266	113
0None_none_U2B_227963.1267	526
0None_none_U2B_227963.1268	494
0None_none_U2B_227963.1269	198
0None_none_U2B_227963.1270	589
0None_none_U2B_227963.1271	362
0None_none_U2B_227963.1272	270
0None_none_U2B_227963.1273	168
0None_none_U2B_227963.1274	337
0None_none_U2B_227963.1275	488
0None_none_U2B_227963.1276	443
0None_none_U2B_227963.1277	427
0None_none_U2B_227963.1278	496
0None_none_U2B_227963.1279	665
0None_none_U2B_227963.1280	496
0None_none_U2B_227963.1281	749
0None_none_U2B_227963.1282	329
0None_none_U2B_227963.1283	354
0None_none_U2B_227963.1284	317
0None_none_U2B_227963.1285	259
0None_none_U2B_227963.1286	714
0None_none_U2B_227963.1287	418
0None_none_U2B_227963.1288	346
0None_none_U2B_227963.1289	261
0None_none_U2B_227963.1290	568
0None_none_U2B_227963.1291	478
0None_none_U2B_227963.1292	353
0None_none_U2B_227963.1293	400
0None_none_U2B_227963.1294	392
0None_none_U2B_227963.1295	335
0None_none_U2B_227963.1296	518
0None_none_U2B_227963.1297	464
0None_none_U2B_227963.1298	439
0None_none_U2B_227963.1299	572
0None_none_U2B_227963.1300	473
0None_none_U2B_227963.1301	507
0None_none_U2B_227963.1302	416
0None_none_U2B_227963.1303	426
0None_none_U2B_227963.1304	420
0None_none_U2B_227963.1305	246
0None_none_U2B_227963.1306	575
0None_none_U2B_227963.1307	591
0None_none_U2B_227963.1308	377
0None_none_U2B_227963.1309	397
0None_none_U2B_227963.1310	492
0None_none_U2B_227963.1311	434
0None_none_U2B_227963.1312	366
0None_none_U2B_227963.1313	93
0None_none_U2B_227963.1314	169
0None_none_U2B_227963.1315	443
0None_none_U2B_227963.1316	461
0None_none_U2B_227963.1317	216
0None_none_U2B_227963.1318	265
0None_none_U2B_227963.1319	346
0None_none_U2B_227963.1320	290
0None_none_U2B_227963.1321	136
0None_none_U2B_227963.1322	475
0None_none_U2B_227963.1323	342
0None_none_U2B_227963.1324	443
0None_none_U2B_227963.1325	528
0None_none_U2B_227963.1326	817
0None_none_U2B_227963.1327	459
0None_none_U2B_227963.1328	197
0None_none_U2B_227963.1329	307
0None_none_U2B_227963.1330	789
0None_none_U2B_227963.1331	482
0None_none_U2B_227963.1332	332
0None_none_U2B_227963.1333	630
0None_none_U2B_227963.1334	444
0None_none_U2B_227963.1335	532
0None_none_U2B_227963.1336	643
0None_none_U2B_227963.1337	359
0None_none_U2B_227963.1338	599
0None_none_U2B_227963.1339	327
0None_none_U2B_227963.1340	340
0None_none_U2B_227963.1341	416
0None_none_U2B_227963.1342	443
0None_none_U2B_227963.1343	646
0None_none_U2B_227963.1344	12
0None_none_U2B_227963.1345	295
0None_none_U2B_227963.1346	498
0None_none_U2B_227963.1347	238
0None_none_U2B_227963.1348	594
0None_none_U2B_227963.1349	352
0None_none_U2B_227963.1350	286
0None_none_U2B_227963.1351	158
0None_none_U2B_227963.1352	279
0None_none_U2B_227963.1353	614
0None_none_U2B_227963.1354	364
0None_none_U2B_227963.1355	434
0None_none_U2B_227963.1356	199
0None_none_U2B_227963.1357	446
0None_none_U2B_227963.1358	229
0None_none_U2B_227963.1359	576
0None_none_U2B_227963.1360	438
0None_none_U2B_227963.1361	490
0None_none_U2B_227963.1362	454
0None_none_U2B_227963.1363	268
0None_none_U2B_227963.1364	212
0None_none_U2B_227963.1365	270
0None_none_U2B_227963.1366	326
0None_none_U2B_227963.1367	586
0None_none_U2B_227963.1368	534
0None_none_U2B_227963.1369	221
0None_none_U2B_227963.1370	264
0None_none_U2B_227963.1371	430
0None_none_U2B_227963.1372	296
0None_none_U2B_227963.1373	388
0None_none_U2B_227963.1374	383
0None_none_U2B_227963.1375	239
0None_none_U2B_227963.1376	361
0None_none_U2B_227963.1377	344
0None_none_U2B_227963.1378	561
0None_none_U2B_227963.1379	396
0None_none_U2B_227963.1380	351
0None_none_U2B_227963.1381	390
0None_none_U2B_227963.1382	320
0None_none_U2B_227963.1383	585
0None_none_U2B_227963.1384	492
0None_none_U2B_227963.1385	330
0None_none_U2B_227963.1386	454
0None_none_U2B_227963.1387	219
0None_none_U2B_227963.1388	591
0None_none_U2B_227963.1389	404
0None_none_U2B_227963.1390	174
0None_none_U2B_227963.1391	161
0None_none_U2B_227963.1392	402
0None_none_U2B_227963.1393	129
0None_none_U2B_227963.1394	303
0None_none_U2B_227963.1395	754
0None_none_U2B_227963.1396	522
0None_none_U2B_227963.1397	196
0None_none_U2B_227963.1398	316
0None_none_U2B_227963.1399	712
0None_none_U2B_227963.1400	390
0None_none_U2B_227963.1401	332
0None_none_U2B_227963.1402	520
0None_none_U2B_227963.1403	255
0None_none_U2B_227963.1404	300
0None_none_U2B_227963.1405	568
0None_none_U2B_227963.1406	125
0None_none_U2B_227963.1407	664
0None_none_U2B_227963.1408	394
0None_none_U2B_227963.1409	450
0None_none_U2B_227963.1410	358
0None_none_U2B_227963.1411	479
0None_none_U2B_227963.1412	744
0None_none_U2B_227963.1413	215
0None_none_U2B_227963.1414	437
0None_none_U2B_227963.1415	143
0None_none_U2B_227963.1416	439
0None_none_U2B_227963.1417	221
0None_none_U2B_227963.1418	322
0None_none_U2B_227963.1419	557
0None_none_U2B_227963.1420	325
0None_none_U2B_227963.1421	148
0None_none_U2B_227963.1422	506
0None_none_U2B_227963.1423	275
0None_none_U2B_227963.1424	294
0None_none_U2B_227963.1425	189
0None_none_U2B_227963.1426	235
0None_none_U2B_227963.1427	434
0None_none_U2B_227963.1428	372
0None_none_U2B_227963.1429	577
0None_none_U2B_227963.1430	496
0None_none_U2B_227963.1431	639
0None_none_U2B_227963.1432	526
0None_none_U2B_227963.1433	481
0None_none_U2B_227963.1434	475
0None_none_U2B_227963.1435	231
0None_none_U2B_227963.1436	452
0None_none_U2B_227963.1437	352
0None_none_U2B_227963.1438	178
0None_none_U2B_227963.1439	521
0None_none_U2B_227963.1440	290
0None_none_U2B_227963.1441	287
0None_none_U2B_227963.1442	619
0None_none_U2B_227963.1443	491
0None_none_U2B_227963.1444	424
0None_none_U2B_227963.1445	590
0None_none_U2B_227963.1446	486
0None_none_U2B_227963.1447	224
0None_none_U2B_227963.1448	325
0None_none_U2B_227963.1449	379
0None_none_U2B_227963.1450	443
0None_none_U2B_227963.1451	341
0None_none_U2B_227963.1452	410
0None_none_U2B_227963.1453	253
0None_none_U2B_227963.1454	536
0None_none_U2B_227963.1455	556
0None_none_U2B_227963.1456	314
0None_none_U2B_227963.1457	324
0None_none_U2B_227963.1458	451
0None_none_U2B_227963.1459	4
0None_none_U2B_227963.1460	308
0None_none_U2B_227963.1461	363
0None_none_U2B_227963.1462	556
0None_none_U2B_227963.1463	318
0None_none_U2B_227963.1464	217
0None_none_U2B_227963.1465	459
0None_none_U2B_227963.1466	367
0None_none_U2B_227963.1467	404
0None_none_U2B_227963.1468	338
0None_none_U2B_227963.1469	245
0None_none_U2B_227963.1470	273
0None_none_U2B_227963.1471	471
0None_none_U2B_227963.1472	285
0None_none_U2B_227963.1473	336
0None_none_U2B_227963.1474	427
0None_none_U2B_227963.1475	336
0None_none_U2B_227963.1476	388
0None_none_U2B_227963.1477	377
0None_none_U2B_227963.1478	302
0None_none_U2B_227963.1479	461
0None_none_U2B_227963.1480	160
0None_none_U2B_227963.1481	420
0None_none_U2B_227963.1482	210
0None_none_U2B_227963.1483	255
0None_none_U2B_227963.1484	603
0None_none_U2B_227963.1485	451
0None_none_U2B_227963.1486	483
0None_none_U2B_227963.1487	270
0None_none_U2B_227963.1488	161
0None_none_U2B_227963.1489	594
0None_none_U2B_227963.1490	318
0None_none_U2B_227963.1491	466
0None_none_U2B_227963.1492	81
0None_none_U2B_227963.1493	286
0None_none_U2B_227963.1494	342
0None_none_U2B_227963.1495	237
0None_none_U2B_227963.1496	404
0None_none_U2B_227963.1497	211
0None_none_U2B_227963.1498	158
0None_none_U2B_227963.1499	557
0None_none_U2B_227963.1500	442
0Safe_safe_ACOCA_227963.4503	396
0Safe_safe_ACOCA_227963.4591	355
0Safe_safe_ACOCA_227963.4593	2
0Safe_safe_ACOCB_227963.4894	486
0Safe_safe_ACOCB_227963.5135	250
0Safe_safe_ACOCB_227963.5222	174
0Safe_safe_DTKPB_227963.7163	952
0Safe_safe_DTKPB_227963.7281	4
0Safe_safe_DTKPB_227963.7376	286
0Safe_safe_GEA_227963.3503	4
0Safe_safe_GEA_227963.3564	18
0Safe_safe_GEA_227963.3626	14
0Safe_safe_GEA_227963.3643	230
0Safe_safe_GEA_227963.3719	128
0Safe_safe_GEB_227963.3848	417
0Safe_safe_GEB_227963.3960	4
0Safe_safe_GEB_227963.4048	740
0Safe_safe_MPA_227963.4257	3
0Safe_safe_MPB_227963.5657	12
0Safe_safe_MPB_227963.5869	1143
0Safe_safe_MPB_227963.5872	700
0Safe_safe_MPB_227963.5959	193
0Safe_safe_MU1A_227963.1943	4
0Safe_safe_MU1A_227963.2055	192
0Safe_safe_MU1A_227963.2138	16
0Safe_safe_MU1A_227963.2206	1
0Safe_safe_MU1A_227963.2219	478
0Safe_safe_MU1B_227963.1037	4
0Safe_safe_MU1B_227963.1040	12
0Safe_safe_MU1B_227963.1094	662
0Safe_safe_MU1B_227963.1120	5
0Safe_safe_MU1B_227963.1125	5
0Safe_safe_MU1B_227963.751	641
0Safe_safe_MU1B_227963.775	626
0Safe_safe_MU1B_227963.786	4
0Safe_safe_MU1B_227963.789	5
0Safe_safe_MU1B_227963.832	6
0Safe_safe_MU1B_227963.848	1
0Safe_safe_MU1B_227963.850	9
0Safe_safe_MU1B_227963.864	3
0Safe_safe_MU1B_227963.867	4
0Safe_safe_MU1B_227963.886	1
0Safe_safe_MU1B_227963.895	5
0Safe_safe_MU1B_227963.904	19
0Safe_safe_MU1B_227963.954	20
0Safe_safe_MU1B_227963.964	2
0Safe_safe_MU1B_227963.975	12
0Safe_safe_MU1B_227963.988	7
0Safe_safe_MU2A_227963.2272	18
0Safe_safe_MU2A_227963.2532	320
0Safe_safe_MU2A_227963.2570	72
0Safe_safe_MU2B_227963.145	9
0Safe_safe_MU2B_227963.165	1
0Safe_safe_MU2B_227963.170	5
0Safe_safe_MU2B_227963.215	3
0Safe_safe_MU2B_227963.221	5
0Safe_safe_MU2B_227963.246	1
0Safe_safe_MU2B_227963.248	10
0Safe_safe_MU2B_227963.300	7
0Safe_safe_MU2B_227963.312	206
0Safe_safe_MU2B_227963.330	6
0Safe_safe_MU2B_227963.35	611
0Safe_safe_SPA_227963.5299	422
0Safe_safe_SPA_227963.5416	1
0Safe_safe_SPB_227963.6355	292
0Safe_safe_TMMA_227963.2641	373
0Safe_safe_TMMA_227963.2822	574
0Safe_safe_TMMA_227963.2868	19
0Safe_safe_TMMA_227963.2897	237
0Safe_safe_TMMA_227963.2898	5
0Safe_safe_TMMA_227963.2927	796
0Safe_safe_TMMB_227963.3128	176
0Safe_safe_TMMB_227963.3180	6
0Safe_safe_TMMB_227963.3301	941
0Safe_safe_TMMB_227963.3304	952
0Safe_safe_U1A_227963.6543	263
0Safe_safe_U1B_227963.695	1
0Safe_safe_U2A_227963.1501	251
0Safe_safe_U2A_227963.1502	314
0Safe_safe_U2A_227963.1503	258
0Safe_safe_U2A_227963.1504	193
0Safe_safe_U2A_227963.1505	458
0Safe_safe_U2A_227963.1506	390
0Safe_safe_U2A_227963.1507	320
0Safe_safe_U2A_227963.1508	574
0Safe_safe_U2A_227963.1509	146
0Safe_safe_U2A_227963.1510	622
0Safe_safe_U2A_227963.1511	356
0Safe_safe_U2A_227963.1512	198
0Safe_safe_U2A_227963.1513	283
0Safe_safe_U2A_227963.1514	224
0Safe_safe_U2A_227963.1515	453
0Safe_safe_U2A_227963.1516	230
0Safe_safe_U2A_227963.1517	700
0Safe_safe_U2A_227963.1518	519
0Safe_safe_U2A_227963.1519	655
0Safe_safe_U2A_227963.1520	221
0Safe_safe_U2A_227963.1521	491
0Safe_safe_U2A_227963.1522	665
0Safe_safe_U2A_227963.1523	635
0Safe_safe_U2A_227963.1524	243
0Safe_safe_U2A_227963.1525	425
0Safe_safe_U2A_227963.1526	353
0Safe_safe_U2A_227963.1527	393
0Safe_safe_U2A_227963.1528	323
0Safe_safe_U2A_227963.1529	392
0Safe_safe_U2A_227963.1530	289
0Safe_safe_U2A_227963.1531	282
0Safe_safe_U2A_227963.1532	131
0Safe_safe_U2A_227963.1533	479
0Safe_safe_U2A_227963.1534	301
0Safe_safe_U2A_227963.1535	583
0Safe_safe_U2A_227963.1536	558
0Safe_safe_U2A_227963.1537	555
0Safe_safe_U2A_227963.1538	500
0Safe_safe_U2A_227963.1539	553
0Safe_safe_U2A_227963.1540	244
0Safe_safe_U2A_227963.1541	223
0Safe_safe_U2A_227963.1542	379
0Safe_safe_U2A_227963.1543	360
0Safe_safe_U2A_227963.1544	563
0Safe_safe_U2A_227963.1545	72
0Safe_safe_U2A_227963.1546	443
0Safe_safe_U2A_227963.1547	503
0Safe_safe_U2A_227963.1548	348
0Safe_safe_U2A_227963.1549	641
0Safe_safe_U2A_227963.1550	483
0Safe_safe_U2A_227963.1551	108
0Safe_safe_U2A_227963.1552	840
0Safe_safe_U2A_227963.1553	318
0Safe_safe_U2A_227963.1554	355
0Safe_safe_U2A_227963.1555	439
0Safe_safe_U2A_227963.1556	231
0Safe_safe_U2A_227963.1557	619
0Safe_safe_U2A_227963.1558	594
0Safe_safe_U2A_227963.1559	592
0Safe_safe_U2A_227963.1560	522
0Safe_safe_U2A_227963.1561	402
0Safe_safe_U2A_227963.1562	474
0Safe_safe_U2A_227963.1563	238
0Safe_safe_U2A_227963.1564	580
0Safe_safe_U2A_227963.1565	556
0Safe_safe_U2A_227963.1566	290
0Safe_safe_U2A_227963.1567	740
0Safe_safe_U2A_227963.1568	314
0Safe_safe_U2A_227963.1569	146
0Safe_safe_U2A_227963.1570	369
0Safe_safe_U2A_227963.1571	316
0Safe_safe_U2A_227963.1572	571
0Safe_safe_U2A_227963.1573	177
0Safe_safe_U2A_227963.1574	485
0Safe_safe_U2A_227963.1575	673
0Safe_safe_U2A_227963.1576	378
0Safe_safe_U2A_227963.1577	249
0Safe_safe_U2A_227963.1578	741
0Safe_safe_U2A_227963.1579	481
0Safe_safe_U2A_227963.1580	357
0Safe_safe_U2A_227963.1581	682
0Safe_safe_U2A_227963.1582	57
0Safe_safe_U2A_227963.1583	229
0Safe_safe_U2A_227963.1584	544
0Safe_safe_U2A_227963.1585	361
0Safe_safe_U2A_227963.1586	805
0Safe_safe_U2A_227963.1587	453
0Safe_safe_U2A_227963.1588	376
0Safe_safe_U2A_227963.1589	315
0Safe_safe_U2A_227963.1590	374
0Safe_safe_U2A_227963.1591	414
0Safe_safe_U2A_227963.1592	315
0Safe_safe_U2A_227963.1593	334
0Safe_safe_U2A_227963.1594	324
0Safe_safe_U2A_227963.1595	411
0Safe_safe_U2A_227963.1596	709
0Safe_safe_U2A_227963.1597	321
0Safe_safe_U2A_227963.1598	204
0Safe_safe_U2A_227963.1599	317
0Safe_safe_U2A_227963.1600	310
0Safe_safe_U2A_227963.1601	424
0Safe_safe_U2A_227963.1602	613
0Safe_safe_U2A_227963.1603	292
0Safe_safe_U2A_227963.1604	368
0Safe_safe_U2A_227963.1605	306
0Safe_safe_U2A_227963.1606	504
0Safe_safe_U2A_227963.1607	599
0Safe_safe_U2A_227963.1608	262
0Safe_safe_U2A_227963.1609	212
0Safe_safe_U2A_227963.1610	290
0Safe_safe_U2A_227963.1611	233
0Safe_safe_U2A_227963.1612	181
0Safe_safe_U2A_227963.1613	122
0Safe_safe_U2A_227963.1614	582
0Safe_safe_U2A_227963.1615	558
0Safe_safe_U2A_227963.1616	288
0Safe_safe_U2A_227963.1617	492
0Safe_safe_U2A_227963.1618	405
0Safe_safe_U2A_227963.1619	387
0Safe_safe_U2A_227963.1620	351
0Safe_safe_U2A_227963.1621	353
0Safe_safe_U2A_227963.1622	781
0Safe_safe_U2A_227963.1623	146
0Safe_safe_U2A_227963.1624	420
0Safe_safe_U2A_227963.1625	292
0Safe_safe_U2A_227963.1626	716
0Safe_safe_U2A_227963.1627	597
0Safe_safe_U2A_227963.1628	362
0Safe_safe_U2A_227963.1629	590
0Safe_safe_U2A_227963.1630	351
0Safe_safe_U2A_227963.1631	253
0Safe_safe_U2A_227963.1632	560
0Safe_safe_U2A_227963.1633	305
0Safe_safe_U2A_227963.1634	405
0Safe_safe_U2A_227963.1635	310
0Safe_safe_U2A_227963.1636	359
0Safe_safe_U2A_227963.1637	451
0Safe_safe_U2A_227963.1638	449
0Safe_safe_U2A_227963.1639	412
0Safe_safe_U2A_227963.1640	641
0Safe_safe_U2A_227963.1641	721
0Safe_safe_U2A_227963.1642	475
0Safe_safe_U2A_227963.1643	425
0Safe_safe_U2A_227963.1644	674
0Safe_safe_U2A_227963.1645	325
0Safe_safe_U2A_227963.1646	469
0Safe_safe_U2A_227963.1647	453
0Safe_safe_U2A_227963.1648	234
0Safe_safe_U2A_227963.1649	552
0Safe_safe_U2A_227963.1650	439
0Safe_safe_U2A_227963.1651	319
0Safe_safe_U2A_227963.1652	518
0Safe_safe_U2A_227963.1653	310
0Safe_safe_U2A_227963.1654	295
0Safe_safe_U2A_227963.1655	224
0Safe_safe_U2A_227963.1656	510
0Safe_safe_U2A_227963.1657	401
0Safe_safe_U2A_227963.1658	231
0Safe_safe_U2A_227963.1659	805
0Safe_safe_U2A_227963.1660	470
0Safe_safe_U2A_227963.1661	715
0Safe_safe_U2A_227963.1662	277
0Safe_safe_U2A_227963.1663	681
0Safe_safe_U2A_227963.1664	329
0Safe_safe_U2A_227963.1665	644
0Safe_safe_U2A_227963.1666	337
0Safe_safe_U2A_227963.1667	359
0Safe_safe_U2A_227963.1668	319
0Safe_safe_U2A_227963.1669	480
0Safe_safe_U2A_227963.1670	419
0Safe_safe_U2A_227963.1671	181
0Safe_safe_U2A_227963.1672	221
0Safe_safe_U2A_227963.1673	91
0Safe_safe_U2A_227963.1674	124
0Safe_safe_U2A_227963.1675	260
0Safe_safe_U2A_227963.1676	527
0Safe_safe_U2A_227963.1677	420
0Safe_safe_U2A_227963.1678	363
0Safe_safe_U2A_227963.1679	367
0Safe_safe_U2A_227963.1680	351
0Safe_safe_U2A_227963.1681	310
0Safe_safe_U2A_227963.1682	291
0Safe_safe_U2A_227963.1684	663
0Safe_safe_U2A_227963.1685	403
0Safe_safe_U2A_227963.1686	331
0Safe_safe_U2A_227963.1687	432
0Safe_safe_U2A_227963.1688	254
0Safe_safe_U2A_227963.1689	390
0Safe_safe_U2A_227963.1690	314
0Safe_safe_U2A_227963.1691	440
0Safe_safe_U2A_227963.1692	322
0Safe_safe_U2A_227963.1693	391
0Safe_safe_U2A_227963.1694	842
0Safe_safe_U2A_227963.1695	111
0Safe_safe_U2A_227963.1696	123
0Safe_safe_U2A_227963.1697	574
0Safe_safe_U2A_227963.1698	464
0Safe_safe_U2A_227963.1699	582
0Safe_safe_U2A_227963.1700	336
0Safe_safe_U2A_227963.1701	341
0Safe_safe_U2A_227963.1702	941
0Safe_safe_U2A_227963.1703	305
0Safe_safe_U2A_227963.1704	294
0Safe_safe_U2A_227963.1705	479
0Safe_safe_U2A_227963.1706	485
0Safe_safe_U2A_227963.1707	490
0Safe_safe_U2A_227963.1708	339
0Safe_safe_U2A_227963.1709	397
0Safe_safe_U2A_227963.1710	359
0Safe_safe_U2A_227963.1711	171
0Safe_safe_U2A_227963.1712	210
0Safe_safe_U2A_227963.1713	378
0Safe_safe_U2A_227963.1714	525
0Safe_safe_U2A_227963.1715	507
0Safe_safe_U2A_227963.1716	311
0Safe_safe_U2A_227963.1717	223
0Safe_safe_U2A_227963.1718	565
0Safe_safe_U2A_227963.1719	457
0Safe_safe_U2A_227963.1720	676
0Safe_safe_U2A_227963.1721	255
0Safe_safe_U2A_227963.1722	309
0Safe_safe_U2A_227963.1723	321
0Safe_safe_U2A_227963.1724	273
0Safe_safe_U2A_227963.1725	409
0Safe_safe_U2A_227963.1726	256
0Safe_safe_U2A_227963.1727	626
0Safe_safe_U2A_227963.1728	605
0Safe_safe_U2A_227963.1729	506
0Safe_safe_U2A_227963.1730	423
0Safe_safe_U2A_227963.1731	773
0Safe_safe_U2A_227963.1732	246
0Safe_safe_U2A_227963.1733	278
0Safe_safe_U2A_227963.1734	538
0Safe_safe_U2A_227963.1735	426
0Safe_safe_U2A_227963.1736	813
0Safe_safe_U2A_227963.1737	588
0Safe_safe_U2A_227963.1738	208
0Safe_safe_U2A_227963.1739	552
0Safe_safe_U2A_227963.1740	361
0Safe_safe_U2A_227963.1741	136
0Safe_safe_U2A_227963.1742	524
0Safe_safe_U2A_227963.1743	200
0Safe_safe_U2A_227963.1744	834
0Safe_safe_U2A_227963.1745	541
0Safe_safe_U2A_227963.1746	414
0Safe_safe_U2A_227963.1747	416
0Safe_safe_U2A_227963.1748	275
0Safe_safe_U2A_227963.1749	586
0Safe_safe_U2A_227963.1750	50
0Safe_safe_U2A_227963.1751	796
0Safe_safe_U2A_227963.1752	527
0Safe_safe_U2A_227963.1753	215
0Safe_safe_U2A_227963.1754	300
0Safe_safe_U2A_227963.1755	828
0Safe_safe_U2A_227963.1756	618
0Safe_safe_U2A_227963.1757	212
0Safe_safe_U2A_227963.1758	459
0Safe_safe_U2A_227963.1759	478
0Safe_safe_U2A_227963.1760	281
0Safe_safe_U2A_227963.1761	547
0Safe_safe_U2A_227963.1762	191
0Safe_safe_U2A_227963.1763	514
0Safe_safe_U2A_227963.1764	59
0Safe_safe_U2A_227963.1765	147
0Safe_safe_U2A_227963.1766	626
0Safe_safe_U2A_227963.1767	627
0Safe_safe_U2A_227963.1768	530
0Safe_safe_U2A_227963.1769	174
0Safe_safe_U2A_227963.1770	344
0Safe_safe_U2A_227963.1771	239
0Safe_safe_U2A_227963.1772	545
0Safe_safe_U2A_227963.1773	428
0Safe_safe_U2A_227963.1774	680
0Safe_safe_U2A_227963.1775	303
0Safe_safe_U2A_227963.1776	315
0Safe_safe_U2A_227963.1777	596
0Safe_safe_U2A_227963.1778	351
0Safe_safe_U2A_227963.1779	294
0Safe_safe_U2A_227963.1780	472
0Safe_safe_U2A_227963.1781	251
0Safe_safe_U2A_227963.1782	247
0Safe_safe_U2A_227963.1783	369
0Safe_safe_U2A_227963.1784	648
0Safe_safe_U2A_227963.1785	257
0Safe_safe_U2A_227963.1786	65
0Safe_safe_U2A_227963.1787	264
0Safe_safe_U2A_227963.1788	182
0Safe_safe_U2A_227963.1789	403
0Safe_safe_U2A_227963.1790	420
0Safe_safe_U2A_227963.1791	356
0Safe_safe_U2A_227963.1792	318
0Safe_safe_U2A_227963.1793	503
0Safe_safe_U2A_227963.1794	737
0Safe_safe_U2A_227963.1795	510
0Safe_safe_U2A_227963.1796	618
0Safe_safe_U2A_227963.1797	107
0Safe_safe_U2A_227963.1798	523
0Safe_safe_U2A_227963.1799	427
0Safe_safe_U2A_227963.1800	291
0Safe_safe_U2A_227963.1801	470
0Safe_safe_U2A_227963.1802	1143
0Safe_safe_U2A_227963.1803	562
0Safe_safe_U2A_227963.1804	265
0Safe_safe_U2A_227963.1805	614
0Safe_safe_U2A_227963.1806	481
0Safe_safe_U2A_227963.1807	575
0Safe_safe_U2A_227963.1808	300
0Safe_safe_U2A_227963.1809	398
0Safe_safe_U2A_227963.1810	311
0Safe_safe_U2A_227963.1811	573
0Safe_safe_U2A_227963.1812	337
0Safe_safe_U2A_227963.1813	410
0Safe_safe_U2A_227963.1814	537
0Safe_safe_U2A_227963.1815	410
0Safe_safe_U2A_227963.1816	151
0Safe_safe_U2A_227963.1817	662
0Safe_safe_U2A_227963.1818	710
0Safe_safe_U2A_227963.1819	299
0Safe_safe_U2A_227963.1820	529
0Safe_safe_U2A_227963.1821	247
0Safe_safe_U2A_227963.1822	417
0Safe_safe_U2A_227963.1823	576
0Safe_safe_U2A_227963.1824	332
0Safe_safe_U2A_227963.1825	495
0Safe_safe_U2A_227963.1826	29
0Safe_safe_U2A_227963.1827	486
0Safe_safe_U2A_227963.1828	611
0Safe_safe_U2A_227963.1829	742
0Safe_safe_U2A_227963.1831	387
0Safe_safe_U2A_227963.1832	137
0Safe_safe_U2A_227963.1833	438
0Safe_safe_U2A_227963.1834	751
0Safe_safe_U2A_227963.1835	550
0Safe_safe_U2A_227963.1836	514
0Safe_safe_U2A_227963.1837	869
0Safe_safe_U2A_227963.1838	245
0Safe_safe_U2A_227963.1839	501
0Safe_safe_U2A_227963.1840	772
0Safe_safe_U2A_227963.1841	414
0Safe_safe_U2A_227963.1842	288
0Safe_safe_U2A_227963.1843	369
0Safe_safe_U2A_227963.1844	193
0Safe_safe_U2A_227963.1845	586
0Safe_safe_U2A_227963.1846	449
0Safe_safe_U2A_227963.1847	421
0Safe_safe_U2A_227963.1848	272
0Safe_safe_U2A_227963.1849	615
0Safe_safe_U2A_227963.1850	897
0Safe_safe_U2A_227963.1851	134
0Safe_safe_U2A_227963.1852	500
0Safe_safe_U2A_227963.1853	424
0Safe_safe_U2A_227963.1854	433
0Safe_safe_U2A_227963.1855	535
0Safe_safe_U2A_227963.1856	222
0Safe_safe_U2A_227963.1857	549
0Safe_safe_U2A_227963.1858	298
0Safe_safe_U2A_227963.1859	456
0Safe_safe_U2A_227963.1860	676
0Safe_safe_U2A_227963.1861	362
0Safe_safe_U2A_227963.1862	264
0Safe_safe_U2A_227963.1863	303
0Safe_safe_U2A_227963.1864	832
0Safe_safe_U2A_227963.1865	683
0Safe_safe_U2A_227963.1866	859
0Safe_safe_U2A_227963.1867	614
0Safe_safe_U2A_227963.1868	454
0Safe_safe_U2A_227963.1869	343
0Safe_safe_U2A_227963.1870	279
0Safe_safe_U2A_227963.1871	277
0Safe_safe_U2A_227963.1872	241
0Safe_safe_U2A_227963.1873	410
0Safe_safe_U2A_227963.1874	321
0Safe_safe_U2A_227963.1875	155
0Safe_safe_U2B_227963.1126	67
0Safe_safe_U2B_227963.1127	410
0Safe_safe_U2B_227963.1128	227
0Safe_safe_U2B_227963.1129	376
0Safe_safe_U2B_227963.1130	254
0Safe_safe_U2B_227963.1131	364
0Safe_safe_U2B_227963.1132	352
0Safe_safe_U2B_227963.1133	307
0Safe_safe_U2B_227963.1134	216
0Safe_safe_U2B_227963.1135	201
0Safe_safe_U2B_227963.1136	275
0Safe_safe_U2B_227963.1137	221
0Safe_safe_U2B_227963.1138	98
0Safe_safe_U2B_227963.1139	361
0Safe_safe_U2B_227963.1140	303
0Safe_safe_U2B_227963.1141	192
0Safe_safe_U2B_227963.1142	238
0Safe_safe_U2B_227963.1143	326
0Safe_safe_U2B_227963.1144	257
0Safe_safe_U2B_227963.1145	381
0Safe_safe_U2B_227963.1146	94
0Safe_safe_U2B_227963.1147	179
0Safe_safe_U2B_227963.1148	164
0Safe_safe_U2B_227963.1149	191
0Safe_safe_U2B_227963.1150	413
0Safe_safe_U2B_227963.1151	243
0Safe_safe_U2B_227963.1152	364
0Safe_safe_U2B_227963.1153	59
0Safe_safe_U2B_227963.1154	233
0Safe_safe_U2B_227963.1155	117
0Safe_safe_U2B_227963.1156	328
0Safe_safe_U2B_227963.1157	154
0Safe_safe_U2B_227963.1158	344
0Safe_safe_U2B_227963.1159	299
0Safe_safe_U2B_227963.1160	219
0Safe_safe_U2B_227963.1161	352
0Safe_safe_U2B_227963.1162	307
0Safe_safe_U2B_227963.1163	185
0Safe_safe_U2B_227963.1164	74
0Safe_safe_U2B_227963.1165	327
0Safe_safe_U2B_227963.1166	221
0Safe_safe_U2B_227963.1167	373
0Safe_safe_U2B_227963.1168	291
0Safe_safe_U2B_227963.1169	430
0Safe_safe_U2B_227963.1170	475
0Safe_safe_U2B_227963.1171	572
0Safe_safe_U2B_227963.1172	186
0Safe_safe_U2B_227963.1173	251
0Safe_safe_U2B_227963.1174	350
0Safe_safe_U2B_227963.1175	355
0Safe_safe_U2B_227963.1176	363
0Safe_safe_U2B_227963.1177	136
0Safe_safe_U2B_227963.1178	445
0Safe_safe_U2B_227963.1179	36
0Safe_safe_U2B_227963.1180	260
0Safe_safe_U2B_227963.1181	258
0Safe_safe_U2B_227963.1182	236
0Safe_safe_U2B_227963.1183	82
0Safe_safe_U2B_227963.1184	368
0Safe_safe_U2B_227963.1185	209
0Safe_safe_U2B_227963.1186	246
0Safe_safe_U2B_227963.1187	319
0Safe_safe_U2B_227963.1188	446
0Safe_safe_U2B_227963.1189	237
0Safe_safe_U2B_227963.1190	288
0Safe_safe_U2B_227963.1191	246
0Safe_safe_U2B_227963.1192	362
0Safe_safe_U2B_227963.1193	331
0Safe_safe_U2B_227963.1194	387
0Safe_safe_U2B_227963.1195	163
0Safe_safe_U2B_227963.1196	296
0Safe_safe_U2B_227963.1197	297
0Safe_safe_U2B_227963.1198	281
0Safe_safe_U2B_227963.1199	38
0Safe_safe_U2B_227963.1200	315
0Safe_safe_U2B_227963.1201	484
0Safe_safe_U2B_227963.1202	276
0Safe_safe_U2B_227963.1203	228
0Safe_safe_U2B_227963.1204	167
0Safe_safe_U2B_227963.1205	35
0Safe_safe_U2B_227963.1206	114
0Safe_safe_U2B_227963.1207	159
0Safe_safe_U2B_227963.1208	315
0Safe_safe_U2B_227963.1209	317
0Safe_safe_U2B_227963.1210	269
0Safe_safe_U2B_227963.1211	170
0Safe_safe_U2B_227963.1212	122
0Safe_safe_U2B_227963.1213	263
0Safe_safe_U2B_227963.1214	106
0Safe_safe_U2B_227963.1215	127
0Safe_safe_U2B_227963.1216	230
0Safe_safe_U2B_227963.1217	317
0Safe_safe_U2B_227963.1218	271
0Safe_safe_U2B_227963.1219	114
0Safe_safe_U2B_227963.1220	315
0Safe_safe_U2B_227963.1221	297
0Safe_safe_U2B_227963.1222	256
0Safe_safe_U2B_227963.1223	327
0Safe_safe_U2B_227963.1224	207
0Safe_safe_U2B_227963.1225	195
0Safe_safe_U2B_227963.1226	182
0Safe_safe_U2B_227963.1227	244
0Safe_safe_U2B_227963.1228	169
0Safe_safe_U2B_227963.1229	382
0Safe_safe_U2B_227963.1230	293
0Safe_safe_U2B_227963.1231	303
0Safe_safe_U2B_227963.1232	189
0Safe_safe_U2B_227963.1233	85
0Safe_safe_U2B_227963.1234	292
0Safe_safe_U2B_227963.1235	402
0Safe_safe_U2B_227963.1236	316
0Safe_safe_U2B_227963.1237	296
0Safe_safe_U2B_227963.1238	605
0Safe_safe_U2B_227963.1239	337
0Safe_safe_U2B_227963.1240	423
0Safe_safe_U2B_227963.1241	344
0Safe_safe_U2B_227963.1242	278
0Safe_safe_U2B_227963.1243	191
0Safe_safe_U2B_227963.1244	48
0Safe_safe_U2B_227963.1245	230
0Safe_safe_U2B_227963.1246	160
0Safe_safe_U2B_227963.1247	119
0Safe_safe_U2B_227963.1248	74
0Safe_safe_U2B_227963.1249	222
0Safe_safe_U2B_227963.1250	419
0Safe_safe_U2B_227963.1251	74
0Safe_safe_U2B_227963.1252	332
0Safe_safe_U2B_227963.1253	129
0Safe_safe_U2B_227963.1254	292
0Safe_safe_U2B_227963.1255	627
0Safe_safe_U2B_227963.1256	212
0Safe_safe_U2B_227963.1257	272
0Safe_safe_U2B_227963.1258	352
0Safe_safe_U2B_227963.1259	351
0Safe_safe_U2B_227963.1260	128
0Safe_safe_U2B_227963.1261	325
0Safe_safe_U2B_227963.1262	320
0Safe_safe_U2B_227963.1263	137
0Safe_safe_U2B_227963.1264	199
0Safe_safe_U2B_227963.1265	597
0Safe_safe_U2B_227963.1266	21
0Safe_safe_U2B_227963.1267	233
0Safe_safe_U2B_227963.1268	252
0Safe_safe_U2B_227963.1269	196
0Safe_safe_U2B_227963.1270	223
0Safe_safe_U2B_227963.1271	194
0Safe_safe_U2B_227963.1272	258
0Safe_safe_U2B_227963.1273	190
0Safe_safe_U2B_227963.1274	356
0Safe_safe_U2B_227963.1275	316
0Safe_safe_U2B_227963.1276	234
0Safe_safe_U2B_227963.1277	331
0Safe_safe_U2B_227963.1278	189
0Safe_safe_U2B_227963.1279	27
0Safe_safe_U2B_227963.1280	206
0Safe_safe_U2B_227963.1281	71
0Safe_safe_U2B_227963.1282	381
0Safe_safe_U2B_227963.1283	512
0Safe_safe_U2B_227963.1284	243
0Safe_safe_U2B_227963.1285	146
0Safe_safe_U2B_227963.1286	384
0Safe_safe_U2B_227963.1287	619
0Safe_safe_U2B_227963.1288	243
0Safe_safe_U2B_227963.1289	226
0Safe_safe_U2B_227963.1290	209
0Safe_safe_U2B_227963.1291	375
0Safe_safe_U2B_227963.1292	242
0Safe_safe_U2B_227963.1293	159
0Safe_safe_U2B_227963.1294	92
0Safe_safe_U2B_227963.1295	127
0Safe_safe_U2B_227963.1296	343
0Safe_safe_U2B_227963.1297	515
0Safe_safe_U2B_227963.1298	147
0Safe_safe_U2B_227963.1299	110
0Safe_safe_U2B_227963.1300	190
0Safe_safe_U2B_227963.1301	90
0Safe_safe_U2B_227963.1302	202
0Safe_safe_U2B_227963.1303	374
0Safe_safe_U2B_227963.1304	453
0Safe_safe_U2B_227963.1305	387
0Safe_safe_U2B_227963.1306	235
0Safe_safe_U2B_227963.1307	35
0Safe_safe_U2B_227963.1308	373
0Safe_safe_U2B_227963.1309	424
0Safe_safe_U2B_227963.1310	155
0Safe_safe_U2B_227963.1311	147
0Safe_safe_U2B_227963.1312	354
0Safe_safe_U2B_227963.1313	230
0Safe_safe_U2B_227963.1314	125
0Safe_safe_U2B_227963.1315	74
0Safe_safe_U2B_227963.1316	359
0Safe_safe_U2B_227963.1317	141
0Safe_safe_U2B_227963.1318	161
0Safe_safe_U2B_227963.1319	456
0Safe_safe_U2B_227963.1320	534
0Safe_safe_U2B_227963.1321	181
0Safe_safe_U2B_227963.1322	35
0Safe_safe_U2B_227963.1323	578
0Safe_safe_U2B_227963.1324	242
0Safe_safe_U2B_227963.1325	475
0Safe_safe_U2B_227963.1326	117
0Safe_safe_U2B_227963.1327	85
0Safe_safe_U2B_227963.1328	109
0Safe_safe_U2B_227963.1329	448
0Safe_safe_U2B_227963.1330	434
0Safe_safe_U2B_227963.1331	422
0Safe_safe_U2B_227963.1332	192
0Safe_safe_U2B_227963.1333	184
0Safe_safe_U2B_227963.1334	125
0Safe_safe_U2B_227963.1335	168
0Safe_safe_U2B_227963.1336	397
0Safe_safe_U2B_227963.1337	323
0Safe_safe_U2B_227963.1338	221
0Safe_safe_U2B_227963.1339	114
0Safe_safe_U2B_227963.1340	103
0Safe_safe_U2B_227963.1341	256
0Safe_safe_U2B_227963.1342	717
0Safe_safe_U2B_227963.1343	293
0Safe_safe_U2B_227963.1344	150
0Safe_safe_U2B_227963.1345	225
0Safe_safe_U2B_227963.1346	532
0Safe_safe_U2B_227963.1347	237
0Safe_safe_U2B_227963.1348	405
0Safe_safe_U2B_227963.1349	83
0Safe_safe_U2B_227963.1350	593
0Safe_safe_U2B_227963.1351	410
0Safe_safe_U2B_227963.1352	260
0Safe_safe_U2B_227963.1353	87
0Safe_safe_U2B_227963.1354	330
0Safe_safe_U2B_227963.1355	118
0Safe_safe_U2B_227963.1356	429
0Safe_safe_U2B_227963.1357	269
0Safe_safe_U2B_227963.1358	69
0Safe_safe_U2B_227963.1359	81
0Safe_safe_U2B_227963.1360	394
0Safe_safe_U2B_227963.1361	256
0Safe_safe_U2B_227963.1362	132
0Safe_safe_U2B_227963.1363	380
0Safe_safe_U2B_227963.1364	47
0Safe_safe_U2B_227963.1365	138
0Safe_safe_U2B_227963.1366	344
0Safe_safe_U2B_227963.1367	343
0Safe_safe_U2B_227963.1368	83
0Safe_safe_U2B_227963.1369	577
0Safe_safe_U2B_227963.1370	142
0Safe_safe_U2B_227963.1371	301
0Safe_safe_U2B_227963.1372	59
0Safe_safe_U2B_227963.1373	237
0Safe_safe_U2B_227963.1374	443
0Safe_safe_U2B_227963.1375	381
0Safe_safe_U2B_227963.1376	416
0Safe_safe_U2B_227963.1377	55
0Safe_safe_U2B_227963.1378	220
0Safe_safe_U2B_227963.1379	137
0Safe_safe_U2B_227963.1380	210
0Safe_safe_U2B_227963.1381	952
0Safe_safe_U2B_227963.1382	147
0Safe_safe_U2B_227963.1383	129
0Safe_safe_U2B_227963.1384	192
0Safe_safe_U2B_227963.1385	309
0Safe_safe_U2B_227963.1386	196
0Safe_safe_U2B_227963.1387	312
0Safe_safe_U2B_227963.1388	336
0Safe_safe_U2B_227963.1389	449
0Safe_safe_U2B_227963.1390	213
0Safe_safe_U2B_227963.1391	261
0Safe_safe_U2B_227963.1392	374
0Safe_safe_U2B_227963.1393	126
0Safe_safe_U2B_227963.1394	282
0Safe_safe_U2B_227963.1395	287
0Safe_safe_U2B_227963.1396	421
0Safe_safe_U2B_227963.1397	292
0Safe_safe_U2B_227963.1398	221
0Safe_safe_U2B_227963.1399	429
0Safe_safe_U2B_227963.1400	447
0Safe_safe_U2B_227963.1401	1
0Safe_safe_U2B_227963.1402	190
0Safe_safe_U2B_227963.1403	99
0Safe_safe_U2B_227963.1404	97
0Safe_safe_U2B_227963.1405	239
0Safe_safe_U2B_227963.1406	170
0Safe_safe_U2B_227963.1407	69
0Safe_safe_U2B_227963.1408	118
0Safe_safe_U2B_227963.1409	132
0Safe_safe_U2B_227963.1410	240
0Safe_safe_U2B_227963.1411	119
0Safe_safe_U2B_227963.1412	415
0Safe_safe_U2B_227963.1413	257
0Safe_safe_U2B_227963.1414	270
0Safe_safe_U2B_227963.1415	160
0Safe_safe_U2B_227963.1416	384
0Safe_safe_U2B_227963.1417	231
0Safe_safe_U2B_227963.1418	285
0Safe_safe_U2B_227963.1419	284
0Safe_safe_U2B_227963.1420	377
0Safe_safe_U2B_227963.1421	234
0Safe_safe_U2B_227963.1422	210
0Safe_safe_U2B_227963.1423	112
0Safe_safe_U2B_227963.1424	136
0Safe_safe_U2B_227963.1425	320
0Safe_safe_U2B_227963.1426	93
0Safe_safe_U2B_227963.1427	258
0Safe_safe_U2B_227963.1428	208
0Safe_safe_U2B_227963.1429	184
0Safe_safe_U2B_227963.1430	128
0Safe_safe_U2B_227963.1431	284
0Safe_safe_U2B_227963.1432	116
0Safe_safe_U2B_227963.1433	67
0Safe_safe_U2B_227963.1434	488
0Safe_safe_U2B_227963.1435	236
0Safe_safe_U2B_227963.1436	542
0Safe_safe_U2B_227963.1437	383
0Safe_safe_U2B_227963.1438	256
0Safe_safe_U2B_227963.1439	285
0Safe_safe_U2B_227963.1440	200
0Safe_safe_U2B_227963.1441	115
0Safe_safe_U2B_227963.1442	124
0Safe_safe_U2B_227963.1443	328
0Safe_safe_U2B_227963.1444	93
0Safe_safe_U2B_227963.1445	379
0Safe_safe_U2B_227963.1446	371
0Safe_safe_U2B_227963.1447	253
0Safe_safe_U2B_227963.1448	796
0Safe_safe_U2B_227963.1449	260
0Safe_safe_U2B_227963.1450	40
0Safe_safe_U2B_227963.1451	198
0Safe_safe_U2B_227963.1452	418
0Safe_safe_U2B_227963.1453	149
0Safe_safe_U2B_227963.1454	475
0Safe_safe_U2B_227963.1455	330
0Safe_safe_U2B_227963.1456	223
0Safe_safe_U2B_227963.1457	333
0Safe_safe_U2B_227963.1458	132
0Safe_safe_U2B_227963.1459	190
0Safe_safe_U2B_227963.1460	47
0Safe_safe_U2B_227963.1461	209
0Safe_safe_U2B_227963.1462	363
0Safe_safe_U2B_227963.1463	305
0Safe_safe_U2B_227963.1464	314
0Safe_safe_U2B_227963.1465	252
0Safe_safe_U2B_227963.1466	281
0Safe_safe_U2B_227963.1467	64
0Safe_safe_U2B_227963.1468	206
0Safe_safe_U2B_227963.1469	376
0Safe_safe_U2B_227963.1470	174
0Safe_safe_U2B_227963.1471	277
0Safe_safe_U2B_227963.1472	292
0Safe_safe_U2B_227963.1473	173
0Safe_safe_U2B_227963.1474	382
0Safe_safe_U2B_227963.1475	268
0Safe_safe_U2B_227963.1476	192
0Safe_safe_U2B_227963.1477	404
0Safe_safe_U2B_227963.1478	379
0Safe_safe_U2B_227963.1479	647
0Safe_safe_U2B_227963.1480	396
0Safe_safe_U2B_227963.1481	252
0Safe_safe_U2B_227963.1482	170
0Safe_safe_U2B_227963.1483	223
0Safe_safe_U2B_227963.1484	205
0Safe_safe_U2B_227963.1485	283
0Safe_safe_U2B_227963.1486	270
0Safe_safe_U2B_227963.1487	234
0Safe_safe_U2B_227963.1488	213
0Safe_safe_U2B_227963.1489	253
0Safe_safe_U2B_227963.1490	328
0Safe_safe_U2B_227963.1491	486
0Safe_safe_U2B_227963.1492	379
0Safe_safe_U2B_227963.1493	219
0Safe_safe_U2B_227963.1494	198
0Safe_safe_U2B_227963.1495	140
0Safe_safe_U2B_227963.1496	279
0Safe_safe_U2B_227963.1497	139
0Safe_safe_U2B_227963.1498	257
0Safe_safe_U2B_227963.1499	358
0Safe_safe_U2B_227963.1500	123
ENSMUSG00000000003_Pbsn_MU2B_176510.8	7
ENSMUSG00000000159_Igsf5_U2B_138898.1	737
ENSMUSG00000000159_Igsf5_U2B_138899.2	544
ENSMUSG00000000159_Igsf5_U2B_138900.3	278
ENSMUSG00000000159_Igsf5_U2B_138901.4	327
ENSMUSG00000000159_Igsf5_U2B_138902.5	134
ENSMUSG00000000159_Igsf5_U2B_138903.6	237
ENSMUSG00000000159_Igsf5_U2B_138904.7	348
ENSMUSG00000000159_Igsf5_U2B_138905.8	243
ENSMUSG00000000159_Igsf5_U2B_138906.9	108
ENSMUSG00000000159_Igsf5_U2B_138907.10	353
ENSMUSG00000000202_Btbd17_U2B_105685.1	453
ENSMUSG00000000202_Btbd17_U2B_105686.2	584
ENSMUSG00000000202_Btbd17_U2B_105687.3	306
ENSMUSG00000000202_Btbd17_U2B_105688.4	316
ENSMUSG00000000202_Btbd17_U2B_105689.5	302
ENSMUSG00000000202_Btbd17_U2B_105690.6	412
ENSMUSG00000000202_Btbd17_U2B_105691.7	172
ENSMUSG00000000202_Btbd17_U2B_105692.8	470
ENSMUSG00000000202_Btbd17_U2B_105693.9	214
ENSMUSG00000000202_Btbd17_U2B_105694.10	634
ENSMUSG00000000301_Pemt_MU1B_55466.2	11
ENSMUSG00000000301_Pemt_MU1B_55474.10	1
ENSMUSG00000000308_Ckmt1_DTKPA_55535.1	3
ENSMUSG00000000339_Rtca_DTKPB_199375.6	4
ENSMUSG00000000544_Gpa33_U2A_77342.1	809
ENSMUSG00000000544_Gpa33_U2A_77343.2	660
ENSMUSG00000000544_Gpa33_U2A_77344.3	713
ENSMUSG00000000544_Gpa33_U2A_77345.4	444
ENSMUSG00000000544_Gpa33_U2A_77346.5	313
ENSMUSG00000000544_Gpa33_U2A_77347.6	885
ENSMUSG00000000544_Gpa33_U2A_77348.7	469
ENSMUSG00000000544_Gpa33_U2A_77349.8	433
ENSMUSG00000000544_Gpa33_U2A_77350.9	705
ENSMUSG00000000544_Gpa33_U2A_77351.10	773
ENSMUSG00000000791_Il12rb1_U2A_195982.1	289
ENSMUSG00000000791_Il12rb1_U2A_195983.2	460
ENSMUSG00000000791_Il12rb1_U2A_195984.3	464
ENSMUSG00000000791_Il12rb1_U2A_195985.4	578
ENSMUSG00000000791_Il12rb1_U2A_195986.5	610
ENSMUSG00000000791_Il12rb1_U2A_195987.6	503
ENSMUSG00000000791_Il12rb1_U2A_195988.7	838
ENSMUSG00000000791_Il12rb1_U2A_195989.8	338
ENSMUSG00000000791_Il12rb1_U2A_195990.9	782
ENSMUSG00000000791_Il12rb1_U2A_195991.10	546
ENSMUSG00000000823_Znf512b_GEA_91380.8	17
ENSMUSG00000000976_Heatr6_U1A_18416.2	13
ENSMUSG00000001021_S100a3_SPA_29150.8	1
ENSMUSG00000001123_Lgals9_U2B_152674.1	349
ENSMUSG00000001123_Lgals9_U2B_152675.2	309
ENSMUSG00000001123_Lgals9_U2B_152676.3	509
ENSMUSG00000001123_Lgals9_U2B_152677.4	152
ENSMUSG00000001123_Lgals9_U2B_152678.5	596
ENSMUSG00000001123_Lgals9_U2B_152679.6	142
ENSMUSG00000001123_Lgals9_U2B_152680.7	106
ENSMUSG00000001123_Lgals9_U2B_152681.8	443
ENSMUSG00000001123_Lgals9_U2B_152682.9	259
ENSMUSG00000001123_Lgals9_U2B_152683.10	6
ENSMUSG00000001158_Snrnp27_GEA_9632.7	13
ENSMUSG00000001270_Ckb_DTKPA_57471.5	4
ENSMUSG00000001305_Rrp15_TMMB_71017.2	1
ENSMUSG00000001419_Mef2d_MU1B_158443.3	4
ENSMUSG00000001420_Tmem79_U2A_133151.1	191
ENSMUSG00000001420_Tmem79_U2A_133152.2	158
ENSMUSG00000001420_Tmem79_U2A_133153.3	401
ENSMUSG00000001420_Tmem79_U2A_133154.4	461
ENSMUSG00000001420_Tmem79_U2A_133155.5	337
ENSMUSG00000001420_Tmem79_U2A_133156.6	681
ENSMUSG00000001420_Tmem79_U2A_133157.7	314
ENSMUSG00000001420_Tmem79_U2A_133158.8	294
ENSMUSG00000001420_Tmem79_U2A_133159.9	562
ENSMUSG00000001420_Tmem79_U2A_133160.10	481
ENSMUSG00000001467_Cyp51_ACOCA_15742.4	1
ENSMUSG00000001494_Sost_U2B_150694.1	435
ENSMUSG00000001494_Sost_U2B_150695.2	258
ENSMUSG00000001494_Sost_U2B_150696.3	437
ENSMUSG00000001494_Sost_U2B_150697.4	411
ENSMUSG00000001494_Sost_U2B_150698.5	399
ENSMUSG00000001494_Sost_U2B_150699.6	280
ENSMUSG00000001494_Sost_U2B_150700.7	368
ENSMUSG00000001494_Sost_U2B_150701.8	541
ENSMUSG00000001494_Sost_U2B_150702.9	348
ENSMUSG00000001494_Sost_U2B_150703.10	485
ENSMUSG00000001542_Ell2_GEA_121743.10	1
ENSMUSG00000001588_Acap1_TMMB_206036.4	9
ENSMUSG00000001622_Csn3_U2A_103161.1	677
ENSMUSG00000001622_Csn3_U2A_103162.2	517
ENSMUSG00000001622_Csn3_U2A_103163.3	680
ENSMUSG00000001622_Csn3_U2A_103164.4	384
ENSMUSG00000001622_Csn3_U2A_103165.5	587
ENSMUSG00000001622_Csn3_U2A_103166.6	360
ENSMUSG00000001622_Csn3_U2A_103167.7	431
ENSMUSG00000001622_Csn3_U2A_103168.8	374
ENSMUSG00000001622_Csn3_U2A_103169.9	774
ENSMUSG00000001622_Csn3_U2A_103170.10	612
ENSMUSG00000001657_Hoxc8_GEA_127789.5	6
ENSMUSG00000001661_Hoxc6_GEA_80640.9	1
ENSMUSG00000001672_Marveld3_U2B_68819.1	428
ENSMUSG00000001672_Marveld3_U2B_68820.2	273
ENSMUSG00000001672_Marveld3_U2B_68821.3	261
ENSMUSG00000001672_Marveld3_U2B_68822.4	469
ENSMUSG00000001672_Marveld3_U2B_68823.5	403
ENSMUSG00000001672_Marveld3_U2B_68824.6	373
ENSMUSG00000001672_Marveld3_U2B_68825.7	232
ENSMUSG00000001672_Marveld3_U2B_68826.8	353
ENSMUSG00000001672_Marveld3_U2B_68827.9	98
ENSMUSG00000001672_Marveld3_U2B_68828.10	291
ENSMUSG00000001700_Gramd3_U2B_91983.1	269
ENSMUSG00000001700_Gramd3_U2B_91984.2	259
ENSMUSG00000001700_Gramd3_U2B_91985.3	263
ENSMUSG00000001700_Gramd3_U2B_91986.4	440
ENSMUSG00000001700_Gramd3_U2B_91987.5	378
ENSMUSG00000001700_Gramd3_U2B_91988.6	248
ENSMUSG00000001700_Gramd3_U2B_91989.7	157
ENSMUSG00000001700_Gramd3_U2B_91990.8	598
ENSMUSG00000001700_Gramd3_U2B_91991.9	25
ENSMUSG00000001700_Gramd3_U2B_91992.10	216
ENSMUSG00000001741_Il16_U2A_202100.1	313
ENSMUSG00000001741_Il16_U2A_202101.2	302
ENSMUSG00000001741_Il16_U2A_202102.3	326
ENSMUSG00000001741_Il16_U2A_202103.4	609
ENSMUSG00000001741_Il16_U2A_202104.5	867
ENSMUSG00000001741_Il16_U2A_202105.6	329
ENSMUSG00000001741_Il16_U2A_202106.7	418
ENSMUSG00000001741_Il16_U2A_202107.8	295
ENSMUSG00000001741_Il16_U2A_202108.9	158
ENSMUSG00000001741_Il16_U2A_202109.10	659
ENSMUSG00000001763_Tspan33_U2A_32774.1	767
ENSMUSG00000001763_Tspan33_U2A_32775.2	831
ENSMUSG00000001763_Tspan33_U2A_32776.3	284
ENSMUSG00000001763_Tspan33_U2A_32777.4	359
ENSMUSG00000001763_Tspan33_U2A_32778.5	534
ENSMUSG00000001763_Tspan33_U2A_32779.6	587
ENSMUSG00000001763_Tspan33_U2A_32780.7	763
ENSMUSG00000001763_Tspan33_U2A_32781.8	601
ENSMUSG00000001763_Tspan33_U2A_32782.9	543
ENSMUSG00000001763_Tspan33_U2A_32783.10	544
ENSMUSG00000001942_Siae_SPA_21286.5	1
ENSMUSG00000001943_Vsig2_U2B_21292.1	371
ENSMUSG00000001943_Vsig2_U2B_21293.2	452
ENSMUSG00000001943_Vsig2_U2B_21294.3	249
ENSMUSG00000001943_Vsig2_U2B_21295.4	411
ENSMUSG00000001943_Vsig2_U2B_21296.5	273
ENSMUSG00000001943_Vsig2_U2B_21297.6	283
ENSMUSG00000001943_Vsig2_U2B_21298.7	313
ENSMUSG00000001943_Vsig2_U2B_21299.8	441
ENSMUSG00000001943_Vsig2_U2B_21300.9	146
ENSMUSG00000001943_Vsig2_U2B_21301.10	359
ENSMUSG00000001995_Sipa1l2_U2B_62111.1	204
ENSMUSG00000001995_Sipa1l2_U2B_62112.2	401
ENSMUSG00000001995_Sipa1l2_U2B_62113.3	137
ENSMUSG00000001995_Sipa1l2_U2B_62114.4	319
ENSMUSG00000001995_Sipa1l2_U2B_62115.5	329
ENSMUSG00000001995_Sipa1l2_U2B_62116.6	242
ENSMUSG00000001995_Sipa1l2_U2B_62117.7	312
ENSMUSG00000001995_Sipa1l2_U2B_62118.8	410
ENSMUSG00000001995_Sipa1l2_U2B_62119.9	638
ENSMUSG00000001995_Sipa1l2_U2B_62120.10	558
ENSMUSG00000001999_Blvra_DTKPB_62092.2	2
ENSMUSG00000002020_Ltbp2_U2B_139878.2	498
ENSMUSG00000002020_Ltbp2_U2B_139880.4	316
ENSMUSG00000002020_Ltbp2_U2B_139882.6	258
ENSMUSG00000002020_Ltbp2_U2B_139883.7	551
ENSMUSG00000002020_Ltbp2_U2B_139884.8	268
ENSMUSG00000002020_Ltbp2_U2B_139885.9	201
ENSMUSG00000002020_Ltbp2_U2B_139886.10	459
ENSMUSG00000002803_Btbd6_U2B_68244.1	406
ENSMUSG00000002803_Btbd6_U2B_68245.2	207
ENSMUSG00000002803_Btbd6_U2B_68246.3	338
ENSMUSG00000002803_Btbd6_U2B_68247.4	201
ENSMUSG00000002803_Btbd6_U2B_68248.5	624
ENSMUSG00000002803_Btbd6_U2B_68249.6	228
ENSMUSG00000002803_Btbd6_U2B_68250.7	481
ENSMUSG00000002803_Btbd6_U2B_68251.8	231
ENSMUSG00000002803_Btbd6_U2B_68252.9	209
ENSMUSG00000002803_Btbd6_U2B_68253.10	447
ENSMUSG00000002808_Epdr1_U2A_124484.1	463
ENSMUSG00000002808_Epdr1_U2A_124485.2	358
ENSMUSG00000002808_Epdr1_U2A_124486.3	651
ENSMUSG00000002808_Epdr1_U2A_124487.4	266
ENSMUSG00000002808_Epdr1_U2A_124488.5	518
ENSMUSG00000002808_Epdr1_U2A_124489.6	372
ENSMUSG00000002808_Epdr1_U2A_124490.7	197
ENSMUSG00000002808_Epdr1_U2A_124491.8	483
ENSMUSG00000002808_Epdr1_U2A_124492.9	267
ENSMUSG00000002808_Epdr1_U2A_124493.10	479
ENSMUSG00000003051_Elf3_GEB_189579.4	15
ENSMUSG00000003279_Dlgap1_U2B_159873.1	395
ENSMUSG00000003279_Dlgap1_U2B_159874.2	272
ENSMUSG00000003279_Dlgap1_U2B_159875.3	716
ENSMUSG00000003279_Dlgap1_U2B_159876.4	494
ENSMUSG00000003279_Dlgap1_U2B_159877.5	155
ENSMUSG00000003279_Dlgap1_U2B_159878.6	358
ENSMUSG00000003279_Dlgap1_U2B_159879.7	263
ENSMUSG00000003279_Dlgap1_U2B_159880.8	304
ENSMUSG00000003279_Dlgap1_U2B_159881.9	758
ENSMUSG00000003279_Dlgap1_U2B_159882.10	211
ENSMUSG00000003354_Ccdc65_U2A_82124.1	276
ENSMUSG00000003354_Ccdc65_U2A_82125.2	331
ENSMUSG00000003354_Ccdc65_U2A_82126.3	113
ENSMUSG00000003354_Ccdc65_U2A_82127.4	397
ENSMUSG00000003354_Ccdc65_U2A_82128.5	432
ENSMUSG00000003354_Ccdc65_U2A_82129.6	252
ENSMUSG00000003354_Ccdc65_U2A_82130.7	308
ENSMUSG00000003354_Ccdc65_U2A_82131.8	65
ENSMUSG00000003354_Ccdc65_U2A_82132.9	491
ENSMUSG00000003354_Ccdc65_U2A_82133.10	230
ENSMUSG00000003476_Crhr2_U2A_136598.1	378
ENSMUSG00000003476_Crhr2_U2A_136599.2	686
ENSMUSG00000003476_Crhr2_U2A_136600.3	713
ENSMUSG00000003476_Crhr2_U2A_136601.4	403
ENSMUSG00000003476_Crhr2_U2A_136602.5	607
ENSMUSG00000003476_Crhr2_U2A_136603.6	684
ENSMUSG00000003476_Crhr2_U2A_136604.7	833
ENSMUSG00000003476_Crhr2_U2A_136605.8	654
ENSMUSG00000003476_Crhr2_U2A_136606.9	367
ENSMUSG00000003476_Crhr2_U2A_136607.10	650
ENSMUSG00000003657_Calb2_U2A_113479.1	388
ENSMUSG00000003657_Calb2_U2A_113480.2	262
ENSMUSG00000003657_Calb2_U2A_113481.3	440
ENSMUSG00000003657_Calb2_U2A_113482.4	528
ENSMUSG00000003657_Calb2_U2A_113483.5	539
ENSMUSG00000003657_Calb2_U2A_113484.6	806
ENSMUSG00000003657_Calb2_U2A_113485.7	225
ENSMUSG00000003657_Calb2_U2A_113486.8	272
ENSMUSG00000003657_Calb2_U2A_113487.9	341
ENSMUSG00000003657_Calb2_U2A_113488.10	265
ENSMUSG00000003778_Brd8_TMMA_51469.1	2
ENSMUSG00000003812_Dnase2a_MU1B_144793.7	6
ENSMUSG00000003873_Bax_ACOCB_203453.6	13
ENSMUSG00000003934_Efnb3_U2A_192145.1	632
ENSMUSG00000003934_Efnb3_U2A_192146.2	532
ENSMUSG00000003934_Efnb3_U2A_192147.3	134
ENSMUSG00000003934_Efnb3_U2A_192148.4	344
ENSMUSG00000003934_Efnb3_U2A_192149.5	604
ENSMUSG00000003934_Efnb3_U2A_192150.6	439
ENSMUSG00000003934_Efnb3_U2A_192151.7	282
ENSMUSG00000003934_Efnb3_U2A_192152.8	372
ENSMUSG00000003934_Efnb3_U2A_192153.9	550
ENSMUSG00000003934_Efnb3_U2A_192154.10	690
ENSMUSG00000004031_Brinp2_U2A_138128.1	537
ENSMUSG00000004031_Brinp2_U2A_138129.2	244
ENSMUSG00000004031_Brinp2_U2A_138130.3	395
ENSMUSG00000004031_Brinp2_U2A_138131.4	364
ENSMUSG00000004031_Brinp2_U2A_138132.5	483
ENSMUSG00000004031_Brinp2_U2A_138133.6	89
ENSMUSG00000004031_Brinp2_U2A_138134.7	830
ENSMUSG00000004031_Brinp2_U2A_138135.8	284
ENSMUSG00000004031_Brinp2_U2A_138136.9	289
ENSMUSG00000004031_Brinp2_U2A_138137.10	762
ENSMUSG00000004110_Cacna1e_U2A_90073.1	294
ENSMUSG00000004110_Cacna1e_U2A_90074.2	351
ENSMUSG00000004110_Cacna1e_U2A_90075.3	271
ENSMUSG00000004110_Cacna1e_U2A_90076.4	440
ENSMUSG00000004110_Cacna1e_U2A_90077.5	314
ENSMUSG00000004110_Cacna1e_U2A_90078.6	568
ENSMUSG00000004110_Cacna1e_U2A_90079.7	447
ENSMUSG00000004110_Cacna1e_U2A_90080.8	259
ENSMUSG00000004110_Cacna1e_U2A_90081.9	706
ENSMUSG00000004110_Cacna1e_U2A_90082.10	617
ENSMUSG00000004319_Clcn3_SPA_198548.7	22
ENSMUSG00000004360_9330159F19Rik_U2A_54480.1	212
ENSMUSG00000004360_9330159F19Rik_U2A_54481.2	388
ENSMUSG00000004360_9330159F19Rik_U2A_54482.3	490
ENSMUSG00000004360_9330159F19Rik_U2A_54483.4	482
ENSMUSG00000004360_9330159F19Rik_U2A_54484.5	578
ENSMUSG00000004360_9330159F19Rik_U2A_54485.6	430
ENSMUSG00000004360_9330159F19Rik_U2A_54486.7	449
ENSMUSG00000004360_9330159F19Rik_U2A_54487.8	584
ENSMUSG00000004360_9330159F19Rik_U2A_54488.9	637
ENSMUSG00000004360_9330159F19Rik_U2A_54489.10	408
ENSMUSG00000004383_Large_U2B_121388.1	85
ENSMUSG00000004383_Large_U2B_121389.2	573
ENSMUSG00000004383_Large_U2B_121390.3	35
ENSMUSG00000004383_Large_U2B_121391.4	399
ENSMUSG00000004383_Large_U2B_121392.5	331
ENSMUSG00000004383_Large_U2B_121393.6	203
ENSMUSG00000004383_Large_U2B_121394.7	500
ENSMUSG00000004383_Large_U2B_121395.8	319
ENSMUSG00000004383_Large_U2B_121396.9	458
ENSMUSG00000004383_Large_U2B_121397.10	509
ENSMUSG00000004565_Pnpla6_SPB_12189.4	8
ENSMUSG00000004707_Ly9_U2A_103461.1	335
ENSMUSG00000004707_Ly9_U2A_103462.2	207
ENSMUSG00000004707_Ly9_U2A_103463.3	664
ENSMUSG00000004707_Ly9_U2A_103464.4	805
ENSMUSG00000004707_Ly9_U2A_103465.5	320
ENSMUSG00000004707_Ly9_U2A_103466.6	811
ENSMUSG00000004707_Ly9_U2A_103467.7	150
ENSMUSG00000004707_Ly9_U2A_103468.8	340
ENSMUSG00000004707_Ly9_U2A_103469.9	279
ENSMUSG00000004707_Ly9_U2A_103470.10	447
ENSMUSG00000004709_Cd244_U2A_93247.1	94
ENSMUSG00000004709_Cd244_U2A_93248.2	158
ENSMUSG00000004709_Cd244_U2A_93249.3	130
ENSMUSG00000004709_Cd244_U2A_93250.4	591
ENSMUSG00000004709_Cd244_U2A_93251.5	213
ENSMUSG00000004709_Cd244_U2A_93252.6	104
ENSMUSG00000004709_Cd244_U2A_93253.7	336
ENSMUSG00000004709_Cd244_U2A_93254.8	551
ENSMUSG00000004709_Cd244_U2A_93255.9	310
ENSMUSG00000004709_Cd244_U2A_93256.10	570
ENSMUSG00000004730_Emr1_U2A_52047.1	456
ENSMUSG00000004730_Emr1_U2A_52048.2	504
ENSMUSG00000004730_Emr1_U2A_52049.3	241
ENSMUSG00000004730_Emr1_U2A_52050.4	175
ENSMUSG00000004730_Emr1_U2A_52051.5	406
ENSMUSG00000004730_Emr1_U2A_52052.6	556
ENSMUSG00000004730_Emr1_U2A_52053.7	135
ENSMUSG00000004730_Emr1_U2A_52054.8	290
ENSMUSG00000004730_Emr1_U2A_52055.9	302
ENSMUSG00000004730_Emr1_U2A_52056.10	307
ENSMUSG00000004814_Ccl24_U2A_20944.1	370
ENSMUSG00000004814_Ccl24_U2A_20945.2	294
ENSMUSG00000004814_Ccl24_U2A_20946.3	172
ENSMUSG00000004814_Ccl24_U2A_20947.4	499
ENSMUSG00000004814_Ccl24_U2A_20948.5	620
ENSMUSG00000004814_Ccl24_U2A_20949.6	461
ENSMUSG00000004814_Ccl24_U2A_20950.7	427
ENSMUSG00000004814_Ccl24_U2A_20951.8	349
ENSMUSG00000004814_Ccl24_U2A_20952.9	692
ENSMUSG00000004814_Ccl24_U2A_20953.10	1065
ENSMUSG00000004821_Tmed11_MU2B_163534.4	20
ENSMUSG00000004864_Mapk13_GEA_45606.2	22
ENSMUSG00000004945_Tmem242_MPA_57449.3	1
ENSMUSG00000004988_Fxyd4_U2A_183399.1	555
ENSMUSG00000004988_Fxyd4_U2A_183400.2	462
ENSMUSG00000004988_Fxyd4_U2A_183401.3	517
ENSMUSG00000004988_Fxyd4_U2A_183402.4	292
ENSMUSG00000004988_Fxyd4_U2A_183403.5	599
ENSMUSG00000004988_Fxyd4_U2A_183404.6	1376
ENSMUSG00000005338_Cadm3_U2B_104220.1	251
ENSMUSG00000005338_Cadm3_U2B_104221.2	196
ENSMUSG00000005338_Cadm3_U2B_104222.3	153
ENSMUSG00000005338_Cadm3_U2B_104223.4	207
ENSMUSG00000005338_Cadm3_U2B_104224.5	298
ENSMUSG00000005338_Cadm3_U2B_104225.6	184
ENSMUSG00000005338_Cadm3_U2B_104226.7	199
ENSMUSG00000005338_Cadm3_U2B_104227.8	421
ENSMUSG00000005338_Cadm3_U2B_104228.9	169
ENSMUSG00000005338_Cadm3_U2B_104229.10	157
ENSMUSG00000005364_Il5ra_U2B_70219.1	352
ENSMUSG00000005364_Il5ra_U2B_70220.2	202
ENSMUSG00000005364_Il5ra_U2B_70221.3	273
ENSMUSG00000005364_Il5ra_U2B_70222.4	399
ENSMUSG00000005364_Il5ra_U2B_70223.5	336
ENSMUSG00000005364_Il5ra_U2B_70224.6	257
ENSMUSG00000005364_Il5ra_U2B_70225.7	289
ENSMUSG00000005364_Il5ra_U2B_70226.8	447
ENSMUSG00000005364_Il5ra_U2B_70227.9	221
ENSMUSG00000005364_Il5ra_U2B_70228.10	265
ENSMUSG00000005503_Evx1_GEA_216945.5	6
ENSMUSG00000005540_Fcer2a_U2A_98972.1	317
ENSMUSG00000005540_Fcer2a_U2A_98973.2	188
ENSMUSG00000005540_Fcer2a_U2A_98974.3	872
ENSMUSG00000005540_Fcer2a_U2A_98975.4	233
ENSMUSG00000005540_Fcer2a_U2A_98976.5	455
ENSMUSG00000005540_Fcer2a_U2A_98977.6	355
ENSMUSG00000005540_Fcer2a_U2A_98978.7	475
ENSMUSG00000005540_Fcer2a_U2A_98979.8	227
ENSMUSG00000005540_Fcer2a_U2A_98980.9	382
ENSMUSG00000005540_Fcer2a_U2A_98981.10	453
ENSMUSG00000005705_Agrp_U2A_6047.1	346
ENSMUSG00000005705_Agrp_U2A_6048.2	528
ENSMUSG00000005705_Agrp_U2A_6049.3	484
ENSMUSG00000005705_Agrp_U2A_6050.4	915
ENSMUSG00000005705_Agrp_U2A_6051.5	858
ENSMUSG00000005705_Agrp_U2A_6052.6	263
ENSMUSG00000005705_Agrp_U2A_6053.7	832
ENSMUSG00000005705_Agrp_U2A_6054.8	586
ENSMUSG00000005705_Agrp_U2A_6055.9	1412
ENSMUSG00000005705_Agrp_U2A_6056.10	777
ENSMUSG00000005864_Cnga2_U2A_196182.1	289
[truncated: 22,124 more rows]
