# Supplementary material for: Genome-scale CRISPR screening reveals that C3aR signaling is critical for rapid capture of fungi by macrophages
Source: PLoS Pathog. 2022 Sep 29;18(9):e1010237. doi: 10.1371/journal.ppat.1010237 (PMC9578593; doi:10.1371/journal.ppat.1010237)
Supplement: S1 Data — A ZIP archive of tables in CSV format giving counts for each sgRNA. File names indicate sub-library and experimental sample. (ZIP) [file ppat.1010237.s023.zip › DIR_MAIN/20180503_AC_TMMA_Plasmid_counts.csv]

0None_none_ACOCB_227963.4892	1
0None_none_ACOCB_227963.4924	1
0None_none_ACOCB_227963.5167	1
0None_none_DTKPA_227963.6882	1
0None_none_DTKPB_227963.7177	1
0None_none_DTKPB_227963.7395	1
0None_none_DTKPB_227963.7408	1
0None_none_DTKPB_227963.7456	1
0None_none_GEA_227963.3445	1
0None_none_GEA_227963.3469	1
0None_none_GEA_227963.3479	1
0None_none_GEA_227963.3487	1
0None_none_GEA_227963.3655	1
0None_none_GEA_227963.3686	1
0None_none_GEB_227963.3887	1
0None_none_GEB_227963.3908	1
0None_none_GEB_227963.3913	1
0None_none_GEB_227963.3985	1
0None_none_GEB_227963.3991	2
0None_none_GEB_227963.4092	1
0None_none_GEB_227963.4104	1
0None_none_GEB_227963.4108	1
0None_none_GEB_227963.4112	1
0None_none_MPA_227963.4155	1
0None_none_MPA_227963.4308	1
0None_none_MPA_227963.4343	1
0None_none_MPA_227963.4420	1
0None_none_MPB_227963.5671	1
0None_none_MPB_227963.5697	1
0None_none_MPB_227963.5742	1
0None_none_MPB_227963.5780	2
0None_none_MPB_227963.5869	1
0None_none_MPB_227963.5891	1
0None_none_MPB_227963.5910	1
0None_none_MPB_227963.5932	1
0None_none_MPB_227963.5945	1
0None_none_MPB_227963.5951	1
0None_none_MPB_227963.5958	1
0None_none_MPB_227963.5976	1
0None_none_MPB_227963.5980	1
0None_none_MPB_227963.5989	1
0None_none_MU1A_227963.1930	29
0None_none_MU1A_227963.2058	11
0None_none_MU1A_227963.2164	2
0None_none_MU1A_227963.2239	2
0None_none_MU1B_227963.1118	1
0None_none_MU1B_227963.869	19
0None_none_MU1B_227963.907	13
0None_none_MU1B_227963.986	1
0None_none_MU2A_227963.2252	1
0None_none_MU2A_227963.2464	1
0None_none_MU2A_227963.2478	1
0None_none_MU2A_227963.2497	1
0None_none_MU2A_227963.2525	1
0None_none_MU2A_227963.2615	1
0None_none_MU2A_227963.2618	12
0None_none_SPA_227963.5525	1
0None_none_SPB_227963.6154	1
0None_none_SPB_227963.6219	1
0None_none_SPB_227963.6273	1
0None_none_TMMA_227963.2626	523
0None_none_TMMA_227963.2627	464
0None_none_TMMA_227963.2628	484
0None_none_TMMA_227963.2629	479
0None_none_TMMA_227963.2630	596
0None_none_TMMA_227963.2631	281
0None_none_TMMA_227963.2632	252
0None_none_TMMA_227963.2633	383
0None_none_TMMA_227963.2634	454
0None_none_TMMA_227963.2635	136
0None_none_TMMA_227963.2636	533
0None_none_TMMA_227963.2637	154
0None_none_TMMA_227963.2638	322
0None_none_TMMA_227963.2639	501
0None_none_TMMA_227963.2640	691
0None_none_TMMA_227963.2641	322
0None_none_TMMA_227963.2642	1195
0None_none_TMMA_227963.2643	766
0None_none_TMMA_227963.2644	403
0None_none_TMMA_227963.2645	474
0None_none_TMMA_227963.2646	504
0None_none_TMMA_227963.2647	962
0None_none_TMMA_227963.2648	343
0None_none_TMMA_227963.2649	215
0None_none_TMMA_227963.2650	651
0None_none_TMMA_227963.2651	689
0None_none_TMMA_227963.2652	929
0None_none_TMMA_227963.2653	127
0None_none_TMMA_227963.2654	377
0None_none_TMMA_227963.2655	563
0None_none_TMMA_227963.2656	358
0None_none_TMMA_227963.2657	356
0None_none_TMMA_227963.2658	504
0None_none_TMMA_227963.2659	498
0None_none_TMMA_227963.2660	546
0None_none_TMMA_227963.2661	831
0None_none_TMMA_227963.2662	648
0None_none_TMMA_227963.2663	391
0None_none_TMMA_227963.2664	452
0None_none_TMMA_227963.2665	357
0None_none_TMMA_227963.2666	298
0None_none_TMMA_227963.2667	598
0None_none_TMMA_227963.2668	545
0None_none_TMMA_227963.2669	479
0None_none_TMMA_227963.2670	208
0None_none_TMMA_227963.2671	206
0None_none_TMMA_227963.2672	453
0None_none_TMMA_227963.2673	329
0None_none_TMMA_227963.2674	353
0None_none_TMMA_227963.2675	453
0None_none_TMMA_227963.2676	673
0None_none_TMMA_227963.2677	262
0None_none_TMMA_227963.2678	616
0None_none_TMMA_227963.2679	733
0None_none_TMMA_227963.2680	297
0None_none_TMMA_227963.2681	545
0None_none_TMMA_227963.2682	696
0None_none_TMMA_227963.2683	198
0None_none_TMMA_227963.2684	315
0None_none_TMMA_227963.2685	487
0None_none_TMMA_227963.2686	485
0None_none_TMMA_227963.2687	315
0None_none_TMMA_227963.2688	319
0None_none_TMMA_227963.2689	659
0None_none_TMMA_227963.2690	427
0None_none_TMMA_227963.2691	577
0None_none_TMMA_227963.2692	19
0None_none_TMMA_227963.2693	641
0None_none_TMMA_227963.2694	211
0None_none_TMMA_227963.2695	383
0None_none_TMMA_227963.2696	626
0None_none_TMMA_227963.2697	112
0None_none_TMMA_227963.2698	475
0None_none_TMMA_227963.2699	309
0None_none_TMMA_227963.2700	454
0None_none_TMMA_227963.2701	247
0None_none_TMMA_227963.2702	402
0None_none_TMMA_227963.2703	1156
0None_none_TMMA_227963.2704	516
0None_none_TMMA_227963.2705	432
0None_none_TMMA_227963.2706	831
0None_none_TMMA_227963.2707	265
0None_none_TMMA_227963.2708	496
0None_none_TMMA_227963.2709	255
0None_none_TMMA_227963.2710	334
0None_none_TMMA_227963.2711	367
0None_none_TMMA_227963.2712	724
0None_none_TMMA_227963.2713	839
0None_none_TMMA_227963.2714	313
0None_none_TMMA_227963.2715	974
0None_none_TMMA_227963.2716	556
0None_none_TMMA_227963.2717	301
0None_none_TMMA_227963.2718	602
0None_none_TMMA_227963.2719	262
0None_none_TMMA_227963.2720	306
0None_none_TMMA_227963.2721	600
0None_none_TMMA_227963.2722	355
0None_none_TMMA_227963.2723	670
0None_none_TMMA_227963.2724	135
0None_none_TMMA_227963.2725	555
0None_none_TMMA_227963.2726	836
0None_none_TMMA_227963.2727	253
0None_none_TMMA_227963.2728	1107
0None_none_TMMA_227963.2729	484
0None_none_TMMA_227963.2730	700
0None_none_TMMA_227963.2731	610
0None_none_TMMA_227963.2732	546
0None_none_TMMA_227963.2733	343
0None_none_TMMA_227963.2734	395
0None_none_TMMA_227963.2735	36
0None_none_TMMA_227963.2736	1084
0None_none_TMMA_227963.2737	197
0None_none_TMMA_227963.2738	528
0None_none_TMMA_227963.2739	395
0None_none_TMMA_227963.2740	663
0None_none_TMMA_227963.2741	472
0None_none_TMMA_227963.2742	584
0None_none_TMMA_227963.2743	479
0None_none_TMMA_227963.2744	656
0None_none_TMMA_227963.2745	709
0None_none_TMMA_227963.2746	781
0None_none_TMMA_227963.2747	815
0None_none_TMMA_227963.2748	570
0None_none_TMMA_227963.2749	704
0None_none_TMMA_227963.2750	481
0None_none_TMMA_227963.2751	530
0None_none_TMMA_227963.2752	306
0None_none_TMMA_227963.2753	303
0None_none_TMMA_227963.2754	429
0None_none_TMMA_227963.2755	496
0None_none_TMMA_227963.2756	562
0None_none_TMMA_227963.2757	472
0None_none_TMMA_227963.2758	144
0None_none_TMMA_227963.2759	399
0None_none_TMMA_227963.2760	656
0None_none_TMMA_227963.2761	592
0None_none_TMMA_227963.2762	732
0None_none_TMMA_227963.2763	538
0None_none_TMMA_227963.2764	794
0None_none_TMMA_227963.2765	470
0None_none_TMMA_227963.2766	450
0None_none_TMMA_227963.2767	214
0None_none_TMMA_227963.2768	355
0None_none_TMMA_227963.2769	544
0None_none_TMMA_227963.2770	277
0None_none_TMMA_227963.2771	677
0None_none_TMMA_227963.2772	485
0None_none_TMMA_227963.2773	562
0None_none_TMMA_227963.2774	314
0None_none_TMMA_227963.2775	411
0None_none_TMMA_227963.2776	460
0None_none_TMMA_227963.2777	302
0None_none_TMMA_227963.2778	561
0None_none_TMMA_227963.2779	232
0None_none_TMMA_227963.2780	665
0None_none_TMMA_227963.2781	711
0None_none_TMMA_227963.2782	250
0None_none_TMMA_227963.2783	452
0None_none_TMMA_227963.2784	426
0None_none_TMMA_227963.2785	516
0None_none_TMMA_227963.2786	390
0None_none_TMMA_227963.2787	625
0None_none_TMMA_227963.2788	174
0None_none_TMMA_227963.2789	382
0None_none_TMMA_227963.2790	454
0None_none_TMMA_227963.2791	544
0None_none_TMMA_227963.2792	261
0None_none_TMMA_227963.2793	645
0None_none_TMMA_227963.2794	603
0None_none_TMMA_227963.2795	899
0None_none_TMMA_227963.2796	478
0None_none_TMMA_227963.2797	1007
0None_none_TMMA_227963.2798	332
0None_none_TMMA_227963.2799	232
0None_none_TMMA_227963.2800	268
0None_none_TMMA_227963.2801	865
0None_none_TMMA_227963.2802	436
0None_none_TMMA_227963.2803	431
0None_none_TMMA_227963.2804	359
0None_none_TMMA_227963.2805	472
0None_none_TMMA_227963.2806	520
0None_none_TMMA_227963.2807	242
0None_none_TMMA_227963.2808	581
0None_none_TMMA_227963.2809	366
0None_none_TMMA_227963.2810	695
0None_none_TMMA_227963.2811	386
0None_none_TMMA_227963.2812	276
0None_none_TMMA_227963.2813	357
0None_none_TMMA_227963.2814	269
0None_none_TMMA_227963.2815	312
0None_none_TMMA_227963.2816	705
0None_none_TMMA_227963.2817	767
0None_none_TMMA_227963.2818	283
0None_none_TMMA_227963.2819	461
0None_none_TMMA_227963.2821	624
0None_none_TMMA_227963.2822	634
0None_none_TMMA_227963.2823	186
0None_none_TMMA_227963.2824	422
0None_none_TMMA_227963.2825	547
0None_none_TMMA_227963.2826	137
0None_none_TMMA_227963.2827	247
0None_none_TMMA_227963.2828	630
0None_none_TMMA_227963.2829	380
0None_none_TMMA_227963.2830	709
0None_none_TMMA_227963.2831	255
0None_none_TMMA_227963.2832	317
0None_none_TMMA_227963.2833	204
0None_none_TMMA_227963.2834	412
0None_none_TMMA_227963.2835	739
0None_none_TMMA_227963.2836	424
0None_none_TMMA_227963.2837	451
0None_none_TMMA_227963.2838	354
0None_none_TMMA_227963.2839	424
0None_none_TMMA_227963.2840	352
0None_none_TMMA_227963.2841	470
0None_none_TMMA_227963.2842	644
0None_none_TMMA_227963.2843	186
0None_none_TMMA_227963.2844	412
0None_none_TMMA_227963.2845	832
0None_none_TMMA_227963.2846	369
0None_none_TMMA_227963.2847	82
0None_none_TMMA_227963.2848	812
0None_none_TMMA_227963.2849	206
0None_none_TMMA_227963.2850	477
0None_none_TMMA_227963.2851	627
0None_none_TMMA_227963.2852	287
0None_none_TMMA_227963.2853	243
0None_none_TMMA_227963.2854	848
0None_none_TMMA_227963.2855	919
0None_none_TMMA_227963.2856	427
0None_none_TMMA_227963.2857	747
0None_none_TMMA_227963.2858	279
0None_none_TMMA_227963.2859	369
0None_none_TMMA_227963.2860	275
0None_none_TMMA_227963.2861	454
0None_none_TMMA_227963.2862	426
0None_none_TMMA_227963.2863	873
0None_none_TMMA_227963.2864	639
0None_none_TMMA_227963.2865	345
0None_none_TMMA_227963.2866	24
0None_none_TMMA_227963.2867	925
0None_none_TMMA_227963.2868	429
0None_none_TMMA_227963.2869	787
0None_none_TMMA_227963.2870	579
0None_none_TMMA_227963.2871	419
0None_none_TMMA_227963.2872	523
0None_none_TMMA_227963.2873	209
0None_none_TMMA_227963.2874	685
0None_none_TMMA_227963.2875	321
0None_none_TMMA_227963.2876	492
0None_none_TMMA_227963.2877	500
0None_none_TMMA_227963.2878	949
0None_none_TMMA_227963.2879	368
0None_none_TMMA_227963.2880	89
0None_none_TMMA_227963.2881	416
0None_none_TMMA_227963.2882	234
0None_none_TMMA_227963.2883	704
0None_none_TMMA_227963.2884	892
0None_none_TMMA_227963.2885	733
0None_none_TMMA_227963.2886	410
0None_none_TMMA_227963.2887	861
0None_none_TMMA_227963.2888	491
0None_none_TMMA_227963.2889	967
0None_none_TMMA_227963.2890	445
0None_none_TMMA_227963.2891	609
0None_none_TMMA_227963.2892	216
0None_none_TMMA_227963.2893	245
0None_none_TMMA_227963.2894	670
0None_none_TMMA_227963.2895	340
0None_none_TMMA_227963.2896	536
0None_none_TMMA_227963.2897	590
0None_none_TMMA_227963.2898	366
0None_none_TMMA_227963.2899	397
0None_none_TMMA_227963.2900	581
0None_none_TMMA_227963.2901	509
0None_none_TMMA_227963.2902	381
0None_none_TMMA_227963.2903	446
0None_none_TMMA_227963.2904	186
0None_none_TMMA_227963.2905	167
0None_none_TMMA_227963.2906	348
0None_none_TMMA_227963.2907	392
0None_none_TMMA_227963.2908	584
0None_none_TMMA_227963.2909	479
0None_none_TMMA_227963.2910	455
0None_none_TMMA_227963.2911	376
0None_none_TMMA_227963.2912	909
0None_none_TMMA_227963.2913	445
0None_none_TMMA_227963.2914	736
0None_none_TMMA_227963.2915	122
0None_none_TMMA_227963.2916	796
0None_none_TMMA_227963.2917	651
0None_none_TMMA_227963.2918	1037
0None_none_TMMA_227963.2919	757
0None_none_TMMA_227963.2920	347
0None_none_TMMA_227963.2921	615
0None_none_TMMA_227963.2922	230
0None_none_TMMA_227963.2923	450
0None_none_TMMA_227963.2924	687
0None_none_TMMA_227963.2925	321
0None_none_TMMA_227963.2926	465
0None_none_TMMA_227963.2927	283
0None_none_TMMA_227963.2928	581
0None_none_TMMA_227963.2929	528
0None_none_TMMA_227963.2930	755
0None_none_TMMA_227963.2931	842
0None_none_TMMA_227963.2932	465
0None_none_TMMA_227963.2933	662
0None_none_TMMA_227963.2934	374
0None_none_TMMA_227963.2935	548
0None_none_TMMA_227963.2936	561
0None_none_TMMA_227963.2937	777
0None_none_TMMA_227963.2938	555
0None_none_TMMA_227963.2939	381
0None_none_TMMA_227963.2940	902
0None_none_TMMA_227963.2941	413
0None_none_TMMA_227963.2942	419
0None_none_TMMA_227963.2943	577
0None_none_TMMA_227963.2944	782
0None_none_TMMA_227963.2945	685
0None_none_TMMA_227963.2946	216
0None_none_TMMA_227963.2947	424
0None_none_TMMA_227963.2948	170
0None_none_TMMA_227963.2949	844
0None_none_TMMA_227963.2950	432
0None_none_TMMA_227963.2951	130
0None_none_TMMA_227963.2952	371
0None_none_TMMA_227963.2953	40
0None_none_TMMA_227963.2954	101
0None_none_TMMA_227963.2955	800
0None_none_TMMA_227963.2956	491
0None_none_TMMA_227963.2957	292
0None_none_TMMA_227963.2958	584
0None_none_TMMA_227963.2959	423
0None_none_TMMA_227963.2960	418
0None_none_TMMA_227963.2961	755
0None_none_TMMA_227963.2962	591
0None_none_TMMA_227963.2963	544
0None_none_TMMA_227963.2964	980
0None_none_TMMA_227963.2965	700
0None_none_TMMA_227963.2966	518
0None_none_TMMA_227963.2967	363
0None_none_TMMA_227963.2968	224
0None_none_TMMA_227963.2969	352
0None_none_TMMA_227963.2970	506
0None_none_TMMA_227963.2971	428
0None_none_TMMA_227963.2972	748
0None_none_TMMA_227963.2973	595
0None_none_TMMA_227963.2974	509
0None_none_TMMA_227963.2975	215
0None_none_TMMA_227963.2976	513
0None_none_TMMA_227963.2977	273
0None_none_TMMA_227963.2979	261
0None_none_TMMA_227963.2980	558
0None_none_TMMA_227963.2981	617
0None_none_TMMA_227963.2982	381
0None_none_TMMA_227963.2983	277
0None_none_TMMA_227963.2984	600
0None_none_TMMA_227963.2985	824
0None_none_TMMA_227963.2986	805
0None_none_TMMA_227963.2987	426
0None_none_TMMA_227963.2988	772
0None_none_TMMA_227963.2989	446
0None_none_TMMA_227963.2990	353
0None_none_TMMA_227963.2991	315
0None_none_TMMA_227963.2992	173
0None_none_TMMA_227963.2993	436
0None_none_TMMA_227963.2994	672
0None_none_TMMA_227963.2995	613
0None_none_TMMA_227963.2996	1083
0None_none_TMMA_227963.2997	521
0None_none_TMMA_227963.2998	542
0None_none_TMMA_227963.2999	301
0None_none_TMMA_227963.3000	208
0None_none_TMMB_227963.3138	1
0None_none_TMMB_227963.3148	1
0None_none_TMMB_227963.3159	7
0None_none_TMMB_227963.3298	34
0None_none_TMMB_227963.3301	1
0None_none_U2A_227963.1512	35
0None_none_U2A_227963.1677	39
0None_none_U2A_227963.1748	18
0None_none_U2B_227963.1167	9
0None_none_U2B_227963.1173	3
0None_none_U2B_227963.1392	56
0Safe_safe_ACOCA_227963.4776	382
0Safe_safe_ACOCA_227963.4870	486
0Safe_safe_DTKPA_227963.7059	1
0Safe_safe_DTKPA_227963.7098	6
0Safe_safe_DTKPB_227963.7153	1
0Safe_safe_DTKPB_227963.7233	1
0Safe_safe_DTKPB_227963.7489	1
0Safe_safe_GEA_227963.3383	1
0Safe_safe_GEA_227963.3651	1
0Safe_safe_GEA_227963.3655	1
0Safe_safe_GEA_227963.3690	1
0Safe_safe_GEA_227963.3695	1
0Safe_safe_GEA_227963.3708	2
0Safe_safe_GEA_227963.3712	1
0Safe_safe_GEA_227963.3741	1
0Safe_safe_GEB_227963.3825	1
0Safe_safe_GEB_227963.3826	2
0Safe_safe_GEB_227963.3920	1
0Safe_safe_GEB_227963.3955	2
0Safe_safe_GEB_227963.4017	1
0Safe_safe_GEB_227963.4040	669
0Safe_safe_GEB_227963.4066	1
0Safe_safe_MPA_227963.4130	1
0Safe_safe_MPA_227963.4178	1
0Safe_safe_MPA_227963.4281	1
0Safe_safe_MPA_227963.4426	1
0Safe_safe_MPA_227963.4430	1
0Safe_safe_MPA_227963.4464	1
0Safe_safe_MPA_227963.4470	589
0Safe_safe_MPA_227963.4488	425
0Safe_safe_MPB_227963.5658	1
0Safe_safe_MPB_227963.5660	2
0Safe_safe_MPB_227963.5662	1
0Safe_safe_MPB_227963.5686	1
0Safe_safe_MPB_227963.5698	1
0Safe_safe_MPB_227963.5705	1
0Safe_safe_MPB_227963.5707	2
0Safe_safe_MPB_227963.5724	1
0Safe_safe_MPB_227963.5743	1
0Safe_safe_MPB_227963.5760	1
0Safe_safe_MPB_227963.5764	1
0Safe_safe_MPB_227963.5778	235
0Safe_safe_MPB_227963.5786	1
0Safe_safe_MPB_227963.5843	1
0Safe_safe_MPB_227963.5857	1
0Safe_safe_MPB_227963.5866	1
0Safe_safe_MPB_227963.5878	1
0Safe_safe_MPB_227963.5881	2
0Safe_safe_MPB_227963.5887	1
0Safe_safe_MPB_227963.5902	2
0Safe_safe_MPB_227963.5923	321
0Safe_safe_MPB_227963.5938	1
0Safe_safe_MPB_227963.5948	1
0Safe_safe_MPB_227963.5961	1
0Safe_safe_MPB_227963.5992	1
0Safe_safe_MU1A_227963.1926	649
0Safe_safe_MU1A_227963.1959	297
0Safe_safe_MU1A_227963.2199	11
0Safe_safe_MU1B_227963.800	1
0Safe_safe_MU1B_227963.818	1
0Safe_safe_MU1B_227963.998	6
0Safe_safe_MU2A_227963.2272	1
0Safe_safe_MU2A_227963.2288	1
0Safe_safe_MU2A_227963.2302	14
0Safe_safe_MU2A_227963.2312	1
0Safe_safe_MU2A_227963.2388	13
0Safe_safe_MU2A_227963.2447	1
0Safe_safe_MU2A_227963.2454	694
0Safe_safe_MU2A_227963.2547	15
0Safe_safe_MU2A_227963.2548	628
0Safe_safe_MU2A_227963.2580	1
0Safe_safe_SPA_227963.5267	1
0Safe_safe_SPA_227963.5294	1
0Safe_safe_SPA_227963.5296	1
0Safe_safe_SPA_227963.5333	1
0Safe_safe_SPA_227963.5342	730
0Safe_safe_SPA_227963.5429	1
0Safe_safe_SPA_227963.5432	1
0Safe_safe_SPA_227963.5433	4
0Safe_safe_SPA_227963.5482	1
0Safe_safe_SPA_227963.5536	1
0Safe_safe_SPA_227963.5569	1
0Safe_safe_SPB_227963.6059	1
0Safe_safe_SPB_227963.6237	1
0Safe_safe_SPB_227963.6259	1
0Safe_safe_SPB_227963.6305	1
0Safe_safe_TMMA_227963.2626	329
0Safe_safe_TMMA_227963.2627	339
0Safe_safe_TMMA_227963.2628	620
0Safe_safe_TMMA_227963.2629	216
0Safe_safe_TMMA_227963.2630	532
0Safe_safe_TMMA_227963.2631	411
0Safe_safe_TMMA_227963.2632	606
0Safe_safe_TMMA_227963.2633	292
0Safe_safe_TMMA_227963.2634	166
0Safe_safe_TMMA_227963.2635	301
0Safe_safe_TMMA_227963.2636	299
0Safe_safe_TMMA_227963.2637	451
0Safe_safe_TMMA_227963.2638	362
0Safe_safe_TMMA_227963.2639	434
0Safe_safe_TMMA_227963.2640	319
0Safe_safe_TMMA_227963.2641	623
0Safe_safe_TMMA_227963.2642	167
0Safe_safe_TMMA_227963.2643	231
0Safe_safe_TMMA_227963.2644	738
0Safe_safe_TMMA_227963.2645	645
0Safe_safe_TMMA_227963.2646	793
0Safe_safe_TMMA_227963.2647	521
0Safe_safe_TMMA_227963.2648	374
0Safe_safe_TMMA_227963.2649	19
0Safe_safe_TMMA_227963.2650	146
0Safe_safe_TMMA_227963.2651	100
0Safe_safe_TMMA_227963.2652	211
0Safe_safe_TMMA_227963.2653	271
0Safe_safe_TMMA_227963.2654	424
0Safe_safe_TMMA_227963.2655	579
0Safe_safe_TMMA_227963.2656	467
0Safe_safe_TMMA_227963.2657	711
0Safe_safe_TMMA_227963.2658	530
0Safe_safe_TMMA_227963.2659	351
0Safe_safe_TMMA_227963.2660	374
0Safe_safe_TMMA_227963.2661	492
0Safe_safe_TMMA_227963.2662	660
0Safe_safe_TMMA_227963.2663	525
0Safe_safe_TMMA_227963.2664	441
0Safe_safe_TMMA_227963.2665	356
0Safe_safe_TMMA_227963.2666	330
0Safe_safe_TMMA_227963.2667	387
0Safe_safe_TMMA_227963.2668	324
0Safe_safe_TMMA_227963.2669	390
0Safe_safe_TMMA_227963.2670	513
0Safe_safe_TMMA_227963.2671	549
0Safe_safe_TMMA_227963.2672	814
0Safe_safe_TMMA_227963.2673	343
0Safe_safe_TMMA_227963.2674	415
0Safe_safe_TMMA_227963.2675	569
0Safe_safe_TMMA_227963.2676	717
0Safe_safe_TMMA_227963.2677	393
0Safe_safe_TMMA_227963.2678	378
0Safe_safe_TMMA_227963.2679	263
0Safe_safe_TMMA_227963.2680	886
0Safe_safe_TMMA_227963.2681	488
0Safe_safe_TMMA_227963.2682	747
0Safe_safe_TMMA_227963.2683	554
0Safe_safe_TMMA_227963.2684	391
0Safe_safe_TMMA_227963.2685	650
0Safe_safe_TMMA_227963.2686	850
0Safe_safe_TMMA_227963.2687	469
0Safe_safe_TMMA_227963.2688	531
0Safe_safe_TMMA_227963.2689	429
0Safe_safe_TMMA_227963.2690	621
0Safe_safe_TMMA_227963.2691	519
0Safe_safe_TMMA_227963.2692	749
0Safe_safe_TMMA_227963.2693	567
0Safe_safe_TMMA_227963.2694	171
0Safe_safe_TMMA_227963.2695	381
0Safe_safe_TMMA_227963.2696	448
0Safe_safe_TMMA_227963.2697	319
0Safe_safe_TMMA_227963.2698	218
0Safe_safe_TMMA_227963.2699	874
0Safe_safe_TMMA_227963.2700	730
0Safe_safe_TMMA_227963.2701	486
0Safe_safe_TMMA_227963.2702	834
0Safe_safe_TMMA_227963.2703	198
0Safe_safe_TMMA_227963.2704	113
0Safe_safe_TMMA_227963.2705	507
0Safe_safe_TMMA_227963.2706	457
0Safe_safe_TMMA_227963.2707	542
0Safe_safe_TMMA_227963.2708	253
0Safe_safe_TMMA_227963.2709	78
0Safe_safe_TMMA_227963.2710	340
0Safe_safe_TMMA_227963.2711	431
0Safe_safe_TMMA_227963.2712	318
0Safe_safe_TMMA_227963.2713	348
0Safe_safe_TMMA_227963.2714	643
0Safe_safe_TMMA_227963.2715	443
0Safe_safe_TMMA_227963.2716	821
0Safe_safe_TMMA_227963.2717	124
0Safe_safe_TMMA_227963.2718	163
0Safe_safe_TMMA_227963.2719	267
0Safe_safe_TMMA_227963.2720	377
0Safe_safe_TMMA_227963.2721	680
0Safe_safe_TMMA_227963.2722	134
0Safe_safe_TMMA_227963.2723	624
0Safe_safe_TMMA_227963.2724	679
0Safe_safe_TMMA_227963.2725	504
0Safe_safe_TMMA_227963.2726	1487
0Safe_safe_TMMA_227963.2727	627
0Safe_safe_TMMA_227963.2728	425
0Safe_safe_TMMA_227963.2729	327
0Safe_safe_TMMA_227963.2731	680
0Safe_safe_TMMA_227963.2732	446
0Safe_safe_TMMA_227963.2733	498
0Safe_safe_TMMA_227963.2734	242
0Safe_safe_TMMA_227963.2735	380
0Safe_safe_TMMA_227963.2736	566
0Safe_safe_TMMA_227963.2737	67
0Safe_safe_TMMA_227963.2738	321
0Safe_safe_TMMA_227963.2739	645
0Safe_safe_TMMA_227963.2740	486
0Safe_safe_TMMA_227963.2741	566
0Safe_safe_TMMA_227963.2742	235
0Safe_safe_TMMA_227963.2743	418
0Safe_safe_TMMA_227963.2744	448
0Safe_safe_TMMA_227963.2745	358
0Safe_safe_TMMA_227963.2746	1343
0Safe_safe_TMMA_227963.2747	737
0Safe_safe_TMMA_227963.2748	654
0Safe_safe_TMMA_227963.2749	448
0Safe_safe_TMMA_227963.2750	499
0Safe_safe_TMMA_227963.2751	318
0Safe_safe_TMMA_227963.2752	691
0Safe_safe_TMMA_227963.2753	564
0Safe_safe_TMMA_227963.2754	487
0Safe_safe_TMMA_227963.2755	360
0Safe_safe_TMMA_227963.2756	902
0Safe_safe_TMMA_227963.2757	497
0Safe_safe_TMMA_227963.2758	618
0Safe_safe_TMMA_227963.2759	355
0Safe_safe_TMMA_227963.2760	368
0Safe_safe_TMMA_227963.2761	353
0Safe_safe_TMMA_227963.2762	1104
0Safe_safe_TMMA_227963.2763	319
0Safe_safe_TMMA_227963.2764	509
0Safe_safe_TMMA_227963.2765	269
0Safe_safe_TMMA_227963.2766	253
0Safe_safe_TMMA_227963.2767	329
0Safe_safe_TMMA_227963.2768	672
0Safe_safe_TMMA_227963.2769	923
0Safe_safe_TMMA_227963.2770	537
0Safe_safe_TMMA_227963.2771	370
0Safe_safe_TMMA_227963.2772	574
0Safe_safe_TMMA_227963.2773	825
0Safe_safe_TMMA_227963.2774	461
0Safe_safe_TMMA_227963.2775	344
0Safe_safe_TMMA_227963.2776	669
0Safe_safe_TMMA_227963.2777	382
0Safe_safe_TMMA_227963.2778	299
0Safe_safe_TMMA_227963.2779	263
0Safe_safe_TMMA_227963.2780	501
0Safe_safe_TMMA_227963.2781	425
0Safe_safe_TMMA_227963.2782	309
0Safe_safe_TMMA_227963.2783	267
0Safe_safe_TMMA_227963.2784	560
0Safe_safe_TMMA_227963.2785	340
0Safe_safe_TMMA_227963.2786	588
0Safe_safe_TMMA_227963.2787	173
0Safe_safe_TMMA_227963.2788	243
0Safe_safe_TMMA_227963.2789	464
0Safe_safe_TMMA_227963.2790	850
0Safe_safe_TMMA_227963.2791	587
0Safe_safe_TMMA_227963.2792	259
0Safe_safe_TMMA_227963.2793	706
0Safe_safe_TMMA_227963.2794	239
0Safe_safe_TMMA_227963.2795	526
0Safe_safe_TMMA_227963.2796	529
0Safe_safe_TMMA_227963.2797	435
0Safe_safe_TMMA_227963.2798	583
0Safe_safe_TMMA_227963.2799	548
0Safe_safe_TMMA_227963.2800	381
0Safe_safe_TMMA_227963.2801	257
0Safe_safe_TMMA_227963.2802	330
0Safe_safe_TMMA_227963.2803	278
0Safe_safe_TMMA_227963.2804	201
0Safe_safe_TMMA_227963.2805	440
0Safe_safe_TMMA_227963.2806	525
0Safe_safe_TMMA_227963.2807	412
0Safe_safe_TMMA_227963.2808	412
0Safe_safe_TMMA_227963.2809	391
0Safe_safe_TMMA_227963.2810	694
0Safe_safe_TMMA_227963.2811	606
0Safe_safe_TMMA_227963.2812	217
0Safe_safe_TMMA_227963.2813	433
0Safe_safe_TMMA_227963.2814	397
0Safe_safe_TMMA_227963.2815	215
0Safe_safe_TMMA_227963.2816	224
0Safe_safe_TMMA_227963.2817	600
0Safe_safe_TMMA_227963.2818	700
0Safe_safe_TMMA_227963.2819	328
0Safe_safe_TMMA_227963.2820	365
0Safe_safe_TMMA_227963.2821	250
0Safe_safe_TMMA_227963.2822	301
0Safe_safe_TMMA_227963.2823	687
0Safe_safe_TMMA_227963.2824	476
0Safe_safe_TMMA_227963.2825	297
0Safe_safe_TMMA_227963.2826	681
0Safe_safe_TMMA_227963.2827	339
0Safe_safe_TMMA_227963.2828	679
0Safe_safe_TMMA_227963.2829	568
0Safe_safe_TMMA_227963.2830	406
0Safe_safe_TMMA_227963.2831	125
0Safe_safe_TMMA_227963.2832	325
0Safe_safe_TMMA_227963.2833	627
0Safe_safe_TMMA_227963.2834	439
0Safe_safe_TMMA_227963.2835	234
0Safe_safe_TMMA_227963.2836	477
0Safe_safe_TMMA_227963.2837	142
0Safe_safe_TMMA_227963.2838	484
0Safe_safe_TMMA_227963.2839	587
0Safe_safe_TMMA_227963.2840	556
0Safe_safe_TMMA_227963.2841	831
0Safe_safe_TMMA_227963.2842	270
0Safe_safe_TMMA_227963.2843	246
0Safe_safe_TMMA_227963.2844	431
0Safe_safe_TMMA_227963.2845	899
0Safe_safe_TMMA_227963.2846	338
0Safe_safe_TMMA_227963.2847	920
0Safe_safe_TMMA_227963.2848	353
0Safe_safe_TMMA_227963.2849	470
0Safe_safe_TMMA_227963.2850	454
0Safe_safe_TMMA_227963.2851	279
0Safe_safe_TMMA_227963.2852	313
0Safe_safe_TMMA_227963.2853	500
0Safe_safe_TMMA_227963.2854	385
0Safe_safe_TMMA_227963.2855	337
0Safe_safe_TMMA_227963.2856	589
0Safe_safe_TMMA_227963.2857	244
0Safe_safe_TMMA_227963.2858	375
0Safe_safe_TMMA_227963.2859	144
0Safe_safe_TMMA_227963.2860	647
0Safe_safe_TMMA_227963.2861	649
0Safe_safe_TMMA_227963.2862	549
0Safe_safe_TMMA_227963.2863	379
0Safe_safe_TMMA_227963.2864	648
0Safe_safe_TMMA_227963.2865	628
0Safe_safe_TMMA_227963.2866	681
0Safe_safe_TMMA_227963.2867	549
0Safe_safe_TMMA_227963.2868	492
0Safe_safe_TMMA_227963.2869	334
0Safe_safe_TMMA_227963.2870	685
0Safe_safe_TMMA_227963.2871	355
0Safe_safe_TMMA_227963.2872	477
0Safe_safe_TMMA_227963.2873	158
0Safe_safe_TMMA_227963.2874	170
0Safe_safe_TMMA_227963.2875	575
0Safe_safe_TMMA_227963.2876	392
0Safe_safe_TMMA_227963.2877	216
0Safe_safe_TMMA_227963.2878	441
0Safe_safe_TMMA_227963.2879	534
0Safe_safe_TMMA_227963.2880	664
0Safe_safe_TMMA_227963.2881	630
0Safe_safe_TMMA_227963.2882	578
0Safe_safe_TMMA_227963.2883	227
0Safe_safe_TMMA_227963.2884	551
0Safe_safe_TMMA_227963.2885	509
0Safe_safe_TMMA_227963.2886	335
0Safe_safe_TMMA_227963.2887	501
0Safe_safe_TMMA_227963.2888	398
0Safe_safe_TMMA_227963.2889	430
0Safe_safe_TMMA_227963.2890	523
0Safe_safe_TMMA_227963.2891	298
0Safe_safe_TMMA_227963.2892	517
0Safe_safe_TMMA_227963.2893	432
0Safe_safe_TMMA_227963.2894	355
0Safe_safe_TMMA_227963.2895	398
0Safe_safe_TMMA_227963.2896	770
0Safe_safe_TMMA_227963.2897	640
0Safe_safe_TMMA_227963.2898	304
0Safe_safe_TMMA_227963.2899	713
0Safe_safe_TMMA_227963.2900	195
0Safe_safe_TMMA_227963.2901	355
0Safe_safe_TMMA_227963.2902	445
0Safe_safe_TMMA_227963.2903	511
0Safe_safe_TMMA_227963.2904	503
0Safe_safe_TMMA_227963.2905	566
0Safe_safe_TMMA_227963.2906	1006
0Safe_safe_TMMA_227963.2907	629
0Safe_safe_TMMA_227963.2908	1033
0Safe_safe_TMMA_227963.2909	298
0Safe_safe_TMMA_227963.2910	434
0Safe_safe_TMMA_227963.2911	642
0Safe_safe_TMMA_227963.2912	107
0Safe_safe_TMMA_227963.2913	271
0Safe_safe_TMMA_227963.2914	451
0Safe_safe_TMMA_227963.2915	660
0Safe_safe_TMMA_227963.2916	278
0Safe_safe_TMMA_227963.2917	321
0Safe_safe_TMMA_227963.2918	600
0Safe_safe_TMMA_227963.2919	547
0Safe_safe_TMMA_227963.2920	736
0Safe_safe_TMMA_227963.2921	742
0Safe_safe_TMMA_227963.2922	363
0Safe_safe_TMMA_227963.2923	601
0Safe_safe_TMMA_227963.2924	302
0Safe_safe_TMMA_227963.2925	482
0Safe_safe_TMMA_227963.2926	185
0Safe_safe_TMMA_227963.2927	330
0Safe_safe_TMMA_227963.2928	228
0Safe_safe_TMMA_227963.2929	380
0Safe_safe_TMMA_227963.2930	106
0Safe_safe_TMMA_227963.2931	382
0Safe_safe_TMMA_227963.2932	237
0Safe_safe_TMMA_227963.2933	871
0Safe_safe_TMMA_227963.2934	400
0Safe_safe_TMMA_227963.2935	475
0Safe_safe_TMMA_227963.2936	469
0Safe_safe_TMMA_227963.2937	389
0Safe_safe_TMMA_227963.2938	513
0Safe_safe_TMMA_227963.2939	935
0Safe_safe_TMMA_227963.2940	294
0Safe_safe_TMMA_227963.2941	600
0Safe_safe_TMMA_227963.2942	655
0Safe_safe_TMMA_227963.2943	352
0Safe_safe_TMMA_227963.2944	289
0Safe_safe_TMMA_227963.2945	185
0Safe_safe_TMMA_227963.2946	628
0Safe_safe_TMMA_227963.2947	290
0Safe_safe_TMMA_227963.2948	317
0Safe_safe_TMMA_227963.2949	818
0Safe_safe_TMMA_227963.2950	578
0Safe_safe_TMMA_227963.2951	401
0Safe_safe_TMMA_227963.2952	343
0Safe_safe_TMMA_227963.2953	251
0Safe_safe_TMMA_227963.2954	473
0Safe_safe_TMMA_227963.2955	555
0Safe_safe_TMMA_227963.2956	1160
0Safe_safe_TMMA_227963.2957	597
0Safe_safe_TMMA_227963.2958	566
0Safe_safe_TMMA_227963.2959	143
0Safe_safe_TMMA_227963.2960	535
0Safe_safe_TMMA_227963.2961	456
0Safe_safe_TMMA_227963.2962	651
0Safe_safe_TMMA_227963.2963	327
0Safe_safe_TMMA_227963.2964	431
0Safe_safe_TMMA_227963.2965	153
0Safe_safe_TMMA_227963.2966	319
0Safe_safe_TMMA_227963.2967	305
0Safe_safe_TMMA_227963.2968	800
0Safe_safe_TMMA_227963.2969	1048
0Safe_safe_TMMA_227963.2970	591
0Safe_safe_TMMA_227963.2971	875
0Safe_safe_TMMA_227963.2972	1495
0Safe_safe_TMMA_227963.2973	575
0Safe_safe_TMMA_227963.2974	90
0Safe_safe_TMMA_227963.2975	339
0Safe_safe_TMMA_227963.2976	531
0Safe_safe_TMMA_227963.2977	468
0Safe_safe_TMMA_227963.2978	393
0Safe_safe_TMMA_227963.2979	356
0Safe_safe_TMMA_227963.2980	452
0Safe_safe_TMMA_227963.2981	295
0Safe_safe_TMMA_227963.2982	558
0Safe_safe_TMMA_227963.2983	261
0Safe_safe_TMMA_227963.2984	546
0Safe_safe_TMMA_227963.2985	890
0Safe_safe_TMMA_227963.2986	431
0Safe_safe_TMMA_227963.2987	516
0Safe_safe_TMMA_227963.2988	79
0Safe_safe_TMMA_227963.2989	94
0Safe_safe_TMMA_227963.2990	262
0Safe_safe_TMMA_227963.2991	262
0Safe_safe_TMMA_227963.2992	435
0Safe_safe_TMMA_227963.2993	632
0Safe_safe_TMMA_227963.2995	575
0Safe_safe_TMMA_227963.2996	277
0Safe_safe_TMMA_227963.2997	193
0Safe_safe_TMMA_227963.2998	692
0Safe_safe_TMMA_227963.2999	733
0Safe_safe_TMMA_227963.3000	546
0Safe_safe_TMMB_227963.3072	1
0Safe_safe_TMMB_227963.3162	3
0Safe_safe_TMMB_227963.3171	3
0Safe_safe_TMMB_227963.3176	1
0Safe_safe_TMMB_227963.3222	1
0Safe_safe_U1A_227963.6603	2
0Safe_safe_U1B_227963.588	321
0Safe_safe_U2A_227963.1662	1
0Safe_safe_U2A_227963.1687	47
0Safe_safe_U2A_227963.1697	301
0Safe_safe_U2A_227963.1784	1
0Safe_safe_U2A_227963.1838	14
0Safe_safe_U2B_227963.1249	2
0Safe_safe_U2B_227963.1252	2
0Safe_safe_U2B_227963.1258	13
0Safe_safe_U2B_227963.1283	1
0Safe_safe_U2B_227963.1373	640
ENSMUSG00000000127_Fer_DTKPB_116315.5	1
ENSMUSG00000000127_Fer_DTKPB_116320.10	1
ENSMUSG00000000131_Xpo6_TMMA_201480.1	353
ENSMUSG00000000131_Xpo6_TMMA_201481.2	555
ENSMUSG00000000131_Xpo6_TMMA_201482.3	281
ENSMUSG00000000131_Xpo6_TMMA_201483.4	514
ENSMUSG00000000131_Xpo6_TMMA_201484.5	410
ENSMUSG00000000131_Xpo6_TMMA_201485.6	745
ENSMUSG00000000131_Xpo6_TMMA_201486.7	79
ENSMUSG00000000131_Xpo6_TMMA_201487.8	624
ENSMUSG00000000131_Xpo6_TMMA_201488.9	417
ENSMUSG00000000131_Xpo6_TMMA_201489.10	568
ENSMUSG00000000182_Fgf23_ACOCB_167295.4	1
ENSMUSG00000000194_Gpr107_TMMA_23942.1	483
ENSMUSG00000000194_Gpr107_TMMA_23943.2	458
ENSMUSG00000000194_Gpr107_TMMA_23944.3	87
ENSMUSG00000000194_Gpr107_TMMA_23945.4	469
ENSMUSG00000000194_Gpr107_TMMA_23946.5	401
ENSMUSG00000000194_Gpr107_TMMA_23947.6	270
ENSMUSG00000000194_Gpr107_TMMA_23948.7	1102
ENSMUSG00000000194_Gpr107_TMMA_23949.8	196
ENSMUSG00000000194_Gpr107_TMMA_23950.9	391
ENSMUSG00000000194_Gpr107_TMMA_23951.10	358
ENSMUSG00000000223_Drp2_TMMB_187207.9	1
ENSMUSG00000000318_Clec10a_SPB_156261.1	1
ENSMUSG00000000325_Arvcf_TMMA_114183.1	633
ENSMUSG00000000325_Arvcf_TMMA_114184.2	308
ENSMUSG00000000325_Arvcf_TMMA_114185.3	404
ENSMUSG00000000325_Arvcf_TMMA_114186.4	279
ENSMUSG00000000325_Arvcf_TMMA_114187.5	369
ENSMUSG00000000325_Arvcf_TMMA_114188.6	426
ENSMUSG00000000325_Arvcf_TMMA_114189.7	307
ENSMUSG00000000325_Arvcf_TMMA_114190.8	266
ENSMUSG00000000325_Arvcf_TMMA_114191.9	320
ENSMUSG00000000325_Arvcf_TMMA_114192.10	1029
ENSMUSG00000000340_Dbt_TMMA_173603.1	368
ENSMUSG00000000340_Dbt_TMMA_173604.2	382
ENSMUSG00000000340_Dbt_TMMA_173605.3	748
ENSMUSG00000000340_Dbt_TMMA_173606.4	597
ENSMUSG00000000340_Dbt_TMMA_173607.5	422
ENSMUSG00000000340_Dbt_TMMA_173608.6	439
ENSMUSG00000000340_Dbt_TMMA_173609.7	1055
ENSMUSG00000000340_Dbt_TMMA_173610.8	402
ENSMUSG00000000340_Dbt_TMMA_173611.9	341
ENSMUSG00000000340_Dbt_TMMA_173612.10	562
ENSMUSG00000000359_Rem1_TMMA_29922.1	377
ENSMUSG00000000359_Rem1_TMMA_29923.2	879
ENSMUSG00000000359_Rem1_TMMA_29924.3	456
ENSMUSG00000000359_Rem1_TMMA_29925.4	186
ENSMUSG00000000359_Rem1_TMMA_29926.5	148
ENSMUSG00000000359_Rem1_TMMA_29927.6	773
ENSMUSG00000000359_Rem1_TMMA_29928.7	477
ENSMUSG00000000359_Rem1_TMMA_29929.8	660
ENSMUSG00000000359_Rem1_TMMA_29930.9	296
ENSMUSG00000000359_Rem1_TMMA_29931.10	508
ENSMUSG00000000374_Trappc10_TMMA_88974.1	342
ENSMUSG00000000374_Trappc10_TMMA_88975.2	263
ENSMUSG00000000374_Trappc10_TMMA_88976.3	342
ENSMUSG00000000374_Trappc10_TMMA_88977.4	259
ENSMUSG00000000374_Trappc10_TMMA_88978.5	135
ENSMUSG00000000374_Trappc10_TMMA_88979.6	534
ENSMUSG00000000374_Trappc10_TMMA_88980.7	58
ENSMUSG00000000374_Trappc10_TMMA_88981.8	519
ENSMUSG00000000374_Trappc10_TMMA_88982.9	354
ENSMUSG00000000374_Trappc10_TMMA_88983.10	147
ENSMUSG00000000385_Tmprss2_ACOCB_62910.10	1
ENSMUSG00000000538_Tom1l2_MU1A_220883.10	1
ENSMUSG00000000552_Zfp385a_MPB_61952.2	1
ENSMUSG00000000568_Hnrnpd_TMMA_113024.1	265
ENSMUSG00000000568_Hnrnpd_TMMA_113025.2	412
ENSMUSG00000000568_Hnrnpd_TMMA_113026.3	920
ENSMUSG00000000568_Hnrnpd_TMMA_113027.4	472
ENSMUSG00000000568_Hnrnpd_TMMA_113028.5	453
ENSMUSG00000000568_Hnrnpd_TMMA_113029.6	368
ENSMUSG00000000568_Hnrnpd_TMMA_113030.7	147
ENSMUSG00000000568_Hnrnpd_TMMA_113031.8	642
ENSMUSG00000000568_Hnrnpd_TMMA_113032.9	363
ENSMUSG00000000568_Hnrnpd_TMMA_113033.10	367
ENSMUSG00000000579_Dynlt1c_TMMB_103251.1	369
ENSMUSG00000000579_Dynlt1c_TMMB_103252.2	334
ENSMUSG00000000579_Dynlt1c_TMMB_103253.3	529
ENSMUSG00000000579_Dynlt1c_TMMB_103254.4	183
ENSMUSG00000000579_Dynlt1c_TMMB_103255.5	512
ENSMUSG00000000579_Dynlt1c_TMMB_103256.6	430
ENSMUSG00000000579_Dynlt1c_TMMB_103257.7	364
ENSMUSG00000000579_Dynlt1c_TMMB_103260.10	512
ENSMUSG00000000690_Hoxb6_GEB_173494.2	1
ENSMUSG00000000740_Rpl13_TMMA_217565.1	1175
ENSMUSG00000000740_Rpl13_TMMA_217566.2	356
ENSMUSG00000000740_Rpl13_TMMA_217567.3	547
ENSMUSG00000000740_Rpl13_TMMA_217568.4	205
ENSMUSG00000000740_Rpl13_TMMA_217569.5	362
ENSMUSG00000000740_Rpl13_TMMA_217570.6	818
ENSMUSG00000000740_Rpl13_TMMA_217571.7	390
ENSMUSG00000000740_Rpl13_TMMA_217572.8	912
ENSMUSG00000000740_Rpl13_TMMA_217573.9	558
ENSMUSG00000000740_Rpl13_TMMA_217574.10	291
ENSMUSG00000000811_Txnrd3_TMMA_176133.1	284
ENSMUSG00000000811_Txnrd3_TMMA_176134.2	746
ENSMUSG00000000811_Txnrd3_TMMA_176135.3	663
ENSMUSG00000000811_Txnrd3_TMMA_176136.4	653
ENSMUSG00000000811_Txnrd3_TMMA_176137.5	646
ENSMUSG00000000811_Txnrd3_TMMA_176138.6	240
ENSMUSG00000000811_Txnrd3_TMMA_176139.7	416
ENSMUSG00000000811_Txnrd3_TMMA_176140.8	309
ENSMUSG00000000811_Txnrd3_TMMA_176141.9	674
ENSMUSG00000000811_Txnrd3_TMMA_176142.10	838
ENSMUSG00000000838_Fmr1_GEB_7116.3	1
ENSMUSG00000000881_Dlg3_SPA_40021.7	1
ENSMUSG00000000889_Dbh_DTKPB_40014.10	17
ENSMUSG00000000902_Smarcb1_U1B_102466.7	1
ENSMUSG00000000915_Hip1r_MPA_187430.2	1
ENSMUSG00000000976_Heatr6_U1A_18415.1	1
ENSMUSG00000001029_Icam2_MPB_80527.6	1
ENSMUSG00000001053_N4bp3_TMMA_224004.1	401
ENSMUSG00000001053_N4bp3_TMMA_224005.2	475
ENSMUSG00000001053_N4bp3_TMMA_224006.3	313
ENSMUSG00000001053_N4bp3_TMMA_224007.4	150
ENSMUSG00000001053_N4bp3_TMMA_224008.5	471
ENSMUSG00000001053_N4bp3_TMMA_224009.6	356
ENSMUSG00000001053_N4bp3_TMMA_224010.7	482
ENSMUSG00000001053_N4bp3_TMMA_224011.8	244
ENSMUSG00000001053_N4bp3_TMMA_224012.9	329
ENSMUSG00000001053_N4bp3_TMMA_224013.10	496
ENSMUSG00000001089_Luzp1_TMMA_29682.1	337
ENSMUSG00000001089_Luzp1_TMMA_29683.2	332
ENSMUSG00000001089_Luzp1_TMMA_29684.3	295
ENSMUSG00000001089_Luzp1_TMMA_29685.4	357
ENSMUSG00000001089_Luzp1_TMMA_29686.5	150
ENSMUSG00000001089_Luzp1_TMMA_29687.6	227
ENSMUSG00000001089_Luzp1_TMMA_29688.7	353
ENSMUSG00000001089_Luzp1_TMMA_29689.8	441
ENSMUSG00000001089_Luzp1_TMMA_29690.9	608
ENSMUSG00000001089_Luzp1_TMMA_29691.10	204
ENSMUSG00000001100_Poldip2_TMMA_211595.1	283
ENSMUSG00000001100_Poldip2_TMMA_211596.2	510
ENSMUSG00000001100_Poldip2_TMMA_211597.3	314
ENSMUSG00000001100_Poldip2_TMMA_211598.4	516
ENSMUSG00000001100_Poldip2_TMMA_211599.5	560
ENSMUSG00000001100_Poldip2_TMMA_211600.6	509
ENSMUSG00000001100_Poldip2_TMMA_211601.7	350
ENSMUSG00000001100_Poldip2_TMMA_211602.8	133
ENSMUSG00000001100_Poldip2_TMMA_211603.9	466
ENSMUSG00000001100_Poldip2_TMMA_211604.10	239
ENSMUSG00000001120_Pcbp3_TMMA_152684.1	572
ENSMUSG00000001120_Pcbp3_TMMA_152685.2	212
ENSMUSG00000001120_Pcbp3_TMMA_152686.3	277
ENSMUSG00000001120_Pcbp3_TMMA_152687.4	336
ENSMUSG00000001120_Pcbp3_TMMA_152688.5	402
ENSMUSG00000001120_Pcbp3_TMMA_152689.6	333
ENSMUSG00000001120_Pcbp3_TMMA_152690.7	712
ENSMUSG00000001120_Pcbp3_TMMA_152691.8	861
ENSMUSG00000001120_Pcbp3_TMMA_152692.9	571
ENSMUSG00000001120_Pcbp3_TMMA_152693.10	1059
ENSMUSG00000001138_Cnnm3_MPB_67730.7	1
ENSMUSG00000001138_Cnnm3_MPB_67733.10	1
ENSMUSG00000001156_Mxd1_TMMA_9606.1	203
ENSMUSG00000001156_Mxd1_TMMA_9607.2	290
ENSMUSG00000001156_Mxd1_TMMA_9608.3	361
ENSMUSG00000001156_Mxd1_TMMA_9609.4	419
ENSMUSG00000001156_Mxd1_TMMA_9610.5	406
ENSMUSG00000001156_Mxd1_TMMA_9611.6	359
ENSMUSG00000001156_Mxd1_TMMA_9612.7	213
ENSMUSG00000001156_Mxd1_TMMA_9613.8	650
ENSMUSG00000001156_Mxd1_TMMA_9614.9	506
ENSMUSG00000001156_Mxd1_TMMA_9615.10	606
ENSMUSG00000001247_Lsr_TMMA_32034.1	303
ENSMUSG00000001247_Lsr_TMMA_32035.2	538
ENSMUSG00000001247_Lsr_TMMA_32036.3	508
ENSMUSG00000001247_Lsr_TMMA_32037.4	181
ENSMUSG00000001247_Lsr_TMMA_32038.5	130
ENSMUSG00000001247_Lsr_TMMA_32039.6	588
ENSMUSG00000001247_Lsr_TMMA_32040.7	636
ENSMUSG00000001247_Lsr_TMMA_32041.8	488
ENSMUSG00000001247_Lsr_TMMA_32042.9	231
ENSMUSG00000001247_Lsr_TMMA_32043.10	690
ENSMUSG00000001285_Myg1_TMMA_117779.1	597
ENSMUSG00000001285_Myg1_TMMA_117780.2	457
ENSMUSG00000001285_Myg1_TMMA_117781.3	217
ENSMUSG00000001285_Myg1_TMMA_117782.4	280
ENSMUSG00000001285_Myg1_TMMA_117783.5	312
ENSMUSG00000001285_Myg1_TMMA_117784.6	195
ENSMUSG00000001285_Myg1_TMMA_117785.7	330
ENSMUSG00000001285_Myg1_TMMA_117786.8	263
ENSMUSG00000001285_Myg1_TMMA_117787.9	427
ENSMUSG00000001285_Myg1_TMMA_117788.10	514
ENSMUSG00000001334_Fndc5_MPB_45719.5	1
ENSMUSG00000001349_Cnn1_TMMA_189886.1	220
ENSMUSG00000001349_Cnn1_TMMA_189887.2	885
ENSMUSG00000001349_Cnn1_TMMA_189888.3	186
ENSMUSG00000001349_Cnn1_TMMA_189889.4	686
ENSMUSG00000001349_Cnn1_TMMA_189890.5	918
ENSMUSG00000001349_Cnn1_TMMA_189891.6	481
ENSMUSG00000001349_Cnn1_TMMA_189892.7	534
ENSMUSG00000001349_Cnn1_TMMA_189893.8	804
ENSMUSG00000001349_Cnn1_TMMA_189894.9	439
ENSMUSG00000001349_Cnn1_TMMA_189895.10	501
ENSMUSG00000001380_Hars_DTKPB_62828.8	1
ENSMUSG00000001415_Smg5_GEB_158422.2	1
ENSMUSG00000001416_Cct3_DTKPB_158404.4	1
ENSMUSG00000001417_Rhbg_TMMA_158411.1	101
ENSMUSG00000001417_Rhbg_TMMA_158412.2	318
ENSMUSG00000001417_Rhbg_TMMA_158413.3	252
ENSMUSG00000001417_Rhbg_TMMA_158414.4	647
ENSMUSG00000001417_Rhbg_TMMA_158415.5	32
ENSMUSG00000001417_Rhbg_TMMA_158416.6	469
ENSMUSG00000001417_Rhbg_TMMA_158417.7	152
ENSMUSG00000001417_Rhbg_TMMA_158418.8	960
ENSMUSG00000001417_Rhbg_TMMA_158419.9	335
ENSMUSG00000001417_Rhbg_TMMA_158420.10	738
ENSMUSG00000001445_Mrpl10_TMMA_184435.1	307
ENSMUSG00000001445_Mrpl10_TMMA_184436.2	481
ENSMUSG00000001445_Mrpl10_TMMA_184437.3	695
ENSMUSG00000001445_Mrpl10_TMMA_184438.4	389
ENSMUSG00000001445_Mrpl10_TMMA_184439.5	484
ENSMUSG00000001445_Mrpl10_TMMA_184440.6	343
ENSMUSG00000001445_Mrpl10_TMMA_184441.7	506
ENSMUSG00000001445_Mrpl10_TMMA_184442.8	248
ENSMUSG00000001445_Mrpl10_TMMA_184443.9	344
ENSMUSG00000001445_Mrpl10_TMMA_184444.10	363
ENSMUSG00000001472_Tcf25_SPA_99626.4	1
ENSMUSG00000001497_Pax9_TMMA_150684.1	279
ENSMUSG00000001497_Pax9_TMMA_150685.2	433
ENSMUSG00000001497_Pax9_TMMA_150686.3	279
ENSMUSG00000001497_Pax9_TMMA_150687.4	146
ENSMUSG00000001497_Pax9_TMMA_150688.5	545
ENSMUSG00000001497_Pax9_TMMA_150689.6	238
ENSMUSG00000001497_Pax9_TMMA_150690.7	222
ENSMUSG00000001497_Pax9_TMMA_150691.8	241
ENSMUSG00000001497_Pax9_TMMA_150692.9	519
ENSMUSG00000001497_Pax9_TMMA_150693.10	356
ENSMUSG00000001507_Itga3_TMMA_4304.1	314
ENSMUSG00000001507_Itga3_TMMA_4305.2	296
ENSMUSG00000001507_Itga3_TMMA_4306.3	416
ENSMUSG00000001507_Itga3_TMMA_4307.4	400
ENSMUSG00000001507_Itga3_TMMA_4308.5	339
ENSMUSG00000001507_Itga3_TMMA_4309.6	584
ENSMUSG00000001507_Itga3_TMMA_4310.7	264
ENSMUSG00000001507_Itga3_TMMA_4311.8	715
ENSMUSG00000001507_Itga3_TMMA_4312.9	379
ENSMUSG00000001507_Itga3_TMMA_4313.10	287
ENSMUSG00000001627_Ifrd1_MPB_103132.2	1
ENSMUSG00000001761_Smo_ACOCB_32766.3	1
ENSMUSG00000001768_Rin2_TMMA_198562.1	422
ENSMUSG00000001768_Rin2_TMMA_198563.2	188
ENSMUSG00000001768_Rin2_TMMA_198564.3	841
ENSMUSG00000001768_Rin2_TMMA_198565.4	179
ENSMUSG00000001768_Rin2_TMMA_198566.5	231
ENSMUSG00000001768_Rin2_TMMA_198567.6	550
ENSMUSG00000001768_Rin2_TMMA_198568.7	235
ENSMUSG00000001768_Rin2_TMMA_198569.8	508
ENSMUSG00000001768_Rin2_TMMA_198570.9	237
ENSMUSG00000001768_Rin2_TMMA_198571.10	544
ENSMUSG00000001785_Pwp1_GEB_99662.10	2
ENSMUSG00000001823_Hoxd12_GEA_39879.5	1
ENSMUSG00000001844_Zdhhc4_TMMB_98843.2	1
ENSMUSG00000001901_Kcnh6_DTKPB_139341.5	1
ENSMUSG00000001909_Trmt1_TMMA_139347.1	407
ENSMUSG00000001909_Trmt1_TMMA_139348.2	1057
ENSMUSG00000001909_Trmt1_TMMA_139349.3	114
ENSMUSG00000001909_Trmt1_TMMA_139350.4	91
ENSMUSG00000001909_Trmt1_TMMA_139351.5	479
ENSMUSG00000001909_Trmt1_TMMA_139352.6	340
ENSMUSG00000001909_Trmt1_TMMA_139353.7	453
ENSMUSG00000001909_Trmt1_TMMA_139354.8	365
ENSMUSG00000001909_Trmt1_TMMA_139355.9	463
ENSMUSG00000001909_Trmt1_TMMA_139356.10	358
ENSMUSG00000001930_Vwf_ACOCA_222882.4	1
ENSMUSG00000001964_Emd_MPB_226686.9	3
ENSMUSG00000002059_Rab34_TMMA_4024.1	300
ENSMUSG00000002059_Rab34_TMMA_4025.2	657
ENSMUSG00000002059_Rab34_TMMA_4026.3	251
ENSMUSG00000002059_Rab34_TMMA_4027.4	390
ENSMUSG00000002059_Rab34_TMMA_4028.5	240
ENSMUSG00000002059_Rab34_TMMA_4029.6	496
ENSMUSG00000002059_Rab34_TMMA_4030.7	406
ENSMUSG00000002059_Rab34_TMMA_4031.8	443
ENSMUSG00000002059_Rab34_TMMA_4032.9	628
ENSMUSG00000002059_Rab34_TMMA_4033.10	248
ENSMUSG00000002107_Celf2_GEA_40236.2	1
ENSMUSG00000002107_Celf2_GEA_40240.6	1
ENSMUSG00000002289_Angptl4_TMMA_169658.1	526
ENSMUSG00000002289_Angptl4_TMMA_169659.2	367
ENSMUSG00000002289_Angptl4_TMMA_169660.3	575
ENSMUSG00000002289_Angptl4_TMMA_169661.4	202
ENSMUSG00000002289_Angptl4_TMMA_169662.5	322
ENSMUSG00000002289_Angptl4_TMMA_169663.6	354
ENSMUSG00000002289_Angptl4_TMMA_169664.7	450
ENSMUSG00000002289_Angptl4_TMMA_169665.8	535
ENSMUSG00000002289_Angptl4_TMMA_169666.9	708
ENSMUSG00000002289_Angptl4_TMMA_169667.10	263
ENSMUSG00000002325_Irf9_GEB_68564.6	1
ENSMUSG00000002345_2310045N01Rik_GEA_10467.2	1
ENSMUSG00000002345_2310045N01Rik_GEA_10475.10	1
ENSMUSG00000002365_Snx9_TMMA_179134.1	552
ENSMUSG00000002365_Snx9_TMMA_179135.2	461
ENSMUSG00000002365_Snx9_TMMA_179136.3	162
ENSMUSG00000002365_Snx9_TMMA_179137.4	360
ENSMUSG00000002365_Snx9_TMMA_179138.5	245
ENSMUSG00000002365_Snx9_TMMA_179139.6	375
ENSMUSG00000002365_Snx9_TMMA_179140.7	388
ENSMUSG00000002365_Snx9_TMMA_179141.8	285
ENSMUSG00000002365_Snx9_TMMA_179142.9	495
ENSMUSG00000002365_Snx9_TMMA_179143.10	728
ENSMUSG00000002486_Tchp_TMMA_170056.1	422
ENSMUSG00000002486_Tchp_TMMA_170057.2	344
ENSMUSG00000002486_Tchp_TMMA_170058.3	538
ENSMUSG00000002486_Tchp_TMMA_170059.4	605
ENSMUSG00000002486_Tchp_TMMA_170060.5	241
ENSMUSG00000002486_Tchp_TMMA_170061.6	259
ENSMUSG00000002486_Tchp_TMMA_170062.7	409
ENSMUSG00000002486_Tchp_TMMA_170063.8	612
ENSMUSG00000002486_Tchp_TMMA_170064.9	55
ENSMUSG00000002486_Tchp_TMMA_170065.10	361
ENSMUSG00000002500_Rpl3l_TMMA_156391.1	410
ENSMUSG00000002500_Rpl3l_TMMA_156392.2	706
ENSMUSG00000002500_Rpl3l_TMMA_156393.3	377
ENSMUSG00000002500_Rpl3l_TMMA_156394.4	430
ENSMUSG00000002500_Rpl3l_TMMA_156395.5	391
ENSMUSG00000002500_Rpl3l_TMMA_156396.6	400
ENSMUSG00000002500_Rpl3l_TMMA_156397.7	263
ENSMUSG00000002500_Rpl3l_TMMA_156398.8	282
ENSMUSG00000002500_Rpl3l_TMMA_156399.9	434
ENSMUSG00000002500_Rpl3l_TMMA_156400.10	630
ENSMUSG00000002679_Med6_GEA_129987.8	1
ENSMUSG00000002718_Cse1l_SPA_192725.5	1
ENSMUSG00000002733_Plekha3_TMMA_84994.1	332
ENSMUSG00000002733_Plekha3_TMMA_84995.2	507
ENSMUSG00000002733_Plekha3_TMMA_84996.3	293
ENSMUSG00000002733_Plekha3_TMMA_84997.4	169
ENSMUSG00000002733_Plekha3_TMMA_84998.5	492
ENSMUSG00000002733_Plekha3_TMMA_84999.6	406
ENSMUSG00000002733_Plekha3_TMMA_85000.7	313
ENSMUSG00000002733_Plekha3_TMMA_85001.8	204
ENSMUSG00000002733_Plekha3_TMMA_85002.9	805
ENSMUSG00000002733_Plekha3_TMMA_85003.10	515
ENSMUSG00000002831_Plin4_TMMA_209826.1	284
ENSMUSG00000002831_Plin4_TMMA_209827.2	92
ENSMUSG00000002831_Plin4_TMMA_209828.3	174
ENSMUSG00000002831_Plin4_TMMA_209829.4	919
ENSMUSG00000002831_Plin4_TMMA_209830.5	315
ENSMUSG00000002831_Plin4_TMMA_209831.6	582
ENSMUSG00000002831_Plin4_TMMA_209832.7	531
ENSMUSG00000002831_Plin4_TMMA_209833.8	476
ENSMUSG00000002831_Plin4_TMMA_209834.9	342
ENSMUSG00000002831_Plin4_TMMA_209835.10	668
ENSMUSG00000002845_Tmem39a_SPB_15992.5	1
ENSMUSG00000002846_Timmdc1_TMMA_15998.1	486
ENSMUSG00000002846_Timmdc1_TMMA_15999.2	428
ENSMUSG00000002846_Timmdc1_TMMA_16000.3	877
ENSMUSG00000002846_Timmdc1_TMMA_16001.4	187
ENSMUSG00000002846_Timmdc1_TMMA_16002.5	617
ENSMUSG00000002846_Timmdc1_TMMA_16003.6	400
ENSMUSG00000002846_Timmdc1_TMMA_16004.7	148
ENSMUSG00000002846_Timmdc1_TMMA_16005.8	651
ENSMUSG00000002846_Timmdc1_TMMA_16006.9	238
ENSMUSG00000002846_Timmdc1_TMMA_16007.10	338
ENSMUSG00000002930_Ppp1r17_TMMA_211355.1	194
ENSMUSG00000002930_Ppp1r17_TMMA_211356.2	493
ENSMUSG00000002930_Ppp1r17_TMMA_211357.3	359
ENSMUSG00000002930_Ppp1r17_TMMA_211358.4	246
ENSMUSG00000002930_Ppp1r17_TMMA_211359.5	300
ENSMUSG00000002930_Ppp1r17_TMMA_211360.6	364
ENSMUSG00000002930_Ppp1r17_TMMA_211361.7	398
ENSMUSG00000002930_Ppp1r17_TMMA_211362.8	47
ENSMUSG00000002930_Ppp1r17_TMMA_211363.9	284
ENSMUSG00000002930_Ppp1r17_TMMA_211364.10	650
ENSMUSG00000002992_Apoc2_SPB_60223.9	1
ENSMUSG00000002996_Hbp1_ACOCB_60199.5	1
ENSMUSG00000003032_Klf4_ACOCA_12502.8	1
ENSMUSG00000003033_Ap1m1_SPB_12508.4	1
ENSMUSG00000003070_Efna2_SPB_129659.10	1
ENSMUSG00000003226_Ranbp2_TMMA_186289.1	289
ENSMUSG00000003226_Ranbp2_TMMA_186290.2	288
ENSMUSG00000003226_Ranbp2_TMMA_186291.3	626
ENSMUSG00000003226_Ranbp2_TMMA_186292.4	399
ENSMUSG00000003226_Ranbp2_TMMA_186293.5	185
ENSMUSG00000003226_Ranbp2_TMMA_186294.6	562
ENSMUSG00000003226_Ranbp2_TMMA_186295.7	286
ENSMUSG00000003226_Ranbp2_TMMA_186296.8	283
ENSMUSG00000003226_Ranbp2_TMMA_186297.9	516
ENSMUSG00000003226_Ranbp2_TMMA_186298.10	473
ENSMUSG00000003299_Mrpl4_TMMA_203578.1	581
ENSMUSG00000003299_Mrpl4_TMMA_203579.2	263
ENSMUSG00000003299_Mrpl4_TMMA_203580.3	313
ENSMUSG00000003299_Mrpl4_TMMA_203581.4	491
ENSMUSG00000003299_Mrpl4_TMMA_203582.5	632
ENSMUSG00000003299_Mrpl4_TMMA_203583.6	265
ENSMUSG00000003299_Mrpl4_TMMA_203584.7	376
ENSMUSG00000003299_Mrpl4_TMMA_203585.8	360
ENSMUSG00000003299_Mrpl4_TMMA_203586.9	773
ENSMUSG00000003299_Mrpl4_TMMA_203587.10	720
ENSMUSG00000003341_Atp8b3_MPA_166556.4	1
ENSMUSG00000003411_Rab3b_TMMA_123047.1	333
ENSMUSG00000003411_Rab3b_TMMA_123048.2	357
ENSMUSG00000003411_Rab3b_TMMA_123049.3	598
ENSMUSG00000003411_Rab3b_TMMA_123050.4	359
ENSMUSG00000003411_Rab3b_TMMA_123051.5	402
ENSMUSG00000003411_Rab3b_TMMA_123052.6	422
ENSMUSG00000003411_Rab3b_TMMA_123053.7	329
ENSMUSG00000003411_Rab3b_TMMA_123054.8	528
ENSMUSG00000003411_Rab3b_TMMA_123055.9	502
ENSMUSG00000003411_Rab3b_TMMA_123056.10	658
ENSMUSG00000003429_Rps11_TMMA_208401.1	779
ENSMUSG00000003429_Rps11_TMMA_208402.2	321
ENSMUSG00000003429_Rps11_TMMA_208403.3	237
ENSMUSG00000003429_Rps11_TMMA_208404.4	934
ENSMUSG00000003429_Rps11_TMMA_208405.5	341
ENSMUSG00000003429_Rps11_TMMA_208406.6	416
ENSMUSG00000003429_Rps11_TMMA_208407.7	829
ENSMUSG00000003429_Rps11_TMMA_208408.8	809
ENSMUSG00000003429_Rps11_TMMA_208409.9	487
ENSMUSG00000003429_Rps11_TMMA_208410.10	406
ENSMUSG00000003438_Timm50_TMMA_64250.1	593
ENSMUSG00000003438_Timm50_TMMA_64251.2	372
ENSMUSG00000003438_Timm50_TMMA_64252.3	92
ENSMUSG00000003438_Timm50_TMMA_64253.4	427
ENSMUSG00000003438_Timm50_TMMA_64254.5	322
ENSMUSG00000003438_Timm50_TMMA_64255.6	237
ENSMUSG00000003438_Timm50_TMMA_64256.7	559
ENSMUSG00000003438_Timm50_TMMA_64257.8	452
ENSMUSG00000003438_Timm50_TMMA_64258.9	523
ENSMUSG00000003438_Timm50_TMMA_64259.10	376
ENSMUSG00000003484_Cyp4f18_TMMA_160891.1	565
ENSMUSG00000003484_Cyp4f18_TMMA_160892.2	482
ENSMUSG00000003484_Cyp4f18_TMMA_160893.3	604
ENSMUSG00000003484_Cyp4f18_TMMA_160894.4	458
ENSMUSG00000003484_Cyp4f18_TMMA_160895.5	591
ENSMUSG00000003484_Cyp4f18_TMMA_160896.6	753
ENSMUSG00000003484_Cyp4f18_TMMA_160897.7	164
ENSMUSG00000003484_Cyp4f18_TMMA_160898.8	306
ENSMUSG00000003484_Cyp4f18_TMMA_160899.9	407
ENSMUSG00000003484_Cyp4f18_TMMA_160900.10	278
ENSMUSG00000003505_Psg18_GEA_197245.4	1
ENSMUSG00000003559_As3mt_TMMA_222214.1	679
ENSMUSG00000003559_As3mt_TMMA_222215.2	354
ENSMUSG00000003559_As3mt_TMMA_222216.3	181
ENSMUSG00000003559_As3mt_TMMA_222217.4	586
ENSMUSG00000003559_As3mt_TMMA_222218.5	222
ENSMUSG00000003559_As3mt_TMMA_222219.6	355
ENSMUSG00000003559_As3mt_TMMA_222220.7	117
ENSMUSG00000003559_As3mt_TMMA_222221.8	269
ENSMUSG00000003559_As3mt_TMMA_222222.9	948
ENSMUSG00000003559_As3mt_TMMA_222223.10	441
ENSMUSG00000003721_Insig2_TMMA_18552.1	492
ENSMUSG00000003721_Insig2_TMMA_18553.2	598
ENSMUSG00000003721_Insig2_TMMA_18554.3	466
ENSMUSG00000003721_Insig2_TMMA_18555.4	254
ENSMUSG00000003721_Insig2_TMMA_18556.5	548
ENSMUSG00000003721_Insig2_TMMA_18557.6	593
ENSMUSG00000003721_Insig2_TMMA_18558.7	254
ENSMUSG00000003721_Insig2_TMMA_18559.8	370
ENSMUSG00000003721_Insig2_TMMA_18560.9	522
ENSMUSG00000003721_Insig2_TMMA_18561.10	282
ENSMUSG00000003778_Brd8_TMMA_51469.1	342
ENSMUSG00000003778_Brd8_TMMA_51470.2	64
ENSMUSG00000003778_Brd8_TMMA_51471.3	412
ENSMUSG00000003778_Brd8_TMMA_51472.4	136
ENSMUSG00000003778_Brd8_TMMA_51473.5	636
ENSMUSG00000003778_Brd8_TMMA_51474.6	588
ENSMUSG00000003778_Brd8_TMMA_51475.7	200
ENSMUSG00000003778_Brd8_TMMA_51476.8	198
ENSMUSG00000003778_Brd8_TMMA_51477.9	344
ENSMUSG00000003778_Brd8_TMMA_51478.10	400
ENSMUSG00000003955_Fam162a_TMMA_23162.1	640
ENSMUSG00000003955_Fam162a_TMMA_23163.2	637
ENSMUSG00000003955_Fam162a_TMMA_23164.3	519
ENSMUSG00000003955_Fam162a_TMMA_23165.4	97
ENSMUSG00000003955_Fam162a_TMMA_23166.5	604
ENSMUSG00000003955_Fam162a_TMMA_23167.6	495
ENSMUSG00000003955_Fam162a_TMMA_23168.7	208
ENSMUSG00000003955_Fam162a_TMMA_23169.8	127
ENSMUSG00000003955_Fam162a_TMMA_23170.9	421
ENSMUSG00000003955_Fam162a_TMMA_23171.10	560
ENSMUSG00000004032_Gstm5_ACOCB_138123.6	1
ENSMUSG00000004187_Kifc2_TMMA_225410.1	448
ENSMUSG00000004187_Kifc2_TMMA_225411.2	516
ENSMUSG00000004187_Kifc2_TMMA_225412.3	337
ENSMUSG00000004187_Kifc2_TMMA_225413.4	550
ENSMUSG00000004187_Kifc2_TMMA_225414.5	556
ENSMUSG00000004187_Kifc2_TMMA_225415.6	443
ENSMUSG00000004187_Kifc2_TMMA_225416.7	1123
ENSMUSG00000004187_Kifc2_TMMA_225417.8	280
ENSMUSG00000004187_Kifc2_TMMA_225418.9	573
ENSMUSG00000004187_Kifc2_TMMA_225419.10	931
ENSMUSG00000004268_Emg1_GEB_102502.3	1
ENSMUSG00000004270_Lpcat3_SPB_18446.2	1
ENSMUSG00000004296_Il12b_ACOCA_195166.3	1
ENSMUSG00000004364_Cul3_GEA_54504.5	1
ENSMUSG00000004393_Ddx56_GEB_206318.6	1
ENSMUSG00000004394_Tmed4_TMMA_206303.1	250
ENSMUSG00000004394_Tmed4_TMMA_206304.2	310
ENSMUSG00000004394_Tmed4_TMMA_206305.3	791
ENSMUSG00000004394_Tmed4_TMMA_206306.4	614
ENSMUSG00000004394_Tmed4_TMMA_206307.5	673
ENSMUSG00000004394_Tmed4_TMMA_206308.6	710
ENSMUSG00000004394_Tmed4_TMMA_206309.7	361
ENSMUSG00000004394_Tmed4_TMMA_206310.8	319
ENSMUSG00000004394_Tmed4_TMMA_206311.9	345
ENSMUSG00000004394_Tmed4_TMMA_206312.10	520
ENSMUSG00000004561_Mettl17_TMMA_12216.1	391
ENSMUSG00000004561_Mettl17_TMMA_12217.2	493
ENSMUSG00000004561_Mettl17_TMMA_12218.3	200
ENSMUSG00000004561_Mettl17_TMMA_12219.4	383
ENSMUSG00000004561_Mettl17_TMMA_12220.5	487
ENSMUSG00000004561_Mettl17_TMMA_12221.6	242
ENSMUSG00000004561_Mettl17_TMMA_12222.7	561
ENSMUSG00000004561_Mettl17_TMMA_12223.8	514
ENSMUSG00000004561_Mettl17_TMMA_12224.9	334
ENSMUSG00000004561_Mettl17_TMMA_12225.10	329
ENSMUSG00000004565_Pnpla6_SPB_12188.3	1
ENSMUSG00000004610_Etfb_SPA_166519.7	1
ENSMUSG00000004651_Tyr_ACOCB_48350.8	1
ENSMUSG00000004665_Cnn2_TMMA_73457.1	77
ENSMUSG00000004665_Cnn2_TMMA_73458.2	309
ENSMUSG00000004665_Cnn2_TMMA_73459.3	977
ENSMUSG00000004665_Cnn2_TMMA_73460.4	396
ENSMUSG00000004665_Cnn2_TMMA_73461.5	425
ENSMUSG00000004665_Cnn2_TMMA_73462.6	460
ENSMUSG00000004665_Cnn2_TMMA_73464.8	443
ENSMUSG00000004665_Cnn2_TMMA_73465.9	491
ENSMUSG00000004665_Cnn2_TMMA_73466.10	383
ENSMUSG00000004707_Ly9_U2A_103464.4	3
ENSMUSG00000004748_Mtfp1_TMMA_210915.1	258
ENSMUSG00000004748_Mtfp1_TMMA_210916.2	216
ENSMUSG00000004748_Mtfp1_TMMA_210917.3	711
ENSMUSG00000004748_Mtfp1_TMMA_210918.4	462
ENSMUSG00000004748_Mtfp1_TMMA_210919.5	275
ENSMUSG00000004748_Mtfp1_TMMA_210920.6	289
ENSMUSG00000004748_Mtfp1_TMMA_210921.7	503
ENSMUSG00000004748_Mtfp1_TMMA_210922.8	733
ENSMUSG00000004748_Mtfp1_TMMA_210923.9	430
ENSMUSG00000004748_Mtfp1_TMMA_210924.10	800
ENSMUSG00000004843_Chmp2b_TMMA_214565.1	415
ENSMUSG00000004843_Chmp2b_TMMA_214566.2	488
ENSMUSG00000004843_Chmp2b_TMMA_214567.3	528
ENSMUSG00000004843_Chmp2b_TMMA_214568.4	369
ENSMUSG00000004843_Chmp2b_TMMA_214569.5	440
ENSMUSG00000004843_Chmp2b_TMMA_214570.6	481
ENSMUSG00000004843_Chmp2b_TMMA_214571.7	596
ENSMUSG00000004843_Chmp2b_TMMA_214572.8	122
ENSMUSG00000004843_Chmp2b_TMMA_214573.9	494
ENSMUSG00000004843_Chmp2b_TMMA_214574.10	811
ENSMUSG00000004864_Mapk13_GEA_45607.3	1
ENSMUSG00000004892_Bcan_TMMA_28464.1	509
ENSMUSG00000004892_Bcan_TMMA_28465.2	270
ENSMUSG00000004892_Bcan_TMMA_28466.3	444
ENSMUSG00000004892_Bcan_TMMA_28467.4	305
ENSMUSG00000004892_Bcan_TMMA_28468.5	206
ENSMUSG00000004892_Bcan_TMMA_28469.6	362
ENSMUSG00000004892_Bcan_TMMA_28470.7	536
ENSMUSG00000004892_Bcan_TMMA_28471.8	548
ENSMUSG00000004892_Bcan_TMMA_28472.9	341
ENSMUSG00000004892_Bcan_TMMA_28473.10	742
ENSMUSG00000004936_Map2k1_GEA_201146.7	1
ENSMUSG00000004961_Syt5_TMMA_226141.1	472
ENSMUSG00000004961_Syt5_TMMA_226142.2	547
ENSMUSG00000004961_Syt5_TMMA_226143.3	258
ENSMUSG00000004961_Syt5_TMMA_226144.4	791
ENSMUSG00000004961_Syt5_TMMA_226145.5	573
ENSMUSG00000004961_Syt5_TMMA_226146.6	212
ENSMUSG00000004961_Syt5_TMMA_226147.7	366
ENSMUSG00000004961_Syt5_TMMA_226148.8	497
ENSMUSG00000004961_Syt5_TMMA_226149.9	169
ENSMUSG00000004961_Syt5_TMMA_226150.10	396
ENSMUSG00000004996_Mri1_GEB_39507.3	1
ENSMUSG00000005069_Pex5_TMMA_21342.1	570
ENSMUSG00000005069_Pex5_TMMA_21343.2	284
ENSMUSG00000005069_Pex5_TMMA_21344.3	216
ENSMUSG00000005069_Pex5_TMMA_21345.4	569
ENSMUSG00000005069_Pex5_TMMA_21346.5	366
ENSMUSG00000005069_Pex5_TMMA_21347.6	400
ENSMUSG00000005069_Pex5_TMMA_21348.7	629
ENSMUSG00000005069_Pex5_TMMA_21349.8	192
ENSMUSG00000005069_Pex5_TMMA_21350.9	314
ENSMUSG00000005069_Pex5_TMMA_21351.10	158
ENSMUSG00000005148_Klf5_GEB_127056.5	1
ENSMUSG00000005299_Letm1_TMMB_48137.9	1
ENSMUSG00000005465_Il27ra_MPB_8939.4	1
ENSMUSG00000005474_Myl10_TMMA_93067.1	711
ENSMUSG00000005474_Myl10_TMMA_93068.2	123
ENSMUSG00000005474_Myl10_TMMA_93069.3	310
ENSMUSG00000005474_Myl10_TMMA_93070.4	262
ENSMUSG00000005474_Myl10_TMMA_93071.5	143
ENSMUSG00000005474_Myl10_TMMA_93072.6	401
ENSMUSG00000005474_Myl10_TMMA_93073.7	189
ENSMUSG00000005474_Myl10_TMMA_93074.8	413
ENSMUSG00000005474_Myl10_TMMA_93075.9	431
ENSMUSG00000005474_Myl10_TMMA_93076.10	445
ENSMUSG00000005540_Fcer2a_U2A_98976.5	1
ENSMUSG00000005621_Zfp592_GEA_87985.1	1
ENSMUSG00000005674_Tomm40l_TMMA_62201.1	332
ENSMUSG00000005674_Tomm40l_TMMA_62202.2	546
ENSMUSG00000005674_Tomm40l_TMMA_62203.3	714
ENSMUSG00000005674_Tomm40l_TMMA_62204.4	679
ENSMUSG00000005674_Tomm40l_TMMA_62205.5	598
ENSMUSG00000005674_Tomm40l_TMMA_62206.6	363
ENSMUSG00000005674_Tomm40l_TMMA_62207.7	474
ENSMUSG00000005674_Tomm40l_TMMA_62208.8	292
ENSMUSG00000005674_Tomm40l_TMMA_62209.9	380
ENSMUSG00000005674_Tomm40l_TMMA_62210.10	459
ENSMUSG00000005881_Ergic3_TMMA_45425.1	297
ENSMUSG00000005881_Ergic3_TMMA_45426.2	356
ENSMUSG00000005881_Ergic3_TMMA_45427.3	553
ENSMUSG00000005881_Ergic3_TMMA_45428.4	198
ENSMUSG00000005881_Ergic3_TMMA_45429.5	650
ENSMUSG00000005881_Ergic3_TMMA_45430.6	1001
ENSMUSG00000005881_Ergic3_TMMA_45431.7	372
ENSMUSG00000005881_Ergic3_TMMA_45432.8	403
ENSMUSG00000005881_Ergic3_TMMA_45433.9	123
ENSMUSG00000005881_Ergic3_TMMA_45434.10	469
ENSMUSG00000005882_Uqcc1_TMMA_45445.1	572
ENSMUSG00000005882_Uqcc1_TMMA_45446.2	391
ENSMUSG00000005882_Uqcc1_TMMA_45447.3	169
ENSMUSG00000005882_Uqcc1_TMMA_45448.4	226
ENSMUSG00000005882_Uqcc1_TMMA_45449.5	418
ENSMUSG00000005882_Uqcc1_TMMA_45450.6	272
ENSMUSG00000005882_Uqcc1_TMMA_45451.7	678
ENSMUSG00000005882_Uqcc1_TMMA_45452.8	413
ENSMUSG00000005882_Uqcc1_TMMA_45453.9	224
ENSMUSG00000005882_Uqcc1_TMMA_45454.10	303
ENSMUSG00000005883_Spo11_GEB_45437.3	1
ENSMUSG00000005899_Smpd4_DTKPA_129785.6	1
ENSMUSG00000005907_Pex1_TMMA_211175.1	179
ENSMUSG00000005907_Pex1_TMMA_211176.2	275
ENSMUSG00000005907_Pex1_TMMA_211177.3	219
ENSMUSG00000005907_Pex1_TMMA_211178.4	90
ENSMUSG00000005907_Pex1_TMMA_211179.5	412
ENSMUSG00000005907_Pex1_TMMA_211180.6	382
ENSMUSG00000005907_Pex1_TMMA_211181.7	381
ENSMUSG00000005907_Pex1_TMMA_211182.8	221
ENSMUSG00000005907_Pex1_TMMA_211183.9	308
ENSMUSG00000005907_Pex1_TMMA_211184.10	234
ENSMUSG00000005947_Itgae_MPB_101606.7	1
ENSMUSG00000005973_Rcn1_TMMA_186309.1	420
ENSMUSG00000005973_Rcn1_TMMA_186310.2	171
ENSMUSG00000005973_Rcn1_TMMA_186311.3	522
ENSMUSG00000005973_Rcn1_TMMA_186312.4	507
ENSMUSG00000005973_Rcn1_TMMA_186313.5	494
ENSMUSG00000005973_Rcn1_TMMA_186314.6	459
ENSMUSG00000005973_Rcn1_TMMA_186315.7	236
ENSMUSG00000005973_Rcn1_TMMA_186316.8	730
ENSMUSG00000005973_Rcn1_TMMA_186317.9	312
ENSMUSG00000005973_Rcn1_TMMA_186318.10	362
ENSMUSG00000005994_Tyrp1_ACOCB_118771.10	1
ENSMUSG00000006021_Kptn_TMMA_197962.1	66
ENSMUSG00000006021_Kptn_TMMA_197963.2	248
ENSMUSG00000006021_Kptn_TMMA_197964.3	486
ENSMUSG00000006021_Kptn_TMMA_197965.4	360
ENSMUSG00000006021_Kptn_TMMA_197966.5	197
ENSMUSG00000006021_Kptn_TMMA_197967.6	500
ENSMUSG00000006021_Kptn_TMMA_197968.7	141
ENSMUSG00000006021_Kptn_TMMA_197969.8	50
ENSMUSG00000006021_Kptn_TMMA_197970.9	513
ENSMUSG00000006021_Kptn_TMMA_197971.10	155
ENSMUSG00000006050_Sra1_GEA_53809.10	1
ENSMUSG00000006143_Upk3bl_MPA_85458.3	1
ENSMUSG00000006169_Clint1_TMMA_144977.1	248
ENSMUSG00000006169_Clint1_TMMA_144978.2	458
ENSMUSG00000006169_Clint1_TMMA_144979.3	246
ENSMUSG00000006169_Clint1_TMMA_144980.4	166
ENSMUSG00000006169_Clint1_TMMA_144981.5	32
ENSMUSG00000006169_Clint1_TMMA_144982.6	276
ENSMUSG00000006169_Clint1_TMMA_144983.7	565
ENSMUSG00000006169_Clint1_TMMA_144984.8	780
ENSMUSG00000006169_Clint1_TMMA_144985.9	425
ENSMUSG00000006169_Clint1_TMMA_144986.10	148
ENSMUSG00000006191_Cdkal1_TMMA_59885.1	646
ENSMUSG00000006191_Cdkal1_TMMA_59886.2	229
ENSMUSG00000006191_Cdkal1_TMMA_59887.3	661
ENSMUSG00000006191_Cdkal1_TMMA_59888.4	313
ENSMUSG00000006191_Cdkal1_TMMA_59889.5	189
ENSMUSG00000006191_Cdkal1_TMMA_59890.6	357
ENSMUSG00000006191_Cdkal1_TMMA_59891.7	181
ENSMUSG00000006191_Cdkal1_TMMA_59892.8	642
ENSMUSG00000006191_Cdkal1_TMMA_59893.9	386
ENSMUSG00000006191_Cdkal1_TMMA_59894.10	340
ENSMUSG00000006219_Fblim1_TMMA_31994.1	224
ENSMUSG00000006219_Fblim1_TMMA_31995.2	313
ENSMUSG00000006219_Fblim1_TMMA_31996.3	729
ENSMUSG00000006219_Fblim1_TMMA_31997.4	319
ENSMUSG00000006219_Fblim1_TMMA_31998.5	273
ENSMUSG00000006219_Fblim1_TMMA_31999.6	576
ENSMUSG00000006219_Fblim1_TMMA_32000.7	317
ENSMUSG00000006219_Fblim1_TMMA_32001.8	427
ENSMUSG00000006219_Fblim1_TMMA_32002.9	465
ENSMUSG00000006219_Fblim1_TMMA_32003.10	311
ENSMUSG00000006281_Tep1_ACOCB_107958.4	1
ENSMUSG00000006342_Susd2_GEA_75872.6	1
ENSMUSG00000006390_Elovl1_TMMB_34838.4	12
ENSMUSG00000006463_Zdhhc24_MPA_9115.10	1
ENSMUSG00000006587_Snai3_TMMA_12416.1	265
ENSMUSG00000006587_Snai3_TMMA_12417.2	424
ENSMUSG00000006587_Snai3_TMMA_12418.3	841
ENSMUSG00000006587_Snai3_TMMA_12419.4	431
ENSMUSG00000006587_Snai3_TMMA_12420.5	137
ENSMUSG00000006587_Snai3_TMMA_12421.6	420
ENSMUSG00000006587_Snai3_TMMA_12422.7	241
ENSMUSG00000006587_Snai3_TMMA_12423.8	331
ENSMUSG00000006587_Snai3_TMMA_12424.9	105
ENSMUSG00000006587_Snai3_TMMA_12425.10	268
ENSMUSG00000006705_Pknox1_GEA_107398.9	1
ENSMUSG00000006800_Sulf2_TMMB_183808.4	12
ENSMUSG00000006850_Tmco6_TMMB_113687.6	1
ENSMUSG00000006930_Hap1_TMMA_169358.1	494
ENSMUSG00000006930_Hap1_TMMA_169359.2	671
ENSMUSG00000006930_Hap1_TMMA_169360.3	653
ENSMUSG00000006930_Hap1_TMMA_169361.4	627
ENSMUSG00000006930_Hap1_TMMA_169362.5	394
ENSMUSG00000006930_Hap1_TMMA_169363.6	313
ENSMUSG00000006930_Hap1_TMMA_169364.7	363
ENSMUSG00000006930_Hap1_TMMA_169365.8	333
ENSMUSG00000006930_Hap1_TMMA_169366.9	495
ENSMUSG00000006930_Hap1_TMMA_169367.10	564
ENSMUSG00000007034_Slc44a4_U2A_99357.9	1
ENSMUSG00000007041_Clic1_TMMA_184175.1	158
ENSMUSG00000007041_Clic1_TMMA_184176.2	344
ENSMUSG00000007041_Clic1_TMMA_184177.3	371
ENSMUSG00000007041_Clic1_TMMA_184178.4	449
ENSMUSG00000007041_Clic1_TMMA_184179.5	374
ENSMUSG00000007041_Clic1_TMMA_184180.6	498
ENSMUSG00000007041_Clic1_TMMA_184181.7	658
ENSMUSG00000007041_Clic1_TMMA_184182.8	429
ENSMUSG00000007041_Clic1_TMMA_184183.9	400
ENSMUSG00000007041_Clic1_TMMA_184184.10	527
ENSMUSG00000007107_Atp1a4_MPB_3997.4	1
ENSMUSG00000007107_Atp1a4_MPB_4003.10	1
ENSMUSG00000007122_Casq1_TMMA_62321.1	275
ENSMUSG00000007122_Casq1_TMMA_62322.2	286
ENSMUSG00000007122_Casq1_TMMA_62323.3	445
ENSMUSG00000007122_Casq1_TMMA_62324.4	473
ENSMUSG00000007122_Casq1_TMMA_62325.5	608
ENSMUSG00000007122_Casq1_TMMA_62326.6	675
ENSMUSG00000007122_Casq1_TMMA_62327.7	484
ENSMUSG00000007122_Casq1_TMMA_62328.8	297
ENSMUSG00000007122_Casq1_TMMA_62329.9	484
ENSMUSG00000007122_Casq1_TMMA_62330.10	331
ENSMUSG00000007216_Zfp775_GEA_70310.2	1
ENSMUSG00000007279_Scube2_TMMB_12106.1	1
ENSMUSG00000007476_Lrrc8a_SPB_181084.1	1
ENSMUSG00000007594_Hapln4_MPB_217491.6	1
ENSMUSG00000007610_Gtpbp3_TMMA_18592.1	398
ENSMUSG00000007610_Gtpbp3_TMMA_18593.2	331
ENSMUSG00000007610_Gtpbp3_TMMA_18594.3	622
ENSMUSG00000007610_Gtpbp3_TMMA_18595.4	847
ENSMUSG00000007610_Gtpbp3_TMMA_18596.5	407
ENSMUSG00000007610_Gtpbp3_TMMA_18597.6	641
ENSMUSG00000007610_Gtpbp3_TMMA_18598.7	621
ENSMUSG00000007610_Gtpbp3_TMMA_18599.8	454
ENSMUSG00000007610_Gtpbp3_TMMA_18600.9	521
ENSMUSG00000007610_Gtpbp3_TMMA_18601.10	271
ENSMUSG00000007739_Cct4_SPB_79009.10	1
ENSMUSG00000007837_Prrg2_MPB_157622.2	1
ENSMUSG00000007837_Prrg2_MPB_157624.4	1
ENSMUSG00000007837_Prrg2_MPB_157630.10	2
ENSMUSG00000007872_Id3_GEB_39671.7	1
ENSMUSG00000007907_Cabs1_TMMA_61821.1	739
ENSMUSG00000007907_Cabs1_TMMA_61822.2	442
ENSMUSG00000007907_Cabs1_TMMA_61823.3	1294
ENSMUSG00000007907_Cabs1_TMMA_61824.4	876
ENSMUSG00000007907_Cabs1_TMMA_61825.5	288
ENSMUSG00000007907_Cabs1_TMMA_61826.6	386
ENSMUSG00000007907_Cabs1_TMMA_61827.7	776
ENSMUSG00000007907_Cabs1_TMMA_61828.8	537
ENSMUSG00000007907_Cabs1_TMMA_61829.9	580
ENSMUSG00000007907_Cabs1_TMMA_61830.10	367
ENSMUSG00000008035_Mid1ip1_TMMA_204089.1	490
ENSMUSG00000008035_Mid1ip1_TMMA_204090.2	342
ENSMUSG00000008035_Mid1ip1_TMMA_204091.3	207
ENSMUSG00000008035_Mid1ip1_TMMA_204092.4	491
ENSMUSG00000008035_Mid1ip1_TMMA_204093.5	505
ENSMUSG00000008035_Mid1ip1_TMMA_204094.6	544
ENSMUSG00000008035_Mid1ip1_TMMA_204095.7	253
ENSMUSG00000008035_Mid1ip1_TMMA_204096.8	168
ENSMUSG00000008035_Mid1ip1_TMMA_204097.9	691
ENSMUSG00000008035_Mid1ip1_TMMA_204098.10	417
ENSMUSG00000008153_Clstn3_MPB_45535.1	1
ENSMUSG00000008193_Spib_GEA_163543.3	1
ENSMUSG00000008206_Cers4_TMMA_142105.1	236
ENSMUSG00000008206_Cers4_TMMA_142106.2	262
ENSMUSG00000008206_Cers4_TMMA_142107.3	584
ENSMUSG00000008206_Cers4_TMMA_142108.4	305
ENSMUSG00000008206_Cers4_TMMA_142109.5	445
ENSMUSG00000008206_Cers4_TMMA_142110.6	500
ENSMUSG00000008206_Cers4_TMMA_142111.7	348
ENSMUSG00000008206_Cers4_TMMA_142112.8	527
ENSMUSG00000008206_Cers4_TMMA_142113.9	243
ENSMUSG00000008206_Cers4_TMMA_142114.10	455
ENSMUSG00000008429_Herpud2_SPA_112698.7	1
ENSMUSG00000008450_Nutf2_SPB_79080.1	1
ENSMUSG00000008590_Htr3b_MPB_200950.1	1
ENSMUSG00000008658_Rbfox1_GEB_195676.3	1
ENSMUSG00000008683_Rps15a_TMMA_169978.1	707
ENSMUSG00000008683_Rps15a_TMMA_169979.2	554
ENSMUSG00000008683_Rps15a_TMMA_169980.3	806
ENSMUSG00000008683_Rps15a_TMMA_169981.4	303
ENSMUSG00000008683_Rps15a_TMMA_169982.5	302
ENSMUSG00000008683_Rps15a_TMMA_169983.6	952
ENSMUSG00000008683_Rps15a_TMMA_169984.7	329
ENSMUSG00000008683_Rps15a_TMMA_169985.8	595
ENSMUSG00000008683_Rps15a_TMMA_169986.9	437
ENSMUSG00000008683_Rps15a_TMMA_169987.10	596
ENSMUSG00000008730_Hipk1_DTKPA_147756.4	1
ENSMUSG00000008734_Gprc5b_TMMA_147773.1	555
ENSMUSG00000008734_Gprc5b_TMMA_147774.2	531
ENSMUSG00000008734_Gprc5b_TMMA_147775.3	444
ENSMUSG00000008734_Gprc5b_TMMA_147776.4	195
ENSMUSG00000008734_Gprc5b_TMMA_147777.5	121
ENSMUSG00000008734_Gprc5b_TMMA_147778.6	218
ENSMUSG00000008734_Gprc5b_TMMA_147779.7	113
ENSMUSG00000008734_Gprc5b_TMMA_147780.8	775
ENSMUSG00000008734_Gprc5b_TMMA_147781.9	472
ENSMUSG00000008734_Gprc5b_TMMA_147782.10	805
ENSMUSG00000008822_Acyp1_ACOCB_133043.3	1
ENSMUSG00000008976_Gabpa_GEA_59991.7	1
ENSMUSG00000009035_Tmem184b_MPA_93394.8	1
ENSMUSG00000009406_Elk1_ACOCA_50073.5	1
ENSMUSG00000009551_6330409D20Rik_MU1A_161297.7	16
ENSMUSG00000009588_St6galnac1_SPA_133598.8	1
ENSMUSG00000009647_Mcu_TMMA_200880.1	525
ENSMUSG00000009647_Mcu_TMMA_200881.2	206
ENSMUSG00000009647_Mcu_TMMA_200882.3	474
ENSMUSG00000009647_Mcu_TMMA_200883.4	381
ENSMUSG00000009647_Mcu_TMMA_200884.5	611
ENSMUSG00000009647_Mcu_TMMA_200885.6	349
ENSMUSG00000009647_Mcu_TMMA_200886.7	710
ENSMUSG00000009647_Mcu_TMMA_200887.8	84
ENSMUSG00000009647_Mcu_TMMA_200888.9	284
ENSMUSG00000009647_Mcu_TMMA_200889.10	586
ENSMUSG00000009731_Kcnd1_MPB_222367.7	1
ENSMUSG00000009731_Kcnd1_MPB_222369.9	1
ENSMUSG00000009876_Cox4i2_TMMA_24436.1	303
ENSMUSG00000009876_Cox4i2_TMMA_24437.2	283
ENSMUSG00000009876_Cox4i2_TMMA_24438.3	437
ENSMUSG00000009876_Cox4i2_TMMA_24439.4	98
ENSMUSG00000009876_Cox4i2_TMMA_24440.5	449
ENSMUSG00000009876_Cox4i2_TMMA_24441.6	162
ENSMUSG00000009876_Cox4i2_TMMA_24442.7	252
ENSMUSG00000009876_Cox4i2_TMMA_24443.8	493
ENSMUSG00000009876_Cox4i2_TMMA_24444.9	672
ENSMUSG00000009876_Cox4i2_TMMA_24445.10	242
ENSMUSG00000009995_Taz_TMMA_88205.1	499
ENSMUSG00000009995_Taz_TMMA_88206.2	362
ENSMUSG00000009995_Taz_TMMA_88207.3	263
ENSMUSG00000009995_Taz_TMMA_88208.4	342
ENSMUSG00000009995_Taz_TMMA_88209.5	343
ENSMUSG00000009995_Taz_TMMA_88210.6	564
ENSMUSG00000009995_Taz_TMMA_88211.7	204
ENSMUSG00000009995_Taz_TMMA_88212.8	483
ENSMUSG00000009995_Taz_TMMA_88213.9	107
ENSMUSG00000009995_Taz_TMMA_88214.10	748
ENSMUSG00000010021_Kif19a_TMMA_4444.1	373
ENSMUSG00000010021_Kif19a_TMMA_4445.2	622
ENSMUSG00000010021_Kif19a_TMMA_4446.3	244
ENSMUSG00000010021_Kif19a_TMMA_4447.4	632
ENSMUSG00000010021_Kif19a_TMMA_4448.5	884
ENSMUSG00000010021_Kif19a_TMMA_4449.6	418
ENSMUSG00000010021_Kif19a_TMMA_4450.7	266
ENSMUSG00000010021_Kif19a_TMMA_4451.8	465
ENSMUSG00000010021_Kif19a_TMMA_4452.9	394
ENSMUSG00000010021_Kif19a_TMMA_4453.10	197
ENSMUSG00000010080_Epn3_SPA_71032.7	1
ENSMUSG00000010086_Rnf112_SPB_71044.9	1
ENSMUSG00000010406_Mrpl52_TMMA_115941.1	322
ENSMUSG00000010406_Mrpl52_TMMA_115942.2	621
ENSMUSG00000010406_Mrpl52_TMMA_115943.3	370
ENSMUSG00000010406_Mrpl52_TMMA_115944.4	156
ENSMUSG00000010406_Mrpl52_TMMA_115945.5	334
ENSMUSG00000010406_Mrpl52_TMMA_115946.6	455
ENSMUSG00000010406_Mrpl52_TMMA_115947.7	359
ENSMUSG00000010406_Mrpl52_TMMA_115948.8	160
ENSMUSG00000010406_Mrpl52_TMMA_115949.9	88
ENSMUSG00000010406_Mrpl52_TMMA_115950.10	599
ENSMUSG00000010476_Ebf3_GEA_23903.2	1
ENSMUSG00000010517_Faf1_SPA_189771.6	1
ENSMUSG00000010607_Pigyl_TMMA_223884.1	610
ENSMUSG00000010607_Pigyl_TMMA_223885.2	483
ENSMUSG00000010607_Pigyl_TMMA_223886.3	603
ENSMUSG00000010607_Pigyl_TMMA_223887.4	696
ENSMUSG00000010607_Pigyl_TMMA_223888.5	450
ENSMUSG00000010607_Pigyl_TMMA_223889.6	226
ENSMUSG00000010607_Pigyl_TMMA_223890.7	279
ENSMUSG00000010607_Pigyl_TMMA_223891.8	827
ENSMUSG00000010607_Pigyl_TMMA_223892.9	1169
ENSMUSG00000010607_Pigyl_TMMA_223893.10	676
ENSMUSG00000010609_Psen2_SPB_223838.5	2
ENSMUSG00000010825_Grid2ip_TMMB_76975.3	1
ENSMUSG00000010914_Pdhx_TMMA_119212.1	244
ENSMUSG00000010914_Pdhx_TMMA_119213.2	156
ENSMUSG00000010914_Pdhx_TMMA_119214.3	312
ENSMUSG00000010914_Pdhx_TMMA_119215.4	413
ENSMUSG00000010914_Pdhx_TMMA_119216.5	421
ENSMUSG00000010914_Pdhx_TMMA_119217.6	100
ENSMUSG00000010914_Pdhx_TMMA_119218.7	581
ENSMUSG00000010914_Pdhx_TMMA_119219.8	514
ENSMUSG00000010914_Pdhx_TMMA_119220.9	591
ENSMUSG00000010914_Pdhx_TMMA_119221.10	477
ENSMUSG00000011254_Thg1l_TMMB_160148.2	78
ENSMUSG00000011257_Pabpc4_TMMA_109562.1	471
ENSMUSG00000011257_Pabpc4_TMMA_109563.2	168
ENSMUSG00000011257_Pabpc4_TMMA_109564.3	194
ENSMUSG00000011257_Pabpc4_TMMA_109565.4	984
ENSMUSG00000011257_Pabpc4_TMMA_109566.5	484
ENSMUSG00000011257_Pabpc4_TMMA_109567.6	435
ENSMUSG00000011257_Pabpc4_TMMA_109568.7	393
ENSMUSG00000011257_Pabpc4_TMMA_109569.8	408
ENSMUSG00000011257_Pabpc4_TMMA_109570.9	456
ENSMUSG00000011257_Pabpc4_TMMA_109571.10	468
ENSMUSG00000011486_Slc25a41_TMMB_19472.8	1
ENSMUSG00000011632_Pinlyp_MU2A_89222.9	2
ENSMUSG00000011751_Sptbn4_TMMA_158970.1	544
ENSMUSG00000011751_Sptbn4_TMMA_158971.2	353
ENSMUSG00000011751_Sptbn4_TMMA_158972.3	647
ENSMUSG00000011751_Sptbn4_TMMA_158973.4	425
ENSMUSG00000011751_Sptbn4_TMMA_158974.5	292
ENSMUSG00000011751_Sptbn4_TMMA_158975.6	358
ENSMUSG00000011751_Sptbn4_TMMA_158976.7	511
ENSMUSG00000011751_Sptbn4_TMMA_158977.8	542
ENSMUSG00000011751_Sptbn4_TMMA_158978.9	394
ENSMUSG00000011751_Sptbn4_TMMA_158979.10	298
ENSMUSG00000011832_Evi5l_MU2A_59009.2	3
ENSMUSG00000011832_Evi5l_MU2A_59011.4	6
ENSMUSG00000011837_Snapc2_GEB_59019.2	1
ENSMUSG00000012405_Rpl15_DTKPB_223425.9	4
ENSMUSG00000012535_Tnpo3_TMMA_165533.1	830
ENSMUSG00000012535_Tnpo3_TMMA_165534.2	125
ENSMUSG00000012535_Tnpo3_TMMA_165535.3	273
ENSMUSG00000012535_Tnpo3_TMMA_165536.4	294
ENSMUSG00000012535_Tnpo3_TMMA_165537.5	112
ENSMUSG00000012535_Tnpo3_TMMA_165538.6	257
ENSMUSG00000012535_Tnpo3_TMMA_165539.7	81
ENSMUSG00000012535_Tnpo3_TMMA_165540.8	465
ENSMUSG00000012535_Tnpo3_TMMA_165541.9	665
ENSMUSG00000012535_Tnpo3_TMMA_165542.10	149
ENSMUSG00000013155_Enkd1_TMMA_226748.1	512
ENSMUSG00000013155_Enkd1_TMMA_226749.2	618
ENSMUSG00000013155_Enkd1_TMMA_226750.3	657
ENSMUSG00000013155_Enkd1_TMMA_226751.4	689
ENSMUSG00000013155_Enkd1_TMMA_226752.5	404
ENSMUSG00000013155_Enkd1_TMMA_226753.6	526
ENSMUSG00000013155_Enkd1_TMMA_226754.7	472
ENSMUSG00000013155_Enkd1_TMMA_226755.8	642
ENSMUSG00000013155_Enkd1_TMMA_226756.9	716
ENSMUSG00000013155_Enkd1_TMMA_226757.10	390
ENSMUSG00000013562_4833413E03Rik_MU1A_95823.4	4
ENSMUSG00000013662_Atad1_TMMA_173883.1	270
ENSMUSG00000013662_Atad1_TMMA_173884.2	137
ENSMUSG00000013662_Atad1_TMMA_173885.3	144
ENSMUSG00000013662_Atad1_TMMA_173886.4	247
ENSMUSG00000013662_Atad1_TMMA_173887.5	890
ENSMUSG00000013662_Atad1_TMMA_173888.6	350
ENSMUSG00000013662_Atad1_TMMA_173889.7	230
ENSMUSG00000013662_Atad1_TMMA_173890.8	358
ENSMUSG00000013662_Atad1_TMMA_173891.9	344
ENSMUSG00000013662_Atad1_TMMA_173892.10	416
ENSMUSG00000013766_Ly6g6e_MU2B_124959.6	20
ENSMUSG00000013928_Thap8_MU1A_119816.6	27
ENSMUSG00000014077_Chp1_SPA_58339.7	1
ENSMUSG00000014245_Pigl_TMMA_125524.1	169
ENSMUSG00000014245_Pigl_TMMA_125525.2	448
ENSMUSG00000014245_Pigl_TMMA_125526.3	384
ENSMUSG00000014245_Pigl_TMMA_125527.4	864
ENSMUSG00000014245_Pigl_TMMA_125528.5	370
ENSMUSG00000014245_Pigl_TMMA_125529.6	274
ENSMUSG00000014245_Pigl_TMMA_125530.7	610
ENSMUSG00000014245_Pigl_TMMA_125531.8	464
ENSMUSG00000014245_Pigl_TMMA_125532.9	774
ENSMUSG00000014245_Pigl_TMMA_125533.10	383
ENSMUSG00000014301_Pam16_TMMA_220656.1	542
ENSMUSG00000014301_Pam16_TMMA_220658.3	878
ENSMUSG00000014301_Pam16_TMMA_220661.6	542
ENSMUSG00000014301_Pam16_TMMA_220662.7	511
ENSMUSG00000014301_Pam16_TMMA_220663.8	528
ENSMUSG00000014301_Pam16_TMMA_220664.9	363
ENSMUSG00000014301_Pam16_TMMA_220665.10	324
ENSMUSG00000014303_Glis2_GEB_220671.6	1
ENSMUSG00000014351_Gip_U2B_26754.9	11
ENSMUSG00000014353_Tmem87b_MPB_26734.9	2
ENSMUSG00000014361_Mertk_DTKPA_51690.2	1
ENSMUSG00000014444_Piezo1_TMMA_119072.1	438
ENSMUSG00000014444_Piezo1_TMMA_119073.2	347
ENSMUSG00000014444_Piezo1_TMMA_119074.3	485
ENSMUSG00000014444_Piezo1_TMMA_119075.4	436
ENSMUSG00000014444_Piezo1_TMMA_119076.5	375
ENSMUSG00000014444_Piezo1_TMMA_119077.6	292
ENSMUSG00000014444_Piezo1_TMMA_119078.7	612
ENSMUSG00000014444_Piezo1_TMMA_119079.8	423
ENSMUSG00000014444_Piezo1_TMMA_119080.9	550
ENSMUSG00000014444_Piezo1_TMMA_119081.10	501
ENSMUSG00000014503_Pkd2l2_TMMA_44846.1	303
ENSMUSG00000014503_Pkd2l2_TMMA_44847.2	742
ENSMUSG00000014503_Pkd2l2_TMMA_44848.3	592
ENSMUSG00000014503_Pkd2l2_TMMA_44849.4	386
ENSMUSG00000014503_Pkd2l2_TMMA_44850.5	470
ENSMUSG00000014503_Pkd2l2_TMMA_44851.6	673
ENSMUSG00000014503_Pkd2l2_TMMA_44852.7	489
ENSMUSG00000014503_Pkd2l2_TMMA_44853.8	382
ENSMUSG00000014503_Pkd2l2_TMMA_44854.9	703
ENSMUSG00000014503_Pkd2l2_TMMA_44855.10	625
ENSMUSG00000014504_Srp19_SPB_159003.4	1
ENSMUSG00000014551_Mrps25_TMMA_192994.1	196
ENSMUSG00000014551_Mrps25_TMMA_192995.2	223
ENSMUSG00000014551_Mrps25_TMMA_192996.3	337
ENSMUSG00000014551_Mrps25_TMMA_192997.4	630
ENSMUSG00000014551_Mrps25_TMMA_192998.5	576
ENSMUSG00000014551_Mrps25_TMMA_192999.6	393
ENSMUSG00000014551_Mrps25_TMMA_193000.7	465
ENSMUSG00000014551_Mrps25_TMMA_193001.8	724
ENSMUSG00000014551_Mrps25_TMMA_193002.9	652
ENSMUSG00000014551_Mrps25_TMMA_193003.10	791
ENSMUSG00000014606_Slc25a11_TMMA_10748.1	430
ENSMUSG00000014606_Slc25a11_TMMA_10749.2	365
ENSMUSG00000014606_Slc25a11_TMMA_10750.3	283
ENSMUSG00000014606_Slc25a11_TMMA_10751.4	609
ENSMUSG00000014606_Slc25a11_TMMA_10752.5	273
ENSMUSG00000014606_Slc25a11_TMMA_10753.6	367
ENSMUSG00000014606_Slc25a11_TMMA_10754.7	808
ENSMUSG00000014606_Slc25a11_TMMA_10755.8	461
ENSMUSG00000014606_Slc25a11_TMMA_10756.9	487
ENSMUSG00000014606_Slc25a11_TMMA_10757.10	437
ENSMUSG00000014633_Cmc2_TMMA_153742.1	107
ENSMUSG00000014633_Cmc2_TMMA_153743.2	276
ENSMUSG00000014633_Cmc2_TMMA_153744.3	256
ENSMUSG00000014633_Cmc2_TMMA_153745.4	445
ENSMUSG00000014633_Cmc2_TMMA_153746.5	706
ENSMUSG00000014633_Cmc2_TMMA_153747.6	596
ENSMUSG00000014633_Cmc2_TMMA_153748.7	337
ENSMUSG00000014633_Cmc2_TMMA_153749.8	554
ENSMUSG00000014633_Cmc2_TMMA_153750.9	958
ENSMUSG00000014633_Cmc2_TMMA_153751.10	721
ENSMUSG00000014905_Dnajb9_SPB_139605.9	1
ENSMUSG00000015001_Oc90_TMMB_105199.9	21
ENSMUSG00000015002_Efr3a_TMMA_105201.1	110
ENSMUSG00000015002_Efr3a_TMMA_105202.2	491
ENSMUSG00000015002_Efr3a_TMMA_105203.3	347
ENSMUSG00000015002_Efr3a_TMMA_105204.4	496
ENSMUSG00000015002_Efr3a_TMMA_105205.5	261
ENSMUSG00000015002_Efr3a_TMMA_105206.6	548
ENSMUSG00000015002_Efr3a_TMMA_105207.7	532
ENSMUSG00000015002_Efr3a_TMMA_105208.8	231
ENSMUSG00000015002_Efr3a_TMMA_105209.9	430
ENSMUSG00000015002_Efr3a_TMMA_105210.10	271
ENSMUSG00000015023_Ddx19a_TMMA_45999.1	517
ENSMUSG00000015023_Ddx19a_TMMA_46000.2	343
ENSMUSG00000015023_Ddx19a_TMMA_46001.3	459
ENSMUSG00000015023_Ddx19a_TMMA_46002.4	149
ENSMUSG00000015023_Ddx19a_TMMA_46003.5	171
ENSMUSG00000015023_Ddx19a_TMMA_46004.6	564
ENSMUSG00000015023_Ddx19a_TMMA_46005.7	310
ENSMUSG00000015023_Ddx19a_TMMA_46006.8	437
ENSMUSG00000015023_Ddx19a_TMMA_46007.9	354
ENSMUSG00000015023_Ddx19a_TMMA_46008.10	505
ENSMUSG00000015092_Edf1_TMMA_13286.1	513
ENSMUSG00000015092_Edf1_TMMA_13287.2	679
ENSMUSG00000015092_Edf1_TMMA_13288.3	771
ENSMUSG00000015092_Edf1_TMMA_13289.4	218
ENSMUSG00000015092_Edf1_TMMA_13290.5	438
ENSMUSG00000015092_Edf1_TMMA_13291.6	235
ENSMUSG00000015092_Edf1_TMMA_13292.7	332
ENSMUSG00000015092_Edf1_TMMA_13293.8	735
ENSMUSG00000015092_Edf1_TMMA_13294.9	659
ENSMUSG00000015092_Edf1_TMMA_13295.10	754
ENSMUSG00000015165_Hnrnpl_GEA_220857.4	1
ENSMUSG00000015314_Slamf6_TMMA_119372.1	235
ENSMUSG00000015314_Slamf6_TMMA_119373.2	593
ENSMUSG00000015314_Slamf6_TMMA_119374.3	449
ENSMUSG00000015314_Slamf6_TMMA_119375.4	870
ENSMUSG00000015314_Slamf6_TMMA_119376.5	430
ENSMUSG00000015314_Slamf6_TMMA_119377.6	864
ENSMUSG00000015314_Slamf6_TMMA_119378.7	353
ENSMUSG00000015314_Slamf6_TMMA_119379.8	331
ENSMUSG00000015314_Slamf6_TMMA_119380.9	141
ENSMUSG00000015314_Slamf6_TMMA_119381.10	272
ENSMUSG00000015335_Zdhhc12_MPB_60523.9	1
ENSMUSG00000015341_Golga7_TMMA_153102.1	980
ENSMUSG00000015341_Golga7_TMMA_153103.2	368
ENSMUSG00000015341_Golga7_TMMA_153104.3	242
ENSMUSG00000015341_Golga7_TMMA_153105.4	1275
ENSMUSG00000015341_Golga7_TMMA_153106.5	1275
ENSMUSG00000015341_Golga7_TMMA_153107.6	594
[truncated: 10,622 more rows]
