# Supplementary material for: Genome-scale CRISPR screening reveals that C3aR signaling is critical for rapid capture of fungi by macrophages
Source: PLoS Pathog. 2022 Sep 29;18(9):e1010237. doi: 10.1371/journal.ppat.1010237 (PMC9578593; doi:10.1371/journal.ppat.1010237)
Supplement: S1 Data — A ZIP archive of tables in CSV format giving counts for each sgRNA. File names indicate sub-library and experimental sample. (ZIP) [file ppat.1010237.s023.zip › DIR_MAIN/20180727_AC_TMMB_Hc1_counts.csv]

0None_none_ACOCA_227963.4501	1
0None_none_ACOCB_227963.4880	1
0None_none_ACOCB_227963.4886	1
0None_none_ACOCB_227963.4942	1
0None_none_ACOCB_227963.4965	1
0None_none_ACOCB_227963.4976	1
0None_none_ACOCB_227963.4977	1
0None_none_ACOCB_227963.4988	1
0None_none_ACOCB_227963.4990	1
0None_none_ACOCB_227963.5004	1
0None_none_ACOCB_227963.5061	1
0None_none_ACOCB_227963.5069	1
0None_none_ACOCB_227963.5070	1
0None_none_ACOCB_227963.5128	1
0None_none_ACOCB_227963.5142	1
0None_none_ACOCB_227963.5149	1
0None_none_ACOCB_227963.5156	1
0None_none_ACOCB_227963.5164	1
0None_none_ACOCB_227963.5196	1
0None_none_ACOCB_227963.5209	1
0None_none_ACOCB_227963.5213	1
0None_none_ACOCB_227963.5223	1
0None_none_ACOCB_227963.5241	1
0None_none_ACOCB_227963.5242	1
0None_none_ACOCB_227963.5246	1
0None_none_GEA_227963.3455	35
0None_none_MPB_227963.5653	2
0None_none_MU1A_227963.1946	5
0None_none_MU1A_227963.1955	2
0None_none_MU1A_227963.2138	33
0None_none_MU2A_227963.2586	5
0None_none_SPB_227963.6033	1
0None_none_TMMA_227963.2650	3
0None_none_TMMA_227963.2651	31
0None_none_TMMA_227963.2663	3
0None_none_TMMA_227963.2773	8
0None_none_TMMB_227963.3001	420
0None_none_TMMB_227963.3002	852
0None_none_TMMB_227963.3003	946
0None_none_TMMB_227963.3004	765
0None_none_TMMB_227963.3005	652
0None_none_TMMB_227963.3006	859
0None_none_TMMB_227963.3007	649
0None_none_TMMB_227963.3008	352
0None_none_TMMB_227963.3009	634
0None_none_TMMB_227963.3010	1395
0None_none_TMMB_227963.3011	541
0None_none_TMMB_227963.3012	448
0None_none_TMMB_227963.3013	240
0None_none_TMMB_227963.3014	1142
0None_none_TMMB_227963.3015	1370
0None_none_TMMB_227963.3016	234
0None_none_TMMB_227963.3017	566
0None_none_TMMB_227963.3018	473
0None_none_TMMB_227963.3019	730
0None_none_TMMB_227963.3020	919
0None_none_TMMB_227963.3021	1187
0None_none_TMMB_227963.3022	859
0None_none_TMMB_227963.3023	836
0None_none_TMMB_227963.3024	536
0None_none_TMMB_227963.3025	685
0None_none_TMMB_227963.3026	630
0None_none_TMMB_227963.3027	1347
0None_none_TMMB_227963.3028	481
0None_none_TMMB_227963.3029	762
0None_none_TMMB_227963.3030	486
0None_none_TMMB_227963.3031	358
0None_none_TMMB_227963.3032	790
0None_none_TMMB_227963.3033	520
0None_none_TMMB_227963.3034	1589
0None_none_TMMB_227963.3035	1200
0None_none_TMMB_227963.3036	506
0None_none_TMMB_227963.3037	843
0None_none_TMMB_227963.3038	737
0None_none_TMMB_227963.3039	1557
0None_none_TMMB_227963.3040	857
0None_none_TMMB_227963.3041	1748
0None_none_TMMB_227963.3042	405
0None_none_TMMB_227963.3043	452
0None_none_TMMB_227963.3044	694
0None_none_TMMB_227963.3045	817
0None_none_TMMB_227963.3046	1170
0None_none_TMMB_227963.3047	938
0None_none_TMMB_227963.3048	495
0None_none_TMMB_227963.3049	1212
0None_none_TMMB_227963.3050	609
0None_none_TMMB_227963.3051	1903
0None_none_TMMB_227963.3052	1076
0None_none_TMMB_227963.3053	285
0None_none_TMMB_227963.3054	456
0None_none_TMMB_227963.3055	1085
0None_none_TMMB_227963.3056	599
0None_none_TMMB_227963.3057	468
0None_none_TMMB_227963.3058	986
0None_none_TMMB_227963.3059	168
0None_none_TMMB_227963.3060	630
0None_none_TMMB_227963.3062	651
0None_none_TMMB_227963.3063	732
0None_none_TMMB_227963.3064	492
0None_none_TMMB_227963.3065	693
0None_none_TMMB_227963.3066	569
0None_none_TMMB_227963.3067	461
0None_none_TMMB_227963.3068	956
0None_none_TMMB_227963.3069	906
0None_none_TMMB_227963.3070	768
0None_none_TMMB_227963.3071	926
0None_none_TMMB_227963.3072	433
0None_none_TMMB_227963.3073	701
0None_none_TMMB_227963.3074	1651
0None_none_TMMB_227963.3075	438
0None_none_TMMB_227963.3076	616
0None_none_TMMB_227963.3077	1042
0None_none_TMMB_227963.3078	1099
0None_none_TMMB_227963.3079	871
0None_none_TMMB_227963.3080	920
0None_none_TMMB_227963.3081	1013
0None_none_TMMB_227963.3082	1119
0None_none_TMMB_227963.3083	293
0None_none_TMMB_227963.3084	1263
0None_none_TMMB_227963.3085	1607
0None_none_TMMB_227963.3086	625
0None_none_TMMB_227963.3087	947
0None_none_TMMB_227963.3088	485
0None_none_TMMB_227963.3089	882
0None_none_TMMB_227963.3090	673
0None_none_TMMB_227963.3091	1024
0None_none_TMMB_227963.3092	715
0None_none_TMMB_227963.3093	234
0None_none_TMMB_227963.3094	1638
0None_none_TMMB_227963.3095	547
0None_none_TMMB_227963.3096	918
0None_none_TMMB_227963.3097	763
0None_none_TMMB_227963.3098	987
0None_none_TMMB_227963.3099	153
0None_none_TMMB_227963.3100	934
0None_none_TMMB_227963.3101	1637
0None_none_TMMB_227963.3102	639
0None_none_TMMB_227963.3103	304
0None_none_TMMB_227963.3104	243
0None_none_TMMB_227963.3105	363
0None_none_TMMB_227963.3106	1020
0None_none_TMMB_227963.3107	700
0None_none_TMMB_227963.3108	1070
0None_none_TMMB_227963.3109	827
0None_none_TMMB_227963.3110	563
0None_none_TMMB_227963.3111	957
0None_none_TMMB_227963.3112	821
0None_none_TMMB_227963.3113	1132
0None_none_TMMB_227963.3114	1369
0None_none_TMMB_227963.3115	293
0None_none_TMMB_227963.3116	635
0None_none_TMMB_227963.3117	449
0None_none_TMMB_227963.3118	602
0None_none_TMMB_227963.3119	1770
0None_none_TMMB_227963.3120	771
0None_none_TMMB_227963.3121	364
0None_none_TMMB_227963.3122	742
0None_none_TMMB_227963.3123	856
0None_none_TMMB_227963.3124	897
0None_none_TMMB_227963.3125	462
0None_none_TMMB_227963.3126	924
0None_none_TMMB_227963.3127	855
0None_none_TMMB_227963.3128	1059
0None_none_TMMB_227963.3129	589
0None_none_TMMB_227963.3130	738
0None_none_TMMB_227963.3131	716
0None_none_TMMB_227963.3132	468
0None_none_TMMB_227963.3133	336
0None_none_TMMB_227963.3134	464
0None_none_TMMB_227963.3135	468
0None_none_TMMB_227963.3136	799
0None_none_TMMB_227963.3137	403
0None_none_TMMB_227963.3138	741
0None_none_TMMB_227963.3139	543
0None_none_TMMB_227963.3140	435
0None_none_TMMB_227963.3141	1032
0None_none_TMMB_227963.3142	391
0None_none_TMMB_227963.3143	559
0None_none_TMMB_227963.3144	1522
0None_none_TMMB_227963.3145	954
0None_none_TMMB_227963.3146	538
0None_none_TMMB_227963.3147	1038
0None_none_TMMB_227963.3148	389
0None_none_TMMB_227963.3149	1072
0None_none_TMMB_227963.3150	695
0None_none_TMMB_227963.3151	663
0None_none_TMMB_227963.3152	816
0None_none_TMMB_227963.3153	249
0None_none_TMMB_227963.3154	668
0None_none_TMMB_227963.3155	579
0None_none_TMMB_227963.3156	823
0None_none_TMMB_227963.3157	451
0None_none_TMMB_227963.3158	540
0None_none_TMMB_227963.3159	892
0None_none_TMMB_227963.3160	1104
0None_none_TMMB_227963.3161	414
0None_none_TMMB_227963.3162	340
0None_none_TMMB_227963.3163	455
0None_none_TMMB_227963.3164	329
0None_none_TMMB_227963.3165	646
0None_none_TMMB_227963.3166	931
0None_none_TMMB_227963.3167	513
0None_none_TMMB_227963.3168	198
0None_none_TMMB_227963.3169	1163
0None_none_TMMB_227963.3170	728
0None_none_TMMB_227963.3171	949
0None_none_TMMB_227963.3172	607
0None_none_TMMB_227963.3173	593
0None_none_TMMB_227963.3174	597
0None_none_TMMB_227963.3175	973
0None_none_TMMB_227963.3176	478
0None_none_TMMB_227963.3177	913
0None_none_TMMB_227963.3178	1239
0None_none_TMMB_227963.3179	1719
0None_none_TMMB_227963.3180	2099
0None_none_TMMB_227963.3181	383
0None_none_TMMB_227963.3182	728
0None_none_TMMB_227963.3183	1830
0None_none_TMMB_227963.3184	744
0None_none_TMMB_227963.3185	646
0None_none_TMMB_227963.3186	241
0None_none_TMMB_227963.3187	502
0None_none_TMMB_227963.3188	871
0None_none_TMMB_227963.3189	397
0None_none_TMMB_227963.3190	573
0None_none_TMMB_227963.3191	630
0None_none_TMMB_227963.3192	199
0None_none_TMMB_227963.3193	546
0None_none_TMMB_227963.3194	1829
0None_none_TMMB_227963.3195	248
0None_none_TMMB_227963.3196	911
0None_none_TMMB_227963.3197	1309
0None_none_TMMB_227963.3198	425
0None_none_TMMB_227963.3199	1294
0None_none_TMMB_227963.3200	659
0None_none_TMMB_227963.3201	588
0None_none_TMMB_227963.3202	557
0None_none_TMMB_227963.3203	944
0None_none_TMMB_227963.3204	471
0None_none_TMMB_227963.3205	281
0None_none_TMMB_227963.3206	1040
0None_none_TMMB_227963.3207	298
0None_none_TMMB_227963.3208	363
0None_none_TMMB_227963.3209	796
0None_none_TMMB_227963.3210	402
0None_none_TMMB_227963.3211	600
0None_none_TMMB_227963.3212	1461
0None_none_TMMB_227963.3213	1250
0None_none_TMMB_227963.3214	503
0None_none_TMMB_227963.3215	811
0None_none_TMMB_227963.3216	394
0None_none_TMMB_227963.3217	141
0None_none_TMMB_227963.3218	1557
0None_none_TMMB_227963.3219	528
0None_none_TMMB_227963.3220	780
0None_none_TMMB_227963.3221	113
0None_none_TMMB_227963.3222	871
0None_none_TMMB_227963.3223	682
0None_none_TMMB_227963.3224	1512
0None_none_TMMB_227963.3225	672
0None_none_TMMB_227963.3226	1091
0None_none_TMMB_227963.3227	561
0None_none_TMMB_227963.3228	647
0None_none_TMMB_227963.3229	787
0None_none_TMMB_227963.3230	585
0None_none_TMMB_227963.3231	1338
0None_none_TMMB_227963.3232	1363
0None_none_TMMB_227963.3233	1003
0None_none_TMMB_227963.3234	762
0None_none_TMMB_227963.3235	351
0None_none_TMMB_227963.3236	648
0None_none_TMMB_227963.3237	775
0None_none_TMMB_227963.3238	683
0None_none_TMMB_227963.3239	885
0None_none_TMMB_227963.3240	953
0None_none_TMMB_227963.3241	522
0None_none_TMMB_227963.3242	856
0None_none_TMMB_227963.3243	614
0None_none_TMMB_227963.3244	877
0None_none_TMMB_227963.3245	2145
0None_none_TMMB_227963.3246	582
0None_none_TMMB_227963.3247	503
0None_none_TMMB_227963.3248	412
0None_none_TMMB_227963.3249	1024
0None_none_TMMB_227963.3250	819
0None_none_TMMB_227963.3251	805
0None_none_TMMB_227963.3252	193
0None_none_TMMB_227963.3253	637
0None_none_TMMB_227963.3254	909
0None_none_TMMB_227963.3255	1024
0None_none_TMMB_227963.3256	854
0None_none_TMMB_227963.3257	393
0None_none_TMMB_227963.3258	891
0None_none_TMMB_227963.3259	441
0None_none_TMMB_227963.3260	452
0None_none_TMMB_227963.3261	665
0None_none_TMMB_227963.3262	581
0None_none_TMMB_227963.3263	1009
0None_none_TMMB_227963.3264	901
0None_none_TMMB_227963.3265	440
0None_none_TMMB_227963.3266	1306
0None_none_TMMB_227963.3267	1100
0None_none_TMMB_227963.3268	673
0None_none_TMMB_227963.3269	300
0None_none_TMMB_227963.3270	1394
0None_none_TMMB_227963.3271	392
0None_none_TMMB_227963.3272	964
0None_none_TMMB_227963.3273	721
0None_none_TMMB_227963.3274	620
0None_none_TMMB_227963.3275	740
0None_none_TMMB_227963.3276	288
0None_none_TMMB_227963.3277	553
0None_none_TMMB_227963.3278	657
0None_none_TMMB_227963.3279	391
0None_none_TMMB_227963.3280	1362
0None_none_TMMB_227963.3281	1098
0None_none_TMMB_227963.3282	574
0None_none_TMMB_227963.3283	951
0None_none_TMMB_227963.3284	210
0None_none_TMMB_227963.3285	683
0None_none_TMMB_227963.3286	997
0None_none_TMMB_227963.3287	356
0None_none_TMMB_227963.3288	1202
0None_none_TMMB_227963.3289	460
0None_none_TMMB_227963.3290	757
0None_none_TMMB_227963.3291	653
0None_none_TMMB_227963.3292	399
0None_none_TMMB_227963.3293	890
0None_none_TMMB_227963.3294	1139
0None_none_TMMB_227963.3295	1231
0None_none_TMMB_227963.3296	1011
0None_none_TMMB_227963.3297	732
0None_none_TMMB_227963.3298	697
0None_none_TMMB_227963.3299	299
0None_none_TMMB_227963.3300	441
0None_none_TMMB_227963.3301	1049
0None_none_TMMB_227963.3302	1063
0None_none_TMMB_227963.3303	513
0None_none_TMMB_227963.3304	734
0None_none_TMMB_227963.3305	740
0None_none_TMMB_227963.3306	914
0None_none_TMMB_227963.3307	278
0None_none_TMMB_227963.3308	1186
0None_none_TMMB_227963.3309	111
0None_none_TMMB_227963.3310	515
0None_none_TMMB_227963.3311	1108
0None_none_TMMB_227963.3312	476
0None_none_TMMB_227963.3313	691
0None_none_TMMB_227963.3314	672
0None_none_TMMB_227963.3315	677
0None_none_TMMB_227963.3316	440
0None_none_TMMB_227963.3317	870
0None_none_TMMB_227963.3318	1292
0None_none_TMMB_227963.3319	1298
0None_none_TMMB_227963.3320	593
0None_none_TMMB_227963.3321	733
0None_none_TMMB_227963.3322	789
0None_none_TMMB_227963.3323	763
0None_none_TMMB_227963.3324	1978
0None_none_TMMB_227963.3325	945
0None_none_TMMB_227963.3326	1126
0None_none_TMMB_227963.3327	620
0None_none_TMMB_227963.3328	83
0None_none_TMMB_227963.3329	703
0None_none_TMMB_227963.3330	96
0None_none_TMMB_227963.3331	936
0None_none_TMMB_227963.3332	346
0None_none_TMMB_227963.3333	1331
0None_none_TMMB_227963.3334	660
0None_none_TMMB_227963.3335	195
0None_none_TMMB_227963.3336	779
0None_none_TMMB_227963.3337	704
0None_none_TMMB_227963.3338	815
0None_none_TMMB_227963.3339	1280
0None_none_TMMB_227963.3340	662
0None_none_TMMB_227963.3341	851
0None_none_TMMB_227963.3342	282
0None_none_TMMB_227963.3343	658
0None_none_TMMB_227963.3344	403
0None_none_TMMB_227963.3345	853
0None_none_TMMB_227963.3346	719
0None_none_TMMB_227963.3347	720
0None_none_TMMB_227963.3348	1012
0None_none_TMMB_227963.3349	1004
0None_none_TMMB_227963.3350	1423
0None_none_TMMB_227963.3351	858
0None_none_TMMB_227963.3352	277
0None_none_TMMB_227963.3353	453
0None_none_TMMB_227963.3354	654
0None_none_TMMB_227963.3355	1152
0None_none_TMMB_227963.3356	982
0None_none_TMMB_227963.3357	1049
0None_none_TMMB_227963.3358	1266
0None_none_TMMB_227963.3359	435
0None_none_TMMB_227963.3360	432
0None_none_TMMB_227963.3361	603
0None_none_TMMB_227963.3362	679
0None_none_TMMB_227963.3363	283
0None_none_TMMB_227963.3364	1090
0None_none_TMMB_227963.3365	328
0None_none_TMMB_227963.3366	229
0None_none_TMMB_227963.3367	726
0None_none_TMMB_227963.3368	631
0None_none_TMMB_227963.3369	1244
0None_none_TMMB_227963.3370	538
0None_none_TMMB_227963.3371	755
0None_none_TMMB_227963.3372	1878
0None_none_TMMB_227963.3373	465
0None_none_TMMB_227963.3374	606
0None_none_TMMB_227963.3375	361
0None_none_U1B_227963.528	1
0None_none_U2A_227963.1580	43
0None_none_U2A_227963.1871	74
0None_none_U2B_227963.1242	169
0Safe_safe_ACOCA_227963.4797	3
0Safe_safe_ACOCB_227963.4889	6
0Safe_safe_ACOCB_227963.4907	1
0Safe_safe_ACOCB_227963.4926	1
0Safe_safe_ACOCB_227963.4942	1
0Safe_safe_ACOCB_227963.4963	1
0Safe_safe_ACOCB_227963.4991	1
0Safe_safe_ACOCB_227963.5018	1
0Safe_safe_ACOCB_227963.5092	1
0Safe_safe_ACOCB_227963.5116	1
0Safe_safe_ACOCB_227963.5131	1
0Safe_safe_ACOCB_227963.5166	1
0Safe_safe_ACOCB_227963.5189	1
0Safe_safe_ACOCB_227963.5223	1
0Safe_safe_ACOCB_227963.5230	1
0Safe_safe_DTKPA_227963.7062	1
0Safe_safe_GEA_227963.3717	362
0Safe_safe_GEB_227963.3999	2
0Safe_safe_MPA_227963.4171	1260
0Safe_safe_MPA_227963.4400	254
0Safe_safe_MPA_227963.4423	522
0Safe_safe_MPB_227963.5639	656
0Safe_safe_MPB_227963.5842	1141
0Safe_safe_MPB_227963.5938	6
0Safe_safe_MU1A_227963.1918	705
0Safe_safe_MU1A_227963.1995	19
0Safe_safe_MU1B_227963.1050	11
0Safe_safe_MU1B_227963.959	1
0Safe_safe_MU2A_227963.2269	36
0Safe_safe_MU2A_227963.2350	2
0Safe_safe_MU2A_227963.2494	1
0Safe_safe_MU2A_227963.2535	160
0Safe_safe_MU2A_227963.2606	515
0Safe_safe_MU2B_227963.208	204
0Safe_safe_SPA_227963.5562	1066
0Safe_safe_SPB_227963.6256	359
0Safe_safe_TMMA_227963.2645	6
0Safe_safe_TMMA_227963.2666	78
0Safe_safe_TMMA_227963.2809	2
0Safe_safe_TMMA_227963.2875	3
0Safe_safe_TMMA_227963.2891	278
0Safe_safe_TMMA_227963.2908	20
0Safe_safe_TMMB_227963.3001	605
0Safe_safe_TMMB_227963.3002	1018
0Safe_safe_TMMB_227963.3003	345
0Safe_safe_TMMB_227963.3004	141
0Safe_safe_TMMB_227963.3005	527
0Safe_safe_TMMB_227963.3006	580
0Safe_safe_TMMB_227963.3007	517
0Safe_safe_TMMB_227963.3008	333
0Safe_safe_TMMB_227963.3009	739
0Safe_safe_TMMB_227963.3010	1043
0Safe_safe_TMMB_227963.3011	798
0Safe_safe_TMMB_227963.3012	563
0Safe_safe_TMMB_227963.3013	652
0Safe_safe_TMMB_227963.3014	772
0Safe_safe_TMMB_227963.3015	593
0Safe_safe_TMMB_227963.3016	651
0Safe_safe_TMMB_227963.3017	257
0Safe_safe_TMMB_227963.3018	369
0Safe_safe_TMMB_227963.3019	399
0Safe_safe_TMMB_227963.3020	648
0Safe_safe_TMMB_227963.3021	615
0Safe_safe_TMMB_227963.3022	402
0Safe_safe_TMMB_227963.3023	512
0Safe_safe_TMMB_227963.3024	577
0Safe_safe_TMMB_227963.3025	200
0Safe_safe_TMMB_227963.3026	288
0Safe_safe_TMMB_227963.3027	188
0Safe_safe_TMMB_227963.3028	330
0Safe_safe_TMMB_227963.3029	513
0Safe_safe_TMMB_227963.3030	227
0Safe_safe_TMMB_227963.3031	479
0Safe_safe_TMMB_227963.3032	823
0Safe_safe_TMMB_227963.3033	490
0Safe_safe_TMMB_227963.3034	1141
0Safe_safe_TMMB_227963.3035	631
0Safe_safe_TMMB_227963.3036	1093
0Safe_safe_TMMB_227963.3037	632
0Safe_safe_TMMB_227963.3038	489
0Safe_safe_TMMB_227963.3039	1116
0Safe_safe_TMMB_227963.3040	110
0Safe_safe_TMMB_227963.3041	830
0Safe_safe_TMMB_227963.3042	653
0Safe_safe_TMMB_227963.3043	303
0Safe_safe_TMMB_227963.3044	346
0Safe_safe_TMMB_227963.3045	956
0Safe_safe_TMMB_227963.3046	408
0Safe_safe_TMMB_227963.3047	225
0Safe_safe_TMMB_227963.3048	669
0Safe_safe_TMMB_227963.3049	886
0Safe_safe_TMMB_227963.3050	462
0Safe_safe_TMMB_227963.3051	426
0Safe_safe_TMMB_227963.3052	239
0Safe_safe_TMMB_227963.3053	615
0Safe_safe_TMMB_227963.3054	474
0Safe_safe_TMMB_227963.3055	688
0Safe_safe_TMMB_227963.3056	1026
0Safe_safe_TMMB_227963.3057	362
0Safe_safe_TMMB_227963.3058	1114
0Safe_safe_TMMB_227963.3059	562
0Safe_safe_TMMB_227963.3060	237
0Safe_safe_TMMB_227963.3061	220
0Safe_safe_TMMB_227963.3062	171
0Safe_safe_TMMB_227963.3063	274
0Safe_safe_TMMB_227963.3064	386
0Safe_safe_TMMB_227963.3065	491
0Safe_safe_TMMB_227963.3066	522
0Safe_safe_TMMB_227963.3067	1027
0Safe_safe_TMMB_227963.3068	855
0Safe_safe_TMMB_227963.3069	725
0Safe_safe_TMMB_227963.3070	599
0Safe_safe_TMMB_227963.3071	246
0Safe_safe_TMMB_227963.3072	475
0Safe_safe_TMMB_227963.3073	246
0Safe_safe_TMMB_227963.3074	710
0Safe_safe_TMMB_227963.3075	429
0Safe_safe_TMMB_227963.3076	702
0Safe_safe_TMMB_227963.3077	339
0Safe_safe_TMMB_227963.3078	500
0Safe_safe_TMMB_227963.3079	520
0Safe_safe_TMMB_227963.3080	397
0Safe_safe_TMMB_227963.3081	274
0Safe_safe_TMMB_227963.3082	513
0Safe_safe_TMMB_227963.3083	692
0Safe_safe_TMMB_227963.3084	705
0Safe_safe_TMMB_227963.3085	179
0Safe_safe_TMMB_227963.3086	380
0Safe_safe_TMMB_227963.3087	160
0Safe_safe_TMMB_227963.3088	556
0Safe_safe_TMMB_227963.3089	449
0Safe_safe_TMMB_227963.3090	277
0Safe_safe_TMMB_227963.3091	955
0Safe_safe_TMMB_227963.3092	1126
0Safe_safe_TMMB_227963.3093	747
0Safe_safe_TMMB_227963.3094	387
0Safe_safe_TMMB_227963.3095	315
0Safe_safe_TMMB_227963.3096	405
0Safe_safe_TMMB_227963.3097	795
0Safe_safe_TMMB_227963.3098	523
0Safe_safe_TMMB_227963.3099	866
0Safe_safe_TMMB_227963.3100	254
0Safe_safe_TMMB_227963.3101	1200
0Safe_safe_TMMB_227963.3102	407
0Safe_safe_TMMB_227963.3103	665
0Safe_safe_TMMB_227963.3104	1330
0Safe_safe_TMMB_227963.3105	91
0Safe_safe_TMMB_227963.3106	410
0Safe_safe_TMMB_227963.3108	519
0Safe_safe_TMMB_227963.3110	280
0Safe_safe_TMMB_227963.3111	342
0Safe_safe_TMMB_227963.3112	835
0Safe_safe_TMMB_227963.3113	661
0Safe_safe_TMMB_227963.3114	629
0Safe_safe_TMMB_227963.3115	748
0Safe_safe_TMMB_227963.3116	216
0Safe_safe_TMMB_227963.3117	122
0Safe_safe_TMMB_227963.3118	624
0Safe_safe_TMMB_227963.3119	242
0Safe_safe_TMMB_227963.3120	1128
0Safe_safe_TMMB_227963.3121	518
0Safe_safe_TMMB_227963.3122	1015
0Safe_safe_TMMB_227963.3123	550
0Safe_safe_TMMB_227963.3124	405
0Safe_safe_TMMB_227963.3125	624
0Safe_safe_TMMB_227963.3126	253
0Safe_safe_TMMB_227963.3127	942
0Safe_safe_TMMB_227963.3128	474
0Safe_safe_TMMB_227963.3129	934
0Safe_safe_TMMB_227963.3130	506
0Safe_safe_TMMB_227963.3131	84
0Safe_safe_TMMB_227963.3132	505
0Safe_safe_TMMB_227963.3133	912
0Safe_safe_TMMB_227963.3134	136
0Safe_safe_TMMB_227963.3135	1028
0Safe_safe_TMMB_227963.3136	988
0Safe_safe_TMMB_227963.3137	537
0Safe_safe_TMMB_227963.3138	345
0Safe_safe_TMMB_227963.3139	683
0Safe_safe_TMMB_227963.3140	543
0Safe_safe_TMMB_227963.3141	210
0Safe_safe_TMMB_227963.3142	713
0Safe_safe_TMMB_227963.3143	504
0Safe_safe_TMMB_227963.3144	336
0Safe_safe_TMMB_227963.3145	747
0Safe_safe_TMMB_227963.3146	603
0Safe_safe_TMMB_227963.3147	274
0Safe_safe_TMMB_227963.3148	465
0Safe_safe_TMMB_227963.3149	392
0Safe_safe_TMMB_227963.3150	468
0Safe_safe_TMMB_227963.3151	309
0Safe_safe_TMMB_227963.3152	421
0Safe_safe_TMMB_227963.3153	522
0Safe_safe_TMMB_227963.3154	447
0Safe_safe_TMMB_227963.3155	387
0Safe_safe_TMMB_227963.3156	536
0Safe_safe_TMMB_227963.3157	618
0Safe_safe_TMMB_227963.3158	860
0Safe_safe_TMMB_227963.3159	515
0Safe_safe_TMMB_227963.3160	216
0Safe_safe_TMMB_227963.3161	625
0Safe_safe_TMMB_227963.3162	298
0Safe_safe_TMMB_227963.3163	181
0Safe_safe_TMMB_227963.3164	659
0Safe_safe_TMMB_227963.3165	737
0Safe_safe_TMMB_227963.3166	737
0Safe_safe_TMMB_227963.3167	710
0Safe_safe_TMMB_227963.3168	648
0Safe_safe_TMMB_227963.3169	342
0Safe_safe_TMMB_227963.3170	473
0Safe_safe_TMMB_227963.3171	479
0Safe_safe_TMMB_227963.3172	380
0Safe_safe_TMMB_227963.3173	462
0Safe_safe_TMMB_227963.3174	427
0Safe_safe_TMMB_227963.3175	779
0Safe_safe_TMMB_227963.3176	1230
0Safe_safe_TMMB_227963.3177	364
0Safe_safe_TMMB_227963.3178	674
0Safe_safe_TMMB_227963.3179	278
0Safe_safe_TMMB_227963.3180	884
0Safe_safe_TMMB_227963.3181	803
0Safe_safe_TMMB_227963.3182	357
0Safe_safe_TMMB_227963.3183	272
0Safe_safe_TMMB_227963.3184	1547
0Safe_safe_TMMB_227963.3185	898
0Safe_safe_TMMB_227963.3186	319
0Safe_safe_TMMB_227963.3187	469
0Safe_safe_TMMB_227963.3188	521
0Safe_safe_TMMB_227963.3189	536
0Safe_safe_TMMB_227963.3190	499
0Safe_safe_TMMB_227963.3191	444
0Safe_safe_TMMB_227963.3192	1039
0Safe_safe_TMMB_227963.3193	331
0Safe_safe_TMMB_227963.3194	1374
0Safe_safe_TMMB_227963.3195	533
0Safe_safe_TMMB_227963.3196	294
0Safe_safe_TMMB_227963.3197	306
0Safe_safe_TMMB_227963.3198	296
0Safe_safe_TMMB_227963.3199	1105
0Safe_safe_TMMB_227963.3200	273
0Safe_safe_TMMB_227963.3201	448
0Safe_safe_TMMB_227963.3202	571
0Safe_safe_TMMB_227963.3203	462
0Safe_safe_TMMB_227963.3204	609
0Safe_safe_TMMB_227963.3205	421
0Safe_safe_TMMB_227963.3206	254
0Safe_safe_TMMB_227963.3207	847
0Safe_safe_TMMB_227963.3208	1145
0Safe_safe_TMMB_227963.3209	767
0Safe_safe_TMMB_227963.3210	802
0Safe_safe_TMMB_227963.3211	525
0Safe_safe_TMMB_227963.3212	462
0Safe_safe_TMMB_227963.3213	1324
0Safe_safe_TMMB_227963.3214	280
0Safe_safe_TMMB_227963.3215	281
0Safe_safe_TMMB_227963.3216	166
0Safe_safe_TMMB_227963.3217	552
0Safe_safe_TMMB_227963.3218	430
0Safe_safe_TMMB_227963.3219	1559
0Safe_safe_TMMB_227963.3220	1459
0Safe_safe_TMMB_227963.3221	675
0Safe_safe_TMMB_227963.3222	900
0Safe_safe_TMMB_227963.3223	1260
0Safe_safe_TMMB_227963.3224	280
0Safe_safe_TMMB_227963.3225	544
0Safe_safe_TMMB_227963.3226	183
0Safe_safe_TMMB_227963.3227	585
0Safe_safe_TMMB_227963.3228	690
0Safe_safe_TMMB_227963.3229	1041
0Safe_safe_TMMB_227963.3230	362
0Safe_safe_TMMB_227963.3231	440
0Safe_safe_TMMB_227963.3232	936
0Safe_safe_TMMB_227963.3233	84
0Safe_safe_TMMB_227963.3234	1315
0Safe_safe_TMMB_227963.3235	614
0Safe_safe_TMMB_227963.3236	961
0Safe_safe_TMMB_227963.3237	551
0Safe_safe_TMMB_227963.3238	281
0Safe_safe_TMMB_227963.3239	649
0Safe_safe_TMMB_227963.3240	457
0Safe_safe_TMMB_227963.3241	682
0Safe_safe_TMMB_227963.3242	514
0Safe_safe_TMMB_227963.3243	1266
0Safe_safe_TMMB_227963.3244	162
0Safe_safe_TMMB_227963.3245	644
0Safe_safe_TMMB_227963.3246	109
0Safe_safe_TMMB_227963.3247	734
0Safe_safe_TMMB_227963.3248	127
0Safe_safe_TMMB_227963.3249	956
0Safe_safe_TMMB_227963.3250	596
0Safe_safe_TMMB_227963.3251	307
0Safe_safe_TMMB_227963.3252	803
0Safe_safe_TMMB_227963.3253	506
0Safe_safe_TMMB_227963.3254	240
0Safe_safe_TMMB_227963.3255	78
0Safe_safe_TMMB_227963.3256	239
0Safe_safe_TMMB_227963.3257	352
0Safe_safe_TMMB_227963.3259	1236
0Safe_safe_TMMB_227963.3260	499
0Safe_safe_TMMB_227963.3261	738
0Safe_safe_TMMB_227963.3262	620
0Safe_safe_TMMB_227963.3264	573
0Safe_safe_TMMB_227963.3265	468
0Safe_safe_TMMB_227963.3266	278
0Safe_safe_TMMB_227963.3267	406
0Safe_safe_TMMB_227963.3268	538
0Safe_safe_TMMB_227963.3269	433
0Safe_safe_TMMB_227963.3270	462
0Safe_safe_TMMB_227963.3271	1086
0Safe_safe_TMMB_227963.3272	966
0Safe_safe_TMMB_227963.3273	25
0Safe_safe_TMMB_227963.3274	498
0Safe_safe_TMMB_227963.3275	981
0Safe_safe_TMMB_227963.3276	1138
0Safe_safe_TMMB_227963.3277	364
0Safe_safe_TMMB_227963.3278	674
0Safe_safe_TMMB_227963.3279	455
0Safe_safe_TMMB_227963.3280	410
0Safe_safe_TMMB_227963.3281	234
0Safe_safe_TMMB_227963.3282	563
0Safe_safe_TMMB_227963.3283	430
0Safe_safe_TMMB_227963.3284	323
0Safe_safe_TMMB_227963.3285	426
0Safe_safe_TMMB_227963.3286	770
0Safe_safe_TMMB_227963.3287	823
0Safe_safe_TMMB_227963.3288	322
0Safe_safe_TMMB_227963.3289	271
0Safe_safe_TMMB_227963.3290	530
0Safe_safe_TMMB_227963.3291	151
0Safe_safe_TMMB_227963.3292	544
0Safe_safe_TMMB_227963.3293	836
0Safe_safe_TMMB_227963.3294	772
0Safe_safe_TMMB_227963.3295	752
0Safe_safe_TMMB_227963.3296	250
0Safe_safe_TMMB_227963.3297	696
0Safe_safe_TMMB_227963.3298	352
0Safe_safe_TMMB_227963.3299	733
0Safe_safe_TMMB_227963.3300	204
0Safe_safe_TMMB_227963.3301	736
0Safe_safe_TMMB_227963.3302	368
0Safe_safe_TMMB_227963.3303	327
0Safe_safe_TMMB_227963.3304	576
0Safe_safe_TMMB_227963.3305	416
0Safe_safe_TMMB_227963.3306	573
0Safe_safe_TMMB_227963.3307	1065
0Safe_safe_TMMB_227963.3308	1107
0Safe_safe_TMMB_227963.3309	653
0Safe_safe_TMMB_227963.3310	1182
0Safe_safe_TMMB_227963.3311	362
0Safe_safe_TMMB_227963.3312	393
0Safe_safe_TMMB_227963.3313	702
0Safe_safe_TMMB_227963.3314	191
0Safe_safe_TMMB_227963.3315	5
0Safe_safe_TMMB_227963.3316	674
0Safe_safe_TMMB_227963.3317	1269
0Safe_safe_TMMB_227963.3318	558
0Safe_safe_TMMB_227963.3319	640
0Safe_safe_TMMB_227963.3320	541
0Safe_safe_TMMB_227963.3321	243
0Safe_safe_TMMB_227963.3322	782
0Safe_safe_TMMB_227963.3323	408
0Safe_safe_TMMB_227963.3324	1072
0Safe_safe_TMMB_227963.3325	515
0Safe_safe_TMMB_227963.3326	359
0Safe_safe_TMMB_227963.3327	263
0Safe_safe_TMMB_227963.3328	219
0Safe_safe_TMMB_227963.3329	401
0Safe_safe_TMMB_227963.3330	828
0Safe_safe_TMMB_227963.3331	621
0Safe_safe_TMMB_227963.3332	789
0Safe_safe_TMMB_227963.3333	516
0Safe_safe_TMMB_227963.3334	991
0Safe_safe_TMMB_227963.3335	1083
0Safe_safe_TMMB_227963.3336	376
0Safe_safe_TMMB_227963.3337	1677
0Safe_safe_TMMB_227963.3338	705
0Safe_safe_TMMB_227963.3339	479
0Safe_safe_TMMB_227963.3340	611
0Safe_safe_TMMB_227963.3341	383
0Safe_safe_TMMB_227963.3342	453
0Safe_safe_TMMB_227963.3343	482
0Safe_safe_TMMB_227963.3344	345
0Safe_safe_TMMB_227963.3345	664
0Safe_safe_TMMB_227963.3346	276
0Safe_safe_TMMB_227963.3347	1198
0Safe_safe_TMMB_227963.3348	533
0Safe_safe_TMMB_227963.3349	465
0Safe_safe_TMMB_227963.3350	263
0Safe_safe_TMMB_227963.3351	399
0Safe_safe_TMMB_227963.3352	590
0Safe_safe_TMMB_227963.3353	455
0Safe_safe_TMMB_227963.3354	395
0Safe_safe_TMMB_227963.3355	254
0Safe_safe_TMMB_227963.3356	500
0Safe_safe_TMMB_227963.3357	512
0Safe_safe_TMMB_227963.3358	632
0Safe_safe_TMMB_227963.3359	274
0Safe_safe_TMMB_227963.3360	1055
0Safe_safe_TMMB_227963.3361	254
0Safe_safe_TMMB_227963.3362	570
0Safe_safe_TMMB_227963.3363	535
0Safe_safe_TMMB_227963.3364	359
0Safe_safe_TMMB_227963.3365	47
0Safe_safe_TMMB_227963.3366	584
0Safe_safe_TMMB_227963.3367	1023
0Safe_safe_TMMB_227963.3368	604
0Safe_safe_TMMB_227963.3369	371
0Safe_safe_TMMB_227963.3370	362
0Safe_safe_TMMB_227963.3371	985
0Safe_safe_TMMB_227963.3372	1121
0Safe_safe_TMMB_227963.3373	540
0Safe_safe_TMMB_227963.3374	438
0Safe_safe_TMMB_227963.3375	920
0Safe_safe_U1A_227963.6391	327
0Safe_safe_U1A_227963.6418	1
0Safe_safe_U1A_227963.6480	1260
0Safe_safe_U1B_227963.404	1107
0Safe_safe_U2A_227963.1568	27
0Safe_safe_U2A_227963.1702	736
0Safe_safe_U2B_227963.1367	28
0Safe_safe_U2B_227963.1381	576
ENSMUSG00000000171_Sdhd_ACOCB_91184.2	1
ENSMUSG00000000184_Ccnd2_ACOCB_167314.3	1
ENSMUSG00000000214_Th_ACOCB_174936.4	1
ENSMUSG00000000223_Drp2_TMMB_187199.1	630
ENSMUSG00000000223_Drp2_TMMB_187200.2	246
ENSMUSG00000000223_Drp2_TMMB_187201.3	850
ENSMUSG00000000223_Drp2_TMMB_187202.4	131
ENSMUSG00000000223_Drp2_TMMB_187203.5	623
ENSMUSG00000000223_Drp2_TMMB_187204.6	684
ENSMUSG00000000223_Drp2_TMMB_187205.7	1028
ENSMUSG00000000223_Drp2_TMMB_187206.8	483
ENSMUSG00000000223_Drp2_TMMB_187207.9	683
ENSMUSG00000000223_Drp2_TMMB_187208.10	233
ENSMUSG00000000290_Itgb2_ACOCB_152940.9	1
ENSMUSG00000000295_Hddc2_TMMB_7134.1	626
ENSMUSG00000000295_Hddc2_TMMB_7135.2	573
ENSMUSG00000000295_Hddc2_TMMB_7136.3	469
ENSMUSG00000000295_Hddc2_TMMB_7137.4	838
ENSMUSG00000000295_Hddc2_TMMB_7138.5	941
ENSMUSG00000000295_Hddc2_TMMB_7139.6	365
ENSMUSG00000000295_Hddc2_TMMB_7140.7	322
ENSMUSG00000000295_Hddc2_TMMB_7141.8	435
ENSMUSG00000000295_Hddc2_TMMB_7142.9	601
ENSMUSG00000000295_Hddc2_TMMB_7143.10	275
ENSMUSG00000000320_Alox12_ACOCB_114156.4	1
ENSMUSG00000000359_Rem1_TMMA_29931.10	4
ENSMUSG00000000416_Cttnbp2_TMMB_40785.1	142
ENSMUSG00000000416_Cttnbp2_TMMB_40786.2	871
ENSMUSG00000000416_Cttnbp2_TMMB_40787.3	772
ENSMUSG00000000416_Cttnbp2_TMMB_40788.4	376
ENSMUSG00000000416_Cttnbp2_TMMB_40789.5	220
ENSMUSG00000000416_Cttnbp2_TMMB_40790.6	607
ENSMUSG00000000416_Cttnbp2_TMMB_40791.7	673
ENSMUSG00000000416_Cttnbp2_TMMB_40792.8	198
ENSMUSG00000000416_Cttnbp2_TMMB_40793.9	761
ENSMUSG00000000416_Cttnbp2_TMMB_40794.10	646
ENSMUSG00000000486_Sept1_ACOCB_133568.8	1
ENSMUSG00000000544_Gpa33_U2A_77348.7	79
ENSMUSG00000000555_Itga5_ACOCB_161765.6	1
ENSMUSG00000000579_Dynlt1c_TMMB_103255.5	319
ENSMUSG00000000579_Dynlt1c_TMMB_103258.8	394
ENSMUSG00000000579_Dynlt1c_TMMB_103259.9	157
ENSMUSG00000000579_Dynlt1c_TMMB_103260.10	319
ENSMUSG00000000605_Clcn4-2_MPB_37825.9	2
ENSMUSG00000000711_Rab5b_TMMB_16028.1	452
ENSMUSG00000000711_Rab5b_TMMB_16029.2	574
ENSMUSG00000000711_Rab5b_TMMB_16030.3	568
ENSMUSG00000000711_Rab5b_TMMB_16031.4	959
ENSMUSG00000000711_Rab5b_TMMB_16032.5	340
ENSMUSG00000000711_Rab5b_TMMB_16033.6	1130
ENSMUSG00000000711_Rab5b_TMMB_16034.7	650
ENSMUSG00000000711_Rab5b_TMMB_16035.8	122
ENSMUSG00000000711_Rab5b_TMMB_16036.9	1411
ENSMUSG00000000711_Rab5b_TMMB_16037.10	1411
ENSMUSG00000000743_Chmp1a_TMMB_217575.1	1278
ENSMUSG00000000743_Chmp1a_TMMB_217576.2	603
ENSMUSG00000000743_Chmp1a_TMMB_217577.3	711
ENSMUSG00000000743_Chmp1a_TMMB_217578.4	726
ENSMUSG00000000743_Chmp1a_TMMB_217579.5	620
ENSMUSG00000000743_Chmp1a_TMMB_217580.6	165
ENSMUSG00000000743_Chmp1a_TMMB_217581.7	777
ENSMUSG00000000743_Chmp1a_TMMB_217582.8	660
ENSMUSG00000000743_Chmp1a_TMMB_217583.9	190
ENSMUSG00000000743_Chmp1a_TMMB_217584.10	503
ENSMUSG00000000759_Tubgcp3_ACOCB_74008.5	1
ENSMUSG00000000759_Tubgcp3_ACOCB_74012.9	1
ENSMUSG00000000827_Tpd52l2_ACOCB_91369.7	1
ENSMUSG00000000884_Gnb1l_TMMB_40025.1	229
ENSMUSG00000000884_Gnb1l_TMMB_40026.2	62
ENSMUSG00000000884_Gnb1l_TMMB_40027.3	90
ENSMUSG00000000884_Gnb1l_TMMB_40028.4	5
ENSMUSG00000000884_Gnb1l_TMMB_40029.5	90
ENSMUSG00000000884_Gnb1l_TMMB_40030.6	207
ENSMUSG00000000884_Gnb1l_TMMB_40031.7	848
ENSMUSG00000000884_Gnb1l_TMMB_40032.8	251
ENSMUSG00000000884_Gnb1l_TMMB_40033.9	226
ENSMUSG00000000884_Gnb1l_TMMB_40034.10	285
ENSMUSG00000000959_Oxa1l_TMMB_76373.1	83
ENSMUSG00000000959_Oxa1l_TMMB_76374.2	460
ENSMUSG00000000959_Oxa1l_TMMB_76375.3	181
ENSMUSG00000000959_Oxa1l_TMMB_76376.4	396
ENSMUSG00000000959_Oxa1l_TMMB_76377.5	462
ENSMUSG00000000959_Oxa1l_TMMB_76378.6	188
ENSMUSG00000000959_Oxa1l_TMMB_76379.7	233
ENSMUSG00000000959_Oxa1l_TMMB_76380.8	462
ENSMUSG00000000959_Oxa1l_TMMB_76381.9	333
ENSMUSG00000000959_Oxa1l_TMMB_76382.10	156
ENSMUSG00000001056_Nhp2_TMMB_206544.1	51
ENSMUSG00000001056_Nhp2_TMMB_206545.2	412
ENSMUSG00000001056_Nhp2_TMMB_206546.3	165
ENSMUSG00000001056_Nhp2_TMMB_206547.4	121
ENSMUSG00000001056_Nhp2_TMMB_206548.5	35
ENSMUSG00000001056_Nhp2_TMMB_206550.7	105
ENSMUSG00000001056_Nhp2_TMMB_206551.8	48
ENSMUSG00000001056_Nhp2_TMMB_206552.9	24
ENSMUSG00000001056_Nhp2_TMMB_206553.10	75
ENSMUSG00000001175_Calm1_MU2B_178384.1	24
ENSMUSG00000001247_Lsr_TMMA_32041.8	8
ENSMUSG00000001305_Rrp15_TMMB_71016.1	575
ENSMUSG00000001305_Rrp15_TMMB_71017.2	756
ENSMUSG00000001305_Rrp15_TMMB_71018.3	206
ENSMUSG00000001305_Rrp15_TMMB_71019.4	236
ENSMUSG00000001305_Rrp15_TMMB_71020.5	269
ENSMUSG00000001305_Rrp15_TMMB_71021.6	239
ENSMUSG00000001305_Rrp15_TMMB_71022.7	295
ENSMUSG00000001305_Rrp15_TMMB_71023.8	143
ENSMUSG00000001305_Rrp15_TMMB_71024.9	193
ENSMUSG00000001305_Rrp15_TMMB_71025.10	336
ENSMUSG00000001313_Rnd2_TMMB_214595.1	501
ENSMUSG00000001313_Rnd2_TMMB_214596.2	586
ENSMUSG00000001313_Rnd2_TMMB_214597.3	1774
ENSMUSG00000001313_Rnd2_TMMB_214598.4	553
ENSMUSG00000001313_Rnd2_TMMB_214599.5	876
ENSMUSG00000001313_Rnd2_TMMB_214600.6	500
ENSMUSG00000001313_Rnd2_TMMB_214601.7	338
ENSMUSG00000001313_Rnd2_TMMB_214602.8	768
ENSMUSG00000001313_Rnd2_TMMB_214603.9	1046
ENSMUSG00000001313_Rnd2_TMMB_214604.10	688
ENSMUSG00000001440_Kpnb1_TMMB_184425.1	5
ENSMUSG00000001440_Kpnb1_TMMB_184426.2	4
ENSMUSG00000001440_Kpnb1_TMMB_184427.3	5
ENSMUSG00000001440_Kpnb1_TMMB_184428.4	19
ENSMUSG00000001440_Kpnb1_TMMB_184429.5	145
ENSMUSG00000001440_Kpnb1_TMMB_184430.6	8
ENSMUSG00000001440_Kpnb1_TMMB_184431.7	29
ENSMUSG00000001440_Kpnb1_TMMB_184432.8	12
ENSMUSG00000001440_Kpnb1_TMMB_184433.9	1
ENSMUSG00000001440_Kpnb1_TMMB_184434.10	41
ENSMUSG00000001482_Def8_ACOCB_65572.6	1
ENSMUSG00000001482_Def8_ACOCB_65573.7	1
ENSMUSG00000001588_Acap1_TMMB_206033.1	472
ENSMUSG00000001588_Acap1_TMMB_206034.2	598
ENSMUSG00000001588_Acap1_TMMB_206035.3	7
ENSMUSG00000001588_Acap1_TMMB_206036.4	575
ENSMUSG00000001588_Acap1_TMMB_206037.5	567
ENSMUSG00000001588_Acap1_TMMB_206038.6	632
ENSMUSG00000001588_Acap1_TMMB_206039.7	464
ENSMUSG00000001588_Acap1_TMMB_206040.8	556
ENSMUSG00000001588_Acap1_TMMB_206041.9	520
ENSMUSG00000001588_Acap1_TMMB_206042.10	524
ENSMUSG00000001622_Csn3_U2A_103164.4	48
ENSMUSG00000001663_Gstt1_MU2B_212596.2	7
ENSMUSG00000001666_Ddt_TMMB_81143.2	290
ENSMUSG00000001666_Ddt_TMMB_81144.3	2621
ENSMUSG00000001666_Ddt_TMMB_81145.4	444
ENSMUSG00000001666_Ddt_TMMB_81146.5	309
ENSMUSG00000001666_Ddt_TMMB_81148.7	744
ENSMUSG00000001666_Ddt_TMMB_81149.8	422
ENSMUSG00000001666_Ddt_TMMB_81150.9	2271
ENSMUSG00000001666_Ddt_TMMB_81151.10	360
ENSMUSG00000001741_Il16_U2A_202106.7	18
ENSMUSG00000001767_Crnkl1_ACOCB_32751.8	1
ENSMUSG00000001804_Dsg4_TMMB_209102.1	348
ENSMUSG00000001804_Dsg4_TMMB_209103.2	681
ENSMUSG00000001804_Dsg4_TMMB_209104.3	919
ENSMUSG00000001804_Dsg4_TMMB_209105.4	579
ENSMUSG00000001804_Dsg4_TMMB_209106.5	471
ENSMUSG00000001804_Dsg4_TMMB_209107.6	431
ENSMUSG00000001804_Dsg4_TMMB_209108.7	650
ENSMUSG00000001804_Dsg4_TMMB_209109.8	248
ENSMUSG00000001804_Dsg4_TMMB_209110.9	541
ENSMUSG00000001804_Dsg4_TMMB_209111.10	161
ENSMUSG00000001819_Hoxd13_ACOCB_64987.1	1
ENSMUSG00000001844_Zdhhc4_TMMB_98842.1	281
ENSMUSG00000001844_Zdhhc4_TMMB_98843.2	423
ENSMUSG00000001844_Zdhhc4_TMMB_98844.3	349
ENSMUSG00000001844_Zdhhc4_TMMB_98845.4	662
ENSMUSG00000001844_Zdhhc4_TMMB_98846.5	823
ENSMUSG00000001844_Zdhhc4_TMMB_98847.6	966
ENSMUSG00000001844_Zdhhc4_TMMB_98848.7	461
ENSMUSG00000001844_Zdhhc4_TMMB_98849.8	1027
ENSMUSG00000001844_Zdhhc4_TMMB_98850.9	1423
ENSMUSG00000001844_Zdhhc4_TMMB_98851.10	636
ENSMUSG00000001864_Aif1l_TMMB_157901.1	725
ENSMUSG00000001864_Aif1l_TMMB_157902.2	739
ENSMUSG00000001864_Aif1l_TMMB_157903.3	730
ENSMUSG00000001864_Aif1l_TMMB_157904.4	789
ENSMUSG00000001864_Aif1l_TMMB_157905.5	475
ENSMUSG00000001864_Aif1l_TMMB_157906.6	252
ENSMUSG00000001864_Aif1l_TMMB_157907.7	545
ENSMUSG00000001864_Aif1l_TMMB_157908.8	351
ENSMUSG00000001864_Aif1l_TMMB_157909.9	789
ENSMUSG00000001864_Aif1l_TMMB_157910.10	592
ENSMUSG00000001909_Trmt1_TMMA_139348.2	53
ENSMUSG00000001909_Trmt1_TMMA_139355.9	3
ENSMUSG00000001983_Taco1_TMMB_147183.1	699
ENSMUSG00000001983_Taco1_TMMB_147184.2	512
ENSMUSG00000001983_Taco1_TMMB_147185.3	925
ENSMUSG00000001983_Taco1_TMMB_147186.4	635
ENSMUSG00000001983_Taco1_TMMB_147187.5	492
ENSMUSG00000001983_Taco1_TMMB_147188.6	375
ENSMUSG00000001983_Taco1_TMMB_147189.7	328
ENSMUSG00000001983_Taco1_TMMB_147190.8	810
ENSMUSG00000001983_Taco1_TMMB_147191.9	692
ENSMUSG00000001983_Taco1_TMMB_147192.10	893
ENSMUSG00000002100_Mybpc3_TMMB_40245.1	758
ENSMUSG00000002100_Mybpc3_TMMB_40246.2	369
ENSMUSG00000002100_Mybpc3_TMMB_40247.3	691
ENSMUSG00000002100_Mybpc3_TMMB_40248.4	288
ENSMUSG00000002100_Mybpc3_TMMB_40249.5	1013
ENSMUSG00000002100_Mybpc3_TMMB_40250.6	986
ENSMUSG00000002100_Mybpc3_TMMB_40251.7	537
ENSMUSG00000002100_Mybpc3_TMMB_40252.8	1334
ENSMUSG00000002100_Mybpc3_TMMB_40253.9	1107
ENSMUSG00000002100_Mybpc3_TMMB_40254.10	1528
ENSMUSG00000002257_Def6_ACOCB_83505.2	1
ENSMUSG00000002308_Cd320_TMMB_127619.1	510
ENSMUSG00000002308_Cd320_TMMB_127620.2	590
ENSMUSG00000002308_Cd320_TMMB_127621.3	358
ENSMUSG00000002308_Cd320_TMMB_127622.4	431
ENSMUSG00000002308_Cd320_TMMB_127623.5	219
ENSMUSG00000002308_Cd320_TMMB_127624.6	622
ENSMUSG00000002308_Cd320_TMMB_127625.7	126
ENSMUSG00000002308_Cd320_TMMB_127626.8	899
ENSMUSG00000002308_Cd320_TMMB_127627.9	241
ENSMUSG00000002308_Cd320_TMMB_127628.10	707
ENSMUSG00000002319_Ipo4_TMMB_212496.1	169
ENSMUSG00000002319_Ipo4_TMMB_212497.2	408
ENSMUSG00000002319_Ipo4_TMMB_212498.3	442
ENSMUSG00000002319_Ipo4_TMMB_212499.4	239
ENSMUSG00000002319_Ipo4_TMMB_212500.5	188
ENSMUSG00000002319_Ipo4_TMMB_212501.6	411
ENSMUSG00000002319_Ipo4_TMMB_212502.7	546
ENSMUSG00000002319_Ipo4_TMMB_212503.8	82
ENSMUSG00000002319_Ipo4_TMMB_212504.9	501
ENSMUSG00000002319_Ipo4_TMMB_212505.10	686
ENSMUSG00000002326_Gmpr2_ACOCB_68586.8	1
ENSMUSG00000002342_Tmem161a_TMMB_62131.1	551
ENSMUSG00000002342_Tmem161a_TMMB_62132.2	819
ENSMUSG00000002342_Tmem161a_TMMB_62133.3	551
ENSMUSG00000002342_Tmem161a_TMMB_62134.4	260
ENSMUSG00000002342_Tmem161a_TMMB_62135.5	954
ENSMUSG00000002342_Tmem161a_TMMB_62136.6	511
ENSMUSG00000002342_Tmem161a_TMMB_62137.7	883
ENSMUSG00000002342_Tmem161a_TMMB_62138.8	699
ENSMUSG00000002342_Tmem161a_TMMB_62139.9	730
ENSMUSG00000002342_Tmem161a_TMMB_62140.10	563
ENSMUSG00000002346_Slc25a42_TMMB_10456.1	913
ENSMUSG00000002346_Slc25a42_TMMB_10457.2	905
ENSMUSG00000002346_Slc25a42_TMMB_10458.3	601
ENSMUSG00000002346_Slc25a42_TMMB_10459.4	921
ENSMUSG00000002346_Slc25a42_TMMB_10460.5	761
ENSMUSG00000002346_Slc25a42_TMMB_10461.6	111
ENSMUSG00000002346_Slc25a42_TMMB_10462.7	628
ENSMUSG00000002346_Slc25a42_TMMB_10463.8	101
ENSMUSG00000002346_Slc25a42_TMMB_10464.9	699
ENSMUSG00000002346_Slc25a42_TMMB_10465.10	867
ENSMUSG00000002372_Ranbp3_TMMB_35557.1	656
ENSMUSG00000002372_Ranbp3_TMMB_35558.2	395
ENSMUSG00000002372_Ranbp3_TMMB_35559.3	234
ENSMUSG00000002372_Ranbp3_TMMB_35560.4	421
ENSMUSG00000002372_Ranbp3_TMMB_35561.5	290
ENSMUSG00000002372_Ranbp3_TMMB_35562.6	240
ENSMUSG00000002372_Ranbp3_TMMB_35563.7	382
ENSMUSG00000002372_Ranbp3_TMMB_35564.8	424
ENSMUSG00000002372_Ranbp3_TMMB_35565.9	599
ENSMUSG00000002372_Ranbp3_TMMB_35566.10	495
ENSMUSG00000002393_Nr2f6_ACOCB_220531.6	1
ENSMUSG00000002459_Rgs20_ACOCB_203866.8	1
ENSMUSG00000002661_Alkbh7_TMMB_214475.1	916
ENSMUSG00000002661_Alkbh7_TMMB_214476.2	276
ENSMUSG00000002661_Alkbh7_TMMB_214477.3	760
ENSMUSG00000002661_Alkbh7_TMMB_214478.4	758
ENSMUSG00000002661_Alkbh7_TMMB_214479.5	581
ENSMUSG00000002661_Alkbh7_TMMB_214480.6	927
ENSMUSG00000002661_Alkbh7_TMMB_214481.7	848
ENSMUSG00000002661_Alkbh7_TMMB_214482.8	134
ENSMUSG00000002661_Alkbh7_TMMB_214483.9	485
ENSMUSG00000002661_Alkbh7_TMMB_214484.10	673
ENSMUSG00000002767_Mrpl2_TMMB_167042.1	109
ENSMUSG00000002767_Mrpl2_TMMB_167043.2	201
ENSMUSG00000002767_Mrpl2_TMMB_167044.3	380
ENSMUSG00000002767_Mrpl2_TMMB_167045.4	2077
ENSMUSG00000002767_Mrpl2_TMMB_167046.5	75
ENSMUSG00000002767_Mrpl2_TMMB_167047.6	222
ENSMUSG00000002767_Mrpl2_TMMB_167048.7	470
ENSMUSG00000002767_Mrpl2_TMMB_167049.8	418
ENSMUSG00000002767_Mrpl2_TMMB_167050.9	111
ENSMUSG00000002767_Mrpl2_TMMB_167051.10	419
ENSMUSG00000002781_Tmem143_TMMB_99593.1	623
ENSMUSG00000002781_Tmem143_TMMB_99594.2	546
ENSMUSG00000002781_Tmem143_TMMB_99595.3	404
ENSMUSG00000002781_Tmem143_TMMB_99596.4	400
ENSMUSG00000002781_Tmem143_TMMB_99597.5	736
ENSMUSG00000002781_Tmem143_TMMB_99598.6	493
ENSMUSG00000002781_Tmem143_TMMB_99599.7	647
ENSMUSG00000002781_Tmem143_TMMB_99600.8	813
ENSMUSG00000002781_Tmem143_TMMB_99601.9	826
ENSMUSG00000002781_Tmem143_TMMB_99602.10	1034
ENSMUSG00000002799_Jag2_ACOCB_184389.5	1
ENSMUSG00000002799_Jag2_ACOCB_184393.9	1
ENSMUSG00000002814_Top3a_ACOCB_40569.5	1
ENSMUSG00000002825_Qtrt1_TMMB_65727.1	465
ENSMUSG00000002825_Qtrt1_TMMB_65728.2	361
ENSMUSG00000002825_Qtrt1_TMMB_65729.3	871
ENSMUSG00000002825_Qtrt1_TMMB_65730.4	309
ENSMUSG00000002825_Qtrt1_TMMB_65731.5	203
ENSMUSG00000002825_Qtrt1_TMMB_65732.6	505
ENSMUSG00000002825_Qtrt1_TMMB_65733.7	898
ENSMUSG00000002825_Qtrt1_TMMB_65734.8	42
ENSMUSG00000002825_Qtrt1_TMMB_65735.9	338
ENSMUSG00000002825_Qtrt1_TMMB_65736.10	657
ENSMUSG00000002847_Pla1a_TMMB_16008.1	292
ENSMUSG00000002847_Pla1a_TMMB_16009.2	325
ENSMUSG00000002847_Pla1a_TMMB_16010.3	576
ENSMUSG00000002847_Pla1a_TMMB_16011.4	243
ENSMUSG00000002847_Pla1a_TMMB_16012.5	391
ENSMUSG00000002847_Pla1a_TMMB_16013.6	500
ENSMUSG00000002847_Pla1a_TMMB_16014.7	619
ENSMUSG00000002847_Pla1a_TMMB_16015.8	812
ENSMUSG00000002847_Pla1a_TMMB_16016.9	483
ENSMUSG00000002847_Pla1a_TMMB_16017.10	368
ENSMUSG00000002983_Relb_ACOCB_204002.4	1
ENSMUSG00000002984_Tomm40_TMMB_203959.1	1
ENSMUSG00000002984_Tomm40_TMMB_203960.2	117
ENSMUSG00000002984_Tomm40_TMMB_203961.3	192
ENSMUSG00000002984_Tomm40_TMMB_203962.4	52
ENSMUSG00000002984_Tomm40_TMMB_203963.5	45
ENSMUSG00000002984_Tomm40_TMMB_203964.6	55
ENSMUSG00000002984_Tomm40_TMMB_203965.7	102
ENSMUSG00000002984_Tomm40_TMMB_203966.8	789
ENSMUSG00000002984_Tomm40_TMMB_203967.9	105
ENSMUSG00000002984_Tomm40_TMMB_203968.10	16
ENSMUSG00000003051_Elf3_GEB_189578.3	8
ENSMUSG00000003062_Stard3nl_TMMB_45235.1	803
ENSMUSG00000003062_Stard3nl_TMMB_45236.2	835
ENSMUSG00000003062_Stard3nl_TMMB_45237.3	289
ENSMUSG00000003062_Stard3nl_TMMB_45238.4	662
ENSMUSG00000003062_Stard3nl_TMMB_45239.5	763
ENSMUSG00000003062_Stard3nl_TMMB_45240.6	872
ENSMUSG00000003062_Stard3nl_TMMB_45241.7	151
ENSMUSG00000003062_Stard3nl_TMMB_45242.8	957
ENSMUSG00000003062_Stard3nl_TMMB_45243.9	564
ENSMUSG00000003062_Stard3nl_TMMB_45244.10	571
ENSMUSG00000003161_Sri_TMMB_93457.1	638
ENSMUSG00000003161_Sri_TMMB_93458.2	354
ENSMUSG00000003161_Sri_TMMB_93459.3	179
ENSMUSG00000003161_Sri_TMMB_93460.4	466
ENSMUSG00000003161_Sri_TMMB_93461.5	184
ENSMUSG00000003161_Sri_TMMB_93462.6	393
ENSMUSG00000003161_Sri_TMMB_93463.7	962
ENSMUSG00000003161_Sri_TMMB_93464.8	817
ENSMUSG00000003161_Sri_TMMB_93465.9	510
ENSMUSG00000003161_Sri_TMMB_93466.10	533
ENSMUSG00000003178_Mical3_TMMB_9316.1	392
ENSMUSG00000003178_Mical3_TMMB_9317.2	683
ENSMUSG00000003178_Mical3_TMMB_9318.3	594
ENSMUSG00000003178_Mical3_TMMB_9319.4	295
ENSMUSG00000003178_Mical3_TMMB_9320.5	802
ENSMUSG00000003178_Mical3_TMMB_9321.6	117
ENSMUSG00000003178_Mical3_TMMB_9322.7	657
ENSMUSG00000003178_Mical3_TMMB_9323.8	364
ENSMUSG00000003178_Mical3_TMMB_9324.9	529
ENSMUSG00000003178_Mical3_TMMB_9325.10	282
ENSMUSG00000003190_Bcl2l12_ACOCB_67426.3	1
ENSMUSG00000003190_Bcl2l12_ACOCB_67429.6	1
ENSMUSG00000003190_Bcl2l12_ACOCB_67430.7	1
ENSMUSG00000003227_Edar_ACOCB_186279.1	1
ENSMUSG00000003282_Plag1_ACOCB_118589.1	1
ENSMUSG00000003282_Plag1_ACOCB_118592.4	1
ENSMUSG00000003379_Cd79a_ACOCB_23434.3	1
ENSMUSG00000003411_Rab3b_TMMA_123056.10	10
ENSMUSG00000003437_Paf1_TMMB_159993.1	24
ENSMUSG00000003437_Paf1_TMMB_159994.2	255
ENSMUSG00000003437_Paf1_TMMB_159995.3	8
ENSMUSG00000003437_Paf1_TMMB_159996.4	178
ENSMUSG00000003437_Paf1_TMMB_159997.5	14
ENSMUSG00000003437_Paf1_TMMB_159998.6	371
ENSMUSG00000003437_Paf1_TMMB_159999.7	337
ENSMUSG00000003437_Paf1_TMMB_160000.8	11
ENSMUSG00000003437_Paf1_TMMB_160001.9	66
ENSMUSG00000003437_Paf1_TMMB_160002.10	165
ENSMUSG00000003541_Ier3_ACOCB_19059.6	1
ENSMUSG00000003546_Klc4_TMMB_78780.1	737
ENSMUSG00000003546_Klc4_TMMB_78781.2	845
ENSMUSG00000003546_Klc4_TMMB_78782.3	317
ENSMUSG00000003546_Klc4_TMMB_78783.4	933
ENSMUSG00000003546_Klc4_TMMB_78784.5	1006
ENSMUSG00000003546_Klc4_TMMB_78785.6	660
ENSMUSG00000003546_Klc4_TMMB_78786.7	576
ENSMUSG00000003546_Klc4_TMMB_78787.8	737
ENSMUSG00000003546_Klc4_TMMB_78788.9	960
ENSMUSG00000003546_Klc4_TMMB_78789.10	897
ENSMUSG00000003555_Cyp17a1_ACOCB_222253.10	1
ENSMUSG00000003559_As3mt_TMMA_222217.4	6
ENSMUSG00000003873_Bax_ACOCB_203449.2	1
ENSMUSG00000004035_Gstm7_ACOCB_138106.9	1
ENSMUSG00000004071_Cdip1_ACOCB_20291.10	1
ENSMUSG00000004096_Cwc15_GEB_70362.4	8
ENSMUSG00000004100_Ppan_TMMB_5666.1	287
ENSMUSG00000004100_Ppan_TMMB_5667.2	181
ENSMUSG00000004100_Ppan_TMMB_5668.3	438
ENSMUSG00000004100_Ppan_TMMB_5669.4	9
ENSMUSG00000004100_Ppan_TMMB_5670.5	2
ENSMUSG00000004100_Ppan_TMMB_5671.6	39
ENSMUSG00000004100_Ppan_TMMB_5672.7	119
ENSMUSG00000004100_Ppan_TMMB_5673.8	87
ENSMUSG00000004100_Ppan_TMMB_5674.9	53
ENSMUSG00000004100_Ppan_TMMB_5675.10	576
ENSMUSG00000004267_Eno2_ACOCB_102524.5	1
ENSMUSG00000004317_Clcn5_TMMB_198552.1	725
ENSMUSG00000004317_Clcn5_TMMB_198553.2	359
ENSMUSG00000004317_Clcn5_TMMB_198554.3	621
ENSMUSG00000004317_Clcn5_TMMB_198555.4	681
ENSMUSG00000004317_Clcn5_TMMB_198556.5	96
ENSMUSG00000004317_Clcn5_TMMB_198557.6	124
ENSMUSG00000004317_Clcn5_TMMB_198558.7	670
ENSMUSG00000004317_Clcn5_TMMB_198559.8	670
ENSMUSG00000004317_Clcn5_TMMB_198560.9	282
ENSMUSG00000004317_Clcn5_TMMB_198561.10	816
ENSMUSG00000004347_Pde1c_ACOCB_201750.1	2
ENSMUSG00000004347_Pde1c_ACOCB_201751.2	1
ENSMUSG00000004446_Bid_ACOCB_4258.5	1
ENSMUSG00000004561_Mettl17_TMMA_12222.7	9
ENSMUSG00000004568_Arhgef18_TMMB_12166.1	303
ENSMUSG00000004568_Arhgef18_TMMB_12167.2	978
ENSMUSG00000004568_Arhgef18_TMMB_12168.3	149
ENSMUSG00000004568_Arhgef18_TMMB_12169.4	1059
ENSMUSG00000004568_Arhgef18_TMMB_12170.5	314
ENSMUSG00000004568_Arhgef18_TMMB_12171.6	424
ENSMUSG00000004568_Arhgef18_TMMB_12172.7	336
ENSMUSG00000004568_Arhgef18_TMMB_12173.8	1138
ENSMUSG00000004568_Arhgef18_TMMB_12174.9	665
ENSMUSG00000004568_Arhgef18_TMMB_12175.10	614
ENSMUSG00000004630_Pcp2_TMMB_107340.1	613
ENSMUSG00000004630_Pcp2_TMMB_107341.2	468
ENSMUSG00000004630_Pcp2_TMMB_107342.3	611
ENSMUSG00000004630_Pcp2_TMMB_107343.4	944
ENSMUSG00000004630_Pcp2_TMMB_107344.5	491
ENSMUSG00000004630_Pcp2_TMMB_107345.6	1161
ENSMUSG00000004630_Pcp2_TMMB_107346.7	860
ENSMUSG00000004630_Pcp2_TMMB_107347.8	1013
ENSMUSG00000004630_Pcp2_TMMB_107348.9	1339
ENSMUSG00000004630_Pcp2_TMMB_107349.10	525
ENSMUSG00000004655_Aqp1_ACOCB_48364.2	1
ENSMUSG00000004668_Abca13_ACOCB_73470.4	1
ENSMUSG00000004748_Mtfp1_TMMA_210919.5	30
ENSMUSG00000004788_Eif2b2_TMMB_85184.1	1
ENSMUSG00000004788_Eif2b2_TMMB_85185.2	15
ENSMUSG00000004788_Eif2b2_TMMB_85186.3	226
ENSMUSG00000004788_Eif2b2_TMMB_85187.4	237
ENSMUSG00000004788_Eif2b2_TMMB_85188.5	33
ENSMUSG00000004788_Eif2b2_TMMB_85189.6	424
ENSMUSG00000004788_Eif2b2_TMMB_85190.7	37
ENSMUSG00000004788_Eif2b2_TMMB_85191.8	9
ENSMUSG00000004788_Eif2b2_TMMB_85192.9	16
ENSMUSG00000004788_Eif2b2_TMMB_85193.10	109
ENSMUSG00000004842_Pou1f1_TMMB_214555.1	198
ENSMUSG00000004842_Pou1f1_TMMB_214556.2	964
ENSMUSG00000004842_Pou1f1_TMMB_214557.3	604
ENSMUSG00000004842_Pou1f1_TMMB_214558.4	68
ENSMUSG00000004842_Pou1f1_TMMB_214559.5	192
ENSMUSG00000004842_Pou1f1_TMMB_214560.6	559
ENSMUSG00000004842_Pou1f1_TMMB_214561.7	554
ENSMUSG00000004842_Pou1f1_TMMB_214562.8	688
ENSMUSG00000004842_Pou1f1_TMMB_214563.9	757
ENSMUSG00000004842_Pou1f1_TMMB_214564.10	543
ENSMUSG00000005057_Sh2b2_ACOCB_45931.2	1
ENSMUSG00000005057_Sh2b2_ACOCB_45935.6	1
ENSMUSG00000005161_Prdx2_ACOCB_68069.6	1
ENSMUSG00000005299_Letm1_TMMB_48129.1	360
ENSMUSG00000005299_Letm1_TMMB_48130.2	212
ENSMUSG00000005299_Letm1_TMMB_48131.3	242
ENSMUSG00000005299_Letm1_TMMB_48132.4	239
ENSMUSG00000005299_Letm1_TMMB_48133.5	58
ENSMUSG00000005299_Letm1_TMMB_48134.6	93
ENSMUSG00000005299_Letm1_TMMB_48135.7	147
ENSMUSG00000005299_Letm1_TMMB_48136.8	108
ENSMUSG00000005299_Letm1_TMMB_48137.9	22
ENSMUSG00000005299_Letm1_TMMB_48138.10	94
ENSMUSG00000005354_Txn2_TMMB_155141.1	271
ENSMUSG00000005354_Txn2_TMMB_155142.2	288
ENSMUSG00000005354_Txn2_TMMB_155143.3	100
ENSMUSG00000005354_Txn2_TMMB_155144.4	103
ENSMUSG00000005354_Txn2_TMMB_155145.5	361
ENSMUSG00000005354_Txn2_TMMB_155146.6	246
ENSMUSG00000005354_Txn2_TMMB_155147.7	57
ENSMUSG00000005354_Txn2_TMMB_155148.8	577
ENSMUSG00000005354_Txn2_TMMB_155149.9	724
ENSMUSG00000005354_Txn2_TMMB_155150.10	221
ENSMUSG00000005413_Hmox1_ACOCB_144615.9	1
ENSMUSG00000005442_Cic_ACOCB_177809.6	1
ENSMUSG00000005580_Adcy9_ACOCB_225341.2	1
ENSMUSG00000005628_Tmod4_TMMB_88015.1	901
ENSMUSG00000005628_Tmod4_TMMB_88016.2	834
ENSMUSG00000005628_Tmod4_TMMB_88017.3	354
ENSMUSG00000005628_Tmod4_TMMB_88018.4	61
ENSMUSG00000005628_Tmod4_TMMB_88019.5	124
ENSMUSG00000005628_Tmod4_TMMB_88020.6	577
ENSMUSG00000005628_Tmod4_TMMB_88021.7	323
ENSMUSG00000005628_Tmod4_TMMB_88022.8	554
ENSMUSG00000005628_Tmod4_TMMB_88023.9	572
ENSMUSG00000005628_Tmod4_TMMB_88024.10	818
ENSMUSG00000005640_Insrr_ACOCB_37346.10	1
ENSMUSG00000005687_Bcas2_ACOCB_155266.6	1
ENSMUSG00000005803_Sqrdl_TMMB_53370.1	462
ENSMUSG00000005803_Sqrdl_TMMB_53371.2	548
ENSMUSG00000005803_Sqrdl_TMMB_53372.3	550
ENSMUSG00000005803_Sqrdl_TMMB_53373.4	406
ENSMUSG00000005803_Sqrdl_TMMB_53374.5	1245
ENSMUSG00000005803_Sqrdl_TMMB_53375.6	593
ENSMUSG00000005803_Sqrdl_TMMB_53376.7	977
ENSMUSG00000005803_Sqrdl_TMMB_53377.8	691
ENSMUSG00000005803_Sqrdl_TMMB_53378.9	325
ENSMUSG00000005803_Sqrdl_TMMB_53379.10	479
ENSMUSG00000005824_Tnfsf14_ACOCB_112411.1	1
ENSMUSG00000005873_Reep5_TMMB_78860.1	256
ENSMUSG00000005873_Reep5_TMMB_78861.2	405
ENSMUSG00000005873_Reep5_TMMB_78862.3	865
ENSMUSG00000005873_Reep5_TMMB_78863.4	617
ENSMUSG00000005873_Reep5_TMMB_78864.5	355
ENSMUSG00000005873_Reep5_TMMB_78865.6	798
ENSMUSG00000005873_Reep5_TMMB_78866.7	582
ENSMUSG00000005873_Reep5_TMMB_78867.8	631
ENSMUSG00000005873_Reep5_TMMB_78868.9	401
ENSMUSG00000005873_Reep5_TMMB_78869.10	722
ENSMUSG00000005892_Trh_ACOCB_129815.6	1
ENSMUSG00000005973_Rcn1_TMMA_186315.7	2
ENSMUSG00000006019_Dhx34_GEA_171943.10	3
ENSMUSG00000006021_Kptn_TMMA_197966.5	1
ENSMUSG00000006134_Crkl_ACOCB_111048.9	1
ENSMUSG00000006262_Mob1b_ACOCB_64765.6	1
ENSMUSG00000006262_Mob1b_ACOCB_64766.7	1
ENSMUSG00000006276_Eps15l1_TMMB_208851.1	650
ENSMUSG00000006276_Eps15l1_TMMB_208852.2	1130
ENSMUSG00000006276_Eps15l1_TMMB_208853.3	727
ENSMUSG00000006276_Eps15l1_TMMB_208854.4	565
ENSMUSG00000006276_Eps15l1_TMMB_208855.5	144
ENSMUSG00000006276_Eps15l1_TMMB_208856.6	455
ENSMUSG00000006276_Eps15l1_TMMB_208857.7	553
ENSMUSG00000006276_Eps15l1_TMMB_208858.8	87
ENSMUSG00000006276_Eps15l1_TMMB_208859.9	580
ENSMUSG00000006276_Eps15l1_TMMB_208860.10	336
ENSMUSG00000006281_Tep1_ACOCB_107960.6	1
ENSMUSG00000006333_Rps9_TMMB_211605.1	278
ENSMUSG00000006333_Rps9_TMMB_211606.2	2
ENSMUSG00000006333_Rps9_TMMB_211608.4	32
ENSMUSG00000006333_Rps9_TMMB_211609.5	177
ENSMUSG00000006333_Rps9_TMMB_211610.6	16
ENSMUSG00000006333_Rps9_TMMB_211611.7	355
ENSMUSG00000006333_Rps9_TMMB_211612.8	273
ENSMUSG00000006333_Rps9_TMMB_211613.9	487
ENSMUSG00000006333_Rps9_TMMB_211614.10	192
ENSMUSG00000006362_Cbfa2t3_ACOCB_17806.2	1
ENSMUSG00000006362_Cbfa2t3_ACOCB_17811.7	1
ENSMUSG00000006390_Elovl1_TMMB_34835.1	446
ENSMUSG00000006390_Elovl1_TMMB_34836.2	360
ENSMUSG00000006390_Elovl1_TMMB_34837.3	308
ENSMUSG00000006390_Elovl1_TMMB_34838.4	663
ENSMUSG00000006390_Elovl1_TMMB_34839.5	482
ENSMUSG00000006390_Elovl1_TMMB_34840.6	186
ENSMUSG00000006390_Elovl1_TMMB_34841.7	581
ENSMUSG00000006390_Elovl1_TMMB_34842.8	651
ENSMUSG00000006390_Elovl1_TMMB_34844.10	432
ENSMUSG00000006464_Bbs1_TMMB_9096.1	425
ENSMUSG00000006464_Bbs1_TMMB_9097.2	400
ENSMUSG00000006464_Bbs1_TMMB_9098.3	667
ENSMUSG00000006464_Bbs1_TMMB_9099.4	357
ENSMUSG00000006464_Bbs1_TMMB_9100.5	184
ENSMUSG00000006464_Bbs1_TMMB_9101.6	388
ENSMUSG00000006464_Bbs1_TMMB_9102.7	248
ENSMUSG00000006464_Bbs1_TMMB_9103.8	447
ENSMUSG00000006464_Bbs1_TMMB_9104.9	630
ENSMUSG00000006464_Bbs1_TMMB_9105.10	1275
ENSMUSG00000006498_Ptbp1_ACOCB_85335.5	1
ENSMUSG00000006519_Cyba_TMMB_104500.1	1397
ENSMUSG00000006519_Cyba_TMMB_104501.2	472
ENSMUSG00000006519_Cyba_TMMB_104502.3	884
ENSMUSG00000006519_Cyba_TMMB_104503.4	372
ENSMUSG00000006519_Cyba_TMMB_104504.5	621
ENSMUSG00000006519_Cyba_TMMB_104505.6	502
ENSMUSG00000006519_Cyba_TMMB_104506.7	183
ENSMUSG00000006519_Cyba_TMMB_104507.8	519
ENSMUSG00000006519_Cyba_TMMB_104508.9	604
ENSMUSG00000006519_Cyba_TMMB_104509.10	854
ENSMUSG00000006567_Atp7b_TMMB_221224.1	438
ENSMUSG00000006567_Atp7b_TMMB_221225.2	370
ENSMUSG00000006567_Atp7b_TMMB_221226.3	179
ENSMUSG00000006567_Atp7b_TMMB_221227.4	284
ENSMUSG00000006567_Atp7b_TMMB_221228.5	389
ENSMUSG00000006567_Atp7b_TMMB_221229.6	399
ENSMUSG00000006567_Atp7b_TMMB_221230.7	500
ENSMUSG00000006567_Atp7b_TMMB_221231.8	816
ENSMUSG00000006567_Atp7b_TMMB_221232.9	592
ENSMUSG00000006567_Atp7b_TMMB_221233.10	491
ENSMUSG00000006715_Gmnn_ACOCB_192301.7	1
ENSMUSG00000006800_Sulf2_TMMB_183805.1	693
ENSMUSG00000006800_Sulf2_TMMB_183806.2	606
ENSMUSG00000006800_Sulf2_TMMB_183807.3	570
ENSMUSG00000006800_Sulf2_TMMB_183808.4	1253
ENSMUSG00000006800_Sulf2_TMMB_183809.5	298
ENSMUSG00000006800_Sulf2_TMMB_183810.6	1059
ENSMUSG00000006800_Sulf2_TMMB_183811.7	686
ENSMUSG00000006800_Sulf2_TMMB_183812.8	533
ENSMUSG00000006800_Sulf2_TMMB_183813.9	977
ENSMUSG00000006800_Sulf2_TMMB_183814.10	1170
ENSMUSG00000006850_Tmco6_TMMB_113682.1	468
ENSMUSG00000006850_Tmco6_TMMB_113683.2	605
ENSMUSG00000006850_Tmco6_TMMB_113684.3	362
ENSMUSG00000006850_Tmco6_TMMB_113685.4	516
ENSMUSG00000006850_Tmco6_TMMB_113686.5	856
ENSMUSG00000006850_Tmco6_TMMB_113687.6	640
ENSMUSG00000006850_Tmco6_TMMB_113688.7	306
ENSMUSG00000006850_Tmco6_TMMB_113689.8	969
ENSMUSG00000006850_Tmco6_TMMB_113690.9	516
ENSMUSG00000006850_Tmco6_TMMB_113691.10	380
ENSMUSG00000006958_Chrd_TMMB_431.1	567
ENSMUSG00000006958_Chrd_TMMB_432.2	538
ENSMUSG00000006958_Chrd_TMMB_433.3	961
ENSMUSG00000006958_Chrd_TMMB_434.4	551
ENSMUSG00000006958_Chrd_TMMB_435.5	731
ENSMUSG00000006958_Chrd_TMMB_436.6	779
ENSMUSG00000006958_Chrd_TMMB_437.7	1070
ENSMUSG00000006958_Chrd_TMMB_438.8	220
ENSMUSG00000006958_Chrd_TMMB_439.9	161
ENSMUSG00000006958_Chrd_TMMB_440.10	840
ENSMUSG00000007029_Vars_ACOCB_15459.6	1
ENSMUSG00000007097_Atp1a2_TMMB_166383.1	657
ENSMUSG00000007097_Atp1a2_TMMB_166384.2	468
ENSMUSG00000007097_Atp1a2_TMMB_166385.3	167
ENSMUSG00000007097_Atp1a2_TMMB_166386.4	267
ENSMUSG00000007097_Atp1a2_TMMB_166387.5	765
ENSMUSG00000007097_Atp1a2_TMMB_166388.6	1290
ENSMUSG00000007097_Atp1a2_TMMB_166389.7	1432
ENSMUSG00000007097_Atp1a2_TMMB_166390.8	701
ENSMUSG00000007097_Atp1a2_TMMB_166391.9	887
ENSMUSG00000007097_Atp1a2_TMMB_166392.10	267
ENSMUSG00000007279_Scube2_TMMB_12106.1	705
ENSMUSG00000007279_Scube2_TMMB_12107.2	326
ENSMUSG00000007279_Scube2_TMMB_12108.3	544
ENSMUSG00000007279_Scube2_TMMB_12109.4	842
ENSMUSG00000007279_Scube2_TMMB_12110.5	628
ENSMUSG00000007279_Scube2_TMMB_12111.6	404
ENSMUSG00000007279_Scube2_TMMB_12112.7	339
ENSMUSG00000007279_Scube2_TMMB_12113.8	232
ENSMUSG00000007279_Scube2_TMMB_12114.9	407
ENSMUSG00000007279_Scube2_TMMB_12115.10	324
ENSMUSG00000007338_Mrpl49_TMMB_605.1	147
ENSMUSG00000007338_Mrpl49_TMMB_606.2	253
ENSMUSG00000007338_Mrpl49_TMMB_607.3	141
ENSMUSG00000007338_Mrpl49_TMMB_608.4	206
ENSMUSG00000007338_Mrpl49_TMMB_609.5	216
ENSMUSG00000007338_Mrpl49_TMMB_610.6	56
ENSMUSG00000007338_Mrpl49_TMMB_611.7	21
ENSMUSG00000007338_Mrpl49_TMMB_612.8	288
ENSMUSG00000007338_Mrpl49_TMMB_613.9	530
ENSMUSG00000007338_Mrpl49_TMMB_614.10	111
ENSMUSG00000007646_Rad51c_TMMB_51519.1	311
ENSMUSG00000007646_Rad51c_TMMB_51520.2	94
ENSMUSG00000007646_Rad51c_TMMB_51521.3	50
ENSMUSG00000007646_Rad51c_TMMB_51522.4	350
ENSMUSG00000007646_Rad51c_TMMB_51523.5	31
ENSMUSG00000007646_Rad51c_TMMB_51524.6	40
ENSMUSG00000007646_Rad51c_TMMB_51525.7	717
ENSMUSG00000007646_Rad51c_TMMB_51526.8	175
ENSMUSG00000007646_Rad51c_TMMB_51527.9	496
ENSMUSG00000007646_Rad51c_TMMB_51528.10	165
ENSMUSG00000007812_Zfp655_GEA_216425.5	10
ENSMUSG00000007827_Ankrd26_TMMB_72952.1	317
ENSMUSG00000007827_Ankrd26_TMMB_72953.2	1012
ENSMUSG00000007827_Ankrd26_TMMB_72954.3	418
ENSMUSG00000007827_Ankrd26_TMMB_72955.4	351
ENSMUSG00000007827_Ankrd26_TMMB_72956.5	287
ENSMUSG00000007827_Ankrd26_TMMB_72957.6	636
ENSMUSG00000007827_Ankrd26_TMMB_72958.7	357
ENSMUSG00000007827_Ankrd26_TMMB_72959.8	1362
ENSMUSG00000007827_Ankrd26_TMMB_72960.9	1433
ENSMUSG00000007827_Ankrd26_TMMB_72961.10	700
ENSMUSG00000007867_Ift43_ACOCB_183508.4	1
ENSMUSG00000007867_Ift43_ACOCB_183509.5	1
ENSMUSG00000007950_Abhd8_TMMB_87675.1	632
ENSMUSG00000007950_Abhd8_TMMB_87676.2	403
ENSMUSG00000007950_Abhd8_TMMB_87677.3	317
ENSMUSG00000007950_Abhd8_TMMB_87678.4	534
ENSMUSG00000007950_Abhd8_TMMB_87679.5	450
ENSMUSG00000007950_Abhd8_TMMB_87680.6	405
ENSMUSG00000007950_Abhd8_TMMB_87681.7	872
ENSMUSG00000007950_Abhd8_TMMB_87682.8	1004
ENSMUSG00000007950_Abhd8_TMMB_87683.9	684
ENSMUSG00000007950_Abhd8_TMMB_87684.10	729
ENSMUSG00000007989_Fzd3_ACOCB_53876.7	1
ENSMUSG00000008035_Mid1ip1_TMMA_204094.6	7
ENSMUSG00000008090_Fgfrl1_TMMB_152594.1	955
ENSMUSG00000008090_Fgfrl1_TMMB_152595.2	620
ENSMUSG00000008090_Fgfrl1_TMMB_152596.3	815
ENSMUSG00000008090_Fgfrl1_TMMB_152597.4	1006
ENSMUSG00000008090_Fgfrl1_TMMB_152598.5	265
ENSMUSG00000008090_Fgfrl1_TMMB_152599.6	468
ENSMUSG00000008090_Fgfrl1_TMMB_152600.7	995
ENSMUSG00000008090_Fgfrl1_TMMB_152601.8	431
ENSMUSG00000008090_Fgfrl1_TMMB_152602.9	657
ENSMUSG00000008090_Fgfrl1_TMMB_152603.10	556
ENSMUSG00000008136_Fhl2_ACOCB_96870.6	2
ENSMUSG00000008461_Fut1_ACOCB_222462.5	1
ENSMUSG00000008682_Rpl10_TMMB_169968.1	373
ENSMUSG00000008682_Rpl10_TMMB_169971.4	8
ENSMUSG00000008682_Rpl10_TMMB_169972.5	18
ENSMUSG00000008682_Rpl10_TMMB_169975.8	2
ENSMUSG00000008682_Rpl10_TMMB_169976.9	325
ENSMUSG00000008682_Rpl10_TMMB_169977.10	12
ENSMUSG00000008822_Acyp1_ACOCB_133047.7	1
ENSMUSG00000009145_Dqx1_TMMB_217446.1	1018
ENSMUSG00000009145_Dqx1_TMMB_217447.2	289
ENSMUSG00000009145_Dqx1_TMMB_217448.3	557
ENSMUSG00000009145_Dqx1_TMMB_217449.4	487
ENSMUSG00000009145_Dqx1_TMMB_217450.5	149
ENSMUSG00000009145_Dqx1_TMMB_217451.6	446
ENSMUSG00000009145_Dqx1_TMMB_217452.7	602
ENSMUSG00000009145_Dqx1_TMMB_217453.8	1030
ENSMUSG00000009145_Dqx1_TMMB_217454.9	283
ENSMUSG00000009145_Dqx1_TMMB_217455.10	864
ENSMUSG00000009281_Rarres2_TMMB_45455.1	1007
ENSMUSG00000009281_Rarres2_TMMB_45456.2	156
ENSMUSG00000009281_Rarres2_TMMB_45457.3	961
ENSMUSG00000009281_Rarres2_TMMB_45458.4	643
ENSMUSG00000009281_Rarres2_TMMB_45459.5	346
ENSMUSG00000009281_Rarres2_TMMB_45460.6	362
ENSMUSG00000009281_Rarres2_TMMB_45461.7	314
ENSMUSG00000009281_Rarres2_TMMB_45462.8	613
ENSMUSG00000009281_Rarres2_TMMB_45463.9	905
ENSMUSG00000009281_Rarres2_TMMB_45464.10	519
ENSMUSG00000009418_Nav1_TMMB_54730.1	724
ENSMUSG00000009418_Nav1_TMMB_54731.2	472
ENSMUSG00000009418_Nav1_TMMB_54732.3	756
ENSMUSG00000009418_Nav1_TMMB_54733.4	96
ENSMUSG00000009418_Nav1_TMMB_54734.5	763
ENSMUSG00000009418_Nav1_TMMB_54735.6	894
ENSMUSG00000009418_Nav1_TMMB_54736.7	460
ENSMUSG00000009418_Nav1_TMMB_54737.8	295
ENSMUSG00000009418_Nav1_TMMB_54738.9	835
ENSMUSG00000009418_Nav1_TMMB_54739.10	932
ENSMUSG00000009470_Tnpo1_TMMB_223437.1	179
ENSMUSG00000009470_Tnpo1_TMMB_223438.2	135
ENSMUSG00000009470_Tnpo1_TMMB_223439.3	201
ENSMUSG00000009470_Tnpo1_TMMB_223440.4	109
ENSMUSG00000009470_Tnpo1_TMMB_223441.5	447
ENSMUSG00000009470_Tnpo1_TMMB_223442.6	119
ENSMUSG00000009470_Tnpo1_TMMB_223443.7	55
ENSMUSG00000009470_Tnpo1_TMMB_223444.8	152
ENSMUSG00000009470_Tnpo1_TMMB_223445.9	57
ENSMUSG00000009470_Tnpo1_TMMB_223446.10	261
ENSMUSG00000009563_Tor2a_TMMB_187719.1	563
ENSMUSG00000009563_Tor2a_TMMB_187720.2	951
ENSMUSG00000009563_Tor2a_TMMB_187721.3	440
ENSMUSG00000009563_Tor2a_TMMB_187722.4	658
ENSMUSG00000009563_Tor2a_TMMB_187723.5	475
ENSMUSG00000009563_Tor2a_TMMB_187724.6	528
ENSMUSG00000009563_Tor2a_TMMB_187725.7	365
ENSMUSG00000009563_Tor2a_TMMB_187726.8	380
ENSMUSG00000009563_Tor2a_TMMB_187727.9	616
ENSMUSG00000009563_Tor2a_TMMB_187728.10	693
ENSMUSG00000009614_Sardh_TMMB_175253.1	1496
ENSMUSG00000009614_Sardh_TMMB_175254.2	203
ENSMUSG00000009614_Sardh_TMMB_175255.3	241
ENSMUSG00000009614_Sardh_TMMB_175256.4	467
ENSMUSG00000009614_Sardh_TMMB_175257.5	932
ENSMUSG00000009614_Sardh_TMMB_175258.6	322
ENSMUSG00000009614_Sardh_TMMB_175259.7	662
ENSMUSG00000009614_Sardh_TMMB_175260.8	557
ENSMUSG00000009614_Sardh_TMMB_175261.9	300
ENSMUSG00000009614_Sardh_TMMB_175262.10	178
ENSMUSG00000009646_Pla2g12b_TMMB_200890.1	717
ENSMUSG00000009646_Pla2g12b_TMMB_200891.2	68
ENSMUSG00000009646_Pla2g12b_TMMB_200892.3	284
ENSMUSG00000009646_Pla2g12b_TMMB_200893.4	657
ENSMUSG00000009646_Pla2g12b_TMMB_200894.5	721
ENSMUSG00000009646_Pla2g12b_TMMB_200895.6	910
ENSMUSG00000009646_Pla2g12b_TMMB_200896.7	548
ENSMUSG00000009646_Pla2g12b_TMMB_200897.8	571
ENSMUSG00000009646_Pla2g12b_TMMB_200898.9	297
ENSMUSG00000009646_Pla2g12b_TMMB_200899.10	774
ENSMUSG00000009863_Sdhb_ACOCB_167641.10	1
ENSMUSG00000010044_Zmynd10_ACOCB_181684.7	1
ENSMUSG00000010097_Nxf1_TMMB_155761.1	22
ENSMUSG00000010097_Nxf1_TMMB_155762.2	115
ENSMUSG00000010097_Nxf1_TMMB_155763.3	2
ENSMUSG00000010097_Nxf1_TMMB_155764.4	83
ENSMUSG00000010097_Nxf1_TMMB_155765.5	64
ENSMUSG00000010097_Nxf1_TMMB_155766.6	248
ENSMUSG00000010097_Nxf1_TMMB_155767.7	196
ENSMUSG00000010097_Nxf1_TMMB_155768.8	82
ENSMUSG00000010097_Nxf1_TMMB_155769.9	8
ENSMUSG00000010097_Nxf1_TMMB_155770.10	31
ENSMUSG00000010392_Gosr1_TMMB_57477.1	194
ENSMUSG00000010392_Gosr1_TMMB_57478.2	62
ENSMUSG00000010392_Gosr1_TMMB_57479.3	68
ENSMUSG00000010392_Gosr1_TMMB_57480.4	554
ENSMUSG00000010392_Gosr1_TMMB_57481.5	157
ENSMUSG00000010392_Gosr1_TMMB_57482.6	435
ENSMUSG00000010392_Gosr1_TMMB_57483.7	647
ENSMUSG00000010392_Gosr1_TMMB_57484.8	203
ENSMUSG00000010392_Gosr1_TMMB_57485.9	197
ENSMUSG00000010392_Gosr1_TMMB_57486.10	581
ENSMUSG00000010825_Grid2ip_TMMB_76973.1	568
ENSMUSG00000010825_Grid2ip_TMMB_76974.2	722
ENSMUSG00000010825_Grid2ip_TMMB_76975.3	847
ENSMUSG00000010825_Grid2ip_TMMB_76976.4	359
ENSMUSG00000010825_Grid2ip_TMMB_76977.5	502
ENSMUSG00000010825_Grid2ip_TMMB_76978.6	629
ENSMUSG00000010825_Grid2ip_TMMB_76979.7	711
ENSMUSG00000010825_Grid2ip_TMMB_76980.8	698
ENSMUSG00000010825_Grid2ip_TMMB_76981.9	1635
ENSMUSG00000010825_Grid2ip_TMMB_76982.10	457
ENSMUSG00000010914_Pdhx_TMMA_119218.7	7
ENSMUSG00000011171_Vipr2_ACOCB_143413.7	1
ENSMUSG00000011254_Thg1l_TMMB_160147.1	50
ENSMUSG00000011254_Thg1l_TMMB_160148.2	433
ENSMUSG00000011254_Thg1l_TMMB_160149.3	102
ENSMUSG00000011254_Thg1l_TMMB_160150.4	699
ENSMUSG00000011254_Thg1l_TMMB_160151.5	379
ENSMUSG00000011254_Thg1l_TMMB_160152.6	4
ENSMUSG00000011254_Thg1l_TMMB_160153.7	124
ENSMUSG00000011254_Thg1l_TMMB_160154.8	345
ENSMUSG00000011254_Thg1l_TMMB_160155.9	96
ENSMUSG00000011254_Thg1l_TMMB_160156.10	345
ENSMUSG00000011256_Adam19_ACOCB_160171.5	1
ENSMUSG00000011486_Slc25a41_TMMB_19465.1	90
ENSMUSG00000011486_Slc25a41_TMMB_19466.2	315
ENSMUSG00000011486_Slc25a41_TMMB_19467.3	1238
ENSMUSG00000011486_Slc25a41_TMMB_19468.4	507
ENSMUSG00000011486_Slc25a41_TMMB_19469.5	840
ENSMUSG00000011486_Slc25a41_TMMB_19470.6	346
ENSMUSG00000011486_Slc25a41_TMMB_19471.7	348
ENSMUSG00000011486_Slc25a41_TMMB_19472.8	556
ENSMUSG00000011486_Slc25a41_TMMB_19473.9	438
ENSMUSG00000011486_Slc25a41_TMMB_19474.10	305
ENSMUSG00000011658_Fuz_TMMB_148323.1	241
ENSMUSG00000011658_Fuz_TMMB_148324.2	749
ENSMUSG00000011658_Fuz_TMMB_148325.3	739
ENSMUSG00000011658_Fuz_TMMB_148326.4	197
ENSMUSG00000011658_Fuz_TMMB_148327.5	629
ENSMUSG00000011658_Fuz_TMMB_148328.6	631
ENSMUSG00000011658_Fuz_TMMB_148329.7	534
ENSMUSG00000011658_Fuz_TMMB_148330.8	121
ENSMUSG00000011658_Fuz_TMMB_148331.9	467
ENSMUSG00000011658_Fuz_TMMB_148332.10	287
ENSMUSG00000011751_Sptbn4_TMMA_158972.3	5
ENSMUSG00000011958_Bnip2_ACOCB_11275.5	1
ENSMUSG00000013415_Igf2bp1_ACOCB_118196.8	1
ENSMUSG00000013622_Atraid_ACOCB_56078.1	1
ENSMUSG00000013701_Timm23_TMMB_185164.5	107
ENSMUSG00000013701_Timm23_TMMB_185165.6	122
ENSMUSG00000013701_Timm23_TMMB_185166.7	102
ENSMUSG00000013701_Timm23_TMMB_185168.9	68
ENSMUSG00000013701_Timm23_TMMB_185169.10	107
ENSMUSG00000013736_Trnt1_TMMB_100248.1	265
ENSMUSG00000013736_Trnt1_TMMB_100249.2	175
ENSMUSG00000013736_Trnt1_TMMB_100250.3	23
ENSMUSG00000013736_Trnt1_TMMB_100251.4	204
ENSMUSG00000013736_Trnt1_TMMB_100252.5	37
ENSMUSG00000013736_Trnt1_TMMB_100253.6	3
ENSMUSG00000013736_Trnt1_TMMB_100254.7	132
ENSMUSG00000013736_Trnt1_TMMB_100255.8	40
ENSMUSG00000013736_Trnt1_TMMB_100256.9	395
ENSMUSG00000013736_Trnt1_TMMB_100257.10	84
ENSMUSG00000013936_Myl2_TMMB_204679.1	611
ENSMUSG00000013936_Myl2_TMMB_204680.2	366
ENSMUSG00000013936_Myl2_TMMB_204681.3	858
ENSMUSG00000013936_Myl2_TMMB_204682.4	684
ENSMUSG00000013936_Myl2_TMMB_204683.5	318
ENSMUSG00000013936_Myl2_TMMB_204684.6	284
ENSMUSG00000013936_Myl2_TMMB_204685.7	233
ENSMUSG00000013936_Myl2_TMMB_204686.8	125
ENSMUSG00000013936_Myl2_TMMB_204687.9	468
ENSMUSG00000013936_Myl2_TMMB_204688.10	837
ENSMUSG00000013997_Nit1_TMMB_43497.1	111
ENSMUSG00000013997_Nit1_TMMB_43498.2	518
ENSMUSG00000013997_Nit1_TMMB_43499.3	1010
ENSMUSG00000013997_Nit1_TMMB_43500.4	599
ENSMUSG00000013997_Nit1_TMMB_43501.5	805
ENSMUSG00000013997_Nit1_TMMB_43502.6	832
ENSMUSG00000013997_Nit1_TMMB_43503.7	403
ENSMUSG00000013997_Nit1_TMMB_43504.8	483
ENSMUSG00000013997_Nit1_TMMB_43505.9	667
ENSMUSG00000013997_Nit1_TMMB_43506.10	388
ENSMUSG00000014550_Zfyve20_TMMB_193004.1	302
ENSMUSG00000014550_Zfyve20_TMMB_193005.2	146
ENSMUSG00000014550_Zfyve20_TMMB_193006.3	377
ENSMUSG00000014550_Zfyve20_TMMB_193007.4	1145
ENSMUSG00000014550_Zfyve20_TMMB_193008.5	638
ENSMUSG00000014550_Zfyve20_TMMB_193009.6	667
ENSMUSG00000014550_Zfyve20_TMMB_193010.7	110
ENSMUSG00000014550_Zfyve20_TMMB_193011.8	432
ENSMUSG00000014550_Zfyve20_TMMB_193012.9	314
ENSMUSG00000014550_Zfyve20_TMMB_193013.10	542
ENSMUSG00000014599_Csf1_ACOCB_66350.4	1
ENSMUSG00000014767_Tbp_ACOCB_122071.8	1
ENSMUSG00000014791_Elmo3_TMMB_207172.1	496
ENSMUSG00000014791_Elmo3_TMMB_207173.2	311
ENSMUSG00000014791_Elmo3_TMMB_207174.3	321
ENSMUSG00000014791_Elmo3_TMMB_207175.4	427
ENSMUSG00000014791_Elmo3_TMMB_207176.5	839
ENSMUSG00000014791_Elmo3_TMMB_207177.6	1076
ENSMUSG00000014791_Elmo3_TMMB_207178.7	845
ENSMUSG00000014791_Elmo3_TMMB_207179.8	887
ENSMUSG00000014791_Elmo3_TMMB_207180.9	932
ENSMUSG00000014791_Elmo3_TMMB_207181.10	557
ENSMUSG00000014859_E2f4_ACOCB_176064.2	2
ENSMUSG00000015001_Oc90_TMMB_105191.1	256
ENSMUSG00000015001_Oc90_TMMB_105192.2	667
ENSMUSG00000015001_Oc90_TMMB_105193.3	562
ENSMUSG00000015001_Oc90_TMMB_105194.4	1137
ENSMUSG00000015001_Oc90_TMMB_105195.5	688
ENSMUSG00000015001_Oc90_TMMB_105196.6	991
ENSMUSG00000015001_Oc90_TMMB_105197.7	969
ENSMUSG00000015001_Oc90_TMMB_105198.8	722
ENSMUSG00000015001_Oc90_TMMB_105199.9	286
ENSMUSG00000015013_Trappc2l_TMMB_21412.1	825
ENSMUSG00000015013_Trappc2l_TMMB_21413.2	819
ENSMUSG00000015013_Trappc2l_TMMB_21414.3	219
ENSMUSG00000015013_Trappc2l_TMMB_21415.4	403
ENSMUSG00000015013_Trappc2l_TMMB_21416.5	419
ENSMUSG00000015013_Trappc2l_TMMB_21417.6	622
ENSMUSG00000015013_Trappc2l_TMMB_21418.7	707
ENSMUSG00000015013_Trappc2l_TMMB_21419.8	342
ENSMUSG00000015013_Trappc2l_TMMB_21420.9	1021
ENSMUSG00000015013_Trappc2l_TMMB_21421.10	558
ENSMUSG00000015090_Ptgds_TMMB_13296.1	489
ENSMUSG00000015090_Ptgds_TMMB_13297.2	583
ENSMUSG00000015090_Ptgds_TMMB_13298.3	1132
ENSMUSG00000015090_Ptgds_TMMB_13299.4	536
ENSMUSG00000015090_Ptgds_TMMB_13300.5	832
ENSMUSG00000015090_Ptgds_TMMB_13301.6	422
ENSMUSG00000015090_Ptgds_TMMB_13302.7	592
ENSMUSG00000015090_Ptgds_TMMB_13303.8	735
ENSMUSG00000015090_Ptgds_TMMB_13304.9	1094
ENSMUSG00000015090_Ptgds_TMMB_13305.10	676
ENSMUSG00000015095_Fbxw5_TMMB_13256.1	842
ENSMUSG00000015095_Fbxw5_TMMB_13257.2	843
ENSMUSG00000015095_Fbxw5_TMMB_13258.3	918
ENSMUSG00000015095_Fbxw5_TMMB_13259.4	857
ENSMUSG00000015095_Fbxw5_TMMB_13260.5	771
ENSMUSG00000015095_Fbxw5_TMMB_13261.6	144
ENSMUSG00000015095_Fbxw5_TMMB_13262.7	449
ENSMUSG00000015095_Fbxw5_TMMB_13263.8	522
ENSMUSG00000015095_Fbxw5_TMMB_13264.9	375
ENSMUSG00000015143_Actn1_TMMB_161840.1	932
ENSMUSG00000015143_Actn1_TMMB_161841.2	778
ENSMUSG00000015143_Actn1_TMMB_161842.3	772
ENSMUSG00000015143_Actn1_TMMB_161843.4	553
ENSMUSG00000015143_Actn1_TMMB_161844.5	357
ENSMUSG00000015143_Actn1_TMMB_161845.6	539
ENSMUSG00000015143_Actn1_TMMB_161846.7	668
ENSMUSG00000015143_Actn1_TMMB_161847.8	301
ENSMUSG00000015143_Actn1_TMMB_161848.9	697
ENSMUSG00000015143_Actn1_TMMB_161849.10	1009
ENSMUSG00000015176_Nolc1_MU1B_77320.9	3
ENSMUSG00000015243_Abca1_ACOCB_83014.10	1
ENSMUSG00000015247_Nipsnap3b_TMMB_82985.1	1074
ENSMUSG00000015247_Nipsnap3b_TMMB_82986.2	753
ENSMUSG00000015247_Nipsnap3b_TMMB_82987.3	490
ENSMUSG00000015247_Nipsnap3b_TMMB_82988.4	528
ENSMUSG00000015247_Nipsnap3b_TMMB_82989.5	557
ENSMUSG00000015247_Nipsnap3b_TMMB_82990.6	940
ENSMUSG00000015247_Nipsnap3b_TMMB_82991.7	449
ENSMUSG00000015247_Nipsnap3b_TMMB_82992.8	165
ENSMUSG00000015247_Nipsnap3b_TMMB_82993.9	954
ENSMUSG00000015247_Nipsnap3b_TMMB_82994.10	258
ENSMUSG00000015312_Gadd45b_ACOCB_119404.3	1
ENSMUSG00000015355_Cd48_TMMA_10075.10	9
ENSMUSG00000015363_Trabd_ACOCB_94217.1	1
ENSMUSG00000015533_Itga2_TMMB_12756.1	406
ENSMUSG00000015533_Itga2_TMMB_12757.2	680
ENSMUSG00000015533_Itga2_TMMB_12758.3	715
ENSMUSG00000015533_Itga2_TMMB_12759.4	1562
ENSMUSG00000015533_Itga2_TMMB_12760.5	384
ENSMUSG00000015533_Itga2_TMMB_12761.6	526
ENSMUSG00000015533_Itga2_TMMB_12762.7	583
ENSMUSG00000015533_Itga2_TMMB_12763.8	621
ENSMUSG00000015533_Itga2_TMMB_12764.9	802
ENSMUSG00000015533_Itga2_TMMB_12765.10	500
ENSMUSG00000015659_Serac1_TMMB_140275.1	1059
ENSMUSG00000015659_Serac1_TMMB_140276.2	1457
ENSMUSG00000015659_Serac1_TMMB_140277.3	371
ENSMUSG00000015659_Serac1_TMMB_140278.4	675
ENSMUSG00000015659_Serac1_TMMB_140279.5	285
ENSMUSG00000015659_Serac1_TMMB_140280.6	299
ENSMUSG00000015659_Serac1_TMMB_140281.7	284
ENSMUSG00000015659_Serac1_TMMB_140282.8	182
ENSMUSG00000015659_Serac1_TMMB_140283.9	809
ENSMUSG00000015659_Serac1_TMMB_140284.10	977
ENSMUSG00000015672_Mrpl32_TMMB_199250.1	146
ENSMUSG00000015672_Mrpl32_TMMB_199251.2	360
ENSMUSG00000015672_Mrpl32_TMMB_199252.3	298
ENSMUSG00000015672_Mrpl32_TMMB_199253.4	92
ENSMUSG00000015672_Mrpl32_TMMB_199254.5	218
ENSMUSG00000015672_Mrpl32_TMMB_199255.6	248
ENSMUSG00000015672_Mrpl32_TMMB_199256.7	352
ENSMUSG00000015672_Mrpl32_TMMB_199257.8	145
ENSMUSG00000015672_Mrpl32_TMMB_199258.9	282
ENSMUSG00000015672_Mrpl32_TMMB_199259.10	181
ENSMUSG00000015711_Prune_TMMA_40602.8	5
ENSMUSG00000015733_Capza2_TMMB_210016.1	904
ENSMUSG00000015733_Capza2_TMMB_210017.2	599
ENSMUSG00000015733_Capza2_TMMB_210018.3	916
ENSMUSG00000015733_Capza2_TMMB_210019.4	793
ENSMUSG00000015733_Capza2_TMMB_210020.5	923
ENSMUSG00000015733_Capza2_TMMB_210021.6	446
ENSMUSG00000015733_Capza2_TMMB_210022.7	586
ENSMUSG00000015733_Capza2_TMMB_210023.8	1111
ENSMUSG00000015733_Capza2_TMMB_210024.9	198
ENSMUSG00000015733_Capza2_TMMB_210025.10	904
ENSMUSG00000015745_Plekho1_ACOCB_65950.4	1
ENSMUSG00000015759_Cnih1_TMMB_150974.1	213
ENSMUSG00000015759_Cnih1_TMMB_150975.2	1325
ENSMUSG00000015759_Cnih1_TMMB_150976.3	640
ENSMUSG00000015759_Cnih1_TMMB_150977.4	354
ENSMUSG00000015759_Cnih1_TMMB_150978.5	113
ENSMUSG00000015759_Cnih1_TMMB_150979.6	871
ENSMUSG00000015759_Cnih1_TMMB_150980.7	630
ENSMUSG00000015759_Cnih1_TMMB_150981.8	268
ENSMUSG00000015759_Cnih1_TMMB_150982.9	159
ENSMUSG00000015759_Cnih1_TMMB_150983.10	746
ENSMUSG00000015812_Gnrh1_ACOCB_176246.4	1
ENSMUSG00000015869_Prpsap1_TMMB_83145.1	513
ENSMUSG00000015869_Prpsap1_TMMB_83146.2	1063
ENSMUSG00000015869_Prpsap1_TMMB_83147.3	250
ENSMUSG00000015869_Prpsap1_TMMB_83148.4	714
ENSMUSG00000015869_Prpsap1_TMMB_83149.5	462
ENSMUSG00000015869_Prpsap1_TMMB_83150.6	673
ENSMUSG00000015869_Prpsap1_TMMB_83151.7	206
ENSMUSG00000015869_Prpsap1_TMMB_83152.8	642
ENSMUSG00000015869_Prpsap1_TMMB_83153.9	930
ENSMUSG00000015869_Prpsap1_TMMB_83154.10	278
ENSMUSG00000015943_Bola1_TMMB_220406.1	1066
ENSMUSG00000015943_Bola1_TMMB_220407.2	351
ENSMUSG00000015943_Bola1_TMMB_220408.3	661
ENSMUSG00000015943_Bola1_TMMB_220409.4	534
ENSMUSG00000015943_Bola1_TMMB_220410.5	945
ENSMUSG00000015943_Bola1_TMMB_220411.6	817
ENSMUSG00000015943_Bola1_TMMB_220412.7	207
ENSMUSG00000015943_Bola1_TMMB_220413.8	1066
ENSMUSG00000015943_Bola1_TMMB_220414.9	1773
ENSMUSG00000015943_Bola1_TMMB_220415.10	624
ENSMUSG00000015950_Ncf1_ACOCB_76673.1	1
ENSMUSG00000015950_Ncf1_ACOCB_76680.8	1
ENSMUSG00000015970_Chdh_TMMB_136348.1	1158
ENSMUSG00000015970_Chdh_TMMB_136349.2	530
ENSMUSG00000015970_Chdh_TMMB_136350.3	317
ENSMUSG00000015970_Chdh_TMMB_136351.4	566
ENSMUSG00000015970_Chdh_TMMB_136352.5	582
ENSMUSG00000015970_Chdh_TMMB_136353.6	848
ENSMUSG00000015970_Chdh_TMMB_136354.7	379
ENSMUSG00000015970_Chdh_TMMB_136355.8	145
ENSMUSG00000015970_Chdh_TMMB_136356.9	383
ENSMUSG00000015970_Chdh_TMMB_136357.10	1146
ENSMUSG00000016257_Slmo2_TMMB_15634.1	108
ENSMUSG00000016257_Slmo2_TMMB_15635.2	40
ENSMUSG00000016257_Slmo2_TMMB_15636.3	68
ENSMUSG00000016257_Slmo2_TMMB_15637.4	2
ENSMUSG00000016257_Slmo2_TMMB_15638.5	109
ENSMUSG00000016257_Slmo2_TMMB_15639.6	205
ENSMUSG00000016257_Slmo2_TMMB_15640.7	27
ENSMUSG00000016257_Slmo2_TMMB_15641.8	700
ENSMUSG00000016257_Slmo2_TMMB_15642.9	80
ENSMUSG00000016257_Slmo2_TMMB_15643.10	4
ENSMUSG00000016510_Mtif3_TMMB_209676.1	112
ENSMUSG00000016510_Mtif3_TMMB_209677.2	198
ENSMUSG00000016510_Mtif3_TMMB_209678.3	324
ENSMUSG00000016510_Mtif3_TMMB_209679.4	510
ENSMUSG00000016510_Mtif3_TMMB_209680.5	387
ENSMUSG00000016510_Mtif3_TMMB_209681.6	356
ENSMUSG00000016510_Mtif3_TMMB_209682.7	98
ENSMUSG00000016510_Mtif3_TMMB_209683.8	708
ENSMUSG00000016510_Mtif3_TMMB_209684.9	453
ENSMUSG00000016510_Mtif3_TMMB_209685.10	282
ENSMUSG00000016619_Nup50_TMMA_80276.4	5
ENSMUSG00000016637_Ift27_TMMA_21643.2	14
ENSMUSG00000016833_Mrps18c_TMMA_45693.9	4
ENSMUSG00000016833_Mrps18c_TMMA_45694.10	4
ENSMUSG00000017165_Gast_ACOCB_133261.1	1
ENSMUSG00000017165_Gast_ACOCB_133269.9	1
ENSMUSG00000017286_Glod4_TMMB_127599.1	464
ENSMUSG00000017286_Glod4_TMMB_127600.2	264
ENSMUSG00000017286_Glod4_TMMB_127601.3	564
ENSMUSG00000017286_Glod4_TMMB_127602.4	1176
ENSMUSG00000017286_Glod4_TMMB_127603.5	1391
ENSMUSG00000017286_Glod4_TMMB_127604.6	585
ENSMUSG00000017286_Glod4_TMMB_127605.7	648
ENSMUSG00000017286_Glod4_TMMB_127606.8	788
ENSMUSG00000017286_Glod4_TMMB_127607.9	568
ENSMUSG00000017286_Glod4_TMMB_127608.10	778
ENSMUSG00000017311_Pyy_TMMB_46489.1	988
ENSMUSG00000017311_Pyy_TMMB_46490.2	785
ENSMUSG00000017311_Pyy_TMMB_46491.3	118
ENSMUSG00000017311_Pyy_TMMB_46492.4	675
ENSMUSG00000017311_Pyy_TMMB_46493.5	154
ENSMUSG00000017311_Pyy_TMMB_46494.6	889
ENSMUSG00000017311_Pyy_TMMB_46495.7	928
ENSMUSG00000017311_Pyy_TMMB_46496.8	886
ENSMUSG00000017311_Pyy_TMMB_46497.9	349
ENSMUSG00000017311_Pyy_TMMB_46498.10	1157
ENSMUSG00000017386_Traf4_ACOCB_54532.3	2
ENSMUSG00000017386_Traf4_ACOCB_54533.4	1
ENSMUSG00000017386_Traf4_ACOCB_54537.8	1
ENSMUSG00000017588_Krt27_TMMA_37787.1	20
ENSMUSG00000017631_Abr_TMMA_184375.1	4
ENSMUSG00000017631_Abr_TMMA_184383.9	5
ENSMUSG00000017652_Cd40_ACOCB_124421.8	1
ENSMUSG00000017686_Rhot1_TMMB_107835.1	368
ENSMUSG00000017686_Rhot1_TMMB_107836.2	679
ENSMUSG00000017686_Rhot1_TMMB_107837.3	743
ENSMUSG00000017686_Rhot1_TMMB_107838.4	172
ENSMUSG00000017686_Rhot1_TMMB_107839.5	1124
ENSMUSG00000017686_Rhot1_TMMB_107840.6	62
ENSMUSG00000017686_Rhot1_TMMB_107841.7	144
ENSMUSG00000017686_Rhot1_TMMB_107842.8	896
ENSMUSG00000017686_Rhot1_TMMB_107843.9	89
ENSMUSG00000017686_Rhot1_TMMB_107844.10	628
ENSMUSG00000017688_Hnf4g_TMMA_107826.2	128
ENSMUSG00000017715_Pgs1_TMMB_26846.1	251
ENSMUSG00000017715_Pgs1_TMMB_26847.2	565
ENSMUSG00000017715_Pgs1_TMMB_26848.3	232
ENSMUSG00000017715_Pgs1_TMMB_26849.4	504
ENSMUSG00000017715_Pgs1_TMMB_26850.5	366
ENSMUSG00000017715_Pgs1_TMMB_26851.6	230
ENSMUSG00000017715_Pgs1_TMMB_26852.7	285
ENSMUSG00000017715_Pgs1_TMMB_26853.8	280
ENSMUSG00000017715_Pgs1_TMMB_26854.9	108
ENSMUSG00000017715_Pgs1_TMMB_26855.10	120
ENSMUSG00000017737_Mmp9_ACOCB_85581.2	1
ENSMUSG00000017754_Pltp_TMMB_145147.1	624
ENSMUSG00000017754_Pltp_TMMB_145148.2	571
ENSMUSG00000017754_Pltp_TMMB_145149.3	402
ENSMUSG00000017754_Pltp_TMMB_145150.4	444
ENSMUSG00000017754_Pltp_TMMB_145151.5	445
ENSMUSG00000017754_Pltp_TMMB_145152.6	440
ENSMUSG00000017754_Pltp_TMMB_145153.7	372
ENSMUSG00000017754_Pltp_TMMB_145154.8	135
ENSMUSG00000017754_Pltp_TMMB_145155.9	704
ENSMUSG00000017754_Pltp_TMMB_145156.10	698
ENSMUSG00000017817_Jph2_TMMB_128495.1	1030
ENSMUSG00000017817_Jph2_TMMB_128496.2	281
ENSMUSG00000017817_Jph2_TMMB_128497.3	243
ENSMUSG00000017817_Jph2_TMMB_128498.4	731
ENSMUSG00000017817_Jph2_TMMB_128499.5	80
ENSMUSG00000017817_Jph2_TMMB_128500.6	265
ENSMUSG00000017817_Jph2_TMMB_128501.7	462
ENSMUSG00000017817_Jph2_TMMB_128502.8	406
ENSMUSG00000017817_Jph2_TMMB_128503.9	208
ENSMUSG00000017817_Jph2_TMMB_128504.10	930
ENSMUSG00000017837_Nkiras2_TMMB_156021.1	1070
ENSMUSG00000017837_Nkiras2_TMMB_156022.2	1214
ENSMUSG00000017837_Nkiras2_TMMB_156023.3	563
ENSMUSG00000017837_Nkiras2_TMMB_156024.4	1017
ENSMUSG00000017837_Nkiras2_TMMB_156025.5	422
ENSMUSG00000017837_Nkiras2_TMMB_156026.6	1000
ENSMUSG00000017837_Nkiras2_TMMB_156027.7	760
ENSMUSG00000017837_Nkiras2_TMMB_156028.8	1200
ENSMUSG00000017837_Nkiras2_TMMB_156029.9	210
ENSMUSG00000017837_Nkiras2_TMMB_156030.10	593
ENSMUSG00000017897_Eya2_ACOCB_105233.3	1
ENSMUSG00000018012_Rac3_ACOCB_204567.9	1
ENSMUSG00000018169_Mfng_ACOCB_226844.7	1
ENSMUSG00000018171_Vmp1_TMMB_142852.1	241
ENSMUSG00000018171_Vmp1_TMMB_142853.2	78
ENSMUSG00000018171_Vmp1_TMMB_142854.3	138
ENSMUSG00000018171_Vmp1_TMMB_142855.4	521
ENSMUSG00000018171_Vmp1_TMMB_142857.6	126
ENSMUSG00000018171_Vmp1_TMMB_142858.7	284
ENSMUSG00000018171_Vmp1_TMMB_142859.8	243
ENSMUSG00000018171_Vmp1_TMMB_142860.9	42
ENSMUSG00000018171_Vmp1_TMMB_142861.10	102
ENSMUSG00000018326_Ywhab_TMMB_130843.1	250
ENSMUSG00000018326_Ywhab_TMMB_130844.2	355
[truncated: 9,366 more rows]
