# Supplementary material for: Genome-scale CRISPR screening reveals that C3aR signaling is critical for rapid capture of fungi by macrophages
Source: PLoS Pathog. 2022 Sep 29;18(9):e1010237. doi: 10.1371/journal.ppat.1010237 (PMC9578593; doi:10.1371/journal.ppat.1010237)
Supplement: S1 Data — A ZIP archive of tables in CSV format giving counts for each sgRNA. File names indicate sub-library and experimental sample. (ZIP) [file ppat.1010237.s023.zip › DIR_MAIN/20190208_GEB_Un2_counts.csv]

0None_none_ACOCA_227963.4749	42
0None_none_ACOCA_227963.4839	12
0None_none_GEA_227963.3457	1
0None_none_GEB_227963.3751	572
0None_none_GEB_227963.3752	703
0None_none_GEB_227963.3753	617
0None_none_GEB_227963.3754	452
0None_none_GEB_227963.3755	225
0None_none_GEB_227963.3756	229
0None_none_GEB_227963.3757	788
0None_none_GEB_227963.3758	555
0None_none_GEB_227963.3759	379
0None_none_GEB_227963.3760	851
0None_none_GEB_227963.3761	307
0None_none_GEB_227963.3762	426
0None_none_GEB_227963.3763	227
0None_none_GEB_227963.3765	97
0None_none_GEB_227963.3766	156
0None_none_GEB_227963.3767	454
0None_none_GEB_227963.3768	691
0None_none_GEB_227963.3769	408
0None_none_GEB_227963.3770	322
0None_none_GEB_227963.3771	255
0None_none_GEB_227963.3772	623
0None_none_GEB_227963.3773	229
0None_none_GEB_227963.3774	544
0None_none_GEB_227963.3775	380
0None_none_GEB_227963.3776	251
0None_none_GEB_227963.3777	345
0None_none_GEB_227963.3778	516
0None_none_GEB_227963.3779	402
0None_none_GEB_227963.3780	338
0None_none_GEB_227963.3781	355
0None_none_GEB_227963.3782	237
0None_none_GEB_227963.3783	406
0None_none_GEB_227963.3784	153
0None_none_GEB_227963.3785	456
0None_none_GEB_227963.3786	427
0None_none_GEB_227963.3787	284
0None_none_GEB_227963.3788	454
0None_none_GEB_227963.3789	413
0None_none_GEB_227963.3790	493
0None_none_GEB_227963.3791	294
0None_none_GEB_227963.3792	345
0None_none_GEB_227963.3793	329
0None_none_GEB_227963.3794	349
0None_none_GEB_227963.3795	404
0None_none_GEB_227963.3796	284
0None_none_GEB_227963.3797	580
0None_none_GEB_227963.3798	341
0None_none_GEB_227963.3799	128
0None_none_GEB_227963.3800	400
0None_none_GEB_227963.3801	186
0None_none_GEB_227963.3802	211
0None_none_GEB_227963.3803	454
0None_none_GEB_227963.3804	269
0None_none_GEB_227963.3805	596
0None_none_GEB_227963.3806	537
0None_none_GEB_227963.3807	73
0None_none_GEB_227963.3808	336
0None_none_GEB_227963.3809	552
0None_none_GEB_227963.3810	269
0None_none_GEB_227963.3811	556
0None_none_GEB_227963.3812	295
0None_none_GEB_227963.3813	384
0None_none_GEB_227963.3814	404
0None_none_GEB_227963.3815	408
0None_none_GEB_227963.3816	592
0None_none_GEB_227963.3817	253
0None_none_GEB_227963.3818	339
0None_none_GEB_227963.3819	154
0None_none_GEB_227963.3820	165
0None_none_GEB_227963.3821	385
0None_none_GEB_227963.3822	685
0None_none_GEB_227963.3823	492
0None_none_GEB_227963.3824	571
0None_none_GEB_227963.3825	583
0None_none_GEB_227963.3826	270
0None_none_GEB_227963.3827	355
0None_none_GEB_227963.3828	502
0None_none_GEB_227963.3829	611
0None_none_GEB_227963.3830	223
0None_none_GEB_227963.3831	406
0None_none_GEB_227963.3832	468
0None_none_GEB_227963.3833	614
0None_none_GEB_227963.3834	525
0None_none_GEB_227963.3835	330
0None_none_GEB_227963.3836	226
0None_none_GEB_227963.3837	665
0None_none_GEB_227963.3838	177
0None_none_GEB_227963.3839	388
0None_none_GEB_227963.3840	465
0None_none_GEB_227963.3841	785
0None_none_GEB_227963.3842	218
0None_none_GEB_227963.3843	453
0None_none_GEB_227963.3844	102
0None_none_GEB_227963.3845	480
0None_none_GEB_227963.3846	339
0None_none_GEB_227963.3847	368
0None_none_GEB_227963.3848	697
0None_none_GEB_227963.3849	540
0None_none_GEB_227963.3850	371
0None_none_GEB_227963.3851	345
0None_none_GEB_227963.3852	214
0None_none_GEB_227963.3853	695
0None_none_GEB_227963.3854	574
0None_none_GEB_227963.3855	645
0None_none_GEB_227963.3856	428
0None_none_GEB_227963.3857	451
0None_none_GEB_227963.3858	504
0None_none_GEB_227963.3859	379
0None_none_GEB_227963.3860	502
0None_none_GEB_227963.3861	364
0None_none_GEB_227963.3862	368
0None_none_GEB_227963.3863	560
0None_none_GEB_227963.3864	140
0None_none_GEB_227963.3865	567
0None_none_GEB_227963.3866	561
0None_none_GEB_227963.3867	566
0None_none_GEB_227963.3868	762
0None_none_GEB_227963.3869	900
0None_none_GEB_227963.3870	434
0None_none_GEB_227963.3871	152
0None_none_GEB_227963.3872	231
0None_none_GEB_227963.3873	220
0None_none_GEB_227963.3874	539
0None_none_GEB_227963.3875	129
0None_none_GEB_227963.3876	309
0None_none_GEB_227963.3877	427
0None_none_GEB_227963.3878	196
0None_none_GEB_227963.3879	315
0None_none_GEB_227963.3880	332
0None_none_GEB_227963.3881	409
0None_none_GEB_227963.3882	423
0None_none_GEB_227963.3883	539
0None_none_GEB_227963.3884	678
0None_none_GEB_227963.3885	378
0None_none_GEB_227963.3886	544
0None_none_GEB_227963.3887	191
0None_none_GEB_227963.3888	816
0None_none_GEB_227963.3889	604
0None_none_GEB_227963.3890	367
0None_none_GEB_227963.3891	423
0None_none_GEB_227963.3892	337
0None_none_GEB_227963.3893	540
0None_none_GEB_227963.3894	858
0None_none_GEB_227963.3895	122
0None_none_GEB_227963.3896	423
0None_none_GEB_227963.3897	391
0None_none_GEB_227963.3898	575
0None_none_GEB_227963.3899	325
0None_none_GEB_227963.3900	462
0None_none_GEB_227963.3901	588
0None_none_GEB_227963.3902	423
0None_none_GEB_227963.3903	136
0None_none_GEB_227963.3904	493
0None_none_GEB_227963.3905	485
0None_none_GEB_227963.3906	670
0None_none_GEB_227963.3907	430
0None_none_GEB_227963.3908	433
0None_none_GEB_227963.3909	517
0None_none_GEB_227963.3910	722
0None_none_GEB_227963.3911	525
0None_none_GEB_227963.3912	335
0None_none_GEB_227963.3913	414
0None_none_GEB_227963.3914	390
0None_none_GEB_227963.3915	417
0None_none_GEB_227963.3916	536
0None_none_GEB_227963.3917	392
0None_none_GEB_227963.3918	328
0None_none_GEB_227963.3919	277
0None_none_GEB_227963.3920	437
0None_none_GEB_227963.3921	77
0None_none_GEB_227963.3922	416
0None_none_GEB_227963.3923	161
0None_none_GEB_227963.3924	798
0None_none_GEB_227963.3925	470
0None_none_GEB_227963.3926	348
0None_none_GEB_227963.3927	3
0None_none_GEB_227963.3928	247
0None_none_GEB_227963.3929	284
0None_none_GEB_227963.3930	373
0None_none_GEB_227963.3931	552
0None_none_GEB_227963.3932	254
0None_none_GEB_227963.3933	396
0None_none_GEB_227963.3934	247
0None_none_GEB_227963.3935	507
0None_none_GEB_227963.3936	393
0None_none_GEB_227963.3937	266
0None_none_GEB_227963.3938	201
0None_none_GEB_227963.3939	304
0None_none_GEB_227963.3940	559
0None_none_GEB_227963.3941	589
0None_none_GEB_227963.3942	305
0None_none_GEB_227963.3943	408
0None_none_GEB_227963.3944	478
0None_none_GEB_227963.3945	413
0None_none_GEB_227963.3946	826
0None_none_GEB_227963.3947	678
0None_none_GEB_227963.3948	390
0None_none_GEB_227963.3949	334
0None_none_GEB_227963.3950	234
0None_none_GEB_227963.3951	275
0None_none_GEB_227963.3952	261
0None_none_GEB_227963.3953	228
0None_none_GEB_227963.3954	191
0None_none_GEB_227963.3955	567
0None_none_GEB_227963.3956	733
0None_none_GEB_227963.3957	519
0None_none_GEB_227963.3958	431
0None_none_GEB_227963.3959	350
0None_none_GEB_227963.3960	474
0None_none_GEB_227963.3961	355
0None_none_GEB_227963.3962	541
0None_none_GEB_227963.3963	690
0None_none_GEB_227963.3964	25
0None_none_GEB_227963.3965	702
0None_none_GEB_227963.3966	398
0None_none_GEB_227963.3967	457
0None_none_GEB_227963.3968	444
0None_none_GEB_227963.3969	439
0None_none_GEB_227963.3970	463
0None_none_GEB_227963.3971	661
0None_none_GEB_227963.3972	297
0None_none_GEB_227963.3973	613
0None_none_GEB_227963.3974	363
0None_none_GEB_227963.3975	619
0None_none_GEB_227963.3976	456
0None_none_GEB_227963.3977	318
0None_none_GEB_227963.3978	555
0None_none_GEB_227963.3979	412
0None_none_GEB_227963.3980	309
0None_none_GEB_227963.3981	612
0None_none_GEB_227963.3982	502
0None_none_GEB_227963.3983	641
0None_none_GEB_227963.3984	395
0None_none_GEB_227963.3985	264
0None_none_GEB_227963.3986	903
0None_none_GEB_227963.3987	570
0None_none_GEB_227963.3988	473
0None_none_GEB_227963.3989	787
0None_none_GEB_227963.3990	243
0None_none_GEB_227963.3991	479
0None_none_GEB_227963.3992	579
0None_none_GEB_227963.3993	402
0None_none_GEB_227963.3994	545
0None_none_GEB_227963.3995	466
0None_none_GEB_227963.3996	365
0None_none_GEB_227963.3997	372
0None_none_GEB_227963.3998	169
0None_none_GEB_227963.3999	444
0None_none_GEB_227963.4000	737
0None_none_GEB_227963.4001	577
0None_none_GEB_227963.4002	422
0None_none_GEB_227963.4003	494
0None_none_GEB_227963.4004	189
0None_none_GEB_227963.4005	362
0None_none_GEB_227963.4006	266
0None_none_GEB_227963.4007	485
0None_none_GEB_227963.4008	356
0None_none_GEB_227963.4009	286
0None_none_GEB_227963.4010	743
0None_none_GEB_227963.4011	665
0None_none_GEB_227963.4012	708
0None_none_GEB_227963.4013	752
0None_none_GEB_227963.4014	388
0None_none_GEB_227963.4015	821
0None_none_GEB_227963.4016	355
0None_none_GEB_227963.4017	415
0None_none_GEB_227963.4018	426
0None_none_GEB_227963.4019	768
0None_none_GEB_227963.4020	97
0None_none_GEB_227963.4021	215
0None_none_GEB_227963.4022	682
0None_none_GEB_227963.4023	481
0None_none_GEB_227963.4024	335
0None_none_GEB_227963.4025	698
0None_none_GEB_227963.4026	508
0None_none_GEB_227963.4027	504
0None_none_GEB_227963.4028	309
0None_none_GEB_227963.4029	242
0None_none_GEB_227963.4030	284
0None_none_GEB_227963.4031	303
0None_none_GEB_227963.4032	294
0None_none_GEB_227963.4033	658
0None_none_GEB_227963.4034	418
0None_none_GEB_227963.4035	280
0None_none_GEB_227963.4036	763
0None_none_GEB_227963.4037	361
0None_none_GEB_227963.4038	618
0None_none_GEB_227963.4039	365
0None_none_GEB_227963.4040	220
0None_none_GEB_227963.4041	510
0None_none_GEB_227963.4042	453
0None_none_GEB_227963.4043	650
0None_none_GEB_227963.4044	190
0None_none_GEB_227963.4045	468
0None_none_GEB_227963.4046	497
0None_none_GEB_227963.4047	45
0None_none_GEB_227963.4048	265
0None_none_GEB_227963.4049	490
0None_none_GEB_227963.4050	248
0None_none_GEB_227963.4051	288
0None_none_GEB_227963.4052	729
0None_none_GEB_227963.4053	270
0None_none_GEB_227963.4054	80
0None_none_GEB_227963.4055	671
0None_none_GEB_227963.4056	216
0None_none_GEB_227963.4057	698
0None_none_GEB_227963.4058	190
0None_none_GEB_227963.4059	424
0None_none_GEB_227963.4060	774
0None_none_GEB_227963.4061	180
0None_none_GEB_227963.4062	456
0None_none_GEB_227963.4063	464
0None_none_GEB_227963.4064	395
0None_none_GEB_227963.4065	456
0None_none_GEB_227963.4066	513
0None_none_GEB_227963.4067	275
0None_none_GEB_227963.4068	182
0None_none_GEB_227963.4069	843
0None_none_GEB_227963.4070	533
0None_none_GEB_227963.4071	371
0None_none_GEB_227963.4072	303
0None_none_GEB_227963.4073	367
0None_none_GEB_227963.4074	870
0None_none_GEB_227963.4075	490
0None_none_GEB_227963.4076	344
0None_none_GEB_227963.4077	611
0None_none_GEB_227963.4078	771
0None_none_GEB_227963.4079	221
0None_none_GEB_227963.4080	929
0None_none_GEB_227963.4081	357
0None_none_GEB_227963.4082	421
0None_none_GEB_227963.4083	491
0None_none_GEB_227963.4084	384
0None_none_GEB_227963.4085	550
0None_none_GEB_227963.4086	1206
0None_none_GEB_227963.4087	353
0None_none_GEB_227963.4088	354
0None_none_GEB_227963.4089	325
0None_none_GEB_227963.4090	387
0None_none_GEB_227963.4091	591
0None_none_GEB_227963.4092	644
0None_none_GEB_227963.4093	192
0None_none_GEB_227963.4094	353
0None_none_GEB_227963.4095	425
0None_none_GEB_227963.4096	260
0None_none_GEB_227963.4097	575
0None_none_GEB_227963.4098	685
0None_none_GEB_227963.4099	252
0None_none_GEB_227963.4100	266
0None_none_GEB_227963.4101	243
0None_none_GEB_227963.4102	637
0None_none_GEB_227963.4103	653
0None_none_GEB_227963.4104	292
0None_none_GEB_227963.4105	219
0None_none_GEB_227963.4106	525
0None_none_GEB_227963.4107	293
0None_none_GEB_227963.4108	1062
0None_none_GEB_227963.4109	642
0None_none_GEB_227963.4110	299
0None_none_GEB_227963.4111	459
0None_none_GEB_227963.4112	916
0None_none_GEB_227963.4113	792
0None_none_GEB_227963.4114	727
0None_none_GEB_227963.4115	580
0None_none_GEB_227963.4116	467
0None_none_GEB_227963.4117	379
0None_none_GEB_227963.4118	549
0None_none_GEB_227963.4119	469
0None_none_GEB_227963.4120	321
0None_none_GEB_227963.4121	440
0None_none_GEB_227963.4122	501
0None_none_GEB_227963.4123	595
0None_none_GEB_227963.4124	487
0None_none_GEB_227963.4125	255
0None_none_MPA_227963.4448	1
0None_none_TMMB_227963.3192	38
0None_none_U1A_227963.6747	1
0Safe_safe_ACOCA_227963.4574	4
0Safe_safe_ACOCA_227963.4655	458
0Safe_safe_ACOCA_227963.4716	1
0Safe_safe_ACOCB_227963.4970	792
0Safe_safe_DTKPA_227963.7066	406
0Safe_safe_DTKPA_227963.7124	379
0Safe_safe_DTKPB_227963.7445	281
0Safe_safe_GEA_227963.3440	1
0Safe_safe_GEA_227963.3593	1
0Safe_safe_GEB_227963.3751	149
0Safe_safe_GEB_227963.3752	512
0Safe_safe_GEB_227963.3753	397
0Safe_safe_GEB_227963.3754	407
0Safe_safe_GEB_227963.3755	368
0Safe_safe_GEB_227963.3756	230
0Safe_safe_GEB_227963.3757	292
0Safe_safe_GEB_227963.3758	584
0Safe_safe_GEB_227963.3759	222
0Safe_safe_GEB_227963.3760	190
0Safe_safe_GEB_227963.3761	482
0Safe_safe_GEB_227963.3762	322
0Safe_safe_GEB_227963.3763	226
0Safe_safe_GEB_227963.3764	331
0Safe_safe_GEB_227963.3765	394
0Safe_safe_GEB_227963.3766	252
0Safe_safe_GEB_227963.3767	271
0Safe_safe_GEB_227963.3768	356
0Safe_safe_GEB_227963.3769	154
0Safe_safe_GEB_227963.3770	183
0Safe_safe_GEB_227963.3771	245
0Safe_safe_GEB_227963.3772	489
0Safe_safe_GEB_227963.3773	508
0Safe_safe_GEB_227963.3774	271
0Safe_safe_GEB_227963.3775	364
0Safe_safe_GEB_227963.3776	253
0Safe_safe_GEB_227963.3777	347
0Safe_safe_GEB_227963.3778	178
0Safe_safe_GEB_227963.3779	251
0Safe_safe_GEB_227963.3780	290
0Safe_safe_GEB_227963.3781	460
0Safe_safe_GEB_227963.3782	402
0Safe_safe_GEB_227963.3783	291
0Safe_safe_GEB_227963.3784	168
0Safe_safe_GEB_227963.3785	347
0Safe_safe_GEB_227963.3786	360
0Safe_safe_GEB_227963.3787	233
0Safe_safe_GEB_227963.3788	229
0Safe_safe_GEB_227963.3789	508
0Safe_safe_GEB_227963.3790	576
0Safe_safe_GEB_227963.3791	203
0Safe_safe_GEB_227963.3792	130
0Safe_safe_GEB_227963.3794	524
0Safe_safe_GEB_227963.3795	191
0Safe_safe_GEB_227963.3796	675
0Safe_safe_GEB_227963.3797	262
0Safe_safe_GEB_227963.3798	381
0Safe_safe_GEB_227963.3799	191
0Safe_safe_GEB_227963.3800	318
0Safe_safe_GEB_227963.3801	400
0Safe_safe_GEB_227963.3802	274
0Safe_safe_GEB_227963.3803	282
0Safe_safe_GEB_227963.3804	374
0Safe_safe_GEB_227963.3805	296
0Safe_safe_GEB_227963.3806	658
0Safe_safe_GEB_227963.3807	375
0Safe_safe_GEB_227963.3808	25
0Safe_safe_GEB_227963.3809	271
0Safe_safe_GEB_227963.3810	296
0Safe_safe_GEB_227963.3811	360
0Safe_safe_GEB_227963.3812	142
0Safe_safe_GEB_227963.3813	367
0Safe_safe_GEB_227963.3814	369
0Safe_safe_GEB_227963.3815	279
0Safe_safe_GEB_227963.3816	216
0Safe_safe_GEB_227963.3817	239
0Safe_safe_GEB_227963.3818	192
0Safe_safe_GEB_227963.3819	86
0Safe_safe_GEB_227963.3820	383
0Safe_safe_GEB_227963.3821	434
0Safe_safe_GEB_227963.3822	738
0Safe_safe_GEB_227963.3823	636
0Safe_safe_GEB_227963.3824	130
0Safe_safe_GEB_227963.3825	486
0Safe_safe_GEB_227963.3826	697
0Safe_safe_GEB_227963.3827	785
0Safe_safe_GEB_227963.3828	60
0Safe_safe_GEB_227963.3829	455
0Safe_safe_GEB_227963.3830	474
0Safe_safe_GEB_227963.3831	165
0Safe_safe_GEB_227963.3832	303
0Safe_safe_GEB_227963.3833	376
0Safe_safe_GEB_227963.3834	681
0Safe_safe_GEB_227963.3835	191
0Safe_safe_GEB_227963.3837	102
0Safe_safe_GEB_227963.3838	404
0Safe_safe_GEB_227963.3839	442
0Safe_safe_GEB_227963.3840	301
0Safe_safe_GEB_227963.3841	452
0Safe_safe_GEB_227963.3842	114
0Safe_safe_GEB_227963.3843	180
0Safe_safe_GEB_227963.3844	559
0Safe_safe_GEB_227963.3845	221
0Safe_safe_GEB_227963.3846	275
0Safe_safe_GEB_227963.3847	132
0Safe_safe_GEB_227963.3848	230
0Safe_safe_GEB_227963.3849	293
0Safe_safe_GEB_227963.3850	342
0Safe_safe_GEB_227963.3851	281
0Safe_safe_GEB_227963.3852	318
0Safe_safe_GEB_227963.3853	43
0Safe_safe_GEB_227963.3854	151
0Safe_safe_GEB_227963.3855	472
0Safe_safe_GEB_227963.3856	409
0Safe_safe_GEB_227963.3857	207
0Safe_safe_GEB_227963.3858	538
0Safe_safe_GEB_227963.3859	447
0Safe_safe_GEB_227963.3860	440
0Safe_safe_GEB_227963.3861	528
0Safe_safe_GEB_227963.3862	308
0Safe_safe_GEB_227963.3863	384
0Safe_safe_GEB_227963.3864	139
0Safe_safe_GEB_227963.3865	507
0Safe_safe_GEB_227963.3866	296
0Safe_safe_GEB_227963.3867	258
0Safe_safe_GEB_227963.3868	206
0Safe_safe_GEB_227963.3869	407
0Safe_safe_GEB_227963.3870	339
0Safe_safe_GEB_227963.3871	162
0Safe_safe_GEB_227963.3872	350
0Safe_safe_GEB_227963.3873	312
0Safe_safe_GEB_227963.3874	392
0Safe_safe_GEB_227963.3875	223
0Safe_safe_GEB_227963.3876	375
0Safe_safe_GEB_227963.3877	400
0Safe_safe_GEB_227963.3878	532
0Safe_safe_GEB_227963.3879	499
0Safe_safe_GEB_227963.3880	240
0Safe_safe_GEB_227963.3882	354
0Safe_safe_GEB_227963.3883	444
0Safe_safe_GEB_227963.3884	542
0Safe_safe_GEB_227963.3885	437
0Safe_safe_GEB_227963.3886	845
0Safe_safe_GEB_227963.3887	547
0Safe_safe_GEB_227963.3888	474
0Safe_safe_GEB_227963.3889	278
0Safe_safe_GEB_227963.3890	194
0Safe_safe_GEB_227963.3891	621
0Safe_safe_GEB_227963.3892	263
0Safe_safe_GEB_227963.3893	544
0Safe_safe_GEB_227963.3894	274
0Safe_safe_GEB_227963.3895	447
0Safe_safe_GEB_227963.3896	697
0Safe_safe_GEB_227963.3897	318
0Safe_safe_GEB_227963.3898	340
0Safe_safe_GEB_227963.3899	407
0Safe_safe_GEB_227963.3900	223
0Safe_safe_GEB_227963.3901	138
0Safe_safe_GEB_227963.3902	583
0Safe_safe_GEB_227963.3903	189
0Safe_safe_GEB_227963.3904	211
0Safe_safe_GEB_227963.3905	648
0Safe_safe_GEB_227963.3906	377
0Safe_safe_GEB_227963.3907	153
0Safe_safe_GEB_227963.3908	277
0Safe_safe_GEB_227963.3909	328
0Safe_safe_GEB_227963.3910	115
0Safe_safe_GEB_227963.3911	93
0Safe_safe_GEB_227963.3912	364
0Safe_safe_GEB_227963.3913	164
0Safe_safe_GEB_227963.3915	296
0Safe_safe_GEB_227963.3916	227
0Safe_safe_GEB_227963.3917	425
0Safe_safe_GEB_227963.3918	105
0Safe_safe_GEB_227963.3919	437
0Safe_safe_GEB_227963.3920	331
0Safe_safe_GEB_227963.3921	222
0Safe_safe_GEB_227963.3922	236
0Safe_safe_GEB_227963.3923	406
0Safe_safe_GEB_227963.3924	333
0Safe_safe_GEB_227963.3925	501
0Safe_safe_GEB_227963.3926	582
0Safe_safe_GEB_227963.3927	142
0Safe_safe_GEB_227963.3928	175
0Safe_safe_GEB_227963.3929	105
0Safe_safe_GEB_227963.3930	671
0Safe_safe_GEB_227963.3931	527
0Safe_safe_GEB_227963.3932	369
0Safe_safe_GEB_227963.3933	105
0Safe_safe_GEB_227963.3934	283
0Safe_safe_GEB_227963.3935	458
0Safe_safe_GEB_227963.3936	493
0Safe_safe_GEB_227963.3937	295
0Safe_safe_GEB_227963.3938	545
0Safe_safe_GEB_227963.3939	578
0Safe_safe_GEB_227963.3940	397
0Safe_safe_GEB_227963.3941	382
0Safe_safe_GEB_227963.3942	442
0Safe_safe_GEB_227963.3943	205
0Safe_safe_GEB_227963.3944	278
0Safe_safe_GEB_227963.3945	227
0Safe_safe_GEB_227963.3946	241
0Safe_safe_GEB_227963.3947	337
0Safe_safe_GEB_227963.3948	253
0Safe_safe_GEB_227963.3949	106
0Safe_safe_GEB_227963.3950	395
0Safe_safe_GEB_227963.3951	249
0Safe_safe_GEB_227963.3952	354
0Safe_safe_GEB_227963.3953	276
0Safe_safe_GEB_227963.3954	175
0Safe_safe_GEB_227963.3955	229
0Safe_safe_GEB_227963.3956	120
0Safe_safe_GEB_227963.3957	391
0Safe_safe_GEB_227963.3958	491
0Safe_safe_GEB_227963.3959	339
0Safe_safe_GEB_227963.3960	520
0Safe_safe_GEB_227963.3961	288
0Safe_safe_GEB_227963.3962	877
0Safe_safe_GEB_227963.3963	289
0Safe_safe_GEB_227963.3964	351
0Safe_safe_GEB_227963.3965	143
0Safe_safe_GEB_227963.3966	123
0Safe_safe_GEB_227963.3967	69
0Safe_safe_GEB_227963.3968	394
0Safe_safe_GEB_227963.3969	401
0Safe_safe_GEB_227963.3970	538
0Safe_safe_GEB_227963.3971	241
0Safe_safe_GEB_227963.3972	374
0Safe_safe_GEB_227963.3973	118
0Safe_safe_GEB_227963.3974	615
0Safe_safe_GEB_227963.3975	445
0Safe_safe_GEB_227963.3976	411
0Safe_safe_GEB_227963.3977	140
0Safe_safe_GEB_227963.3978	317
0Safe_safe_GEB_227963.3979	424
0Safe_safe_GEB_227963.3980	67
0Safe_safe_GEB_227963.3981	215
0Safe_safe_GEB_227963.3982	518
0Safe_safe_GEB_227963.3983	472
0Safe_safe_GEB_227963.3984	279
0Safe_safe_GEB_227963.3985	448
0Safe_safe_GEB_227963.3986	308
0Safe_safe_GEB_227963.3987	792
0Safe_safe_GEB_227963.3988	230
0Safe_safe_GEB_227963.3989	328
0Safe_safe_GEB_227963.3990	710
0Safe_safe_GEB_227963.3991	169
0Safe_safe_GEB_227963.3992	575
0Safe_safe_GEB_227963.3993	458
0Safe_safe_GEB_227963.3994	540
0Safe_safe_GEB_227963.3995	275
0Safe_safe_GEB_227963.3996	720
0Safe_safe_GEB_227963.3997	278
0Safe_safe_GEB_227963.3998	300
0Safe_safe_GEB_227963.3999	629
0Safe_safe_GEB_227963.4000	495
0Safe_safe_GEB_227963.4001	639
0Safe_safe_GEB_227963.4002	162
0Safe_safe_GEB_227963.4003	246
0Safe_safe_GEB_227963.4004	626
0Safe_safe_GEB_227963.4005	401
0Safe_safe_GEB_227963.4006	373
0Safe_safe_GEB_227963.4007	297
0Safe_safe_GEB_227963.4008	178
0Safe_safe_GEB_227963.4009	285
0Safe_safe_GEB_227963.4010	209
0Safe_safe_GEB_227963.4011	441
0Safe_safe_GEB_227963.4012	329
0Safe_safe_GEB_227963.4013	367
0Safe_safe_GEB_227963.4014	512
0Safe_safe_GEB_227963.4015	260
0Safe_safe_GEB_227963.4016	538
0Safe_safe_GEB_227963.4017	401
0Safe_safe_GEB_227963.4018	160
0Safe_safe_GEB_227963.4019	229
0Safe_safe_GEB_227963.4020	437
0Safe_safe_GEB_227963.4021	299
0Safe_safe_GEB_227963.4022	346
0Safe_safe_GEB_227963.4023	149
0Safe_safe_GEB_227963.4024	281
0Safe_safe_GEB_227963.4025	258
0Safe_safe_GEB_227963.4027	476
0Safe_safe_GEB_227963.4028	204
0Safe_safe_GEB_227963.4029	455
0Safe_safe_GEB_227963.4030	391
0Safe_safe_GEB_227963.4031	271
0Safe_safe_GEB_227963.4032	184
0Safe_safe_GEB_227963.4033	496
0Safe_safe_GEB_227963.4034	796
0Safe_safe_GEB_227963.4035	385
0Safe_safe_GEB_227963.4036	736
0Safe_safe_GEB_227963.4037	219
0Safe_safe_GEB_227963.4038	709
0Safe_safe_GEB_227963.4039	65
0Safe_safe_GEB_227963.4040	92
0Safe_safe_GEB_227963.4041	150
0Safe_safe_GEB_227963.4042	328
0Safe_safe_GEB_227963.4043	412
0Safe_safe_GEB_227963.4044	606
0Safe_safe_GEB_227963.4045	506
0Safe_safe_GEB_227963.4046	247
0Safe_safe_GEB_227963.4047	567
0Safe_safe_GEB_227963.4048	324
0Safe_safe_GEB_227963.4049	415
0Safe_safe_GEB_227963.4050	176
0Safe_safe_GEB_227963.4051	406
0Safe_safe_GEB_227963.4052	576
0Safe_safe_GEB_227963.4053	223
0Safe_safe_GEB_227963.4054	48
0Safe_safe_GEB_227963.4055	352
0Safe_safe_GEB_227963.4056	287
0Safe_safe_GEB_227963.4057	383
0Safe_safe_GEB_227963.4058	198
0Safe_safe_GEB_227963.4059	284
0Safe_safe_GEB_227963.4060	251
0Safe_safe_GEB_227963.4061	208
0Safe_safe_GEB_227963.4062	233
0Safe_safe_GEB_227963.4063	161
0Safe_safe_GEB_227963.4064	226
0Safe_safe_GEB_227963.4065	379
0Safe_safe_GEB_227963.4066	781
0Safe_safe_GEB_227963.4067	688
0Safe_safe_GEB_227963.4068	63
0Safe_safe_GEB_227963.4069	272
0Safe_safe_GEB_227963.4070	100
0Safe_safe_GEB_227963.4071	63
0Safe_safe_GEB_227963.4072	594
0Safe_safe_GEB_227963.4073	403
0Safe_safe_GEB_227963.4074	231
0Safe_safe_GEB_227963.4075	183
0Safe_safe_GEB_227963.4076	187
0Safe_safe_GEB_227963.4077	320
0Safe_safe_GEB_227963.4078	209
0Safe_safe_GEB_227963.4079	528
0Safe_safe_GEB_227963.4080	439
0Safe_safe_GEB_227963.4081	557
0Safe_safe_GEB_227963.4082	489
0Safe_safe_GEB_227963.4083	426
0Safe_safe_GEB_227963.4084	210
0Safe_safe_GEB_227963.4085	136
0Safe_safe_GEB_227963.4086	273
0Safe_safe_GEB_227963.4087	230
0Safe_safe_GEB_227963.4088	257
0Safe_safe_GEB_227963.4089	316
0Safe_safe_GEB_227963.4090	282
0Safe_safe_GEB_227963.4091	205
0Safe_safe_GEB_227963.4092	570
0Safe_safe_GEB_227963.4093	95
0Safe_safe_GEB_227963.4094	323
0Safe_safe_GEB_227963.4095	490
0Safe_safe_GEB_227963.4096	251
0Safe_safe_GEB_227963.4097	512
0Safe_safe_GEB_227963.4098	250
0Safe_safe_GEB_227963.4099	59
0Safe_safe_GEB_227963.4100	686
0Safe_safe_GEB_227963.4101	366
0Safe_safe_GEB_227963.4102	334
0Safe_safe_GEB_227963.4103	195
0Safe_safe_GEB_227963.4104	351
0Safe_safe_GEB_227963.4105	133
0Safe_safe_GEB_227963.4106	271
0Safe_safe_GEB_227963.4107	129
0Safe_safe_GEB_227963.4108	175
0Safe_safe_GEB_227963.4109	258
0Safe_safe_GEB_227963.4110	300
0Safe_safe_GEB_227963.4111	636
0Safe_safe_GEB_227963.4112	41
0Safe_safe_GEB_227963.4113	45
0Safe_safe_GEB_227963.4114	287
0Safe_safe_GEB_227963.4115	533
0Safe_safe_GEB_227963.4116	345
0Safe_safe_GEB_227963.4117	67
0Safe_safe_GEB_227963.4118	151
0Safe_safe_GEB_227963.4119	232
0Safe_safe_GEB_227963.4120	251
0Safe_safe_GEB_227963.4121	262
0Safe_safe_GEB_227963.4122	220
0Safe_safe_GEB_227963.4123	753
0Safe_safe_GEB_227963.4124	249
0Safe_safe_GEB_227963.4125	249
0Safe_safe_MPA_227963.4131	2
0Safe_safe_MPA_227963.4290	10
0Safe_safe_MPA_227963.4398	1
0Safe_safe_MPA_227963.4456	1
0Safe_safe_MPB_227963.5922	1
0Safe_safe_MU1A_227963.2026	318
0Safe_safe_MU1B_227963.889	205
0Safe_safe_MU1B_227963.985	575
0Safe_safe_MU2A_227963.2369	709
0Safe_safe_MU2A_227963.2517	249
0Safe_safe_SPA_227963.5481	312
0Safe_safe_SPB_227963.6111	105
0Safe_safe_U1A_227963.6390	360
0Safe_safe_U1A_227963.6442	1
0Safe_safe_U1A_227963.6525	1
0Safe_safe_U1A_227963.6526	262
0Safe_safe_U1B_227963.504	440
0Safe_safe_U1B_227963.559	132
0Safe_safe_U2A_227963.1567	324
0Safe_safe_U2A_227963.1849	1
ENSMUSG00000000056_Narf_GEB_139377.1	251
ENSMUSG00000000056_Narf_GEB_139378.2	687
ENSMUSG00000000056_Narf_GEB_139379.3	365
ENSMUSG00000000056_Narf_GEB_139380.4	305
ENSMUSG00000000056_Narf_GEB_139381.5	165
ENSMUSG00000000056_Narf_GEB_139382.6	367
ENSMUSG00000000056_Narf_GEB_139383.7	335
ENSMUSG00000000056_Narf_GEB_139384.8	240
ENSMUSG00000000056_Narf_GEB_139385.9	399
ENSMUSG00000000056_Narf_GEB_139386.10	396
ENSMUSG00000000317_Bcl6b_GEB_140415.1	755
ENSMUSG00000000317_Bcl6b_GEB_140416.2	80
ENSMUSG00000000317_Bcl6b_GEB_140417.3	117
ENSMUSG00000000317_Bcl6b_GEB_140418.4	618
ENSMUSG00000000317_Bcl6b_GEB_140419.5	168
ENSMUSG00000000317_Bcl6b_GEB_140420.6	652
ENSMUSG00000000317_Bcl6b_GEB_140421.7	178
ENSMUSG00000000317_Bcl6b_GEB_140422.8	494
ENSMUSG00000000317_Bcl6b_GEB_140423.9	150
ENSMUSG00000000317_Bcl6b_GEB_140424.10	333
ENSMUSG00000000435_Myf5_GEB_99989.1	143
ENSMUSG00000000435_Myf5_GEB_99990.2	244
ENSMUSG00000000435_Myf5_GEB_99991.3	449
ENSMUSG00000000435_Myf5_GEB_99992.4	279
ENSMUSG00000000435_Myf5_GEB_99993.5	194
ENSMUSG00000000435_Myf5_GEB_99994.6	380
ENSMUSG00000000435_Myf5_GEB_99995.7	398
ENSMUSG00000000435_Myf5_GEB_99996.8	375
ENSMUSG00000000435_Myf5_GEB_99997.9	209
ENSMUSG00000000435_Myf5_GEB_99998.10	453
ENSMUSG00000000439_Mkrn2_SPA_145724.8	2
ENSMUSG00000000617_Grm6_GEA_181569.2	1
ENSMUSG00000000617_Grm6_GEA_181573.6	1
ENSMUSG00000000690_Hoxb6_GEB_173493.1	461
ENSMUSG00000000690_Hoxb6_GEB_173494.2	450
ENSMUSG00000000690_Hoxb6_GEB_173495.3	356
ENSMUSG00000000690_Hoxb6_GEB_173496.4	456
ENSMUSG00000000690_Hoxb6_GEB_173497.5	242
ENSMUSG00000000690_Hoxb6_GEB_173498.6	291
ENSMUSG00000000690_Hoxb6_GEB_173499.7	187
ENSMUSG00000000690_Hoxb6_GEB_173500.8	610
ENSMUSG00000000690_Hoxb6_GEB_173501.9	294
ENSMUSG00000000690_Hoxb6_GEB_173502.10	220
ENSMUSG00000000731_Aire_GEB_23852.1	680
ENSMUSG00000000731_Aire_GEB_23853.2	1063
ENSMUSG00000000731_Aire_GEB_23854.3	473
ENSMUSG00000000731_Aire_GEB_23855.4	200
ENSMUSG00000000731_Aire_GEB_23856.5	208
ENSMUSG00000000731_Aire_GEB_23857.6	215
ENSMUSG00000000731_Aire_GEB_23858.7	181
ENSMUSG00000000731_Aire_GEB_23859.8	78
ENSMUSG00000000731_Aire_GEB_23860.9	523
ENSMUSG00000000731_Aire_GEB_23861.10	364
ENSMUSG00000000817_Fasl_ACOCA_176160.8	5
ENSMUSG00000000838_Fmr1_GEB_7114.1	270
ENSMUSG00000000838_Fmr1_GEB_7115.2	295
ENSMUSG00000000838_Fmr1_GEB_7116.3	576
ENSMUSG00000000838_Fmr1_GEB_7117.4	158
ENSMUSG00000000838_Fmr1_GEB_7118.5	545
ENSMUSG00000000838_Fmr1_GEB_7119.6	557
ENSMUSG00000000838_Fmr1_GEB_7120.7	450
ENSMUSG00000000838_Fmr1_GEB_7121.8	329
ENSMUSG00000000838_Fmr1_GEB_7122.9	122
ENSMUSG00000000838_Fmr1_GEB_7123.10	486
ENSMUSG00000000916_Nsun5_GEB_187439.1	102
ENSMUSG00000000916_Nsun5_GEB_187440.2	302
ENSMUSG00000000916_Nsun5_GEB_187441.3	356
ENSMUSG00000000916_Nsun5_GEB_187442.4	562
ENSMUSG00000000916_Nsun5_GEB_187443.5	282
ENSMUSG00000000916_Nsun5_GEB_187444.6	172
ENSMUSG00000000916_Nsun5_GEB_187445.7	384
ENSMUSG00000000916_Nsun5_GEB_187446.8	215
ENSMUSG00000000916_Nsun5_GEB_187447.9	412
ENSMUSG00000000916_Nsun5_GEB_187448.10	531
ENSMUSG00000000938_Hoxa10_GEB_127166.1	283
ENSMUSG00000000938_Hoxa10_GEB_127167.2	137
ENSMUSG00000000938_Hoxa10_GEB_127168.3	267
ENSMUSG00000000938_Hoxa10_GEB_127169.4	584
ENSMUSG00000000938_Hoxa10_GEB_127170.5	294
ENSMUSG00000000938_Hoxa10_GEB_127171.6	530
ENSMUSG00000000938_Hoxa10_GEB_127172.7	235
ENSMUSG00000000938_Hoxa10_GEB_127173.8	522
ENSMUSG00000000938_Hoxa10_GEB_127174.9	508
ENSMUSG00000000938_Hoxa10_GEB_127175.10	218
ENSMUSG00000001016_Ilf2_GEB_106080.1	123
ENSMUSG00000001016_Ilf2_GEB_106081.2	143
ENSMUSG00000001016_Ilf2_GEB_106082.3	90
ENSMUSG00000001016_Ilf2_GEB_106083.4	40
ENSMUSG00000001016_Ilf2_GEB_106084.5	39
ENSMUSG00000001016_Ilf2_GEB_106085.6	268
ENSMUSG00000001016_Ilf2_GEB_106086.7	5
ENSMUSG00000001016_Ilf2_GEB_106087.8	14
ENSMUSG00000001016_Ilf2_GEB_106088.9	29
ENSMUSG00000001016_Ilf2_GEB_106089.10	15
ENSMUSG00000001036_Epn2_ACOCA_80022.10	5
ENSMUSG00000001225_Slc26a3_GEB_82825.1	447
ENSMUSG00000001225_Slc26a3_GEB_82826.2	235
ENSMUSG00000001225_Slc26a3_GEB_82827.3	394
ENSMUSG00000001225_Slc26a3_GEB_82828.4	217
ENSMUSG00000001225_Slc26a3_GEB_82829.5	238
ENSMUSG00000001225_Slc26a3_GEB_82830.6	435
ENSMUSG00000001225_Slc26a3_GEB_82831.7	160
ENSMUSG00000001225_Slc26a3_GEB_82832.8	336
ENSMUSG00000001225_Slc26a3_GEB_82833.9	182
ENSMUSG00000001225_Slc26a3_GEB_82834.10	264
ENSMUSG00000001415_Smg5_GEB_158421.1	603
ENSMUSG00000001415_Smg5_GEB_158422.2	82
ENSMUSG00000001415_Smg5_GEB_158423.3	38
ENSMUSG00000001415_Smg5_GEB_158424.4	239
ENSMUSG00000001415_Smg5_GEB_158425.5	40
ENSMUSG00000001415_Smg5_GEB_158426.6	258
ENSMUSG00000001415_Smg5_GEB_158427.7	97
ENSMUSG00000001415_Smg5_GEB_158428.8	66
ENSMUSG00000001415_Smg5_GEB_158429.9	46
ENSMUSG00000001415_Smg5_GEB_158430.10	86
ENSMUSG00000001444_Tbx21_GEB_184445.1	211
ENSMUSG00000001444_Tbx21_GEB_184446.2	336
ENSMUSG00000001444_Tbx21_GEB_184447.3	310
ENSMUSG00000001444_Tbx21_GEB_184448.4	397
ENSMUSG00000001444_Tbx21_GEB_184449.5	288
ENSMUSG00000001444_Tbx21_GEB_184450.6	800
ENSMUSG00000001444_Tbx21_GEB_184451.7	141
ENSMUSG00000001444_Tbx21_GEB_184452.8	228
ENSMUSG00000001444_Tbx21_GEB_184453.9	137
ENSMUSG00000001444_Tbx21_GEB_184454.10	315
ENSMUSG00000001569_Nom1_GEB_62741.1	166
ENSMUSG00000001569_Nom1_GEB_62742.2	200
ENSMUSG00000001569_Nom1_GEB_62744.4	70
ENSMUSG00000001569_Nom1_GEB_62745.5	106
ENSMUSG00000001569_Nom1_GEB_62746.6	126
ENSMUSG00000001569_Nom1_GEB_62747.7	71
ENSMUSG00000001569_Nom1_GEB_62748.8	145
ENSMUSG00000001569_Nom1_GEB_62749.9	13
ENSMUSG00000001657_Hoxc8_GEA_127790.6	1
ENSMUSG00000001785_Pwp1_GEB_99653.1	51
ENSMUSG00000001785_Pwp1_GEB_99654.2	83
ENSMUSG00000001785_Pwp1_GEB_99655.3	62
ENSMUSG00000001785_Pwp1_GEB_99656.4	188
ENSMUSG00000001785_Pwp1_GEB_99657.5	89
ENSMUSG00000001785_Pwp1_GEB_99658.6	154
ENSMUSG00000001785_Pwp1_GEB_99659.7	123
ENSMUSG00000001785_Pwp1_GEB_99660.8	146
ENSMUSG00000001785_Pwp1_GEB_99661.9	199
ENSMUSG00000001785_Pwp1_GEB_99662.10	76
ENSMUSG00000001891_Ugp2_DTKPB_57521.5	1
ENSMUSG00000001910_Nacc1_GEA_54203.4	1
ENSMUSG00000001911_Nfix_GEB_54190.1	512
ENSMUSG00000001911_Nfix_GEB_54191.2	295
ENSMUSG00000001911_Nfix_GEB_54192.3	340
ENSMUSG00000001911_Nfix_GEB_54193.4	323
ENSMUSG00000001911_Nfix_GEB_54194.5	139
ENSMUSG00000001911_Nfix_GEB_54195.6	428
ENSMUSG00000001911_Nfix_GEB_54196.7	287
ENSMUSG00000001911_Nfix_GEB_54197.8	439
ENSMUSG00000001911_Nfix_GEB_54198.9	377
ENSMUSG00000001911_Nfix_GEB_54199.10	253
ENSMUSG00000002109_Ddb2_ACOCA_40277.3	1
ENSMUSG00000002325_Irf9_GEB_68559.1	1259
ENSMUSG00000002325_Irf9_GEB_68560.2	529
ENSMUSG00000002325_Irf9_GEB_68561.3	689
ENSMUSG00000002325_Irf9_GEB_68562.4	455
ENSMUSG00000002325_Irf9_GEB_68563.5	682
ENSMUSG00000002325_Irf9_GEB_68564.6	883
ENSMUSG00000002325_Irf9_GEB_68565.7	131
ENSMUSG00000002325_Irf9_GEB_68566.8	411
ENSMUSG00000002325_Irf9_GEB_68567.9	282
ENSMUSG00000002325_Irf9_GEB_68568.10	123
ENSMUSG00000002329_Mdp1_GEB_68539.1	491
ENSMUSG00000002329_Mdp1_GEB_68540.2	538
ENSMUSG00000002329_Mdp1_GEB_68541.3	400
ENSMUSG00000002329_Mdp1_GEB_68542.4	373
ENSMUSG00000002329_Mdp1_GEB_68543.5	481
ENSMUSG00000002329_Mdp1_GEB_68544.6	443
ENSMUSG00000002329_Mdp1_GEB_68545.7	400
ENSMUSG00000002329_Mdp1_GEB_68546.8	275
ENSMUSG00000002329_Mdp1_GEB_68547.9	265
ENSMUSG00000002329_Mdp1_GEB_68548.10	207
ENSMUSG00000002496_Tsc2_ACOCA_85559.10	2
ENSMUSG00000002524_Puf60_GEB_46629.1	153
ENSMUSG00000002524_Puf60_GEB_46630.2	59
ENSMUSG00000002524_Puf60_GEB_46631.3	30
ENSMUSG00000002524_Puf60_GEB_46632.4	83
ENSMUSG00000002524_Puf60_GEB_46633.5	11
ENSMUSG00000002524_Puf60_GEB_46634.6	150
ENSMUSG00000002524_Puf60_GEB_46635.7	93
ENSMUSG00000002524_Puf60_GEB_46636.8	12
ENSMUSG00000002524_Puf60_GEB_46637.9	82
ENSMUSG00000002524_Puf60_GEB_46638.10	3
ENSMUSG00000002578_Ikzf4_GEB_21792.1	363
ENSMUSG00000002578_Ikzf4_GEB_21793.2	425
ENSMUSG00000002578_Ikzf4_GEB_21794.3	272
ENSMUSG00000002578_Ikzf4_GEB_21795.4	287
ENSMUSG00000002578_Ikzf4_GEB_21796.5	443
ENSMUSG00000002578_Ikzf4_GEB_21797.6	302
ENSMUSG00000002578_Ikzf4_GEB_21798.7	434
ENSMUSG00000002578_Ikzf4_GEB_21799.8	485
ENSMUSG00000002578_Ikzf4_GEB_21800.9	584
ENSMUSG00000002578_Ikzf4_GEB_21801.10	705
ENSMUSG00000002833_Hdgfrp2_GEB_119521.1	113
ENSMUSG00000002833_Hdgfrp2_GEB_119522.2	168
ENSMUSG00000002833_Hdgfrp2_GEB_119523.3	150
ENSMUSG00000002833_Hdgfrp2_GEB_119524.4	147
ENSMUSG00000002833_Hdgfrp2_GEB_119525.5	303
ENSMUSG00000002833_Hdgfrp2_GEB_119526.6	82
ENSMUSG00000002833_Hdgfrp2_GEB_119527.7	95
ENSMUSG00000002833_Hdgfrp2_GEB_119528.8	129
ENSMUSG00000002833_Hdgfrp2_GEB_119529.9	394
ENSMUSG00000002833_Hdgfrp2_GEB_119530.10	244
ENSMUSG00000002881_Nab1_GEB_133541.1	290
ENSMUSG00000002881_Nab1_GEB_133542.2	340
ENSMUSG00000002881_Nab1_GEB_133543.3	217
ENSMUSG00000002881_Nab1_GEB_133544.4	206
ENSMUSG00000002881_Nab1_GEB_133545.5	340
ENSMUSG00000002881_Nab1_GEB_133546.6	361
ENSMUSG00000002881_Nab1_GEB_133547.7	123
ENSMUSG00000002881_Nab1_GEB_133548.8	623
ENSMUSG00000002881_Nab1_GEB_133549.9	550
ENSMUSG00000002881_Nab1_GEB_133550.10	99
ENSMUSG00000002948_Map2k7_GEB_77112.1	88
ENSMUSG00000002948_Map2k7_GEB_77113.2	80
ENSMUSG00000002948_Map2k7_GEB_77114.3	605
ENSMUSG00000002948_Map2k7_GEB_77115.4	141
ENSMUSG00000002948_Map2k7_GEB_77116.5	13
ENSMUSG00000002948_Map2k7_GEB_77117.6	62
ENSMUSG00000002948_Map2k7_GEB_77118.7	35
ENSMUSG00000002948_Map2k7_GEB_77119.8	111
ENSMUSG00000002948_Map2k7_GEB_77120.9	73
ENSMUSG00000002948_Map2k7_GEB_77121.10	202
ENSMUSG00000002968_Med25_GEB_136742.1	115
ENSMUSG00000002968_Med25_GEB_136743.2	208
ENSMUSG00000002968_Med25_GEB_136744.3	55
ENSMUSG00000002968_Med25_GEB_136745.4	84
ENSMUSG00000002968_Med25_GEB_136746.5	57
ENSMUSG00000002968_Med25_GEB_136747.6	22
ENSMUSG00000002968_Med25_GEB_136748.7	33
ENSMUSG00000002968_Med25_GEB_136749.8	59
ENSMUSG00000002968_Med25_GEB_136750.9	61
ENSMUSG00000002968_Med25_GEB_136751.10	65
ENSMUSG00000002980_Bcam_MPA_203998.10	1
ENSMUSG00000003039_Fam32a_GEB_12545.1	211
ENSMUSG00000003039_Fam32a_GEB_12546.2	158
ENSMUSG00000003039_Fam32a_GEB_12547.3	65
ENSMUSG00000003039_Fam32a_GEB_12548.4	148
ENSMUSG00000003039_Fam32a_GEB_12549.5	86
ENSMUSG00000003039_Fam32a_GEB_12550.6	68
ENSMUSG00000003039_Fam32a_GEB_12551.7	425
ENSMUSG00000003039_Fam32a_GEB_12552.8	446
ENSMUSG00000003039_Fam32a_GEB_12553.9	54
ENSMUSG00000003039_Fam32a_GEB_12554.10	12
ENSMUSG00000003051_Elf3_GEB_189576.1	402
ENSMUSG00000003051_Elf3_GEB_189577.2	187
ENSMUSG00000003051_Elf3_GEB_189578.3	341
ENSMUSG00000003051_Elf3_GEB_189579.4	220
ENSMUSG00000003051_Elf3_GEB_189580.5	284
ENSMUSG00000003051_Elf3_GEB_189581.6	302
ENSMUSG00000003051_Elf3_GEB_189582.7	126
ENSMUSG00000003051_Elf3_GEB_189583.8	628
ENSMUSG00000003051_Elf3_GEB_189584.9	434
ENSMUSG00000003051_Elf3_GEB_189585.10	170
ENSMUSG00000003154_Foxj2_GEB_178084.1	145
ENSMUSG00000003154_Foxj2_GEB_178085.2	347
ENSMUSG00000003154_Foxj2_GEB_178086.3	455
ENSMUSG00000003154_Foxj2_GEB_178087.4	192
ENSMUSG00000003154_Foxj2_GEB_178088.5	451
ENSMUSG00000003154_Foxj2_GEB_178089.6	53
ENSMUSG00000003154_Foxj2_GEB_178090.7	223
ENSMUSG00000003154_Foxj2_GEB_178091.8	140
ENSMUSG00000003154_Foxj2_GEB_178092.9	182
ENSMUSG00000003154_Foxj2_GEB_178093.10	240
ENSMUSG00000003233_Dvl3_GEB_42294.1	312
ENSMUSG00000003233_Dvl3_GEB_42295.2	199
ENSMUSG00000003233_Dvl3_GEB_42296.3	309
ENSMUSG00000003233_Dvl3_GEB_42297.4	349
ENSMUSG00000003233_Dvl3_GEB_42298.5	345
ENSMUSG00000003233_Dvl3_GEB_42299.6	304
ENSMUSG00000003233_Dvl3_GEB_42300.7	205
ENSMUSG00000003233_Dvl3_GEB_42301.8	228
ENSMUSG00000003233_Dvl3_GEB_42302.9	120
ENSMUSG00000003233_Dvl3_GEB_42303.10	64
ENSMUSG00000003382_Etv3_GEB_64500.1	202
ENSMUSG00000003382_Etv3_GEB_64501.2	438
ENSMUSG00000003382_Etv3_GEB_64502.3	319
ENSMUSG00000003382_Etv3_GEB_64503.4	144
ENSMUSG00000003382_Etv3_GEB_64504.5	615
ENSMUSG00000003382_Etv3_GEB_64505.6	249
ENSMUSG00000003382_Etv3_GEB_64506.7	267
ENSMUSG00000003382_Etv3_GEB_64507.8	141
ENSMUSG00000003382_Etv3_GEB_64508.9	436
ENSMUSG00000003382_Etv3_GEB_64509.10	337
ENSMUSG00000003410_Elavl3_GEB_123037.1	449
ENSMUSG00000003410_Elavl3_GEB_123038.2	217
ENSMUSG00000003410_Elavl3_GEB_123039.3	618
ENSMUSG00000003410_Elavl3_GEB_123040.4	314
ENSMUSG00000003410_Elavl3_GEB_123041.5	445
ENSMUSG00000003410_Elavl3_GEB_123042.6	208
ENSMUSG00000003410_Elavl3_GEB_123043.7	211
ENSMUSG00000003410_Elavl3_GEB_123044.8	328
ENSMUSG00000003410_Elavl3_GEB_123045.9	713
ENSMUSG00000003410_Elavl3_GEB_123046.10	130
ENSMUSG00000003444_Med29_GEB_149403.1	207
ENSMUSG00000003444_Med29_GEB_149404.2	258
ENSMUSG00000003444_Med29_GEB_149405.3	101
ENSMUSG00000003444_Med29_GEB_149406.4	85
ENSMUSG00000003444_Med29_GEB_149407.5	520
ENSMUSG00000003444_Med29_GEB_149408.6	520
ENSMUSG00000003444_Med29_GEB_149409.7	28
ENSMUSG00000003444_Med29_GEB_149410.8	207
ENSMUSG00000003444_Med29_GEB_149411.9	109
ENSMUSG00000003444_Med29_GEB_149412.10	204
ENSMUSG00000003573_Homer3_GEB_53270.1	88
ENSMUSG00000003573_Homer3_GEB_53271.2	333
ENSMUSG00000003573_Homer3_GEB_53272.3	267
ENSMUSG00000003573_Homer3_GEB_53273.4	438
ENSMUSG00000003573_Homer3_GEB_53274.5	663
ENSMUSG00000003573_Homer3_GEB_53275.6	486
ENSMUSG00000003573_Homer3_GEB_53276.7	424
ENSMUSG00000003573_Homer3_GEB_53277.8	75
ENSMUSG00000003573_Homer3_GEB_53278.9	79
ENSMUSG00000003573_Homer3_GEB_53279.10	355
ENSMUSG00000003680_Taf6l_GEB_155281.1	31
ENSMUSG00000003680_Taf6l_GEB_155282.2	284
ENSMUSG00000003680_Taf6l_GEB_155283.3	150
ENSMUSG00000003680_Taf6l_GEB_155284.4	127
ENSMUSG00000003680_Taf6l_GEB_155285.5	93
ENSMUSG00000003680_Taf6l_GEB_155286.6	109
ENSMUSG00000003680_Taf6l_GEB_155287.7	34
ENSMUSG00000003680_Taf6l_GEB_155288.8	193
ENSMUSG00000003680_Taf6l_GEB_155289.9	148
ENSMUSG00000003680_Taf6l_GEB_155290.10	188
ENSMUSG00000003992_Ssbp2_GEB_124074.1	327
ENSMUSG00000003992_Ssbp2_GEB_124075.2	183
ENSMUSG00000003992_Ssbp2_GEB_124076.3	357
ENSMUSG00000003992_Ssbp2_GEB_124077.4	174
ENSMUSG00000003992_Ssbp2_GEB_124078.5	323
ENSMUSG00000003992_Ssbp2_GEB_124079.6	391
ENSMUSG00000003992_Ssbp2_GEB_124080.7	280
ENSMUSG00000003992_Ssbp2_GEB_124081.8	281
ENSMUSG00000003992_Ssbp2_GEB_124082.9	662
ENSMUSG00000003992_Ssbp2_GEB_124083.10	356
ENSMUSG00000004096_Cwc15_GEB_70359.1	207
ENSMUSG00000004096_Cwc15_GEB_70360.2	47
ENSMUSG00000004096_Cwc15_GEB_70361.3	206
ENSMUSG00000004096_Cwc15_GEB_70362.4	178
ENSMUSG00000004096_Cwc15_GEB_70363.5	38
ENSMUSG00000004096_Cwc15_GEB_70364.6	165
ENSMUSG00000004096_Cwc15_GEB_70365.7	78
ENSMUSG00000004096_Cwc15_GEB_70366.8	145
ENSMUSG00000004096_Cwc15_GEB_70367.9	102
ENSMUSG00000004096_Cwc15_GEB_70368.10	279
ENSMUSG00000004105_Angptl2_GEB_33262.1	516
ENSMUSG00000004105_Angptl2_GEB_33263.2	311
ENSMUSG00000004105_Angptl2_GEB_33264.3	375
ENSMUSG00000004105_Angptl2_GEB_33265.4	790
ENSMUSG00000004105_Angptl2_GEB_33266.5	529
ENSMUSG00000004105_Angptl2_GEB_33267.6	419
ENSMUSG00000004105_Angptl2_GEB_33268.7	289
ENSMUSG00000004105_Angptl2_GEB_33269.8	543
ENSMUSG00000004105_Angptl2_GEB_33270.9	381
ENSMUSG00000004105_Angptl2_GEB_33271.10	542
ENSMUSG00000004127_Trmt10a_GEB_174753.1	413
ENSMUSG00000004127_Trmt10a_GEB_174754.2	736
ENSMUSG00000004127_Trmt10a_GEB_174755.3	169
ENSMUSG00000004127_Trmt10a_GEB_174756.4	336
ENSMUSG00000004127_Trmt10a_GEB_174757.5	290
ENSMUSG00000004127_Trmt10a_GEB_174758.6	302
ENSMUSG00000004127_Trmt10a_GEB_174759.7	160
ENSMUSG00000004127_Trmt10a_GEB_174760.8	242
ENSMUSG00000004127_Trmt10a_GEB_174761.9	252
ENSMUSG00000004127_Trmt10a_GEB_174762.10	443
ENSMUSG00000004263_Atn1_GEB_102560.1	338
ENSMUSG00000004263_Atn1_GEB_102561.2	263
ENSMUSG00000004263_Atn1_GEB_102562.3	131
ENSMUSG00000004263_Atn1_GEB_102563.4	73
ENSMUSG00000004263_Atn1_GEB_102564.5	310
ENSMUSG00000004263_Atn1_GEB_102566.7	307
ENSMUSG00000004263_Atn1_GEB_102567.8	312
ENSMUSG00000004263_Atn1_GEB_102568.9	322
ENSMUSG00000004263_Atn1_GEB_102569.10	209
ENSMUSG00000004268_Emg1_GEB_102500.1	149
ENSMUSG00000004268_Emg1_GEB_102501.2	237
ENSMUSG00000004268_Emg1_GEB_102502.3	15
ENSMUSG00000004268_Emg1_GEB_102503.4	60
ENSMUSG00000004268_Emg1_GEB_102504.5	346
ENSMUSG00000004268_Emg1_GEB_102505.6	69
ENSMUSG00000004268_Emg1_GEB_102506.7	159
ENSMUSG00000004268_Emg1_GEB_102507.8	116
ENSMUSG00000004268_Emg1_GEB_102508.9	173
ENSMUSG00000004268_Emg1_GEB_102509.10	23
ENSMUSG00000004393_Ddx56_GEB_206313.1	35
ENSMUSG00000004393_Ddx56_GEB_206314.2	23
ENSMUSG00000004393_Ddx56_GEB_206315.3	74
ENSMUSG00000004393_Ddx56_GEB_206317.5	524
ENSMUSG00000004393_Ddx56_GEB_206318.6	49
ENSMUSG00000004393_Ddx56_GEB_206319.7	16
ENSMUSG00000004393_Ddx56_GEB_206320.8	37
ENSMUSG00000004393_Ddx56_GEB_206321.9	68
ENSMUSG00000004393_Ddx56_GEB_206322.10	28
ENSMUSG00000004500_Zfp324_GEB_181184.1	284
ENSMUSG00000004500_Zfp324_GEB_181185.2	802
ENSMUSG00000004500_Zfp324_GEB_181186.3	380
ENSMUSG00000004500_Zfp324_GEB_181187.4	267
ENSMUSG00000004500_Zfp324_GEB_181188.5	447
ENSMUSG00000004500_Zfp324_GEB_181189.6	204
ENSMUSG00000004500_Zfp324_GEB_181190.7	159
ENSMUSG00000004500_Zfp324_GEB_181191.8	418
ENSMUSG00000004500_Zfp324_GEB_181192.9	249
ENSMUSG00000004500_Zfp324_GEB_181193.10	243
ENSMUSG00000004540_Psg17_GEB_70539.1	113
ENSMUSG00000004540_Psg17_GEB_70540.2	359
ENSMUSG00000004540_Psg17_GEB_70541.3	478
ENSMUSG00000004540_Psg17_GEB_70542.4	378
ENSMUSG00000004540_Psg17_GEB_70543.5	590
ENSMUSG00000004540_Psg17_GEB_70544.6	472
ENSMUSG00000004540_Psg17_GEB_70545.7	307
ENSMUSG00000004540_Psg17_GEB_70546.8	305
ENSMUSG00000004540_Psg17_GEB_70547.9	547
ENSMUSG00000004540_Psg17_GEB_70548.10	1155
ENSMUSG00000004626_Stxbp2_U1B_192177.3	1
ENSMUSG00000004846_Plod3_GEB_214575.1	306
ENSMUSG00000004846_Plod3_GEB_214576.2	198
ENSMUSG00000004846_Plod3_GEB_214577.3	171
ENSMUSG00000004846_Plod3_GEB_214578.4	133
ENSMUSG00000004846_Plod3_GEB_214579.5	809
ENSMUSG00000004846_Plod3_GEB_214580.6	168
ENSMUSG00000004846_Plod3_GEB_214581.7	198
ENSMUSG00000004846_Plod3_GEB_214582.8	274
ENSMUSG00000004846_Plod3_GEB_214583.9	384
ENSMUSG00000004846_Plod3_GEB_214584.10	258
ENSMUSG00000004996_Mri1_GEB_39505.1	319
ENSMUSG00000004996_Mri1_GEB_39506.2	339
ENSMUSG00000004996_Mri1_GEB_39507.3	387
ENSMUSG00000004996_Mri1_GEB_39508.4	310
ENSMUSG00000004996_Mri1_GEB_39509.5	309
ENSMUSG00000004996_Mri1_GEB_39510.6	521
ENSMUSG00000004996_Mri1_GEB_39511.7	647
ENSMUSG00000004996_Mri1_GEB_39512.8	416
ENSMUSG00000004996_Mri1_GEB_39514.10	317
ENSMUSG00000005148_Klf5_GEB_127052.1	615
ENSMUSG00000005148_Klf5_GEB_127053.2	642
ENSMUSG00000005148_Klf5_GEB_127054.3	289
ENSMUSG00000005148_Klf5_GEB_127055.4	678
ENSMUSG00000005148_Klf5_GEB_127056.5	352
ENSMUSG00000005148_Klf5_GEB_127057.6	644
ENSMUSG00000005148_Klf5_GEB_127058.7	387
ENSMUSG00000005148_Klf5_GEB_127059.8	442
ENSMUSG00000005148_Klf5_GEB_127060.9	378
ENSMUSG00000005148_Klf5_GEB_127061.10	529
ENSMUSG00000005150_Wdr83_GEB_43063.1	130
ENSMUSG00000005150_Wdr83_GEB_43064.2	22
ENSMUSG00000005150_Wdr83_GEB_43065.3	54
ENSMUSG00000005150_Wdr83_GEB_43066.4	72
ENSMUSG00000005150_Wdr83_GEB_43067.5	191
ENSMUSG00000005150_Wdr83_GEB_43068.6	62
ENSMUSG00000005150_Wdr83_GEB_43069.7	45
ENSMUSG00000005150_Wdr83_GEB_43070.8	215
ENSMUSG00000005150_Wdr83_GEB_43071.9	78
ENSMUSG00000005150_Wdr83_GEB_43072.10	32
ENSMUSG00000005267_Zfp287_GEB_136882.1	268
ENSMUSG00000005267_Zfp287_GEB_136883.2	353
ENSMUSG00000005267_Zfp287_GEB_136884.3	313
ENSMUSG00000005267_Zfp287_GEB_136885.4	509
ENSMUSG00000005267_Zfp287_GEB_136886.5	242
ENSMUSG00000005267_Zfp287_GEB_136887.6	283
ENSMUSG00000005267_Zfp287_GEB_136888.7	429
ENSMUSG00000005267_Zfp287_GEB_136889.8	678
ENSMUSG00000005267_Zfp287_GEB_136890.9	214
ENSMUSG00000005267_Zfp287_GEB_136891.10	339
ENSMUSG00000005373_Mlxipl_GEB_213695.1	300
ENSMUSG00000005373_Mlxipl_GEB_213696.2	405
ENSMUSG00000005373_Mlxipl_GEB_213697.3	305
ENSMUSG00000005373_Mlxipl_GEB_213698.4	591
ENSMUSG00000005373_Mlxipl_GEB_213699.5	395
ENSMUSG00000005373_Mlxipl_GEB_213700.6	476
ENSMUSG00000005373_Mlxipl_GEB_213701.7	535
ENSMUSG00000005373_Mlxipl_GEB_213702.8	515
ENSMUSG00000005373_Mlxipl_GEB_213703.9	319
ENSMUSG00000005373_Mlxipl_GEB_213704.10	355
ENSMUSG00000005417_Mprip_GEB_144627.1	594
ENSMUSG00000005417_Mprip_GEB_144628.2	274
ENSMUSG00000005417_Mprip_GEB_144629.3	532
ENSMUSG00000005417_Mprip_GEB_144630.4	277
ENSMUSG00000005417_Mprip_GEB_144631.5	574
ENSMUSG00000005417_Mprip_GEB_144632.6	477
ENSMUSG00000005417_Mprip_GEB_144633.7	499
ENSMUSG00000005417_Mprip_GEB_144634.8	236
ENSMUSG00000005417_Mprip_GEB_144635.9	391
ENSMUSG00000005417_Mprip_GEB_144636.10	184
ENSMUSG00000005470_Asf1b_GEB_93057.1	503
ENSMUSG00000005470_Asf1b_GEB_93058.2	117
ENSMUSG00000005470_Asf1b_GEB_93059.3	411
ENSMUSG00000005470_Asf1b_GEB_93061.5	375
ENSMUSG00000005470_Asf1b_GEB_93062.6	458
ENSMUSG00000005470_Asf1b_GEB_93063.7	249
ENSMUSG00000005470_Asf1b_GEB_93064.8	409
ENSMUSG00000005470_Asf1b_GEB_93065.9	169
ENSMUSG00000005470_Asf1b_GEB_93066.10	457
ENSMUSG00000005846_Rsl1d1_GEB_163191.1	66
ENSMUSG00000005846_Rsl1d1_GEB_163192.2	83
ENSMUSG00000005846_Rsl1d1_GEB_163193.3	160
ENSMUSG00000005846_Rsl1d1_GEB_163194.4	12
ENSMUSG00000005846_Rsl1d1_GEB_163195.5	145
ENSMUSG00000005846_Rsl1d1_GEB_163196.6	17
ENSMUSG00000005846_Rsl1d1_GEB_163197.7	75
ENSMUSG00000005846_Rsl1d1_GEB_163199.9	126
ENSMUSG00000005846_Rsl1d1_GEB_163200.10	292
ENSMUSG00000005883_Spo11_GEB_45435.1	261
ENSMUSG00000005883_Spo11_GEB_45436.2	340
ENSMUSG00000005883_Spo11_GEB_45437.3	269
ENSMUSG00000005883_Spo11_GEB_45438.4	232
ENSMUSG00000005883_Spo11_GEB_45439.5	196
ENSMUSG00000005883_Spo11_GEB_45440.6	482
ENSMUSG00000005883_Spo11_GEB_45442.8	14
ENSMUSG00000005883_Spo11_GEB_45443.9	274
ENSMUSG00000005883_Spo11_GEB_45444.10	212
ENSMUSG00000006310_Zbtb32_GEB_42814.1	249
ENSMUSG00000006310_Zbtb32_GEB_42815.2	298
ENSMUSG00000006310_Zbtb32_GEB_42816.3	380
ENSMUSG00000006310_Zbtb32_GEB_42817.4	829
ENSMUSG00000006310_Zbtb32_GEB_42818.5	343
ENSMUSG00000006310_Zbtb32_GEB_42819.6	586
ENSMUSG00000006310_Zbtb32_GEB_42820.7	354
ENSMUSG00000006310_Zbtb32_GEB_42821.8	611
ENSMUSG00000006310_Zbtb32_GEB_42822.9	363
ENSMUSG00000006310_Zbtb32_GEB_42823.10	211
ENSMUSG00000006378_Gcat_GEB_101980.1	638
ENSMUSG00000006378_Gcat_GEB_101981.2	154
ENSMUSG00000006378_Gcat_GEB_101982.3	309
ENSMUSG00000006378_Gcat_GEB_101983.4	191
ENSMUSG00000006378_Gcat_GEB_101984.5	549
ENSMUSG00000006378_Gcat_GEB_101985.6	198
ENSMUSG00000006378_Gcat_GEB_101986.7	649
ENSMUSG00000006378_Gcat_GEB_101987.8	351
ENSMUSG00000006378_Gcat_GEB_101988.9	501
ENSMUSG00000006378_Gcat_GEB_101989.10	239
ENSMUSG00000006398_Cdc20_ACOCB_209424.3	1
ENSMUSG00000006456_Rbm14_GEB_127392.7	189
ENSMUSG00000006456_Rbm14_GEB_127393.8	184
ENSMUSG00000006456_Rbm14_GEB_127394.9	20
ENSMUSG00000006456_Rbm14_GEB_127395.10	138
ENSMUSG00000006642_Tcf23_GEB_147723.1	556
ENSMUSG00000006642_Tcf23_GEB_147724.2	182
ENSMUSG00000006642_Tcf23_GEB_147725.3	183
ENSMUSG00000006642_Tcf23_GEB_147726.4	81
ENSMUSG00000006642_Tcf23_GEB_147727.5	404
ENSMUSG00000006642_Tcf23_GEB_147728.6	333
ENSMUSG00000006642_Tcf23_GEB_147729.7	469
ENSMUSG00000006642_Tcf23_GEB_147730.8	463
ENSMUSG00000006642_Tcf23_GEB_147731.9	339
ENSMUSG00000006642_Tcf23_GEB_147732.10	585
ENSMUSG00000006673_Qrich1_GEB_121624.1	64
ENSMUSG00000006673_Qrich1_GEB_121625.2	273
ENSMUSG00000006673_Qrich1_GEB_121626.3	46
ENSMUSG00000006673_Qrich1_GEB_121627.4	258
ENSMUSG00000006673_Qrich1_GEB_121628.5	140
ENSMUSG00000006673_Qrich1_GEB_121629.6	363
ENSMUSG00000006673_Qrich1_GEB_121630.7	281
ENSMUSG00000006673_Qrich1_GEB_121631.8	196
ENSMUSG00000006673_Qrich1_GEB_121632.9	228
ENSMUSG00000006673_Qrich1_GEB_121633.10	366
ENSMUSG00000006720_Zfp184_GEB_48563.1	414
ENSMUSG00000006720_Zfp184_GEB_48564.2	362
ENSMUSG00000006720_Zfp184_GEB_48565.3	269
ENSMUSG00000006720_Zfp184_GEB_48566.4	1055
ENSMUSG00000006720_Zfp184_GEB_48567.5	442
ENSMUSG00000006720_Zfp184_GEB_48568.6	470
ENSMUSG00000006720_Zfp184_GEB_48569.7	81
ENSMUSG00000006720_Zfp184_GEB_48570.8	163
ENSMUSG00000006720_Zfp184_GEB_48571.9	141
ENSMUSG00000006720_Zfp184_GEB_48572.10	69
ENSMUSG00000006931_Leprel4_GEB_169368.1	187
ENSMUSG00000006931_Leprel4_GEB_169369.2	174
ENSMUSG00000006931_Leprel4_GEB_169370.3	242
ENSMUSG00000006931_Leprel4_GEB_169371.4	530
ENSMUSG00000006931_Leprel4_GEB_169372.5	421
ENSMUSG00000006931_Leprel4_GEB_169373.6	95
ENSMUSG00000006931_Leprel4_GEB_169374.7	483
ENSMUSG00000006931_Leprel4_GEB_169375.8	534
ENSMUSG00000006931_Leprel4_GEB_169376.9	48
ENSMUSG00000006931_Leprel4_GEB_169377.10	463
ENSMUSG00000007035_Msh5_GEB_99359.1	161
ENSMUSG00000007035_Msh5_GEB_99360.2	199
ENSMUSG00000007035_Msh5_GEB_99361.3	309
ENSMUSG00000007035_Msh5_GEB_99362.4	415
ENSMUSG00000007035_Msh5_GEB_99363.5	112
ENSMUSG00000007035_Msh5_GEB_99364.6	397
ENSMUSG00000007035_Msh5_GEB_99365.7	438
ENSMUSG00000007035_Msh5_GEB_99366.8	304
ENSMUSG00000007035_Msh5_GEB_99367.9	759
ENSMUSG00000007035_Msh5_GEB_99368.10	193
ENSMUSG00000007209_Ceacam9_GEB_213875.1	479
ENSMUSG00000007209_Ceacam9_GEB_213876.2	610
ENSMUSG00000007209_Ceacam9_GEB_213877.3	292
ENSMUSG00000007209_Ceacam9_GEB_213878.4	8
ENSMUSG00000007209_Ceacam9_GEB_213879.5	677
ENSMUSG00000007209_Ceacam9_GEB_213880.6	314
ENSMUSG00000007209_Ceacam9_GEB_213881.7	215
ENSMUSG00000007209_Ceacam9_GEB_213882.8	228
ENSMUSG00000007209_Ceacam9_GEB_213883.9	206
ENSMUSG00000007209_Ceacam9_GEB_213884.10	355
ENSMUSG00000007617_Homer1_GEB_18602.1	183
ENSMUSG00000007617_Homer1_GEB_18603.2	778
ENSMUSG00000007617_Homer1_GEB_18604.3	573
ENSMUSG00000007617_Homer1_GEB_18605.4	201
ENSMUSG00000007617_Homer1_GEB_18606.5	508
ENSMUSG00000007617_Homer1_GEB_18607.6	235
ENSMUSG00000007617_Homer1_GEB_18608.7	214
ENSMUSG00000007617_Homer1_GEB_18609.8	457
ENSMUSG00000007617_Homer1_GEB_18610.9	382
ENSMUSG00000007617_Homer1_GEB_18611.10	563
ENSMUSG00000007872_Id3_GEB_39665.1	335
ENSMUSG00000007872_Id3_GEB_39666.2	52
ENSMUSG00000007872_Id3_GEB_39667.3	358
ENSMUSG00000007872_Id3_GEB_39668.4	453
ENSMUSG00000007872_Id3_GEB_39669.5	33
ENSMUSG00000007872_Id3_GEB_39670.6	325
ENSMUSG00000007872_Id3_GEB_39671.7	506
ENSMUSG00000007872_Id3_GEB_39672.8	395
ENSMUSG00000007872_Id3_GEB_39673.9	375
ENSMUSG00000007872_Id3_GEB_39674.10	246
ENSMUSG00000008393_Carhsp1_GEB_133621.1	589
ENSMUSG00000008393_Carhsp1_GEB_133622.2	306
ENSMUSG00000008393_Carhsp1_GEB_133623.3	334
ENSMUSG00000008393_Carhsp1_GEB_133624.4	589
ENSMUSG00000008393_Carhsp1_GEB_133625.5	76
ENSMUSG00000008393_Carhsp1_GEB_133626.6	846
ENSMUSG00000008393_Carhsp1_GEB_133627.7	236
ENSMUSG00000008393_Carhsp1_GEB_133628.8	179
ENSMUSG00000008393_Carhsp1_GEB_133629.9	271
ENSMUSG00000008393_Carhsp1_GEB_133630.10	483
ENSMUSG00000008489_Elavl2_GEB_45515.1	337
ENSMUSG00000008489_Elavl2_GEB_45516.2	353
ENSMUSG00000008489_Elavl2_GEB_45517.3	199
ENSMUSG00000008489_Elavl2_GEB_45518.4	332
ENSMUSG00000008489_Elavl2_GEB_45519.5	233
ENSMUSG00000008489_Elavl2_GEB_45520.6	267
ENSMUSG00000008489_Elavl2_GEB_45521.7	76
ENSMUSG00000008489_Elavl2_GEB_45522.8	329
ENSMUSG00000008489_Elavl2_GEB_45523.9	311
ENSMUSG00000008489_Elavl2_GEB_45524.10	488
ENSMUSG00000008658_Rbfox1_GEB_195674.1	193
ENSMUSG00000008658_Rbfox1_GEB_195675.2	476
ENSMUSG00000008658_Rbfox1_GEB_195676.3	119
ENSMUSG00000008658_Rbfox1_GEB_195677.4	371
ENSMUSG00000008658_Rbfox1_GEB_195678.5	494
ENSMUSG00000008658_Rbfox1_GEB_195679.6	489
ENSMUSG00000008658_Rbfox1_GEB_195680.7	259
ENSMUSG00000008658_Rbfox1_GEB_195681.8	185
ENSMUSG00000008658_Rbfox1_GEB_195682.9	488
ENSMUSG00000008658_Rbfox1_GEB_195683.10	596
ENSMUSG00000009248_Ascl2_GEB_155521.1	679
ENSMUSG00000009248_Ascl2_GEB_155522.2	388
ENSMUSG00000009248_Ascl2_GEB_155523.3	254
ENSMUSG00000009248_Ascl2_GEB_155524.4	294
ENSMUSG00000009248_Ascl2_GEB_155525.5	413
ENSMUSG00000009248_Ascl2_GEB_155526.6	495
ENSMUSG00000009248_Ascl2_GEB_155527.7	55
ENSMUSG00000009248_Ascl2_GEB_155528.8	296
ENSMUSG00000009248_Ascl2_GEB_155529.9	463
ENSMUSG00000009248_Ascl2_GEB_155530.10	458
ENSMUSG00000009569_Mkl2_GEB_187699.1	134
ENSMUSG00000009569_Mkl2_GEB_187700.2	254
ENSMUSG00000009569_Mkl2_GEB_187701.3	197
ENSMUSG00000009569_Mkl2_GEB_187702.4	462
ENSMUSG00000009569_Mkl2_GEB_187703.5	140
ENSMUSG00000009569_Mkl2_GEB_187704.6	463
ENSMUSG00000009569_Mkl2_GEB_187705.7	221
ENSMUSG00000009569_Mkl2_GEB_187706.8	648
ENSMUSG00000009569_Mkl2_GEB_187707.9	774
ENSMUSG00000009569_Mkl2_GEB_187708.10	214
ENSMUSG00000009596_Taf7l_GEB_51599.1	215
ENSMUSG00000009596_Taf7l_GEB_51600.2	434
ENSMUSG00000009596_Taf7l_GEB_51601.3	278
ENSMUSG00000009596_Taf7l_GEB_51602.4	154
ENSMUSG00000009596_Taf7l_GEB_51603.5	816
ENSMUSG00000009596_Taf7l_GEB_51604.6	226
ENSMUSG00000009596_Taf7l_GEB_51605.7	217
ENSMUSG00000009596_Taf7l_GEB_51606.8	479
ENSMUSG00000009596_Taf7l_GEB_51607.9	196
ENSMUSG00000009596_Taf7l_GEB_51608.10	339
ENSMUSG00000009640_Dmap1_GEB_200870.1	192
ENSMUSG00000009640_Dmap1_GEB_200871.2	127
ENSMUSG00000009640_Dmap1_GEB_200872.3	46
ENSMUSG00000009640_Dmap1_GEB_200873.4	238
ENSMUSG00000009640_Dmap1_GEB_200874.5	115
ENSMUSG00000009640_Dmap1_GEB_200875.6	19
ENSMUSG00000009640_Dmap1_GEB_200876.7	38
ENSMUSG00000009640_Dmap1_GEB_200877.8	88
ENSMUSG00000009640_Dmap1_GEB_200878.9	48
ENSMUSG00000009640_Dmap1_GEB_200879.10	49
ENSMUSG00000009739_Pou6f1_GEB_4474.1	622
ENSMUSG00000009739_Pou6f1_GEB_4475.2	135
ENSMUSG00000009739_Pou6f1_GEB_4476.3	442
ENSMUSG00000009739_Pou6f1_GEB_4477.4	228
ENSMUSG00000009739_Pou6f1_GEB_4478.5	280
ENSMUSG00000009739_Pou6f1_GEB_4479.6	417
ENSMUSG00000009739_Pou6f1_GEB_4480.7	294
ENSMUSG00000009739_Pou6f1_GEB_4481.8	848
ENSMUSG00000009739_Pou6f1_GEB_4482.9	388
ENSMUSG00000009739_Pou6f1_GEB_4483.10	282
ENSMUSG00000010175_Prox1_GEB_85760.1	440
ENSMUSG00000010175_Prox1_GEB_85761.2	421
ENSMUSG00000010175_Prox1_GEB_85762.3	431
ENSMUSG00000010175_Prox1_GEB_85763.4	319
ENSMUSG00000010175_Prox1_GEB_85764.5	257
ENSMUSG00000010175_Prox1_GEB_85765.6	253
ENSMUSG00000010175_Prox1_GEB_85766.7	462
ENSMUSG00000010175_Prox1_GEB_85767.8	442
ENSMUSG00000010175_Prox1_GEB_85768.9	537
ENSMUSG00000010175_Prox1_GEB_85769.10	308
ENSMUSG00000010205_Raver1_GEB_204059.1	78
ENSMUSG00000010205_Raver1_GEB_204060.2	48
ENSMUSG00000010205_Raver1_GEB_204061.3	273
ENSMUSG00000010205_Raver1_GEB_204062.4	44
ENSMUSG00000010205_Raver1_GEB_204063.5	104
ENSMUSG00000010205_Raver1_GEB_204064.6	293
ENSMUSG00000010205_Raver1_GEB_204065.7	72
ENSMUSG00000010205_Raver1_GEB_204066.8	15
ENSMUSG00000010205_Raver1_GEB_204067.9	39
ENSMUSG00000010205_Raver1_GEB_204068.10	520
ENSMUSG00000011267_Zfp296_GEB_136962.1	254
ENSMUSG00000011267_Zfp296_GEB_136963.2	224
ENSMUSG00000011267_Zfp296_GEB_136964.3	202
ENSMUSG00000011267_Zfp296_GEB_136965.4	479
ENSMUSG00000011267_Zfp296_GEB_136966.5	344
ENSMUSG00000011267_Zfp296_GEB_136967.6	229
ENSMUSG00000011267_Zfp296_GEB_136968.7	213
ENSMUSG00000011267_Zfp296_GEB_136969.8	318
ENSMUSG00000011267_Zfp296_GEB_136970.9	919
ENSMUSG00000011267_Zfp296_GEB_136971.10	467
ENSMUSG00000011306_Sugp1_GEA_205376.8	1
ENSMUSG00000011349_Dmrtc2_GEB_87055.1	313
ENSMUSG00000011349_Dmrtc2_GEB_87056.2	418
ENSMUSG00000011349_Dmrtc2_GEB_87057.3	481
ENSMUSG00000011349_Dmrtc2_GEB_87058.4	424
ENSMUSG00000011349_Dmrtc2_GEB_87059.5	263
ENSMUSG00000011349_Dmrtc2_GEB_87060.6	307
ENSMUSG00000011349_Dmrtc2_GEB_87061.7	263
ENSMUSG00000011349_Dmrtc2_GEB_87062.8	276
ENSMUSG00000011349_Dmrtc2_GEB_87063.9	254
ENSMUSG00000011349_Dmrtc2_GEB_87064.10	260
ENSMUSG00000011427_Zfp790_GEB_196072.1	299
ENSMUSG00000011427_Zfp790_GEB_196073.2	345
ENSMUSG00000011427_Zfp790_GEB_196074.3	180
ENSMUSG00000011427_Zfp790_GEB_196075.4	522
ENSMUSG00000011427_Zfp790_GEB_196076.5	405
ENSMUSG00000011427_Zfp790_GEB_196077.6	420
ENSMUSG00000011427_Zfp790_GEB_196078.7	610
ENSMUSG00000011427_Zfp790_GEB_196079.8	276
ENSMUSG00000011427_Zfp790_GEB_196080.9	542
ENSMUSG00000011427_Zfp790_GEB_196081.10	371
ENSMUSG00000011632_Pinlyp_MU2A_89220.7	2
ENSMUSG00000011837_Snapc2_GEB_59018.1	56
ENSMUSG00000011837_Snapc2_GEB_59020.3	150
ENSMUSG00000011837_Snapc2_GEB_59021.4	44
ENSMUSG00000011837_Snapc2_GEB_59022.5	90
ENSMUSG00000011837_Snapc2_GEB_59023.6	10
ENSMUSG00000011837_Snapc2_GEB_59024.7	81
ENSMUSG00000011837_Snapc2_GEB_59025.8	162
ENSMUSG00000011837_Snapc2_GEB_59026.9	173
ENSMUSG00000011837_Snapc2_GEB_59027.10	70
ENSMUSG00000012042_4930579F01Rik_U2B_216416.6	1
ENSMUSG00000012350_Ehf_GEB_181024.1	126
ENSMUSG00000012350_Ehf_GEB_181025.2	367
ENSMUSG00000012350_Ehf_GEB_181026.3	325
ENSMUSG00000012350_Ehf_GEB_181027.4	283
ENSMUSG00000012350_Ehf_GEB_181028.5	387
ENSMUSG00000012350_Ehf_GEB_181029.6	229
ENSMUSG00000012350_Ehf_GEB_181030.7	576
ENSMUSG00000012350_Ehf_GEB_181031.8	415
ENSMUSG00000012350_Ehf_GEB_181032.9	220
ENSMUSG00000012350_Ehf_GEB_181033.10	362
ENSMUSG00000013465_Nelfb_GEB_144167.1	25
ENSMUSG00000013465_Nelfb_GEB_144168.2	6
ENSMUSG00000013465_Nelfb_GEB_144169.3	17
ENSMUSG00000013465_Nelfb_GEB_144170.4	31
ENSMUSG00000013465_Nelfb_GEB_144171.5	50
ENSMUSG00000013465_Nelfb_GEB_144172.6	519
ENSMUSG00000013465_Nelfb_GEB_144173.7	50
ENSMUSG00000013465_Nelfb_GEB_144174.8	72
ENSMUSG00000013465_Nelfb_GEB_144175.9	14
ENSMUSG00000013465_Nelfb_GEB_144176.10	146
ENSMUSG00000013833_Med16_GEB_45969.1	121
ENSMUSG00000013833_Med16_GEB_45970.2	209
ENSMUSG00000013833_Med16_GEB_45971.3	277
ENSMUSG00000013833_Med16_GEB_45972.4	32
ENSMUSG00000013833_Med16_GEB_45973.5	177
ENSMUSG00000013833_Med16_GEB_45974.6	590
ENSMUSG00000013833_Med16_GEB_45975.7	235
ENSMUSG00000013833_Med16_GEB_45976.8	113
ENSMUSG00000013833_Med16_GEB_45977.9	128
ENSMUSG00000013833_Med16_GEB_45978.10	100
ENSMUSG00000014039_Prdm15_GEB_176583.1	195
ENSMUSG00000014039_Prdm15_GEB_176584.2	143
ENSMUSG00000014039_Prdm15_GEB_176585.3	120
ENSMUSG00000014039_Prdm15_GEB_176586.4	437
ENSMUSG00000014039_Prdm15_GEB_176587.5	302
ENSMUSG00000014039_Prdm15_GEB_176588.6	89
ENSMUSG00000014039_Prdm15_GEB_176589.7	198
ENSMUSG00000014039_Prdm15_GEB_176590.8	121
ENSMUSG00000014039_Prdm15_GEB_176591.9	362
ENSMUSG00000014039_Prdm15_GEB_176592.10	158
ENSMUSG00000014303_Glis2_GEB_220666.1	330
ENSMUSG00000014303_Glis2_GEB_220667.2	388
ENSMUSG00000014303_Glis2_GEB_220668.3	422
ENSMUSG00000014303_Glis2_GEB_220669.4	355
ENSMUSG00000014303_Glis2_GEB_220670.5	255
ENSMUSG00000014303_Glis2_GEB_220671.6	541
ENSMUSG00000014303_Glis2_GEB_220672.7	164
ENSMUSG00000014303_Glis2_GEB_220673.8	123
ENSMUSG00000014303_Glis2_GEB_220674.9	395
ENSMUSG00000014303_Glis2_GEB_220675.10	254
ENSMUSG00000014329_Bicc1_GEB_161341.1	919
ENSMUSG00000014329_Bicc1_GEB_161342.2	256
ENSMUSG00000014329_Bicc1_GEB_161343.3	285
ENSMUSG00000014329_Bicc1_GEB_161344.4	139
ENSMUSG00000014329_Bicc1_GEB_161345.5	390
ENSMUSG00000014329_Bicc1_GEB_161346.6	396
ENSMUSG00000014329_Bicc1_GEB_161347.7	382
ENSMUSG00000014329_Bicc1_GEB_161348.8	308
ENSMUSG00000014329_Bicc1_GEB_161349.9	238
ENSMUSG00000014329_Bicc1_GEB_161350.10	519
ENSMUSG00000014426_Map3k4_GEB_170386.1	379
ENSMUSG00000014426_Map3k4_GEB_170387.2	231
ENSMUSG00000014426_Map3k4_GEB_170388.3	405
ENSMUSG00000014426_Map3k4_GEB_170389.4	470
ENSMUSG00000014426_Map3k4_GEB_170390.5	84
ENSMUSG00000014426_Map3k4_GEB_170391.6	327
ENSMUSG00000014426_Map3k4_GEB_170392.7	428
ENSMUSG00000014426_Map3k4_GEB_170393.8	477
ENSMUSG00000014426_Map3k4_GEB_170394.9	1093
ENSMUSG00000014426_Map3k4_GEB_170395.10	142
ENSMUSG00000014686_Ceacam16_GEB_18954.1	560
ENSMUSG00000014686_Ceacam16_GEB_18955.2	490
ENSMUSG00000014686_Ceacam16_GEB_18956.3	521
ENSMUSG00000014686_Ceacam16_GEB_18957.4	725
ENSMUSG00000014686_Ceacam16_GEB_18958.5	335
ENSMUSG00000014686_Ceacam16_GEB_18959.6	460
ENSMUSG00000014686_Ceacam16_GEB_18961.8	240
ENSMUSG00000014686_Ceacam16_GEB_18962.9	641
ENSMUSG00000014686_Ceacam16_GEB_18963.10	153
ENSMUSG00000015016_Acsf3_SPA_21405.4	1
ENSMUSG00000015501_Hivep2_GEB_96785.1	146
ENSMUSG00000015501_Hivep2_GEB_96786.2	321
ENSMUSG00000015501_Hivep2_GEB_96787.3	241
ENSMUSG00000015501_Hivep2_GEB_96788.4	242
ENSMUSG00000015501_Hivep2_GEB_96789.5	447
ENSMUSG00000015501_Hivep2_GEB_96790.6	423
ENSMUSG00000015501_Hivep2_GEB_96791.7	388
ENSMUSG00000015501_Hivep2_GEB_96792.8	490
ENSMUSG00000015501_Hivep2_GEB_96793.9	139
ENSMUSG00000015501_Hivep2_GEB_96794.10	593
ENSMUSG00000015804_Med28_GEB_32504.1	74
ENSMUSG00000015804_Med28_GEB_32505.2	321
ENSMUSG00000015804_Med28_GEB_32506.3	20
ENSMUSG00000015804_Med28_GEB_32507.4	134
ENSMUSG00000015804_Med28_GEB_32508.5	38
ENSMUSG00000015804_Med28_GEB_32509.6	422
ENSMUSG00000015804_Med28_GEB_32510.7	267
ENSMUSG00000015804_Med28_GEB_32511.8	73
ENSMUSG00000015804_Med28_GEB_32512.9	220
ENSMUSG00000015804_Med28_GEB_32513.10	213
ENSMUSG00000015882_Lcorl_GEB_40205.1	339
ENSMUSG00000015882_Lcorl_GEB_40206.2	330
ENSMUSG00000015882_Lcorl_GEB_40207.3	203
ENSMUSG00000015882_Lcorl_GEB_40208.4	600
ENSMUSG00000015882_Lcorl_GEB_40209.5	292
ENSMUSG00000015882_Lcorl_GEB_40210.6	206
ENSMUSG00000015882_Lcorl_GEB_40211.7	190
ENSMUSG00000015882_Lcorl_GEB_40212.8	470
ENSMUSG00000015882_Lcorl_GEB_40213.9	653
ENSMUSG00000015882_Lcorl_GEB_40214.10	358
ENSMUSG00000015937_H2afy_GEB_18562.1	386
ENSMUSG00000015937_H2afy_GEB_18563.2	442
ENSMUSG00000015937_H2afy_GEB_18564.3	746
ENSMUSG00000015937_H2afy_GEB_18565.4	454
ENSMUSG00000015937_H2afy_GEB_18566.5	268
ENSMUSG00000015937_H2afy_GEB_18567.6	583
ENSMUSG00000015937_H2afy_GEB_18568.7	389
ENSMUSG00000015937_H2afy_GEB_18569.8	260
ENSMUSG00000015937_H2afy_GEB_18570.9	210
ENSMUSG00000015937_H2afy_GEB_18571.10	433
ENSMUSG00000016181_Diexf_GEB_94417.1	130
ENSMUSG00000016181_Diexf_GEB_94418.2	182
ENSMUSG00000016181_Diexf_GEB_94419.3	124
ENSMUSG00000016181_Diexf_GEB_94420.4	104
ENSMUSG00000016181_Diexf_GEB_94421.5	30
ENSMUSG00000016181_Diexf_GEB_94422.6	623
ENSMUSG00000016181_Diexf_GEB_94423.7	122
ENSMUSG00000016181_Diexf_GEB_94424.8	360
ENSMUSG00000016181_Diexf_GEB_94425.9	522
ENSMUSG00000016181_Diexf_GEB_94426.10	183
ENSMUSG00000016253_Nelfcd_GEB_15649.1	82
ENSMUSG00000016253_Nelfcd_GEB_15650.2	53
ENSMUSG00000016253_Nelfcd_GEB_15651.3	145
ENSMUSG00000016253_Nelfcd_GEB_15652.4	111
ENSMUSG00000016253_Nelfcd_GEB_15653.5	45
ENSMUSG00000016253_Nelfcd_GEB_15654.6	64
ENSMUSG00000016253_Nelfcd_GEB_15655.7	1
ENSMUSG00000016253_Nelfcd_GEB_15656.8	19
ENSMUSG00000016253_Nelfcd_GEB_15657.9	74
ENSMUSG00000016253_Nelfcd_GEB_15658.10	56
ENSMUSG00000016503_Gtf3a_GEB_65467.1	711
ENSMUSG00000016503_Gtf3a_GEB_65468.2	142
ENSMUSG00000016503_Gtf3a_GEB_65470.4	228
ENSMUSG00000016503_Gtf3a_GEB_65471.5	57
ENSMUSG00000016503_Gtf3a_GEB_65472.6	254
ENSMUSG00000016503_Gtf3a_GEB_65473.7	108
ENSMUSG00000016503_Gtf3a_GEB_65474.8	42
ENSMUSG00000016503_Gtf3a_GEB_65475.9	98
ENSMUSG00000016503_Gtf3a_GEB_65476.10	442
ENSMUSG00000016554_Eif3d_GEB_91663.1	116
ENSMUSG00000016554_Eif3d_GEB_91664.2	11
ENSMUSG00000016554_Eif3d_GEB_91665.3	242
ENSMUSG00000016554_Eif3d_GEB_91666.4	72
ENSMUSG00000016554_Eif3d_GEB_91667.5	34
ENSMUSG00000016554_Eif3d_GEB_91668.6	31
ENSMUSG00000016554_Eif3d_GEB_91669.7	89
ENSMUSG00000016554_Eif3d_GEB_91670.8	314
ENSMUSG00000016554_Eif3d_GEB_91671.9	86
ENSMUSG00000016554_Eif3d_GEB_91672.10	34
ENSMUSG00000016624_Phf21b_GEB_164363.1	495
ENSMUSG00000016624_Phf21b_GEB_164364.2	261
ENSMUSG00000016624_Phf21b_GEB_164365.3	253
ENSMUSG00000016624_Phf21b_GEB_164366.4	312
ENSMUSG00000016624_Phf21b_GEB_164367.5	210
ENSMUSG00000016624_Phf21b_GEB_164368.6	368
ENSMUSG00000016624_Phf21b_GEB_164369.7	211
ENSMUSG00000016624_Phf21b_GEB_164370.8	270
ENSMUSG00000016624_Phf21b_GEB_164371.9	154
ENSMUSG00000016624_Phf21b_GEB_164372.10	530
ENSMUSG00000016831_Tox4_GEB_45675.1	192
ENSMUSG00000016831_Tox4_GEB_45676.2	284
ENSMUSG00000016831_Tox4_GEB_45677.3	381
ENSMUSG00000016831_Tox4_GEB_45678.4	428
ENSMUSG00000016831_Tox4_GEB_45679.5	357
ENSMUSG00000016831_Tox4_GEB_45680.6	424
ENSMUSG00000016831_Tox4_GEB_45681.7	238
ENSMUSG00000016831_Tox4_GEB_45682.8	322
ENSMUSG00000016831_Tox4_GEB_45683.9	193
ENSMUSG00000016831_Tox4_GEB_45684.10	550
ENSMUSG00000016921_Srsf6_GEB_1382.1	253
ENSMUSG00000016921_Srsf6_GEB_1383.2	812
ENSMUSG00000016921_Srsf6_GEB_1384.3	365
ENSMUSG00000016921_Srsf6_GEB_1385.4	266
ENSMUSG00000016921_Srsf6_GEB_1386.5	525
ENSMUSG00000016921_Srsf6_GEB_1387.6	457
ENSMUSG00000016921_Srsf6_GEB_1388.7	137
ENSMUSG00000016921_Srsf6_GEB_1389.8	328
ENSMUSG00000016921_Srsf6_GEB_1390.9	166
ENSMUSG00000016921_Srsf6_GEB_1391.10	580
ENSMUSG00000017007_Rbpjl_GEB_12625.1	542
ENSMUSG00000017007_Rbpjl_GEB_12626.2	362
ENSMUSG00000017007_Rbpjl_GEB_12627.3	658
ENSMUSG00000017007_Rbpjl_GEB_12628.4	599
ENSMUSG00000017007_Rbpjl_GEB_12629.5	598
ENSMUSG00000017007_Rbpjl_GEB_12630.6	197
ENSMUSG00000017007_Rbpjl_GEB_12631.7	682
ENSMUSG00000017007_Rbpjl_GEB_12632.8	130
ENSMUSG00000017007_Rbpjl_GEB_12633.9	278
ENSMUSG00000017007_Rbpjl_GEB_12634.10	98
ENSMUSG00000017264_Exosc10_GEB_164123.1	617
ENSMUSG00000017264_Exosc10_GEB_164124.2	94
ENSMUSG00000017264_Exosc10_GEB_164125.3	103
ENSMUSG00000017264_Exosc10_GEB_164126.4	316
ENSMUSG00000017264_Exosc10_GEB_164127.5	198
ENSMUSG00000017264_Exosc10_GEB_164128.6	14
ENSMUSG00000017264_Exosc10_GEB_164129.7	275
ENSMUSG00000017264_Exosc10_GEB_164130.8	74
ENSMUSG00000017264_Exosc10_GEB_164131.9	32
ENSMUSG00000017264_Exosc10_GEB_164132.10	136
ENSMUSG00000017405_Nek8_DTKPB_188045.7	1
ENSMUSG00000017421_Zfp207_GEB_18974.1	2
ENSMUSG00000017421_Zfp207_GEB_18975.2	6
ENSMUSG00000017421_Zfp207_GEB_18976.3	150
ENSMUSG00000017421_Zfp207_GEB_18977.4	22
ENSMUSG00000017421_Zfp207_GEB_18978.5	62
ENSMUSG00000017421_Zfp207_GEB_18979.6	106
ENSMUSG00000017421_Zfp207_GEB_18980.7	238
ENSMUSG00000017421_Zfp207_GEB_18981.8	57
ENSMUSG00000017421_Zfp207_GEB_18982.9	173
ENSMUSG00000017421_Zfp207_GEB_18983.10	147
ENSMUSG00000017478_Zc3h18_GEA_51872.6	1
ENSMUSG00000017667_Zfp334_GEB_150654.1	949
ENSMUSG00000017667_Zfp334_GEB_150655.2	444
ENSMUSG00000017667_Zfp334_GEB_150656.3	422
ENSMUSG00000017667_Zfp334_GEB_150657.4	364
ENSMUSG00000017667_Zfp334_GEB_150658.5	270
ENSMUSG00000017667_Zfp334_GEB_150659.6	213
ENSMUSG00000017667_Zfp334_GEB_150660.7	141
ENSMUSG00000017667_Zfp334_GEB_150661.8	237
ENSMUSG00000017667_Zfp334_GEB_150662.9	322
ENSMUSG00000017667_Zfp334_GEB_150663.10	949
ENSMUSG00000017707_Serinc3_GEB_170086.1	355
ENSMUSG00000017707_Serinc3_GEB_170087.2	197
ENSMUSG00000017707_Serinc3_GEB_170088.3	641
ENSMUSG00000017707_Serinc3_GEB_170089.4	182
ENSMUSG00000017707_Serinc3_GEB_170090.5	275
ENSMUSG00000017707_Serinc3_GEB_170091.6	249
ENSMUSG00000017707_Serinc3_GEB_170092.7	697
ENSMUSG00000017707_Serinc3_GEB_170093.8	474
ENSMUSG00000017707_Serinc3_GEB_170094.9	277
ENSMUSG00000017707_Serinc3_GEB_170095.10	95
ENSMUSG00000017830_Dhx58_GEB_156061.1	205
ENSMUSG00000017830_Dhx58_GEB_156062.2	501
ENSMUSG00000017830_Dhx58_GEB_156063.3	292
ENSMUSG00000017830_Dhx58_GEB_156064.4	347
ENSMUSG00000017830_Dhx58_GEB_156065.5	210
ENSMUSG00000017830_Dhx58_GEB_156066.6	375
ENSMUSG00000017830_Dhx58_GEB_156067.7	189
ENSMUSG00000017830_Dhx58_GEB_156068.8	492
ENSMUSG00000017830_Dhx58_GEB_156069.9	253
ENSMUSG00000017830_Dhx58_GEB_156070.10	334
ENSMUSG00000017843_Ppp2r5c_GEB_155621.1	323
ENSMUSG00000017843_Ppp2r5c_GEB_155622.2	160
ENSMUSG00000017843_Ppp2r5c_GEB_155623.3	329
ENSMUSG00000017843_Ppp2r5c_GEB_155624.4	93
ENSMUSG00000017843_Ppp2r5c_GEB_155625.5	133
ENSMUSG00000017843_Ppp2r5c_GEB_155626.6	80
ENSMUSG00000017843_Ppp2r5c_GEB_155627.7	34
ENSMUSG00000017843_Ppp2r5c_GEB_155628.8	370
ENSMUSG00000017843_Ppp2r5c_GEB_155629.9	167
ENSMUSG00000017843_Ppp2r5c_GEB_155630.10	130
ENSMUSG00000018102_Hist1h2bc_GEB_49603.1	37
ENSMUSG00000018102_Hist1h2bc_GEB_49604.2	13
ENSMUSG00000018102_Hist1h2bc_GEB_49605.3	15
ENSMUSG00000018102_Hist1h2bc_GEB_49606.4	13
ENSMUSG00000018102_Hist1h2bc_GEB_49607.5	37
ENSMUSG00000018102_Hist1h2bc_GEB_49608.6	32
ENSMUSG00000018102_Hist1h2bc_GEB_49609.7	30
ENSMUSG00000018102_Hist1h2bc_GEB_49610.8	125
ENSMUSG00000018168_Ikzf3_ACOCA_226831.4	10
ENSMUSG00000018347_Zkscan6_GEA_71405.4	1
ENSMUSG00000018379_Srsf1_GEB_156302.2	12
ENSMUSG00000018379_Srsf1_GEB_156303.3	3
ENSMUSG00000018379_Srsf1_GEB_156305.5	1
ENSMUSG00000018379_Srsf1_GEB_156306.6	88
ENSMUSG00000018379_Srsf1_GEB_156308.8	30
ENSMUSG00000018425_Dhx40_GEB_81474.1	285
ENSMUSG00000018425_Dhx40_GEB_81475.2	742
ENSMUSG00000018425_Dhx40_GEB_81476.3	216
ENSMUSG00000018425_Dhx40_GEB_81477.4	699
ENSMUSG00000018425_Dhx40_GEB_81478.5	194
ENSMUSG00000018425_Dhx40_GEB_81479.6	383
ENSMUSG00000018425_Dhx40_GEB_81480.7	164
ENSMUSG00000018425_Dhx40_GEB_81481.8	231
ENSMUSG00000018425_Dhx40_GEB_81482.9	242
ENSMUSG00000018425_Dhx40_GEB_81483.10	242
ENSMUSG00000018651_Tada2a_GEB_19845.1	128
ENSMUSG00000018651_Tada2a_GEB_19846.2	168
ENSMUSG00000018651_Tada2a_GEB_19847.3	554
ENSMUSG00000018651_Tada2a_GEB_19848.4	191
ENSMUSG00000018651_Tada2a_GEB_19849.5	311
ENSMUSG00000018651_Tada2a_GEB_19850.6	39
ENSMUSG00000018651_Tada2a_GEB_19851.7	318
ENSMUSG00000018651_Tada2a_GEB_19852.8	116
ENSMUSG00000018651_Tada2a_GEB_19853.9	187
ENSMUSG00000018651_Tada2a_GEB_19854.10	218
ENSMUSG00000018678_Sp2_GEB_77989.1	293
ENSMUSG00000018678_Sp2_GEB_77990.2	166
ENSMUSG00000018678_Sp2_GEB_77991.3	191
ENSMUSG00000018678_Sp2_GEB_77992.4	346
ENSMUSG00000018678_Sp2_GEB_77993.5	387
ENSMUSG00000018678_Sp2_GEB_77994.6	357
ENSMUSG00000018678_Sp2_GEB_77995.7	311
ENSMUSG00000018678_Sp2_GEB_77996.8	287
ENSMUSG00000018678_Sp2_GEB_77997.9	363
ENSMUSG00000018678_Sp2_GEB_77998.10	431
ENSMUSG00000018727_Cpsf4l_GEB_151574.1	53
ENSMUSG00000018727_Cpsf4l_GEB_151575.2	488
ENSMUSG00000018727_Cpsf4l_GEB_151576.3	280
ENSMUSG00000018727_Cpsf4l_GEB_151577.4	292
ENSMUSG00000018727_Cpsf4l_GEB_151578.5	151
ENSMUSG00000018727_Cpsf4l_GEB_151579.6	105
ENSMUSG00000018727_Cpsf4l_GEB_151580.7	798
ENSMUSG00000018727_Cpsf4l_GEB_151581.8	323
ENSMUSG00000018727_Cpsf4l_GEB_151582.9	816
ENSMUSG00000018727_Cpsf4l_GEB_151583.10	251
ENSMUSG00000018750_Zbtb4_GEB_16845.1	166
ENSMUSG00000018750_Zbtb4_GEB_16846.2	179
ENSMUSG00000018750_Zbtb4_GEB_16847.3	370
ENSMUSG00000018750_Zbtb4_GEB_16848.4	150
ENSMUSG00000018750_Zbtb4_GEB_16849.5	226
ENSMUSG00000018750_Zbtb4_GEB_16850.6	220
ENSMUSG00000018750_Zbtb4_GEB_16851.7	398
ENSMUSG00000018750_Zbtb4_GEB_16852.8	230
ENSMUSG00000018750_Zbtb4_GEB_16853.9	509
ENSMUSG00000018750_Zbtb4_GEB_16854.10	293
ENSMUSG00000018862_Otop3_GEB_105960.1	239
ENSMUSG00000018862_Otop3_GEB_105961.2	205
ENSMUSG00000018862_Otop3_GEB_105962.3	223
ENSMUSG00000018862_Otop3_GEB_105963.4	357
ENSMUSG00000018862_Otop3_GEB_105964.5	536
ENSMUSG00000018862_Otop3_GEB_105965.6	208
ENSMUSG00000018862_Otop3_GEB_105966.7	317
ENSMUSG00000018862_Otop3_GEB_105967.8	289
ENSMUSG00000018862_Otop3_GEB_105968.9	448
ENSMUSG00000018862_Otop3_GEB_105969.10	425
ENSMUSG00000018924_Alox15_ACOCA_35976.10	7
ENSMUSG00000018974_Sart3_GEB_68719.1	53
ENSMUSG00000018974_Sart3_GEB_68720.2	95
ENSMUSG00000018974_Sart3_GEB_68721.3	382
ENSMUSG00000018974_Sart3_GEB_68722.4	181
ENSMUSG00000018974_Sart3_GEB_68723.5	229
ENSMUSG00000018974_Sart3_GEB_68724.6	369
ENSMUSG00000018974_Sart3_GEB_68725.7	163
ENSMUSG00000018974_Sart3_GEB_68726.8	272
ENSMUSG00000018974_Sart3_GEB_68727.9	18
ENSMUSG00000018974_Sart3_GEB_68728.10	113
ENSMUSG00000019261_Map1s_GEB_4314.1	388
ENSMUSG00000019261_Map1s_GEB_4315.2	431
ENSMUSG00000019261_Map1s_GEB_4316.3	349
ENSMUSG00000019261_Map1s_GEB_4317.4	311
ENSMUSG00000019261_Map1s_GEB_4318.5	460
ENSMUSG00000019261_Map1s_GEB_4319.6	272
ENSMUSG00000019261_Map1s_GEB_4320.7	348
ENSMUSG00000019261_Map1s_GEB_4321.8	415
ENSMUSG00000019261_Map1s_GEB_4322.9	304
ENSMUSG00000019261_Map1s_GEB_4323.10	116
ENSMUSG00000019338_Zfp687_GEB_158501.1	355
ENSMUSG00000019338_Zfp687_GEB_158502.2	113
ENSMUSG00000019338_Zfp687_GEB_158503.3	207
ENSMUSG00000019338_Zfp687_GEB_158504.4	229
ENSMUSG00000019338_Zfp687_GEB_158505.5	231
ENSMUSG00000019338_Zfp687_GEB_158506.6	322
ENSMUSG00000019338_Zfp687_GEB_158507.7	122
ENSMUSG00000019338_Zfp687_GEB_158508.8	397
ENSMUSG00000019338_Zfp687_GEB_158509.9	317
ENSMUSG00000019338_Zfp687_GEB_158510.10	228
ENSMUSG00000019373_Cops3_GEB_40505.1	80
ENSMUSG00000019373_Cops3_GEB_40506.2	209
ENSMUSG00000019373_Cops3_GEB_40507.3	54
ENSMUSG00000019373_Cops3_GEB_40508.4	59
ENSMUSG00000019373_Cops3_GEB_40510.6	43
ENSMUSG00000019373_Cops3_GEB_40511.7	100
ENSMUSG00000019373_Cops3_GEB_40512.8	145
ENSMUSG00000019373_Cops3_GEB_40513.9	506
ENSMUSG00000019373_Cops3_GEB_40514.10	38
ENSMUSG00000019494_Cops6_GEB_73984.1	56
ENSMUSG00000019494_Cops6_GEB_73985.2	43
ENSMUSG00000019494_Cops6_GEB_73986.3	32
ENSMUSG00000019494_Cops6_GEB_73987.4	110
ENSMUSG00000019494_Cops6_GEB_73988.5	10
ENSMUSG00000019494_Cops6_GEB_73989.6	134
ENSMUSG00000019494_Cops6_GEB_73990.7	67
ENSMUSG00000019494_Cops6_GEB_73991.8	37
ENSMUSG00000019494_Cops6_GEB_73992.9	84
ENSMUSG00000019494_Cops6_GEB_73993.10	27
ENSMUSG00000019564_Arid3a_GEB_170146.1	694
ENSMUSG00000019564_Arid3a_GEB_170147.2	417
ENSMUSG00000019564_Arid3a_GEB_170149.4	163
ENSMUSG00000019564_Arid3a_GEB_170150.5	646
ENSMUSG00000019564_Arid3a_GEB_170151.6	247
ENSMUSG00000019564_Arid3a_GEB_170152.7	408
ENSMUSG00000019564_Arid3a_GEB_170153.8	196
ENSMUSG00000019564_Arid3a_GEB_170154.9	468
ENSMUSG00000019564_Arid3a_GEB_170155.10	250
ENSMUSG00000019782_Rwdd1_GEB_88811.1	232
ENSMUSG00000019782_Rwdd1_GEB_88812.2	201
ENSMUSG00000019782_Rwdd1_GEB_88813.3	158
ENSMUSG00000019782_Rwdd1_GEB_88814.4	547
ENSMUSG00000019782_Rwdd1_GEB_88815.5	463
ENSMUSG00000019782_Rwdd1_GEB_88816.6	842
ENSMUSG00000019782_Rwdd1_GEB_88817.7	106
ENSMUSG00000019782_Rwdd1_GEB_88818.8	243
ENSMUSG00000019782_Rwdd1_GEB_88819.9	419
ENSMUSG00000019782_Rwdd1_GEB_88820.10	271
ENSMUSG00000019792_Trmt11_GEB_173433.1	255
ENSMUSG00000019792_Trmt11_GEB_173434.2	285
ENSMUSG00000019792_Trmt11_GEB_173435.3	495
ENSMUSG00000019792_Trmt11_GEB_173436.4	368
ENSMUSG00000019792_Trmt11_GEB_173437.5	221
ENSMUSG00000019792_Trmt11_GEB_173438.6	308
ENSMUSG00000019792_Trmt11_GEB_173439.7	359
ENSMUSG00000019792_Trmt11_GEB_173440.8	56
ENSMUSG00000019792_Trmt11_GEB_173441.9	335
ENSMUSG00000019792_Trmt11_GEB_173442.10	159
ENSMUSG00000019837_Gtf3c6_GEB_100942.1	402
ENSMUSG00000019837_Gtf3c6_GEB_100943.2	73
ENSMUSG00000019837_Gtf3c6_GEB_100944.3	64
ENSMUSG00000019837_Gtf3c6_GEB_100945.4	243
ENSMUSG00000019837_Gtf3c6_GEB_100946.5	11
ENSMUSG00000019837_Gtf3c6_GEB_100947.6	92
ENSMUSG00000019837_Gtf3c6_GEB_100948.7	129
ENSMUSG00000019837_Gtf3c6_GEB_100949.8	205
ENSMUSG00000019837_Gtf3c6_GEB_100950.9	209
ENSMUSG00000019837_Gtf3c6_GEB_100951.10	279
ENSMUSG00000019917_Sept10_ACOCA_170785.10	2
ENSMUSG00000019929_Dcn_ACOCA_145619.3	27
ENSMUSG00000019947_Arid5b_GEB_196772.1	202
ENSMUSG00000019947_Arid5b_GEB_196773.2	384
ENSMUSG00000019947_Arid5b_GEB_196774.3	203
ENSMUSG00000019947_Arid5b_GEB_196775.4	90
ENSMUSG00000019947_Arid5b_GEB_196776.5	314
ENSMUSG00000019947_Arid5b_GEB_196777.6	613
ENSMUSG00000019947_Arid5b_GEB_196778.7	286
ENSMUSG00000019947_Arid5b_GEB_196779.8	366
ENSMUSG00000019947_Arid5b_GEB_196780.9	188
ENSMUSG00000019947_Arid5b_GEB_196781.10	277
ENSMUSG00000019977_Hbs1l_GEB_111860.1	167
ENSMUSG00000019977_Hbs1l_GEB_111861.2	104
ENSMUSG00000019977_Hbs1l_GEB_111862.3	74
ENSMUSG00000019977_Hbs1l_GEB_111863.4	416
ENSMUSG00000019977_Hbs1l_GEB_111864.5	6
ENSMUSG00000019977_Hbs1l_GEB_111865.6	158
ENSMUSG00000019977_Hbs1l_GEB_111866.7	62
ENSMUSG00000019977_Hbs1l_GEB_111867.8	285
ENSMUSG00000019977_Hbs1l_GEB_111868.9	270
ENSMUSG00000019977_Hbs1l_GEB_111869.10	170
ENSMUSG00000019984_Med23_GEB_78189.1	212
ENSMUSG00000019984_Med23_GEB_78190.2	282
ENSMUSG00000019984_Med23_GEB_78191.3	430
ENSMUSG00000019984_Med23_GEB_78192.4	188
ENSMUSG00000019984_Med23_GEB_78193.5	216
ENSMUSG00000019984_Med23_GEB_78194.6	437
ENSMUSG00000019984_Med23_GEB_78195.7	280
ENSMUSG00000019984_Med23_GEB_78196.8	279
ENSMUSG00000019984_Med23_GEB_78197.9	256
ENSMUSG00000019984_Med23_GEB_78198.10	454
ENSMUSG00000020010_Vnn3_GEB_130783.1	344
ENSMUSG00000020010_Vnn3_GEB_130784.2	384
ENSMUSG00000020010_Vnn3_GEB_130785.3	258
[truncated: 8,637 more rows]
