# Supplementary material for: Genome-scale CRISPR screening reveals that C3aR signaling is critical for rapid capture of fungi by macrophages
Source: PLoS Pathog. 2022 Sep 29;18(9):e1010237. doi: 10.1371/journal.ppat.1010237 (PMC9578593; doi:10.1371/journal.ppat.1010237)
Supplement: S1 Data — A ZIP archive of tables in CSV format giving counts for each sgRNA. File names indicate sub-library and experimental sample. (ZIP) [file ppat.1010237.s023.zip › DIR_MAIN/20180727_AC_ACOCB_Hc1_counts.csv]

0None_none_ACOCA_227963.4670	6
0None_none_ACOCA_227963.4743	41
0None_none_ACOCB_227963.4876	741
0None_none_ACOCB_227963.4877	45
0None_none_ACOCB_227963.4878	698
0None_none_ACOCB_227963.4879	736
0None_none_ACOCB_227963.4880	1073
0None_none_ACOCB_227963.4881	868
0None_none_ACOCB_227963.4882	612
0None_none_ACOCB_227963.4883	859
0None_none_ACOCB_227963.4884	771
0None_none_ACOCB_227963.4885	456
0None_none_ACOCB_227963.4886	703
0None_none_ACOCB_227963.4887	723
0None_none_ACOCB_227963.4888	614
0None_none_ACOCB_227963.4889	60
0None_none_ACOCB_227963.4890	930
0None_none_ACOCB_227963.4891	816
0None_none_ACOCB_227963.4892	1011
0None_none_ACOCB_227963.4893	1349
0None_none_ACOCB_227963.4894	676
0None_none_ACOCB_227963.4895	358
0None_none_ACOCB_227963.4896	483
0None_none_ACOCB_227963.4897	516
0None_none_ACOCB_227963.4898	239
0None_none_ACOCB_227963.4899	209
0None_none_ACOCB_227963.4900	1308
0None_none_ACOCB_227963.4901	952
0None_none_ACOCB_227963.4902	605
0None_none_ACOCB_227963.4903	398
0None_none_ACOCB_227963.4904	754
0None_none_ACOCB_227963.4905	1616
0None_none_ACOCB_227963.4906	1021
0None_none_ACOCB_227963.4907	760
0None_none_ACOCB_227963.4908	790
0None_none_ACOCB_227963.4909	1240
0None_none_ACOCB_227963.4910	1112
0None_none_ACOCB_227963.4911	826
0None_none_ACOCB_227963.4912	804
0None_none_ACOCB_227963.4913	827
0None_none_ACOCB_227963.4914	591
0None_none_ACOCB_227963.4915	980
0None_none_ACOCB_227963.4916	370
0None_none_ACOCB_227963.4917	261
0None_none_ACOCB_227963.4918	975
0None_none_ACOCB_227963.4919	589
0None_none_ACOCB_227963.4920	742
0None_none_ACOCB_227963.4921	804
0None_none_ACOCB_227963.4922	636
0None_none_ACOCB_227963.4923	465
0None_none_ACOCB_227963.4924	764
0None_none_ACOCB_227963.4925	1039
0None_none_ACOCB_227963.4926	496
0None_none_ACOCB_227963.4927	759
0None_none_ACOCB_227963.4928	209
0None_none_ACOCB_227963.4929	1019
0None_none_ACOCB_227963.4930	451
0None_none_ACOCB_227963.4931	244
0None_none_ACOCB_227963.4932	736
0None_none_ACOCB_227963.4933	876
0None_none_ACOCB_227963.4934	160
0None_none_ACOCB_227963.4935	1127
0None_none_ACOCB_227963.4936	730
0None_none_ACOCB_227963.4937	818
0None_none_ACOCB_227963.4938	194
0None_none_ACOCB_227963.4939	686
0None_none_ACOCB_227963.4940	1087
0None_none_ACOCB_227963.4941	113
0None_none_ACOCB_227963.4942	567
0None_none_ACOCB_227963.4943	1225
0None_none_ACOCB_227963.4944	442
0None_none_ACOCB_227963.4945	353
0None_none_ACOCB_227963.4946	390
0None_none_ACOCB_227963.4947	340
0None_none_ACOCB_227963.4948	463
0None_none_ACOCB_227963.4949	532
0None_none_ACOCB_227963.4950	375
0None_none_ACOCB_227963.4951	454
0None_none_ACOCB_227963.4952	637
0None_none_ACOCB_227963.4953	521
0None_none_ACOCB_227963.4954	510
0None_none_ACOCB_227963.4955	489
0None_none_ACOCB_227963.4956	711
0None_none_ACOCB_227963.4957	1045
0None_none_ACOCB_227963.4958	943
0None_none_ACOCB_227963.4959	743
0None_none_ACOCB_227963.4960	689
0None_none_ACOCB_227963.4961	647
0None_none_ACOCB_227963.4962	310
0None_none_ACOCB_227963.4963	642
0None_none_ACOCB_227963.4964	721
0None_none_ACOCB_227963.4965	604
0None_none_ACOCB_227963.4966	397
0None_none_ACOCB_227963.4967	424
0None_none_ACOCB_227963.4968	449
0None_none_ACOCB_227963.4969	755
0None_none_ACOCB_227963.4970	1041
0None_none_ACOCB_227963.4971	711
0None_none_ACOCB_227963.4972	286
0None_none_ACOCB_227963.4973	818
0None_none_ACOCB_227963.4974	774
0None_none_ACOCB_227963.4975	510
0None_none_ACOCB_227963.4976	651
0None_none_ACOCB_227963.4977	1252
0None_none_ACOCB_227963.4978	707
0None_none_ACOCB_227963.4979	725
0None_none_ACOCB_227963.4980	447
0None_none_ACOCB_227963.4981	566
0None_none_ACOCB_227963.4982	523
0None_none_ACOCB_227963.4983	772
0None_none_ACOCB_227963.4984	598
0None_none_ACOCB_227963.4985	823
0None_none_ACOCB_227963.4986	676
0None_none_ACOCB_227963.4987	735
0None_none_ACOCB_227963.4988	783
0None_none_ACOCB_227963.4989	366
0None_none_ACOCB_227963.4990	236
0None_none_ACOCB_227963.4991	1049
0None_none_ACOCB_227963.4992	429
0None_none_ACOCB_227963.4993	336
0None_none_ACOCB_227963.4994	727
0None_none_ACOCB_227963.4995	497
0None_none_ACOCB_227963.4996	1036
0None_none_ACOCB_227963.4997	404
0None_none_ACOCB_227963.4998	709
0None_none_ACOCB_227963.4999	845
0None_none_ACOCB_227963.5000	622
0None_none_ACOCB_227963.5001	594
0None_none_ACOCB_227963.5002	667
0None_none_ACOCB_227963.5003	676
0None_none_ACOCB_227963.5004	919
0None_none_ACOCB_227963.5005	1164
0None_none_ACOCB_227963.5006	294
0None_none_ACOCB_227963.5007	595
0None_none_ACOCB_227963.5008	420
0None_none_ACOCB_227963.5009	592
0None_none_ACOCB_227963.5010	323
0None_none_ACOCB_227963.5011	481
0None_none_ACOCB_227963.5012	422
0None_none_ACOCB_227963.5013	896
0None_none_ACOCB_227963.5014	866
0None_none_ACOCB_227963.5015	458
0None_none_ACOCB_227963.5016	582
0None_none_ACOCB_227963.5017	975
0None_none_ACOCB_227963.5018	721
0None_none_ACOCB_227963.5019	524
0None_none_ACOCB_227963.5020	830
0None_none_ACOCB_227963.5021	979
0None_none_ACOCB_227963.5022	1254
0None_none_ACOCB_227963.5023	791
0None_none_ACOCB_227963.5024	620
0None_none_ACOCB_227963.5025	685
0None_none_ACOCB_227963.5026	1639
0None_none_ACOCB_227963.5027	775
0None_none_ACOCB_227963.5028	309
0None_none_ACOCB_227963.5029	673
0None_none_ACOCB_227963.5030	605
0None_none_ACOCB_227963.5031	265
0None_none_ACOCB_227963.5032	295
0None_none_ACOCB_227963.5033	324
0None_none_ACOCB_227963.5034	809
0None_none_ACOCB_227963.5035	636
0None_none_ACOCB_227963.5036	856
0None_none_ACOCB_227963.5037	608
0None_none_ACOCB_227963.5038	492
0None_none_ACOCB_227963.5039	817
0None_none_ACOCB_227963.5040	470
0None_none_ACOCB_227963.5041	752
0None_none_ACOCB_227963.5042	781
0None_none_ACOCB_227963.5043	409
0None_none_ACOCB_227963.5044	1473
0None_none_ACOCB_227963.5045	631
0None_none_ACOCB_227963.5046	108
0None_none_ACOCB_227963.5047	124
0None_none_ACOCB_227963.5048	880
0None_none_ACOCB_227963.5049	995
0None_none_ACOCB_227963.5050	857
0None_none_ACOCB_227963.5051	278
0None_none_ACOCB_227963.5052	866
0None_none_ACOCB_227963.5053	590
0None_none_ACOCB_227963.5054	414
0None_none_ACOCB_227963.5055	88
0None_none_ACOCB_227963.5056	471
0None_none_ACOCB_227963.5057	700
0None_none_ACOCB_227963.5058	859
0None_none_ACOCB_227963.5059	159
0None_none_ACOCB_227963.5060	1046
0None_none_ACOCB_227963.5061	1166
0None_none_ACOCB_227963.5062	721
0None_none_ACOCB_227963.5063	472
0None_none_ACOCB_227963.5064	498
0None_none_ACOCB_227963.5065	1071
0None_none_ACOCB_227963.5066	513
0None_none_ACOCB_227963.5067	1277
0None_none_ACOCB_227963.5068	785
0None_none_ACOCB_227963.5069	870
0None_none_ACOCB_227963.5070	656
0None_none_ACOCB_227963.5071	486
0None_none_ACOCB_227963.5072	1121
0None_none_ACOCB_227963.5073	782
0None_none_ACOCB_227963.5074	344
0None_none_ACOCB_227963.5075	440
0None_none_ACOCB_227963.5076	667
0None_none_ACOCB_227963.5077	540
0None_none_ACOCB_227963.5078	448
0None_none_ACOCB_227963.5079	350
0None_none_ACOCB_227963.5080	524
0None_none_ACOCB_227963.5081	1428
0None_none_ACOCB_227963.5082	1090
0None_none_ACOCB_227963.5083	643
0None_none_ACOCB_227963.5084	817
0None_none_ACOCB_227963.5085	352
0None_none_ACOCB_227963.5086	367
0None_none_ACOCB_227963.5087	672
0None_none_ACOCB_227963.5088	826
0None_none_ACOCB_227963.5089	899
0None_none_ACOCB_227963.5090	862
0None_none_ACOCB_227963.5091	784
0None_none_ACOCB_227963.5092	716
0None_none_ACOCB_227963.5093	477
0None_none_ACOCB_227963.5094	845
0None_none_ACOCB_227963.5095	788
0None_none_ACOCB_227963.5096	609
0None_none_ACOCB_227963.5097	519
0None_none_ACOCB_227963.5098	492
0None_none_ACOCB_227963.5099	615
0None_none_ACOCB_227963.5100	1077
0None_none_ACOCB_227963.5101	595
0None_none_ACOCB_227963.5102	557
0None_none_ACOCB_227963.5103	1130
0None_none_ACOCB_227963.5104	721
0None_none_ACOCB_227963.5105	617
0None_none_ACOCB_227963.5106	582
0None_none_ACOCB_227963.5107	834
0None_none_ACOCB_227963.5108	544
0None_none_ACOCB_227963.5109	1337
0None_none_ACOCB_227963.5110	749
0None_none_ACOCB_227963.5111	882
0None_none_ACOCB_227963.5112	580
0None_none_ACOCB_227963.5113	645
0None_none_ACOCB_227963.5114	1626
0None_none_ACOCB_227963.5115	491
0None_none_ACOCB_227963.5116	732
0None_none_ACOCB_227963.5117	319
0None_none_ACOCB_227963.5118	813
0None_none_ACOCB_227963.5119	772
0None_none_ACOCB_227963.5120	396
0None_none_ACOCB_227963.5121	1328
0None_none_ACOCB_227963.5122	800
0None_none_ACOCB_227963.5123	584
0None_none_ACOCB_227963.5124	654
0None_none_ACOCB_227963.5125	666
0None_none_ACOCB_227963.5126	383
0None_none_ACOCB_227963.5127	1004
0None_none_ACOCB_227963.5128	771
0None_none_ACOCB_227963.5129	775
0None_none_ACOCB_227963.5130	1195
0None_none_ACOCB_227963.5131	445
0None_none_ACOCB_227963.5132	863
0None_none_ACOCB_227963.5133	699
0None_none_ACOCB_227963.5134	361
0None_none_ACOCB_227963.5135	456
0None_none_ACOCB_227963.5136	781
0None_none_ACOCB_227963.5137	1071
0None_none_ACOCB_227963.5138	734
0None_none_ACOCB_227963.5139	463
0None_none_ACOCB_227963.5140	304
0None_none_ACOCB_227963.5141	793
0None_none_ACOCB_227963.5142	727
0None_none_ACOCB_227963.5143	574
0None_none_ACOCB_227963.5144	1103
0None_none_ACOCB_227963.5145	704
0None_none_ACOCB_227963.5146	1376
0None_none_ACOCB_227963.5147	856
0None_none_ACOCB_227963.5148	325
0None_none_ACOCB_227963.5149	495
0None_none_ACOCB_227963.5150	672
0None_none_ACOCB_227963.5151	475
0None_none_ACOCB_227963.5152	1044
0None_none_ACOCB_227963.5153	410
0None_none_ACOCB_227963.5154	437
0None_none_ACOCB_227963.5155	1338
0None_none_ACOCB_227963.5156	708
0None_none_ACOCB_227963.5157	920
0None_none_ACOCB_227963.5158	830
0None_none_ACOCB_227963.5159	230
0None_none_ACOCB_227963.5160	394
0None_none_ACOCB_227963.5161	909
0None_none_ACOCB_227963.5162	891
0None_none_ACOCB_227963.5163	819
0None_none_ACOCB_227963.5164	870
0None_none_ACOCB_227963.5165	1476
0None_none_ACOCB_227963.5166	836
0None_none_ACOCB_227963.5167	644
0None_none_ACOCB_227963.5168	477
0None_none_ACOCB_227963.5169	452
0None_none_ACOCB_227963.5170	435
0None_none_ACOCB_227963.5171	1042
0None_none_ACOCB_227963.5172	567
0None_none_ACOCB_227963.5173	1174
0None_none_ACOCB_227963.5174	1075
0None_none_ACOCB_227963.5175	570
0None_none_ACOCB_227963.5176	349
0None_none_ACOCB_227963.5177	1027
0None_none_ACOCB_227963.5178	869
0None_none_ACOCB_227963.5179	354
0None_none_ACOCB_227963.5180	1163
0None_none_ACOCB_227963.5181	527
0None_none_ACOCB_227963.5182	646
0None_none_ACOCB_227963.5183	470
0None_none_ACOCB_227963.5184	496
0None_none_ACOCB_227963.5185	798
0None_none_ACOCB_227963.5186	449
0None_none_ACOCB_227963.5187	435
0None_none_ACOCB_227963.5188	165
0None_none_ACOCB_227963.5189	684
0None_none_ACOCB_227963.5190	416
0None_none_ACOCB_227963.5191	770
0None_none_ACOCB_227963.5192	526
0None_none_ACOCB_227963.5193	853
0None_none_ACOCB_227963.5194	667
0None_none_ACOCB_227963.5195	594
0None_none_ACOCB_227963.5196	1299
0None_none_ACOCB_227963.5197	590
0None_none_ACOCB_227963.5198	920
0None_none_ACOCB_227963.5199	882
0None_none_ACOCB_227963.5200	454
0None_none_ACOCB_227963.5201	486
0None_none_ACOCB_227963.5202	876
0None_none_ACOCB_227963.5203	1092
0None_none_ACOCB_227963.5204	634
0None_none_ACOCB_227963.5205	302
0None_none_ACOCB_227963.5206	1037
0None_none_ACOCB_227963.5207	572
0None_none_ACOCB_227963.5208	323
0None_none_ACOCB_227963.5209	635
0None_none_ACOCB_227963.5210	937
0None_none_ACOCB_227963.5211	592
0None_none_ACOCB_227963.5212	23
0None_none_ACOCB_227963.5213	830
0None_none_ACOCB_227963.5214	475
0None_none_ACOCB_227963.5215	415
0None_none_ACOCB_227963.5216	415
0None_none_ACOCB_227963.5217	905
0None_none_ACOCB_227963.5218	898
0None_none_ACOCB_227963.5219	822
0None_none_ACOCB_227963.5220	690
0None_none_ACOCB_227963.5221	464
0None_none_ACOCB_227963.5222	546
0None_none_ACOCB_227963.5223	715
0None_none_ACOCB_227963.5224	884
0None_none_ACOCB_227963.5225	765
0None_none_ACOCB_227963.5226	803
0None_none_ACOCB_227963.5227	580
0None_none_ACOCB_227963.5228	676
0None_none_ACOCB_227963.5229	838
0None_none_ACOCB_227963.5230	1000
0None_none_ACOCB_227963.5231	1006
0None_none_ACOCB_227963.5232	291
0None_none_ACOCB_227963.5233	857
0None_none_ACOCB_227963.5234	458
0None_none_ACOCB_227963.5235	963
0None_none_ACOCB_227963.5236	164
0None_none_ACOCB_227963.5237	536
0None_none_ACOCB_227963.5238	904
0None_none_ACOCB_227963.5239	321
0None_none_ACOCB_227963.5240	578
0None_none_ACOCB_227963.5241	820
0None_none_ACOCB_227963.5242	543
0None_none_ACOCB_227963.5243	321
0None_none_ACOCB_227963.5244	1059
0None_none_ACOCB_227963.5245	549
0None_none_ACOCB_227963.5246	514
0None_none_ACOCB_227963.5247	643
0None_none_ACOCB_227963.5248	787
0None_none_ACOCB_227963.5249	668
0None_none_ACOCB_227963.5250	211
0None_none_DTKPA_227963.6806	7
0None_none_DTKPA_227963.6930	7
0None_none_DTKPB_227963.7137	6
0None_none_DTKPB_227963.7248	2
0None_none_DTKPB_227963.7359	3
0None_none_DTKPB_227963.7363	7
0None_none_GEA_227963.3408	4
0None_none_GEA_227963.3610	6
0None_none_GEA_227963.3741	8
0None_none_GEB_227963.3995	30
0None_none_GEB_227963.4110	24
0None_none_MPA_227963.4150	16
0None_none_MPA_227963.4180	14
0None_none_MPA_227963.4198	11
0None_none_MPA_227963.4265	6
0None_none_MPA_227963.4301	3
0None_none_MPA_227963.4352	3
0None_none_MPA_227963.4395	10
0None_none_MPA_227963.4422	4
0None_none_MPB_227963.5959	3
0None_none_MPB_227963.5962	9
0None_none_MU1A_227963.1991	8
0None_none_MU1A_227963.2026	4
0None_none_MU1A_227963.2186	8
0None_none_MU1B_227963.1099	6
0None_none_MU2A_227963.2329	2
0None_none_MU2A_227963.2401	4
0None_none_MU2A_227963.2530	6
0None_none_MU2A_227963.2538	9
0None_none_MU2A_227963.2550	5
0None_none_MU2B_227963.218	3
0None_none_SPA_227963.5427	24
0None_none_SPA_227963.5441	5
0None_none_SPA_227963.5446	18
0None_none_SPB_227963.6085	10
0None_none_SPB_227963.6152	3
0None_none_SPB_227963.6272	1
0None_none_SPB_227963.6291	4
0None_none_TMMA_227963.2874	10
0None_none_TMMB_227963.3024	1
0None_none_TMMB_227963.3057	7
0None_none_TMMB_227963.3139	1
0None_none_U1A_227963.6395	7
0None_none_U1A_227963.6409	3
0None_none_U1A_227963.6421	1
0None_none_U1A_227963.6431	2
0None_none_U1A_227963.6453	2
0None_none_U1A_227963.6475	1
0None_none_U1A_227963.6482	8
0None_none_U1A_227963.6513	4
0None_none_U1A_227963.6605	14
0None_none_U1A_227963.6633	2
0None_none_U1A_227963.6637	5
0None_none_U1A_227963.6675	1
0None_none_U1A_227963.6681	14
0None_none_U1A_227963.6726	13
0None_none_U1A_227963.6738	7
0None_none_U1B_227963.410	6
0None_none_U1B_227963.422	23
0None_none_U1B_227963.445	9
0None_none_U1B_227963.447	11
0None_none_U1B_227963.449	9
0None_none_U1B_227963.453	4
0None_none_U1B_227963.455	1
0None_none_U1B_227963.457	7
0None_none_U1B_227963.458	6
0None_none_U1B_227963.462	3
0None_none_U1B_227963.469	2
0None_none_U1B_227963.488	4
0None_none_U1B_227963.493	2
0None_none_U1B_227963.504	8
0None_none_U1B_227963.515	3
0None_none_U1B_227963.520	1
0None_none_U1B_227963.528	1
0None_none_U1B_227963.534	3
0None_none_U1B_227963.556	8
0None_none_U1B_227963.564	6
0None_none_U1B_227963.580	9
0None_none_U1B_227963.583	9
0None_none_U1B_227963.594	5
0None_none_U1B_227963.604	4
0None_none_U1B_227963.610	12
0None_none_U1B_227963.624	1
0None_none_U1B_227963.626	3
0None_none_U1B_227963.634	3
0None_none_U1B_227963.642	3
0None_none_U1B_227963.645	5
0None_none_U1B_227963.647	7
0None_none_U1B_227963.649	20
0None_none_U1B_227963.657	11
0None_none_U1B_227963.673	1
0None_none_U1B_227963.674	6
0None_none_U1B_227963.693	47
0None_none_U1B_227963.703	24
0None_none_U1B_227963.706	5
0None_none_U1B_227963.709	20
0None_none_U1B_227963.718	1
0None_none_U1B_227963.728	15
0None_none_U1B_227963.740	5
0None_none_U2A_227963.1599	4
0None_none_U2A_227963.1793	8
0None_none_U2B_227963.1142	7
0None_none_U2B_227963.1148	2
0None_none_U2B_227963.1219	4
0None_none_U2B_227963.1258	6
0None_none_U2B_227963.1314	7
0None_none_U2B_227963.1345	13
0None_none_U2B_227963.1383	3
0None_none_U2B_227963.1489	15
0Safe_safe_ACOCA_227963.4512	5
0Safe_safe_ACOCA_227963.4528	2
0Safe_safe_ACOCA_227963.4706	3
0Safe_safe_ACOCA_227963.4748	6
0Safe_safe_ACOCB_227963.4876	445
0Safe_safe_ACOCB_227963.4877	288
0Safe_safe_ACOCB_227963.4878	471
0Safe_safe_ACOCB_227963.4879	258
0Safe_safe_ACOCB_227963.4880	414
0Safe_safe_ACOCB_227963.4881	435
0Safe_safe_ACOCB_227963.4882	239
0Safe_safe_ACOCB_227963.4883	334
0Safe_safe_ACOCB_227963.4884	262
0Safe_safe_ACOCB_227963.4885	186
0Safe_safe_ACOCB_227963.4886	296
0Safe_safe_ACOCB_227963.4887	199
0Safe_safe_ACOCB_227963.4888	301
0Safe_safe_ACOCB_227963.4889	500
0Safe_safe_ACOCB_227963.4890	39
0Safe_safe_ACOCB_227963.4891	216
0Safe_safe_ACOCB_227963.4892	559
0Safe_safe_ACOCB_227963.4893	260
0Safe_safe_ACOCB_227963.4894	471
0Safe_safe_ACOCB_227963.4895	529
0Safe_safe_ACOCB_227963.4896	242
0Safe_safe_ACOCB_227963.4897	274
0Safe_safe_ACOCB_227963.4898	424
0Safe_safe_ACOCB_227963.4899	337
0Safe_safe_ACOCB_227963.4900	381
0Safe_safe_ACOCB_227963.4901	760
0Safe_safe_ACOCB_227963.4902	379
0Safe_safe_ACOCB_227963.4903	437
0Safe_safe_ACOCB_227963.4904	141
0Safe_safe_ACOCB_227963.4905	957
0Safe_safe_ACOCB_227963.4906	268
0Safe_safe_ACOCB_227963.4907	539
0Safe_safe_ACOCB_227963.4908	494
0Safe_safe_ACOCB_227963.4909	354
0Safe_safe_ACOCB_227963.4910	49
0Safe_safe_ACOCB_227963.4911	357
0Safe_safe_ACOCB_227963.4912	267
0Safe_safe_ACOCB_227963.4913	661
0Safe_safe_ACOCB_227963.4914	203
0Safe_safe_ACOCB_227963.4915	505
0Safe_safe_ACOCB_227963.4916	531
0Safe_safe_ACOCB_227963.4917	286
0Safe_safe_ACOCB_227963.4918	107
0Safe_safe_ACOCB_227963.4919	387
0Safe_safe_ACOCB_227963.4920	420
0Safe_safe_ACOCB_227963.4921	380
0Safe_safe_ACOCB_227963.4922	510
0Safe_safe_ACOCB_227963.4923	467
0Safe_safe_ACOCB_227963.4924	477
0Safe_safe_ACOCB_227963.4925	410
0Safe_safe_ACOCB_227963.4926	296
0Safe_safe_ACOCB_227963.4927	352
0Safe_safe_ACOCB_227963.4928	358
0Safe_safe_ACOCB_227963.4929	331
0Safe_safe_ACOCB_227963.4930	122
0Safe_safe_ACOCB_227963.4931	509
0Safe_safe_ACOCB_227963.4932	803
0Safe_safe_ACOCB_227963.4933	321
0Safe_safe_ACOCB_227963.4934	307
0Safe_safe_ACOCB_227963.4935	225
0Safe_safe_ACOCB_227963.4936	349
0Safe_safe_ACOCB_227963.4937	345
0Safe_safe_ACOCB_227963.4938	187
0Safe_safe_ACOCB_227963.4939	133
0Safe_safe_ACOCB_227963.4940	160
0Safe_safe_ACOCB_227963.4941	358
0Safe_safe_ACOCB_227963.4942	218
0Safe_safe_ACOCB_227963.4943	377
0Safe_safe_ACOCB_227963.4944	326
0Safe_safe_ACOCB_227963.4945	174
0Safe_safe_ACOCB_227963.4946	162
0Safe_safe_ACOCB_227963.4947	484
0Safe_safe_ACOCB_227963.4948	283
0Safe_safe_ACOCB_227963.4949	316
0Safe_safe_ACOCB_227963.4950	243
0Safe_safe_ACOCB_227963.4951	429
0Safe_safe_ACOCB_227963.4952	611
0Safe_safe_ACOCB_227963.4953	603
0Safe_safe_ACOCB_227963.4954	662
0Safe_safe_ACOCB_227963.4955	471
0Safe_safe_ACOCB_227963.4956	366
0Safe_safe_ACOCB_227963.4957	354
0Safe_safe_ACOCB_227963.4958	85
0Safe_safe_ACOCB_227963.4959	191
0Safe_safe_ACOCB_227963.4960	389
0Safe_safe_ACOCB_227963.4961	219
0Safe_safe_ACOCB_227963.4962	546
0Safe_safe_ACOCB_227963.4963	401
0Safe_safe_ACOCB_227963.4964	262
0Safe_safe_ACOCB_227963.4965	378
0Safe_safe_ACOCB_227963.4966	457
0Safe_safe_ACOCB_227963.4967	570
0Safe_safe_ACOCB_227963.4968	281
0Safe_safe_ACOCB_227963.4969	62
0Safe_safe_ACOCB_227963.4970	403
0Safe_safe_ACOCB_227963.4971	384
0Safe_safe_ACOCB_227963.4972	164
0Safe_safe_ACOCB_227963.4973	292
0Safe_safe_ACOCB_227963.4974	183
0Safe_safe_ACOCB_227963.4975	255
0Safe_safe_ACOCB_227963.4976	279
0Safe_safe_ACOCB_227963.4977	596
0Safe_safe_ACOCB_227963.4978	185
0Safe_safe_ACOCB_227963.4979	564
0Safe_safe_ACOCB_227963.4980	357
0Safe_safe_ACOCB_227963.4981	556
0Safe_safe_ACOCB_227963.4982	508
0Safe_safe_ACOCB_227963.4983	385
0Safe_safe_ACOCB_227963.4984	54
0Safe_safe_ACOCB_227963.4985	189
0Safe_safe_ACOCB_227963.4986	270
0Safe_safe_ACOCB_227963.4987	588
0Safe_safe_ACOCB_227963.4988	506
0Safe_safe_ACOCB_227963.4989	287
0Safe_safe_ACOCB_227963.4990	313
0Safe_safe_ACOCB_227963.4991	256
0Safe_safe_ACOCB_227963.4992	174
0Safe_safe_ACOCB_227963.4993	661
0Safe_safe_ACOCB_227963.4994	282
0Safe_safe_ACOCB_227963.4995	341
0Safe_safe_ACOCB_227963.4996	186
0Safe_safe_ACOCB_227963.4997	375
0Safe_safe_ACOCB_227963.4998	832
0Safe_safe_ACOCB_227963.4999	224
0Safe_safe_ACOCB_227963.5000	460
0Safe_safe_ACOCB_227963.5001	145
0Safe_safe_ACOCB_227963.5002	516
0Safe_safe_ACOCB_227963.5003	472
0Safe_safe_ACOCB_227963.5004	339
0Safe_safe_ACOCB_227963.5005	356
0Safe_safe_ACOCB_227963.5006	313
0Safe_safe_ACOCB_227963.5007	295
0Safe_safe_ACOCB_227963.5008	191
0Safe_safe_ACOCB_227963.5009	277
0Safe_safe_ACOCB_227963.5010	263
0Safe_safe_ACOCB_227963.5011	808
0Safe_safe_ACOCB_227963.5012	659
0Safe_safe_ACOCB_227963.5013	179
0Safe_safe_ACOCB_227963.5014	417
0Safe_safe_ACOCB_227963.5015	335
0Safe_safe_ACOCB_227963.5016	402
0Safe_safe_ACOCB_227963.5017	342
0Safe_safe_ACOCB_227963.5018	622
0Safe_safe_ACOCB_227963.5019	165
0Safe_safe_ACOCB_227963.5020	186
0Safe_safe_ACOCB_227963.5021	132
0Safe_safe_ACOCB_227963.5022	172
0Safe_safe_ACOCB_227963.5023	454
0Safe_safe_ACOCB_227963.5024	420
0Safe_safe_ACOCB_227963.5025	168
0Safe_safe_ACOCB_227963.5026	642
0Safe_safe_ACOCB_227963.5027	353
0Safe_safe_ACOCB_227963.5028	173
0Safe_safe_ACOCB_227963.5029	367
0Safe_safe_ACOCB_227963.5030	342
0Safe_safe_ACOCB_227963.5031	255
0Safe_safe_ACOCB_227963.5032	275
0Safe_safe_ACOCB_227963.5033	477
0Safe_safe_ACOCB_227963.5034	188
0Safe_safe_ACOCB_227963.5035	252
0Safe_safe_ACOCB_227963.5036	435
0Safe_safe_ACOCB_227963.5037	467
0Safe_safe_ACOCB_227963.5038	191
0Safe_safe_ACOCB_227963.5039	257
0Safe_safe_ACOCB_227963.5040	393
0Safe_safe_ACOCB_227963.5041	473
0Safe_safe_ACOCB_227963.5042	391
0Safe_safe_ACOCB_227963.5043	282
0Safe_safe_ACOCB_227963.5044	203
0Safe_safe_ACOCB_227963.5045	176
0Safe_safe_ACOCB_227963.5046	459
0Safe_safe_ACOCB_227963.5047	100
0Safe_safe_ACOCB_227963.5048	1204
0Safe_safe_ACOCB_227963.5049	483
0Safe_safe_ACOCB_227963.5050	207
0Safe_safe_ACOCB_227963.5051	627
0Safe_safe_ACOCB_227963.5052	204
0Safe_safe_ACOCB_227963.5053	394
0Safe_safe_ACOCB_227963.5054	323
0Safe_safe_ACOCB_227963.5055	247
0Safe_safe_ACOCB_227963.5056	338
0Safe_safe_ACOCB_227963.5057	1103
0Safe_safe_ACOCB_227963.5058	499
0Safe_safe_ACOCB_227963.5059	197
0Safe_safe_ACOCB_227963.5060	24
0Safe_safe_ACOCB_227963.5061	558
0Safe_safe_ACOCB_227963.5062	307
0Safe_safe_ACOCB_227963.5063	298
0Safe_safe_ACOCB_227963.5064	386
0Safe_safe_ACOCB_227963.5065	334
0Safe_safe_ACOCB_227963.5066	336
0Safe_safe_ACOCB_227963.5067	89
0Safe_safe_ACOCB_227963.5068	290
0Safe_safe_ACOCB_227963.5069	226
0Safe_safe_ACOCB_227963.5070	235
0Safe_safe_ACOCB_227963.5071	345
0Safe_safe_ACOCB_227963.5072	236
0Safe_safe_ACOCB_227963.5073	461
0Safe_safe_ACOCB_227963.5074	406
0Safe_safe_ACOCB_227963.5075	511
0Safe_safe_ACOCB_227963.5076	777
0Safe_safe_ACOCB_227963.5077	448
0Safe_safe_ACOCB_227963.5078	427
0Safe_safe_ACOCB_227963.5079	498
0Safe_safe_ACOCB_227963.5080	316
0Safe_safe_ACOCB_227963.5081	387
0Safe_safe_ACOCB_227963.5082	282
0Safe_safe_ACOCB_227963.5083	551
0Safe_safe_ACOCB_227963.5084	213
0Safe_safe_ACOCB_227963.5085	432
0Safe_safe_ACOCB_227963.5086	260
0Safe_safe_ACOCB_227963.5087	257
0Safe_safe_ACOCB_227963.5088	571
0Safe_safe_ACOCB_227963.5089	208
0Safe_safe_ACOCB_227963.5090	225
0Safe_safe_ACOCB_227963.5091	146
0Safe_safe_ACOCB_227963.5092	422
0Safe_safe_ACOCB_227963.5093	342
0Safe_safe_ACOCB_227963.5094	197
0Safe_safe_ACOCB_227963.5095	231
0Safe_safe_ACOCB_227963.5096	534
0Safe_safe_ACOCB_227963.5097	124
0Safe_safe_ACOCB_227963.5098	521
0Safe_safe_ACOCB_227963.5099	843
0Safe_safe_ACOCB_227963.5100	712
0Safe_safe_ACOCB_227963.5101	238
0Safe_safe_ACOCB_227963.5102	76
0Safe_safe_ACOCB_227963.5103	373
0Safe_safe_ACOCB_227963.5104	534
0Safe_safe_ACOCB_227963.5105	161
0Safe_safe_ACOCB_227963.5106	627
0Safe_safe_ACOCB_227963.5107	335
0Safe_safe_ACOCB_227963.5108	95
0Safe_safe_ACOCB_227963.5109	197
0Safe_safe_ACOCB_227963.5110	288
0Safe_safe_ACOCB_227963.5111	437
0Safe_safe_ACOCB_227963.5112	557
0Safe_safe_ACOCB_227963.5113	184
0Safe_safe_ACOCB_227963.5114	211
0Safe_safe_ACOCB_227963.5115	405
0Safe_safe_ACOCB_227963.5116	176
0Safe_safe_ACOCB_227963.5117	87
0Safe_safe_ACOCB_227963.5118	322
0Safe_safe_ACOCB_227963.5119	409
0Safe_safe_ACOCB_227963.5120	348
0Safe_safe_ACOCB_227963.5121	339
0Safe_safe_ACOCB_227963.5122	347
0Safe_safe_ACOCB_227963.5123	476
0Safe_safe_ACOCB_227963.5124	311
0Safe_safe_ACOCB_227963.5125	140
0Safe_safe_ACOCB_227963.5126	760
0Safe_safe_ACOCB_227963.5127	359
0Safe_safe_ACOCB_227963.5128	398
0Safe_safe_ACOCB_227963.5129	299
0Safe_safe_ACOCB_227963.5130	141
0Safe_safe_ACOCB_227963.5131	504
0Safe_safe_ACOCB_227963.5132	14
0Safe_safe_ACOCB_227963.5133	690
0Safe_safe_ACOCB_227963.5134	228
0Safe_safe_ACOCB_227963.5135	316
0Safe_safe_ACOCB_227963.5136	563
0Safe_safe_ACOCB_227963.5137	429
0Safe_safe_ACOCB_227963.5138	452
0Safe_safe_ACOCB_227963.5139	214
0Safe_safe_ACOCB_227963.5140	147
0Safe_safe_ACOCB_227963.5141	395
0Safe_safe_ACOCB_227963.5142	329
0Safe_safe_ACOCB_227963.5143	163
0Safe_safe_ACOCB_227963.5144	296
0Safe_safe_ACOCB_227963.5145	1247
0Safe_safe_ACOCB_227963.5146	1094
0Safe_safe_ACOCB_227963.5147	312
0Safe_safe_ACOCB_227963.5148	202
0Safe_safe_ACOCB_227963.5149	619
0Safe_safe_ACOCB_227963.5150	508
0Safe_safe_ACOCB_227963.5151	458
0Safe_safe_ACOCB_227963.5152	595
0Safe_safe_ACOCB_227963.5153	501
0Safe_safe_ACOCB_227963.5154	703
0Safe_safe_ACOCB_227963.5155	331
0Safe_safe_ACOCB_227963.5156	218
0Safe_safe_ACOCB_227963.5157	577
0Safe_safe_ACOCB_227963.5158	255
0Safe_safe_ACOCB_227963.5159	264
0Safe_safe_ACOCB_227963.5160	544
0Safe_safe_ACOCB_227963.5161	668
0Safe_safe_ACOCB_227963.5162	185
0Safe_safe_ACOCB_227963.5163	129
0Safe_safe_ACOCB_227963.5164	333
0Safe_safe_ACOCB_227963.5165	427
0Safe_safe_ACOCB_227963.5166	616
0Safe_safe_ACOCB_227963.5167	327
0Safe_safe_ACOCB_227963.5168	109
0Safe_safe_ACOCB_227963.5169	715
0Safe_safe_ACOCB_227963.5170	319
0Safe_safe_ACOCB_227963.5171	383
0Safe_safe_ACOCB_227963.5172	315
0Safe_safe_ACOCB_227963.5173	366
0Safe_safe_ACOCB_227963.5174	271
0Safe_safe_ACOCB_227963.5175	665
0Safe_safe_ACOCB_227963.5176	160
0Safe_safe_ACOCB_227963.5177	69
0Safe_safe_ACOCB_227963.5178	228
0Safe_safe_ACOCB_227963.5179	257
0Safe_safe_ACOCB_227963.5180	216
0Safe_safe_ACOCB_227963.5181	392
0Safe_safe_ACOCB_227963.5182	324
0Safe_safe_ACOCB_227963.5183	248
0Safe_safe_ACOCB_227963.5184	1196
0Safe_safe_ACOCB_227963.5185	200
0Safe_safe_ACOCB_227963.5186	286
0Safe_safe_ACOCB_227963.5187	441
0Safe_safe_ACOCB_227963.5188	277
0Safe_safe_ACOCB_227963.5189	689
0Safe_safe_ACOCB_227963.5190	254
0Safe_safe_ACOCB_227963.5191	356
0Safe_safe_ACOCB_227963.5192	824
0Safe_safe_ACOCB_227963.5193	573
0Safe_safe_ACOCB_227963.5194	369
0Safe_safe_ACOCB_227963.5195	289
0Safe_safe_ACOCB_227963.5196	424
0Safe_safe_ACOCB_227963.5197	389
0Safe_safe_ACOCB_227963.5198	246
0Safe_safe_ACOCB_227963.5199	122
0Safe_safe_ACOCB_227963.5200	201
0Safe_safe_ACOCB_227963.5201	234
0Safe_safe_ACOCB_227963.5202	241
0Safe_safe_ACOCB_227963.5203	294
0Safe_safe_ACOCB_227963.5204	369
0Safe_safe_ACOCB_227963.5205	654
0Safe_safe_ACOCB_227963.5206	301
0Safe_safe_ACOCB_227963.5207	474
0Safe_safe_ACOCB_227963.5208	341
0Safe_safe_ACOCB_227963.5209	299
0Safe_safe_ACOCB_227963.5210	373
0Safe_safe_ACOCB_227963.5211	263
0Safe_safe_ACOCB_227963.5212	446
0Safe_safe_ACOCB_227963.5213	244
0Safe_safe_ACOCB_227963.5214	236
0Safe_safe_ACOCB_227963.5215	499
0Safe_safe_ACOCB_227963.5216	582
0Safe_safe_ACOCB_227963.5217	322
0Safe_safe_ACOCB_227963.5218	525
0Safe_safe_ACOCB_227963.5219	489
0Safe_safe_ACOCB_227963.5220	417
0Safe_safe_ACOCB_227963.5221	276
0Safe_safe_ACOCB_227963.5222	256
0Safe_safe_ACOCB_227963.5223	797
0Safe_safe_ACOCB_227963.5224	308
0Safe_safe_ACOCB_227963.5225	343
0Safe_safe_ACOCB_227963.5226	368
0Safe_safe_ACOCB_227963.5227	1117
0Safe_safe_ACOCB_227963.5228	321
0Safe_safe_ACOCB_227963.5229	346
0Safe_safe_ACOCB_227963.5230	499
0Safe_safe_ACOCB_227963.5231	295
0Safe_safe_ACOCB_227963.5232	100
0Safe_safe_ACOCB_227963.5233	30
0Safe_safe_ACOCB_227963.5234	21
0Safe_safe_ACOCB_227963.5235	295
0Safe_safe_ACOCB_227963.5236	623
0Safe_safe_ACOCB_227963.5237	133
0Safe_safe_ACOCB_227963.5238	323
0Safe_safe_ACOCB_227963.5239	465
0Safe_safe_ACOCB_227963.5240	256
0Safe_safe_ACOCB_227963.5241	270
0Safe_safe_ACOCB_227963.5242	402
0Safe_safe_ACOCB_227963.5243	205
0Safe_safe_ACOCB_227963.5244	261
0Safe_safe_ACOCB_227963.5245	577
0Safe_safe_ACOCB_227963.5246	322
0Safe_safe_ACOCB_227963.5247	446
0Safe_safe_ACOCB_227963.5248	388
0Safe_safe_ACOCB_227963.5249	467
0Safe_safe_ACOCB_227963.5250	267
0Safe_safe_DTKPA_227963.6848	1
0Safe_safe_DTKPA_227963.7011	6
0Safe_safe_DTKPA_227963.7024	8
0Safe_safe_DTKPB_227963.7197	381
0Safe_safe_DTKPB_227963.7320	168
0Safe_safe_DTKPB_227963.7347	1
0Safe_safe_DTKPB_227963.7374	1
0Safe_safe_GEA_227963.3504	21
0Safe_safe_GEB_227963.3941	1
0Safe_safe_GEB_227963.3987	14
0Safe_safe_MPA_227963.4252	191
0Safe_safe_MPA_227963.4268	446
0Safe_safe_MPA_227963.4285	27
0Safe_safe_MPA_227963.4433	1
0Safe_safe_MPB_227963.5946	3
0Safe_safe_MU1A_227963.2000	3
0Safe_safe_MU1A_227963.2049	1
0Safe_safe_MU1B_227963.1046	4
0Safe_safe_MU1B_227963.945	3
0Safe_safe_MU1B_227963.971	2
0Safe_safe_MU2A_227963.2264	1
0Safe_safe_MU2A_227963.2425	2
0Safe_safe_MU2A_227963.2573	452
0Safe_safe_MU2A_227963.2580	12
0Safe_safe_SPA_227963.5292	6
0Safe_safe_SPA_227963.5294	301
0Safe_safe_SPA_227963.5499	191
0Safe_safe_SPA_227963.5572	191
0Safe_safe_SPB_227963.6326	7
0Safe_safe_TMMA_227963.2657	9
0Safe_safe_TMMA_227963.2837	10
0Safe_safe_TMMA_227963.2910	417
0Safe_safe_TMMB_227963.3039	500
0Safe_safe_TMMB_227963.3149	1
0Safe_safe_TMMB_227963.3268	1
0Safe_safe_TMMB_227963.3342	25
0Safe_safe_U1A_227963.6396	241
0Safe_safe_U1A_227963.6499	2
0Safe_safe_U1A_227963.6510	9
0Safe_safe_U1A_227963.6654	188
0Safe_safe_U1B_227963.386	8
0Safe_safe_U1B_227963.390	1
0Safe_safe_U1B_227963.393	10
0Safe_safe_U1B_227963.425	5
0Safe_safe_U1B_227963.453	1
0Safe_safe_U1B_227963.471	5
0Safe_safe_U1B_227963.474	3
0Safe_safe_U1B_227963.477	12
0Safe_safe_U1B_227963.487	2
0Safe_safe_U1B_227963.488	18
0Safe_safe_U1B_227963.514	1
0Safe_safe_U1B_227963.521	2
0Safe_safe_U1B_227963.530	3
0Safe_safe_U1B_227963.545	28
0Safe_safe_U1B_227963.550	4
0Safe_safe_U1B_227963.552	7
0Safe_safe_U1B_227963.561	319
0Safe_safe_U1B_227963.570	4
0Safe_safe_U1B_227963.592	216
0Safe_safe_U1B_227963.598	10
0Safe_safe_U1B_227963.602	4
0Safe_safe_U1B_227963.607	12
0Safe_safe_U1B_227963.609	8
0Safe_safe_U1B_227963.613	26
0Safe_safe_U1B_227963.638	7
0Safe_safe_U1B_227963.656	8
0Safe_safe_U1B_227963.660	4
0Safe_safe_U1B_227963.668	4
0Safe_safe_U1B_227963.670	13
0Safe_safe_U1B_227963.698	439
0Safe_safe_U1B_227963.703	4
0Safe_safe_U1B_227963.714	1
0Safe_safe_U1B_227963.726	1
0Safe_safe_U2A_227963.1688	314
0Safe_safe_U2B_227963.1249	4
0Safe_safe_U2B_227963.1291	3
0Safe_safe_U2B_227963.1491	471
ENSMUSG00000000028_Cdc45_ACOCB_163983.1	62
ENSMUSG00000000028_Cdc45_ACOCB_163984.2	116
ENSMUSG00000000028_Cdc45_ACOCB_163985.3	33
ENSMUSG00000000028_Cdc45_ACOCB_163986.4	661
ENSMUSG00000000028_Cdc45_ACOCB_163987.5	203
ENSMUSG00000000028_Cdc45_ACOCB_163988.6	382
ENSMUSG00000000028_Cdc45_ACOCB_163989.7	60
ENSMUSG00000000028_Cdc45_ACOCB_163990.8	134
ENSMUSG00000000028_Cdc45_ACOCB_163991.9	71
ENSMUSG00000000028_Cdc45_ACOCB_163992.10	299
ENSMUSG00000000056_Narf_GEB_139378.2	13
ENSMUSG00000000125_Wnt3_ACOCB_116291.1	449
ENSMUSG00000000125_Wnt3_ACOCB_116292.2	246
ENSMUSG00000000125_Wnt3_ACOCB_116293.3	1019
ENSMUSG00000000125_Wnt3_ACOCB_116294.4	1431
ENSMUSG00000000125_Wnt3_ACOCB_116295.5	575
ENSMUSG00000000125_Wnt3_ACOCB_116296.6	249
ENSMUSG00000000125_Wnt3_ACOCB_116297.7	687
ENSMUSG00000000125_Wnt3_ACOCB_116298.8	325
ENSMUSG00000000125_Wnt3_ACOCB_116299.9	766
ENSMUSG00000000125_Wnt3_ACOCB_116300.10	762
ENSMUSG00000000134_Tfe3_ACOCB_201790.1	651
ENSMUSG00000000134_Tfe3_ACOCB_201791.2	461
ENSMUSG00000000134_Tfe3_ACOCB_201792.3	619
ENSMUSG00000000134_Tfe3_ACOCB_201793.4	209
ENSMUSG00000000134_Tfe3_ACOCB_201794.5	721
ENSMUSG00000000134_Tfe3_ACOCB_201795.6	837
ENSMUSG00000000134_Tfe3_ACOCB_201796.7	396
ENSMUSG00000000134_Tfe3_ACOCB_201797.8	196
ENSMUSG00000000134_Tfe3_ACOCB_201798.9	550
ENSMUSG00000000134_Tfe3_ACOCB_201799.10	1067
ENSMUSG00000000148_Brat1_ACOCB_65027.1	202
ENSMUSG00000000148_Brat1_ACOCB_65028.2	112
ENSMUSG00000000148_Brat1_ACOCB_65029.3	677
ENSMUSG00000000148_Brat1_ACOCB_65030.4	221
ENSMUSG00000000148_Brat1_ACOCB_65031.5	112
ENSMUSG00000000148_Brat1_ACOCB_65032.6	208
ENSMUSG00000000148_Brat1_ACOCB_65033.7	503
ENSMUSG00000000148_Brat1_ACOCB_65034.8	199
ENSMUSG00000000148_Brat1_ACOCB_65035.9	317
ENSMUSG00000000148_Brat1_ACOCB_65036.10	377
ENSMUSG00000000167_Pih1d2_U1B_38911.4	1
ENSMUSG00000000171_Sdhd_ACOCB_91183.1	265
ENSMUSG00000000171_Sdhd_ACOCB_91184.2	361
ENSMUSG00000000171_Sdhd_ACOCB_91185.3	377
ENSMUSG00000000171_Sdhd_ACOCB_91186.4	499
ENSMUSG00000000171_Sdhd_ACOCB_91187.5	88
ENSMUSG00000000171_Sdhd_ACOCB_91188.6	81
ENSMUSG00000000171_Sdhd_ACOCB_91189.7	769
ENSMUSG00000000171_Sdhd_ACOCB_91190.8	58
ENSMUSG00000000171_Sdhd_ACOCB_91191.9	80
ENSMUSG00000000171_Sdhd_ACOCB_91192.10	155
ENSMUSG00000000182_Fgf23_ACOCB_167292.1	720
ENSMUSG00000000182_Fgf23_ACOCB_167293.2	519
ENSMUSG00000000182_Fgf23_ACOCB_167294.3	206
ENSMUSG00000000182_Fgf23_ACOCB_167295.4	238
ENSMUSG00000000182_Fgf23_ACOCB_167296.5	243
ENSMUSG00000000182_Fgf23_ACOCB_167297.6	452
ENSMUSG00000000182_Fgf23_ACOCB_167298.7	402
ENSMUSG00000000182_Fgf23_ACOCB_167299.8	415
ENSMUSG00000000182_Fgf23_ACOCB_167300.9	852
ENSMUSG00000000182_Fgf23_ACOCB_167301.10	614
ENSMUSG00000000184_Ccnd2_ACOCB_167312.1	434
ENSMUSG00000000184_Ccnd2_ACOCB_167313.2	866
ENSMUSG00000000184_Ccnd2_ACOCB_167314.3	244
ENSMUSG00000000184_Ccnd2_ACOCB_167315.4	873
ENSMUSG00000000184_Ccnd2_ACOCB_167316.5	241
ENSMUSG00000000184_Ccnd2_ACOCB_167317.6	319
ENSMUSG00000000184_Ccnd2_ACOCB_167318.7	734
ENSMUSG00000000184_Ccnd2_ACOCB_167319.8	1065
ENSMUSG00000000184_Ccnd2_ACOCB_167320.9	824
ENSMUSG00000000184_Ccnd2_ACOCB_167321.10	278
ENSMUSG00000000214_Th_ACOCB_174933.1	384
ENSMUSG00000000214_Th_ACOCB_174934.2	434
ENSMUSG00000000214_Th_ACOCB_174935.3	684
ENSMUSG00000000214_Th_ACOCB_174936.4	1163
ENSMUSG00000000214_Th_ACOCB_174937.5	147
ENSMUSG00000000214_Th_ACOCB_174938.6	441
ENSMUSG00000000214_Th_ACOCB_174939.7	702
ENSMUSG00000000214_Th_ACOCB_174940.8	924
ENSMUSG00000000214_Th_ACOCB_174941.9	303
ENSMUSG00000000214_Th_ACOCB_174942.10	800
ENSMUSG00000000223_Drp2_TMMB_187199.1	1
ENSMUSG00000000223_Drp2_TMMB_187203.5	1
ENSMUSG00000000223_Drp2_TMMB_187205.7	1
ENSMUSG00000000248_Clec2g_MU2A_126870.9	8
ENSMUSG00000000253_Gmpr_DTKPA_31031.10	4
ENSMUSG00000000282_Mnt_ACOCB_57837.1	1175
ENSMUSG00000000282_Mnt_ACOCB_57838.2	905
ENSMUSG00000000282_Mnt_ACOCB_57839.3	1391
ENSMUSG00000000282_Mnt_ACOCB_57840.4	941
ENSMUSG00000000282_Mnt_ACOCB_57841.5	516
ENSMUSG00000000282_Mnt_ACOCB_57842.6	447
ENSMUSG00000000282_Mnt_ACOCB_57843.7	515
ENSMUSG00000000282_Mnt_ACOCB_57844.8	477
ENSMUSG00000000282_Mnt_ACOCB_57845.9	693
ENSMUSG00000000282_Mnt_ACOCB_57846.10	342
ENSMUSG00000000290_Itgb2_ACOCB_152932.1	535
ENSMUSG00000000290_Itgb2_ACOCB_152933.2	415
ENSMUSG00000000290_Itgb2_ACOCB_152934.3	1038
ENSMUSG00000000290_Itgb2_ACOCB_152935.4	312
ENSMUSG00000000290_Itgb2_ACOCB_152936.5	629
ENSMUSG00000000290_Itgb2_ACOCB_152937.6	453
ENSMUSG00000000290_Itgb2_ACOCB_152938.7	486
ENSMUSG00000000290_Itgb2_ACOCB_152939.8	131
ENSMUSG00000000290_Itgb2_ACOCB_152940.9	636
ENSMUSG00000000290_Itgb2_ACOCB_152941.10	917
ENSMUSG00000000305_Cdh4_ACOCB_195514.1	364
ENSMUSG00000000305_Cdh4_ACOCB_195515.2	293
ENSMUSG00000000305_Cdh4_ACOCB_195516.3	893
ENSMUSG00000000305_Cdh4_ACOCB_195517.4	532
ENSMUSG00000000305_Cdh4_ACOCB_195518.5	374
ENSMUSG00000000305_Cdh4_ACOCB_195519.6	313
ENSMUSG00000000305_Cdh4_ACOCB_195520.7	390
ENSMUSG00000000305_Cdh4_ACOCB_195521.8	793
ENSMUSG00000000305_Cdh4_ACOCB_195522.9	351
ENSMUSG00000000305_Cdh4_ACOCB_195523.10	465
ENSMUSG00000000320_Alox12_ACOCB_114153.1	740
ENSMUSG00000000320_Alox12_ACOCB_114154.2	857
ENSMUSG00000000320_Alox12_ACOCB_114155.3	729
ENSMUSG00000000320_Alox12_ACOCB_114156.4	613
ENSMUSG00000000320_Alox12_ACOCB_114157.5	819
ENSMUSG00000000320_Alox12_ACOCB_114158.6	520
ENSMUSG00000000320_Alox12_ACOCB_114159.7	387
ENSMUSG00000000320_Alox12_ACOCB_114160.8	673
ENSMUSG00000000320_Alox12_ACOCB_114161.9	463
ENSMUSG00000000320_Alox12_ACOCB_114162.10	763
ENSMUSG00000000326_Comt_ACOCB_3914.1	181
ENSMUSG00000000326_Comt_ACOCB_3915.2	319
ENSMUSG00000000326_Comt_ACOCB_3916.3	369
ENSMUSG00000000326_Comt_ACOCB_3917.4	561
ENSMUSG00000000326_Comt_ACOCB_3918.5	413
ENSMUSG00000000326_Comt_ACOCB_3919.6	756
ENSMUSG00000000326_Comt_ACOCB_3920.7	254
ENSMUSG00000000326_Comt_ACOCB_3921.8	403
ENSMUSG00000000326_Comt_ACOCB_3922.9	729
ENSMUSG00000000326_Comt_ACOCB_3923.10	207
ENSMUSG00000000346_Dazap2_ACOCB_173593.1	493
ENSMUSG00000000346_Dazap2_ACOCB_173594.2	491
ENSMUSG00000000346_Dazap2_ACOCB_173595.3	291
ENSMUSG00000000346_Dazap2_ACOCB_173596.4	360
ENSMUSG00000000346_Dazap2_ACOCB_173597.5	201
ENSMUSG00000000346_Dazap2_ACOCB_173598.6	370
ENSMUSG00000000346_Dazap2_ACOCB_173599.7	491
ENSMUSG00000000346_Dazap2_ACOCB_173600.8	885
ENSMUSG00000000346_Dazap2_ACOCB_173601.9	604
ENSMUSG00000000346_Dazap2_ACOCB_173602.10	467
ENSMUSG00000000378_Ccm2_U1B_88990.7	18
ENSMUSG00000000381_Wap_ACOCB_62881.1	811
ENSMUSG00000000381_Wap_ACOCB_62882.2	599
ENSMUSG00000000381_Wap_ACOCB_62883.3	313
ENSMUSG00000000381_Wap_ACOCB_62884.4	509
ENSMUSG00000000381_Wap_ACOCB_62885.5	666
ENSMUSG00000000381_Wap_ACOCB_62886.6	342
ENSMUSG00000000381_Wap_ACOCB_62887.7	486
ENSMUSG00000000381_Wap_ACOCB_62888.8	441
ENSMUSG00000000381_Wap_ACOCB_62889.9	631
ENSMUSG00000000381_Wap_ACOCB_62890.10	388
ENSMUSG00000000385_Tmprss2_ACOCB_62901.1	412
ENSMUSG00000000385_Tmprss2_ACOCB_62902.2	653
ENSMUSG00000000385_Tmprss2_ACOCB_62903.3	803
ENSMUSG00000000385_Tmprss2_ACOCB_62904.4	1086
ENSMUSG00000000385_Tmprss2_ACOCB_62905.5	689
ENSMUSG00000000385_Tmprss2_ACOCB_62906.6	306
ENSMUSG00000000385_Tmprss2_ACOCB_62907.7	473
ENSMUSG00000000385_Tmprss2_ACOCB_62908.8	313
ENSMUSG00000000385_Tmprss2_ACOCB_62909.9	422
ENSMUSG00000000385_Tmprss2_ACOCB_62910.10	860
ENSMUSG00000000411_Tssk3_DTKPA_49155.3	11
ENSMUSG00000000420_Galnt1_DTKPA_184756.2	6
ENSMUSG00000000486_Sept1_ACOCB_133561.1	449
ENSMUSG00000000486_Sept1_ACOCB_133562.2	175
ENSMUSG00000000486_Sept1_ACOCB_133563.3	791
ENSMUSG00000000486_Sept1_ACOCB_133564.4	936
ENSMUSG00000000486_Sept1_ACOCB_133565.5	434
ENSMUSG00000000486_Sept1_ACOCB_133566.6	398
ENSMUSG00000000486_Sept1_ACOCB_133567.7	664
ENSMUSG00000000486_Sept1_ACOCB_133568.8	621
ENSMUSG00000000486_Sept1_ACOCB_133569.9	1063
ENSMUSG00000000486_Sept1_ACOCB_133570.10	390
ENSMUSG00000000555_Itga5_ACOCB_161760.1	1018
ENSMUSG00000000555_Itga5_ACOCB_161761.2	619
ENSMUSG00000000555_Itga5_ACOCB_161762.3	595
ENSMUSG00000000555_Itga5_ACOCB_161763.4	531
ENSMUSG00000000555_Itga5_ACOCB_161764.5	505
ENSMUSG00000000555_Itga5_ACOCB_161765.6	583
ENSMUSG00000000555_Itga5_ACOCB_161766.7	647
ENSMUSG00000000555_Itga5_ACOCB_161767.8	439
ENSMUSG00000000555_Itga5_ACOCB_161768.9	602
ENSMUSG00000000555_Itga5_ACOCB_161769.10	512
ENSMUSG00000000600_Krit1_ACOCB_37837.1	191
ENSMUSG00000000600_Krit1_ACOCB_37838.2	110
ENSMUSG00000000600_Krit1_ACOCB_37839.3	175
ENSMUSG00000000600_Krit1_ACOCB_37840.4	472
ENSMUSG00000000600_Krit1_ACOCB_37841.5	92
ENSMUSG00000000600_Krit1_ACOCB_37842.6	127
ENSMUSG00000000600_Krit1_ACOCB_37843.7	246
ENSMUSG00000000600_Krit1_ACOCB_37844.8	163
ENSMUSG00000000600_Krit1_ACOCB_37845.9	311
ENSMUSG00000000600_Krit1_ACOCB_37846.10	93
ENSMUSG00000000628_Hk2_DTKPA_207070.9	2
ENSMUSG00000000693_Loxl3_U1A_173484.2	4
ENSMUSG00000000706_Btn1a1_MPA_107849.5	1
ENSMUSG00000000740_Rpl13_TMMA_217571.7	13
ENSMUSG00000000740_Rpl13_TMMA_217572.8	13
ENSMUSG00000000743_Chmp1a_TMMB_217584.10	1
ENSMUSG00000000751_Rpa1_ACOCB_74024.1	5
ENSMUSG00000000751_Rpa1_ACOCB_74025.2	37
ENSMUSG00000000751_Rpa1_ACOCB_74026.3	5
ENSMUSG00000000751_Rpa1_ACOCB_74027.4	28
ENSMUSG00000000751_Rpa1_ACOCB_74028.5	371
ENSMUSG00000000751_Rpa1_ACOCB_74029.6	146
ENSMUSG00000000751_Rpa1_ACOCB_74030.7	332
ENSMUSG00000000751_Rpa1_ACOCB_74031.8	313
ENSMUSG00000000751_Rpa1_ACOCB_74032.9	305
ENSMUSG00000000751_Rpa1_ACOCB_74033.10	82
ENSMUSG00000000759_Tubgcp3_ACOCB_74004.1	387
ENSMUSG00000000759_Tubgcp3_ACOCB_74005.2	164
ENSMUSG00000000759_Tubgcp3_ACOCB_74006.3	261
ENSMUSG00000000759_Tubgcp3_ACOCB_74007.4	6
ENSMUSG00000000759_Tubgcp3_ACOCB_74008.5	495
ENSMUSG00000000759_Tubgcp3_ACOCB_74009.6	396
ENSMUSG00000000759_Tubgcp3_ACOCB_74010.7	518
ENSMUSG00000000759_Tubgcp3_ACOCB_74011.8	202
ENSMUSG00000000759_Tubgcp3_ACOCB_74012.9	195
ENSMUSG00000000759_Tubgcp3_ACOCB_74013.10	258
ENSMUSG00000000827_Tpd52l2_ACOCB_91363.1	1144
ENSMUSG00000000827_Tpd52l2_ACOCB_91364.2	291
ENSMUSG00000000827_Tpd52l2_ACOCB_91365.3	242
ENSMUSG00000000827_Tpd52l2_ACOCB_91366.4	630
ENSMUSG00000000827_Tpd52l2_ACOCB_91367.5	531
ENSMUSG00000000827_Tpd52l2_ACOCB_91368.6	531
ENSMUSG00000000827_Tpd52l2_ACOCB_91369.7	652
ENSMUSG00000000827_Tpd52l2_ACOCB_91370.8	112
ENSMUSG00000000827_Tpd52l2_ACOCB_91371.9	200
ENSMUSG00000000827_Tpd52l2_ACOCB_91372.10	197
ENSMUSG00000000869_Il4_ACOCB_209322.1	154
ENSMUSG00000000869_Il4_ACOCB_209323.2	552
ENSMUSG00000000869_Il4_ACOCB_209324.3	564
ENSMUSG00000000869_Il4_ACOCB_209325.4	437
ENSMUSG00000000869_Il4_ACOCB_209326.5	249
ENSMUSG00000000869_Il4_ACOCB_209327.6	873
ENSMUSG00000000869_Il4_ACOCB_209328.7	208
ENSMUSG00000000869_Il4_ACOCB_209329.8	123
ENSMUSG00000000869_Il4_ACOCB_209330.9	371
ENSMUSG00000000869_Il4_ACOCB_209331.10	369
ENSMUSG00000000902_Smarcb1_U1B_102465.6	2
ENSMUSG00000000957_Mmp14_ACOCB_76353.1	803
ENSMUSG00000000957_Mmp14_ACOCB_76354.2	696
ENSMUSG00000000957_Mmp14_ACOCB_76355.3	387
ENSMUSG00000000957_Mmp14_ACOCB_76356.4	960
ENSMUSG00000000957_Mmp14_ACOCB_76357.5	540
ENSMUSG00000000957_Mmp14_ACOCB_76358.6	469
ENSMUSG00000000957_Mmp14_ACOCB_76359.7	640
ENSMUSG00000000957_Mmp14_ACOCB_76360.8	544
ENSMUSG00000000957_Mmp14_ACOCB_76361.9	497
ENSMUSG00000000957_Mmp14_ACOCB_76362.10	335
ENSMUSG00000000976_Heatr6_U1A_18421.7	10
ENSMUSG00000001018_Snapin_U1B_106122.3	3
ENSMUSG00000001036_Epn2_ACOCA_80018.6	7
ENSMUSG00000001039_B9d1_U1B_164823.1	11
ENSMUSG00000001039_B9d1_U1B_164825.3	4
ENSMUSG00000001039_B9d1_U1B_164826.4	7
ENSMUSG00000001039_B9d1_U1B_164828.6	1
ENSMUSG00000001076_C1ql4_U1B_55228.4	16
ENSMUSG00000001127_Araf_DTKPB_152642.9	1
ENSMUSG00000001134_Uxt_ACOCB_67704.1	114
ENSMUSG00000001134_Uxt_ACOCB_67705.2	54
ENSMUSG00000001134_Uxt_ACOCB_67706.3	166
ENSMUSG00000001134_Uxt_ACOCB_67707.4	103
ENSMUSG00000001134_Uxt_ACOCB_67708.5	114
ENSMUSG00000001134_Uxt_ACOCB_67709.6	42
ENSMUSG00000001134_Uxt_ACOCB_67710.7	229
ENSMUSG00000001134_Uxt_ACOCB_67711.8	581
ENSMUSG00000001134_Uxt_ACOCB_67712.9	63
ENSMUSG00000001134_Uxt_ACOCB_67713.10	232
ENSMUSG00000001157_Gmcl1_ACOCB_9596.1	1209
ENSMUSG00000001157_Gmcl1_ACOCB_9597.2	635
ENSMUSG00000001157_Gmcl1_ACOCB_9598.3	523
ENSMUSG00000001157_Gmcl1_ACOCB_9599.4	604
ENSMUSG00000001157_Gmcl1_ACOCB_9600.5	494
ENSMUSG00000001157_Gmcl1_ACOCB_9601.6	787
ENSMUSG00000001157_Gmcl1_ACOCB_9602.7	335
ENSMUSG00000001157_Gmcl1_ACOCB_9603.8	197
ENSMUSG00000001157_Gmcl1_ACOCB_9604.9	239
ENSMUSG00000001157_Gmcl1_ACOCB_9605.10	854
ENSMUSG00000001228_Uhrf1_U1B_82815.2	7
ENSMUSG00000001281_Itgb7_MU1A_1850.7	3
ENSMUSG00000001289_Pfdn5_SPB_133463.3	3
ENSMUSG00000001379_Apbb3_SPA_163804.4	5
ENSMUSG00000001435_Col18a1_ACOCB_217386.1	418
ENSMUSG00000001435_Col18a1_ACOCB_217387.2	237
ENSMUSG00000001435_Col18a1_ACOCB_217388.3	839
ENSMUSG00000001435_Col18a1_ACOCB_217389.4	600
ENSMUSG00000001435_Col18a1_ACOCB_217390.5	892
ENSMUSG00000001435_Col18a1_ACOCB_217391.6	344
ENSMUSG00000001435_Col18a1_ACOCB_217392.7	538
ENSMUSG00000001435_Col18a1_ACOCB_217393.8	444
ENSMUSG00000001435_Col18a1_ACOCB_217394.9	22
ENSMUSG00000001435_Col18a1_ACOCB_217395.10	405
ENSMUSG00000001482_Def8_ACOCB_65567.1	320
ENSMUSG00000001482_Def8_ACOCB_65568.2	524
ENSMUSG00000001482_Def8_ACOCB_65569.3	318
ENSMUSG00000001482_Def8_ACOCB_65570.4	243
ENSMUSG00000001482_Def8_ACOCB_65571.5	442
ENSMUSG00000001482_Def8_ACOCB_65572.6	854
ENSMUSG00000001482_Def8_ACOCB_65573.7	946
ENSMUSG00000001482_Def8_ACOCB_65574.8	155
ENSMUSG00000001482_Def8_ACOCB_65575.9	479
ENSMUSG00000001482_Def8_ACOCB_65576.10	530
ENSMUSG00000001496_Nkx2-1_ACOCB_150674.1	664
ENSMUSG00000001496_Nkx2-1_ACOCB_150675.2	438
ENSMUSG00000001496_Nkx2-1_ACOCB_150676.3	755
ENSMUSG00000001496_Nkx2-1_ACOCB_150677.4	562
ENSMUSG00000001496_Nkx2-1_ACOCB_150678.5	553
ENSMUSG00000001496_Nkx2-1_ACOCB_150679.6	939
ENSMUSG00000001496_Nkx2-1_ACOCB_150680.7	720
ENSMUSG00000001496_Nkx2-1_ACOCB_150681.8	517
ENSMUSG00000001496_Nkx2-1_ACOCB_150682.9	337
ENSMUSG00000001496_Nkx2-1_ACOCB_150683.10	789
ENSMUSG00000001506_Col1a1_ACOCB_4294.1	217
ENSMUSG00000001506_Col1a1_ACOCB_4295.2	241
ENSMUSG00000001506_Col1a1_ACOCB_4296.3	428
ENSMUSG00000001506_Col1a1_ACOCB_4297.4	234
ENSMUSG00000001506_Col1a1_ACOCB_4298.5	626
ENSMUSG00000001506_Col1a1_ACOCB_4299.6	438
ENSMUSG00000001506_Col1a1_ACOCB_4300.7	465
ENSMUSG00000001506_Col1a1_ACOCB_4301.8	424
ENSMUSG00000001506_Col1a1_ACOCB_4302.9	1072
ENSMUSG00000001506_Col1a1_ACOCB_4303.10	423
ENSMUSG00000001525_Tubb5_ACOCB_127326.1	201
ENSMUSG00000001525_Tubb5_ACOCB_127327.2	63
ENSMUSG00000001525_Tubb5_ACOCB_127328.3	38
ENSMUSG00000001525_Tubb5_ACOCB_127329.4	504
ENSMUSG00000001525_Tubb5_ACOCB_127330.5	99
ENSMUSG00000001525_Tubb5_ACOCB_127331.6	140
ENSMUSG00000001525_Tubb5_ACOCB_127332.7	46
ENSMUSG00000001525_Tubb5_ACOCB_127333.8	126
ENSMUSG00000001525_Tubb5_ACOCB_127334.9	212
ENSMUSG00000001525_Tubb5_ACOCB_127335.10	121
ENSMUSG00000001604_Tcea3_ACOCB_18782.1	423
ENSMUSG00000001604_Tcea3_ACOCB_18783.2	369
ENSMUSG00000001604_Tcea3_ACOCB_18784.3	1010
ENSMUSG00000001604_Tcea3_ACOCB_18785.4	345
ENSMUSG00000001604_Tcea3_ACOCB_18786.5	269
ENSMUSG00000001604_Tcea3_ACOCB_18787.6	542
ENSMUSG00000001604_Tcea3_ACOCB_18788.7	111
ENSMUSG00000001604_Tcea3_ACOCB_18789.8	262
ENSMUSG00000001604_Tcea3_ACOCB_18790.9	654
ENSMUSG00000001604_Tcea3_ACOCB_18791.10	541
ENSMUSG00000001656_Hoxc11_ACOCB_127775.1	280
ENSMUSG00000001656_Hoxc11_ACOCB_127776.2	651
ENSMUSG00000001656_Hoxc11_ACOCB_127777.3	699
ENSMUSG00000001656_Hoxc11_ACOCB_127778.4	545
ENSMUSG00000001656_Hoxc11_ACOCB_127779.5	387
ENSMUSG00000001656_Hoxc11_ACOCB_127780.6	719
ENSMUSG00000001656_Hoxc11_ACOCB_127781.7	212
ENSMUSG00000001656_Hoxc11_ACOCB_127782.8	238
ENSMUSG00000001656_Hoxc11_ACOCB_127783.9	427
ENSMUSG00000001656_Hoxc11_ACOCB_127784.10	215
ENSMUSG00000001755_Coasy_ACOCB_117131.1	139
ENSMUSG00000001755_Coasy_ACOCB_117132.2	64
ENSMUSG00000001755_Coasy_ACOCB_117133.3	14
ENSMUSG00000001755_Coasy_ACOCB_117134.4	98
ENSMUSG00000001755_Coasy_ACOCB_117135.5	202
ENSMUSG00000001755_Coasy_ACOCB_117136.6	946
ENSMUSG00000001755_Coasy_ACOCB_117137.7	199
ENSMUSG00000001755_Coasy_ACOCB_117138.8	262
ENSMUSG00000001755_Coasy_ACOCB_117139.9	652
ENSMUSG00000001755_Coasy_ACOCB_117140.10	207
ENSMUSG00000001761_Smo_ACOCB_32764.1	724
ENSMUSG00000001761_Smo_ACOCB_32765.2	469
ENSMUSG00000001761_Smo_ACOCB_32766.3	687
ENSMUSG00000001761_Smo_ACOCB_32767.4	759
ENSMUSG00000001761_Smo_ACOCB_32768.5	843
ENSMUSG00000001761_Smo_ACOCB_32769.6	496
ENSMUSG00000001761_Smo_ACOCB_32770.7	288
ENSMUSG00000001761_Smo_ACOCB_32771.8	974
ENSMUSG00000001761_Smo_ACOCB_32772.9	965
ENSMUSG00000001761_Smo_ACOCB_32773.10	262
ENSMUSG00000001767_Crnkl1_ACOCB_32744.1	85
ENSMUSG00000001767_Crnkl1_ACOCB_32745.2	166
ENSMUSG00000001767_Crnkl1_ACOCB_32746.3	306
ENSMUSG00000001767_Crnkl1_ACOCB_32747.4	204
ENSMUSG00000001767_Crnkl1_ACOCB_32748.5	175
ENSMUSG00000001767_Crnkl1_ACOCB_32749.6	271
ENSMUSG00000001767_Crnkl1_ACOCB_32750.7	344
ENSMUSG00000001767_Crnkl1_ACOCB_32751.8	230
ENSMUSG00000001767_Crnkl1_ACOCB_32752.9	121
ENSMUSG00000001767_Crnkl1_ACOCB_32753.10	186
ENSMUSG00000001802_Lrp3_SPA_209097.6	1
ENSMUSG00000001819_Hoxd13_ACOCB_64987.1	900
ENSMUSG00000001819_Hoxd13_ACOCB_64988.2	506
ENSMUSG00000001819_Hoxd13_ACOCB_64989.3	955
ENSMUSG00000001819_Hoxd13_ACOCB_64990.4	1061
ENSMUSG00000001819_Hoxd13_ACOCB_64991.5	539
ENSMUSG00000001819_Hoxd13_ACOCB_64992.6	141
ENSMUSG00000001819_Hoxd13_ACOCB_64993.7	1075
ENSMUSG00000001819_Hoxd13_ACOCB_64994.8	291
ENSMUSG00000001819_Hoxd13_ACOCB_64995.9	385
ENSMUSG00000001819_Hoxd13_ACOCB_64996.10	606
ENSMUSG00000001833_Sept7_ACOCB_123934.1	135
ENSMUSG00000001833_Sept7_ACOCB_123935.2	597
ENSMUSG00000001833_Sept7_ACOCB_123936.3	309
ENSMUSG00000001833_Sept7_ACOCB_123937.4	118
ENSMUSG00000001833_Sept7_ACOCB_123938.5	170
ENSMUSG00000001833_Sept7_ACOCB_123939.6	119
ENSMUSG00000001833_Sept7_ACOCB_123940.7	141
ENSMUSG00000001833_Sept7_ACOCB_123941.8	212
ENSMUSG00000001833_Sept7_ACOCB_123942.9	78
ENSMUSG00000001833_Sept7_ACOCB_123943.10	82
ENSMUSG00000001870_Ltbp1_ACOCB_15154.1	689
ENSMUSG00000001870_Ltbp1_ACOCB_15155.2	544
ENSMUSG00000001870_Ltbp1_ACOCB_15156.3	360
ENSMUSG00000001870_Ltbp1_ACOCB_15157.4	603
ENSMUSG00000001870_Ltbp1_ACOCB_15158.5	288
ENSMUSG00000001870_Ltbp1_ACOCB_15159.6	303
ENSMUSG00000001870_Ltbp1_ACOCB_15160.7	420
ENSMUSG00000001870_Ltbp1_ACOCB_15161.8	208
ENSMUSG00000001870_Ltbp1_ACOCB_15162.9	713
ENSMUSG00000001870_Ltbp1_ACOCB_15163.10	276
ENSMUSG00000001924_Uba1_ACOCB_79530.1	120
ENSMUSG00000001924_Uba1_ACOCB_79531.2	23
ENSMUSG00000001924_Uba1_ACOCB_79532.3	334
ENSMUSG00000001924_Uba1_ACOCB_79533.4	93
ENSMUSG00000001924_Uba1_ACOCB_79534.5	247
ENSMUSG00000001924_Uba1_ACOCB_79535.6	72
ENSMUSG00000001924_Uba1_ACOCB_79536.7	69
ENSMUSG00000001924_Uba1_ACOCB_79537.8	51
ENSMUSG00000001924_Uba1_ACOCB_79538.9	24
ENSMUSG00000001924_Uba1_ACOCB_79539.10	5
ENSMUSG00000001943_Vsig2_U2B_21296.5	5
ENSMUSG00000001983_Taco1_TMMB_147188.6	1
ENSMUSG00000001985_Grik3_DTKPA_147200.8	11
ENSMUSG00000002015_Bcap31_SPA_113639.8	3
ENSMUSG00000002028_Kmt2a_U1B_139862.6	10
ENSMUSG00000002052_Supt6_U1B_4078.5	10
ENSMUSG00000002058_Unc119_ACOCB_4034.1	309
ENSMUSG00000002058_Unc119_ACOCB_4035.2	653
ENSMUSG00000002058_Unc119_ACOCB_4036.3	405
ENSMUSG00000002058_Unc119_ACOCB_4037.4	408
ENSMUSG00000002058_Unc119_ACOCB_4038.5	919
ENSMUSG00000002058_Unc119_ACOCB_4039.6	187
ENSMUSG00000002058_Unc119_ACOCB_4040.7	707
ENSMUSG00000002058_Unc119_ACOCB_4041.8	506
ENSMUSG00000002058_Unc119_ACOCB_4042.9	256
ENSMUSG00000002058_Unc119_ACOCB_4043.10	532
ENSMUSG00000002064_Sdf2_SPB_29296.4	3
ENSMUSG00000002083_Bbc3_ACOCB_190436.1	570
ENSMUSG00000002083_Bbc3_ACOCB_190437.2	208
ENSMUSG00000002083_Bbc3_ACOCB_190438.3	715
ENSMUSG00000002083_Bbc3_ACOCB_190439.4	509
ENSMUSG00000002083_Bbc3_ACOCB_190440.5	582
ENSMUSG00000002083_Bbc3_ACOCB_190441.6	631
ENSMUSG00000002083_Bbc3_ACOCB_190442.7	400
ENSMUSG00000002083_Bbc3_ACOCB_190443.8	567
ENSMUSG00000002083_Bbc3_ACOCB_190444.9	762
ENSMUSG00000002083_Bbc3_ACOCB_190445.10	1082
ENSMUSG00000002102_Psmc3_ACOCB_40265.1	111
ENSMUSG00000002102_Psmc3_ACOCB_40266.2	36
ENSMUSG00000002102_Psmc3_ACOCB_40267.3	48
ENSMUSG00000002102_Psmc3_ACOCB_40268.4	123
ENSMUSG00000002102_Psmc3_ACOCB_40269.5	768
ENSMUSG00000002102_Psmc3_ACOCB_40270.6	42
ENSMUSG00000002102_Psmc3_ACOCB_40271.7	128
ENSMUSG00000002102_Psmc3_ACOCB_40272.8	25
ENSMUSG00000002102_Psmc3_ACOCB_40273.9	4
ENSMUSG00000002102_Psmc3_ACOCB_40274.10	100
ENSMUSG00000002108_Nr1h3_ACOCB_40285.1	574
ENSMUSG00000002108_Nr1h3_ACOCB_40286.2	272
ENSMUSG00000002108_Nr1h3_ACOCB_40287.3	521
ENSMUSG00000002108_Nr1h3_ACOCB_40288.4	908
ENSMUSG00000002108_Nr1h3_ACOCB_40289.5	921
ENSMUSG00000002108_Nr1h3_ACOCB_40290.6	327
ENSMUSG00000002108_Nr1h3_ACOCB_40291.7	695
ENSMUSG00000002108_Nr1h3_ACOCB_40292.8	422
ENSMUSG00000002108_Nr1h3_ACOCB_40293.9	770
ENSMUSG00000002108_Nr1h3_ACOCB_40294.10	732
ENSMUSG00000002147_Stat6_U1A_150609.6	3
ENSMUSG00000002190_Clgn_ACOCB_116771.1	359
ENSMUSG00000002190_Clgn_ACOCB_116772.2	685
ENSMUSG00000002190_Clgn_ACOCB_116773.3	324
ENSMUSG00000002190_Clgn_ACOCB_116774.4	346
ENSMUSG00000002190_Clgn_ACOCB_116775.5	875
ENSMUSG00000002190_Clgn_ACOCB_116776.6	706
ENSMUSG00000002190_Clgn_ACOCB_116777.7	163
ENSMUSG00000002190_Clgn_ACOCB_116778.8	492
ENSMUSG00000002190_Clgn_ACOCB_116779.9	332
ENSMUSG00000002190_Clgn_ACOCB_116780.10	259
ENSMUSG00000002227_Mov10_U1A_116908.8	5
ENSMUSG00000002228_Ppm1j_ACOCB_116911.1	478
ENSMUSG00000002228_Ppm1j_ACOCB_116912.2	548
ENSMUSG00000002228_Ppm1j_ACOCB_116913.3	725
ENSMUSG00000002228_Ppm1j_ACOCB_116914.4	700
ENSMUSG00000002228_Ppm1j_ACOCB_116915.5	597
ENSMUSG00000002228_Ppm1j_ACOCB_116916.6	510
ENSMUSG00000002228_Ppm1j_ACOCB_116917.7	535
ENSMUSG00000002228_Ppm1j_ACOCB_116918.8	517
ENSMUSG00000002228_Ppm1j_ACOCB_116919.9	552
ENSMUSG00000002228_Ppm1j_ACOCB_116920.10	385
ENSMUSG00000002233_Rhoc_ACOCB_197012.1	487
ENSMUSG00000002233_Rhoc_ACOCB_197013.2	576
ENSMUSG00000002233_Rhoc_ACOCB_197014.3	645
ENSMUSG00000002233_Rhoc_ACOCB_197015.4	394
ENSMUSG00000002233_Rhoc_ACOCB_197016.5	433
ENSMUSG00000002233_Rhoc_ACOCB_197017.6	282
ENSMUSG00000002233_Rhoc_ACOCB_197018.7	625
ENSMUSG00000002233_Rhoc_ACOCB_197019.8	798
ENSMUSG00000002233_Rhoc_ACOCB_197020.9	576
ENSMUSG00000002233_Rhoc_ACOCB_197021.10	318
ENSMUSG00000002249_Tead3_ACOCB_168052.1	96
ENSMUSG00000002249_Tead3_ACOCB_168053.2	469
ENSMUSG00000002249_Tead3_ACOCB_168054.3	890
ENSMUSG00000002249_Tead3_ACOCB_168055.4	548
ENSMUSG00000002249_Tead3_ACOCB_168056.5	660
ENSMUSG00000002249_Tead3_ACOCB_168057.6	690
ENSMUSG00000002249_Tead3_ACOCB_168058.7	394
ENSMUSG00000002249_Tead3_ACOCB_168059.8	1037
ENSMUSG00000002249_Tead3_ACOCB_168060.9	216
ENSMUSG00000002249_Tead3_ACOCB_168061.10	406
ENSMUSG00000002257_Def6_ACOCB_83504.1	735
ENSMUSG00000002257_Def6_ACOCB_83505.2	924
ENSMUSG00000002257_Def6_ACOCB_83506.3	825
ENSMUSG00000002257_Def6_ACOCB_83507.4	736
ENSMUSG00000002257_Def6_ACOCB_83508.5	428
ENSMUSG00000002257_Def6_ACOCB_83509.6	331
ENSMUSG00000002257_Def6_ACOCB_83510.7	852
ENSMUSG00000002257_Def6_ACOCB_83511.8	254
ENSMUSG00000002257_Def6_ACOCB_83512.9	626
ENSMUSG00000002257_Def6_ACOCB_83513.10	422
ENSMUSG00000002307_Daxx_ACOCA_86313.9	6
ENSMUSG00000002326_Gmpr2_ACOCB_68579.1	350
ENSMUSG00000002326_Gmpr2_ACOCB_68580.2	596
ENSMUSG00000002326_Gmpr2_ACOCB_68581.3	346
ENSMUSG00000002326_Gmpr2_ACOCB_68582.4	408
ENSMUSG00000002326_Gmpr2_ACOCB_68583.5	397
ENSMUSG00000002326_Gmpr2_ACOCB_68584.6	364
ENSMUSG00000002326_Gmpr2_ACOCB_68585.7	366
ENSMUSG00000002326_Gmpr2_ACOCB_68586.8	463
ENSMUSG00000002326_Gmpr2_ACOCB_68587.9	135
ENSMUSG00000002326_Gmpr2_ACOCB_68588.10	425
ENSMUSG00000002346_Slc25a42_TMMB_10457.2	5
ENSMUSG00000002372_Ranbp3_TMMB_35558.2	1
ENSMUSG00000002393_Nr2f6_ACOCB_220526.1	512
ENSMUSG00000002393_Nr2f6_ACOCB_220527.2	874
ENSMUSG00000002393_Nr2f6_ACOCB_220528.3	717
ENSMUSG00000002393_Nr2f6_ACOCB_220529.4	1248
ENSMUSG00000002393_Nr2f6_ACOCB_220530.5	379
ENSMUSG00000002393_Nr2f6_ACOCB_220531.6	271
ENSMUSG00000002393_Nr2f6_ACOCB_220532.7	760
ENSMUSG00000002393_Nr2f6_ACOCB_220533.8	1213
ENSMUSG00000002393_Nr2f6_ACOCB_220534.9	103
ENSMUSG00000002393_Nr2f6_ACOCB_220535.10	578
ENSMUSG00000002396_Ocel1_U1B_220548.3	2
ENSMUSG00000002396_Ocel1_U1B_220554.9	4
ENSMUSG00000002413_Braf_DTKPA_93711.5	4
ENSMUSG00000002416_Ndufb2_ACOCB_106040.1	302
ENSMUSG00000002416_Ndufb2_ACOCB_106041.2	482
ENSMUSG00000002416_Ndufb2_ACOCB_106042.3	92
ENSMUSG00000002416_Ndufb2_ACOCB_106043.4	397
ENSMUSG00000002416_Ndufb2_ACOCB_106044.5	363
ENSMUSG00000002416_Ndufb2_ACOCB_106045.6	445
ENSMUSG00000002416_Ndufb2_ACOCB_106046.7	181
ENSMUSG00000002416_Ndufb2_ACOCB_106047.8	868
ENSMUSG00000002416_Ndufb2_ACOCB_106048.9	552
ENSMUSG00000002416_Ndufb2_ACOCB_106049.10	234
ENSMUSG00000002459_Rgs20_ACOCB_203859.1	804
ENSMUSG00000002459_Rgs20_ACOCB_203860.2	593
ENSMUSG00000002459_Rgs20_ACOCB_203861.3	603
ENSMUSG00000002459_Rgs20_ACOCB_203862.4	379
ENSMUSG00000002459_Rgs20_ACOCB_203863.5	256
ENSMUSG00000002459_Rgs20_ACOCB_203864.6	343
ENSMUSG00000002459_Rgs20_ACOCB_203865.7	321
ENSMUSG00000002459_Rgs20_ACOCB_203866.8	666
ENSMUSG00000002459_Rgs20_ACOCB_203867.9	330
ENSMUSG00000002459_Rgs20_ACOCB_203868.10	409
ENSMUSG00000002477_Snrpd1_U1B_145127.1	8
ENSMUSG00000002504_Slc9a3r2_U1A_215452.8	17
ENSMUSG00000002524_Puf60_GEB_46632.4	15
ENSMUSG00000002603_Tgfb1_ACOCB_37757.1	354
ENSMUSG00000002603_Tgfb1_ACOCB_37758.2	899
ENSMUSG00000002603_Tgfb1_ACOCB_37759.3	562
ENSMUSG00000002603_Tgfb1_ACOCB_37760.4	493
ENSMUSG00000002603_Tgfb1_ACOCB_37761.5	555
ENSMUSG00000002603_Tgfb1_ACOCB_37762.6	712
ENSMUSG00000002603_Tgfb1_ACOCB_37763.7	240
ENSMUSG00000002603_Tgfb1_ACOCB_37764.8	587
ENSMUSG00000002603_Tgfb1_ACOCB_37765.9	316
ENSMUSG00000002603_Tgfb1_ACOCB_37766.10	569
ENSMUSG00000002608_Ccdc97_U1B_37743.7	3
ENSMUSG00000002635_Pdcd2l_U1B_12822.7	14
ENSMUSG00000002728_Naa20_ACOCB_48803.1	16
ENSMUSG00000002728_Naa20_ACOCB_48804.2	60
ENSMUSG00000002728_Naa20_ACOCB_48805.3	342
ENSMUSG00000002728_Naa20_ACOCB_48806.4	55
ENSMUSG00000002728_Naa20_ACOCB_48807.5	124
ENSMUSG00000002728_Naa20_ACOCB_48808.6	143
ENSMUSG00000002728_Naa20_ACOCB_48809.7	569
ENSMUSG00000002728_Naa20_ACOCB_48810.8	218
ENSMUSG00000002728_Naa20_ACOCB_48811.9	173
ENSMUSG00000002728_Naa20_ACOCB_48812.10	243
ENSMUSG00000002731_Prkra_ACOCB_133381.1	603
ENSMUSG00000002731_Prkra_ACOCB_133382.2	361
ENSMUSG00000002731_Prkra_ACOCB_133383.3	13
ENSMUSG00000002731_Prkra_ACOCB_133384.4	709
ENSMUSG00000002731_Prkra_ACOCB_133385.5	381
ENSMUSG00000002731_Prkra_ACOCB_133386.6	227
ENSMUSG00000002731_Prkra_ACOCB_133387.7	320
ENSMUSG00000002731_Prkra_ACOCB_133388.8	370
ENSMUSG00000002731_Prkra_ACOCB_133389.9	21
ENSMUSG00000002731_Prkra_ACOCB_133390.10	282
ENSMUSG00000002748_Baz1b_ACOCB_226055.1	353
ENSMUSG00000002748_Baz1b_ACOCB_226056.2	110
ENSMUSG00000002748_Baz1b_ACOCB_226057.3	226
ENSMUSG00000002748_Baz1b_ACOCB_226058.4	144
ENSMUSG00000002748_Baz1b_ACOCB_226059.5	10
ENSMUSG00000002748_Baz1b_ACOCB_226060.6	170
ENSMUSG00000002748_Baz1b_ACOCB_226061.7	149
ENSMUSG00000002748_Baz1b_ACOCB_226062.8	93
ENSMUSG00000002748_Baz1b_ACOCB_226063.9	477
ENSMUSG00000002748_Baz1b_ACOCB_226064.10	220
ENSMUSG00000002768_Mea1_U1B_167082.1	8
ENSMUSG00000002799_Jag2_ACOCB_184385.1	791
ENSMUSG00000002799_Jag2_ACOCB_184386.2	673
ENSMUSG00000002799_Jag2_ACOCB_184387.3	669
ENSMUSG00000002799_Jag2_ACOCB_184388.4	717
ENSMUSG00000002799_Jag2_ACOCB_184389.5	623
ENSMUSG00000002799_Jag2_ACOCB_184390.6	976
ENSMUSG00000002799_Jag2_ACOCB_184391.7	693
ENSMUSG00000002799_Jag2_ACOCB_184392.8	289
ENSMUSG00000002799_Jag2_ACOCB_184393.9	881
ENSMUSG00000002799_Jag2_ACOCB_184394.10	491
ENSMUSG00000002814_Top3a_ACOCB_40566.2	320
ENSMUSG00000002814_Top3a_ACOCB_40567.3	123
ENSMUSG00000002814_Top3a_ACOCB_40568.4	14
ENSMUSG00000002814_Top3a_ACOCB_40569.5	862
ENSMUSG00000002814_Top3a_ACOCB_40570.6	387
ENSMUSG00000002814_Top3a_ACOCB_40571.7	188
ENSMUSG00000002814_Top3a_ACOCB_40572.8	317
ENSMUSG00000002814_Top3a_ACOCB_40573.9	154
ENSMUSG00000002814_Top3a_ACOCB_40574.10	32
ENSMUSG00000002835_Chaf1a_ACOCB_209856.1	261
ENSMUSG00000002835_Chaf1a_ACOCB_209857.2	303
ENSMUSG00000002835_Chaf1a_ACOCB_209858.3	251
ENSMUSG00000002835_Chaf1a_ACOCB_209859.4	229
ENSMUSG00000002835_Chaf1a_ACOCB_209860.5	34
ENSMUSG00000002835_Chaf1a_ACOCB_209861.6	467
ENSMUSG00000002835_Chaf1a_ACOCB_209862.7	385
ENSMUSG00000002835_Chaf1a_ACOCB_209863.8	116
ENSMUSG00000002835_Chaf1a_ACOCB_209864.9	108
ENSMUSG00000002835_Chaf1a_ACOCB_209865.10	270
ENSMUSG00000002870_Mcm2_ACOCB_99713.1	299
ENSMUSG00000002870_Mcm2_ACOCB_99714.2	84
ENSMUSG00000002870_Mcm2_ACOCB_99715.3	77
ENSMUSG00000002870_Mcm2_ACOCB_99716.4	308
ENSMUSG00000002870_Mcm2_ACOCB_99717.5	435
ENSMUSG00000002870_Mcm2_ACOCB_99718.6	104
ENSMUSG00000002870_Mcm2_ACOCB_99719.7	74
ENSMUSG00000002870_Mcm2_ACOCB_99720.8	73
ENSMUSG00000002870_Mcm2_ACOCB_99721.9	530
ENSMUSG00000002870_Mcm2_ACOCB_99722.10	98
ENSMUSG00000002983_Relb_ACOCB_203999.1	544
ENSMUSG00000002983_Relb_ACOCB_204000.2	440
ENSMUSG00000002983_Relb_ACOCB_204001.3	113
ENSMUSG00000002983_Relb_ACOCB_204002.4	575
ENSMUSG00000002983_Relb_ACOCB_204003.5	658
ENSMUSG00000002983_Relb_ACOCB_204004.6	349
ENSMUSG00000002983_Relb_ACOCB_204005.7	496
ENSMUSG00000002983_Relb_ACOCB_204006.8	608
ENSMUSG00000002983_Relb_ACOCB_204007.9	379
ENSMUSG00000002983_Relb_ACOCB_204008.10	817
ENSMUSG00000002996_Hbp1_ACOCB_60195.1	424
ENSMUSG00000002996_Hbp1_ACOCB_60196.2	183
ENSMUSG00000002996_Hbp1_ACOCB_60197.3	411
ENSMUSG00000002996_Hbp1_ACOCB_60198.4	503
ENSMUSG00000002996_Hbp1_ACOCB_60199.5	384
ENSMUSG00000002996_Hbp1_ACOCB_60200.6	666
ENSMUSG00000002996_Hbp1_ACOCB_60201.7	380
ENSMUSG00000002996_Hbp1_ACOCB_60202.8	524
ENSMUSG00000002996_Hbp1_ACOCB_60203.9	163
ENSMUSG00000002996_Hbp1_ACOCB_60204.10	1096
ENSMUSG00000003037_Rab8a_ACOCB_12525.1	103
ENSMUSG00000003037_Rab8a_ACOCB_12526.2	474
ENSMUSG00000003037_Rab8a_ACOCB_12527.3	856
ENSMUSG00000003037_Rab8a_ACOCB_12528.4	439
ENSMUSG00000003037_Rab8a_ACOCB_12529.5	240
ENSMUSG00000003037_Rab8a_ACOCB_12530.6	82
ENSMUSG00000003037_Rab8a_ACOCB_12531.7	297
ENSMUSG00000003037_Rab8a_ACOCB_12532.8	215
ENSMUSG00000003037_Rab8a_ACOCB_12533.9	600
ENSMUSG00000003037_Rab8a_ACOCB_12534.10	729
ENSMUSG00000003072_Atp5d_ACOCB_129634.1	378
ENSMUSG00000003072_Atp5d_ACOCB_129635.2	221
ENSMUSG00000003072_Atp5d_ACOCB_129636.3	236
ENSMUSG00000003072_Atp5d_ACOCB_129637.4	156
ENSMUSG00000003072_Atp5d_ACOCB_129638.5	105
ENSMUSG00000003072_Atp5d_ACOCB_129639.6	131
ENSMUSG00000003072_Atp5d_ACOCB_129640.7	44
ENSMUSG00000003072_Atp5d_ACOCB_129641.8	618
ENSMUSG00000003072_Atp5d_ACOCB_129642.9	618
ENSMUSG00000003072_Atp5d_ACOCB_129643.10	79
ENSMUSG00000003131_Pafah1b2_ACOCB_118622.1	586
ENSMUSG00000003131_Pafah1b2_ACOCB_118623.2	337
ENSMUSG00000003131_Pafah1b2_ACOCB_118624.3	136
ENSMUSG00000003131_Pafah1b2_ACOCB_118625.4	627
ENSMUSG00000003131_Pafah1b2_ACOCB_118626.5	371
ENSMUSG00000003131_Pafah1b2_ACOCB_118627.6	89
ENSMUSG00000003131_Pafah1b2_ACOCB_118628.7	186
ENSMUSG00000003131_Pafah1b2_ACOCB_118629.8	344
ENSMUSG00000003131_Pafah1b2_ACOCB_118630.9	60
ENSMUSG00000003131_Pafah1b2_ACOCB_118631.10	430
ENSMUSG00000003135_Cnot11_U1B_118646.5	1
ENSMUSG00000003190_Bcl2l12_ACOCB_67424.1	336
ENSMUSG00000003190_Bcl2l12_ACOCB_67425.2	372
ENSMUSG00000003190_Bcl2l12_ACOCB_67426.3	639
ENSMUSG00000003190_Bcl2l12_ACOCB_67427.4	502
ENSMUSG00000003190_Bcl2l12_ACOCB_67428.5	227
ENSMUSG00000003190_Bcl2l12_ACOCB_67429.6	464
ENSMUSG00000003190_Bcl2l12_ACOCB_67430.7	821
ENSMUSG00000003190_Bcl2l12_ACOCB_67431.8	580
ENSMUSG00000003190_Bcl2l12_ACOCB_67432.9	326
ENSMUSG00000003190_Bcl2l12_ACOCB_67433.10	262
ENSMUSG00000003206_Ebi3_U1B_126112.1	5
ENSMUSG00000003227_Edar_ACOCB_186279.1	428
ENSMUSG00000003227_Edar_ACOCB_186280.2	511
ENSMUSG00000003227_Edar_ACOCB_186281.3	565
ENSMUSG00000003227_Edar_ACOCB_186282.4	648
ENSMUSG00000003227_Edar_ACOCB_186283.5	875
ENSMUSG00000003227_Edar_ACOCB_186284.6	432
ENSMUSG00000003227_Edar_ACOCB_186285.7	769
ENSMUSG00000003227_Edar_ACOCB_186286.8	538
ENSMUSG00000003227_Edar_ACOCB_186287.9	329
ENSMUSG00000003227_Edar_ACOCB_186288.10	593
ENSMUSG00000003282_Plag1_ACOCB_118589.1	546
ENSMUSG00000003282_Plag1_ACOCB_118590.2	182
ENSMUSG00000003282_Plag1_ACOCB_118591.3	679
ENSMUSG00000003282_Plag1_ACOCB_118592.4	281
ENSMUSG00000003282_Plag1_ACOCB_118593.5	145
ENSMUSG00000003282_Plag1_ACOCB_118594.6	872
ENSMUSG00000003282_Plag1_ACOCB_118595.7	308
ENSMUSG00000003282_Plag1_ACOCB_118596.8	293
ENSMUSG00000003282_Plag1_ACOCB_118597.9	321
ENSMUSG00000003282_Plag1_ACOCB_118598.10	300
ENSMUSG00000003341_Atp8b3_MPA_166559.7	3
ENSMUSG00000003346_Abhd17a_ACOCB_166543.1	465
ENSMUSG00000003346_Abhd17a_ACOCB_166544.2	1169
ENSMUSG00000003346_Abhd17a_ACOCB_166545.3	453
ENSMUSG00000003346_Abhd17a_ACOCB_166546.4	671
ENSMUSG00000003346_Abhd17a_ACOCB_166547.5	497
ENSMUSG00000003346_Abhd17a_ACOCB_166548.6	358
ENSMUSG00000003346_Abhd17a_ACOCB_166549.7	821
ENSMUSG00000003346_Abhd17a_ACOCB_166550.8	464
ENSMUSG00000003346_Abhd17a_ACOCB_166551.9	698
ENSMUSG00000003346_Abhd17a_ACOCB_166552.10	769
ENSMUSG00000003379_Cd79a_ACOCB_23432.1	389
ENSMUSG00000003379_Cd79a_ACOCB_23433.2	433
ENSMUSG00000003379_Cd79a_ACOCB_23434.3	385
ENSMUSG00000003379_Cd79a_ACOCB_23435.4	113
ENSMUSG00000003379_Cd79a_ACOCB_23436.5	414
ENSMUSG00000003379_Cd79a_ACOCB_23437.6	574
ENSMUSG00000003379_Cd79a_ACOCB_23438.7	614
ENSMUSG00000003379_Cd79a_ACOCB_23439.8	381
ENSMUSG00000003379_Cd79a_ACOCB_23440.9	1222
ENSMUSG00000003379_Cd79a_ACOCB_23441.10	376
ENSMUSG00000003418_St8sia6_U1B_123020.4	15
ENSMUSG00000003418_St8sia6_U1B_123022.6	3
ENSMUSG00000003418_St8sia6_U1B_123025.9	12
ENSMUSG00000003423_Pih1d1_U1B_208375.5	21
ENSMUSG00000003435_Supt5_U1B_64180.1	2
ENSMUSG00000003435_Supt5_U1B_64183.4	8
ENSMUSG00000003469_Phyhip_U1B_85375.5	5
ENSMUSG00000003477_Inmt_ACOCB_189596.1	283
ENSMUSG00000003477_Inmt_ACOCB_189597.2	269
ENSMUSG00000003477_Inmt_ACOCB_189598.3	446
ENSMUSG00000003477_Inmt_ACOCB_189599.4	708
ENSMUSG00000003477_Inmt_ACOCB_189600.5	705
ENSMUSG00000003477_Inmt_ACOCB_189601.6	389
ENSMUSG00000003477_Inmt_ACOCB_189602.7	425
ENSMUSG00000003477_Inmt_ACOCB_189603.8	662
ENSMUSG00000003477_Inmt_ACOCB_189604.9	935
ENSMUSG00000003477_Inmt_ACOCB_189605.10	405
ENSMUSG00000003541_Ier3_ACOCB_19054.1	606
ENSMUSG00000003541_Ier3_ACOCB_19055.2	327
ENSMUSG00000003541_Ier3_ACOCB_19056.3	332
ENSMUSG00000003541_Ier3_ACOCB_19057.4	790
ENSMUSG00000003541_Ier3_ACOCB_19058.5	613
ENSMUSG00000003541_Ier3_ACOCB_19059.6	562
ENSMUSG00000003541_Ier3_ACOCB_19060.7	330
ENSMUSG00000003541_Ier3_ACOCB_19061.8	722
ENSMUSG00000003541_Ier3_ACOCB_19062.9	941
ENSMUSG00000003541_Ier3_ACOCB_19063.10	529
ENSMUSG00000003545_Fosb_ACOCB_19074.1	1002
ENSMUSG00000003545_Fosb_ACOCB_19075.2	603
ENSMUSG00000003545_Fosb_ACOCB_19076.3	265
ENSMUSG00000003545_Fosb_ACOCB_19077.4	182
ENSMUSG00000003545_Fosb_ACOCB_19078.5	793
ENSMUSG00000003545_Fosb_ACOCB_19079.6	460
ENSMUSG00000003545_Fosb_ACOCB_19080.7	312
ENSMUSG00000003545_Fosb_ACOCB_19081.8	626
ENSMUSG00000003545_Fosb_ACOCB_19082.9	166
ENSMUSG00000003545_Fosb_ACOCB_19083.10	459
ENSMUSG00000003546_Klc4_TMMB_78783.4	1
ENSMUSG00000003555_Cyp17a1_ACOCB_222244.1	125
ENSMUSG00000003555_Cyp17a1_ACOCB_222245.2	317
ENSMUSG00000003555_Cyp17a1_ACOCB_222246.3	843
ENSMUSG00000003555_Cyp17a1_ACOCB_222247.4	521
ENSMUSG00000003555_Cyp17a1_ACOCB_222248.5	258
ENSMUSG00000003555_Cyp17a1_ACOCB_222249.6	594
ENSMUSG00000003555_Cyp17a1_ACOCB_222250.7	460
ENSMUSG00000003555_Cyp17a1_ACOCB_222251.8	546
ENSMUSG00000003555_Cyp17a1_ACOCB_222252.9	315
ENSMUSG00000003555_Cyp17a1_ACOCB_222253.10	306
ENSMUSG00000003731_Kpna6_ACOCB_161201.1	242
ENSMUSG00000003731_Kpna6_ACOCB_161202.2	51
ENSMUSG00000003731_Kpna6_ACOCB_161203.3	332
ENSMUSG00000003731_Kpna6_ACOCB_161204.4	248
ENSMUSG00000003731_Kpna6_ACOCB_161205.5	463
ENSMUSG00000003731_Kpna6_ACOCB_161206.6	478
ENSMUSG00000003731_Kpna6_ACOCB_161207.7	569
ENSMUSG00000003731_Kpna6_ACOCB_161208.8	370
ENSMUSG00000003731_Kpna6_ACOCB_161209.9	329
ENSMUSG00000003731_Kpna6_ACOCB_161210.10	308
ENSMUSG00000003762_Adck4_DTKPB_136332.5	4
ENSMUSG00000003824_Syce2_U1A_638.4	3
ENSMUSG00000003873_Bax_ACOCB_203448.1	777
ENSMUSG00000003873_Bax_ACOCB_203449.2	363
ENSMUSG00000003873_Bax_ACOCB_203450.3	163
ENSMUSG00000003873_Bax_ACOCB_203451.4	261
ENSMUSG00000003873_Bax_ACOCB_203452.5	742
ENSMUSG00000003873_Bax_ACOCB_203453.6	630
ENSMUSG00000003873_Bax_ACOCB_203454.7	595
ENSMUSG00000003873_Bax_ACOCB_203455.8	400
ENSMUSG00000003873_Bax_ACOCB_203456.9	539
ENSMUSG00000003873_Bax_ACOCB_203457.10	458
ENSMUSG00000003949_Hlf_ACOCA_107277.8	3
ENSMUSG00000003974_Grm3_ACOCB_81954.1	325
ENSMUSG00000003974_Grm3_ACOCB_81955.2	365
ENSMUSG00000003974_Grm3_ACOCB_81956.3	170
ENSMUSG00000003974_Grm3_ACOCB_81957.4	234
ENSMUSG00000003974_Grm3_ACOCB_81958.5	222
ENSMUSG00000003974_Grm3_ACOCB_81959.6	580
ENSMUSG00000003974_Grm3_ACOCB_81960.7	609
ENSMUSG00000003974_Grm3_ACOCB_81961.8	561
ENSMUSG00000003974_Grm3_ACOCB_81962.9	547
ENSMUSG00000003974_Grm3_ACOCB_81963.10	1264
ENSMUSG00000004018_Fancl_ACOCB_78469.1	366
ENSMUSG00000004018_Fancl_ACOCB_78470.2	274
ENSMUSG00000004018_Fancl_ACOCB_78471.3	38
ENSMUSG00000004018_Fancl_ACOCB_78472.4	356
ENSMUSG00000004018_Fancl_ACOCB_78473.5	281
ENSMUSG00000004018_Fancl_ACOCB_78474.6	323
ENSMUSG00000004018_Fancl_ACOCB_78475.7	1068
ENSMUSG00000004018_Fancl_ACOCB_78476.8	164
ENSMUSG00000004018_Fancl_ACOCB_78477.9	190
ENSMUSG00000004018_Fancl_ACOCB_78478.10	374
ENSMUSG00000004032_Gstm5_ACOCB_138118.1	520
ENSMUSG00000004032_Gstm5_ACOCB_138119.2	518
ENSMUSG00000004032_Gstm5_ACOCB_138120.3	547
ENSMUSG00000004032_Gstm5_ACOCB_138121.4	334
ENSMUSG00000004032_Gstm5_ACOCB_138122.5	605
ENSMUSG00000004032_Gstm5_ACOCB_138123.6	441
ENSMUSG00000004032_Gstm5_ACOCB_138124.7	157
ENSMUSG00000004032_Gstm5_ACOCB_138125.8	435
ENSMUSG00000004032_Gstm5_ACOCB_138126.9	359
ENSMUSG00000004032_Gstm5_ACOCB_138127.10	633
ENSMUSG00000004035_Gstm7_ACOCB_138098.1	615
ENSMUSG00000004035_Gstm7_ACOCB_138099.2	443
ENSMUSG00000004035_Gstm7_ACOCB_138100.3	419
ENSMUSG00000004035_Gstm7_ACOCB_138101.4	352
ENSMUSG00000004035_Gstm7_ACOCB_138102.5	513
ENSMUSG00000004035_Gstm7_ACOCB_138103.6	884
ENSMUSG00000004035_Gstm7_ACOCB_138104.7	844
ENSMUSG00000004035_Gstm7_ACOCB_138105.8	369
ENSMUSG00000004035_Gstm7_ACOCB_138106.9	949
ENSMUSG00000004035_Gstm7_ACOCB_138107.10	488
ENSMUSG00000004038_Gstm3_MU2A_138092.5	192
ENSMUSG00000004040_Stat3_U1A_45126.1	23
ENSMUSG00000004043_Stat5a_U1B_43905.10	19
ENSMUSG00000004071_Cdip1_ACOCB_20282.1	656
ENSMUSG00000004071_Cdip1_ACOCB_20283.2	607
ENSMUSG00000004071_Cdip1_ACOCB_20284.3	502
ENSMUSG00000004071_Cdip1_ACOCB_20285.4	973
ENSMUSG00000004071_Cdip1_ACOCB_20286.5	245
ENSMUSG00000004071_Cdip1_ACOCB_20287.6	288
ENSMUSG00000004071_Cdip1_ACOCB_20288.7	1004
ENSMUSG00000004071_Cdip1_ACOCB_20289.8	147
ENSMUSG00000004071_Cdip1_ACOCB_20290.9	366
ENSMUSG00000004071_Cdip1_ACOCB_20291.10	653
ENSMUSG00000004098_Col5a3_ACOCB_70339.1	417
ENSMUSG00000004098_Col5a3_ACOCB_70340.2	340
ENSMUSG00000004098_Col5a3_ACOCB_70341.3	272
ENSMUSG00000004098_Col5a3_ACOCB_70342.4	555
ENSMUSG00000004098_Col5a3_ACOCB_70343.5	482
ENSMUSG00000004098_Col5a3_ACOCB_70344.6	761
ENSMUSG00000004098_Col5a3_ACOCB_70345.7	110
ENSMUSG00000004098_Col5a3_ACOCB_70346.8	304
ENSMUSG00000004098_Col5a3_ACOCB_70347.9	637
ENSMUSG00000004098_Col5a3_ACOCB_70348.10	165
ENSMUSG00000004267_Eno2_ACOCB_102520.1	511
ENSMUSG00000004267_Eno2_ACOCB_102521.2	311
ENSMUSG00000004267_Eno2_ACOCB_102522.3	301
ENSMUSG00000004267_Eno2_ACOCB_102523.4	313
ENSMUSG00000004267_Eno2_ACOCB_102524.5	782
ENSMUSG00000004267_Eno2_ACOCB_102525.6	377
ENSMUSG00000004267_Eno2_ACOCB_102526.7	772
ENSMUSG00000004267_Eno2_ACOCB_102527.8	379
ENSMUSG00000004267_Eno2_ACOCB_102528.9	451
ENSMUSG00000004267_Eno2_ACOCB_102529.10	635
ENSMUSG00000004347_Pde1c_ACOCB_201750.1	338
ENSMUSG00000004347_Pde1c_ACOCB_201751.2	303
ENSMUSG00000004347_Pde1c_ACOCB_201752.3	912
ENSMUSG00000004347_Pde1c_ACOCB_201753.4	735
ENSMUSG00000004347_Pde1c_ACOCB_201754.5	303
ENSMUSG00000004347_Pde1c_ACOCB_201755.6	275
ENSMUSG00000004347_Pde1c_ACOCB_201756.7	361
ENSMUSG00000004347_Pde1c_ACOCB_201757.8	255
ENSMUSG00000004347_Pde1c_ACOCB_201758.9	213
ENSMUSG00000004347_Pde1c_ACOCB_201759.10	284
ENSMUSG00000004446_Bid_ACOCB_4254.1	1433
ENSMUSG00000004446_Bid_ACOCB_4255.2	867
ENSMUSG00000004446_Bid_ACOCB_4256.3	352
ENSMUSG00000004446_Bid_ACOCB_4257.4	707
ENSMUSG00000004446_Bid_ACOCB_4258.5	619
ENSMUSG00000004446_Bid_ACOCB_4259.6	602
ENSMUSG00000004446_Bid_ACOCB_4260.7	1433
ENSMUSG00000004446_Bid_ACOCB_4261.8	425
ENSMUSG00000004446_Bid_ACOCB_4262.9	192
ENSMUSG00000004446_Bid_ACOCB_4263.10	356
ENSMUSG00000004530_Coro1c_ACOCB_206504.1	849
ENSMUSG00000004530_Coro1c_ACOCB_206505.2	396
ENSMUSG00000004530_Coro1c_ACOCB_206506.3	653
ENSMUSG00000004530_Coro1c_ACOCB_206507.4	546
ENSMUSG00000004530_Coro1c_ACOCB_206508.5	156
ENSMUSG00000004530_Coro1c_ACOCB_206509.6	613
ENSMUSG00000004530_Coro1c_ACOCB_206510.7	301
ENSMUSG00000004530_Coro1c_ACOCB_206511.8	497
ENSMUSG00000004530_Coro1c_ACOCB_206512.9	878
ENSMUSG00000004530_Coro1c_ACOCB_206513.10	171
ENSMUSG00000004630_Pcp2_TMMB_107342.3	1
ENSMUSG00000004651_Tyr_ACOCB_48343.1	848
ENSMUSG00000004651_Tyr_ACOCB_48344.2	418
ENSMUSG00000004651_Tyr_ACOCB_48345.3	525
ENSMUSG00000004651_Tyr_ACOCB_48346.4	263
ENSMUSG00000004651_Tyr_ACOCB_48347.5	735
ENSMUSG00000004651_Tyr_ACOCB_48348.6	591
ENSMUSG00000004651_Tyr_ACOCB_48349.7	422
ENSMUSG00000004651_Tyr_ACOCB_48350.8	337
ENSMUSG00000004651_Tyr_ACOCB_48351.9	305
ENSMUSG00000004651_Tyr_ACOCB_48352.10	11
ENSMUSG00000004655_Aqp1_ACOCB_48363.1	108
ENSMUSG00000004655_Aqp1_ACOCB_48364.2	567
ENSMUSG00000004655_Aqp1_ACOCB_48365.3	576
ENSMUSG00000004655_Aqp1_ACOCB_48366.4	512
ENSMUSG00000004655_Aqp1_ACOCB_48367.5	452
ENSMUSG00000004655_Aqp1_ACOCB_48368.6	849
ENSMUSG00000004655_Aqp1_ACOCB_48369.7	399
ENSMUSG00000004655_Aqp1_ACOCB_48370.8	515
ENSMUSG00000004655_Aqp1_ACOCB_48371.9	391
ENSMUSG00000004655_Aqp1_ACOCB_48372.10	472
ENSMUSG00000004667_Polr2e_ACOCB_73448.2	37
ENSMUSG00000004667_Polr2e_ACOCB_73449.3	140
ENSMUSG00000004667_Polr2e_ACOCB_73450.4	25
ENSMUSG00000004667_Polr2e_ACOCB_73451.5	98
ENSMUSG00000004667_Polr2e_ACOCB_73452.6	295
ENSMUSG00000004667_Polr2e_ACOCB_73453.7	316
ENSMUSG00000004667_Polr2e_ACOCB_73454.8	57
ENSMUSG00000004667_Polr2e_ACOCB_73455.9	178
ENSMUSG00000004667_Polr2e_ACOCB_73456.10	148
ENSMUSG00000004668_Abca13_ACOCB_73467.1	624
ENSMUSG00000004668_Abca13_ACOCB_73468.2	466
ENSMUSG00000004668_Abca13_ACOCB_73469.3	706
ENSMUSG00000004668_Abca13_ACOCB_73470.4	153
ENSMUSG00000004668_Abca13_ACOCB_73471.5	329
ENSMUSG00000004668_Abca13_ACOCB_73472.6	112
ENSMUSG00000004668_Abca13_ACOCB_73473.7	155
ENSMUSG00000004668_Abca13_ACOCB_73474.8	497
ENSMUSG00000004668_Abca13_ACOCB_73475.9	314
ENSMUSG00000004668_Abca13_ACOCB_73476.10	66
ENSMUSG00000004815_Dgkq_DTKPB_20934.1	2
ENSMUSG00000004872_Pax3_ACOCB_189796.1	554
ENSMUSG00000004872_Pax3_ACOCB_189797.2	745
ENSMUSG00000004872_Pax3_ACOCB_189798.3	793
ENSMUSG00000004872_Pax3_ACOCB_189799.4	600
ENSMUSG00000004872_Pax3_ACOCB_189800.5	643
ENSMUSG00000004872_Pax3_ACOCB_189801.6	716
ENSMUSG00000004872_Pax3_ACOCB_189802.7	418
ENSMUSG00000004872_Pax3_ACOCB_189803.8	290
ENSMUSG00000004872_Pax3_ACOCB_189804.9	327
ENSMUSG00000004872_Pax3_ACOCB_189805.10	596
ENSMUSG00000004885_Crabp2_SPA_112853.10	4
ENSMUSG00000004895_Prcc_ACOCB_28414.1	196
ENSMUSG00000004895_Prcc_ACOCB_28415.2	248
ENSMUSG00000004895_Prcc_ACOCB_28416.3	322
ENSMUSG00000004895_Prcc_ACOCB_28417.4	250
ENSMUSG00000004895_Prcc_ACOCB_28418.5	389
ENSMUSG00000004895_Prcc_ACOCB_28419.6	685
ENSMUSG00000004895_Prcc_ACOCB_28420.7	356
ENSMUSG00000004895_Prcc_ACOCB_28421.8	333
ENSMUSG00000004895_Prcc_ACOCB_28422.9	306
ENSMUSG00000004895_Prcc_ACOCB_28423.10	183
ENSMUSG00000004939_Nmrk2_ACOCB_201130.1	506
ENSMUSG00000004939_Nmrk2_ACOCB_201131.2	435
ENSMUSG00000004939_Nmrk2_ACOCB_201132.3	667
ENSMUSG00000004939_Nmrk2_ACOCB_201133.4	737
ENSMUSG00000004939_Nmrk2_ACOCB_201134.5	757
ENSMUSG00000004939_Nmrk2_ACOCB_201135.6	835
ENSMUSG00000004939_Nmrk2_ACOCB_201136.7	320
ENSMUSG00000004939_Nmrk2_ACOCB_201137.8	452
ENSMUSG00000004939_Nmrk2_ACOCB_201138.9	597
ENSMUSG00000004939_Nmrk2_ACOCB_201139.10	212
ENSMUSG00000004980_Hnrnpa2b1_ACOCB_183405.1	88
ENSMUSG00000004980_Hnrnpa2b1_ACOCB_183406.2	311
ENSMUSG00000004980_Hnrnpa2b1_ACOCB_183407.3	64
ENSMUSG00000004980_Hnrnpa2b1_ACOCB_183408.4	143
ENSMUSG00000004980_Hnrnpa2b1_ACOCB_183409.5	149
ENSMUSG00000004980_Hnrnpa2b1_ACOCB_183410.6	299
ENSMUSG00000004980_Hnrnpa2b1_ACOCB_183411.7	308
ENSMUSG00000004980_Hnrnpa2b1_ACOCB_183412.8	82
ENSMUSG00000004980_Hnrnpa2b1_ACOCB_183413.9	51
ENSMUSG00000004980_Hnrnpa2b1_ACOCB_183414.10	452
ENSMUSG00000004994_Ccdc130_U1B_39493.9	1
ENSMUSG00000005057_Sh2b2_ACOCB_45930.1	863
ENSMUSG00000005057_Sh2b2_ACOCB_45931.2	1044
ENSMUSG00000005057_Sh2b2_ACOCB_45932.3	371
ENSMUSG00000005057_Sh2b2_ACOCB_45933.4	1020
ENSMUSG00000005057_Sh2b2_ACOCB_45934.5	886
ENSMUSG00000005057_Sh2b2_ACOCB_45935.6	923
ENSMUSG00000005057_Sh2b2_ACOCB_45936.7	800
ENSMUSG00000005057_Sh2b2_ACOCB_45937.8	859
ENSMUSG00000005057_Sh2b2_ACOCB_45938.9	927
ENSMUSG00000005057_Sh2b2_ACOCB_45939.10	305
ENSMUSG00000005078_Jkamp_ACOCB_105151.1	159
ENSMUSG00000005078_Jkamp_ACOCB_105152.2	426
ENSMUSG00000005078_Jkamp_ACOCB_105153.3	138
ENSMUSG00000005078_Jkamp_ACOCB_105154.4	276
ENSMUSG00000005078_Jkamp_ACOCB_105155.5	363
ENSMUSG00000005078_Jkamp_ACOCB_105156.6	641
ENSMUSG00000005078_Jkamp_ACOCB_105157.7	485
ENSMUSG00000005078_Jkamp_ACOCB_105158.8	548
ENSMUSG00000005078_Jkamp_ACOCB_105159.9	611
ENSMUSG00000005078_Jkamp_ACOCB_105160.10	748
ENSMUSG00000005087_Cd44_ACOCB_87755.1	1254
ENSMUSG00000005087_Cd44_ACOCB_87756.2	547
ENSMUSG00000005087_Cd44_ACOCB_87757.3	374
ENSMUSG00000005087_Cd44_ACOCB_87758.4	620
ENSMUSG00000005087_Cd44_ACOCB_87759.5	529
ENSMUSG00000005087_Cd44_ACOCB_87760.6	405
ENSMUSG00000005087_Cd44_ACOCB_87761.7	354
ENSMUSG00000005087_Cd44_ACOCB_87762.8	395
ENSMUSG00000005087_Cd44_ACOCB_87763.9	353
ENSMUSG00000005087_Cd44_ACOCB_87764.10	684
ENSMUSG00000005103_Wdr1_ACOCB_10016.1	59
ENSMUSG00000005103_Wdr1_ACOCB_10017.2	168
ENSMUSG00000005103_Wdr1_ACOCB_10018.3	45
ENSMUSG00000005103_Wdr1_ACOCB_10019.4	402
ENSMUSG00000005103_Wdr1_ACOCB_10020.5	52
ENSMUSG00000005103_Wdr1_ACOCB_10021.6	95
ENSMUSG00000005103_Wdr1_ACOCB_10022.7	166
[truncated: 16,380 more rows]
