# Supplementary material for: Genome-scale CRISPR screening reveals that C3aR signaling is critical for rapid capture of fungi by macrophages
Source: PLoS Pathog. 2022 Sep 29;18(9):e1010237. doi: 10.1371/journal.ppat.1010237 (PMC9578593; doi:10.1371/journal.ppat.1010237)
Supplement: S1 Data — A ZIP archive of tables in CSV format giving counts for each sgRNA. File names indicate sub-library and experimental sample. (ZIP) [file ppat.1010237.s023.zip › DIR_MAIN/20180503_AC_TMMA_Un1_counts.csv]

0None_none_MU1A_227963.1930	58
0None_none_MU1A_227963.2058	16
0None_none_MU1A_227963.2142	5
0None_none_MU1A_227963.2164	18
0None_none_MU1B_227963.869	17
0None_none_MU1B_227963.907	18
0None_none_MU2A_227963.2618	14
0None_none_TMMA_227963.2626	1020
0None_none_TMMA_227963.2627	829
0None_none_TMMA_227963.2628	644
0None_none_TMMA_227963.2629	471
0None_none_TMMA_227963.2630	609
0None_none_TMMA_227963.2631	357
0None_none_TMMA_227963.2632	279
0None_none_TMMA_227963.2633	867
0None_none_TMMA_227963.2634	713
0None_none_TMMA_227963.2635	91
0None_none_TMMA_227963.2636	768
0None_none_TMMA_227963.2637	210
0None_none_TMMA_227963.2638	492
0None_none_TMMA_227963.2639	655
0None_none_TMMA_227963.2640	1201
0None_none_TMMA_227963.2641	621
0None_none_TMMA_227963.2642	1427
0None_none_TMMA_227963.2643	969
0None_none_TMMA_227963.2644	482
0None_none_TMMA_227963.2645	671
0None_none_TMMA_227963.2646	872
0None_none_TMMA_227963.2647	1320
0None_none_TMMA_227963.2648	735
0None_none_TMMA_227963.2649	266
0None_none_TMMA_227963.2650	1128
0None_none_TMMA_227963.2651	895
0None_none_TMMA_227963.2652	1342
0None_none_TMMA_227963.2653	154
0None_none_TMMA_227963.2654	814
0None_none_TMMA_227963.2655	1058
0None_none_TMMA_227963.2656	475
0None_none_TMMA_227963.2657	463
0None_none_TMMA_227963.2658	868
0None_none_TMMA_227963.2659	596
0None_none_TMMA_227963.2660	767
0None_none_TMMA_227963.2661	1508
0None_none_TMMA_227963.2662	1052
0None_none_TMMA_227963.2663	691
0None_none_TMMA_227963.2664	862
0None_none_TMMA_227963.2665	505
0None_none_TMMA_227963.2666	507
0None_none_TMMA_227963.2667	749
0None_none_TMMA_227963.2668	717
0None_none_TMMA_227963.2669	806
0None_none_TMMA_227963.2670	281
0None_none_TMMA_227963.2671	182
0None_none_TMMA_227963.2672	751
0None_none_TMMA_227963.2673	451
0None_none_TMMA_227963.2674	513
0None_none_TMMA_227963.2675	583
0None_none_TMMA_227963.2676	834
0None_none_TMMA_227963.2677	325
0None_none_TMMA_227963.2678	868
0None_none_TMMA_227963.2679	890
0None_none_TMMA_227963.2680	446
0None_none_TMMA_227963.2681	1006
0None_none_TMMA_227963.2682	1105
0None_none_TMMA_227963.2683	335
0None_none_TMMA_227963.2684	381
0None_none_TMMA_227963.2685	852
0None_none_TMMA_227963.2686	735
0None_none_TMMA_227963.2687	420
0None_none_TMMA_227963.2688	411
0None_none_TMMA_227963.2689	795
0None_none_TMMA_227963.2690	586
0None_none_TMMA_227963.2691	824
0None_none_TMMA_227963.2692	14
0None_none_TMMA_227963.2693	1027
0None_none_TMMA_227963.2694	342
0None_none_TMMA_227963.2695	720
0None_none_TMMA_227963.2696	881
0None_none_TMMA_227963.2697	174
0None_none_TMMA_227963.2698	879
0None_none_TMMA_227963.2699	559
0None_none_TMMA_227963.2700	621
0None_none_TMMA_227963.2701	258
0None_none_TMMA_227963.2702	655
0None_none_TMMA_227963.2703	2091
0None_none_TMMA_227963.2704	1025
0None_none_TMMA_227963.2705	674
0None_none_TMMA_227963.2706	1634
0None_none_TMMA_227963.2707	417
0None_none_TMMA_227963.2708	735
0None_none_TMMA_227963.2709	466
0None_none_TMMA_227963.2710	487
0None_none_TMMA_227963.2711	547
0None_none_TMMA_227963.2712	966
0None_none_TMMA_227963.2713	1086
0None_none_TMMA_227963.2714	650
0None_none_TMMA_227963.2715	1603
0None_none_TMMA_227963.2716	925
0None_none_TMMA_227963.2717	521
0None_none_TMMA_227963.2718	1022
0None_none_TMMA_227963.2719	389
0None_none_TMMA_227963.2720	321
0None_none_TMMA_227963.2721	983
0None_none_TMMA_227963.2722	332
0None_none_TMMA_227963.2723	1364
0None_none_TMMA_227963.2724	204
0None_none_TMMA_227963.2725	900
0None_none_TMMA_227963.2726	1179
0None_none_TMMA_227963.2727	419
0None_none_TMMA_227963.2728	1610
0None_none_TMMA_227963.2729	1124
0None_none_TMMA_227963.2730	1237
0None_none_TMMA_227963.2731	767
0None_none_TMMA_227963.2732	913
0None_none_TMMA_227963.2733	475
0None_none_TMMA_227963.2734	652
0None_none_TMMA_227963.2735	107
0None_none_TMMA_227963.2736	2054
0None_none_TMMA_227963.2737	424
0None_none_TMMA_227963.2738	573
0None_none_TMMA_227963.2739	726
0None_none_TMMA_227963.2740	1009
0None_none_TMMA_227963.2741	959
0None_none_TMMA_227963.2742	1244
0None_none_TMMA_227963.2743	950
0None_none_TMMA_227963.2744	1007
0None_none_TMMA_227963.2745	793
0None_none_TMMA_227963.2746	1460
0None_none_TMMA_227963.2747	1093
0None_none_TMMA_227963.2748	869
0None_none_TMMA_227963.2749	1188
0None_none_TMMA_227963.2750	867
0None_none_TMMA_227963.2751	897
0None_none_TMMA_227963.2752	430
0None_none_TMMA_227963.2753	631
0None_none_TMMA_227963.2754	624
0None_none_TMMA_227963.2755	845
0None_none_TMMA_227963.2756	932
0None_none_TMMA_227963.2757	717
0None_none_TMMA_227963.2758	208
0None_none_TMMA_227963.2759	653
0None_none_TMMA_227963.2760	1235
0None_none_TMMA_227963.2761	1159
0None_none_TMMA_227963.2762	1462
0None_none_TMMA_227963.2763	877
0None_none_TMMA_227963.2764	1274
0None_none_TMMA_227963.2765	776
0None_none_TMMA_227963.2766	826
0None_none_TMMA_227963.2767	209
0None_none_TMMA_227963.2768	600
0None_none_TMMA_227963.2769	612
0None_none_TMMA_227963.2770	524
0None_none_TMMA_227963.2771	942
0None_none_TMMA_227963.2772	846
0None_none_TMMA_227963.2773	675
0None_none_TMMA_227963.2774	550
0None_none_TMMA_227963.2775	733
0None_none_TMMA_227963.2776	721
0None_none_TMMA_227963.2777	699
0None_none_TMMA_227963.2778	973
0None_none_TMMA_227963.2779	342
0None_none_TMMA_227963.2780	1070
0None_none_TMMA_227963.2781	1187
0None_none_TMMA_227963.2782	220
0None_none_TMMA_227963.2783	943
0None_none_TMMA_227963.2784	737
0None_none_TMMA_227963.2785	835
0None_none_TMMA_227963.2786	611
0None_none_TMMA_227963.2787	1143
0None_none_TMMA_227963.2788	380
0None_none_TMMA_227963.2789	527
0None_none_TMMA_227963.2790	640
0None_none_TMMA_227963.2791	979
0None_none_TMMA_227963.2792	441
0None_none_TMMA_227963.2793	701
0None_none_TMMA_227963.2794	1194
0None_none_TMMA_227963.2795	1302
0None_none_TMMA_227963.2796	769
0None_none_TMMA_227963.2797	1167
0None_none_TMMA_227963.2798	576
0None_none_TMMA_227963.2799	224
0None_none_TMMA_227963.2800	608
0None_none_TMMA_227963.2801	558
0None_none_TMMA_227963.2802	952
0None_none_TMMA_227963.2803	568
0None_none_TMMA_227963.2804	427
0None_none_TMMA_227963.2805	796
0None_none_TMMA_227963.2806	927
0None_none_TMMA_227963.2807	470
0None_none_TMMA_227963.2808	882
0None_none_TMMA_227963.2809	777
0None_none_TMMA_227963.2810	1067
0None_none_TMMA_227963.2811	565
0None_none_TMMA_227963.2812	538
0None_none_TMMA_227963.2813	560
0None_none_TMMA_227963.2814	344
0None_none_TMMA_227963.2815	483
0None_none_TMMA_227963.2816	932
0None_none_TMMA_227963.2817	873
0None_none_TMMA_227963.2818	356
0None_none_TMMA_227963.2819	707
0None_none_TMMA_227963.2821	1095
0None_none_TMMA_227963.2822	1042
0None_none_TMMA_227963.2823	235
0None_none_TMMA_227963.2824	373
0None_none_TMMA_227963.2825	806
0None_none_TMMA_227963.2826	181
0None_none_TMMA_227963.2827	248
0None_none_TMMA_227963.2828	1192
0None_none_TMMA_227963.2829	632
0None_none_TMMA_227963.2830	1113
0None_none_TMMA_227963.2831	337
0None_none_TMMA_227963.2832	402
0None_none_TMMA_227963.2833	309
0None_none_TMMA_227963.2834	738
0None_none_TMMA_227963.2835	1359
0None_none_TMMA_227963.2836	640
0None_none_TMMA_227963.2837	586
0None_none_TMMA_227963.2838	472
0None_none_TMMA_227963.2839	432
0None_none_TMMA_227963.2840	475
0None_none_TMMA_227963.2841	747
0None_none_TMMA_227963.2842	1355
0None_none_TMMA_227963.2843	260
0None_none_TMMA_227963.2844	742
0None_none_TMMA_227963.2845	1292
0None_none_TMMA_227963.2846	609
0None_none_TMMA_227963.2847	65
0None_none_TMMA_227963.2848	1069
0None_none_TMMA_227963.2849	254
0None_none_TMMA_227963.2850	659
0None_none_TMMA_227963.2851	1112
0None_none_TMMA_227963.2852	550
0None_none_TMMA_227963.2853	477
0None_none_TMMA_227963.2854	1569
0None_none_TMMA_227963.2855	1551
0None_none_TMMA_227963.2856	669
0None_none_TMMA_227963.2857	1466
0None_none_TMMA_227963.2858	383
0None_none_TMMA_227963.2859	736
0None_none_TMMA_227963.2860	471
0None_none_TMMA_227963.2861	731
0None_none_TMMA_227963.2862	641
0None_none_TMMA_227963.2863	1353
0None_none_TMMA_227963.2864	1122
0None_none_TMMA_227963.2865	493
0None_none_TMMA_227963.2866	37
0None_none_TMMA_227963.2867	1630
0None_none_TMMA_227963.2868	623
0None_none_TMMA_227963.2869	996
0None_none_TMMA_227963.2870	862
0None_none_TMMA_227963.2871	1045
0None_none_TMMA_227963.2872	1257
0None_none_TMMA_227963.2873	363
0None_none_TMMA_227963.2874	1075
0None_none_TMMA_227963.2875	536
0None_none_TMMA_227963.2876	966
0None_none_TMMA_227963.2877	859
0None_none_TMMA_227963.2878	1567
0None_none_TMMA_227963.2879	651
0None_none_TMMA_227963.2880	158
0None_none_TMMA_227963.2881	517
0None_none_TMMA_227963.2882	417
0None_none_TMMA_227963.2883	1412
0None_none_TMMA_227963.2884	1400
0None_none_TMMA_227963.2885	1429
0None_none_TMMA_227963.2886	720
0None_none_TMMA_227963.2887	1805
0None_none_TMMA_227963.2888	822
0None_none_TMMA_227963.2889	1216
0None_none_TMMA_227963.2890	619
0None_none_TMMA_227963.2891	1312
0None_none_TMMA_227963.2892	338
0None_none_TMMA_227963.2893	415
0None_none_TMMA_227963.2894	1309
0None_none_TMMA_227963.2895	396
0None_none_TMMA_227963.2896	972
0None_none_TMMA_227963.2897	740
0None_none_TMMA_227963.2898	535
0None_none_TMMA_227963.2899	663
0None_none_TMMA_227963.2900	774
0None_none_TMMA_227963.2901	727
0None_none_TMMA_227963.2902	478
0None_none_TMMA_227963.2903	720
0None_none_TMMA_227963.2904	285
0None_none_TMMA_227963.2905	255
0None_none_TMMA_227963.2906	625
0None_none_TMMA_227963.2907	659
0None_none_TMMA_227963.2908	1034
0None_none_TMMA_227963.2909	962
0None_none_TMMA_227963.2910	718
0None_none_TMMA_227963.2911	447
0None_none_TMMA_227963.2912	1006
0None_none_TMMA_227963.2913	734
0None_none_TMMA_227963.2914	970
0None_none_TMMA_227963.2915	177
0None_none_TMMA_227963.2916	1180
0None_none_TMMA_227963.2917	920
0None_none_TMMA_227963.2918	1674
0None_none_TMMA_227963.2919	1346
0None_none_TMMA_227963.2920	606
0None_none_TMMA_227963.2921	922
0None_none_TMMA_227963.2922	330
0None_none_TMMA_227963.2923	765
0None_none_TMMA_227963.2924	962
0None_none_TMMA_227963.2925	441
0None_none_TMMA_227963.2926	840
0None_none_TMMA_227963.2927	567
0None_none_TMMA_227963.2928	683
0None_none_TMMA_227963.2929	792
0None_none_TMMA_227963.2930	1693
0None_none_TMMA_227963.2931	812
0None_none_TMMA_227963.2932	778
0None_none_TMMA_227963.2933	1198
0None_none_TMMA_227963.2934	524
0None_none_TMMA_227963.2935	996
0None_none_TMMA_227963.2936	867
0None_none_TMMA_227963.2937	1270
0None_none_TMMA_227963.2938	960
0None_none_TMMA_227963.2939	486
0None_none_TMMA_227963.2940	1409
0None_none_TMMA_227963.2941	763
0None_none_TMMA_227963.2942	393
0None_none_TMMA_227963.2943	810
0None_none_TMMA_227963.2944	1342
0None_none_TMMA_227963.2945	916
0None_none_TMMA_227963.2946	238
0None_none_TMMA_227963.2947	736
0None_none_TMMA_227963.2948	308
0None_none_TMMA_227963.2949	853
0None_none_TMMA_227963.2950	746
0None_none_TMMA_227963.2951	205
0None_none_TMMA_227963.2952	586
0None_none_TMMA_227963.2953	118
0None_none_TMMA_227963.2954	177
0None_none_TMMA_227963.2955	1431
0None_none_TMMA_227963.2956	1066
0None_none_TMMA_227963.2957	415
0None_none_TMMA_227963.2958	874
0None_none_TMMA_227963.2959	702
0None_none_TMMA_227963.2960	620
0None_none_TMMA_227963.2961	980
0None_none_TMMA_227963.2962	1127
0None_none_TMMA_227963.2963	810
0None_none_TMMA_227963.2964	1746
0None_none_TMMA_227963.2965	1196
0None_none_TMMA_227963.2966	861
0None_none_TMMA_227963.2967	589
0None_none_TMMA_227963.2968	335
0None_none_TMMA_227963.2969	435
0None_none_TMMA_227963.2970	917
0None_none_TMMA_227963.2971	812
0None_none_TMMA_227963.2972	1265
0None_none_TMMA_227963.2973	1240
0None_none_TMMA_227963.2974	812
0None_none_TMMA_227963.2975	256
0None_none_TMMA_227963.2976	845
0None_none_TMMA_227963.2977	340
0None_none_TMMA_227963.2978	3
0None_none_TMMA_227963.2979	255
0None_none_TMMA_227963.2980	925
0None_none_TMMA_227963.2981	854
0None_none_TMMA_227963.2982	593
0None_none_TMMA_227963.2983	696
0None_none_TMMA_227963.2984	1118
0None_none_TMMA_227963.2985	1505
0None_none_TMMA_227963.2986	1606
0None_none_TMMA_227963.2987	583
0None_none_TMMA_227963.2988	1239
0None_none_TMMA_227963.2989	564
0None_none_TMMA_227963.2990	558
0None_none_TMMA_227963.2991	496
0None_none_TMMA_227963.2992	251
0None_none_TMMA_227963.2993	572
0None_none_TMMA_227963.2994	1120
0None_none_TMMA_227963.2995	950
0None_none_TMMA_227963.2996	1794
0None_none_TMMA_227963.2997	499
0None_none_TMMA_227963.2998	760
0None_none_TMMA_227963.2999	523
0None_none_TMMA_227963.3000	263
0None_none_TMMB_227963.3159	11
0None_none_TMMB_227963.3298	24
0None_none_U1A_227963.6502	1
0None_none_U2A_227963.1512	7
0None_none_U2A_227963.1677	22
0None_none_U2A_227963.1748	18
0None_none_U2B_227963.1167	9
0None_none_U2B_227963.1173	8
0None_none_U2B_227963.1392	92
0Safe_safe_ACOCA_227963.4776	418
0Safe_safe_ACOCA_227963.4870	841
0Safe_safe_DTKPA_227963.7098	7
0Safe_safe_GEB_227963.4040	615
0Safe_safe_MPA_227963.4470	801
0Safe_safe_MPA_227963.4488	709
0Safe_safe_MPB_227963.5778	388
0Safe_safe_MPB_227963.5923	358
0Safe_safe_MU1A_227963.1926	1012
0Safe_safe_MU1A_227963.1959	609
0Safe_safe_MU1A_227963.2199	6
0Safe_safe_MU1B_227963.998	7
0Safe_safe_MU2A_227963.2302	1
0Safe_safe_MU2A_227963.2388	7
0Safe_safe_MU2A_227963.2454	747
0Safe_safe_MU2A_227963.2547	38
0Safe_safe_MU2A_227963.2548	731
0Safe_safe_SPA_227963.5342	977
0Safe_safe_TMMA_227963.2626	389
0Safe_safe_TMMA_227963.2627	473
0Safe_safe_TMMA_227963.2628	859
0Safe_safe_TMMA_227963.2629	258
0Safe_safe_TMMA_227963.2630	507
0Safe_safe_TMMA_227963.2631	553
0Safe_safe_TMMA_227963.2632	733
0Safe_safe_TMMA_227963.2633	330
0Safe_safe_TMMA_227963.2634	285
0Safe_safe_TMMA_227963.2635	303
0Safe_safe_TMMA_227963.2636	309
0Safe_safe_TMMA_227963.2637	440
0Safe_safe_TMMA_227963.2638	576
0Safe_safe_TMMA_227963.2639	690
0Safe_safe_TMMA_227963.2640	332
0Safe_safe_TMMA_227963.2641	696
0Safe_safe_TMMA_227963.2642	141
0Safe_safe_TMMA_227963.2643	237
0Safe_safe_TMMA_227963.2644	1059
0Safe_safe_TMMA_227963.2645	900
0Safe_safe_TMMA_227963.2646	1064
0Safe_safe_TMMA_227963.2647	493
0Safe_safe_TMMA_227963.2648	397
0Safe_safe_TMMA_227963.2649	40
0Safe_safe_TMMA_227963.2650	256
0Safe_safe_TMMA_227963.2651	214
0Safe_safe_TMMA_227963.2652	390
0Safe_safe_TMMA_227963.2653	286
0Safe_safe_TMMA_227963.2654	575
0Safe_safe_TMMA_227963.2655	1028
0Safe_safe_TMMA_227963.2656	683
0Safe_safe_TMMA_227963.2657	1227
0Safe_safe_TMMA_227963.2658	746
0Safe_safe_TMMA_227963.2659	379
0Safe_safe_TMMA_227963.2660	566
0Safe_safe_TMMA_227963.2661	763
0Safe_safe_TMMA_227963.2662	681
0Safe_safe_TMMA_227963.2663	586
0Safe_safe_TMMA_227963.2664	346
0Safe_safe_TMMA_227963.2665	189
0Safe_safe_TMMA_227963.2666	465
0Safe_safe_TMMA_227963.2667	566
0Safe_safe_TMMA_227963.2668	376
0Safe_safe_TMMA_227963.2669	558
0Safe_safe_TMMA_227963.2670	935
0Safe_safe_TMMA_227963.2671	742
0Safe_safe_TMMA_227963.2672	952
0Safe_safe_TMMA_227963.2673	511
0Safe_safe_TMMA_227963.2674	641
0Safe_safe_TMMA_227963.2675	790
0Safe_safe_TMMA_227963.2676	1063
0Safe_safe_TMMA_227963.2677	571
0Safe_safe_TMMA_227963.2678	751
0Safe_safe_TMMA_227963.2679	308
0Safe_safe_TMMA_227963.2680	1008
0Safe_safe_TMMA_227963.2681	644
0Safe_safe_TMMA_227963.2682	1006
0Safe_safe_TMMA_227963.2683	748
0Safe_safe_TMMA_227963.2684	415
0Safe_safe_TMMA_227963.2685	870
0Safe_safe_TMMA_227963.2686	1013
0Safe_safe_TMMA_227963.2687	731
0Safe_safe_TMMA_227963.2688	684
0Safe_safe_TMMA_227963.2689	590
0Safe_safe_TMMA_227963.2690	917
0Safe_safe_TMMA_227963.2691	526
0Safe_safe_TMMA_227963.2692	1349
0Safe_safe_TMMA_227963.2693	715
0Safe_safe_TMMA_227963.2694	335
0Safe_safe_TMMA_227963.2695	499
0Safe_safe_TMMA_227963.2696	757
0Safe_safe_TMMA_227963.2697	424
0Safe_safe_TMMA_227963.2698	219
0Safe_safe_TMMA_227963.2699	1203
0Safe_safe_TMMA_227963.2700	977
0Safe_safe_TMMA_227963.2701	900
0Safe_safe_TMMA_227963.2702	1359
0Safe_safe_TMMA_227963.2703	351
0Safe_safe_TMMA_227963.2704	187
0Safe_safe_TMMA_227963.2705	674
0Safe_safe_TMMA_227963.2706	673
0Safe_safe_TMMA_227963.2707	795
0Safe_safe_TMMA_227963.2708	380
0Safe_safe_TMMA_227963.2709	99
0Safe_safe_TMMA_227963.2710	679
0Safe_safe_TMMA_227963.2711	502
0Safe_safe_TMMA_227963.2712	374
0Safe_safe_TMMA_227963.2713	493
0Safe_safe_TMMA_227963.2714	770
0Safe_safe_TMMA_227963.2715	636
0Safe_safe_TMMA_227963.2716	1281
0Safe_safe_TMMA_227963.2717	188
0Safe_safe_TMMA_227963.2718	279
0Safe_safe_TMMA_227963.2719	378
0Safe_safe_TMMA_227963.2720	525
0Safe_safe_TMMA_227963.2721	1243
0Safe_safe_TMMA_227963.2722	167
0Safe_safe_TMMA_227963.2723	990
0Safe_safe_TMMA_227963.2724	1281
0Safe_safe_TMMA_227963.2725	552
0Safe_safe_TMMA_227963.2726	1234
0Safe_safe_TMMA_227963.2727	934
0Safe_safe_TMMA_227963.2728	709
0Safe_safe_TMMA_227963.2729	410
0Safe_safe_TMMA_227963.2731	1026
0Safe_safe_TMMA_227963.2732	564
0Safe_safe_TMMA_227963.2733	512
0Safe_safe_TMMA_227963.2734	377
0Safe_safe_TMMA_227963.2735	543
0Safe_safe_TMMA_227963.2736	1074
0Safe_safe_TMMA_227963.2737	115
0Safe_safe_TMMA_227963.2738	358
0Safe_safe_TMMA_227963.2739	818
0Safe_safe_TMMA_227963.2740	841
0Safe_safe_TMMA_227963.2741	767
0Safe_safe_TMMA_227963.2742	221
0Safe_safe_TMMA_227963.2743	470
0Safe_safe_TMMA_227963.2744	655
0Safe_safe_TMMA_227963.2745	456
0Safe_safe_TMMA_227963.2746	1943
0Safe_safe_TMMA_227963.2747	779
0Safe_safe_TMMA_227963.2748	998
0Safe_safe_TMMA_227963.2749	641
0Safe_safe_TMMA_227963.2750	443
0Safe_safe_TMMA_227963.2751	436
0Safe_safe_TMMA_227963.2752	978
0Safe_safe_TMMA_227963.2753	805
0Safe_safe_TMMA_227963.2754	876
0Safe_safe_TMMA_227963.2755	553
0Safe_safe_TMMA_227963.2756	1154
0Safe_safe_TMMA_227963.2757	593
0Safe_safe_TMMA_227963.2758	752
0Safe_safe_TMMA_227963.2759	556
0Safe_safe_TMMA_227963.2760	572
0Safe_safe_TMMA_227963.2761	621
0Safe_safe_TMMA_227963.2762	1725
0Safe_safe_TMMA_227963.2763	483
0Safe_safe_TMMA_227963.2764	581
0Safe_safe_TMMA_227963.2765	424
0Safe_safe_TMMA_227963.2766	359
0Safe_safe_TMMA_227963.2767	571
0Safe_safe_TMMA_227963.2768	1037
0Safe_safe_TMMA_227963.2769	599
0Safe_safe_TMMA_227963.2770	915
0Safe_safe_TMMA_227963.2771	511
0Safe_safe_TMMA_227963.2772	850
0Safe_safe_TMMA_227963.2773	922
0Safe_safe_TMMA_227963.2774	555
0Safe_safe_TMMA_227963.2775	583
0Safe_safe_TMMA_227963.2776	615
0Safe_safe_TMMA_227963.2777	899
0Safe_safe_TMMA_227963.2778	229
0Safe_safe_TMMA_227963.2779	422
0Safe_safe_TMMA_227963.2780	729
0Safe_safe_TMMA_227963.2781	639
0Safe_safe_TMMA_227963.2782	416
0Safe_safe_TMMA_227963.2783	330
0Safe_safe_TMMA_227963.2784	543
0Safe_safe_TMMA_227963.2785	355
0Safe_safe_TMMA_227963.2786	677
0Safe_safe_TMMA_227963.2787	191
0Safe_safe_TMMA_227963.2788	270
0Safe_safe_TMMA_227963.2789	549
0Safe_safe_TMMA_227963.2790	757
0Safe_safe_TMMA_227963.2791	695
0Safe_safe_TMMA_227963.2792	259
0Safe_safe_TMMA_227963.2793	1012
0Safe_safe_TMMA_227963.2794	244
0Safe_safe_TMMA_227963.2795	628
0Safe_safe_TMMA_227963.2796	570
0Safe_safe_TMMA_227963.2797	446
0Safe_safe_TMMA_227963.2798	757
0Safe_safe_TMMA_227963.2799	646
0Safe_safe_TMMA_227963.2800	574
0Safe_safe_TMMA_227963.2801	409
0Safe_safe_TMMA_227963.2802	467
0Safe_safe_TMMA_227963.2803	338
0Safe_safe_TMMA_227963.2804	305
0Safe_safe_TMMA_227963.2805	127
0Safe_safe_TMMA_227963.2806	718
0Safe_safe_TMMA_227963.2807	583
0Safe_safe_TMMA_227963.2808	677
0Safe_safe_TMMA_227963.2809	471
0Safe_safe_TMMA_227963.2810	747
0Safe_safe_TMMA_227963.2811	1009
0Safe_safe_TMMA_227963.2812	218
0Safe_safe_TMMA_227963.2813	615
0Safe_safe_TMMA_227963.2814	490
0Safe_safe_TMMA_227963.2815	243
0Safe_safe_TMMA_227963.2816	331
0Safe_safe_TMMA_227963.2817	338
0Safe_safe_TMMA_227963.2818	1061
0Safe_safe_TMMA_227963.2819	491
0Safe_safe_TMMA_227963.2820	527
0Safe_safe_TMMA_227963.2821	402
0Safe_safe_TMMA_227963.2822	319
0Safe_safe_TMMA_227963.2823	779
0Safe_safe_TMMA_227963.2824	649
0Safe_safe_TMMA_227963.2825	609
0Safe_safe_TMMA_227963.2826	1008
0Safe_safe_TMMA_227963.2827	301
0Safe_safe_TMMA_227963.2828	750
0Safe_safe_TMMA_227963.2829	773
0Safe_safe_TMMA_227963.2830	453
0Safe_safe_TMMA_227963.2831	93
0Safe_safe_TMMA_227963.2832	388
0Safe_safe_TMMA_227963.2833	715
0Safe_safe_TMMA_227963.2834	456
0Safe_safe_TMMA_227963.2835	388
0Safe_safe_TMMA_227963.2836	306
0Safe_safe_TMMA_227963.2837	228
0Safe_safe_TMMA_227963.2838	776
0Safe_safe_TMMA_227963.2839	869
0Safe_safe_TMMA_227963.2840	763
0Safe_safe_TMMA_227963.2841	938
0Safe_safe_TMMA_227963.2842	460
0Safe_safe_TMMA_227963.2843	257
0Safe_safe_TMMA_227963.2844	703
0Safe_safe_TMMA_227963.2845	889
0Safe_safe_TMMA_227963.2846	368
0Safe_safe_TMMA_227963.2847	1114
0Safe_safe_TMMA_227963.2848	437
0Safe_safe_TMMA_227963.2849	593
0Safe_safe_TMMA_227963.2850	865
0Safe_safe_TMMA_227963.2851	327
0Safe_safe_TMMA_227963.2852	294
0Safe_safe_TMMA_227963.2853	781
0Safe_safe_TMMA_227963.2854	572
0Safe_safe_TMMA_227963.2855	78
0Safe_safe_TMMA_227963.2856	801
0Safe_safe_TMMA_227963.2857	304
0Safe_safe_TMMA_227963.2858	633
0Safe_safe_TMMA_227963.2859	208
0Safe_safe_TMMA_227963.2860	542
0Safe_safe_TMMA_227963.2861	1012
0Safe_safe_TMMA_227963.2862	805
0Safe_safe_TMMA_227963.2863	632
0Safe_safe_TMMA_227963.2864	850
0Safe_safe_TMMA_227963.2865	731
0Safe_safe_TMMA_227963.2866	840
0Safe_safe_TMMA_227963.2867	451
0Safe_safe_TMMA_227963.2868	478
0Safe_safe_TMMA_227963.2869	335
0Safe_safe_TMMA_227963.2870	670
0Safe_safe_TMMA_227963.2871	447
0Safe_safe_TMMA_227963.2872	458
0Safe_safe_TMMA_227963.2873	274
0Safe_safe_TMMA_227963.2874	234
0Safe_safe_TMMA_227963.2875	786
0Safe_safe_TMMA_227963.2876	418
0Safe_safe_TMMA_227963.2877	297
0Safe_safe_TMMA_227963.2878	563
0Safe_safe_TMMA_227963.2879	719
0Safe_safe_TMMA_227963.2880	956
0Safe_safe_TMMA_227963.2881	768
0Safe_safe_TMMA_227963.2882	952
0Safe_safe_TMMA_227963.2883	401
0Safe_safe_TMMA_227963.2884	410
0Safe_safe_TMMA_227963.2885	934
0Safe_safe_TMMA_227963.2886	421
0Safe_safe_TMMA_227963.2887	524
0Safe_safe_TMMA_227963.2888	638
0Safe_safe_TMMA_227963.2889	686
0Safe_safe_TMMA_227963.2890	709
0Safe_safe_TMMA_227963.2891	362
0Safe_safe_TMMA_227963.2892	746
0Safe_safe_TMMA_227963.2893	730
0Safe_safe_TMMA_227963.2894	527
0Safe_safe_TMMA_227963.2895	433
0Safe_safe_TMMA_227963.2896	1303
0Safe_safe_TMMA_227963.2897	873
0Safe_safe_TMMA_227963.2898	433
0Safe_safe_TMMA_227963.2899	837
0Safe_safe_TMMA_227963.2900	233
0Safe_safe_TMMA_227963.2901	569
0Safe_safe_TMMA_227963.2902	677
0Safe_safe_TMMA_227963.2903	733
0Safe_safe_TMMA_227963.2904	612
0Safe_safe_TMMA_227963.2905	632
0Safe_safe_TMMA_227963.2906	1508
0Safe_safe_TMMA_227963.2907	977
0Safe_safe_TMMA_227963.2908	1337
0Safe_safe_TMMA_227963.2909	414
0Safe_safe_TMMA_227963.2910	580
0Safe_safe_TMMA_227963.2911	1194
0Safe_safe_TMMA_227963.2912	204
0Safe_safe_TMMA_227963.2913	503
0Safe_safe_TMMA_227963.2914	702
0Safe_safe_TMMA_227963.2915	1002
0Safe_safe_TMMA_227963.2916	300
0Safe_safe_TMMA_227963.2917	485
0Safe_safe_TMMA_227963.2918	744
0Safe_safe_TMMA_227963.2919	704
0Safe_safe_TMMA_227963.2920	1227
0Safe_safe_TMMA_227963.2921	714
0Safe_safe_TMMA_227963.2922	587
0Safe_safe_TMMA_227963.2923	867
0Safe_safe_TMMA_227963.2924	464
0Safe_safe_TMMA_227963.2925	32
0Safe_safe_TMMA_227963.2926	261
0Safe_safe_TMMA_227963.2927	714
0Safe_safe_TMMA_227963.2928	341
0Safe_safe_TMMA_227963.2929	519
0Safe_safe_TMMA_227963.2930	85
0Safe_safe_TMMA_227963.2931	541
0Safe_safe_TMMA_227963.2932	329
0Safe_safe_TMMA_227963.2933	1408
0Safe_safe_TMMA_227963.2934	813
0Safe_safe_TMMA_227963.2935	471
0Safe_safe_TMMA_227963.2936	763
0Safe_safe_TMMA_227963.2937	774
0Safe_safe_TMMA_227963.2938	626
0Safe_safe_TMMA_227963.2939	1206
0Safe_safe_TMMA_227963.2940	339
0Safe_safe_TMMA_227963.2941	1151
0Safe_safe_TMMA_227963.2942	807
0Safe_safe_TMMA_227963.2943	486
0Safe_safe_TMMA_227963.2944	407
0Safe_safe_TMMA_227963.2945	232
0Safe_safe_TMMA_227963.2946	820
0Safe_safe_TMMA_227963.2947	472
0Safe_safe_TMMA_227963.2948	287
0Safe_safe_TMMA_227963.2949	1135
0Safe_safe_TMMA_227963.2950	698
0Safe_safe_TMMA_227963.2951	661
0Safe_safe_TMMA_227963.2952	340
0Safe_safe_TMMA_227963.2953	358
0Safe_safe_TMMA_227963.2954	610
0Safe_safe_TMMA_227963.2955	696
0Safe_safe_TMMA_227963.2956	1615
0Safe_safe_TMMA_227963.2957	889
0Safe_safe_TMMA_227963.2958	870
0Safe_safe_TMMA_227963.2959	176
0Safe_safe_TMMA_227963.2960	501
0Safe_safe_TMMA_227963.2961	467
0Safe_safe_TMMA_227963.2962	1011
0Safe_safe_TMMA_227963.2963	483
0Safe_safe_TMMA_227963.2964	742
0Safe_safe_TMMA_227963.2965	185
0Safe_safe_TMMA_227963.2966	267
0Safe_safe_TMMA_227963.2967	663
0Safe_safe_TMMA_227963.2968	936
0Safe_safe_TMMA_227963.2969	1394
0Safe_safe_TMMA_227963.2970	814
0Safe_safe_TMMA_227963.2971	733
0Safe_safe_TMMA_227963.2972	1893
0Safe_safe_TMMA_227963.2973	988
0Safe_safe_TMMA_227963.2974	87
0Safe_safe_TMMA_227963.2975	396
0Safe_safe_TMMA_227963.2976	876
0Safe_safe_TMMA_227963.2977	595
0Safe_safe_TMMA_227963.2978	439
0Safe_safe_TMMA_227963.2979	408
0Safe_safe_TMMA_227963.2980	602
0Safe_safe_TMMA_227963.2981	486
0Safe_safe_TMMA_227963.2982	770
0Safe_safe_TMMA_227963.2983	387
0Safe_safe_TMMA_227963.2984	498
0Safe_safe_TMMA_227963.2985	1322
0Safe_safe_TMMA_227963.2986	573
0Safe_safe_TMMA_227963.2987	765
0Safe_safe_TMMA_227963.2988	173
0Safe_safe_TMMA_227963.2989	160
0Safe_safe_TMMA_227963.2990	457
0Safe_safe_TMMA_227963.2991	461
0Safe_safe_TMMA_227963.2992	606
0Safe_safe_TMMA_227963.2993	585
0Safe_safe_TMMA_227963.2995	863
0Safe_safe_TMMA_227963.2996	412
0Safe_safe_TMMA_227963.2997	297
0Safe_safe_TMMA_227963.2998	853
0Safe_safe_TMMA_227963.2999	1078
0Safe_safe_TMMA_227963.3000	905
0Safe_safe_TMMB_227963.3171	4
0Safe_safe_U1B_227963.588	485
0Safe_safe_U2A_227963.1687	98
0Safe_safe_U2A_227963.1697	319
0Safe_safe_U2A_227963.1838	7
0Safe_safe_U2B_227963.1167	10
0Safe_safe_U2B_227963.1249	1
0Safe_safe_U2B_227963.1252	3
0Safe_safe_U2B_227963.1258	26
0Safe_safe_U2B_227963.1373	873
ENSMUSG00000000131_Xpo6_TMMA_201480.1	189
ENSMUSG00000000131_Xpo6_TMMA_201481.2	229
ENSMUSG00000000131_Xpo6_TMMA_201482.3	187
ENSMUSG00000000131_Xpo6_TMMA_201483.4	178
ENSMUSG00000000131_Xpo6_TMMA_201484.5	550
ENSMUSG00000000131_Xpo6_TMMA_201485.6	427
ENSMUSG00000000131_Xpo6_TMMA_201486.7	40
ENSMUSG00000000131_Xpo6_TMMA_201487.8	288
ENSMUSG00000000131_Xpo6_TMMA_201488.9	264
ENSMUSG00000000131_Xpo6_TMMA_201489.10	222
ENSMUSG00000000194_Gpr107_TMMA_23942.1	243
ENSMUSG00000000194_Gpr107_TMMA_23943.2	586
ENSMUSG00000000194_Gpr107_TMMA_23944.3	294
ENSMUSG00000000194_Gpr107_TMMA_23945.4	548
ENSMUSG00000000194_Gpr107_TMMA_23946.5	624
ENSMUSG00000000194_Gpr107_TMMA_23947.6	416
ENSMUSG00000000194_Gpr107_TMMA_23948.7	1335
ENSMUSG00000000194_Gpr107_TMMA_23949.8	211
ENSMUSG00000000194_Gpr107_TMMA_23950.9	384
ENSMUSG00000000194_Gpr107_TMMA_23951.10	603
ENSMUSG00000000325_Arvcf_TMMA_114183.1	837
ENSMUSG00000000325_Arvcf_TMMA_114184.2	541
ENSMUSG00000000325_Arvcf_TMMA_114185.3	554
ENSMUSG00000000325_Arvcf_TMMA_114186.4	306
ENSMUSG00000000325_Arvcf_TMMA_114187.5	510
ENSMUSG00000000325_Arvcf_TMMA_114188.6	632
ENSMUSG00000000325_Arvcf_TMMA_114189.7	384
ENSMUSG00000000325_Arvcf_TMMA_114190.8	275
ENSMUSG00000000325_Arvcf_TMMA_114191.9	508
ENSMUSG00000000325_Arvcf_TMMA_114192.10	1747
ENSMUSG00000000340_Dbt_TMMA_173603.1	599
ENSMUSG00000000340_Dbt_TMMA_173604.2	523
ENSMUSG00000000340_Dbt_TMMA_173605.3	1427
ENSMUSG00000000340_Dbt_TMMA_173606.4	1121
ENSMUSG00000000340_Dbt_TMMA_173607.5	519
ENSMUSG00000000340_Dbt_TMMA_173608.6	939
ENSMUSG00000000340_Dbt_TMMA_173609.7	849
ENSMUSG00000000340_Dbt_TMMA_173610.8	887
ENSMUSG00000000340_Dbt_TMMA_173611.9	647
ENSMUSG00000000340_Dbt_TMMA_173612.10	780
ENSMUSG00000000359_Rem1_TMMA_29922.1	438
ENSMUSG00000000359_Rem1_TMMA_29923.2	1341
ENSMUSG00000000359_Rem1_TMMA_29924.3	634
ENSMUSG00000000359_Rem1_TMMA_29925.4	228
ENSMUSG00000000359_Rem1_TMMA_29926.5	109
ENSMUSG00000000359_Rem1_TMMA_29927.6	1257
ENSMUSG00000000359_Rem1_TMMA_29928.7	606
ENSMUSG00000000359_Rem1_TMMA_29929.8	1043
ENSMUSG00000000359_Rem1_TMMA_29930.9	411
ENSMUSG00000000359_Rem1_TMMA_29931.10	762
ENSMUSG00000000374_Trappc10_TMMA_88974.1	492
ENSMUSG00000000374_Trappc10_TMMA_88975.2	276
ENSMUSG00000000374_Trappc10_TMMA_88976.3	609
ENSMUSG00000000374_Trappc10_TMMA_88977.4	201
ENSMUSG00000000374_Trappc10_TMMA_88978.5	172
ENSMUSG00000000374_Trappc10_TMMA_88979.6	737
ENSMUSG00000000374_Trappc10_TMMA_88980.7	123
ENSMUSG00000000374_Trappc10_TMMA_88981.8	710
ENSMUSG00000000374_Trappc10_TMMA_88982.9	519
ENSMUSG00000000374_Trappc10_TMMA_88983.10	197
ENSMUSG00000000538_Tom1l2_MU1A_220883.10	1
ENSMUSG00000000568_Hnrnpd_TMMA_113024.1	286
ENSMUSG00000000568_Hnrnpd_TMMA_113025.2	252
ENSMUSG00000000568_Hnrnpd_TMMA_113026.3	817
ENSMUSG00000000568_Hnrnpd_TMMA_113027.4	293
ENSMUSG00000000568_Hnrnpd_TMMA_113028.5	365
ENSMUSG00000000568_Hnrnpd_TMMA_113029.6	432
ENSMUSG00000000568_Hnrnpd_TMMA_113030.7	376
ENSMUSG00000000568_Hnrnpd_TMMA_113031.8	877
ENSMUSG00000000568_Hnrnpd_TMMA_113032.9	418
ENSMUSG00000000568_Hnrnpd_TMMA_113033.10	237
ENSMUSG00000000579_Dynlt1c_TMMB_103251.1	98
ENSMUSG00000000579_Dynlt1c_TMMB_103252.2	126
ENSMUSG00000000579_Dynlt1c_TMMB_103253.3	208
ENSMUSG00000000579_Dynlt1c_TMMB_103254.4	111
ENSMUSG00000000579_Dynlt1c_TMMB_103255.5	183
ENSMUSG00000000579_Dynlt1c_TMMB_103256.6	134
ENSMUSG00000000579_Dynlt1c_TMMB_103257.7	140
ENSMUSG00000000579_Dynlt1c_TMMB_103260.10	183
ENSMUSG00000000740_Rpl13_TMMA_217565.1	2157
ENSMUSG00000000740_Rpl13_TMMA_217567.3	981
ENSMUSG00000000740_Rpl13_TMMA_217569.5	139
ENSMUSG00000000740_Rpl13_TMMA_217570.6	27
ENSMUSG00000000740_Rpl13_TMMA_217571.7	143
ENSMUSG00000000740_Rpl13_TMMA_217572.8	156
ENSMUSG00000000740_Rpl13_TMMA_217574.10	20
ENSMUSG00000000811_Txnrd3_TMMA_176133.1	260
ENSMUSG00000000811_Txnrd3_TMMA_176134.2	697
ENSMUSG00000000811_Txnrd3_TMMA_176135.3	778
ENSMUSG00000000811_Txnrd3_TMMA_176136.4	1140
ENSMUSG00000000811_Txnrd3_TMMA_176137.5	903
ENSMUSG00000000811_Txnrd3_TMMA_176138.6	381
ENSMUSG00000000811_Txnrd3_TMMA_176139.7	498
ENSMUSG00000000811_Txnrd3_TMMA_176140.8	480
ENSMUSG00000000811_Txnrd3_TMMA_176141.9	732
ENSMUSG00000000811_Txnrd3_TMMA_176142.10	724
ENSMUSG00000000889_Dbh_DTKPB_40014.10	46
ENSMUSG00000001053_N4bp3_TMMA_224004.1	528
ENSMUSG00000001053_N4bp3_TMMA_224005.2	569
ENSMUSG00000001053_N4bp3_TMMA_224006.3	341
ENSMUSG00000001053_N4bp3_TMMA_224007.4	268
ENSMUSG00000001053_N4bp3_TMMA_224008.5	807
ENSMUSG00000001053_N4bp3_TMMA_224009.6	476
ENSMUSG00000001053_N4bp3_TMMA_224010.7	647
ENSMUSG00000001053_N4bp3_TMMA_224011.8	320
ENSMUSG00000001053_N4bp3_TMMA_224012.9	356
ENSMUSG00000001053_N4bp3_TMMA_224013.10	574
ENSMUSG00000001089_Luzp1_TMMA_29682.1	449
ENSMUSG00000001089_Luzp1_TMMA_29683.2	482
ENSMUSG00000001089_Luzp1_TMMA_29684.3	589
ENSMUSG00000001089_Luzp1_TMMA_29685.4	607
ENSMUSG00000001089_Luzp1_TMMA_29686.5	154
ENSMUSG00000001089_Luzp1_TMMA_29687.6	388
ENSMUSG00000001089_Luzp1_TMMA_29688.7	338
ENSMUSG00000001089_Luzp1_TMMA_29689.8	725
ENSMUSG00000001089_Luzp1_TMMA_29690.9	903
ENSMUSG00000001089_Luzp1_TMMA_29691.10	225
ENSMUSG00000001100_Poldip2_TMMA_211595.1	305
ENSMUSG00000001100_Poldip2_TMMA_211596.2	589
ENSMUSG00000001100_Poldip2_TMMA_211597.3	416
ENSMUSG00000001100_Poldip2_TMMA_211598.4	467
ENSMUSG00000001100_Poldip2_TMMA_211599.5	255
ENSMUSG00000001100_Poldip2_TMMA_211600.6	477
ENSMUSG00000001100_Poldip2_TMMA_211601.7	290
ENSMUSG00000001100_Poldip2_TMMA_211602.8	114
ENSMUSG00000001100_Poldip2_TMMA_211603.9	506
ENSMUSG00000001100_Poldip2_TMMA_211604.10	315
ENSMUSG00000001120_Pcbp3_TMMA_152684.1	647
ENSMUSG00000001120_Pcbp3_TMMA_152685.2	354
ENSMUSG00000001120_Pcbp3_TMMA_152686.3	365
ENSMUSG00000001120_Pcbp3_TMMA_152687.4	527
ENSMUSG00000001120_Pcbp3_TMMA_152688.5	598
ENSMUSG00000001120_Pcbp3_TMMA_152689.6	525
ENSMUSG00000001120_Pcbp3_TMMA_152690.7	1006
ENSMUSG00000001120_Pcbp3_TMMA_152691.8	1252
ENSMUSG00000001120_Pcbp3_TMMA_152692.9	594
ENSMUSG00000001120_Pcbp3_TMMA_152693.10	1280
ENSMUSG00000001156_Mxd1_TMMA_9606.1	238
ENSMUSG00000001156_Mxd1_TMMA_9607.2	650
ENSMUSG00000001156_Mxd1_TMMA_9608.3	736
ENSMUSG00000001156_Mxd1_TMMA_9609.4	800
ENSMUSG00000001156_Mxd1_TMMA_9610.5	583
ENSMUSG00000001156_Mxd1_TMMA_9611.6	525
ENSMUSG00000001156_Mxd1_TMMA_9612.7	281
ENSMUSG00000001156_Mxd1_TMMA_9613.8	1074
ENSMUSG00000001156_Mxd1_TMMA_9614.9	642
ENSMUSG00000001156_Mxd1_TMMA_9615.10	554
ENSMUSG00000001247_Lsr_TMMA_32034.1	495
ENSMUSG00000001247_Lsr_TMMA_32035.2	1074
ENSMUSG00000001247_Lsr_TMMA_32036.3	1138
ENSMUSG00000001247_Lsr_TMMA_32037.4	225
ENSMUSG00000001247_Lsr_TMMA_32038.5	184
ENSMUSG00000001247_Lsr_TMMA_32039.6	970
ENSMUSG00000001247_Lsr_TMMA_32040.7	834
ENSMUSG00000001247_Lsr_TMMA_32041.8	562
ENSMUSG00000001247_Lsr_TMMA_32042.9	289
ENSMUSG00000001247_Lsr_TMMA_32043.10	909
ENSMUSG00000001285_Myg1_TMMA_117779.1	873
ENSMUSG00000001285_Myg1_TMMA_117780.2	667
ENSMUSG00000001285_Myg1_TMMA_117781.3	347
ENSMUSG00000001285_Myg1_TMMA_117782.4	663
ENSMUSG00000001285_Myg1_TMMA_117783.5	438
ENSMUSG00000001285_Myg1_TMMA_117784.6	305
ENSMUSG00000001285_Myg1_TMMA_117785.7	529
ENSMUSG00000001285_Myg1_TMMA_117786.8	426
ENSMUSG00000001285_Myg1_TMMA_117787.9	757
ENSMUSG00000001285_Myg1_TMMA_117788.10	605
ENSMUSG00000001349_Cnn1_TMMA_189886.1	447
ENSMUSG00000001349_Cnn1_TMMA_189887.2	1192
ENSMUSG00000001349_Cnn1_TMMA_189888.3	230
ENSMUSG00000001349_Cnn1_TMMA_189889.4	711
ENSMUSG00000001349_Cnn1_TMMA_189890.5	1138
ENSMUSG00000001349_Cnn1_TMMA_189891.6	674
ENSMUSG00000001349_Cnn1_TMMA_189892.7	867
ENSMUSG00000001349_Cnn1_TMMA_189893.8	1560
ENSMUSG00000001349_Cnn1_TMMA_189894.9	696
ENSMUSG00000001349_Cnn1_TMMA_189895.10	508
ENSMUSG00000001417_Rhbg_TMMA_158411.1	84
ENSMUSG00000001417_Rhbg_TMMA_158412.2	520
ENSMUSG00000001417_Rhbg_TMMA_158413.3	367
ENSMUSG00000001417_Rhbg_TMMA_158414.4	699
ENSMUSG00000001417_Rhbg_TMMA_158415.5	8
ENSMUSG00000001417_Rhbg_TMMA_158416.6	513
ENSMUSG00000001417_Rhbg_TMMA_158417.7	134
ENSMUSG00000001417_Rhbg_TMMA_158418.8	993
ENSMUSG00000001417_Rhbg_TMMA_158419.9	412
ENSMUSG00000001417_Rhbg_TMMA_158420.10	1097
ENSMUSG00000001445_Mrpl10_TMMA_184435.1	65
ENSMUSG00000001445_Mrpl10_TMMA_184436.2	169
ENSMUSG00000001445_Mrpl10_TMMA_184437.3	254
ENSMUSG00000001445_Mrpl10_TMMA_184438.4	202
ENSMUSG00000001445_Mrpl10_TMMA_184439.5	204
ENSMUSG00000001445_Mrpl10_TMMA_184440.6	172
ENSMUSG00000001445_Mrpl10_TMMA_184441.7	245
ENSMUSG00000001445_Mrpl10_TMMA_184442.8	89
ENSMUSG00000001445_Mrpl10_TMMA_184443.9	359
ENSMUSG00000001445_Mrpl10_TMMA_184444.10	526
ENSMUSG00000001497_Pax9_TMMA_150684.1	387
ENSMUSG00000001497_Pax9_TMMA_150685.2	732
ENSMUSG00000001497_Pax9_TMMA_150686.3	502
ENSMUSG00000001497_Pax9_TMMA_150687.4	195
ENSMUSG00000001497_Pax9_TMMA_150688.5	679
ENSMUSG00000001497_Pax9_TMMA_150689.6	350
ENSMUSG00000001497_Pax9_TMMA_150690.7	300
ENSMUSG00000001497_Pax9_TMMA_150691.8	308
ENSMUSG00000001497_Pax9_TMMA_150692.9	614
ENSMUSG00000001497_Pax9_TMMA_150693.10	711
ENSMUSG00000001507_Itga3_TMMA_4304.1	460
ENSMUSG00000001507_Itga3_TMMA_4305.2	321
ENSMUSG00000001507_Itga3_TMMA_4306.3	690
ENSMUSG00000001507_Itga3_TMMA_4307.4	423
ENSMUSG00000001507_Itga3_TMMA_4308.5	430
ENSMUSG00000001507_Itga3_TMMA_4309.6	529
ENSMUSG00000001507_Itga3_TMMA_4310.7	347
ENSMUSG00000001507_Itga3_TMMA_4311.8	1104
ENSMUSG00000001507_Itga3_TMMA_4312.9	634
ENSMUSG00000001507_Itga3_TMMA_4313.10	399
ENSMUSG00000001768_Rin2_TMMA_198562.1	590
ENSMUSG00000001768_Rin2_TMMA_198563.2	348
ENSMUSG00000001768_Rin2_TMMA_198564.3	1219
ENSMUSG00000001768_Rin2_TMMA_198565.4	261
ENSMUSG00000001768_Rin2_TMMA_198566.5	304
ENSMUSG00000001768_Rin2_TMMA_198567.6	792
ENSMUSG00000001768_Rin2_TMMA_198568.7	460
ENSMUSG00000001768_Rin2_TMMA_198569.8	886
ENSMUSG00000001768_Rin2_TMMA_198570.9	204
ENSMUSG00000001768_Rin2_TMMA_198571.10	842
ENSMUSG00000001909_Trmt1_TMMA_139347.1	513
ENSMUSG00000001909_Trmt1_TMMA_139348.2	1291
ENSMUSG00000001909_Trmt1_TMMA_139349.3	117
ENSMUSG00000001909_Trmt1_TMMA_139350.4	130
ENSMUSG00000001909_Trmt1_TMMA_139351.5	689
ENSMUSG00000001909_Trmt1_TMMA_139352.6	386
ENSMUSG00000001909_Trmt1_TMMA_139353.7	808
ENSMUSG00000001909_Trmt1_TMMA_139354.8	546
ENSMUSG00000001909_Trmt1_TMMA_139355.9	515
ENSMUSG00000001909_Trmt1_TMMA_139356.10	210
ENSMUSG00000002059_Rab34_TMMA_4024.1	264
ENSMUSG00000002059_Rab34_TMMA_4025.2	669
ENSMUSG00000002059_Rab34_TMMA_4026.3	283
ENSMUSG00000002059_Rab34_TMMA_4027.4	360
ENSMUSG00000002059_Rab34_TMMA_4028.5	313
ENSMUSG00000002059_Rab34_TMMA_4029.6	807
ENSMUSG00000002059_Rab34_TMMA_4030.7	276
ENSMUSG00000002059_Rab34_TMMA_4031.8	748
ENSMUSG00000002059_Rab34_TMMA_4032.9	461
ENSMUSG00000002059_Rab34_TMMA_4033.10	285
ENSMUSG00000002289_Angptl4_TMMA_169658.1	825
ENSMUSG00000002289_Angptl4_TMMA_169659.2	686
ENSMUSG00000002289_Angptl4_TMMA_169660.3	894
ENSMUSG00000002289_Angptl4_TMMA_169661.4	176
ENSMUSG00000002289_Angptl4_TMMA_169662.5	537
ENSMUSG00000002289_Angptl4_TMMA_169663.6	493
ENSMUSG00000002289_Angptl4_TMMA_169664.7	729
ENSMUSG00000002289_Angptl4_TMMA_169665.8	827
ENSMUSG00000002289_Angptl4_TMMA_169666.9	1108
ENSMUSG00000002289_Angptl4_TMMA_169667.10	280
ENSMUSG00000002365_Snx9_TMMA_179134.1	768
ENSMUSG00000002365_Snx9_TMMA_179135.2	788
ENSMUSG00000002365_Snx9_TMMA_179136.3	348
ENSMUSG00000002365_Snx9_TMMA_179137.4	509
ENSMUSG00000002365_Snx9_TMMA_179138.5	397
ENSMUSG00000002365_Snx9_TMMA_179139.6	379
ENSMUSG00000002365_Snx9_TMMA_179140.7	574
ENSMUSG00000002365_Snx9_TMMA_179141.8	484
ENSMUSG00000002365_Snx9_TMMA_179142.9	612
ENSMUSG00000002365_Snx9_TMMA_179143.10	964
ENSMUSG00000002486_Tchp_TMMA_170056.1	468
ENSMUSG00000002486_Tchp_TMMA_170057.2	617
ENSMUSG00000002486_Tchp_TMMA_170058.3	1056
ENSMUSG00000002486_Tchp_TMMA_170059.4	766
ENSMUSG00000002486_Tchp_TMMA_170060.5	383
ENSMUSG00000002486_Tchp_TMMA_170061.6	451
ENSMUSG00000002486_Tchp_TMMA_170062.7	676
ENSMUSG00000002486_Tchp_TMMA_170063.8	943
ENSMUSG00000002486_Tchp_TMMA_170064.9	61
ENSMUSG00000002486_Tchp_TMMA_170065.10	162
ENSMUSG00000002500_Rpl3l_TMMA_156391.1	489
ENSMUSG00000002500_Rpl3l_TMMA_156392.2	819
ENSMUSG00000002500_Rpl3l_TMMA_156393.3	500
ENSMUSG00000002500_Rpl3l_TMMA_156394.4	617
ENSMUSG00000002500_Rpl3l_TMMA_156395.5	575
ENSMUSG00000002500_Rpl3l_TMMA_156396.6	395
ENSMUSG00000002500_Rpl3l_TMMA_156397.7	336
ENSMUSG00000002500_Rpl3l_TMMA_156398.8	351
ENSMUSG00000002500_Rpl3l_TMMA_156399.9	558
ENSMUSG00000002500_Rpl3l_TMMA_156400.10	877
ENSMUSG00000002733_Plekha3_TMMA_84994.1	489
ENSMUSG00000002733_Plekha3_TMMA_84995.2	662
ENSMUSG00000002733_Plekha3_TMMA_84996.3	541
ENSMUSG00000002733_Plekha3_TMMA_84997.4	202
ENSMUSG00000002733_Plekha3_TMMA_84998.5	726
ENSMUSG00000002733_Plekha3_TMMA_84999.6	388
ENSMUSG00000002733_Plekha3_TMMA_85000.7	627
ENSMUSG00000002733_Plekha3_TMMA_85001.8	549
ENSMUSG00000002733_Plekha3_TMMA_85002.9	1395
ENSMUSG00000002733_Plekha3_TMMA_85003.10	458
ENSMUSG00000002831_Plin4_TMMA_209826.1	338
ENSMUSG00000002831_Plin4_TMMA_209827.2	93
ENSMUSG00000002831_Plin4_TMMA_209828.3	206
ENSMUSG00000002831_Plin4_TMMA_209829.4	757
ENSMUSG00000002831_Plin4_TMMA_209830.5	372
ENSMUSG00000002831_Plin4_TMMA_209831.6	799
ENSMUSG00000002831_Plin4_TMMA_209832.7	555
ENSMUSG00000002831_Plin4_TMMA_209833.8	403
ENSMUSG00000002831_Plin4_TMMA_209834.9	424
ENSMUSG00000002831_Plin4_TMMA_209835.10	821
ENSMUSG00000002846_Timmdc1_TMMA_15998.1	709
ENSMUSG00000002846_Timmdc1_TMMA_15999.2	606
ENSMUSG00000002846_Timmdc1_TMMA_16000.3	307
ENSMUSG00000002846_Timmdc1_TMMA_16001.4	53
ENSMUSG00000002846_Timmdc1_TMMA_16002.5	212
ENSMUSG00000002846_Timmdc1_TMMA_16003.6	72
ENSMUSG00000002846_Timmdc1_TMMA_16004.7	45
ENSMUSG00000002846_Timmdc1_TMMA_16005.8	221
ENSMUSG00000002846_Timmdc1_TMMA_16006.9	60
ENSMUSG00000002846_Timmdc1_TMMA_16007.10	165
ENSMUSG00000002930_Ppp1r17_TMMA_211355.1	237
ENSMUSG00000002930_Ppp1r17_TMMA_211356.2	544
ENSMUSG00000002930_Ppp1r17_TMMA_211357.3	598
ENSMUSG00000002930_Ppp1r17_TMMA_211358.4	140
ENSMUSG00000002930_Ppp1r17_TMMA_211359.5	331
ENSMUSG00000002930_Ppp1r17_TMMA_211360.6	305
ENSMUSG00000002930_Ppp1r17_TMMA_211361.7	521
ENSMUSG00000002930_Ppp1r17_TMMA_211362.8	27
ENSMUSG00000002930_Ppp1r17_TMMA_211363.9	549
ENSMUSG00000002930_Ppp1r17_TMMA_211364.10	321
ENSMUSG00000003226_Ranbp2_TMMA_186289.1	93
ENSMUSG00000003226_Ranbp2_TMMA_186290.2	149
ENSMUSG00000003226_Ranbp2_TMMA_186291.3	135
ENSMUSG00000003226_Ranbp2_TMMA_186292.4	146
ENSMUSG00000003226_Ranbp2_TMMA_186293.5	11
ENSMUSG00000003226_Ranbp2_TMMA_186294.6	513
ENSMUSG00000003226_Ranbp2_TMMA_186295.7	47
ENSMUSG00000003226_Ranbp2_TMMA_186296.8	67
ENSMUSG00000003226_Ranbp2_TMMA_186297.9	7
ENSMUSG00000003226_Ranbp2_TMMA_186298.10	253
ENSMUSG00000003299_Mrpl4_TMMA_203578.1	172
ENSMUSG00000003299_Mrpl4_TMMA_203579.2	70
ENSMUSG00000003299_Mrpl4_TMMA_203580.3	9
ENSMUSG00000003299_Mrpl4_TMMA_203581.4	10
ENSMUSG00000003299_Mrpl4_TMMA_203582.5	62
ENSMUSG00000003299_Mrpl4_TMMA_203583.6	38
ENSMUSG00000003299_Mrpl4_TMMA_203584.7	118
ENSMUSG00000003299_Mrpl4_TMMA_203585.8	216
ENSMUSG00000003299_Mrpl4_TMMA_203586.9	354
ENSMUSG00000003299_Mrpl4_TMMA_203587.10	163
ENSMUSG00000003411_Rab3b_TMMA_123047.1	512
ENSMUSG00000003411_Rab3b_TMMA_123048.2	442
ENSMUSG00000003411_Rab3b_TMMA_123049.3	918
ENSMUSG00000003411_Rab3b_TMMA_123050.4	496
ENSMUSG00000003411_Rab3b_TMMA_123051.5	634
ENSMUSG00000003411_Rab3b_TMMA_123052.6	631
ENSMUSG00000003411_Rab3b_TMMA_123053.7	416
ENSMUSG00000003411_Rab3b_TMMA_123054.8	578
ENSMUSG00000003411_Rab3b_TMMA_123055.9	844
ENSMUSG00000003411_Rab3b_TMMA_123056.10	702
ENSMUSG00000003429_Rps11_TMMA_208401.1	65
ENSMUSG00000003429_Rps11_TMMA_208402.2	46
ENSMUSG00000003429_Rps11_TMMA_208404.4	31
ENSMUSG00000003429_Rps11_TMMA_208407.7	409
ENSMUSG00000003429_Rps11_TMMA_208408.8	85
ENSMUSG00000003429_Rps11_TMMA_208409.9	400
ENSMUSG00000003429_Rps11_TMMA_208410.10	65
ENSMUSG00000003436_Dll3_ACOCA_159989.7	1
ENSMUSG00000003438_Timm50_TMMA_64250.1	263
ENSMUSG00000003438_Timm50_TMMA_64251.2	243
ENSMUSG00000003438_Timm50_TMMA_64252.3	81
ENSMUSG00000003438_Timm50_TMMA_64253.4	119
ENSMUSG00000003438_Timm50_TMMA_64254.5	228
ENSMUSG00000003438_Timm50_TMMA_64255.6	27
ENSMUSG00000003438_Timm50_TMMA_64256.7	76
ENSMUSG00000003438_Timm50_TMMA_64257.8	447
ENSMUSG00000003438_Timm50_TMMA_64258.9	870
ENSMUSG00000003438_Timm50_TMMA_64259.10	138
ENSMUSG00000003484_Cyp4f18_TMMA_160891.1	571
ENSMUSG00000003484_Cyp4f18_TMMA_160892.2	619
ENSMUSG00000003484_Cyp4f18_TMMA_160893.3	546
ENSMUSG00000003484_Cyp4f18_TMMA_160894.4	339
ENSMUSG00000003484_Cyp4f18_TMMA_160895.5	799
ENSMUSG00000003484_Cyp4f18_TMMA_160896.6	978
ENSMUSG00000003484_Cyp4f18_TMMA_160897.7	228
ENSMUSG00000003484_Cyp4f18_TMMA_160898.8	377
ENSMUSG00000003484_Cyp4f18_TMMA_160899.9	573
ENSMUSG00000003484_Cyp4f18_TMMA_160900.10	386
ENSMUSG00000003559_As3mt_TMMA_222214.1	1124
ENSMUSG00000003559_As3mt_TMMA_222215.2	550
ENSMUSG00000003559_As3mt_TMMA_222216.3	301
ENSMUSG00000003559_As3mt_TMMA_222217.4	1110
ENSMUSG00000003559_As3mt_TMMA_222218.5	415
ENSMUSG00000003559_As3mt_TMMA_222219.6	459
ENSMUSG00000003559_As3mt_TMMA_222220.7	110
ENSMUSG00000003559_As3mt_TMMA_222221.8	385
ENSMUSG00000003559_As3mt_TMMA_222222.9	1402
ENSMUSG00000003559_As3mt_TMMA_222223.10	531
ENSMUSG00000003721_Insig2_TMMA_18552.1	708
ENSMUSG00000003721_Insig2_TMMA_18553.2	1083
ENSMUSG00000003721_Insig2_TMMA_18554.3	773
ENSMUSG00000003721_Insig2_TMMA_18555.4	419
ENSMUSG00000003721_Insig2_TMMA_18556.5	774
ENSMUSG00000003721_Insig2_TMMA_18557.6	1106
ENSMUSG00000003721_Insig2_TMMA_18558.7	382
ENSMUSG00000003721_Insig2_TMMA_18559.8	684
ENSMUSG00000003721_Insig2_TMMA_18560.9	856
ENSMUSG00000003721_Insig2_TMMA_18561.10	677
ENSMUSG00000003778_Brd8_TMMA_51469.1	144
ENSMUSG00000003778_Brd8_TMMA_51470.2	32
ENSMUSG00000003778_Brd8_TMMA_51471.3	238
ENSMUSG00000003778_Brd8_TMMA_51472.4	35
ENSMUSG00000003778_Brd8_TMMA_51473.5	305
ENSMUSG00000003778_Brd8_TMMA_51474.6	47
ENSMUSG00000003778_Brd8_TMMA_51475.7	390
ENSMUSG00000003778_Brd8_TMMA_51476.8	117
ENSMUSG00000003778_Brd8_TMMA_51477.9	313
ENSMUSG00000003778_Brd8_TMMA_51478.10	399
ENSMUSG00000003955_Fam162a_TMMA_23162.1	614
ENSMUSG00000003955_Fam162a_TMMA_23163.2	1028
ENSMUSG00000003955_Fam162a_TMMA_23164.3	725
ENSMUSG00000003955_Fam162a_TMMA_23165.4	170
ENSMUSG00000003955_Fam162a_TMMA_23166.5	870
ENSMUSG00000003955_Fam162a_TMMA_23167.6	495
ENSMUSG00000003955_Fam162a_TMMA_23168.7	385
ENSMUSG00000003955_Fam162a_TMMA_23169.8	120
ENSMUSG00000003955_Fam162a_TMMA_23170.9	521
ENSMUSG00000003955_Fam162a_TMMA_23171.10	857
ENSMUSG00000004187_Kifc2_TMMA_225410.1	546
ENSMUSG00000004187_Kifc2_TMMA_225411.2	658
ENSMUSG00000004187_Kifc2_TMMA_225412.3	442
ENSMUSG00000004187_Kifc2_TMMA_225413.4	385
ENSMUSG00000004187_Kifc2_TMMA_225414.5	599
ENSMUSG00000004187_Kifc2_TMMA_225415.6	733
ENSMUSG00000004187_Kifc2_TMMA_225416.7	1577
ENSMUSG00000004187_Kifc2_TMMA_225417.8	301
ENSMUSG00000004187_Kifc2_TMMA_225418.9	597
ENSMUSG00000004187_Kifc2_TMMA_225419.10	1455
ENSMUSG00000004394_Tmed4_TMMA_206303.1	308
ENSMUSG00000004394_Tmed4_TMMA_206304.2	467
ENSMUSG00000004394_Tmed4_TMMA_206305.3	988
ENSMUSG00000004394_Tmed4_TMMA_206306.4	833
ENSMUSG00000004394_Tmed4_TMMA_206307.5	804
ENSMUSG00000004394_Tmed4_TMMA_206308.6	811
ENSMUSG00000004394_Tmed4_TMMA_206309.7	608
ENSMUSG00000004394_Tmed4_TMMA_206310.8	472
ENSMUSG00000004394_Tmed4_TMMA_206311.9	490
ENSMUSG00000004394_Tmed4_TMMA_206312.10	638
ENSMUSG00000004561_Mettl17_TMMA_12216.1	420
ENSMUSG00000004561_Mettl17_TMMA_12217.2	507
ENSMUSG00000004561_Mettl17_TMMA_12218.3	263
ENSMUSG00000004561_Mettl17_TMMA_12219.4	416
ENSMUSG00000004561_Mettl17_TMMA_12220.5	752
ENSMUSG00000004561_Mettl17_TMMA_12221.6	408
ENSMUSG00000004561_Mettl17_TMMA_12222.7	1086
ENSMUSG00000004561_Mettl17_TMMA_12223.8	555
ENSMUSG00000004561_Mettl17_TMMA_12224.9	468
ENSMUSG00000004561_Mettl17_TMMA_12225.10	472
ENSMUSG00000004665_Cnn2_TMMA_73457.1	144
ENSMUSG00000004665_Cnn2_TMMA_73458.2	394
ENSMUSG00000004665_Cnn2_TMMA_73459.3	636
ENSMUSG00000004665_Cnn2_TMMA_73460.4	688
ENSMUSG00000004665_Cnn2_TMMA_73461.5	565
ENSMUSG00000004665_Cnn2_TMMA_73462.6	757
ENSMUSG00000004665_Cnn2_TMMA_73464.8	680
ENSMUSG00000004665_Cnn2_TMMA_73465.9	754
ENSMUSG00000004665_Cnn2_TMMA_73466.10	550
ENSMUSG00000004707_Ly9_U2A_103464.4	6
ENSMUSG00000004748_Mtfp1_TMMA_210915.1	317
ENSMUSG00000004748_Mtfp1_TMMA_210916.2	248
ENSMUSG00000004748_Mtfp1_TMMA_210917.3	572
ENSMUSG00000004748_Mtfp1_TMMA_210918.4	667
ENSMUSG00000004748_Mtfp1_TMMA_210919.5	416
ENSMUSG00000004748_Mtfp1_TMMA_210920.6	446
ENSMUSG00000004748_Mtfp1_TMMA_210921.7	645
ENSMUSG00000004748_Mtfp1_TMMA_210922.8	838
ENSMUSG00000004748_Mtfp1_TMMA_210923.9	695
ENSMUSG00000004748_Mtfp1_TMMA_210924.10	1184
ENSMUSG00000004843_Chmp2b_TMMA_214565.1	542
ENSMUSG00000004843_Chmp2b_TMMA_214566.2	823
ENSMUSG00000004843_Chmp2b_TMMA_214567.3	917
ENSMUSG00000004843_Chmp2b_TMMA_214568.4	391
ENSMUSG00000004843_Chmp2b_TMMA_214569.5	556
ENSMUSG00000004843_Chmp2b_TMMA_214570.6	559
ENSMUSG00000004843_Chmp2b_TMMA_214571.7	615
ENSMUSG00000004843_Chmp2b_TMMA_214572.8	125
ENSMUSG00000004843_Chmp2b_TMMA_214573.9	935
ENSMUSG00000004843_Chmp2b_TMMA_214574.10	928
ENSMUSG00000004892_Bcan_TMMA_28464.1	880
ENSMUSG00000004892_Bcan_TMMA_28465.2	346
ENSMUSG00000004892_Bcan_TMMA_28466.3	584
ENSMUSG00000004892_Bcan_TMMA_28467.4	610
ENSMUSG00000004892_Bcan_TMMA_28468.5	401
ENSMUSG00000004892_Bcan_TMMA_28469.6	539
ENSMUSG00000004892_Bcan_TMMA_28470.7	733
ENSMUSG00000004892_Bcan_TMMA_28471.8	702
ENSMUSG00000004892_Bcan_TMMA_28472.9	420
ENSMUSG00000004892_Bcan_TMMA_28473.10	1092
ENSMUSG00000004961_Syt5_TMMA_226141.1	596
ENSMUSG00000004961_Syt5_TMMA_226142.2	598
ENSMUSG00000004961_Syt5_TMMA_226143.3	137
ENSMUSG00000004961_Syt5_TMMA_226144.4	1007
ENSMUSG00000004961_Syt5_TMMA_226145.5	521
ENSMUSG00000004961_Syt5_TMMA_226146.6	339
ENSMUSG00000004961_Syt5_TMMA_226147.7	276
ENSMUSG00000004961_Syt5_TMMA_226148.8	607
ENSMUSG00000004961_Syt5_TMMA_226149.9	150
ENSMUSG00000004961_Syt5_TMMA_226150.10	353
ENSMUSG00000005069_Pex5_TMMA_21342.1	258
ENSMUSG00000005069_Pex5_TMMA_21343.2	86
ENSMUSG00000005069_Pex5_TMMA_21344.3	23
ENSMUSG00000005069_Pex5_TMMA_21345.4	147
ENSMUSG00000005069_Pex5_TMMA_21346.5	183
ENSMUSG00000005069_Pex5_TMMA_21347.6	239
ENSMUSG00000005069_Pex5_TMMA_21348.7	791
ENSMUSG00000005069_Pex5_TMMA_21349.8	79
ENSMUSG00000005069_Pex5_TMMA_21350.9	243
ENSMUSG00000005069_Pex5_TMMA_21351.10	140
ENSMUSG00000005474_Myl10_TMMA_93067.1	1088
ENSMUSG00000005474_Myl10_TMMA_93068.2	299
ENSMUSG00000005474_Myl10_TMMA_93069.3	480
ENSMUSG00000005474_Myl10_TMMA_93070.4	442
ENSMUSG00000005474_Myl10_TMMA_93071.5	148
ENSMUSG00000005474_Myl10_TMMA_93072.6	636
ENSMUSG00000005474_Myl10_TMMA_93073.7	259
ENSMUSG00000005474_Myl10_TMMA_93074.8	497
ENSMUSG00000005474_Myl10_TMMA_93075.9	482
ENSMUSG00000005474_Myl10_TMMA_93076.10	807
ENSMUSG00000005674_Tomm40l_TMMA_62201.1	453
ENSMUSG00000005674_Tomm40l_TMMA_62202.2	835
ENSMUSG00000005674_Tomm40l_TMMA_62203.3	1289
ENSMUSG00000005674_Tomm40l_TMMA_62204.4	647
ENSMUSG00000005674_Tomm40l_TMMA_62205.5	872
ENSMUSG00000005674_Tomm40l_TMMA_62206.6	435
ENSMUSG00000005674_Tomm40l_TMMA_62207.7	668
ENSMUSG00000005674_Tomm40l_TMMA_62208.8	438
ENSMUSG00000005674_Tomm40l_TMMA_62209.9	603
ENSMUSG00000005674_Tomm40l_TMMA_62210.10	418
ENSMUSG00000005881_Ergic3_TMMA_45425.1	362
ENSMUSG00000005881_Ergic3_TMMA_45426.2	628
ENSMUSG00000005881_Ergic3_TMMA_45427.3	671
ENSMUSG00000005881_Ergic3_TMMA_45428.4	357
ENSMUSG00000005881_Ergic3_TMMA_45429.5	401
ENSMUSG00000005881_Ergic3_TMMA_45430.6	1395
ENSMUSG00000005881_Ergic3_TMMA_45431.7	520
ENSMUSG00000005881_Ergic3_TMMA_45432.8	518
ENSMUSG00000005881_Ergic3_TMMA_45433.9	139
ENSMUSG00000005881_Ergic3_TMMA_45434.10	548
ENSMUSG00000005882_Uqcc1_TMMA_45445.1	194
ENSMUSG00000005882_Uqcc1_TMMA_45446.2	450
ENSMUSG00000005882_Uqcc1_TMMA_45447.3	63
ENSMUSG00000005882_Uqcc1_TMMA_45448.4	152
ENSMUSG00000005882_Uqcc1_TMMA_45449.5	470
ENSMUSG00000005882_Uqcc1_TMMA_45450.6	42
ENSMUSG00000005882_Uqcc1_TMMA_45451.7	603
ENSMUSG00000005882_Uqcc1_TMMA_45452.8	67
ENSMUSG00000005882_Uqcc1_TMMA_45453.9	269
ENSMUSG00000005882_Uqcc1_TMMA_45454.10	183
ENSMUSG00000005907_Pex1_TMMA_211175.1	51
ENSMUSG00000005907_Pex1_TMMA_211176.2	351
ENSMUSG00000005907_Pex1_TMMA_211177.3	171
ENSMUSG00000005907_Pex1_TMMA_211178.4	24
ENSMUSG00000005907_Pex1_TMMA_211179.5	475
ENSMUSG00000005907_Pex1_TMMA_211180.6	123
ENSMUSG00000005907_Pex1_TMMA_211181.7	397
ENSMUSG00000005907_Pex1_TMMA_211182.8	44
ENSMUSG00000005907_Pex1_TMMA_211183.9	63
ENSMUSG00000005907_Pex1_TMMA_211184.10	52
ENSMUSG00000005973_Rcn1_TMMA_186309.1	633
ENSMUSG00000005973_Rcn1_TMMA_186310.2	140
ENSMUSG00000005973_Rcn1_TMMA_186311.3	965
ENSMUSG00000005973_Rcn1_TMMA_186312.4	713
ENSMUSG00000005973_Rcn1_TMMA_186313.5	721
ENSMUSG00000005973_Rcn1_TMMA_186314.6	678
ENSMUSG00000005973_Rcn1_TMMA_186315.7	353
ENSMUSG00000005973_Rcn1_TMMA_186316.8	1141
ENSMUSG00000005973_Rcn1_TMMA_186317.9	493
ENSMUSG00000005973_Rcn1_TMMA_186318.10	772
ENSMUSG00000006021_Kptn_TMMA_197962.1	45
ENSMUSG00000006021_Kptn_TMMA_197963.2	224
ENSMUSG00000006021_Kptn_TMMA_197964.3	721
ENSMUSG00000006021_Kptn_TMMA_197965.4	402
ENSMUSG00000006021_Kptn_TMMA_197966.5	215
ENSMUSG00000006021_Kptn_TMMA_197967.6	699
ENSMUSG00000006021_Kptn_TMMA_197968.7	135
ENSMUSG00000006021_Kptn_TMMA_197969.8	68
ENSMUSG00000006021_Kptn_TMMA_197970.9	869
ENSMUSG00000006021_Kptn_TMMA_197971.10	132
ENSMUSG00000006169_Clint1_TMMA_144977.1	145
ENSMUSG00000006169_Clint1_TMMA_144978.2	491
ENSMUSG00000006169_Clint1_TMMA_144979.3	372
ENSMUSG00000006169_Clint1_TMMA_144980.4	111
ENSMUSG00000006169_Clint1_TMMA_144981.5	21
ENSMUSG00000006169_Clint1_TMMA_144982.6	313
ENSMUSG00000006169_Clint1_TMMA_144983.7	360
ENSMUSG00000006169_Clint1_TMMA_144984.8	447
ENSMUSG00000006169_Clint1_TMMA_144985.9	192
ENSMUSG00000006169_Clint1_TMMA_144986.10	131
ENSMUSG00000006191_Cdkal1_TMMA_59885.1	951
ENSMUSG00000006191_Cdkal1_TMMA_59886.2	299
ENSMUSG00000006191_Cdkal1_TMMA_59887.3	757
ENSMUSG00000006191_Cdkal1_TMMA_59888.4	373
ENSMUSG00000006191_Cdkal1_TMMA_59889.5	367
ENSMUSG00000006191_Cdkal1_TMMA_59890.6	427
ENSMUSG00000006191_Cdkal1_TMMA_59891.7	206
ENSMUSG00000006191_Cdkal1_TMMA_59892.8	724
ENSMUSG00000006191_Cdkal1_TMMA_59893.9	482
ENSMUSG00000006191_Cdkal1_TMMA_59894.10	550
ENSMUSG00000006219_Fblim1_TMMA_31994.1	167
ENSMUSG00000006219_Fblim1_TMMA_31995.2	680
ENSMUSG00000006219_Fblim1_TMMA_31996.3	1106
ENSMUSG00000006219_Fblim1_TMMA_31997.4	242
ENSMUSG00000006219_Fblim1_TMMA_31998.5	387
ENSMUSG00000006219_Fblim1_TMMA_31999.6	922
ENSMUSG00000006219_Fblim1_TMMA_32000.7	434
ENSMUSG00000006219_Fblim1_TMMA_32001.8	559
ENSMUSG00000006219_Fblim1_TMMA_32002.9	671
ENSMUSG00000006219_Fblim1_TMMA_32003.10	360
ENSMUSG00000006390_Elovl1_TMMB_34838.4	44
ENSMUSG00000006587_Snai3_TMMA_12416.1	402
ENSMUSG00000006587_Snai3_TMMA_12417.2	525
ENSMUSG00000006587_Snai3_TMMA_12418.3	988
ENSMUSG00000006587_Snai3_TMMA_12419.4	544
ENSMUSG00000006587_Snai3_TMMA_12420.5	153
ENSMUSG00000006587_Snai3_TMMA_12421.6	720
ENSMUSG00000006587_Snai3_TMMA_12422.7	306
ENSMUSG00000006587_Snai3_TMMA_12423.8	522
ENSMUSG00000006587_Snai3_TMMA_12424.9	88
ENSMUSG00000006587_Snai3_TMMA_12425.10	365
ENSMUSG00000006800_Sulf2_TMMB_183808.4	2
ENSMUSG00000006930_Hap1_TMMA_169358.1	701
ENSMUSG00000006930_Hap1_TMMA_169359.2	628
ENSMUSG00000006930_Hap1_TMMA_169360.3	713
ENSMUSG00000006930_Hap1_TMMA_169361.4	770
ENSMUSG00000006930_Hap1_TMMA_169362.5	564
ENSMUSG00000006930_Hap1_TMMA_169363.6	445
ENSMUSG00000006930_Hap1_TMMA_169364.7	583
ENSMUSG00000006930_Hap1_TMMA_169365.8	592
ENSMUSG00000006930_Hap1_TMMA_169366.9	845
ENSMUSG00000006930_Hap1_TMMA_169367.10	471
ENSMUSG00000007041_Clic1_TMMA_184175.1	209
ENSMUSG00000007041_Clic1_TMMA_184176.2	796
ENSMUSG00000007041_Clic1_TMMA_184177.3	592
ENSMUSG00000007041_Clic1_TMMA_184178.4	797
ENSMUSG00000007041_Clic1_TMMA_184179.5	576
ENSMUSG00000007041_Clic1_TMMA_184180.6	808
ENSMUSG00000007041_Clic1_TMMA_184181.7	1204
ENSMUSG00000007041_Clic1_TMMA_184182.8	642
ENSMUSG00000007041_Clic1_TMMA_184183.9	387
ENSMUSG00000007041_Clic1_TMMA_184184.10	706
ENSMUSG00000007122_Casq1_TMMA_62321.1	352
ENSMUSG00000007122_Casq1_TMMA_62322.2	339
ENSMUSG00000007122_Casq1_TMMA_62323.3	611
ENSMUSG00000007122_Casq1_TMMA_62324.4	600
ENSMUSG00000007122_Casq1_TMMA_62325.5	513
ENSMUSG00000007122_Casq1_TMMA_62326.6	844
ENSMUSG00000007122_Casq1_TMMA_62327.7	546
ENSMUSG00000007122_Casq1_TMMA_62328.8	323
ENSMUSG00000007122_Casq1_TMMA_62329.9	802
ENSMUSG00000007122_Casq1_TMMA_62330.10	538
ENSMUSG00000007610_Gtpbp3_TMMA_18592.1	471
ENSMUSG00000007610_Gtpbp3_TMMA_18593.2	386
ENSMUSG00000007610_Gtpbp3_TMMA_18594.3	806
ENSMUSG00000007610_Gtpbp3_TMMA_18595.4	893
ENSMUSG00000007610_Gtpbp3_TMMA_18596.5	424
ENSMUSG00000007610_Gtpbp3_TMMA_18597.6	773
ENSMUSG00000007610_Gtpbp3_TMMA_18598.7	738
ENSMUSG00000007610_Gtpbp3_TMMA_18599.8	669
ENSMUSG00000007610_Gtpbp3_TMMA_18600.9	573
ENSMUSG00000007610_Gtpbp3_TMMA_18601.10	274
ENSMUSG00000007907_Cabs1_TMMA_61821.1	1128
ENSMUSG00000007907_Cabs1_TMMA_61822.2	455
ENSMUSG00000007907_Cabs1_TMMA_61823.3	1807
ENSMUSG00000007907_Cabs1_TMMA_61824.4	1181
ENSMUSG00000007907_Cabs1_TMMA_61825.5	342
ENSMUSG00000007907_Cabs1_TMMA_61826.6	597
ENSMUSG00000007907_Cabs1_TMMA_61827.7	1235
ENSMUSG00000007907_Cabs1_TMMA_61828.8	934
ENSMUSG00000007907_Cabs1_TMMA_61829.9	862
ENSMUSG00000007907_Cabs1_TMMA_61830.10	379
ENSMUSG00000008035_Mid1ip1_TMMA_204089.1	943
ENSMUSG00000008035_Mid1ip1_TMMA_204090.2	531
ENSMUSG00000008035_Mid1ip1_TMMA_204091.3	529
ENSMUSG00000008035_Mid1ip1_TMMA_204092.4	896
ENSMUSG00000008035_Mid1ip1_TMMA_204093.5	903
ENSMUSG00000008035_Mid1ip1_TMMA_204094.6	1085
ENSMUSG00000008035_Mid1ip1_TMMA_204095.7	606
ENSMUSG00000008035_Mid1ip1_TMMA_204096.8	473
ENSMUSG00000008035_Mid1ip1_TMMA_204097.9	1276
ENSMUSG00000008035_Mid1ip1_TMMA_204098.10	959
ENSMUSG00000008206_Cers4_TMMA_142105.1	495
ENSMUSG00000008206_Cers4_TMMA_142106.2	449
ENSMUSG00000008206_Cers4_TMMA_142107.3	1180
ENSMUSG00000008206_Cers4_TMMA_142108.4	422
ENSMUSG00000008206_Cers4_TMMA_142109.5	507
ENSMUSG00000008206_Cers4_TMMA_142110.6	728
ENSMUSG00000008206_Cers4_TMMA_142111.7	576
ENSMUSG00000008206_Cers4_TMMA_142112.8	625
ENSMUSG00000008206_Cers4_TMMA_142113.9	378
ENSMUSG00000008206_Cers4_TMMA_142114.10	819
ENSMUSG00000008683_Rps15a_TMMA_169978.1	22
ENSMUSG00000008683_Rps15a_TMMA_169979.2	50
ENSMUSG00000008683_Rps15a_TMMA_169980.3	3
ENSMUSG00000008683_Rps15a_TMMA_169981.4	3
ENSMUSG00000008683_Rps15a_TMMA_169982.5	9
ENSMUSG00000008683_Rps15a_TMMA_169983.6	17
ENSMUSG00000008683_Rps15a_TMMA_169984.7	36
ENSMUSG00000008683_Rps15a_TMMA_169985.8	17
ENSMUSG00000008683_Rps15a_TMMA_169987.10	7
ENSMUSG00000008734_Gprc5b_TMMA_147773.1	917
ENSMUSG00000008734_Gprc5b_TMMA_147774.2	917
ENSMUSG00000008734_Gprc5b_TMMA_147775.3	649
ENSMUSG00000008734_Gprc5b_TMMA_147776.4	311
ENSMUSG00000008734_Gprc5b_TMMA_147777.5	114
ENSMUSG00000008734_Gprc5b_TMMA_147778.6	397
ENSMUSG00000008734_Gprc5b_TMMA_147779.7	138
ENSMUSG00000008734_Gprc5b_TMMA_147780.8	906
ENSMUSG00000008734_Gprc5b_TMMA_147781.9	575
ENSMUSG00000008734_Gprc5b_TMMA_147782.10	1315
ENSMUSG00000009551_6330409D20Rik_MU1A_161297.7	25
ENSMUSG00000009647_Mcu_TMMA_200880.1	938
ENSMUSG00000009647_Mcu_TMMA_200881.2	307
ENSMUSG00000009647_Mcu_TMMA_200882.3	782
ENSMUSG00000009647_Mcu_TMMA_200883.4	658
ENSMUSG00000009647_Mcu_TMMA_200884.5	1212
ENSMUSG00000009647_Mcu_TMMA_200885.6	424
ENSMUSG00000009647_Mcu_TMMA_200886.7	1141
ENSMUSG00000009647_Mcu_TMMA_200887.8	128
ENSMUSG00000009647_Mcu_TMMA_200888.9	448
ENSMUSG00000009647_Mcu_TMMA_200889.10	796
ENSMUSG00000009876_Cox4i2_TMMA_24436.1	294
ENSMUSG00000009876_Cox4i2_TMMA_24437.2	585
ENSMUSG00000009876_Cox4i2_TMMA_24438.3	663
ENSMUSG00000009876_Cox4i2_TMMA_24439.4	156
ENSMUSG00000009876_Cox4i2_TMMA_24440.5	416
ENSMUSG00000009876_Cox4i2_TMMA_24441.6	208
ENSMUSG00000009876_Cox4i2_TMMA_24442.7	308
ENSMUSG00000009876_Cox4i2_TMMA_24443.8	730
ENSMUSG00000009876_Cox4i2_TMMA_24444.9	995
ENSMUSG00000009876_Cox4i2_TMMA_24445.10	375
ENSMUSG00000009995_Taz_TMMA_88205.1	808
ENSMUSG00000009995_Taz_TMMA_88206.2	635
ENSMUSG00000009995_Taz_TMMA_88207.3	534
ENSMUSG00000009995_Taz_TMMA_88208.4	392
ENSMUSG00000009995_Taz_TMMA_88209.5	474
ENSMUSG00000009995_Taz_TMMA_88210.6	683
ENSMUSG00000009995_Taz_TMMA_88211.7	233
ENSMUSG00000009995_Taz_TMMA_88212.8	523
ENSMUSG00000009995_Taz_TMMA_88213.9	199
ENSMUSG00000009995_Taz_TMMA_88214.10	1354
ENSMUSG00000010021_Kif19a_TMMA_4444.1	473
ENSMUSG00000010021_Kif19a_TMMA_4445.2	900
ENSMUSG00000010021_Kif19a_TMMA_4446.3	286
ENSMUSG00000010021_Kif19a_TMMA_4447.4	1064
ENSMUSG00000010021_Kif19a_TMMA_4448.5	812
ENSMUSG00000010021_Kif19a_TMMA_4449.6	593
ENSMUSG00000010021_Kif19a_TMMA_4450.7	306
ENSMUSG00000010021_Kif19a_TMMA_4451.8	500
ENSMUSG00000010021_Kif19a_TMMA_4452.9	413
ENSMUSG00000010021_Kif19a_TMMA_4453.10	276
ENSMUSG00000010311_Optc_U2B_49010.8	1
ENSMUSG00000010406_Mrpl52_TMMA_115941.1	136
ENSMUSG00000010406_Mrpl52_TMMA_115942.2	156
ENSMUSG00000010406_Mrpl52_TMMA_115943.3	25
ENSMUSG00000010406_Mrpl52_TMMA_115944.4	106
ENSMUSG00000010406_Mrpl52_TMMA_115945.5	40
ENSMUSG00000010406_Mrpl52_TMMA_115946.6	624
ENSMUSG00000010406_Mrpl52_TMMA_115947.7	542
ENSMUSG00000010406_Mrpl52_TMMA_115948.8	283
ENSMUSG00000010406_Mrpl52_TMMA_115949.9	2
ENSMUSG00000010406_Mrpl52_TMMA_115950.10	209
ENSMUSG00000010592_Dazl_GEA_181552.5	2
ENSMUSG00000010607_Pigyl_TMMA_223884.1	849
ENSMUSG00000010607_Pigyl_TMMA_223885.2	616
ENSMUSG00000010607_Pigyl_TMMA_223886.3	697
ENSMUSG00000010607_Pigyl_TMMA_223887.4	999
ENSMUSG00000010607_Pigyl_TMMA_223888.5	710
ENSMUSG00000010607_Pigyl_TMMA_223889.6	355
ENSMUSG00000010607_Pigyl_TMMA_223890.7	517
ENSMUSG00000010607_Pigyl_TMMA_223891.8	1161
ENSMUSG00000010607_Pigyl_TMMA_223892.9	1597
ENSMUSG00000010607_Pigyl_TMMA_223893.10	784
ENSMUSG00000010914_Pdhx_TMMA_119212.1	447
ENSMUSG00000010914_Pdhx_TMMA_119213.2	427
ENSMUSG00000010914_Pdhx_TMMA_119214.3	681
ENSMUSG00000010914_Pdhx_TMMA_119215.4	787
ENSMUSG00000010914_Pdhx_TMMA_119216.5	1016
ENSMUSG00000010914_Pdhx_TMMA_119217.6	171
ENSMUSG00000010914_Pdhx_TMMA_119218.7	956
ENSMUSG00000010914_Pdhx_TMMA_119219.8	623
ENSMUSG00000010914_Pdhx_TMMA_119220.9	1149
ENSMUSG00000010914_Pdhx_TMMA_119221.10	697
ENSMUSG00000011254_Thg1l_TMMB_160148.2	31
ENSMUSG00000011257_Pabpc4_TMMA_109562.1	594
ENSMUSG00000011257_Pabpc4_TMMA_109563.2	181
ENSMUSG00000011257_Pabpc4_TMMA_109564.3	225
ENSMUSG00000011257_Pabpc4_TMMA_109565.4	919
ENSMUSG00000011257_Pabpc4_TMMA_109566.5	444
ENSMUSG00000011257_Pabpc4_TMMA_109567.6	660
ENSMUSG00000011257_Pabpc4_TMMA_109568.7	211
ENSMUSG00000011257_Pabpc4_TMMA_109569.8	769
ENSMUSG00000011257_Pabpc4_TMMA_109570.9	689
ENSMUSG00000011257_Pabpc4_TMMA_109571.10	391
ENSMUSG00000011751_Sptbn4_TMMA_158970.1	663
ENSMUSG00000011751_Sptbn4_TMMA_158971.2	573
ENSMUSG00000011751_Sptbn4_TMMA_158972.3	1013
ENSMUSG00000011751_Sptbn4_TMMA_158973.4	358
ENSMUSG00000011751_Sptbn4_TMMA_158974.5	443
ENSMUSG00000011751_Sptbn4_TMMA_158975.6	328
ENSMUSG00000011751_Sptbn4_TMMA_158976.7	698
ENSMUSG00000011751_Sptbn4_TMMA_158977.8	747
ENSMUSG00000011751_Sptbn4_TMMA_158978.9	871
ENSMUSG00000011751_Sptbn4_TMMA_158979.10	434
ENSMUSG00000011832_Evi5l_MU2A_59009.2	10
ENSMUSG00000011832_Evi5l_MU2A_59011.4	11
ENSMUSG00000012535_Tnpo3_TMMA_165533.1	142
ENSMUSG00000012535_Tnpo3_TMMA_165535.3	2
ENSMUSG00000012535_Tnpo3_TMMA_165536.4	70
ENSMUSG00000012535_Tnpo3_TMMA_165537.5	82
ENSMUSG00000012535_Tnpo3_TMMA_165538.6	139
ENSMUSG00000012535_Tnpo3_TMMA_165540.8	182
ENSMUSG00000012535_Tnpo3_TMMA_165541.9	752
ENSMUSG00000012535_Tnpo3_TMMA_165542.10	58
ENSMUSG00000013155_Enkd1_TMMA_226748.1	794
ENSMUSG00000013155_Enkd1_TMMA_226749.2	716
ENSMUSG00000013155_Enkd1_TMMA_226750.3	767
ENSMUSG00000013155_Enkd1_TMMA_226751.4	510
ENSMUSG00000013155_Enkd1_TMMA_226752.5	658
ENSMUSG00000013155_Enkd1_TMMA_226753.6	839
ENSMUSG00000013155_Enkd1_TMMA_226754.7	390
ENSMUSG00000013155_Enkd1_TMMA_226755.8	743
ENSMUSG00000013155_Enkd1_TMMA_226756.9	1148
ENSMUSG00000013155_Enkd1_TMMA_226757.10	586
ENSMUSG00000013562_4833413E03Rik_MU1A_95823.4	2
ENSMUSG00000013662_Atad1_TMMA_173883.1	446
ENSMUSG00000013662_Atad1_TMMA_173884.2	233
ENSMUSG00000013662_Atad1_TMMA_173885.3	138
ENSMUSG00000013662_Atad1_TMMA_173886.4	241
ENSMUSG00000013662_Atad1_TMMA_173887.5	920
ENSMUSG00000013662_Atad1_TMMA_173888.6	381
ENSMUSG00000013662_Atad1_TMMA_173889.7	321
ENSMUSG00000013662_Atad1_TMMA_173890.8	440
ENSMUSG00000013662_Atad1_TMMA_173891.9	317
ENSMUSG00000013662_Atad1_TMMA_173892.10	526
ENSMUSG00000013766_Ly6g6e_MU2B_124959.6	1
ENSMUSG00000013928_Thap8_MU1A_119816.6	31
ENSMUSG00000014245_Pigl_TMMA_125524.1	234
ENSMUSG00000014245_Pigl_TMMA_125525.2	676
ENSMUSG00000014245_Pigl_TMMA_125526.3	442
ENSMUSG00000014245_Pigl_TMMA_125527.4	1322
ENSMUSG00000014245_Pigl_TMMA_125528.5	736
ENSMUSG00000014245_Pigl_TMMA_125529.6	463
ENSMUSG00000014245_Pigl_TMMA_125530.7	788
ENSMUSG00000014245_Pigl_TMMA_125531.8	633
ENSMUSG00000014245_Pigl_TMMA_125532.9	1336
ENSMUSG00000014245_Pigl_TMMA_125533.10	745
ENSMUSG00000014301_Pam16_TMMA_220656.1	264
ENSMUSG00000014301_Pam16_TMMA_220658.3	88
ENSMUSG00000014301_Pam16_TMMA_220661.6	264
ENSMUSG00000014301_Pam16_TMMA_220662.7	80
ENSMUSG00000014301_Pam16_TMMA_220663.8	106
ENSMUSG00000014301_Pam16_TMMA_220664.9	118
ENSMUSG00000014301_Pam16_TMMA_220665.10	51
ENSMUSG00000014351_Gip_U2B_26754.9	20
ENSMUSG00000014444_Piezo1_TMMA_119072.1	872
ENSMUSG00000014444_Piezo1_TMMA_119073.2	621
ENSMUSG00000014444_Piezo1_TMMA_119074.3	695
ENSMUSG00000014444_Piezo1_TMMA_119075.4	434
ENSMUSG00000014444_Piezo1_TMMA_119076.5	640
ENSMUSG00000014444_Piezo1_TMMA_119077.6	352
ENSMUSG00000014444_Piezo1_TMMA_119078.7	780
ENSMUSG00000014444_Piezo1_TMMA_119079.8	664
ENSMUSG00000014444_Piezo1_TMMA_119080.9	626
ENSMUSG00000014444_Piezo1_TMMA_119081.10	762
ENSMUSG00000014503_Pkd2l2_TMMA_44846.1	341
ENSMUSG00000014503_Pkd2l2_TMMA_44847.2	1136
ENSMUSG00000014503_Pkd2l2_TMMA_44848.3	948
ENSMUSG00000014503_Pkd2l2_TMMA_44849.4	449
ENSMUSG00000014503_Pkd2l2_TMMA_44850.5	837
ENSMUSG00000014503_Pkd2l2_TMMA_44851.6	1275
ENSMUSG00000014503_Pkd2l2_TMMA_44852.7	750
ENSMUSG00000014503_Pkd2l2_TMMA_44853.8	644
ENSMUSG00000014503_Pkd2l2_TMMA_44854.9	1053
ENSMUSG00000014503_Pkd2l2_TMMA_44855.10	1057
ENSMUSG00000014551_Mrps25_TMMA_192994.1	18
ENSMUSG00000014551_Mrps25_TMMA_192995.2	21
ENSMUSG00000014551_Mrps25_TMMA_192996.3	463
ENSMUSG00000014551_Mrps25_TMMA_192997.4	85
ENSMUSG00000014551_Mrps25_TMMA_192998.5	194
ENSMUSG00000014551_Mrps25_TMMA_192999.6	22
ENSMUSG00000014551_Mrps25_TMMA_193000.7	505
ENSMUSG00000014551_Mrps25_TMMA_193001.8	377
ENSMUSG00000014551_Mrps25_TMMA_193002.9	663
ENSMUSG00000014551_Mrps25_TMMA_193003.10	380
ENSMUSG00000014606_Slc25a11_TMMA_10748.1	452
ENSMUSG00000014606_Slc25a11_TMMA_10749.2	269
ENSMUSG00000014606_Slc25a11_TMMA_10750.3	100
ENSMUSG00000014606_Slc25a11_TMMA_10751.4	538
ENSMUSG00000014606_Slc25a11_TMMA_10752.5	130
ENSMUSG00000014606_Slc25a11_TMMA_10753.6	467
ENSMUSG00000014606_Slc25a11_TMMA_10754.7	848
ENSMUSG00000014606_Slc25a11_TMMA_10755.8	527
ENSMUSG00000014606_Slc25a11_TMMA_10756.9	525
ENSMUSG00000014606_Slc25a11_TMMA_10757.10	746
ENSMUSG00000014633_Cmc2_TMMA_153742.1	100
ENSMUSG00000014633_Cmc2_TMMA_153743.2	363
ENSMUSG00000014633_Cmc2_TMMA_153744.3	329
ENSMUSG00000014633_Cmc2_TMMA_153745.4	617
ENSMUSG00000014633_Cmc2_TMMA_153746.5	1021
ENSMUSG00000014633_Cmc2_TMMA_153747.6	721
ENSMUSG00000014633_Cmc2_TMMA_153748.7	439
ENSMUSG00000014633_Cmc2_TMMA_153749.8	670
ENSMUSG00000014633_Cmc2_TMMA_153750.9	1225
ENSMUSG00000014633_Cmc2_TMMA_153751.10	795
ENSMUSG00000015001_Oc90_TMMB_105199.9	98
ENSMUSG00000015002_Efr3a_TMMA_105201.1	55
ENSMUSG00000015002_Efr3a_TMMA_105202.2	333
ENSMUSG00000015002_Efr3a_TMMA_105203.3	250
ENSMUSG00000015002_Efr3a_TMMA_105204.4	784
ENSMUSG00000015002_Efr3a_TMMA_105205.5	307
ENSMUSG00000015002_Efr3a_TMMA_105206.6	500
ENSMUSG00000015002_Efr3a_TMMA_105207.7	481
ENSMUSG00000015002_Efr3a_TMMA_105208.8	149
ENSMUSG00000015002_Efr3a_TMMA_105209.9	383
ENSMUSG00000015002_Efr3a_TMMA_105210.10	119
ENSMUSG00000015023_Ddx19a_TMMA_45999.1	139
ENSMUSG00000015023_Ddx19a_TMMA_46000.2	32
ENSMUSG00000015023_Ddx19a_TMMA_46001.3	108
ENSMUSG00000015023_Ddx19a_TMMA_46002.4	75
ENSMUSG00000015023_Ddx19a_TMMA_46003.5	24
ENSMUSG00000015023_Ddx19a_TMMA_46004.6	1
ENSMUSG00000015023_Ddx19a_TMMA_46005.7	686
ENSMUSG00000015023_Ddx19a_TMMA_46006.8	25
ENSMUSG00000015023_Ddx19a_TMMA_46007.9	250
ENSMUSG00000015023_Ddx19a_TMMA_46008.10	128
ENSMUSG00000015092_Edf1_TMMA_13286.1	602
ENSMUSG00000015092_Edf1_TMMA_13287.2	807
ENSMUSG00000015092_Edf1_TMMA_13288.3	989
ENSMUSG00000015092_Edf1_TMMA_13289.4	234
ENSMUSG00000015092_Edf1_TMMA_13290.5	623
ENSMUSG00000015092_Edf1_TMMA_13291.6	184
ENSMUSG00000015092_Edf1_TMMA_13292.7	373
ENSMUSG00000015092_Edf1_TMMA_13293.8	1025
ENSMUSG00000015092_Edf1_TMMA_13294.9	346
ENSMUSG00000015092_Edf1_TMMA_13295.10	932
ENSMUSG00000015314_Slamf6_TMMA_119372.1	316
ENSMUSG00000015314_Slamf6_TMMA_119373.2	821
ENSMUSG00000015314_Slamf6_TMMA_119374.3	672
ENSMUSG00000015314_Slamf6_TMMA_119375.4	1242
ENSMUSG00000015314_Slamf6_TMMA_119376.5	552
ENSMUSG00000015314_Slamf6_TMMA_119377.6	995
ENSMUSG00000015314_Slamf6_TMMA_119378.7	571
ENSMUSG00000015314_Slamf6_TMMA_119379.8	460
ENSMUSG00000015314_Slamf6_TMMA_119380.9	233
ENSMUSG00000015314_Slamf6_TMMA_119381.10	242
ENSMUSG00000015341_Golga7_TMMA_153102.1	1169
ENSMUSG00000015341_Golga7_TMMA_153103.2	429
ENSMUSG00000015341_Golga7_TMMA_153104.3	233
ENSMUSG00000015341_Golga7_TMMA_153105.4	1307
ENSMUSG00000015341_Golga7_TMMA_153106.5	1307
ENSMUSG00000015341_Golga7_TMMA_153107.6	638
ENSMUSG00000015341_Golga7_TMMA_153108.7	561
ENSMUSG00000015341_Golga7_TMMA_153109.8	132
ENSMUSG00000015341_Golga7_TMMA_153110.9	557
ENSMUSG00000015341_Golga7_TMMA_153111.10	128
ENSMUSG00000015355_Cd48_TMMA_10066.1	868
ENSMUSG00000015355_Cd48_TMMA_10067.2	1537
ENSMUSG00000015355_Cd48_TMMA_10068.3	739
ENSMUSG00000015355_Cd48_TMMA_10069.4	324
ENSMUSG00000015355_Cd48_TMMA_10070.5	438
ENSMUSG00000015355_Cd48_TMMA_10071.6	540
ENSMUSG00000015355_Cd48_TMMA_10072.7	350
ENSMUSG00000015355_Cd48_TMMA_10073.8	493
ENSMUSG00000015355_Cd48_TMMA_10074.9	784
ENSMUSG00000015355_Cd48_TMMA_10075.10	852
ENSMUSG00000015488_Cacfd1_TMMA_19144.1	554
ENSMUSG00000015488_Cacfd1_TMMA_19145.2	464
ENSMUSG00000015488_Cacfd1_TMMA_19146.3	294
ENSMUSG00000015488_Cacfd1_TMMA_19147.4	262
ENSMUSG00000015488_Cacfd1_TMMA_19148.5	800
ENSMUSG00000015488_Cacfd1_TMMA_19149.6	564
ENSMUSG00000015488_Cacfd1_TMMA_19150.7	387
ENSMUSG00000015488_Cacfd1_TMMA_19151.8	188
ENSMUSG00000015488_Cacfd1_TMMA_19152.9	491
ENSMUSG00000015488_Cacfd1_TMMA_19153.10	810
ENSMUSG00000015711_Prune_TMMA_40595.1	238
ENSMUSG00000015711_Prune_TMMA_40596.2	83
ENSMUSG00000015711_Prune_TMMA_40597.3	94
ENSMUSG00000015711_Prune_TMMA_40598.4	499
ENSMUSG00000015711_Prune_TMMA_40599.5	128
ENSMUSG00000015711_Prune_TMMA_40600.6	82
ENSMUSG00000015711_Prune_TMMA_40601.7	156
ENSMUSG00000015711_Prune_TMMA_40602.8	523
ENSMUSG00000015711_Prune_TMMA_40603.9	415
ENSMUSG00000015711_Prune_TMMA_40604.10	109
ENSMUSG00000015749_Anp32e_MU2A_65922.6	60
ENSMUSG00000015804_Med28_GEB_32505.2	1
ENSMUSG00000015942_Gtf2ird2_MU2A_220419.4	10
ENSMUSG00000016200_Syt14_TMMA_48573.1	111
ENSMUSG00000016200_Syt14_TMMA_48574.2	830
ENSMUSG00000016200_Syt14_TMMA_48575.3	54
ENSMUSG00000016200_Syt14_TMMA_48576.4	376
ENSMUSG00000016200_Syt14_TMMA_48577.5	644
ENSMUSG00000016200_Syt14_TMMA_48578.6	404
ENSMUSG00000016200_Syt14_TMMA_48579.7	331
ENSMUSG00000016200_Syt14_TMMA_48580.8	1264
ENSMUSG00000016200_Syt14_TMMA_48581.9	327
ENSMUSG00000016200_Syt14_TMMA_48582.10	373
ENSMUSG00000016253_Nelfcd_GEB_15650.2	1
ENSMUSG00000016495_Plgrkt_TMMA_212306.1	299
ENSMUSG00000016495_Plgrkt_TMMA_212307.2	328
ENSMUSG00000016495_Plgrkt_TMMA_212308.3	376
ENSMUSG00000016495_Plgrkt_TMMA_212309.4	237
ENSMUSG00000016495_Plgrkt_TMMA_212310.5	420
ENSMUSG00000016495_Plgrkt_TMMA_212311.6	405
ENSMUSG00000016495_Plgrkt_TMMA_212312.7	1560
ENSMUSG00000016495_Plgrkt_TMMA_212313.8	751
ENSMUSG00000016495_Plgrkt_TMMA_212314.9	447
ENSMUSG00000016495_Plgrkt_TMMA_212315.10	806
ENSMUSG00000016552_Foxred2_TMMA_91653.1	798
ENSMUSG00000016552_Foxred2_TMMA_91654.2	1911
ENSMUSG00000016552_Foxred2_TMMA_91655.3	709
ENSMUSG00000016552_Foxred2_TMMA_91656.4	625
ENSMUSG00000016552_Foxred2_TMMA_91657.5	623
ENSMUSG00000016552_Foxred2_TMMA_91658.6	1179
ENSMUSG00000016552_Foxred2_TMMA_91659.7	177
ENSMUSG00000016552_Foxred2_TMMA_91660.8	692
ENSMUSG00000016552_Foxred2_TMMA_91661.9	464
ENSMUSG00000016552_Foxred2_TMMA_91662.10	489
ENSMUSG00000016619_Nup50_TMMA_80273.1	639
ENSMUSG00000016619_Nup50_TMMA_80274.2	847
ENSMUSG00000016619_Nup50_TMMA_80275.3	442
ENSMUSG00000016619_Nup50_TMMA_80276.4	421
ENSMUSG00000016619_Nup50_TMMA_80277.5	51
ENSMUSG00000016619_Nup50_TMMA_80278.6	393
ENSMUSG00000016619_Nup50_TMMA_80279.7	136
ENSMUSG00000016619_Nup50_TMMA_80280.8	186
ENSMUSG00000016619_Nup50_TMMA_80281.9	669
ENSMUSG00000016619_Nup50_TMMA_80282.10	101
ENSMUSG00000016637_Ift27_TMMA_21642.1	751
ENSMUSG00000016637_Ift27_TMMA_21643.2	799
ENSMUSG00000016637_Ift27_TMMA_21644.3	536
ENSMUSG00000016637_Ift27_TMMA_21645.4	1026
ENSMUSG00000016637_Ift27_TMMA_21646.5	397
ENSMUSG00000016637_Ift27_TMMA_21647.6	380
ENSMUSG00000016637_Ift27_TMMA_21648.7	729
ENSMUSG00000016637_Ift27_TMMA_21649.8	555
ENSMUSG00000016637_Ift27_TMMA_21650.9	267
ENSMUSG00000016637_Ift27_TMMA_21651.10	986
ENSMUSG00000016833_Mrps18c_TMMA_45685.1	135
ENSMUSG00000016833_Mrps18c_TMMA_45686.2	120
ENSMUSG00000016833_Mrps18c_TMMA_45687.3	400
ENSMUSG00000016833_Mrps18c_TMMA_45688.4	62
ENSMUSG00000016833_Mrps18c_TMMA_45689.5	394
ENSMUSG00000016833_Mrps18c_TMMA_45690.6	95
ENSMUSG00000016833_Mrps18c_TMMA_45691.7	148
ENSMUSG00000016833_Mrps18c_TMMA_45692.8	25
ENSMUSG00000016833_Mrps18c_TMMA_45693.9	1074
ENSMUSG00000016833_Mrps18c_TMMA_45694.10	1074
ENSMUSG00000017286_Glod4_TMMB_127603.5	17
ENSMUSG00000017588_Krt27_TMMA_37787.1	298
ENSMUSG00000017588_Krt27_TMMA_37788.2	130
ENSMUSG00000017588_Krt27_TMMA_37789.3	868
ENSMUSG00000017588_Krt27_TMMA_37790.4	364
ENSMUSG00000017588_Krt27_TMMA_37791.5	572
ENSMUSG00000017588_Krt27_TMMA_37792.6	769
ENSMUSG00000017588_Krt27_TMMA_37793.7	804
ENSMUSG00000017588_Krt27_TMMA_37794.8	856
ENSMUSG00000017588_Krt27_TMMA_37795.9	736
ENSMUSG00000017588_Krt27_TMMA_37796.10	910
ENSMUSG00000017631_Abr_TMMA_184375.1	796
ENSMUSG00000017631_Abr_TMMA_184376.2	985
ENSMUSG00000017631_Abr_TMMA_184377.3	688
ENSMUSG00000017631_Abr_TMMA_184378.4	531
ENSMUSG00000017631_Abr_TMMA_184379.5	721
ENSMUSG00000017631_Abr_TMMA_184380.6	924
ENSMUSG00000017631_Abr_TMMA_184381.7	945
ENSMUSG00000017631_Abr_TMMA_184382.8	799
ENSMUSG00000017631_Abr_TMMA_184383.9	399
ENSMUSG00000017631_Abr_TMMA_184384.10	466
ENSMUSG00000017664_Slc35c2_TMMA_150664.1	429
ENSMUSG00000017664_Slc35c2_TMMA_150665.2	706
ENSMUSG00000017664_Slc35c2_TMMA_150666.3	374
ENSMUSG00000017664_Slc35c2_TMMA_150667.4	444
ENSMUSG00000017664_Slc35c2_TMMA_150668.5	568
ENSMUSG00000017664_Slc35c2_TMMA_150669.6	375
ENSMUSG00000017664_Slc35c2_TMMA_150670.7	725
ENSMUSG00000017664_Slc35c2_TMMA_150671.8	621
ENSMUSG00000017664_Slc35c2_TMMA_150672.9	274
ENSMUSG00000017664_Slc35c2_TMMA_150673.10	480
ENSMUSG00000017670_Elmo2_TMMA_65517.1	312
ENSMUSG00000017670_Elmo2_TMMA_65518.2	629
ENSMUSG00000017670_Elmo2_TMMA_65519.3	817
ENSMUSG00000017670_Elmo2_TMMA_65520.4	230
ENSMUSG00000017670_Elmo2_TMMA_65521.5	614
ENSMUSG00000017670_Elmo2_TMMA_65522.6	820
ENSMUSG00000017670_Elmo2_TMMA_65523.7	794
ENSMUSG00000017670_Elmo2_TMMA_65524.8	705
ENSMUSG00000017670_Elmo2_TMMA_65525.9	684
ENSMUSG00000017670_Elmo2_TMMA_65526.10	483
ENSMUSG00000017688_Hnf4g_TMMA_107825.1	850
ENSMUSG00000017688_Hnf4g_TMMA_107826.2	913
ENSMUSG00000017688_Hnf4g_TMMA_107827.3	356
ENSMUSG00000017688_Hnf4g_TMMA_107828.4	1015
ENSMUSG00000017688_Hnf4g_TMMA_107829.5	448
ENSMUSG00000017688_Hnf4g_TMMA_107830.6	654
ENSMUSG00000017688_Hnf4g_TMMA_107831.7	504
ENSMUSG00000017688_Hnf4g_TMMA_107832.8	456
ENSMUSG00000017688_Hnf4g_TMMA_107833.9	135
ENSMUSG00000017688_Hnf4g_TMMA_107834.10	659
ENSMUSG00000017721_Pigt_TMMA_1072.1	502
ENSMUSG00000017721_Pigt_TMMA_1073.2	434
ENSMUSG00000017721_Pigt_TMMA_1074.3	258
ENSMUSG00000017721_Pigt_TMMA_1075.4	407
ENSMUSG00000017721_Pigt_TMMA_1076.5	610
ENSMUSG00000017721_Pigt_TMMA_1077.6	622
ENSMUSG00000017721_Pigt_TMMA_1078.7	161
ENSMUSG00000017721_Pigt_TMMA_1079.8	481
ENSMUSG00000017721_Pigt_TMMA_1080.9	872
ENSMUSG00000017721_Pigt_TMMA_1081.10	456
ENSMUSG00000017747_Ghdc_TMMA_60125.1	392
ENSMUSG00000017747_Ghdc_TMMA_60126.2	245
ENSMUSG00000017747_Ghdc_TMMA_60127.3	1227
ENSMUSG00000017747_Ghdc_TMMA_60128.4	613
ENSMUSG00000017747_Ghdc_TMMA_60129.5	410
ENSMUSG00000017747_Ghdc_TMMA_60130.6	526
ENSMUSG00000017747_Ghdc_TMMA_60131.7	302
ENSMUSG00000017747_Ghdc_TMMA_60132.8	345
ENSMUSG00000017747_Ghdc_TMMA_60133.9	199
ENSMUSG00000017747_Ghdc_TMMA_60134.10	828
ENSMUSG00000017978_Cadps2_TMMA_159070.1	483
ENSMUSG00000017978_Cadps2_TMMA_159071.2	339
ENSMUSG00000017978_Cadps2_TMMA_159072.3	943
ENSMUSG00000017978_Cadps2_TMMA_159073.4	204
ENSMUSG00000017978_Cadps2_TMMA_159074.5	895
ENSMUSG00000017978_Cadps2_TMMA_159075.6	544
ENSMUSG00000017978_Cadps2_TMMA_159076.7	366
ENSMUSG00000017978_Cadps2_TMMA_159077.8	785
ENSMUSG00000017978_Cadps2_TMMA_159078.9	453
ENSMUSG00000017978_Cadps2_TMMA_159079.10	150
ENSMUSG00000018008_Cyth4_TMMA_119771.1	463
ENSMUSG00000018008_Cyth4_TMMA_119772.2	405
ENSMUSG00000018008_Cyth4_TMMA_119773.3	431
ENSMUSG00000018008_Cyth4_TMMA_119774.4	500
ENSMUSG00000018008_Cyth4_TMMA_119775.5	514
ENSMUSG00000018008_Cyth4_TMMA_119776.6	1390
ENSMUSG00000018008_Cyth4_TMMA_119777.7	652
ENSMUSG00000018008_Cyth4_TMMA_119778.8	510
ENSMUSG00000018008_Cyth4_TMMA_119779.9	129
ENSMUSG00000018008_Cyth4_TMMA_119780.10	663
ENSMUSG00000018322_Tomm34_TMMA_130853.1	1147
ENSMUSG00000018322_Tomm34_TMMA_130854.2	1304
ENSMUSG00000018322_Tomm34_TMMA_130855.3	390
ENSMUSG00000018322_Tomm34_TMMA_130856.4	410
ENSMUSG00000018322_Tomm34_TMMA_130857.5	1166
ENSMUSG00000018322_Tomm34_TMMA_130858.6	628
ENSMUSG00000018322_Tomm34_TMMA_130859.7	328
ENSMUSG00000018322_Tomm34_TMMA_130860.8	528
ENSMUSG00000018322_Tomm34_TMMA_130861.9	405
ENSMUSG00000018322_Tomm34_TMMA_130862.10	580
ENSMUSG00000018442_Derl2_TMMA_22762.1	383
ENSMUSG00000018442_Derl2_TMMA_22763.2	226
ENSMUSG00000018442_Derl2_TMMA_22764.3	2
ENSMUSG00000018442_Derl2_TMMA_22765.4	213
ENSMUSG00000018442_Derl2_TMMA_22766.5	323
ENSMUSG00000018442_Derl2_TMMA_22767.6	137
ENSMUSG00000018442_Derl2_TMMA_22768.7	295
ENSMUSG00000018442_Derl2_TMMA_22769.8	179
ENSMUSG00000018442_Derl2_TMMA_22770.9	456
ENSMUSG00000018442_Derl2_TMMA_22771.10	242
ENSMUSG00000018459_Slc13a3_DTKPA_106712.3	1
ENSMUSG00000018554_Ybx2_TMMA_95920.1	580
ENSMUSG00000018554_Ybx2_TMMA_95921.2	243
ENSMUSG00000018554_Ybx2_TMMA_95922.3	491
ENSMUSG00000018554_Ybx2_TMMA_95923.4	651
ENSMUSG00000018554_Ybx2_TMMA_95924.5	600
ENSMUSG00000018554_Ybx2_TMMA_95925.6	470
ENSMUSG00000018554_Ybx2_TMMA_95926.7	545
ENSMUSG00000018554_Ybx2_TMMA_95927.8	447
ENSMUSG00000018554_Ybx2_TMMA_95928.9	296
ENSMUSG00000018554_Ybx2_TMMA_95929.10	857
ENSMUSG00000018620_Mmp20_TMMA_111790.1	503
ENSMUSG00000018620_Mmp20_TMMA_111791.2	558
ENSMUSG00000018620_Mmp20_TMMA_111792.3	1369
ENSMUSG00000018620_Mmp20_TMMA_111793.4	656
ENSMUSG00000018620_Mmp20_TMMA_111794.5	592
ENSMUSG00000018620_Mmp20_TMMA_111795.6	389
ENSMUSG00000018620_Mmp20_TMMA_111796.7	954
ENSMUSG00000018620_Mmp20_TMMA_111797.8	607
ENSMUSG00000018620_Mmp20_TMMA_111798.9	425
ENSMUSG00000018620_Mmp20_TMMA_111799.10	348
ENSMUSG00000018661_Cog1_TMMA_221514.1	158
ENSMUSG00000018661_Cog1_TMMA_221515.2	72
ENSMUSG00000018661_Cog1_TMMA_221516.3	149
ENSMUSG00000018661_Cog1_TMMA_221517.4	24
ENSMUSG00000018661_Cog1_TMMA_221518.5	185
ENSMUSG00000018661_Cog1_TMMA_221519.6	73
ENSMUSG00000018661_Cog1_TMMA_221520.7	5
ENSMUSG00000018661_Cog1_TMMA_221521.8	130
ENSMUSG00000018661_Cog1_TMMA_221522.9	157
ENSMUSG00000018661_Cog1_TMMA_221523.10	109
ENSMUSG00000018672_Copz2_TMMA_15244.1	737
ENSMUSG00000018672_Copz2_TMMA_15245.2	657
ENSMUSG00000018672_Copz2_TMMA_15246.3	383
ENSMUSG00000018672_Copz2_TMMA_15247.4	361
ENSMUSG00000018672_Copz2_TMMA_15248.5	334
ENSMUSG00000018672_Copz2_TMMA_15249.6	834
ENSMUSG00000018672_Copz2_TMMA_15250.7	564
ENSMUSG00000018672_Copz2_TMMA_15251.8	409
ENSMUSG00000018672_Copz2_TMMA_15252.9	972
ENSMUSG00000018672_Copz2_TMMA_15253.10	297
ENSMUSG00000018677_Slc25a39_TMMA_77999.1	298
[truncated: 8,898 more rows]
