# Supplementary material for: Genome-scale CRISPR screening reveals that C3aR signaling is critical for rapid capture of fungi by macrophages
Source: PLoS Pathog. 2022 Sep 29;18(9):e1010237. doi: 10.1371/journal.ppat.1010237 (PMC9578593; doi:10.1371/journal.ppat.1010237)
Supplement: S1 Data — A ZIP archive of tables in CSV format giving counts for each sgRNA. File names indicate sub-library and experimental sample. (ZIP) [file ppat.1010237.s023.zip › DIR_MAIN/20190208_U1B_Un1_counts.csv]

0None_none_ACOCB_227963.5053	13
0None_none_GEA_227963.3480	1
0None_none_GEA_227963.3681	7
0None_none_GEA_227963.3727	1
0None_none_MPB_227963.5694	16
0None_none_MU2A_227963.2410	2
0None_none_U1A_227963.6534	4
0None_none_U1A_227963.6618	2
0None_none_U1B_227963.376	325
0None_none_U1B_227963.377	168
0None_none_U1B_227963.378	416
0None_none_U1B_227963.379	624
0None_none_U1B_227963.380	482
0None_none_U1B_227963.381	450
0None_none_U1B_227963.382	310
0None_none_U1B_227963.383	425
0None_none_U1B_227963.384	221
0None_none_U1B_227963.385	234
0None_none_U1B_227963.387	442
0None_none_U1B_227963.388	892
0None_none_U1B_227963.389	344
0None_none_U1B_227963.390	280
0None_none_U1B_227963.391	381
0None_none_U1B_227963.392	231
0None_none_U1B_227963.393	715
0None_none_U1B_227963.394	217
0None_none_U1B_227963.395	539
0None_none_U1B_227963.396	460
0None_none_U1B_227963.397	376
0None_none_U1B_227963.398	337
0None_none_U1B_227963.399	221
0None_none_U1B_227963.400	260
0None_none_U1B_227963.401	465
0None_none_U1B_227963.402	201
0None_none_U1B_227963.403	32
0None_none_U1B_227963.404	197
0None_none_U1B_227963.405	472
0None_none_U1B_227963.406	377
0None_none_U1B_227963.407	288
0None_none_U1B_227963.408	243
0None_none_U1B_227963.409	80
0None_none_U1B_227963.410	256
0None_none_U1B_227963.411	370
0None_none_U1B_227963.412	333
0None_none_U1B_227963.413	788
0None_none_U1B_227963.414	734
0None_none_U1B_227963.415	428
0None_none_U1B_227963.416	283
0None_none_U1B_227963.417	502
0None_none_U1B_227963.418	409
0None_none_U1B_227963.419	117
0None_none_U1B_227963.420	93
0None_none_U1B_227963.421	403
0None_none_U1B_227963.422	329
0None_none_U1B_227963.423	394
0None_none_U1B_227963.424	465
0None_none_U1B_227963.425	237
0None_none_U1B_227963.426	371
0None_none_U1B_227963.427	499
0None_none_U1B_227963.428	160
0None_none_U1B_227963.429	238
0None_none_U1B_227963.430	182
0None_none_U1B_227963.431	391
0None_none_U1B_227963.432	53
0None_none_U1B_227963.433	424
0None_none_U1B_227963.434	480
0None_none_U1B_227963.435	199
0None_none_U1B_227963.436	171
0None_none_U1B_227963.437	469
0None_none_U1B_227963.438	332
0None_none_U1B_227963.439	94
0None_none_U1B_227963.440	446
0None_none_U1B_227963.441	325
0None_none_U1B_227963.442	233
0None_none_U1B_227963.443	581
0None_none_U1B_227963.444	392
0None_none_U1B_227963.445	465
0None_none_U1B_227963.446	72
0None_none_U1B_227963.447	379
0None_none_U1B_227963.448	230
0None_none_U1B_227963.449	151
0None_none_U1B_227963.450	406
0None_none_U1B_227963.451	366
0None_none_U1B_227963.452	294
0None_none_U1B_227963.453	384
0None_none_U1B_227963.454	85
0None_none_U1B_227963.455	521
0None_none_U1B_227963.456	716
0None_none_U1B_227963.457	341
0None_none_U1B_227963.458	465
0None_none_U1B_227963.459	121
0None_none_U1B_227963.460	381
0None_none_U1B_227963.461	271
0None_none_U1B_227963.462	646
0None_none_U1B_227963.463	432
0None_none_U1B_227963.464	425
0None_none_U1B_227963.465	578
0None_none_U1B_227963.466	263
0None_none_U1B_227963.467	505
0None_none_U1B_227963.468	408
0None_none_U1B_227963.469	509
0None_none_U1B_227963.470	361
0None_none_U1B_227963.471	406
0None_none_U1B_227963.472	452
0None_none_U1B_227963.473	634
0None_none_U1B_227963.474	301
0None_none_U1B_227963.475	412
0None_none_U1B_227963.476	302
0None_none_U1B_227963.477	492
0None_none_U1B_227963.478	415
0None_none_U1B_227963.479	680
0None_none_U1B_227963.480	353
0None_none_U1B_227963.481	520
0None_none_U1B_227963.482	473
0None_none_U1B_227963.483	230
0None_none_U1B_227963.484	586
0None_none_U1B_227963.485	287
0None_none_U1B_227963.486	501
0None_none_U1B_227963.487	371
0None_none_U1B_227963.488	208
0None_none_U1B_227963.489	372
0None_none_U1B_227963.490	429
0None_none_U1B_227963.491	521
0None_none_U1B_227963.492	460
0None_none_U1B_227963.493	289
0None_none_U1B_227963.494	643
0None_none_U1B_227963.495	754
0None_none_U1B_227963.496	302
0None_none_U1B_227963.497	370
0None_none_U1B_227963.498	366
0None_none_U1B_227963.499	348
0None_none_U1B_227963.500	311
0None_none_U1B_227963.501	432
0None_none_U1B_227963.502	489
0None_none_U1B_227963.503	449
0None_none_U1B_227963.504	203
0None_none_U1B_227963.505	541
0None_none_U1B_227963.506	1019
0None_none_U1B_227963.507	523
0None_none_U1B_227963.508	417
0None_none_U1B_227963.509	227
0None_none_U1B_227963.510	392
0None_none_U1B_227963.511	286
0None_none_U1B_227963.512	248
0None_none_U1B_227963.513	316
0None_none_U1B_227963.514	275
0None_none_U1B_227963.515	857
0None_none_U1B_227963.516	714
0None_none_U1B_227963.517	454
0None_none_U1B_227963.518	320
0None_none_U1B_227963.519	111
0None_none_U1B_227963.520	644
0None_none_U1B_227963.521	575
0None_none_U1B_227963.522	473
0None_none_U1B_227963.523	317
0None_none_U1B_227963.524	122
0None_none_U1B_227963.525	512
0None_none_U1B_227963.526	285
0None_none_U1B_227963.527	296
0None_none_U1B_227963.528	272
0None_none_U1B_227963.529	378
0None_none_U1B_227963.530	285
0None_none_U1B_227963.531	385
0None_none_U1B_227963.532	286
0None_none_U1B_227963.533	294
0None_none_U1B_227963.534	817
0None_none_U1B_227963.535	300
0None_none_U1B_227963.536	589
0None_none_U1B_227963.537	523
0None_none_U1B_227963.538	860
0None_none_U1B_227963.539	576
0None_none_U1B_227963.540	583
0None_none_U1B_227963.541	591
0None_none_U1B_227963.542	205
0None_none_U1B_227963.543	451
0None_none_U1B_227963.544	304
0None_none_U1B_227963.545	192
0None_none_U1B_227963.546	142
0None_none_U1B_227963.547	378
0None_none_U1B_227963.548	468
0None_none_U1B_227963.549	448
0None_none_U1B_227963.550	378
0None_none_U1B_227963.551	282
0None_none_U1B_227963.552	339
0None_none_U1B_227963.553	235
0None_none_U1B_227963.554	390
0None_none_U1B_227963.555	411
0None_none_U1B_227963.556	423
0None_none_U1B_227963.557	324
0None_none_U1B_227963.558	428
0None_none_U1B_227963.559	602
0None_none_U1B_227963.560	480
0None_none_U1B_227963.561	876
0None_none_U1B_227963.562	400
0None_none_U1B_227963.563	282
0None_none_U1B_227963.564	646
0None_none_U1B_227963.565	50
0None_none_U1B_227963.566	329
0None_none_U1B_227963.567	570
0None_none_U1B_227963.568	948
0None_none_U1B_227963.569	393
0None_none_U1B_227963.570	612
0None_none_U1B_227963.571	378
0None_none_U1B_227963.572	294
0None_none_U1B_227963.573	656
0None_none_U1B_227963.574	553
0None_none_U1B_227963.575	315
0None_none_U1B_227963.576	513
0None_none_U1B_227963.577	518
0None_none_U1B_227963.578	292
0None_none_U1B_227963.579	74
0None_none_U1B_227963.580	518
0None_none_U1B_227963.581	369
0None_none_U1B_227963.582	567
0None_none_U1B_227963.583	266
0None_none_U1B_227963.584	348
0None_none_U1B_227963.585	72
0None_none_U1B_227963.586	426
0None_none_U1B_227963.587	685
0None_none_U1B_227963.588	369
0None_none_U1B_227963.589	341
0None_none_U1B_227963.590	416
0None_none_U1B_227963.591	460
0None_none_U1B_227963.592	375
0None_none_U1B_227963.593	429
0None_none_U1B_227963.594	436
0None_none_U1B_227963.595	355
0None_none_U1B_227963.596	408
0None_none_U1B_227963.597	130
0None_none_U1B_227963.598	110
0None_none_U1B_227963.599	361
0None_none_U1B_227963.600	157
0None_none_U1B_227963.601	693
0None_none_U1B_227963.602	287
0None_none_U1B_227963.603	390
0None_none_U1B_227963.604	458
0None_none_U1B_227963.605	598
0None_none_U1B_227963.606	530
0None_none_U1B_227963.607	575
0None_none_U1B_227963.608	472
0None_none_U1B_227963.609	290
0None_none_U1B_227963.610	306
0None_none_U1B_227963.611	304
0None_none_U1B_227963.612	395
0None_none_U1B_227963.613	423
0None_none_U1B_227963.614	463
0None_none_U1B_227963.615	123
0None_none_U1B_227963.616	380
0None_none_U1B_227963.617	885
0None_none_U1B_227963.618	303
0None_none_U1B_227963.619	394
0None_none_U1B_227963.620	378
0None_none_U1B_227963.621	260
0None_none_U1B_227963.622	222
0None_none_U1B_227963.623	288
0None_none_U1B_227963.624	591
0None_none_U1B_227963.625	534
0None_none_U1B_227963.626	385
0None_none_U1B_227963.627	450
0None_none_U1B_227963.628	508
0None_none_U1B_227963.629	322
0None_none_U1B_227963.630	410
0None_none_U1B_227963.631	462
0None_none_U1B_227963.632	360
0None_none_U1B_227963.633	43
0None_none_U1B_227963.634	182
0None_none_U1B_227963.635	283
0None_none_U1B_227963.636	197
0None_none_U1B_227963.637	601
0None_none_U1B_227963.638	562
0None_none_U1B_227963.639	404
0None_none_U1B_227963.640	102
0None_none_U1B_227963.641	442
0None_none_U1B_227963.642	498
0None_none_U1B_227963.643	572
0None_none_U1B_227963.644	29
0None_none_U1B_227963.645	311
0None_none_U1B_227963.646	536
0None_none_U1B_227963.647	365
0None_none_U1B_227963.648	12
0None_none_U1B_227963.649	203
0None_none_U1B_227963.650	7
0None_none_U1B_227963.651	299
0None_none_U1B_227963.652	215
0None_none_U1B_227963.653	237
0None_none_U1B_227963.654	900
0None_none_U1B_227963.655	300
0None_none_U1B_227963.656	229
0None_none_U1B_227963.657	119
0None_none_U1B_227963.658	1018
0None_none_U1B_227963.659	125
0None_none_U1B_227963.660	633
0None_none_U1B_227963.661	832
0None_none_U1B_227963.662	619
0None_none_U1B_227963.663	229
0None_none_U1B_227963.664	706
0None_none_U1B_227963.665	337
0None_none_U1B_227963.666	357
0None_none_U1B_227963.667	258
0None_none_U1B_227963.668	500
0None_none_U1B_227963.669	379
0None_none_U1B_227963.670	507
0None_none_U1B_227963.671	388
0None_none_U1B_227963.672	430
0None_none_U1B_227963.673	583
0None_none_U1B_227963.674	332
0None_none_U1B_227963.675	467
0None_none_U1B_227963.676	235
0None_none_U1B_227963.677	411
0None_none_U1B_227963.678	479
0None_none_U1B_227963.679	79
0None_none_U1B_227963.680	111
0None_none_U1B_227963.681	412
0None_none_U1B_227963.682	281
0None_none_U1B_227963.683	309
0None_none_U1B_227963.684	498
0None_none_U1B_227963.685	421
0None_none_U1B_227963.686	280
0None_none_U1B_227963.687	141
0None_none_U1B_227963.688	315
0None_none_U1B_227963.689	589
0None_none_U1B_227963.690	88
0None_none_U1B_227963.691	459
0None_none_U1B_227963.692	364
0None_none_U1B_227963.693	219
0None_none_U1B_227963.694	421
0None_none_U1B_227963.695	223
0None_none_U1B_227963.696	405
0None_none_U1B_227963.697	393
0None_none_U1B_227963.698	542
0None_none_U1B_227963.699	407
0None_none_U1B_227963.700	345
0None_none_U1B_227963.701	530
0None_none_U1B_227963.702	384
0None_none_U1B_227963.703	438
0None_none_U1B_227963.704	278
0None_none_U1B_227963.705	181
0None_none_U1B_227963.706	234
0None_none_U1B_227963.707	351
0None_none_U1B_227963.708	446
0None_none_U1B_227963.709	586
0None_none_U1B_227963.710	343
0None_none_U1B_227963.711	251
0None_none_U1B_227963.712	323
0None_none_U1B_227963.713	484
0None_none_U1B_227963.714	384
0None_none_U1B_227963.715	260
0None_none_U1B_227963.716	453
0None_none_U1B_227963.717	390
0None_none_U1B_227963.718	379
0None_none_U1B_227963.719	327
0None_none_U1B_227963.720	239
0None_none_U1B_227963.721	581
0None_none_U1B_227963.722	151
0None_none_U1B_227963.723	313
0None_none_U1B_227963.724	394
0None_none_U1B_227963.725	380
0None_none_U1B_227963.726	581
0None_none_U1B_227963.727	449
0None_none_U1B_227963.728	268
0None_none_U1B_227963.729	693
0None_none_U1B_227963.730	362
0None_none_U1B_227963.731	440
0None_none_U1B_227963.732	141
0None_none_U1B_227963.733	387
0None_none_U1B_227963.734	190
0None_none_U1B_227963.735	409
0None_none_U1B_227963.736	459
0None_none_U1B_227963.737	430
0None_none_U1B_227963.738	397
0None_none_U1B_227963.739	435
0None_none_U1B_227963.740	349
0None_none_U1B_227963.741	735
0None_none_U1B_227963.742	480
0None_none_U1B_227963.743	252
0None_none_U1B_227963.744	97
0None_none_U1B_227963.745	753
0None_none_U1B_227963.746	148
0None_none_U1B_227963.747	195
0None_none_U1B_227963.748	502
0None_none_U1B_227963.749	578
0None_none_U1B_227963.750	192
0None_none_U2A_227963.1539	1
0None_none_U2A_227963.1787	1
0None_none_U2B_227963.1405	1
0None_none_U2B_227963.1495	1
0Safe_safe_ACOCA_227963.4836	270
0Safe_safe_ACOCB_227963.5135	1
0Safe_safe_ACOCB_227963.5170	9
0Safe_safe_ACOCB_227963.5180	249
0Safe_safe_ACOCB_227963.5232	12
0Safe_safe_ACOCB_227963.5237	1
0Safe_safe_DTKPA_227963.7041	3
0Safe_safe_DTKPB_227963.7306	296
0Safe_safe_DTKPB_227963.7333	2
0Safe_safe_GEA_227963.3674	18
0Safe_safe_GEB_227963.3769	304
0Safe_safe_GEB_227963.3860	201
0Safe_safe_GEB_227963.4015	3
0Safe_safe_GEB_227963.4089	1
0Safe_safe_GEB_227963.4103	450
0Safe_safe_MPA_227963.4135	1
0Safe_safe_MPA_227963.4280	2
0Safe_safe_MPA_227963.4342	261
0Safe_safe_MPA_227963.4443	305
0Safe_safe_MU1A_227963.2000	313
0Safe_safe_MU1B_227963.791	20
0Safe_safe_MU2A_227963.2327	387
0Safe_safe_MU2A_227963.2346	234
0Safe_safe_MU2A_227963.2612	5
0Safe_safe_MU2B_227963.194	11
0Safe_safe_MU2B_227963.69	3
0Safe_safe_SPA_227963.5302	5
0Safe_safe_SPB_227963.6143	378
0Safe_safe_TMMA_227963.2655	4
0Safe_safe_TMMA_227963.2837	386
0Safe_safe_TMMA_227963.2917	378
0Safe_safe_TMMA_227963.2994	9
0Safe_safe_TMMB_227963.3308	825
0Safe_safe_U1A_227963.6378	1
0Safe_safe_U1A_227963.6417	4
0Safe_safe_U1A_227963.6536	10
0Safe_safe_U1A_227963.6542	18
0Safe_safe_U1A_227963.6599	20
0Safe_safe_U1B_227963.376	299
0Safe_safe_U1B_227963.377	360
0Safe_safe_U1B_227963.378	282
0Safe_safe_U1B_227963.379	385
0Safe_safe_U1B_227963.380	366
0Safe_safe_U1B_227963.381	176
0Safe_safe_U1B_227963.382	397
0Safe_safe_U1B_227963.383	497
0Safe_safe_U1B_227963.384	175
0Safe_safe_U1B_227963.385	249
0Safe_safe_U1B_227963.386	275
0Safe_safe_U1B_227963.387	450
0Safe_safe_U1B_227963.388	422
0Safe_safe_U1B_227963.389	271
0Safe_safe_U1B_227963.390	207
0Safe_safe_U1B_227963.391	481
0Safe_safe_U1B_227963.392	361
0Safe_safe_U1B_227963.393	386
0Safe_safe_U1B_227963.394	246
0Safe_safe_U1B_227963.395	616
0Safe_safe_U1B_227963.396	251
0Safe_safe_U1B_227963.397	185
0Safe_safe_U1B_227963.398	146
0Safe_safe_U1B_227963.399	280
0Safe_safe_U1B_227963.400	600
0Safe_safe_U1B_227963.401	330
0Safe_safe_U1B_227963.402	236
0Safe_safe_U1B_227963.403	314
0Safe_safe_U1B_227963.404	825
0Safe_safe_U1B_227963.405	226
0Safe_safe_U1B_227963.406	567
0Safe_safe_U1B_227963.407	282
0Safe_safe_U1B_227963.408	404
0Safe_safe_U1B_227963.409	405
0Safe_safe_U1B_227963.410	335
0Safe_safe_U1B_227963.411	190
0Safe_safe_U1B_227963.412	121
0Safe_safe_U1B_227963.413	281
0Safe_safe_U1B_227963.414	429
0Safe_safe_U1B_227963.415	356
0Safe_safe_U1B_227963.416	240
0Safe_safe_U1B_227963.417	537
0Safe_safe_U1B_227963.418	15
0Safe_safe_U1B_227963.419	216
0Safe_safe_U1B_227963.420	260
0Safe_safe_U1B_227963.421	419
0Safe_safe_U1B_227963.422	179
0Safe_safe_U1B_227963.423	186
0Safe_safe_U1B_227963.424	633
0Safe_safe_U1B_227963.425	337
0Safe_safe_U1B_227963.426	232
0Safe_safe_U1B_227963.427	223
0Safe_safe_U1B_227963.428	339
0Safe_safe_U1B_227963.429	315
0Safe_safe_U1B_227963.430	374
0Safe_safe_U1B_227963.431	309
0Safe_safe_U1B_227963.432	325
0Safe_safe_U1B_227963.433	292
0Safe_safe_U1B_227963.434	172
0Safe_safe_U1B_227963.435	130
0Safe_safe_U1B_227963.436	360
0Safe_safe_U1B_227963.437	373
0Safe_safe_U1B_227963.438	241
0Safe_safe_U1B_227963.439	115
0Safe_safe_U1B_227963.440	385
0Safe_safe_U1B_227963.441	72
0Safe_safe_U1B_227963.442	450
0Safe_safe_U1B_227963.443	215
0Safe_safe_U1B_227963.444	254
0Safe_safe_U1B_227963.445	678
0Safe_safe_U1B_227963.446	136
0Safe_safe_U1B_227963.447	59
0Safe_safe_U1B_227963.448	204
0Safe_safe_U1B_227963.449	296
0Safe_safe_U1B_227963.450	419
0Safe_safe_U1B_227963.451	320
0Safe_safe_U1B_227963.452	367
0Safe_safe_U1B_227963.453	501
0Safe_safe_U1B_227963.454	158
0Safe_safe_U1B_227963.455	300
0Safe_safe_U1B_227963.456	514
0Safe_safe_U1B_227963.457	168
0Safe_safe_U1B_227963.458	54
0Safe_safe_U1B_227963.459	213
0Safe_safe_U1B_227963.460	145
0Safe_safe_U1B_227963.461	281
0Safe_safe_U1B_227963.462	292
0Safe_safe_U1B_227963.463	339
0Safe_safe_U1B_227963.464	464
0Safe_safe_U1B_227963.465	342
0Safe_safe_U1B_227963.466	235
0Safe_safe_U1B_227963.467	247
0Safe_safe_U1B_227963.468	37
0Safe_safe_U1B_227963.469	236
0Safe_safe_U1B_227963.470	343
0Safe_safe_U1B_227963.471	230
0Safe_safe_U1B_227963.472	186
0Safe_safe_U1B_227963.473	457
0Safe_safe_U1B_227963.474	313
0Safe_safe_U1B_227963.475	512
0Safe_safe_U1B_227963.476	188
0Safe_safe_U1B_227963.477	294
0Safe_safe_U1B_227963.478	365
0Safe_safe_U1B_227963.479	352
0Safe_safe_U1B_227963.480	130
0Safe_safe_U1B_227963.481	279
0Safe_safe_U1B_227963.482	417
0Safe_safe_U1B_227963.483	209
0Safe_safe_U1B_227963.484	591
0Safe_safe_U1B_227963.485	121
0Safe_safe_U1B_227963.486	369
0Safe_safe_U1B_227963.487	245
0Safe_safe_U1B_227963.488	796
0Safe_safe_U1B_227963.489	440
0Safe_safe_U1B_227963.490	222
0Safe_safe_U1B_227963.491	367
0Safe_safe_U1B_227963.492	297
0Safe_safe_U1B_227963.493	641
0Safe_safe_U1B_227963.494	240
0Safe_safe_U1B_227963.495	386
0Safe_safe_U1B_227963.496	601
0Safe_safe_U1B_227963.497	316
0Safe_safe_U1B_227963.498	202
0Safe_safe_U1B_227963.499	269
0Safe_safe_U1B_227963.500	313
0Safe_safe_U1B_227963.501	555
0Safe_safe_U1B_227963.502	274
0Safe_safe_U1B_227963.503	351
0Safe_safe_U1B_227963.504	201
0Safe_safe_U1B_227963.505	240
0Safe_safe_U1B_227963.506	383
0Safe_safe_U1B_227963.507	305
0Safe_safe_U1B_227963.508	272
0Safe_safe_U1B_227963.509	145
0Safe_safe_U1B_227963.510	302
0Safe_safe_U1B_227963.511	389
0Safe_safe_U1B_227963.512	225
0Safe_safe_U1B_227963.513	465
0Safe_safe_U1B_227963.514	359
0Safe_safe_U1B_227963.515	309
0Safe_safe_U1B_227963.516	99
0Safe_safe_U1B_227963.517	173
0Safe_safe_U1B_227963.518	153
0Safe_safe_U1B_227963.519	53
0Safe_safe_U1B_227963.520	147
0Safe_safe_U1B_227963.521	493
0Safe_safe_U1B_227963.522	54
0Safe_safe_U1B_227963.523	245
0Safe_safe_U1B_227963.524	414
0Safe_safe_U1B_227963.525	418
0Safe_safe_U1B_227963.526	358
0Safe_safe_U1B_227963.527	575
0Safe_safe_U1B_227963.528	340
0Safe_safe_U1B_227963.529	197
0Safe_safe_U1B_227963.530	507
0Safe_safe_U1B_227963.531	88
0Safe_safe_U1B_227963.532	474
0Safe_safe_U1B_227963.533	327
0Safe_safe_U1B_227963.534	304
0Safe_safe_U1B_227963.535	286
0Safe_safe_U1B_227963.536	377
0Safe_safe_U1B_227963.537	129
0Safe_safe_U1B_227963.538	242
0Safe_safe_U1B_227963.539	108
0Safe_safe_U1B_227963.540	196
0Safe_safe_U1B_227963.541	108
0Safe_safe_U1B_227963.542	361
0Safe_safe_U1B_227963.543	202
0Safe_safe_U1B_227963.544	521
0Safe_safe_U1B_227963.545	288
0Safe_safe_U1B_227963.546	318
0Safe_safe_U1B_227963.547	215
0Safe_safe_U1B_227963.548	261
0Safe_safe_U1B_227963.549	204
0Safe_safe_U1B_227963.550	293
0Safe_safe_U1B_227963.551	364
0Safe_safe_U1B_227963.552	312
0Safe_safe_U1B_227963.553	564
0Safe_safe_U1B_227963.554	347
0Safe_safe_U1B_227963.555	52
0Safe_safe_U1B_227963.556	78
0Safe_safe_U1B_227963.557	274
0Safe_safe_U1B_227963.558	289
0Safe_safe_U1B_227963.559	330
0Safe_safe_U1B_227963.560	235
0Safe_safe_U1B_227963.561	265
0Safe_safe_U1B_227963.562	216
0Safe_safe_U1B_227963.563	316
0Safe_safe_U1B_227963.564	286
0Safe_safe_U1B_227963.565	252
0Safe_safe_U1B_227963.566	437
0Safe_safe_U1B_227963.567	323
0Safe_safe_U1B_227963.568	102
0Safe_safe_U1B_227963.569	339
0Safe_safe_U1B_227963.570	447
0Safe_safe_U1B_227963.571	199
0Safe_safe_U1B_227963.572	69
0Safe_safe_U1B_227963.573	121
0Safe_safe_U1B_227963.574	145
0Safe_safe_U1B_227963.575	126
0Safe_safe_U1B_227963.576	286
0Safe_safe_U1B_227963.577	240
0Safe_safe_U1B_227963.578	619
0Safe_safe_U1B_227963.579	291
0Safe_safe_U1B_227963.580	257
0Safe_safe_U1B_227963.581	261
0Safe_safe_U1B_227963.582	297
0Safe_safe_U1B_227963.583	387
0Safe_safe_U1B_227963.584	441
0Safe_safe_U1B_227963.585	500
0Safe_safe_U1B_227963.586	497
0Safe_safe_U1B_227963.587	388
0Safe_safe_U1B_227963.588	378
0Safe_safe_U1B_227963.589	548
0Safe_safe_U1B_227963.590	79
0Safe_safe_U1B_227963.591	320
0Safe_safe_U1B_227963.592	249
0Safe_safe_U1B_227963.593	389
0Safe_safe_U1B_227963.594	298
0Safe_safe_U1B_227963.595	144
0Safe_safe_U1B_227963.596	325
0Safe_safe_U1B_227963.597	453
0Safe_safe_U1B_227963.598	366
0Safe_safe_U1B_227963.599	214
0Safe_safe_U1B_227963.600	324
0Safe_safe_U1B_227963.601	287
0Safe_safe_U1B_227963.602	502
0Safe_safe_U1B_227963.603	216
0Safe_safe_U1B_227963.604	297
0Safe_safe_U1B_227963.605	450
0Safe_safe_U1B_227963.606	328
0Safe_safe_U1B_227963.607	828
0Safe_safe_U1B_227963.608	195
0Safe_safe_U1B_227963.609	697
0Safe_safe_U1B_227963.610	546
0Safe_safe_U1B_227963.611	162
0Safe_safe_U1B_227963.612	224
0Safe_safe_U1B_227963.613	487
0Safe_safe_U1B_227963.614	389
0Safe_safe_U1B_227963.615	296
0Safe_safe_U1B_227963.616	343
0Safe_safe_U1B_227963.617	590
0Safe_safe_U1B_227963.618	384
0Safe_safe_U1B_227963.619	390
0Safe_safe_U1B_227963.620	261
0Safe_safe_U1B_227963.621	395
0Safe_safe_U1B_227963.622	308
0Safe_safe_U1B_227963.623	313
0Safe_safe_U1B_227963.624	234
0Safe_safe_U1B_227963.625	567
0Safe_safe_U1B_227963.626	266
0Safe_safe_U1B_227963.627	751
0Safe_safe_U1B_227963.628	271
0Safe_safe_U1B_227963.629	227
0Safe_safe_U1B_227963.630	314
0Safe_safe_U1B_227963.631	332
0Safe_safe_U1B_227963.632	306
0Safe_safe_U1B_227963.633	333
0Safe_safe_U1B_227963.634	353
0Safe_safe_U1B_227963.635	366
0Safe_safe_U1B_227963.636	303
0Safe_safe_U1B_227963.637	513
0Safe_safe_U1B_227963.638	718
0Safe_safe_U1B_227963.639	207
0Safe_safe_U1B_227963.640	338
0Safe_safe_U1B_227963.641	234
0Safe_safe_U1B_227963.642	378
0Safe_safe_U1B_227963.643	276
0Safe_safe_U1B_227963.644	281
0Safe_safe_U1B_227963.645	21
0Safe_safe_U1B_227963.646	182
0Safe_safe_U1B_227963.647	128
0Safe_safe_U1B_227963.648	459
0Safe_safe_U1B_227963.649	394
0Safe_safe_U1B_227963.650	452
0Safe_safe_U1B_227963.651	129
0Safe_safe_U1B_227963.652	400
0Safe_safe_U1B_227963.653	294
0Safe_safe_U1B_227963.654	193
0Safe_safe_U1B_227963.655	825
0Safe_safe_U1B_227963.656	474
0Safe_safe_U1B_227963.657	451
0Safe_safe_U1B_227963.658	31
0Safe_safe_U1B_227963.659	280
0Safe_safe_U1B_227963.660	406
0Safe_safe_U1B_227963.661	197
0Safe_safe_U1B_227963.662	258
0Safe_safe_U1B_227963.663	291
0Safe_safe_U1B_227963.664	206
0Safe_safe_U1B_227963.665	216
0Safe_safe_U1B_227963.666	315
0Safe_safe_U1B_227963.667	90
0Safe_safe_U1B_227963.668	558
0Safe_safe_U1B_227963.669	314
0Safe_safe_U1B_227963.670	313
0Safe_safe_U1B_227963.671	174
0Safe_safe_U1B_227963.672	160
0Safe_safe_U1B_227963.673	259
0Safe_safe_U1B_227963.674	439
0Safe_safe_U1B_227963.675	344
0Safe_safe_U1B_227963.676	202
0Safe_safe_U1B_227963.677	388
0Safe_safe_U1B_227963.678	529
0Safe_safe_U1B_227963.679	164
0Safe_safe_U1B_227963.680	268
0Safe_safe_U1B_227963.681	298
0Safe_safe_U1B_227963.682	375
0Safe_safe_U1B_227963.683	180
0Safe_safe_U1B_227963.684	606
0Safe_safe_U1B_227963.685	238
0Safe_safe_U1B_227963.686	198
0Safe_safe_U1B_227963.687	375
0Safe_safe_U1B_227963.688	195
0Safe_safe_U1B_227963.689	358
0Safe_safe_U1B_227963.690	459
0Safe_safe_U1B_227963.691	233
0Safe_safe_U1B_227963.692	146
0Safe_safe_U1B_227963.693	566
0Safe_safe_U1B_227963.694	189
0Safe_safe_U1B_227963.695	397
0Safe_safe_U1B_227963.696	317
0Safe_safe_U1B_227963.697	270
0Safe_safe_U1B_227963.698	590
0Safe_safe_U1B_227963.699	511
0Safe_safe_U1B_227963.700	120
0Safe_safe_U1B_227963.701	231
0Safe_safe_U1B_227963.702	281
0Safe_safe_U1B_227963.703	363
0Safe_safe_U1B_227963.704	268
0Safe_safe_U1B_227963.705	800
0Safe_safe_U1B_227963.706	281
0Safe_safe_U1B_227963.707	376
0Safe_safe_U1B_227963.708	384
0Safe_safe_U1B_227963.709	169
0Safe_safe_U1B_227963.710	363
0Safe_safe_U1B_227963.711	412
0Safe_safe_U1B_227963.712	279
0Safe_safe_U1B_227963.713	358
0Safe_safe_U1B_227963.714	366
0Safe_safe_U1B_227963.715	486
0Safe_safe_U1B_227963.716	258
0Safe_safe_U1B_227963.717	417
0Safe_safe_U1B_227963.718	195
0Safe_safe_U1B_227963.719	32
0Safe_safe_U1B_227963.720	222
0Safe_safe_U1B_227963.721	160
0Safe_safe_U1B_227963.722	107
0Safe_safe_U1B_227963.723	428
0Safe_safe_U1B_227963.724	310
0Safe_safe_U1B_227963.725	379
0Safe_safe_U1B_227963.726	203
0Safe_safe_U1B_227963.727	470
0Safe_safe_U1B_227963.728	144
0Safe_safe_U1B_227963.729	282
0Safe_safe_U1B_227963.730	536
0Safe_safe_U1B_227963.731	1
0Safe_safe_U1B_227963.732	771
0Safe_safe_U1B_227963.733	168
0Safe_safe_U1B_227963.734	298
0Safe_safe_U1B_227963.735	305
0Safe_safe_U1B_227963.736	323
0Safe_safe_U1B_227963.737	210
0Safe_safe_U1B_227963.738	212
0Safe_safe_U1B_227963.739	517
0Safe_safe_U1B_227963.740	314
0Safe_safe_U1B_227963.741	333
0Safe_safe_U1B_227963.742	339
0Safe_safe_U1B_227963.743	248
0Safe_safe_U1B_227963.744	558
0Safe_safe_U1B_227963.745	200
0Safe_safe_U1B_227963.746	225
0Safe_safe_U1B_227963.747	406
0Safe_safe_U1B_227963.748	256
0Safe_safe_U1B_227963.749	445
0Safe_safe_U1B_227963.750	525
0Safe_safe_U2A_227963.1538	14
0Safe_safe_U2A_227963.1688	1
0Safe_safe_U2B_227963.1126	1
0Safe_safe_U2B_227963.1188	8
ENSMUSG00000000167_Pih1d2_U1B_38908.1	425
ENSMUSG00000000167_Pih1d2_U1B_38909.2	316
ENSMUSG00000000167_Pih1d2_U1B_38910.3	347
ENSMUSG00000000167_Pih1d2_U1B_38911.4	523
ENSMUSG00000000167_Pih1d2_U1B_38912.5	311
ENSMUSG00000000167_Pih1d2_U1B_38913.6	481
ENSMUSG00000000167_Pih1d2_U1B_38914.7	256
ENSMUSG00000000167_Pih1d2_U1B_38915.8	239
ENSMUSG00000000167_Pih1d2_U1B_38916.9	374
ENSMUSG00000000167_Pih1d2_U1B_38917.10	371
ENSMUSG00000000184_Ccnd2_ACOCB_167315.4	3
ENSMUSG00000000378_Ccm2_U1B_88984.1	11
ENSMUSG00000000378_Ccm2_U1B_88985.2	218
ENSMUSG00000000378_Ccm2_U1B_88986.3	167
ENSMUSG00000000378_Ccm2_U1B_88987.4	29
ENSMUSG00000000378_Ccm2_U1B_88988.5	52
ENSMUSG00000000378_Ccm2_U1B_88989.6	64
ENSMUSG00000000378_Ccm2_U1B_88990.7	498
ENSMUSG00000000378_Ccm2_U1B_88991.8	143
ENSMUSG00000000378_Ccm2_U1B_88992.9	21
ENSMUSG00000000378_Ccm2_U1B_88993.10	90
ENSMUSG00000000560_Gabra2_DTKPB_112996.3	3
ENSMUSG00000000567_Sox9_U1B_19254.1	416
ENSMUSG00000000567_Sox9_U1B_19255.2	414
ENSMUSG00000000567_Sox9_U1B_19256.3	319
ENSMUSG00000000567_Sox9_U1B_19257.4	679
ENSMUSG00000000567_Sox9_U1B_19258.5	636
ENSMUSG00000000567_Sox9_U1B_19259.6	347
ENSMUSG00000000567_Sox9_U1B_19260.7	70
ENSMUSG00000000567_Sox9_U1B_19261.8	390
ENSMUSG00000000567_Sox9_U1B_19262.9	305
ENSMUSG00000000567_Sox9_U1B_19263.10	339
ENSMUSG00000000686_Abhd15_U1B_29732.1	471
ENSMUSG00000000686_Abhd15_U1B_29733.2	422
ENSMUSG00000000686_Abhd15_U1B_29734.3	200
ENSMUSG00000000686_Abhd15_U1B_29735.4	465
ENSMUSG00000000686_Abhd15_U1B_29736.5	332
ENSMUSG00000000686_Abhd15_U1B_29737.6	338
ENSMUSG00000000686_Abhd15_U1B_29738.7	257
ENSMUSG00000000686_Abhd15_U1B_29739.8	198
ENSMUSG00000000686_Abhd15_U1B_29740.9	377
ENSMUSG00000000686_Abhd15_U1B_29741.10	375
ENSMUSG00000000881_Dlg3_SPA_40020.6	7
ENSMUSG00000000902_Smarcb1_U1B_102460.1	187
ENSMUSG00000000902_Smarcb1_U1B_102461.2	42
ENSMUSG00000000902_Smarcb1_U1B_102462.3	29
ENSMUSG00000000902_Smarcb1_U1B_102463.4	269
ENSMUSG00000000902_Smarcb1_U1B_102464.5	38
ENSMUSG00000000902_Smarcb1_U1B_102465.6	73
ENSMUSG00000000902_Smarcb1_U1B_102466.7	62
ENSMUSG00000000902_Smarcb1_U1B_102467.8	60
ENSMUSG00000000902_Smarcb1_U1B_102468.9	108
ENSMUSG00000000902_Smarcb1_U1B_102469.10	123
ENSMUSG00000000948_Snrpn_U1B_220106.1	293
ENSMUSG00000000948_Snrpn_U1B_220107.2	75
ENSMUSG00000000948_Snrpn_U1B_220108.3	605
ENSMUSG00000000948_Snrpn_U1B_220109.4	114
ENSMUSG00000000948_Snrpn_U1B_220110.5	396
ENSMUSG00000000948_Snrpn_U1B_220111.6	566
ENSMUSG00000000948_Snrpn_U1B_220112.7	179
ENSMUSG00000000948_Snrpn_U1B_220113.8	440
ENSMUSG00000000948_Snrpn_U1B_220114.9	408
ENSMUSG00000000948_Snrpn_U1B_220115.10	199
ENSMUSG00000001018_Snapin_U1B_106120.1	689
ENSMUSG00000001018_Snapin_U1B_106121.2	488
ENSMUSG00000001018_Snapin_U1B_106122.3	170
ENSMUSG00000001018_Snapin_U1B_106123.4	15
ENSMUSG00000001018_Snapin_U1B_106124.5	171
ENSMUSG00000001018_Snapin_U1B_106125.6	689
ENSMUSG00000001018_Snapin_U1B_106126.7	113
ENSMUSG00000001018_Snapin_U1B_106127.8	115
ENSMUSG00000001018_Snapin_U1B_106128.9	189
ENSMUSG00000001018_Snapin_U1B_106129.10	98
ENSMUSG00000001039_B9d1_U1B_164823.1	358
ENSMUSG00000001039_B9d1_U1B_164824.2	205
ENSMUSG00000001039_B9d1_U1B_164825.3	470
ENSMUSG00000001039_B9d1_U1B_164826.4	455
ENSMUSG00000001039_B9d1_U1B_164827.5	152
ENSMUSG00000001039_B9d1_U1B_164828.6	51
ENSMUSG00000001039_B9d1_U1B_164829.7	349
ENSMUSG00000001039_B9d1_U1B_164830.8	491
ENSMUSG00000001039_B9d1_U1B_164831.9	458
ENSMUSG00000001039_B9d1_U1B_164832.10	185
ENSMUSG00000001062_Vps9d1_U1B_53130.1	383
ENSMUSG00000001062_Vps9d1_U1B_53131.2	390
ENSMUSG00000001062_Vps9d1_U1B_53132.3	232
ENSMUSG00000001062_Vps9d1_U1B_53133.4	430
ENSMUSG00000001062_Vps9d1_U1B_53134.5	370
ENSMUSG00000001062_Vps9d1_U1B_53135.6	311
ENSMUSG00000001062_Vps9d1_U1B_53136.7	279
ENSMUSG00000001062_Vps9d1_U1B_53137.8	348
ENSMUSG00000001062_Vps9d1_U1B_53138.9	273
ENSMUSG00000001062_Vps9d1_U1B_53139.10	264
ENSMUSG00000001076_C1ql4_U1B_55225.1	247
ENSMUSG00000001076_C1ql4_U1B_55226.2	461
ENSMUSG00000001076_C1ql4_U1B_55227.3	833
ENSMUSG00000001076_C1ql4_U1B_55228.4	268
ENSMUSG00000001076_C1ql4_U1B_55229.5	200
ENSMUSG00000001076_C1ql4_U1B_55230.6	297
ENSMUSG00000001076_C1ql4_U1B_55231.7	552
ENSMUSG00000001076_C1ql4_U1B_55232.8	518
ENSMUSG00000001076_C1ql4_U1B_55233.9	272
ENSMUSG00000001076_C1ql4_U1B_55234.10	403
ENSMUSG00000001228_Uhrf1_U1B_82814.1	14
ENSMUSG00000001228_Uhrf1_U1B_82815.2	129
ENSMUSG00000001228_Uhrf1_U1B_82816.3	68
ENSMUSG00000001228_Uhrf1_U1B_82817.4	101
ENSMUSG00000001228_Uhrf1_U1B_82818.5	49
ENSMUSG00000001228_Uhrf1_U1B_82819.6	13
ENSMUSG00000001228_Uhrf1_U1B_82820.7	143
ENSMUSG00000001228_Uhrf1_U1B_82821.8	7
ENSMUSG00000001228_Uhrf1_U1B_82822.9	20
ENSMUSG00000001228_Uhrf1_U1B_82823.10	64
ENSMUSG00000001280_Sp1_U1B_133501.1	360
ENSMUSG00000001280_Sp1_U1B_133502.2	66
ENSMUSG00000001280_Sp1_U1B_133503.3	228
ENSMUSG00000001280_Sp1_U1B_133504.4	85
ENSMUSG00000001280_Sp1_U1B_133505.5	51
ENSMUSG00000001280_Sp1_U1B_133506.6	90
ENSMUSG00000001280_Sp1_U1B_133507.7	106
ENSMUSG00000001280_Sp1_U1B_133508.8	576
ENSMUSG00000001280_Sp1_U1B_133509.9	186
ENSMUSG00000001280_Sp1_U1B_133510.10	55
ENSMUSG00000001281_Itgb7_MU1A_1851.8	10
ENSMUSG00000001366_Fbxo9_SPB_21157.6	4
ENSMUSG00000001518_Itfg2_U1B_147883.1	185
ENSMUSG00000001518_Itfg2_U1B_147884.2	754
ENSMUSG00000001518_Itfg2_U1B_147885.3	223
ENSMUSG00000001518_Itfg2_U1B_147886.4	307
ENSMUSG00000001518_Itfg2_U1B_147887.5	538
ENSMUSG00000001518_Itfg2_U1B_147888.6	467
ENSMUSG00000001518_Itfg2_U1B_147889.7	174
ENSMUSG00000001518_Itfg2_U1B_147890.8	476
ENSMUSG00000001518_Itfg2_U1B_147891.9	268
ENSMUSG00000001518_Itfg2_U1B_147892.10	400
ENSMUSG00000001622_Csn3_U2A_103170.10	1
ENSMUSG00000001962_Fam50a_U1B_189996.1	49
ENSMUSG00000001962_Fam50a_U1B_189997.2	7
ENSMUSG00000001962_Fam50a_U1B_189998.3	30
ENSMUSG00000001962_Fam50a_U1B_189999.4	24
ENSMUSG00000001962_Fam50a_U1B_190000.5	74
ENSMUSG00000001962_Fam50a_U1B_190001.6	247
ENSMUSG00000001962_Fam50a_U1B_190002.7	56
ENSMUSG00000001962_Fam50a_U1B_190003.8	135
ENSMUSG00000001962_Fam50a_U1B_190004.9	102
ENSMUSG00000001962_Fam50a_U1B_190005.10	75
ENSMUSG00000002014_Ssr4_U1B_113642.1	1006
ENSMUSG00000002014_Ssr4_U1B_113643.2	578
ENSMUSG00000002014_Ssr4_U1B_113644.3	728
ENSMUSG00000002014_Ssr4_U1B_113645.4	731
ENSMUSG00000002014_Ssr4_U1B_113646.5	131
ENSMUSG00000002014_Ssr4_U1B_113647.6	327
ENSMUSG00000002014_Ssr4_U1B_113648.7	521
ENSMUSG00000002014_Ssr4_U1B_113649.8	686
ENSMUSG00000002014_Ssr4_U1B_113650.9	358
ENSMUSG00000002014_Ssr4_U1B_113651.10	65
ENSMUSG00000002028_Kmt2a_U1B_139857.1	274
ENSMUSG00000002028_Kmt2a_U1B_139858.2	534
ENSMUSG00000002028_Kmt2a_U1B_139859.3	835
ENSMUSG00000002028_Kmt2a_U1B_139860.4	208
ENSMUSG00000002028_Kmt2a_U1B_139861.5	411
ENSMUSG00000002028_Kmt2a_U1B_139862.6	68
ENSMUSG00000002028_Kmt2a_U1B_139863.7	412
ENSMUSG00000002028_Kmt2a_U1B_139864.8	289
ENSMUSG00000002028_Kmt2a_U1B_139865.9	279
ENSMUSG00000002028_Kmt2a_U1B_139866.10	506
ENSMUSG00000002031_Ift46_U1B_54890.1	552
ENSMUSG00000002031_Ift46_U1B_54891.2	61
ENSMUSG00000002031_Ift46_U1B_54892.3	170
ENSMUSG00000002031_Ift46_U1B_54893.4	401
ENSMUSG00000002031_Ift46_U1B_54894.5	363
ENSMUSG00000002031_Ift46_U1B_54895.6	266
ENSMUSG00000002031_Ift46_U1B_54896.7	225
ENSMUSG00000002031_Ift46_U1B_54897.8	322
ENSMUSG00000002031_Ift46_U1B_54898.9	370
ENSMUSG00000002031_Ift46_U1B_54899.10	390
ENSMUSG00000002052_Supt6_U1B_4074.1	131
ENSMUSG00000002052_Supt6_U1B_4075.2	178
ENSMUSG00000002052_Supt6_U1B_4076.3	38
ENSMUSG00000002052_Supt6_U1B_4077.4	142
ENSMUSG00000002052_Supt6_U1B_4078.5	264
ENSMUSG00000002052_Supt6_U1B_4079.6	83
ENSMUSG00000002052_Supt6_U1B_4080.7	172
ENSMUSG00000002052_Supt6_U1B_4081.8	90
ENSMUSG00000002052_Supt6_U1B_4082.9	57
ENSMUSG00000002052_Supt6_U1B_4083.10	306
ENSMUSG00000002147_Stat6_U1A_150610.7	7
ENSMUSG00000002396_Ocel1_U1B_220546.1	147
ENSMUSG00000002396_Ocel1_U1B_220547.2	618
ENSMUSG00000002396_Ocel1_U1B_220548.3	316
ENSMUSG00000002396_Ocel1_U1B_220549.4	311
ENSMUSG00000002396_Ocel1_U1B_220550.5	98
ENSMUSG00000002396_Ocel1_U1B_220551.6	324
ENSMUSG00000002396_Ocel1_U1B_220552.7	286
ENSMUSG00000002396_Ocel1_U1B_220553.8	488
ENSMUSG00000002396_Ocel1_U1B_220554.9	289
ENSMUSG00000002396_Ocel1_U1B_220555.10	428
ENSMUSG00000002477_Snrpd1_U1B_145127.1	203
ENSMUSG00000002477_Snrpd1_U1B_145128.2	7
ENSMUSG00000002477_Snrpd1_U1B_145129.3	8
ENSMUSG00000002477_Snrpd1_U1B_145130.4	18
ENSMUSG00000002477_Snrpd1_U1B_145131.5	1
ENSMUSG00000002477_Snrpd1_U1B_145132.6	49
ENSMUSG00000002477_Snrpd1_U1B_145133.7	27
ENSMUSG00000002477_Snrpd1_U1B_145134.8	77
ENSMUSG00000002477_Snrpd1_U1B_145136.10	19
ENSMUSG00000002504_Slc9a3r2_U1A_215448.4	3
ENSMUSG00000002580_Mien1_U1B_223774.1	316
ENSMUSG00000002580_Mien1_U1B_223775.2	427
ENSMUSG00000002580_Mien1_U1B_223776.3	351
ENSMUSG00000002580_Mien1_U1B_223777.4	532
ENSMUSG00000002580_Mien1_U1B_223778.5	190
ENSMUSG00000002580_Mien1_U1B_223779.6	314
ENSMUSG00000002580_Mien1_U1B_223780.7	524
ENSMUSG00000002580_Mien1_U1B_223781.8	381
ENSMUSG00000002580_Mien1_U1B_223782.9	833
ENSMUSG00000002580_Mien1_U1B_223783.10	833
ENSMUSG00000002608_Ccdc97_U1B_37737.1	288
ENSMUSG00000002608_Ccdc97_U1B_37738.2	319
ENSMUSG00000002608_Ccdc97_U1B_37739.3	144
ENSMUSG00000002608_Ccdc97_U1B_37740.4	100
ENSMUSG00000002608_Ccdc97_U1B_37741.5	444
ENSMUSG00000002608_Ccdc97_U1B_37742.6	390
ENSMUSG00000002608_Ccdc97_U1B_37743.7	325
ENSMUSG00000002608_Ccdc97_U1B_37744.8	271
ENSMUSG00000002608_Ccdc97_U1B_37745.9	393
ENSMUSG00000002608_Ccdc97_U1B_37746.10	143
ENSMUSG00000002635_Pdcd2l_U1B_12816.1	299
ENSMUSG00000002635_Pdcd2l_U1B_12817.2	251
ENSMUSG00000002635_Pdcd2l_U1B_12818.3	456
ENSMUSG00000002635_Pdcd2l_U1B_12819.4	310
ENSMUSG00000002635_Pdcd2l_U1B_12820.5	114
ENSMUSG00000002635_Pdcd2l_U1B_12821.6	546
ENSMUSG00000002635_Pdcd2l_U1B_12822.7	389
ENSMUSG00000002635_Pdcd2l_U1B_12823.8	213
ENSMUSG00000002635_Pdcd2l_U1B_12824.9	397
ENSMUSG00000002635_Pdcd2l_U1B_12825.10	298
ENSMUSG00000002668_Dennd1c_U1B_214455.1	174
ENSMUSG00000002668_Dennd1c_U1B_214456.2	220
ENSMUSG00000002668_Dennd1c_U1B_214457.3	138
ENSMUSG00000002668_Dennd1c_U1B_214458.4	433
ENSMUSG00000002668_Dennd1c_U1B_214459.5	296
ENSMUSG00000002668_Dennd1c_U1B_214460.6	229
ENSMUSG00000002668_Dennd1c_U1B_214461.7	194
ENSMUSG00000002668_Dennd1c_U1B_214462.8	127
ENSMUSG00000002668_Dennd1c_U1B_214463.9	328
ENSMUSG00000002668_Dennd1c_U1B_214464.10	469
ENSMUSG00000002699_Lcp2_U1A_173114.3	3
ENSMUSG00000002768_Mea1_U1B_167082.1	315
ENSMUSG00000002768_Mea1_U1B_167083.2	516
ENSMUSG00000002768_Mea1_U1B_167084.3	363
ENSMUSG00000002768_Mea1_U1B_167085.4	309
ENSMUSG00000002768_Mea1_U1B_167086.5	453
ENSMUSG00000002768_Mea1_U1B_167087.6	274
ENSMUSG00000002768_Mea1_U1B_167088.7	488
ENSMUSG00000002768_Mea1_U1B_167089.8	229
ENSMUSG00000002768_Mea1_U1B_167090.9	337
ENSMUSG00000002768_Mea1_U1B_167091.10	260
ENSMUSG00000002797_Ggct_U1B_184345.1	296
ENSMUSG00000002797_Ggct_U1B_184346.2	294
ENSMUSG00000002797_Ggct_U1B_184347.3	402
ENSMUSG00000002797_Ggct_U1B_184348.4	161
ENSMUSG00000002797_Ggct_U1B_184349.5	282
ENSMUSG00000002797_Ggct_U1B_184350.6	411
ENSMUSG00000002797_Ggct_U1B_184351.7	424
ENSMUSG00000002797_Ggct_U1B_184352.8	566
ENSMUSG00000002797_Ggct_U1B_184353.9	98
ENSMUSG00000002797_Ggct_U1B_184354.10	567
ENSMUSG00000003068_Stk11_U1B_45255.1	86
ENSMUSG00000003068_Stk11_U1B_45256.2	258
ENSMUSG00000003068_Stk11_U1B_45257.3	245
ENSMUSG00000003068_Stk11_U1B_45258.4	61
ENSMUSG00000003068_Stk11_U1B_45259.5	436
ENSMUSG00000003068_Stk11_U1B_45260.6	53
ENSMUSG00000003068_Stk11_U1B_45261.7	8
ENSMUSG00000003068_Stk11_U1B_45262.8	19
ENSMUSG00000003068_Stk11_U1B_45263.9	48
ENSMUSG00000003135_Cnot11_U1B_118642.1	65
ENSMUSG00000003135_Cnot11_U1B_118643.2	456
ENSMUSG00000003135_Cnot11_U1B_118644.3	256
ENSMUSG00000003135_Cnot11_U1B_118645.4	66
ENSMUSG00000003135_Cnot11_U1B_118646.5	117
ENSMUSG00000003135_Cnot11_U1B_118647.6	509
ENSMUSG00000003135_Cnot11_U1B_118648.7	190
ENSMUSG00000003135_Cnot11_U1B_118649.8	87
ENSMUSG00000003135_Cnot11_U1B_118650.9	163
ENSMUSG00000003135_Cnot11_U1B_118651.10	65
ENSMUSG00000003206_Ebi3_U1B_126112.1	514
ENSMUSG00000003206_Ebi3_U1B_126113.2	111
ENSMUSG00000003206_Ebi3_U1B_126114.3	306
ENSMUSG00000003206_Ebi3_U1B_126115.4	332
ENSMUSG00000003206_Ebi3_U1B_126116.5	2
ENSMUSG00000003206_Ebi3_U1B_126117.6	260
ENSMUSG00000003206_Ebi3_U1B_126118.7	94
ENSMUSG00000003206_Ebi3_U1B_126119.8	211
ENSMUSG00000003206_Ebi3_U1B_126120.9	228
ENSMUSG00000003206_Ebi3_U1B_126121.10	325
ENSMUSG00000003418_St8sia6_U1B_123017.1	695
ENSMUSG00000003418_St8sia6_U1B_123018.2	324
ENSMUSG00000003418_St8sia6_U1B_123019.3	333
ENSMUSG00000003418_St8sia6_U1B_123020.4	439
ENSMUSG00000003418_St8sia6_U1B_123021.5	185
ENSMUSG00000003418_St8sia6_U1B_123022.6	634
ENSMUSG00000003418_St8sia6_U1B_123023.7	672
ENSMUSG00000003418_St8sia6_U1B_123024.8	385
ENSMUSG00000003418_St8sia6_U1B_123025.9	178
ENSMUSG00000003418_St8sia6_U1B_123026.10	146
ENSMUSG00000003423_Pih1d1_U1B_208371.1	361
ENSMUSG00000003423_Pih1d1_U1B_208372.2	482
ENSMUSG00000003423_Pih1d1_U1B_208373.3	369
ENSMUSG00000003423_Pih1d1_U1B_208374.4	452
ENSMUSG00000003423_Pih1d1_U1B_208375.5	106
ENSMUSG00000003423_Pih1d1_U1B_208376.6	269
ENSMUSG00000003423_Pih1d1_U1B_208377.7	117
ENSMUSG00000003423_Pih1d1_U1B_208378.8	485
ENSMUSG00000003423_Pih1d1_U1B_208379.9	482
ENSMUSG00000003423_Pih1d1_U1B_208380.10	431
ENSMUSG00000003435_Supt5_U1B_64180.1	147
ENSMUSG00000003435_Supt5_U1B_64181.2	65
ENSMUSG00000003435_Supt5_U1B_64182.3	13
ENSMUSG00000003435_Supt5_U1B_64183.4	326
ENSMUSG00000003435_Supt5_U1B_64184.5	149
ENSMUSG00000003435_Supt5_U1B_64185.6	64
ENSMUSG00000003435_Supt5_U1B_64186.7	106
ENSMUSG00000003435_Supt5_U1B_64187.8	128
ENSMUSG00000003435_Supt5_U1B_64188.9	40
ENSMUSG00000003435_Supt5_U1B_64189.10	124
ENSMUSG00000003469_Phyhip_U1B_85371.1	634
ENSMUSG00000003469_Phyhip_U1B_85372.2	470
ENSMUSG00000003469_Phyhip_U1B_85373.3	365
ENSMUSG00000003469_Phyhip_U1B_85374.4	416
ENSMUSG00000003469_Phyhip_U1B_85375.5	294
ENSMUSG00000003469_Phyhip_U1B_85376.6	259
ENSMUSG00000003469_Phyhip_U1B_85377.7	174
ENSMUSG00000003469_Phyhip_U1B_85378.8	392
ENSMUSG00000003469_Phyhip_U1B_85379.9	195
ENSMUSG00000003469_Phyhip_U1B_85380.10	219
ENSMUSG00000003731_Kpna6_ACOCB_161201.1	6
ENSMUSG00000004043_Stat5a_U1B_43896.1	611
ENSMUSG00000004043_Stat5a_U1B_43897.2	391
ENSMUSG00000004043_Stat5a_U1B_43898.3	579
ENSMUSG00000004043_Stat5a_U1B_43899.4	247
ENSMUSG00000004043_Stat5a_U1B_43900.5	470
ENSMUSG00000004043_Stat5a_U1B_43901.6	226
ENSMUSG00000004043_Stat5a_U1B_43902.7	524
ENSMUSG00000004043_Stat5a_U1B_43903.8	374
ENSMUSG00000004043_Stat5a_U1B_43904.9	313
ENSMUSG00000004043_Stat5a_U1B_43905.10	289
ENSMUSG00000004085_Zak_U1B_155221.1	409
ENSMUSG00000004085_Zak_U1B_155222.2	270
ENSMUSG00000004085_Zak_U1B_155223.3	869
ENSMUSG00000004085_Zak_U1B_155224.4	514
ENSMUSG00000004085_Zak_U1B_155225.5	398
ENSMUSG00000004085_Zak_U1B_155226.6	123
ENSMUSG00000004085_Zak_U1B_155227.7	295
ENSMUSG00000004085_Zak_U1B_155228.8	448
ENSMUSG00000004085_Zak_U1B_155229.9	53
ENSMUSG00000004085_Zak_U1B_155230.10	165
ENSMUSG00000004285_Atp6v1f_SPB_51264.6	1
ENSMUSG00000004360_9330159F19Rik_U2A_54488.9	1
ENSMUSG00000004366_Sst_U1B_54490.1	798
ENSMUSG00000004366_Sst_U1B_54491.2	663
ENSMUSG00000004366_Sst_U1B_54492.3	451
ENSMUSG00000004366_Sst_U1B_54493.4	361
ENSMUSG00000004366_Sst_U1B_54494.5	488
ENSMUSG00000004366_Sst_U1B_54495.6	518
ENSMUSG00000004366_Sst_U1B_54496.7	378
ENSMUSG00000004366_Sst_U1B_54497.8	798
ENSMUSG00000004366_Sst_U1B_54498.9	300
ENSMUSG00000004366_Sst_U1B_54499.10	377
ENSMUSG00000004371_Il11_U1B_139537.1	288
ENSMUSG00000004371_Il11_U1B_139538.2	594
ENSMUSG00000004371_Il11_U1B_139539.3	120
ENSMUSG00000004371_Il11_U1B_139540.4	371
ENSMUSG00000004371_Il11_U1B_139541.5	480
ENSMUSG00000004371_Il11_U1B_139542.6	516
ENSMUSG00000004371_Il11_U1B_139543.7	114
ENSMUSG00000004371_Il11_U1B_139544.8	568
ENSMUSG00000004371_Il11_U1B_139545.9	422
ENSMUSG00000004371_Il11_U1B_139546.10	152
ENSMUSG00000004446_Bid_ACOCB_4254.1	24
ENSMUSG00000004446_Bid_ACOCB_4260.7	24
ENSMUSG00000004508_Gab2_U1B_181144.1	14
ENSMUSG00000004508_Gab2_U1B_181146.3	326
ENSMUSG00000004508_Gab2_U1B_181147.4	580
ENSMUSG00000004508_Gab2_U1B_181148.5	3
ENSMUSG00000004508_Gab2_U1B_181149.6	26
ENSMUSG00000004508_Gab2_U1B_181150.7	80
ENSMUSG00000004508_Gab2_U1B_181151.8	8
ENSMUSG00000004508_Gab2_U1B_181152.9	24
ENSMUSG00000004508_Gab2_U1B_181153.10	58
ENSMUSG00000004540_Psg17_GEB_70548.10	1
ENSMUSG00000004626_Stxbp2_U1B_192175.1	487
ENSMUSG00000004626_Stxbp2_U1B_192176.2	434
ENSMUSG00000004626_Stxbp2_U1B_192177.3	114
ENSMUSG00000004626_Stxbp2_U1B_192178.4	276
ENSMUSG00000004626_Stxbp2_U1B_192179.5	215
ENSMUSG00000004626_Stxbp2_U1B_192180.6	56
ENSMUSG00000004626_Stxbp2_U1B_192181.7	293
ENSMUSG00000004626_Stxbp2_U1B_192182.8	459
ENSMUSG00000004626_Stxbp2_U1B_192183.9	340
ENSMUSG00000004626_Stxbp2_U1B_192184.10	548
ENSMUSG00000004865_Srpk1_U1B_45615.1	398
ENSMUSG00000004865_Srpk1_U1B_45616.2	134
ENSMUSG00000004865_Srpk1_U1B_45617.3	54
ENSMUSG00000004865_Srpk1_U1B_45618.4	95
ENSMUSG00000004865_Srpk1_U1B_45619.5	245
ENSMUSG00000004865_Srpk1_U1B_45620.6	217
ENSMUSG00000004865_Srpk1_U1B_45621.7	176
ENSMUSG00000004865_Srpk1_U1B_45622.8	178
ENSMUSG00000004865_Srpk1_U1B_45624.10	185
ENSMUSG00000004897_Hdgf_U1B_28434.1	50
ENSMUSG00000004897_Hdgf_U1B_28435.2	115
ENSMUSG00000004897_Hdgf_U1B_28436.3	174
ENSMUSG00000004897_Hdgf_U1B_28437.4	322
ENSMUSG00000004897_Hdgf_U1B_28438.5	85
ENSMUSG00000004897_Hdgf_U1B_28439.6	575
ENSMUSG00000004897_Hdgf_U1B_28440.7	11
ENSMUSG00000004897_Hdgf_U1B_28441.8	444
ENSMUSG00000004897_Hdgf_U1B_28442.9	253
ENSMUSG00000004897_Hdgf_U1B_28443.10	437
ENSMUSG00000004994_Ccdc130_U1B_39485.1	177
ENSMUSG00000004994_Ccdc130_U1B_39486.2	229
ENSMUSG00000004994_Ccdc130_U1B_39487.3	186
ENSMUSG00000004994_Ccdc130_U1B_39488.4	136
ENSMUSG00000004994_Ccdc130_U1B_39489.5	138
ENSMUSG00000004994_Ccdc130_U1B_39490.6	109
ENSMUSG00000004994_Ccdc130_U1B_39491.7	112
ENSMUSG00000004994_Ccdc130_U1B_39492.8	256
ENSMUSG00000004994_Ccdc130_U1B_39493.9	271
ENSMUSG00000004994_Ccdc130_U1B_39494.10	278
ENSMUSG00000005125_Ndrg1_U1B_178664.1	265
ENSMUSG00000005125_Ndrg1_U1B_178665.2	272
ENSMUSG00000005125_Ndrg1_U1B_178666.3	147
ENSMUSG00000005125_Ndrg1_U1B_178667.4	351
ENSMUSG00000005125_Ndrg1_U1B_178668.5	422
ENSMUSG00000005125_Ndrg1_U1B_178669.6	76
ENSMUSG00000005125_Ndrg1_U1B_178670.7	232
ENSMUSG00000005125_Ndrg1_U1B_178671.8	268
ENSMUSG00000005125_Ndrg1_U1B_178672.9	109
ENSMUSG00000005125_Ndrg1_U1B_178673.10	585
ENSMUSG00000005131_4930550C14Rik_U1B_93117.1	460
ENSMUSG00000005131_4930550C14Rik_U1B_93118.2	323
ENSMUSG00000005131_4930550C14Rik_U1B_93119.3	219
ENSMUSG00000005131_4930550C14Rik_U1B_93120.4	281
ENSMUSG00000005131_4930550C14Rik_U1B_93121.5	105
ENSMUSG00000005131_4930550C14Rik_U1B_93122.6	256
ENSMUSG00000005131_4930550C14Rik_U1B_93123.7	442
ENSMUSG00000005131_4930550C14Rik_U1B_93124.8	551
ENSMUSG00000005131_4930550C14Rik_U1B_93125.9	281
ENSMUSG00000005131_4930550C14Rik_U1B_93126.10	396
ENSMUSG00000005360_Slc1a3_U1A_70236.8	4
ENSMUSG00000005871_Apc_ACOCA_78851.2	4
ENSMUSG00000006270_Vax1_ACOCB_208875.5	2
ENSMUSG00000006423_C330007P06Rik_U1B_118569.1	197
ENSMUSG00000006423_C330007P06Rik_U1B_118570.2	538
ENSMUSG00000006423_C330007P06Rik_U1B_118571.3	103
ENSMUSG00000006423_C330007P06Rik_U1B_118572.4	297
ENSMUSG00000006423_C330007P06Rik_U1B_118573.5	178
ENSMUSG00000006423_C330007P06Rik_U1B_118574.6	696
ENSMUSG00000006423_C330007P06Rik_U1B_118575.7	1060
ENSMUSG00000006423_C330007P06Rik_U1B_118576.8	94
ENSMUSG00000006423_C330007P06Rik_U1B_118577.9	140
ENSMUSG00000006423_C330007P06Rik_U1B_118578.10	78
ENSMUSG00000006442_Srm_U1B_67127.1	273
ENSMUSG00000006442_Srm_U1B_67128.2	593
ENSMUSG00000006442_Srm_U1B_67129.3	751
ENSMUSG00000006442_Srm_U1B_67130.4	244
ENSMUSG00000006442_Srm_U1B_67131.5	451
ENSMUSG00000006442_Srm_U1B_67132.6	156
ENSMUSG00000006442_Srm_U1B_67133.7	276
ENSMUSG00000006442_Srm_U1B_67134.8	187
ENSMUSG00000006442_Srm_U1B_67135.9	594
ENSMUSG00000006442_Srm_U1B_67136.10	102
ENSMUSG00000006476_Nsmf_U1B_152074.1	91
ENSMUSG00000006476_Nsmf_U1B_152075.2	310
ENSMUSG00000006476_Nsmf_U1B_152076.3	427
ENSMUSG00000006476_Nsmf_U1B_152077.4	149
ENSMUSG00000006476_Nsmf_U1B_152078.5	363
ENSMUSG00000006476_Nsmf_U1B_152079.6	246
ENSMUSG00000006476_Nsmf_U1B_152080.7	486
ENSMUSG00000006476_Nsmf_U1B_152081.8	220
ENSMUSG00000006476_Nsmf_U1B_152082.9	362
ENSMUSG00000006476_Nsmf_U1B_152083.10	282
ENSMUSG00000006526_Tmem110_U1B_78529.1	826
ENSMUSG00000006526_Tmem110_U1B_78530.2	232
ENSMUSG00000006526_Tmem110_U1B_78531.3	263
ENSMUSG00000006526_Tmem110_U1B_78532.4	220
ENSMUSG00000006526_Tmem110_U1B_78533.5	377
ENSMUSG00000006526_Tmem110_U1B_78534.6	377
ENSMUSG00000006526_Tmem110_U1B_78535.7	165
ENSMUSG00000006526_Tmem110_U1B_78536.8	825
ENSMUSG00000006526_Tmem110_U1B_78537.9	396
ENSMUSG00000006526_Tmem110_U1B_78538.10	329
ENSMUSG00000006763_Saal1_U1B_158261.1	166
ENSMUSG00000006763_Saal1_U1B_158262.2	308
ENSMUSG00000006763_Saal1_U1B_158263.3	253
ENSMUSG00000006763_Saal1_U1B_158264.4	731
ENSMUSG00000006763_Saal1_U1B_158265.5	406
ENSMUSG00000006763_Saal1_U1B_158266.6	362
ENSMUSG00000006763_Saal1_U1B_158267.7	256
ENSMUSG00000006763_Saal1_U1B_158268.8	176
ENSMUSG00000006763_Saal1_U1B_158269.9	105
ENSMUSG00000006763_Saal1_U1B_158270.10	220
ENSMUSG00000006784_Ttc25_U1B_115633.1	175
ENSMUSG00000006784_Ttc25_U1B_115634.2	267
ENSMUSG00000006784_Ttc25_U1B_115635.3	288
ENSMUSG00000006784_Ttc25_U1B_115636.4	447
ENSMUSG00000006784_Ttc25_U1B_115637.5	415
ENSMUSG00000006784_Ttc25_U1B_115638.6	118
ENSMUSG00000006784_Ttc25_U1B_115639.7	192
ENSMUSG00000006784_Ttc25_U1B_115640.8	349
ENSMUSG00000006784_Ttc25_U1B_115641.9	525
ENSMUSG00000006784_Ttc25_U1B_115642.10	398
ENSMUSG00000006818_Sod2_U1B_98862.1	365
ENSMUSG00000006818_Sod2_U1B_98863.2	102
ENSMUSG00000006818_Sod2_U1B_98864.3	273
ENSMUSG00000006818_Sod2_U1B_98865.4	305
ENSMUSG00000006818_Sod2_U1B_98866.5	307
ENSMUSG00000006818_Sod2_U1B_98867.6	400
ENSMUSG00000006818_Sod2_U1B_98868.7	272
ENSMUSG00000006818_Sod2_U1B_98869.8	54
ENSMUSG00000006818_Sod2_U1B_98870.9	159
ENSMUSG00000006818_Sod2_U1B_98871.10	251
ENSMUSG00000007207_Stx1a_U1B_213835.1	229
ENSMUSG00000007207_Stx1a_U1B_213836.2	687
ENSMUSG00000007207_Stx1a_U1B_213837.3	306
ENSMUSG00000007207_Stx1a_U1B_213838.4	348
ENSMUSG00000007207_Stx1a_U1B_213839.5	346
ENSMUSG00000007207_Stx1a_U1B_213840.6	577
ENSMUSG00000007207_Stx1a_U1B_213841.7	319
ENSMUSG00000007207_Stx1a_U1B_213842.8	397
ENSMUSG00000007207_Stx1a_U1B_213843.9	674
ENSMUSG00000007207_Stx1a_U1B_213844.10	292
ENSMUSG00000007379_Dennd2c_U1B_118509.1	277
ENSMUSG00000007379_Dennd2c_U1B_118510.2	216
ENSMUSG00000007379_Dennd2c_U1B_118511.3	354
ENSMUSG00000007379_Dennd2c_U1B_118512.4	310
ENSMUSG00000007379_Dennd2c_U1B_118513.5	118
ENSMUSG00000007379_Dennd2c_U1B_118514.6	219
ENSMUSG00000007379_Dennd2c_U1B_118515.7	180
ENSMUSG00000007379_Dennd2c_U1B_118516.8	423
ENSMUSG00000007379_Dennd2c_U1B_118517.9	329
ENSMUSG00000007379_Dennd2c_U1B_118518.10	361
ENSMUSG00000007440_Pcdha2_U1B_42414.1	137
ENSMUSG00000007440_Pcdha2_U1B_42415.2	383
ENSMUSG00000007440_Pcdha2_U1B_42416.3	535
ENSMUSG00000007440_Pcdha2_U1B_42417.4	406
ENSMUSG00000007440_Pcdha2_U1B_42418.5	474
ENSMUSG00000007440_Pcdha2_U1B_42419.6	554
ENSMUSG00000007440_Pcdha2_U1B_42420.7	333
ENSMUSG00000007440_Pcdha2_U1B_42421.8	298
ENSMUSG00000007440_Pcdha2_U1B_42422.9	505
ENSMUSG00000007440_Pcdha2_U1B_42423.10	307
ENSMUSG00000007721_Ccdc124_U1B_163271.1	461
ENSMUSG00000007721_Ccdc124_U1B_163272.2	272
ENSMUSG00000007721_Ccdc124_U1B_163273.3	596
ENSMUSG00000007721_Ccdc124_U1B_163274.4	208
ENSMUSG00000007721_Ccdc124_U1B_163275.5	540
ENSMUSG00000007721_Ccdc124_U1B_163276.6	360
ENSMUSG00000007721_Ccdc124_U1B_163277.7	483
ENSMUSG00000007721_Ccdc124_U1B_163278.8	428
ENSMUSG00000007721_Ccdc124_U1B_163279.9	601
ENSMUSG00000007721_Ccdc124_U1B_163280.10	442
ENSMUSG00000007877_Tcap_ACOCA_39678.4	1
ENSMUSG00000007989_Fzd3_ACOCB_53871.2	7
ENSMUSG00000008028_1700008O03Rik_U1B_60295.1	610
ENSMUSG00000008028_1700008O03Rik_U1B_60296.2	410
ENSMUSG00000008028_1700008O03Rik_U1B_60297.3	386
ENSMUSG00000008028_1700008O03Rik_U1B_60298.4	196
ENSMUSG00000008028_1700008O03Rik_U1B_60299.5	298
ENSMUSG00000008028_1700008O03Rik_U1B_60300.6	331
ENSMUSG00000008028_1700008O03Rik_U1B_60301.7	291
ENSMUSG00000008028_1700008O03Rik_U1B_60302.8	80
ENSMUSG00000008028_1700008O03Rik_U1B_60303.9	299
ENSMUSG00000008028_1700008O03Rik_U1B_60304.10	1149
ENSMUSG00000008200_Fnbp4_U1B_142095.1	249
ENSMUSG00000008200_Fnbp4_U1B_142096.2	325
ENSMUSG00000008200_Fnbp4_U1B_142097.3	165
ENSMUSG00000008200_Fnbp4_U1B_142098.4	215
ENSMUSG00000008200_Fnbp4_U1B_142099.5	313
ENSMUSG00000008200_Fnbp4_U1B_142100.6	257
ENSMUSG00000008200_Fnbp4_U1B_142101.7	380
ENSMUSG00000008200_Fnbp4_U1B_142102.8	215
ENSMUSG00000008200_Fnbp4_U1B_142103.9	171
ENSMUSG00000008200_Fnbp4_U1B_142104.10	351
ENSMUSG00000009035_Tmem184b_MPA_93393.7	3
ENSMUSG00000009108_Gnat2_U1B_107615.1	308
ENSMUSG00000009108_Gnat2_U1B_107616.2	509
ENSMUSG00000009108_Gnat2_U1B_107617.3	112
ENSMUSG00000009108_Gnat2_U1B_107618.4	329
ENSMUSG00000009108_Gnat2_U1B_107619.5	251
ENSMUSG00000009108_Gnat2_U1B_107620.6	188
ENSMUSG00000009108_Gnat2_U1B_107621.7	256
ENSMUSG00000009108_Gnat2_U1B_107622.8	614
ENSMUSG00000009108_Gnat2_U1B_107623.9	372
ENSMUSG00000009108_Gnat2_U1B_107624.10	385
ENSMUSG00000009621_Vav2_ACOCA_31546.5	12
ENSMUSG00000010048_Ifrd2_U1B_181698.1	406
ENSMUSG00000010048_Ifrd2_U1B_181699.2	549
ENSMUSG00000010048_Ifrd2_U1B_181700.3	383
ENSMUSG00000010048_Ifrd2_U1B_181701.4	320
ENSMUSG00000010048_Ifrd2_U1B_181702.5	449
ENSMUSG00000010048_Ifrd2_U1B_181703.6	141
ENSMUSG00000010048_Ifrd2_U1B_181704.7	204
ENSMUSG00000010048_Ifrd2_U1B_181705.8	573
ENSMUSG00000010048_Ifrd2_U1B_181706.9	214
ENSMUSG00000010048_Ifrd2_U1B_181707.10	297
ENSMUSG00000010064_Slc38a3_U1B_121944.1	207
ENSMUSG00000010064_Slc38a3_U1B_121945.2	607
ENSMUSG00000010064_Slc38a3_U1B_121946.3	379
ENSMUSG00000010064_Slc38a3_U1B_121947.4	619
ENSMUSG00000010064_Slc38a3_U1B_121948.5	354
ENSMUSG00000010064_Slc38a3_U1B_121949.6	181
ENSMUSG00000010064_Slc38a3_U1B_121950.7	370
ENSMUSG00000010064_Slc38a3_U1B_121951.8	418
ENSMUSG00000010064_Slc38a3_U1B_121952.9	219
ENSMUSG00000010064_Slc38a3_U1B_121953.10	273
ENSMUSG00000010554_Mettl16_U1B_70996.1	5
ENSMUSG00000010554_Mettl16_U1B_70997.2	217
ENSMUSG00000010554_Mettl16_U1B_70998.3	21
ENSMUSG00000010554_Mettl16_U1B_70999.4	22
ENSMUSG00000010554_Mettl16_U1B_71000.5	305
ENSMUSG00000010554_Mettl16_U1B_71001.6	57
ENSMUSG00000010554_Mettl16_U1B_71002.7	252
ENSMUSG00000010554_Mettl16_U1B_71003.8	264
ENSMUSG00000010554_Mettl16_U1B_71004.9	50
ENSMUSG00000010554_Mettl16_U1B_71005.10	234
ENSMUSG00000011034_Slc5a1_U1B_131609.1	340
ENSMUSG00000011034_Slc5a1_U1B_131610.2	132
ENSMUSG00000011034_Slc5a1_U1B_131611.3	227
ENSMUSG00000011034_Slc5a1_U1B_131612.4	460
ENSMUSG00000011034_Slc5a1_U1B_131613.5	324
ENSMUSG00000011034_Slc5a1_U1B_131614.6	370
ENSMUSG00000011034_Slc5a1_U1B_131615.7	301
ENSMUSG00000011034_Slc5a1_U1B_131616.8	222
ENSMUSG00000011034_Slc5a1_U1B_131617.9	860
ENSMUSG00000011034_Slc5a1_U1B_131618.10	443
ENSMUSG00000012123_Aim1l_U1B_1634.1	623
ENSMUSG00000012123_Aim1l_U1B_1635.2	65
ENSMUSG00000012123_Aim1l_U1B_1636.3	31
ENSMUSG00000012123_Aim1l_U1B_1637.4	135
ENSMUSG00000012123_Aim1l_U1B_1638.5	376
ENSMUSG00000012123_Aim1l_U1B_1639.6	308
ENSMUSG00000012123_Aim1l_U1B_1640.7	682
ENSMUSG00000012123_Aim1l_U1B_1641.8	260
ENSMUSG00000012123_Aim1l_U1B_1642.9	361
ENSMUSG00000012123_Aim1l_U1B_1643.10	251
ENSMUSG00000012282_Wnt8a_U1B_210396.1	413
ENSMUSG00000012282_Wnt8a_U1B_210397.2	560
ENSMUSG00000012282_Wnt8a_U1B_210398.3	457
ENSMUSG00000012282_Wnt8a_U1B_210399.4	263
ENSMUSG00000012282_Wnt8a_U1B_210400.5	523
ENSMUSG00000012282_Wnt8a_U1B_210401.6	234
ENSMUSG00000012282_Wnt8a_U1B_210402.7	390
ENSMUSG00000012282_Wnt8a_U1B_210403.8	188
ENSMUSG00000012282_Wnt8a_U1B_210404.9	872
ENSMUSG00000012282_Wnt8a_U1B_210405.10	134
ENSMUSG00000012889_Podnl1_U1B_49483.1	435
ENSMUSG00000012889_Podnl1_U1B_49484.2	513
ENSMUSG00000012889_Podnl1_U1B_49485.3	240
ENSMUSG00000012889_Podnl1_U1B_49486.4	413
ENSMUSG00000012889_Podnl1_U1B_49487.5	296
ENSMUSG00000012889_Podnl1_U1B_49488.6	244
ENSMUSG00000012889_Podnl1_U1B_49489.7	192
ENSMUSG00000012889_Podnl1_U1B_49490.8	330
ENSMUSG00000012889_Podnl1_U1B_49491.9	459
ENSMUSG00000012889_Podnl1_U1B_49492.10	314
ENSMUSG00000013668_4933402N03Rik_U2B_173918.6	1
ENSMUSG00000013921_Clip3_U1B_119781.1	229
ENSMUSG00000013921_Clip3_U1B_119782.2	286
ENSMUSG00000013921_Clip3_U1B_119783.3	329
ENSMUSG00000013921_Clip3_U1B_119784.4	344
ENSMUSG00000013921_Clip3_U1B_119785.5	322
ENSMUSG00000013921_Clip3_U1B_119786.6	420
ENSMUSG00000013921_Clip3_U1B_119787.7	149
ENSMUSG00000013921_Clip3_U1B_119788.8	132
ENSMUSG00000013921_Clip3_U1B_119789.9	579
ENSMUSG00000013921_Clip3_U1B_119790.10	466
ENSMUSG00000014867_Surf4_U1B_32364.1	322
ENSMUSG00000014867_Surf4_U1B_32365.2	395
ENSMUSG00000014867_Surf4_U1B_32366.3	124
ENSMUSG00000014867_Surf4_U1B_32367.4	305
ENSMUSG00000014867_Surf4_U1B_32368.5	511
ENSMUSG00000014867_Surf4_U1B_32369.6	187
ENSMUSG00000014867_Surf4_U1B_32370.7	343
ENSMUSG00000014867_Surf4_U1B_32371.8	225
ENSMUSG00000014867_Surf4_U1B_32372.9	176
ENSMUSG00000014867_Surf4_U1B_32373.10	242
ENSMUSG00000014873_Surf2_U1B_116451.1	159
ENSMUSG00000014873_Surf2_U1B_116452.2	133
ENSMUSG00000014873_Surf2_U1B_116453.3	188
ENSMUSG00000014873_Surf2_U1B_116454.4	162
ENSMUSG00000014873_Surf2_U1B_116455.5	349
ENSMUSG00000014873_Surf2_U1B_116456.6	205
ENSMUSG00000014873_Surf2_U1B_116457.7	227
ENSMUSG00000014873_Surf2_U1B_116458.8	165
ENSMUSG00000014873_Surf2_U1B_116459.9	325
ENSMUSG00000014873_Surf2_U1B_116460.10	251
ENSMUSG00000014980_Tsen15_U2A_130458.6	1
ENSMUSG00000015093_Clic3_U1B_13276.1	428
ENSMUSG00000015093_Clic3_U1B_13277.2	529
ENSMUSG00000015093_Clic3_U1B_13278.3	228
ENSMUSG00000015093_Clic3_U1B_13279.4	688
ENSMUSG00000015093_Clic3_U1B_13280.5	389
ENSMUSG00000015093_Clic3_U1B_13281.6	377
ENSMUSG00000015093_Clic3_U1B_13282.7	305
ENSMUSG00000015093_Clic3_U1B_13283.8	416
ENSMUSG00000015093_Clic3_U1B_13284.9	318
ENSMUSG00000015093_Clic3_U1B_13285.10	314
ENSMUSG00000015126_Tsr3_U1B_103291.1	406
ENSMUSG00000015126_Tsr3_U1B_103292.2	114
ENSMUSG00000015126_Tsr3_U1B_103293.3	526
ENSMUSG00000015126_Tsr3_U1B_103294.4	634
ENSMUSG00000015126_Tsr3_U1B_103295.5	281
ENSMUSG00000015126_Tsr3_U1B_103296.6	491
ENSMUSG00000015126_Tsr3_U1B_103297.7	328
ENSMUSG00000015126_Tsr3_U1B_103298.8	686
ENSMUSG00000015126_Tsr3_U1B_103299.9	661
ENSMUSG00000015126_Tsr3_U1B_103300.10	83
ENSMUSG00000015222_Map2_ACOCA_24324.3	4
ENSMUSG00000015377_Dennd6b_U1B_178684.1	521
ENSMUSG00000015377_Dennd6b_U1B_178685.2	284
ENSMUSG00000015377_Dennd6b_U1B_178686.3	423
ENSMUSG00000015377_Dennd6b_U1B_178687.4	36
ENSMUSG00000015377_Dennd6b_U1B_178688.5	349
ENSMUSG00000015377_Dennd6b_U1B_178689.6	601
ENSMUSG00000015377_Dennd6b_U1B_178690.7	221
ENSMUSG00000015377_Dennd6b_U1B_178691.8	726
ENSMUSG00000015377_Dennd6b_U1B_178692.9	807
ENSMUSG00000015377_Dennd6b_U1B_178693.10	247
ENSMUSG00000015542_Nat9_U1B_206972.1	197
ENSMUSG00000015542_Nat9_U1B_206973.2	296
ENSMUSG00000015542_Nat9_U1B_206974.3	349
ENSMUSG00000015542_Nat9_U1B_206975.4	641
ENSMUSG00000015542_Nat9_U1B_206976.5	307
ENSMUSG00000015542_Nat9_U1B_206977.6	191
ENSMUSG00000015542_Nat9_U1B_206978.7	320
ENSMUSG00000015542_Nat9_U1B_206979.8	115
ENSMUSG00000015542_Nat9_U1B_206980.9	212
ENSMUSG00000015542_Nat9_U1B_206981.10	312
ENSMUSG00000015579_Nkx2-5_GEA_121858.5	1
ENSMUSG00000015702_Anxa9_U1B_184545.1	336
ENSMUSG00000015702_Anxa9_U1B_184546.2	441
ENSMUSG00000015702_Anxa9_U1B_184547.3	536
ENSMUSG00000015702_Anxa9_U1B_184548.4	434
ENSMUSG00000015702_Anxa9_U1B_184549.5	504
ENSMUSG00000015702_Anxa9_U1B_184550.6	272
ENSMUSG00000015702_Anxa9_U1B_184551.7	585
ENSMUSG00000015702_Anxa9_U1B_184552.8	260
ENSMUSG00000015702_Anxa9_U1B_184553.9	456
ENSMUSG00000015702_Anxa9_U1B_184554.10	443
ENSMUSG00000015787_Abo_U1B_192847.1	210
ENSMUSG00000015787_Abo_U1B_192848.2	244
ENSMUSG00000015787_Abo_U1B_192849.3	214
ENSMUSG00000015787_Abo_U1B_192850.4	116
ENSMUSG00000015787_Abo_U1B_192851.5	96
ENSMUSG00000015787_Abo_U1B_192852.6	281
ENSMUSG00000015787_Abo_U1B_192853.7	461
ENSMUSG00000015787_Abo_U1B_192854.8	613
ENSMUSG00000015787_Abo_U1B_192855.9	389
ENSMUSG00000015787_Abo_U1B_192856.10	421
ENSMUSG00000015790_Surf1_U1B_48943.1	150
ENSMUSG00000015790_Surf1_U1B_48944.2	207
ENSMUSG00000015790_Surf1_U1B_48945.3	370
ENSMUSG00000015790_Surf1_U1B_48946.4	358
ENSMUSG00000015790_Surf1_U1B_48947.5	268
ENSMUSG00000015790_Surf1_U1B_48948.6	194
ENSMUSG00000015790_Surf1_U1B_48949.7	392
ENSMUSG00000015790_Surf1_U1B_48950.8	196
ENSMUSG00000015790_Surf1_U1B_48951.9	209
ENSMUSG00000015790_Surf1_U1B_48952.10	204
ENSMUSG00000015829_Tnr_ACOCB_201710.1	12
ENSMUSG00000015850_Adamtsl4_U1B_57937.1	216
ENSMUSG00000015850_Adamtsl4_U1B_57938.2	613
ENSMUSG00000015850_Adamtsl4_U1B_57939.3	287
ENSMUSG00000015850_Adamtsl4_U1B_57940.4	444
ENSMUSG00000015850_Adamtsl4_U1B_57941.5	276
ENSMUSG00000015850_Adamtsl4_U1B_57942.6	138
ENSMUSG00000015850_Adamtsl4_U1B_57943.7	279
ENSMUSG00000015850_Adamtsl4_U1B_57944.8	274
ENSMUSG00000015850_Adamtsl4_U1B_57945.9	695
ENSMUSG00000015850_Adamtsl4_U1B_57946.10	127
ENSMUSG00000016344_Ppdpf_U1B_88475.1	252
ENSMUSG00000016344_Ppdpf_U1B_88476.2	414
ENSMUSG00000016344_Ppdpf_U1B_88477.3	252
ENSMUSG00000016344_Ppdpf_U1B_88478.4	304
ENSMUSG00000016344_Ppdpf_U1B_88479.5	414
ENSMUSG00000016344_Ppdpf_U1B_88480.6	331
ENSMUSG00000016344_Ppdpf_U1B_88482.8	539
ENSMUSG00000016344_Ppdpf_U1B_88483.9	342
ENSMUSG00000016344_Ppdpf_U1B_88484.10	228
ENSMUSG00000016409_Nkap_U1B_136568.1	42
ENSMUSG00000016409_Nkap_U1B_136569.2	30
ENSMUSG00000016409_Nkap_U1B_136570.3	493
ENSMUSG00000016409_Nkap_U1B_136571.4	638
ENSMUSG00000016409_Nkap_U1B_136572.5	140
ENSMUSG00000016409_Nkap_U1B_136573.6	61
ENSMUSG00000016409_Nkap_U1B_136574.7	204
ENSMUSG00000016409_Nkap_U1B_136575.8	279
ENSMUSG00000016409_Nkap_U1B_136576.9	70
ENSMUSG00000016409_Nkap_U1B_136577.10	277
ENSMUSG00000016763_Scube1_U1B_103011.1	777
ENSMUSG00000016763_Scube1_U1B_103012.2	243
ENSMUSG00000016763_Scube1_U1B_103013.3	424
ENSMUSG00000016763_Scube1_U1B_103014.4	459
ENSMUSG00000016763_Scube1_U1B_103015.5	103
ENSMUSG00000016763_Scube1_U1B_103016.6	247
ENSMUSG00000016763_Scube1_U1B_103017.7	526
ENSMUSG00000016763_Scube1_U1B_103018.8	289
ENSMUSG00000016763_Scube1_U1B_103019.9	196
ENSMUSG00000016763_Scube1_U1B_103020.10	198
ENSMUSG00000016995_Matn4_U1A_196044.3	16
ENSMUSG00000017000_Svs6_U1B_12665.1	256
ENSMUSG00000017000_Svs6_U1B_12666.2	374
ENSMUSG00000017000_Svs6_U1B_12667.3	421
ENSMUSG00000017000_Svs6_U1B_12668.4	241
ENSMUSG00000017000_Svs6_U1B_12669.5	534
ENSMUSG00000017000_Svs6_U1B_12670.6	219
ENSMUSG00000017000_Svs6_U1B_12671.7	542
ENSMUSG00000017000_Svs6_U1B_12672.8	726
ENSMUSG00000017000_Svs6_U1B_12673.9	325
ENSMUSG00000017000_Svs6_U1B_12674.10	384
ENSMUSG00000017002_Slpi_U1B_12645.1	194
ENSMUSG00000017002_Slpi_U1B_12646.2	301
ENSMUSG00000017002_Slpi_U1B_12647.3	85
ENSMUSG00000017002_Slpi_U1B_12648.4	491
ENSMUSG00000017002_Slpi_U1B_12649.5	323
ENSMUSG00000017002_Slpi_U1B_12650.6	458
ENSMUSG00000017002_Slpi_U1B_12651.7	450
ENSMUSG00000017002_Slpi_U1B_12652.8	190
ENSMUSG00000017002_Slpi_U1B_12653.9	573
ENSMUSG00000017002_Slpi_U1B_12654.10	159
ENSMUSG00000017316_Ppy_U1B_46449.1	415
ENSMUSG00000017316_Ppy_U1B_46450.2	301
ENSMUSG00000017316_Ppy_U1B_46451.3	303
ENSMUSG00000017316_Ppy_U1B_46452.4	620
ENSMUSG00000017316_Ppy_U1B_46453.5	376
ENSMUSG00000017316_Ppy_U1B_46454.6	326
ENSMUSG00000017316_Ppy_U1B_46455.7	503
ENSMUSG00000017316_Ppy_U1B_46456.8	195
ENSMUSG00000017316_Ppy_U1B_46457.9	388
ENSMUSG00000017316_Ppy_U1B_46458.10	339
ENSMUSG00000017386_Traf4_ACOCB_54533.4	11
ENSMUSG00000017764_Zswim1_U1B_118862.1	479
ENSMUSG00000017764_Zswim1_U1B_118863.2	522
ENSMUSG00000017764_Zswim1_U1B_118864.3	238
ENSMUSG00000017764_Zswim1_U1B_118865.4	259
ENSMUSG00000017764_Zswim1_U1B_118866.5	504
ENSMUSG00000017764_Zswim1_U1B_118867.6	848
ENSMUSG00000017764_Zswim1_U1B_118868.7	269
ENSMUSG00000017764_Zswim1_U1B_118869.8	236
ENSMUSG00000017764_Zswim1_U1B_118870.9	197
ENSMUSG00000017764_Zswim1_U1B_118871.10	557
ENSMUSG00000017767_Spata25_U1B_118842.1	254
ENSMUSG00000017767_Spata25_U1B_118843.2	253
ENSMUSG00000017767_Spata25_U1B_118844.3	173
ENSMUSG00000017767_Spata25_U1B_118845.4	391
ENSMUSG00000017767_Spata25_U1B_118846.5	309
ENSMUSG00000017767_Spata25_U1B_118847.6	270
ENSMUSG00000017767_Spata25_U1B_118848.7	177
ENSMUSG00000017767_Spata25_U1B_118849.8	457
ENSMUSG00000017767_Spata25_U1B_118850.9	375
ENSMUSG00000017767_Spata25_U1B_118851.10	334
ENSMUSG00000017868_Sgk2_DTKPB_122223.3	1
ENSMUSG00000018126_Baiap2l2_U1B_108572.1	380
ENSMUSG00000018126_Baiap2l2_U1B_108573.2	219
ENSMUSG00000018126_Baiap2l2_U1B_108574.3	403
ENSMUSG00000018126_Baiap2l2_U1B_108575.4	393
ENSMUSG00000018126_Baiap2l2_U1B_108576.5	537
ENSMUSG00000018126_Baiap2l2_U1B_108577.6	173
ENSMUSG00000018126_Baiap2l2_U1B_108578.7	536
ENSMUSG00000018126_Baiap2l2_U1B_108579.8	272
ENSMUSG00000018126_Baiap2l2_U1B_108580.9	213
ENSMUSG00000018126_Baiap2l2_U1B_108581.10	357
ENSMUSG00000018199_Trove2_U1B_185680.1	190
ENSMUSG00000018199_Trove2_U1B_185681.2	172
ENSMUSG00000018199_Trove2_U1B_185682.3	386
ENSMUSG00000018199_Trove2_U1B_185683.4	176
ENSMUSG00000018199_Trove2_U1B_185684.5	340
ENSMUSG00000018199_Trove2_U1B_185685.6	188
ENSMUSG00000018199_Trove2_U1B_185686.7	316
ENSMUSG00000018199_Trove2_U1B_185687.8	190
ENSMUSG00000018199_Trove2_U1B_185688.9	306
ENSMUSG00000018199_Trove2_U1B_185689.10	221
ENSMUSG00000018372_Cep95_U1B_156321.1	192
ENSMUSG00000018372_Cep95_U1B_156322.2	338
ENSMUSG00000018372_Cep95_U1B_156323.3	425
ENSMUSG00000018372_Cep95_U1B_156324.4	423
ENSMUSG00000018372_Cep95_U1B_156325.5	386
ENSMUSG00000018372_Cep95_U1B_156326.6	157
ENSMUSG00000018372_Cep95_U1B_156327.7	332
ENSMUSG00000018372_Cep95_U1B_156328.8	149
ENSMUSG00000018372_Cep95_U1B_156329.9	220
ENSMUSG00000018372_Cep95_U1B_156330.10	266
ENSMUSG00000018381_Abi3_U2B_182145.10	1
ENSMUSG00000018433_Nol11_U1B_165863.1	27
ENSMUSG00000018433_Nol11_U1B_165864.2	604
ENSMUSG00000018433_Nol11_U1B_165865.3	74
ENSMUSG00000018433_Nol11_U1B_165866.4	29
ENSMUSG00000018433_Nol11_U1B_165867.5	8
ENSMUSG00000018433_Nol11_U1B_165868.6	172
ENSMUSG00000018433_Nol11_U1B_165869.7	5
ENSMUSG00000018433_Nol11_U1B_165870.8	59
ENSMUSG00000018433_Nol11_U1B_165871.9	80
ENSMUSG00000018433_Nol11_U1B_165872.10	57
ENSMUSG00000018501_Ncor1_SPB_69959.1	7
ENSMUSG00000018541_Cwc25_U1B_180684.1	579
ENSMUSG00000018541_Cwc25_U1B_180685.2	160
ENSMUSG00000018541_Cwc25_U1B_180686.3	174
ENSMUSG00000018541_Cwc25_U1B_180687.4	93
ENSMUSG00000018541_Cwc25_U1B_180688.5	69
ENSMUSG00000018541_Cwc25_U1B_180689.6	228
ENSMUSG00000018541_Cwc25_U1B_180690.7	193
ENSMUSG00000018541_Cwc25_U1B_180691.8	108
ENSMUSG00000018541_Cwc25_U1B_180692.9	100
ENSMUSG00000018541_Cwc25_U1B_180693.10	127
ENSMUSG00000018566_Slc2a4_U1B_11788.1	382
ENSMUSG00000018566_Slc2a4_U1B_11789.2	446
ENSMUSG00000018566_Slc2a4_U1B_11790.3	78
ENSMUSG00000018566_Slc2a4_U1B_11791.4	376
ENSMUSG00000018566_Slc2a4_U1B_11792.5	386
ENSMUSG00000018566_Slc2a4_U1B_11793.6	510
ENSMUSG00000018566_Slc2a4_U1B_11794.7	333
ENSMUSG00000018566_Slc2a4_U1B_11795.8	336
ENSMUSG00000018566_Slc2a4_U1B_11796.9	212
ENSMUSG00000018566_Slc2a4_U1B_11797.10	281
ENSMUSG00000018809_Smyd4_U1B_46829.1	215
ENSMUSG00000018809_Smyd4_U1B_46830.2	362
ENSMUSG00000018809_Smyd4_U1B_46831.3	355
ENSMUSG00000018809_Smyd4_U1B_46832.4	132
ENSMUSG00000018809_Smyd4_U1B_46833.5	340
ENSMUSG00000018809_Smyd4_U1B_46834.6	269
ENSMUSG00000018809_Smyd4_U1B_46835.7	350
ENSMUSG00000018809_Smyd4_U1B_46836.8	210
ENSMUSG00000018809_Smyd4_U1B_46837.9	260
ENSMUSG00000018809_Smyd4_U1B_46838.10	402
ENSMUSG00000019132_BC005537_U1B_156721.1	9
ENSMUSG00000019132_BC005537_U1B_156722.2	633
ENSMUSG00000019132_BC005537_U1B_156723.3	168
ENSMUSG00000019132_BC005537_U1B_156724.4	150
ENSMUSG00000019132_BC005537_U1B_156725.5	254
ENSMUSG00000019132_BC005537_U1B_156726.6	351
ENSMUSG00000019132_BC005537_U1B_156727.7	365
ENSMUSG00000019132_BC005537_U1B_156728.8	306
ENSMUSG00000019132_BC005537_U1B_156729.9	302
ENSMUSG00000019132_BC005537_U1B_156730.10	144
ENSMUSG00000019659_Ccdc12_U1B_43916.1	277
ENSMUSG00000019659_Ccdc12_U1B_43917.2	30
ENSMUSG00000019659_Ccdc12_U1B_43918.3	167
ENSMUSG00000019659_Ccdc12_U1B_43919.4	28
ENSMUSG00000019659_Ccdc12_U1B_43920.5	293
ENSMUSG00000019659_Ccdc12_U1B_43921.6	319
ENSMUSG00000019659_Ccdc12_U1B_43922.7	209
ENSMUSG00000019659_Ccdc12_U1B_43923.8	167
ENSMUSG00000019659_Ccdc12_U1B_43924.9	68
ENSMUSG00000019659_Ccdc12_U1B_43925.10	388
ENSMUSG00000019775_Rgs17_U1B_224222.1	401
ENSMUSG00000019775_Rgs17_U1B_224223.2	297
ENSMUSG00000019775_Rgs17_U1B_224224.3	205
ENSMUSG00000019775_Rgs17_U1B_224225.4	404
ENSMUSG00000019775_Rgs17_U1B_224226.5	258
ENSMUSG00000019775_Rgs17_U1B_224227.6	417
ENSMUSG00000019775_Rgs17_U1B_224228.7	241
ENSMUSG00000019775_Rgs17_U1B_224229.8	193
ENSMUSG00000019775_Rgs17_U1B_224230.9	212
ENSMUSG00000019775_Rgs17_U1B_224231.10	152
ENSMUSG00000019808_Adat2_U1B_16905.1	203
ENSMUSG00000019808_Adat2_U1B_16906.2	290
ENSMUSG00000019808_Adat2_U1B_16907.3	42
ENSMUSG00000019808_Adat2_U1B_16908.4	54
ENSMUSG00000019808_Adat2_U1B_16909.5	211
ENSMUSG00000019808_Adat2_U1B_16910.6	6
ENSMUSG00000019808_Adat2_U1B_16911.7	188
ENSMUSG00000019808_Adat2_U1B_16912.8	68
ENSMUSG00000019808_Adat2_U1B_16913.9	23
ENSMUSG00000019808_Adat2_U1B_16914.10	83
ENSMUSG00000019813_Cep57l1_U1B_159393.1	524
ENSMUSG00000019813_Cep57l1_U1B_159394.2	485
ENSMUSG00000019813_Cep57l1_U1B_159395.3	309
ENSMUSG00000019813_Cep57l1_U1B_159396.4	282
ENSMUSG00000019813_Cep57l1_U1B_159397.5	353
ENSMUSG00000019813_Cep57l1_U1B_159398.6	127
ENSMUSG00000019813_Cep57l1_U1B_159399.7	77
ENSMUSG00000019813_Cep57l1_U1B_159400.8	169
ENSMUSG00000019813_Cep57l1_U1B_159401.9	128
ENSMUSG00000019813_Cep57l1_U1B_159402.10	547
ENSMUSG00000019822_Smpd2_U1B_185720.1	326
ENSMUSG00000019822_Smpd2_U1B_185721.2	252
ENSMUSG00000019822_Smpd2_U1B_185722.3	232
ENSMUSG00000019822_Smpd2_U1B_185723.4	509
ENSMUSG00000019822_Smpd2_U1B_185724.5	271
ENSMUSG00000019822_Smpd2_U1B_185725.6	302
ENSMUSG00000019822_Smpd2_U1B_185726.7	223
ENSMUSG00000019822_Smpd2_U1B_185727.8	260
ENSMUSG00000019822_Smpd2_U1B_185728.9	591
ENSMUSG00000019822_Smpd2_U1B_185729.10	80
ENSMUSG00000019831_Wasf1_TMMA_100913.2	17
ENSMUSG00000019854_Reps1_U1B_49683.1	497
ENSMUSG00000019854_Reps1_U1B_49684.2	492
ENSMUSG00000019854_Reps1_U1B_49685.3	185
ENSMUSG00000019854_Reps1_U1B_49686.4	487
ENSMUSG00000019854_Reps1_U1B_49687.5	586
ENSMUSG00000019854_Reps1_U1B_49688.6	339
ENSMUSG00000019854_Reps1_U1B_49689.7	621
ENSMUSG00000019854_Reps1_U1B_49690.8	614
ENSMUSG00000019854_Reps1_U1B_49691.9	225
ENSMUSG00000019854_Reps1_U1B_49692.10	410
ENSMUSG00000019872_Smpdl3a_U1B_218295.1	416
ENSMUSG00000019872_Smpdl3a_U1B_218296.2	225
ENSMUSG00000019872_Smpdl3a_U1B_218297.3	41
ENSMUSG00000019872_Smpdl3a_U1B_218298.4	643
ENSMUSG00000019872_Smpdl3a_U1B_218299.5	496
ENSMUSG00000019872_Smpdl3a_U1B_218300.6	245
ENSMUSG00000019872_Smpdl3a_U1B_218301.7	394
ENSMUSG00000019872_Smpdl3a_U1B_218302.8	410
ENSMUSG00000019872_Smpdl3a_U1B_218303.9	276
ENSMUSG00000019872_Smpdl3a_U1B_218304.10	301
ENSMUSG00000019906_Lin7a_TMMB_86342.8	8
ENSMUSG00000019952_Poc1b_SPB_52785.9	2
ENSMUSG00000019988_Nedd1_U1B_78169.1	202
ENSMUSG00000019988_Nedd1_U1B_78170.2	246
ENSMUSG00000019988_Nedd1_U1B_78171.3	79
ENSMUSG00000019988_Nedd1_U1B_78172.4	398
ENSMUSG00000019988_Nedd1_U1B_78173.5	370
ENSMUSG00000019988_Nedd1_U1B_78174.6	148
ENSMUSG00000019988_Nedd1_U1B_78175.7	116
ENSMUSG00000019988_Nedd1_U1B_78176.8	319
ENSMUSG00000019988_Nedd1_U1B_78177.9	152
ENSMUSG00000019988_Nedd1_U1B_78178.10	482
ENSMUSG00000020072_Pbld1_U1B_209596.1	274
ENSMUSG00000020072_Pbld1_U1B_209597.2	292
ENSMUSG00000020072_Pbld1_U1B_209598.3	254
ENSMUSG00000020072_Pbld1_U1B_209599.4	433
ENSMUSG00000020072_Pbld1_U1B_209600.5	319
ENSMUSG00000020072_Pbld1_U1B_209601.6	471
ENSMUSG00000020072_Pbld1_U1B_209602.7	412
ENSMUSG00000020072_Pbld1_U1B_209603.8	563
ENSMUSG00000020072_Pbld1_U1B_209604.9	278
ENSMUSG00000020072_Pbld1_U1B_209605.10	442
ENSMUSG00000020096_Tbata_U2A_89897.5	1
ENSMUSG00000020173_Cobl_U1B_154601.1	158
ENSMUSG00000020173_Cobl_U1B_154602.2	484
ENSMUSG00000020173_Cobl_U1B_154603.3	250
ENSMUSG00000020173_Cobl_U1B_154604.4	323
ENSMUSG00000020173_Cobl_U1B_154605.5	325
ENSMUSG00000020173_Cobl_U1B_154606.6	292
ENSMUSG00000020173_Cobl_U1B_154607.7	473
ENSMUSG00000020173_Cobl_U1B_154608.8	486
ENSMUSG00000020173_Cobl_U1B_154609.9	343
ENSMUSG00000020173_Cobl_U1B_154610.10	285
ENSMUSG00000020193_Zpbp_U1B_213355.1	307
ENSMUSG00000020193_Zpbp_U1B_213356.2	477
ENSMUSG00000020193_Zpbp_U1B_213357.3	478
ENSMUSG00000020193_Zpbp_U1B_213358.4	140
ENSMUSG00000020193_Zpbp_U1B_213359.5	362
ENSMUSG00000020193_Zpbp_U1B_213360.6	410
ENSMUSG00000020193_Zpbp_U1B_213361.7	104
ENSMUSG00000020193_Zpbp_U1B_213362.8	131
ENSMUSG00000020193_Zpbp_U1B_213363.9	167
ENSMUSG00000020193_Zpbp_U1B_213364.10	305
ENSMUSG00000020225_Tmbim4_MU1B_101003.2	1
ENSMUSG00000020257_Wdr82_U1B_74797.1	12
ENSMUSG00000020257_Wdr82_U1B_74798.2	2
ENSMUSG00000020257_Wdr82_U1B_74800.4	57
ENSMUSG00000020257_Wdr82_U1B_74801.5	223
ENSMUSG00000020257_Wdr82_U1B_74802.6	75
ENSMUSG00000020257_Wdr82_U1B_74803.7	25
ENSMUSG00000020257_Wdr82_U1B_74804.8	328
ENSMUSG00000020257_Wdr82_U1B_74805.9	61
ENSMUSG00000020257_Wdr82_U1B_74806.10	379
ENSMUSG00000020272_Stk10_U1B_134495.1	298
ENSMUSG00000020272_Stk10_U1B_134496.2	448
ENSMUSG00000020272_Stk10_U1B_134497.3	459
ENSMUSG00000020272_Stk10_U1B_134498.4	150
ENSMUSG00000020272_Stk10_U1B_134499.5	5
ENSMUSG00000020272_Stk10_U1B_134500.6	246
ENSMUSG00000020272_Stk10_U1B_134501.7	340
ENSMUSG00000020272_Stk10_U1B_134502.8	604
ENSMUSG00000020272_Stk10_U1B_134503.9	229
ENSMUSG00000020272_Stk10_U1B_134504.10	291
ENSMUSG00000020280_Pus10_U1B_34275.1	102
ENSMUSG00000020280_Pus10_U1B_34276.2	205
ENSMUSG00000020280_Pus10_U1B_34277.3	144
ENSMUSG00000020280_Pus10_U1B_34278.4	195
ENSMUSG00000020280_Pus10_U1B_34279.5	209
ENSMUSG00000020280_Pus10_U1B_34280.6	136
ENSMUSG00000020280_Pus10_U1B_34281.7	121
ENSMUSG00000020280_Pus10_U1B_34282.8	221
ENSMUSG00000020280_Pus10_U1B_34283.9	172
ENSMUSG00000020280_Pus10_U1B_34284.10	536
ENSMUSG00000020284_1810043G02Rik_U1B_204660.2	53
ENSMUSG00000020284_1810043G02Rik_U1B_204661.3	110
ENSMUSG00000020284_1810043G02Rik_U1B_204662.4	12
ENSMUSG00000020284_1810043G02Rik_U1B_204663.5	64
ENSMUSG00000020284_1810043G02Rik_U1B_204664.6	44
ENSMUSG00000020284_1810043G02Rik_U1B_204665.7	85
ENSMUSG00000020284_1810043G02Rik_U1B_204666.8	11
ENSMUSG00000020284_1810043G02Rik_U1B_204667.9	339
ENSMUSG00000020284_1810043G02Rik_U1B_204668.10	30
ENSMUSG00000020289_Nprl3_U1B_34335.1	173
ENSMUSG00000020289_Nprl3_U1B_34336.2	269
ENSMUSG00000020289_Nprl3_U1B_34337.3	109
ENSMUSG00000020289_Nprl3_U1B_34338.4	67
ENSMUSG00000020289_Nprl3_U1B_34339.5	144
ENSMUSG00000020289_Nprl3_U1B_34340.6	545
ENSMUSG00000020289_Nprl3_U1B_34341.7	115
ENSMUSG00000020289_Nprl3_U1B_34342.8	217
ENSMUSG00000020289_Nprl3_U1B_34343.9	492
ENSMUSG00000020289_Nprl3_U1B_34344.10	251
ENSMUSG00000020297_Nsg2_U1A_177923.10	1
ENSMUSG00000020305_Asb3_U1B_111960.1	426
ENSMUSG00000020305_Asb3_U1B_111961.2	256
ENSMUSG00000020305_Asb3_U1B_111962.3	396
ENSMUSG00000020305_Asb3_U1B_111963.4	110
ENSMUSG00000020305_Asb3_U1B_111964.5	114
ENSMUSG00000020305_Asb3_U1B_111965.6	154
ENSMUSG00000020305_Asb3_U1B_111966.7	370
ENSMUSG00000020305_Asb3_U1B_111967.8	375
ENSMUSG00000020305_Asb3_U1B_111968.9	481
ENSMUSG00000020305_Asb3_U1B_111969.10	44
ENSMUSG00000020315_Sptbn1_U1B_196872.1	377
ENSMUSG00000020315_Sptbn1_U1B_196873.2	206
ENSMUSG00000020315_Sptbn1_U1B_196874.3	151
ENSMUSG00000020315_Sptbn1_U1B_196875.4	150
ENSMUSG00000020315_Sptbn1_U1B_196876.5	446
ENSMUSG00000020315_Sptbn1_U1B_196877.6	206
ENSMUSG00000020315_Sptbn1_U1B_196878.7	397
ENSMUSG00000020315_Sptbn1_U1B_196879.8	211
ENSMUSG00000020315_Sptbn1_U1B_196880.9	97
ENSMUSG00000020315_Sptbn1_U1B_196881.10	240
ENSMUSG00000020359_Phykpl_U1B_86375.1	347
ENSMUSG00000020359_Phykpl_U1B_86376.2	131
ENSMUSG00000020359_Phykpl_U1B_86377.3	136
ENSMUSG00000020359_Phykpl_U1B_86378.4	278
ENSMUSG00000020359_Phykpl_U1B_86379.5	201
ENSMUSG00000020359_Phykpl_U1B_86380.6	232
ENSMUSG00000020359_Phykpl_U1B_86381.7	322
ENSMUSG00000020359_Phykpl_U1B_86382.8	614
ENSMUSG00000020359_Phykpl_U1B_86383.9	300
ENSMUSG00000020359_Phykpl_U1B_86384.10	246
ENSMUSG00000020374_Rasgef1c_U1B_27558.1	427
ENSMUSG00000020374_Rasgef1c_U1B_27559.2	345
ENSMUSG00000020374_Rasgef1c_U1B_27560.3	268
ENSMUSG00000020374_Rasgef1c_U1B_27561.4	197
ENSMUSG00000020374_Rasgef1c_U1B_27562.5	225
ENSMUSG00000020374_Rasgef1c_U1B_27563.6	334
ENSMUSG00000020374_Rasgef1c_U1B_27564.7	244
ENSMUSG00000020374_Rasgef1c_U1B_27565.8	260
ENSMUSG00000020374_Rasgef1c_U1B_27566.9	428
ENSMUSG00000020374_Rasgef1c_U1B_27567.10	271
ENSMUSG00000020381_3010026O09Rik_U1B_104340.1	348
ENSMUSG00000020381_3010026O09Rik_U1B_104341.2	305
ENSMUSG00000020381_3010026O09Rik_U1B_104342.3	269
ENSMUSG00000020381_3010026O09Rik_U1B_104343.4	127
ENSMUSG00000020381_3010026O09Rik_U1B_104344.5	323
ENSMUSG00000020381_3010026O09Rik_U1B_104345.6	302
ENSMUSG00000020381_3010026O09Rik_U1B_104346.7	306
ENSMUSG00000020381_3010026O09Rik_U1B_104347.8	507
ENSMUSG00000020381_3010026O09Rik_U1B_104348.9	359
ENSMUSG00000020381_3010026O09Rik_U1B_104349.10	250
ENSMUSG00000020424_Gatsl3_U1B_44296.1	294
ENSMUSG00000020424_Gatsl3_U1B_44297.2	322
ENSMUSG00000020424_Gatsl3_U1B_44298.3	336
ENSMUSG00000020424_Gatsl3_U1B_44299.4	456
ENSMUSG00000020424_Gatsl3_U1B_44300.5	165
ENSMUSG00000020424_Gatsl3_U1B_44301.6	303
ENSMUSG00000020424_Gatsl3_U1B_44302.7	272
ENSMUSG00000020424_Gatsl3_U1B_44303.8	305
ENSMUSG00000020424_Gatsl3_U1B_44304.9	259
ENSMUSG00000020424_Gatsl3_U1B_44305.10	237
ENSMUSG00000020461_Clhc1_U1B_162155.1	336
ENSMUSG00000020461_Clhc1_U1B_162156.2	400
ENSMUSG00000020461_Clhc1_U1B_162157.3	316
ENSMUSG00000020461_Clhc1_U1B_162158.4	342
ENSMUSG00000020461_Clhc1_U1B_162159.5	158
ENSMUSG00000020461_Clhc1_U1B_162160.6	411
ENSMUSG00000020461_Clhc1_U1B_162161.7	537
ENSMUSG00000020461_Clhc1_U1B_162162.8	410
ENSMUSG00000020461_Clhc1_U1B_162163.9	265
ENSMUSG00000020461_Clhc1_U1B_162164.10	268
ENSMUSG00000020528_Prpsap2_U1B_4714.1	116
ENSMUSG00000020528_Prpsap2_U1B_4715.2	372
ENSMUSG00000020528_Prpsap2_U1B_4716.3	620
ENSMUSG00000020528_Prpsap2_U1B_4717.4	278
ENSMUSG00000020528_Prpsap2_U1B_4718.5	152
ENSMUSG00000020528_Prpsap2_U1B_4719.6	783
ENSMUSG00000020528_Prpsap2_U1B_4720.7	333
ENSMUSG00000020528_Prpsap2_U1B_4721.8	4
ENSMUSG00000020528_Prpsap2_U1B_4722.9	570
ENSMUSG00000020528_Prpsap2_U1B_4723.10	626
ENSMUSG00000020546_Stxbp4_U1B_55825.1	274
ENSMUSG00000020546_Stxbp4_U1B_55826.2	408
ENSMUSG00000020546_Stxbp4_U1B_55827.3	304
ENSMUSG00000020546_Stxbp4_U1B_55828.4	393
ENSMUSG00000020546_Stxbp4_U1B_55829.5	160
ENSMUSG00000020546_Stxbp4_U1B_55830.6	444
[truncated: 8,427 more rows]
