# Supplementary material for: Genome-scale CRISPR screening reveals that C3aR signaling is critical for rapid capture of fungi by macrophages
Source: PLoS Pathog. 2022 Sep 29;18(9):e1010237. doi: 10.1371/journal.ppat.1010237 (PMC9578593; doi:10.1371/journal.ppat.1010237)
Supplement: S1 Data — A ZIP archive of tables in CSV format giving counts for each sgRNA. File names indicate sub-library and experimental sample. (ZIP) [file ppat.1010237.s023.zip › DIR_MAIN/20181123_SPB_Hc2_counts.csv]

0None_none_ACOCA_227963.4511	1
0None_none_ACOCA_227963.4549	1
0None_none_ACOCA_227963.4569	1
0None_none_ACOCA_227963.4604	4
0None_none_ACOCA_227963.4633	13
0None_none_ACOCA_227963.4639	3
0None_none_ACOCA_227963.4656	2
0None_none_ACOCA_227963.4665	19
0None_none_ACOCA_227963.4691	1
0None_none_ACOCA_227963.4712	8
0None_none_ACOCA_227963.4740	1
0None_none_ACOCA_227963.4852	1
0None_none_ACOCB_227963.4957	6
0None_none_ACOCB_227963.5191	19
0None_none_DTKPA_227963.6751	19
0None_none_DTKPA_227963.6757	17
0None_none_DTKPA_227963.6763	56
0None_none_DTKPA_227963.6775	21
0None_none_DTKPA_227963.6780	1
0None_none_DTKPA_227963.6782	99
0None_none_DTKPA_227963.6785	5
0None_none_DTKPA_227963.6801	13
0None_none_DTKPA_227963.6818	6
0None_none_DTKPA_227963.6832	3
0None_none_DTKPA_227963.6834	10
0None_none_DTKPA_227963.6844	2
0None_none_DTKPA_227963.6845	2
0None_none_DTKPA_227963.6846	3
0None_none_DTKPA_227963.6847	9
0None_none_DTKPA_227963.6849	5
0None_none_DTKPA_227963.6855	15
0None_none_DTKPA_227963.6858	7
0None_none_DTKPA_227963.6861	23
0None_none_DTKPA_227963.6877	77
0None_none_DTKPA_227963.6881	12
0None_none_DTKPA_227963.6883	84
0None_none_DTKPA_227963.6886	3
0None_none_DTKPA_227963.6896	1
0None_none_DTKPA_227963.6916	85
0None_none_DTKPA_227963.6918	40
0None_none_DTKPA_227963.6919	7
0None_none_DTKPA_227963.6923	5
0None_none_DTKPA_227963.6931	23
0None_none_DTKPA_227963.6947	40
0None_none_DTKPA_227963.6963	6
0None_none_DTKPA_227963.6965	4
0None_none_DTKPA_227963.6967	5
0None_none_DTKPA_227963.6971	11
0None_none_DTKPA_227963.6973	4
0None_none_DTKPA_227963.6974	3
0None_none_DTKPA_227963.6980	14
0None_none_DTKPA_227963.6982	17
0None_none_DTKPA_227963.6996	44
0None_none_DTKPA_227963.6998	8
0None_none_DTKPA_227963.6999	2
0None_none_DTKPA_227963.7001	79
0None_none_DTKPA_227963.7005	4
0None_none_DTKPA_227963.7011	8
0None_none_DTKPA_227963.7020	32
0None_none_DTKPA_227963.7026	11
0None_none_DTKPA_227963.7027	23
0None_none_DTKPA_227963.7029	25
0None_none_DTKPA_227963.7030	10
0None_none_DTKPA_227963.7034	17
0None_none_DTKPA_227963.7039	5
0None_none_DTKPA_227963.7040	25
0None_none_DTKPA_227963.7065	9
0None_none_DTKPA_227963.7068	7
0None_none_DTKPA_227963.7079	6
0None_none_DTKPA_227963.7084	6
0None_none_DTKPA_227963.7090	6
0None_none_DTKPA_227963.7092	6
0None_none_DTKPA_227963.7093	9
0None_none_DTKPA_227963.7094	5
0None_none_DTKPA_227963.7097	11
0None_none_DTKPA_227963.7111	3
0None_none_DTKPA_227963.7117	1
0None_none_DTKPA_227963.7119	32
0None_none_DTKPB_227963.7139	3
0None_none_DTKPB_227963.7152	4
0None_none_DTKPB_227963.7158	3
0None_none_DTKPB_227963.7162	1
0None_none_DTKPB_227963.7169	38
0None_none_DTKPB_227963.7216	5
0None_none_DTKPB_227963.7231	5
0None_none_DTKPB_227963.7245	10
0None_none_DTKPB_227963.7256	12
0None_none_DTKPB_227963.7276	20
0None_none_DTKPB_227963.7307	3
0None_none_DTKPB_227963.7311	23
0None_none_DTKPB_227963.7316	5
0None_none_DTKPB_227963.7328	1
0None_none_DTKPB_227963.7379	6
0None_none_DTKPB_227963.7382	1
0None_none_DTKPB_227963.7405	9
0None_none_DTKPB_227963.7421	60
0None_none_DTKPB_227963.7427	38
0None_none_DTKPB_227963.7432	1
0None_none_DTKPB_227963.7449	1
0None_none_DTKPB_227963.7455	47
0None_none_DTKPB_227963.7456	2
0None_none_DTKPB_227963.7462	1
0None_none_GEA_227963.3731	18
0None_none_GEB_227963.3910	9
0None_none_GEB_227963.4069	9
0None_none_MPA_227963.4163	4
0None_none_MPB_227963.5638	4
0None_none_MPB_227963.5646	1
0None_none_MPB_227963.5651	16
0None_none_MPB_227963.5663	21
0None_none_MPB_227963.5694	13
0None_none_MPB_227963.5715	5
0None_none_MPB_227963.5716	4
0None_none_MPB_227963.5737	7
0None_none_MPB_227963.5760	5
0None_none_MPB_227963.5782	13
0None_none_MPB_227963.5812	8
0None_none_MPB_227963.5849	3
0None_none_MPB_227963.5851	19
0None_none_MPB_227963.5861	2
0None_none_MPB_227963.5887	15
0None_none_MPB_227963.5896	6
0None_none_MPB_227963.5902	3
0None_none_MPB_227963.5908	59
0None_none_MPB_227963.5933	16
0None_none_MPB_227963.5940	1
0None_none_MPB_227963.5941	2
0None_none_MU1A_227963.2098	6
0None_none_MU1B_227963.1115	29
0None_none_MU2A_227963.2310	13
0None_none_MU2A_227963.2318	4
0None_none_MU2A_227963.2456	18
0None_none_MU2B_227963.42	24
0None_none_SPA_227963.5285	6
0None_none_SPA_227963.5426	55
0None_none_SPA_227963.5535	3
0None_none_SPA_227963.5609	29
0None_none_SPB_227963.6001	823
0None_none_SPB_227963.6002	356
0None_none_SPB_227963.6003	439
0None_none_SPB_227963.6004	128
0None_none_SPB_227963.6005	165
0None_none_SPB_227963.6006	483
0None_none_SPB_227963.6007	126
0None_none_SPB_227963.6008	191
0None_none_SPB_227963.6009	70
0None_none_SPB_227963.6010	491
0None_none_SPB_227963.6011	557
0None_none_SPB_227963.6012	287
0None_none_SPB_227963.6013	257
0None_none_SPB_227963.6014	717
0None_none_SPB_227963.6015	391
0None_none_SPB_227963.6016	428
0None_none_SPB_227963.6017	438
0None_none_SPB_227963.6018	260
0None_none_SPB_227963.6019	146
0None_none_SPB_227963.6020	93
0None_none_SPB_227963.6021	246
0None_none_SPB_227963.6022	607
0None_none_SPB_227963.6023	131
0None_none_SPB_227963.6024	515
0None_none_SPB_227963.6025	326
0None_none_SPB_227963.6026	183
0None_none_SPB_227963.6027	194
0None_none_SPB_227963.6028	148
0None_none_SPB_227963.6029	163
0None_none_SPB_227963.6031	283
0None_none_SPB_227963.6032	130
0None_none_SPB_227963.6033	535
0None_none_SPB_227963.6034	452
0None_none_SPB_227963.6035	367
0None_none_SPB_227963.6036	249
0None_none_SPB_227963.6037	704
0None_none_SPB_227963.6038	277
0None_none_SPB_227963.6039	200
0None_none_SPB_227963.6040	397
0None_none_SPB_227963.6041	499
0None_none_SPB_227963.6042	205
0None_none_SPB_227963.6043	836
0None_none_SPB_227963.6044	510
0None_none_SPB_227963.6045	294
0None_none_SPB_227963.6046	225
0None_none_SPB_227963.6047	446
0None_none_SPB_227963.6048	332
0None_none_SPB_227963.6049	155
0None_none_SPB_227963.6050	689
0None_none_SPB_227963.6051	189
0None_none_SPB_227963.6052	359
0None_none_SPB_227963.6053	334
0None_none_SPB_227963.6054	628
0None_none_SPB_227963.6055	477
0None_none_SPB_227963.6056	377
0None_none_SPB_227963.6057	263
0None_none_SPB_227963.6058	146
0None_none_SPB_227963.6059	164
0None_none_SPB_227963.6060	147
0None_none_SPB_227963.6061	485
0None_none_SPB_227963.6062	427
0None_none_SPB_227963.6063	206
0None_none_SPB_227963.6064	271
0None_none_SPB_227963.6065	392
0None_none_SPB_227963.6066	306
0None_none_SPB_227963.6067	360
0None_none_SPB_227963.6068	247
0None_none_SPB_227963.6069	476
0None_none_SPB_227963.6070	604
0None_none_SPB_227963.6071	481
0None_none_SPB_227963.6072	155
0None_none_SPB_227963.6073	237
0None_none_SPB_227963.6074	170
0None_none_SPB_227963.6075	67
0None_none_SPB_227963.6076	711
0None_none_SPB_227963.6077	211
0None_none_SPB_227963.6078	387
0None_none_SPB_227963.6079	39
0None_none_SPB_227963.6080	41
0None_none_SPB_227963.6081	548
0None_none_SPB_227963.6082	490
0None_none_SPB_227963.6083	583
0None_none_SPB_227963.6084	352
0None_none_SPB_227963.6085	304
0None_none_SPB_227963.6086	253
0None_none_SPB_227963.6087	275
0None_none_SPB_227963.6088	330
0None_none_SPB_227963.6089	622
0None_none_SPB_227963.6090	294
0None_none_SPB_227963.6091	473
0None_none_SPB_227963.6092	590
0None_none_SPB_227963.6093	710
0None_none_SPB_227963.6094	267
0None_none_SPB_227963.6095	316
0None_none_SPB_227963.6096	336
0None_none_SPB_227963.6097	17
0None_none_SPB_227963.6098	250
0None_none_SPB_227963.6099	581
0None_none_SPB_227963.6100	166
0None_none_SPB_227963.6101	339
0None_none_SPB_227963.6102	671
0None_none_SPB_227963.6103	217
0None_none_SPB_227963.6104	665
0None_none_SPB_227963.6105	186
0None_none_SPB_227963.6106	80
0None_none_SPB_227963.6107	479
0None_none_SPB_227963.6108	285
0None_none_SPB_227963.6109	429
0None_none_SPB_227963.6110	213
0None_none_SPB_227963.6111	234
0None_none_SPB_227963.6112	305
0None_none_SPB_227963.6113	200
0None_none_SPB_227963.6114	33
0None_none_SPB_227963.6115	220
0None_none_SPB_227963.6116	256
0None_none_SPB_227963.6117	369
0None_none_SPB_227963.6118	165
0None_none_SPB_227963.6119	414
0None_none_SPB_227963.6120	335
0None_none_SPB_227963.6121	297
0None_none_SPB_227963.6122	488
0None_none_SPB_227963.6123	238
0None_none_SPB_227963.6124	336
0None_none_SPB_227963.6125	401
0None_none_SPB_227963.6126	285
0None_none_SPB_227963.6127	551
0None_none_SPB_227963.6128	277
0None_none_SPB_227963.6129	295
0None_none_SPB_227963.6130	297
0None_none_SPB_227963.6131	469
0None_none_SPB_227963.6132	318
0None_none_SPB_227963.6133	18
0None_none_SPB_227963.6134	347
0None_none_SPB_227963.6135	305
0None_none_SPB_227963.6136	250
0None_none_SPB_227963.6137	534
0None_none_SPB_227963.6138	239
0None_none_SPB_227963.6139	527
0None_none_SPB_227963.6140	374
0None_none_SPB_227963.6141	172
0None_none_SPB_227963.6142	383
0None_none_SPB_227963.6143	244
0None_none_SPB_227963.6144	349
0None_none_SPB_227963.6145	596
0None_none_SPB_227963.6146	598
0None_none_SPB_227963.6147	79
0None_none_SPB_227963.6148	412
0None_none_SPB_227963.6149	587
0None_none_SPB_227963.6150	709
0None_none_SPB_227963.6151	379
0None_none_SPB_227963.6152	945
0None_none_SPB_227963.6153	403
0None_none_SPB_227963.6154	446
0None_none_SPB_227963.6155	203
0None_none_SPB_227963.6156	596
0None_none_SPB_227963.6157	190
0None_none_SPB_227963.6158	238
0None_none_SPB_227963.6159	124
0None_none_SPB_227963.6160	118
0None_none_SPB_227963.6161	387
0None_none_SPB_227963.6162	443
0None_none_SPB_227963.6163	371
0None_none_SPB_227963.6164	380
0None_none_SPB_227963.6165	331
0None_none_SPB_227963.6166	1087
0None_none_SPB_227963.6167	273
0None_none_SPB_227963.6168	326
0None_none_SPB_227963.6169	421
0None_none_SPB_227963.6170	323
0None_none_SPB_227963.6171	423
0None_none_SPB_227963.6172	542
0None_none_SPB_227963.6173	297
0None_none_SPB_227963.6174	344
0None_none_SPB_227963.6175	486
0None_none_SPB_227963.6176	339
0None_none_SPB_227963.6177	613
0None_none_SPB_227963.6178	519
0None_none_SPB_227963.6179	283
0None_none_SPB_227963.6180	163
0None_none_SPB_227963.6181	147
0None_none_SPB_227963.6182	559
0None_none_SPB_227963.6183	453
0None_none_SPB_227963.6184	466
0None_none_SPB_227963.6185	593
0None_none_SPB_227963.6186	213
0None_none_SPB_227963.6187	361
0None_none_SPB_227963.6188	265
0None_none_SPB_227963.6189	291
0None_none_SPB_227963.6190	628
0None_none_SPB_227963.6191	314
0None_none_SPB_227963.6192	117
0None_none_SPB_227963.6193	449
0None_none_SPB_227963.6194	529
0None_none_SPB_227963.6195	328
0None_none_SPB_227963.6196	177
0None_none_SPB_227963.6197	211
0None_none_SPB_227963.6198	144
0None_none_SPB_227963.6199	292
0None_none_SPB_227963.6200	336
0None_none_SPB_227963.6201	424
0None_none_SPB_227963.6202	305
0None_none_SPB_227963.6203	323
0None_none_SPB_227963.6204	39
0None_none_SPB_227963.6205	532
0None_none_SPB_227963.6206	545
0None_none_SPB_227963.6207	560
0None_none_SPB_227963.6208	267
0None_none_SPB_227963.6209	435
0None_none_SPB_227963.6210	226
0None_none_SPB_227963.6211	437
0None_none_SPB_227963.6212	210
0None_none_SPB_227963.6213	24
0None_none_SPB_227963.6214	187
0None_none_SPB_227963.6215	235
0None_none_SPB_227963.6216	233
0None_none_SPB_227963.6217	614
0None_none_SPB_227963.6218	472
0None_none_SPB_227963.6219	420
0None_none_SPB_227963.6220	332
0None_none_SPB_227963.6221	172
0None_none_SPB_227963.6222	493
0None_none_SPB_227963.6223	415
0None_none_SPB_227963.6224	532
0None_none_SPB_227963.6225	589
0None_none_SPB_227963.6226	171
0None_none_SPB_227963.6227	418
0None_none_SPB_227963.6228	5
0None_none_SPB_227963.6229	304
0None_none_SPB_227963.6230	633
0None_none_SPB_227963.6231	448
0None_none_SPB_227963.6232	506
0None_none_SPB_227963.6233	647
0None_none_SPB_227963.6234	284
0None_none_SPB_227963.6235	732
0None_none_SPB_227963.6236	342
0None_none_SPB_227963.6237	308
0None_none_SPB_227963.6238	303
0None_none_SPB_227963.6239	331
0None_none_SPB_227963.6240	468
0None_none_SPB_227963.6241	238
0None_none_SPB_227963.6242	266
0None_none_SPB_227963.6243	164
0None_none_SPB_227963.6244	282
0None_none_SPB_227963.6245	185
0None_none_SPB_227963.6246	606
0None_none_SPB_227963.6247	519
0None_none_SPB_227963.6248	276
0None_none_SPB_227963.6249	243
0None_none_SPB_227963.6250	247
0None_none_SPB_227963.6251	365
0None_none_SPB_227963.6252	368
0None_none_SPB_227963.6253	499
0None_none_SPB_227963.6254	30
0None_none_SPB_227963.6255	297
0None_none_SPB_227963.6256	196
0None_none_SPB_227963.6257	98
0None_none_SPB_227963.6258	385
0None_none_SPB_227963.6259	295
0None_none_SPB_227963.6260	283
0None_none_SPB_227963.6261	281
0None_none_SPB_227963.6262	173
0None_none_SPB_227963.6263	413
0None_none_SPB_227963.6264	87
0None_none_SPB_227963.6265	268
0None_none_SPB_227963.6266	348
0None_none_SPB_227963.6267	205
0None_none_SPB_227963.6268	688
0None_none_SPB_227963.6269	371
0None_none_SPB_227963.6270	219
0None_none_SPB_227963.6271	425
0None_none_SPB_227963.6272	167
0None_none_SPB_227963.6273	434
0None_none_SPB_227963.6274	374
0None_none_SPB_227963.6275	158
0None_none_SPB_227963.6276	536
0None_none_SPB_227963.6277	197
0None_none_SPB_227963.6278	272
0None_none_SPB_227963.6279	165
0None_none_SPB_227963.6280	274
0None_none_SPB_227963.6281	555
0None_none_SPB_227963.6282	664
0None_none_SPB_227963.6283	165
0None_none_SPB_227963.6284	530
0None_none_SPB_227963.6285	242
0None_none_SPB_227963.6286	489
0None_none_SPB_227963.6287	506
0None_none_SPB_227963.6288	612
0None_none_SPB_227963.6289	442
0None_none_SPB_227963.6290	77
0None_none_SPB_227963.6291	699
0None_none_SPB_227963.6292	114
0None_none_SPB_227963.6293	259
0None_none_SPB_227963.6294	208
0None_none_SPB_227963.6295	618
0None_none_SPB_227963.6296	696
0None_none_SPB_227963.6297	274
0None_none_SPB_227963.6298	305
0None_none_SPB_227963.6299	224
0None_none_SPB_227963.6300	650
0None_none_SPB_227963.6301	341
0None_none_SPB_227963.6302	264
0None_none_SPB_227963.6303	764
0None_none_SPB_227963.6304	63
0None_none_SPB_227963.6305	481
0None_none_SPB_227963.6306	530
0None_none_SPB_227963.6307	359
0None_none_SPB_227963.6308	274
0None_none_SPB_227963.6309	351
0None_none_SPB_227963.6310	115
0None_none_SPB_227963.6311	272
0None_none_SPB_227963.6312	165
0None_none_SPB_227963.6313	525
0None_none_SPB_227963.6314	534
0None_none_SPB_227963.6315	516
0None_none_SPB_227963.6316	162
0None_none_SPB_227963.6317	532
0None_none_SPB_227963.6318	301
0None_none_SPB_227963.6319	728
0None_none_SPB_227963.6320	116
0None_none_SPB_227963.6321	287
0None_none_SPB_227963.6322	390
0None_none_SPB_227963.6323	470
0None_none_SPB_227963.6324	138
0None_none_SPB_227963.6325	186
0None_none_SPB_227963.6326	339
0None_none_SPB_227963.6327	427
0None_none_SPB_227963.6328	351
0None_none_SPB_227963.6329	416
0None_none_SPB_227963.6330	428
0None_none_SPB_227963.6331	459
0None_none_SPB_227963.6332	570
0None_none_SPB_227963.6333	143
0None_none_SPB_227963.6334	412
0None_none_SPB_227963.6335	112
0None_none_SPB_227963.6336	706
0None_none_SPB_227963.6337	345
0None_none_SPB_227963.6338	278
0None_none_SPB_227963.6339	677
0None_none_SPB_227963.6340	239
0None_none_SPB_227963.6341	629
0None_none_SPB_227963.6342	290
0None_none_SPB_227963.6343	372
0None_none_SPB_227963.6344	430
0None_none_SPB_227963.6345	186
0None_none_SPB_227963.6346	463
0None_none_SPB_227963.6347	226
0None_none_SPB_227963.6348	159
0None_none_SPB_227963.6349	558
0None_none_SPB_227963.6350	603
0None_none_SPB_227963.6351	352
0None_none_SPB_227963.6352	203
0None_none_SPB_227963.6353	218
0None_none_SPB_227963.6354	190
0None_none_SPB_227963.6355	456
0None_none_SPB_227963.6356	67
0None_none_SPB_227963.6357	276
0None_none_SPB_227963.6358	458
0None_none_SPB_227963.6359	128
0None_none_SPB_227963.6360	149
0None_none_SPB_227963.6361	157
0None_none_SPB_227963.6362	285
0None_none_SPB_227963.6363	255
0None_none_SPB_227963.6364	312
0None_none_SPB_227963.6365	319
0None_none_SPB_227963.6366	292
0None_none_SPB_227963.6367	710
0None_none_SPB_227963.6368	302
0None_none_SPB_227963.6369	347
0None_none_SPB_227963.6370	298
0None_none_SPB_227963.6371	216
0None_none_SPB_227963.6372	190
0None_none_SPB_227963.6373	206
0None_none_SPB_227963.6374	244
0None_none_SPB_227963.6375	119
0None_none_TMMB_227963.3157	13
0None_none_U1B_227963.677	27
0None_none_U1B_227963.695	20
0None_none_U2A_227963.1745	63
0None_none_U2A_227963.1830	18
0None_none_U2B_227963.1385	1
0Safe_safe_ACOCA_227963.4513	6
0Safe_safe_ACOCA_227963.4514	1
0Safe_safe_ACOCA_227963.4549	3
0Safe_safe_ACOCA_227963.4585	3
0Safe_safe_ACOCA_227963.4601	1
0Safe_safe_ACOCA_227963.4693	1
0Safe_safe_ACOCA_227963.4707	1
0Safe_safe_ACOCA_227963.4731	1
0Safe_safe_ACOCA_227963.4739	1
0Safe_safe_ACOCA_227963.4753	131
0Safe_safe_ACOCA_227963.4789	1
0Safe_safe_ACOCB_227963.4998	1
0Safe_safe_ACOCB_227963.5136	97
0Safe_safe_ACOCB_227963.5217	17
0Safe_safe_DTKPA_227963.6768	8
0Safe_safe_DTKPA_227963.6793	9
0Safe_safe_DTKPA_227963.6806	17
0Safe_safe_DTKPA_227963.6807	10
0Safe_safe_DTKPA_227963.6812	1
0Safe_safe_DTKPA_227963.6817	19
0Safe_safe_DTKPA_227963.6825	2
0Safe_safe_DTKPA_227963.6833	12
0Safe_safe_DTKPA_227963.6841	2
0Safe_safe_DTKPA_227963.6844	8
0Safe_safe_DTKPA_227963.6857	3
0Safe_safe_DTKPA_227963.6865	8
0Safe_safe_DTKPA_227963.6871	7
0Safe_safe_DTKPA_227963.6900	21
0Safe_safe_DTKPA_227963.6906	17
0Safe_safe_DTKPA_227963.6908	78
0Safe_safe_DTKPA_227963.6913	4
0Safe_safe_DTKPA_227963.6927	17
0Safe_safe_DTKPA_227963.6928	21
0Safe_safe_DTKPA_227963.6936	2
0Safe_safe_DTKPA_227963.6947	33
0Safe_safe_DTKPA_227963.6961	26
0Safe_safe_DTKPA_227963.6962	4
0Safe_safe_DTKPA_227963.6969	4
0Safe_safe_DTKPA_227963.6971	10
0Safe_safe_DTKPA_227963.6984	30
0Safe_safe_DTKPA_227963.6991	15
0Safe_safe_DTKPA_227963.7004	36
0Safe_safe_DTKPA_227963.7006	8
0Safe_safe_DTKPA_227963.7008	17
0Safe_safe_DTKPA_227963.7010	10
0Safe_safe_DTKPA_227963.7011	2
0Safe_safe_DTKPA_227963.7025	4
0Safe_safe_DTKPA_227963.7042	45
0Safe_safe_DTKPA_227963.7052	41
0Safe_safe_DTKPA_227963.7061	33
0Safe_safe_DTKPA_227963.7089	9
0Safe_safe_DTKPA_227963.7096	5
0Safe_safe_DTKPA_227963.7105	4
0Safe_safe_DTKPA_227963.7111	12
0Safe_safe_DTKPA_227963.7112	5
0Safe_safe_DTKPB_227963.7129	14
0Safe_safe_DTKPB_227963.7156	1
0Safe_safe_DTKPB_227963.7160	11
0Safe_safe_DTKPB_227963.7259	12
0Safe_safe_DTKPB_227963.7291	7
0Safe_safe_DTKPB_227963.7321	4
0Safe_safe_DTKPB_227963.7333	20
0Safe_safe_DTKPB_227963.7354	98
0Safe_safe_DTKPB_227963.7363	13
0Safe_safe_DTKPB_227963.7383	13
0Safe_safe_DTKPB_227963.7402	2
0Safe_safe_DTKPB_227963.7408	1
0Safe_safe_DTKPB_227963.7466	421
0Safe_safe_GEA_227963.3486	527
0Safe_safe_GEA_227963.3629	27
0Safe_safe_GEA_227963.3712	6
0Safe_safe_GEA_227963.3742	73
0Safe_safe_GEB_227963.3752	1
0Safe_safe_GEB_227963.3811	7
0Safe_safe_GEB_227963.3824	5
0Safe_safe_GEB_227963.3899	3
0Safe_safe_GEB_227963.4015	28
0Safe_safe_MPB_227963.5654	7
0Safe_safe_MPB_227963.5662	4
0Safe_safe_MPB_227963.5670	77
0Safe_safe_MPB_227963.5684	7
0Safe_safe_MPB_227963.5699	21
0Safe_safe_MPB_227963.5754	30
0Safe_safe_MPB_227963.5756	4
0Safe_safe_MPB_227963.5760	37
0Safe_safe_MPB_227963.5762	13
0Safe_safe_MPB_227963.5767	36
0Safe_safe_MPB_227963.5781	51
0Safe_safe_MPB_227963.5791	1
0Safe_safe_MPB_227963.5807	15
0Safe_safe_MPB_227963.5822	23
0Safe_safe_MPB_227963.5829	29
0Safe_safe_MPB_227963.5844	10
0Safe_safe_MPB_227963.5859	28
0Safe_safe_MPB_227963.5877	2
0Safe_safe_MPB_227963.5878	3
0Safe_safe_MPB_227963.5889	12
0Safe_safe_MPB_227963.5896	3
0Safe_safe_MPB_227963.5942	11
0Safe_safe_MPB_227963.5959	3
0Safe_safe_MPB_227963.5971	213
0Safe_safe_MPB_227963.5977	18
0Safe_safe_MPB_227963.5981	16
0Safe_safe_MPB_227963.5993	35
0Safe_safe_MU1A_227963.1896	28
0Safe_safe_MU1A_227963.1972	920
0Safe_safe_MU1A_227963.1998	473
0Safe_safe_MU1A_227963.2025	4
0Safe_safe_MU1A_227963.2027	98
0Safe_safe_MU1A_227963.2085	1
0Safe_safe_MU1A_227963.2092	553
0Safe_safe_MU1B_227963.1002	3
0Safe_safe_MU1B_227963.1081	8
0Safe_safe_MU1B_227963.997	1
0Safe_safe_MU2A_227963.2368	62
0Safe_safe_MU2A_227963.2401	28
0Safe_safe_MU2A_227963.2610	368
0Safe_safe_MU2B_227963.140	1
0Safe_safe_MU2B_227963.162	775
0Safe_safe_MU2B_227963.170	21
0Safe_safe_SPA_227963.5263	17
0Safe_safe_SPA_227963.5327	3
0Safe_safe_SPA_227963.5341	3
0Safe_safe_SPA_227963.5372	29
0Safe_safe_SPA_227963.5561	15
0Safe_safe_SPA_227963.5611	3
0Safe_safe_SPB_227963.6001	277
0Safe_safe_SPB_227963.6002	99
0Safe_safe_SPB_227963.6003	97
0Safe_safe_SPB_227963.6004	400
0Safe_safe_SPB_227963.6005	230
0Safe_safe_SPB_227963.6006	231
0Safe_safe_SPB_227963.6007	608
0Safe_safe_SPB_227963.6008	374
0Safe_safe_SPB_227963.6009	228
0Safe_safe_SPB_227963.6010	278
0Safe_safe_SPB_227963.6011	173
0Safe_safe_SPB_227963.6012	187
0Safe_safe_SPB_227963.6013	457
0Safe_safe_SPB_227963.6014	217
0Safe_safe_SPB_227963.6015	347
0Safe_safe_SPB_227963.6016	77
0Safe_safe_SPB_227963.6017	222
0Safe_safe_SPB_227963.6018	285
0Safe_safe_SPB_227963.6019	533
0Safe_safe_SPB_227963.6020	325
0Safe_safe_SPB_227963.6021	402
0Safe_safe_SPB_227963.6022	742
0Safe_safe_SPB_227963.6023	155
0Safe_safe_SPB_227963.6024	2
0Safe_safe_SPB_227963.6025	865
0Safe_safe_SPB_227963.6026	219
0Safe_safe_SPB_227963.6027	260
0Safe_safe_SPB_227963.6028	107
0Safe_safe_SPB_227963.6029	479
0Safe_safe_SPB_227963.6030	210
0Safe_safe_SPB_227963.6031	920
0Safe_safe_SPB_227963.6032	495
0Safe_safe_SPB_227963.6033	281
0Safe_safe_SPB_227963.6035	375
0Safe_safe_SPB_227963.6036	333
0Safe_safe_SPB_227963.6037	104
0Safe_safe_SPB_227963.6038	498
0Safe_safe_SPB_227963.6039	493
0Safe_safe_SPB_227963.6040	364
0Safe_safe_SPB_227963.6041	703
0Safe_safe_SPB_227963.6042	453
0Safe_safe_SPB_227963.6043	204
0Safe_safe_SPB_227963.6044	356
0Safe_safe_SPB_227963.6045	133
0Safe_safe_SPB_227963.6046	406
0Safe_safe_SPB_227963.6047	45
0Safe_safe_SPB_227963.6048	343
0Safe_safe_SPB_227963.6049	151
0Safe_safe_SPB_227963.6050	690
0Safe_safe_SPB_227963.6051	239
0Safe_safe_SPB_227963.6052	307
0Safe_safe_SPB_227963.6053	326
0Safe_safe_SPB_227963.6054	317
0Safe_safe_SPB_227963.6055	315
0Safe_safe_SPB_227963.6056	15
0Safe_safe_SPB_227963.6057	123
0Safe_safe_SPB_227963.6058	438
0Safe_safe_SPB_227963.6059	298
0Safe_safe_SPB_227963.6060	158
0Safe_safe_SPB_227963.6061	833
0Safe_safe_SPB_227963.6062	689
0Safe_safe_SPB_227963.6063	295
0Safe_safe_SPB_227963.6064	702
0Safe_safe_SPB_227963.6065	187
0Safe_safe_SPB_227963.6066	133
0Safe_safe_SPB_227963.6067	338
0Safe_safe_SPB_227963.6068	251
0Safe_safe_SPB_227963.6069	322
0Safe_safe_SPB_227963.6070	240
0Safe_safe_SPB_227963.6071	855
0Safe_safe_SPB_227963.6072	638
0Safe_safe_SPB_227963.6073	391
0Safe_safe_SPB_227963.6074	7
0Safe_safe_SPB_227963.6075	448
0Safe_safe_SPB_227963.6076	457
0Safe_safe_SPB_227963.6077	288
0Safe_safe_SPB_227963.6078	448
0Safe_safe_SPB_227963.6079	468
0Safe_safe_SPB_227963.6080	357
0Safe_safe_SPB_227963.6081	144
0Safe_safe_SPB_227963.6082	72
0Safe_safe_SPB_227963.6083	276
0Safe_safe_SPB_227963.6084	580
0Safe_safe_SPB_227963.6085	214
0Safe_safe_SPB_227963.6086	215
0Safe_safe_SPB_227963.6087	373
0Safe_safe_SPB_227963.6088	360
0Safe_safe_SPB_227963.6089	230
0Safe_safe_SPB_227963.6090	377
0Safe_safe_SPB_227963.6091	485
0Safe_safe_SPB_227963.6092	255
0Safe_safe_SPB_227963.6093	213
0Safe_safe_SPB_227963.6094	294
0Safe_safe_SPB_227963.6095	598
0Safe_safe_SPB_227963.6096	479
0Safe_safe_SPB_227963.6097	48
0Safe_safe_SPB_227963.6098	242
0Safe_safe_SPB_227963.6099	365
0Safe_safe_SPB_227963.6100	814
0Safe_safe_SPB_227963.6101	805
0Safe_safe_SPB_227963.6102	340
0Safe_safe_SPB_227963.6103	32
0Safe_safe_SPB_227963.6104	101
0Safe_safe_SPB_227963.6105	191
0Safe_safe_SPB_227963.6106	535
0Safe_safe_SPB_227963.6107	159
0Safe_safe_SPB_227963.6108	344
0Safe_safe_SPB_227963.6109	540
0Safe_safe_SPB_227963.6110	359
0Safe_safe_SPB_227963.6111	51
0Safe_safe_SPB_227963.6112	313
0Safe_safe_SPB_227963.6113	353
0Safe_safe_SPB_227963.6114	115
0Safe_safe_SPB_227963.6115	464
0Safe_safe_SPB_227963.6116	171
0Safe_safe_SPB_227963.6117	298
0Safe_safe_SPB_227963.6118	775
0Safe_safe_SPB_227963.6119	343
0Safe_safe_SPB_227963.6120	664
0Safe_safe_SPB_227963.6121	161
0Safe_safe_SPB_227963.6122	201
0Safe_safe_SPB_227963.6123	399
0Safe_safe_SPB_227963.6124	280
0Safe_safe_SPB_227963.6125	430
0Safe_safe_SPB_227963.6126	819
0Safe_safe_SPB_227963.6127	73
0Safe_safe_SPB_227963.6128	291
0Safe_safe_SPB_227963.6129	226
0Safe_safe_SPB_227963.6130	136
0Safe_safe_SPB_227963.6131	284
0Safe_safe_SPB_227963.6132	402
0Safe_safe_SPB_227963.6133	265
0Safe_safe_SPB_227963.6134	239
0Safe_safe_SPB_227963.6135	373
0Safe_safe_SPB_227963.6136	422
0Safe_safe_SPB_227963.6137	68
0Safe_safe_SPB_227963.6138	312
0Safe_safe_SPB_227963.6139	643
0Safe_safe_SPB_227963.6140	238
0Safe_safe_SPB_227963.6141	231
0Safe_safe_SPB_227963.6142	415
0Safe_safe_SPB_227963.6143	233
0Safe_safe_SPB_227963.6144	476
0Safe_safe_SPB_227963.6145	527
0Safe_safe_SPB_227963.6146	117
0Safe_safe_SPB_227963.6147	331
0Safe_safe_SPB_227963.6148	196
0Safe_safe_SPB_227963.6149	165
0Safe_safe_SPB_227963.6150	971
0Safe_safe_SPB_227963.6151	489
0Safe_safe_SPB_227963.6152	182
0Safe_safe_SPB_227963.6153	237
0Safe_safe_SPB_227963.6154	302
0Safe_safe_SPB_227963.6155	749
0Safe_safe_SPB_227963.6156	169
0Safe_safe_SPB_227963.6157	355
0Safe_safe_SPB_227963.6158	396
0Safe_safe_SPB_227963.6159	311
0Safe_safe_SPB_227963.6160	812
0Safe_safe_SPB_227963.6161	187
0Safe_safe_SPB_227963.6162	302
0Safe_safe_SPB_227963.6163	655
0Safe_safe_SPB_227963.6164	402
0Safe_safe_SPB_227963.6165	88
0Safe_safe_SPB_227963.6166	375
0Safe_safe_SPB_227963.6167	138
0Safe_safe_SPB_227963.6168	457
0Safe_safe_SPB_227963.6169	182
0Safe_safe_SPB_227963.6170	665
0Safe_safe_SPB_227963.6171	278
0Safe_safe_SPB_227963.6172	467
0Safe_safe_SPB_227963.6173	344
0Safe_safe_SPB_227963.6174	368
0Safe_safe_SPB_227963.6175	225
0Safe_safe_SPB_227963.6176	581
0Safe_safe_SPB_227963.6177	982
0Safe_safe_SPB_227963.6178	794
0Safe_safe_SPB_227963.6179	598
0Safe_safe_SPB_227963.6180	369
0Safe_safe_SPB_227963.6181	49
0Safe_safe_SPB_227963.6182	281
0Safe_safe_SPB_227963.6183	43
0Safe_safe_SPB_227963.6184	98
0Safe_safe_SPB_227963.6185	414
0Safe_safe_SPB_227963.6186	140
0Safe_safe_SPB_227963.6187	379
0Safe_safe_SPB_227963.6188	131
0Safe_safe_SPB_227963.6189	401
0Safe_safe_SPB_227963.6190	778
0Safe_safe_SPB_227963.6191	518
0Safe_safe_SPB_227963.6192	400
0Safe_safe_SPB_227963.6193	219
0Safe_safe_SPB_227963.6194	129
0Safe_safe_SPB_227963.6195	175
0Safe_safe_SPB_227963.6196	456
0Safe_safe_SPB_227963.6197	564
0Safe_safe_SPB_227963.6198	217
0Safe_safe_SPB_227963.6199	266
0Safe_safe_SPB_227963.6200	455
0Safe_safe_SPB_227963.6201	217
0Safe_safe_SPB_227963.6202	619
0Safe_safe_SPB_227963.6203	185
0Safe_safe_SPB_227963.6204	348
0Safe_safe_SPB_227963.6205	287
0Safe_safe_SPB_227963.6206	354
0Safe_safe_SPB_227963.6207	717
0Safe_safe_SPB_227963.6208	219
0Safe_safe_SPB_227963.6209	176
0Safe_safe_SPB_227963.6210	129
0Safe_safe_SPB_227963.6211	553
0Safe_safe_SPB_227963.6212	572
0Safe_safe_SPB_227963.6213	1058
0Safe_safe_SPB_227963.6214	244
0Safe_safe_SPB_227963.6215	392
0Safe_safe_SPB_227963.6216	924
0Safe_safe_SPB_227963.6217	629
0Safe_safe_SPB_227963.6218	591
0Safe_safe_SPB_227963.6219	440
0Safe_safe_SPB_227963.6220	365
0Safe_safe_SPB_227963.6221	591
0Safe_safe_SPB_227963.6222	390
0Safe_safe_SPB_227963.6223	521
0Safe_safe_SPB_227963.6224	500
0Safe_safe_SPB_227963.6225	265
0Safe_safe_SPB_227963.6226	299
0Safe_safe_SPB_227963.6227	275
0Safe_safe_SPB_227963.6228	411
0Safe_safe_SPB_227963.6229	466
0Safe_safe_SPB_227963.6230	54
0Safe_safe_SPB_227963.6231	342
0Safe_safe_SPB_227963.6232	303
0Safe_safe_SPB_227963.6233	455
0Safe_safe_SPB_227963.6234	301
0Safe_safe_SPB_227963.6235	953
0Safe_safe_SPB_227963.6236	527
0Safe_safe_SPB_227963.6237	88
0Safe_safe_SPB_227963.6238	307
0Safe_safe_SPB_227963.6239	38
0Safe_safe_SPB_227963.6240	539
0Safe_safe_SPB_227963.6241	338
0Safe_safe_SPB_227963.6242	528
0Safe_safe_SPB_227963.6243	824
0Safe_safe_SPB_227963.6244	85
0Safe_safe_SPB_227963.6245	69
0Safe_safe_SPB_227963.6246	68
0Safe_safe_SPB_227963.6247	368
0Safe_safe_SPB_227963.6248	323
0Safe_safe_SPB_227963.6249	405
0Safe_safe_SPB_227963.6250	192
0Safe_safe_SPB_227963.6251	21
0Safe_safe_SPB_227963.6252	721
0Safe_safe_SPB_227963.6253	297
0Safe_safe_SPB_227963.6254	501
0Safe_safe_SPB_227963.6255	545
0Safe_safe_SPB_227963.6256	181
0Safe_safe_SPB_227963.6257	377
0Safe_safe_SPB_227963.6258	490
0Safe_safe_SPB_227963.6259	677
0Safe_safe_SPB_227963.6260	460
0Safe_safe_SPB_227963.6261	485
0Safe_safe_SPB_227963.6262	289
0Safe_safe_SPB_227963.6263	307
0Safe_safe_SPB_227963.6264	233
0Safe_safe_SPB_227963.6265	317
0Safe_safe_SPB_227963.6266	295
0Safe_safe_SPB_227963.6267	184
0Safe_safe_SPB_227963.6268	324
0Safe_safe_SPB_227963.6269	229
0Safe_safe_SPB_227963.6270	237
0Safe_safe_SPB_227963.6271	299
0Safe_safe_SPB_227963.6272	212
0Safe_safe_SPB_227963.6273	155
0Safe_safe_SPB_227963.6274	235
0Safe_safe_SPB_227963.6275	265
0Safe_safe_SPB_227963.6276	402
0Safe_safe_SPB_227963.6277	426
0Safe_safe_SPB_227963.6278	325
0Safe_safe_SPB_227963.6279	342
0Safe_safe_SPB_227963.6280	178
0Safe_safe_SPB_227963.6281	399
0Safe_safe_SPB_227963.6282	984
0Safe_safe_SPB_227963.6283	421
0Safe_safe_SPB_227963.6284	235
0Safe_safe_SPB_227963.6285	542
0Safe_safe_SPB_227963.6286	151
0Safe_safe_SPB_227963.6287	44
0Safe_safe_SPB_227963.6288	643
0Safe_safe_SPB_227963.6289	220
0Safe_safe_SPB_227963.6290	550
0Safe_safe_SPB_227963.6291	427
0Safe_safe_SPB_227963.6292	133
0Safe_safe_SPB_227963.6293	161
0Safe_safe_SPB_227963.6294	121
0Safe_safe_SPB_227963.6295	309
0Safe_safe_SPB_227963.6296	211
0Safe_safe_SPB_227963.6297	408
0Safe_safe_SPB_227963.6298	449
0Safe_safe_SPB_227963.6299	63
0Safe_safe_SPB_227963.6300	342
0Safe_safe_SPB_227963.6301	503
0Safe_safe_SPB_227963.6302	191
0Safe_safe_SPB_227963.6303	620
0Safe_safe_SPB_227963.6304	661
0Safe_safe_SPB_227963.6305	273
0Safe_safe_SPB_227963.6306	154
0Safe_safe_SPB_227963.6307	263
0Safe_safe_SPB_227963.6308	834
0Safe_safe_SPB_227963.6309	273
0Safe_safe_SPB_227963.6310	552
0Safe_safe_SPB_227963.6311	384
0Safe_safe_SPB_227963.6312	680
0Safe_safe_SPB_227963.6313	264
0Safe_safe_SPB_227963.6314	487
0Safe_safe_SPB_227963.6315	401
0Safe_safe_SPB_227963.6316	327
0Safe_safe_SPB_227963.6317	321
0Safe_safe_SPB_227963.6318	133
0Safe_safe_SPB_227963.6319	684
0Safe_safe_SPB_227963.6320	217
0Safe_safe_SPB_227963.6321	357
0Safe_safe_SPB_227963.6322	136
0Safe_safe_SPB_227963.6323	348
0Safe_safe_SPB_227963.6324	369
0Safe_safe_SPB_227963.6325	297
0Safe_safe_SPB_227963.6326	299
0Safe_safe_SPB_227963.6327	493
0Safe_safe_SPB_227963.6328	328
0Safe_safe_SPB_227963.6329	306
0Safe_safe_SPB_227963.6330	524
0Safe_safe_SPB_227963.6331	156
0Safe_safe_SPB_227963.6332	263
0Safe_safe_SPB_227963.6333	275
0Safe_safe_SPB_227963.6334	294
0Safe_safe_SPB_227963.6335	417
0Safe_safe_SPB_227963.6336	480
0Safe_safe_SPB_227963.6337	224
0Safe_safe_SPB_227963.6338	401
0Safe_safe_SPB_227963.6339	239
0Safe_safe_SPB_227963.6340	461
0Safe_safe_SPB_227963.6341	416
0Safe_safe_SPB_227963.6342	160
0Safe_safe_SPB_227963.6343	447
0Safe_safe_SPB_227963.6344	1099
0Safe_safe_SPB_227963.6345	176
0Safe_safe_SPB_227963.6346	269
0Safe_safe_SPB_227963.6347	476
0Safe_safe_SPB_227963.6348	165
0Safe_safe_SPB_227963.6349	342
0Safe_safe_SPB_227963.6350	7
0Safe_safe_SPB_227963.6351	678
0Safe_safe_SPB_227963.6352	248
0Safe_safe_SPB_227963.6353	741
0Safe_safe_SPB_227963.6354	239
0Safe_safe_SPB_227963.6355	557
0Safe_safe_SPB_227963.6356	85
0Safe_safe_SPB_227963.6357	265
0Safe_safe_SPB_227963.6358	318
0Safe_safe_SPB_227963.6359	231
0Safe_safe_SPB_227963.6360	368
0Safe_safe_SPB_227963.6361	483
0Safe_safe_SPB_227963.6362	699
0Safe_safe_SPB_227963.6363	255
0Safe_safe_SPB_227963.6364	511
0Safe_safe_SPB_227963.6365	138
0Safe_safe_SPB_227963.6366	538
0Safe_safe_SPB_227963.6367	705
0Safe_safe_SPB_227963.6368	443
0Safe_safe_SPB_227963.6369	275
0Safe_safe_SPB_227963.6370	378
0Safe_safe_SPB_227963.6371	150
0Safe_safe_SPB_227963.6372	196
0Safe_safe_SPB_227963.6373	604
0Safe_safe_SPB_227963.6374	85
0Safe_safe_SPB_227963.6375	196
0Safe_safe_TMMA_227963.2910	52
0Safe_safe_TMMB_227963.3005	5
0Safe_safe_TMMB_227963.3070	7
0Safe_safe_TMMB_227963.3145	2
0Safe_safe_TMMB_227963.3309	15
0Safe_safe_TMMB_227963.3374	54
0Safe_safe_U1A_227963.6421	196
0Safe_safe_U1A_227963.6560	11
0Safe_safe_U1B_227963.467	1
0Safe_safe_U1B_227963.686	302
0Safe_safe_U2A_227963.1544	32
0Safe_safe_U2A_227963.1588	1
0Safe_safe_U2A_227963.1821	281
0Safe_safe_U2A_227963.1834	324
0Safe_safe_U2B_227963.1397	1
0Safe_safe_U2B_227963.1462	464
ENSMUSG00000000049_Apoh_DTKPA_223003.6	36
ENSMUSG00000000049_Apoh_DTKPA_223007.10	32
ENSMUSG00000000088_Cox5a_DTKPA_96976.2	1
ENSMUSG00000000120_Ngfr_SPA_15524.1	3
ENSMUSG00000000149_Gna12_ACOCA_65018.2	1
ENSMUSG00000000197_Nalcn_SPB_23952.1	387
ENSMUSG00000000197_Nalcn_SPB_23953.2	651
ENSMUSG00000000197_Nalcn_SPB_23954.3	285
ENSMUSG00000000197_Nalcn_SPB_23955.4	472
ENSMUSG00000000197_Nalcn_SPB_23956.5	508
ENSMUSG00000000197_Nalcn_SPB_23957.6	467
ENSMUSG00000000197_Nalcn_SPB_23958.7	530
ENSMUSG00000000197_Nalcn_SPB_23959.8	228
ENSMUSG00000000197_Nalcn_SPB_23960.9	302
ENSMUSG00000000197_Nalcn_SPB_23961.10	457
ENSMUSG00000000216_Scnn1g_SPB_160701.1	333
ENSMUSG00000000216_Scnn1g_SPB_160702.2	136
ENSMUSG00000000216_Scnn1g_SPB_160703.3	471
ENSMUSG00000000216_Scnn1g_SPB_160704.4	335
ENSMUSG00000000216_Scnn1g_SPB_160705.5	30
ENSMUSG00000000216_Scnn1g_SPB_160706.6	176
ENSMUSG00000000216_Scnn1g_SPB_160707.7	156
ENSMUSG00000000216_Scnn1g_SPB_160708.8	335
ENSMUSG00000000216_Scnn1g_SPB_160709.9	207
ENSMUSG00000000216_Scnn1g_SPB_160710.10	131
ENSMUSG00000000263_Glra1_DTKPA_67935.2	5
ENSMUSG00000000263_Glra1_DTKPA_67936.3	17
ENSMUSG00000000275_Trim25_SPB_211879.1	267
ENSMUSG00000000275_Trim25_SPB_211880.2	280
ENSMUSG00000000275_Trim25_SPB_211881.3	119
ENSMUSG00000000275_Trim25_SPB_211882.4	643
ENSMUSG00000000275_Trim25_SPB_211883.5	543
ENSMUSG00000000275_Trim25_SPB_211884.6	29
ENSMUSG00000000275_Trim25_SPB_211885.7	429
ENSMUSG00000000275_Trim25_SPB_211886.8	234
ENSMUSG00000000275_Trim25_SPB_211887.9	153
ENSMUSG00000000275_Trim25_SPB_211888.10	234
ENSMUSG00000000276_Dgke_DTKPA_211913.5	38
ENSMUSG00000000276_Dgke_DTKPA_211915.7	8
ENSMUSG00000000278_Scpep1_DTKPA_132595.5	13
ENSMUSG00000000278_Scpep1_DTKPA_132598.8	2
ENSMUSG00000000278_Scpep1_DTKPA_132600.10	7
ENSMUSG00000000303_Cdh1_ACOCA_55484.10	42
ENSMUSG00000000308_Ckmt1_DTKPA_55536.2	5
ENSMUSG00000000308_Ckmt1_DTKPA_55539.5	2
ENSMUSG00000000318_Clec10a_SPB_156261.1	193
ENSMUSG00000000318_Clec10a_SPB_156262.2	330
ENSMUSG00000000318_Clec10a_SPB_156263.3	185
ENSMUSG00000000318_Clec10a_SPB_156264.4	538
ENSMUSG00000000318_Clec10a_SPB_156265.5	258
ENSMUSG00000000318_Clec10a_SPB_156266.6	183
ENSMUSG00000000318_Clec10a_SPB_156267.7	631
ENSMUSG00000000318_Clec10a_SPB_156268.8	46
ENSMUSG00000000318_Clec10a_SPB_156269.9	541
ENSMUSG00000000318_Clec10a_SPB_156270.10	572
ENSMUSG00000000392_Fap_SPA_148061.9	1
ENSMUSG00000000420_Galnt1_DTKPA_184761.7	90
ENSMUSG00000000441_Raf1_DTKPB_7888.3	7
ENSMUSG00000000560_Gabra2_DTKPB_112997.4	10
ENSMUSG00000000560_Gabra2_DTKPB_113003.10	6
ENSMUSG00000000562_Adora3_DTKPB_19235.2	6
ENSMUSG00000000563_Atp5f1_SPA_19230.7	20
ENSMUSG00000000563_Atp5f1_SPA_19231.8	20
ENSMUSG00000000581_C1d_SPB_204039.1	195
ENSMUSG00000000581_C1d_SPB_204040.2	8
ENSMUSG00000000581_C1d_SPB_204041.3	159
ENSMUSG00000000581_C1d_SPB_204042.4	262
ENSMUSG00000000581_C1d_SPB_204043.5	14
ENSMUSG00000000581_C1d_SPB_204044.6	153
ENSMUSG00000000581_C1d_SPB_204045.7	268
ENSMUSG00000000581_C1d_SPB_204046.8	5
ENSMUSG00000000581_C1d_SPB_204047.9	27
ENSMUSG00000000581_C1d_SPB_204048.10	165
ENSMUSG00000000628_Hk2_DTKPA_207066.5	11
ENSMUSG00000000632_Sez6_SPB_121984.1	30
ENSMUSG00000000632_Sez6_SPB_121985.2	686
ENSMUSG00000000632_Sez6_SPB_121986.3	867
ENSMUSG00000000632_Sez6_SPB_121987.4	389
ENSMUSG00000000632_Sez6_SPB_121988.5	378
ENSMUSG00000000632_Sez6_SPB_121989.6	165
ENSMUSG00000000632_Sez6_SPB_121990.7	214
ENSMUSG00000000632_Sez6_SPB_121991.8	364
ENSMUSG00000000632_Sez6_SPB_121992.9	261
ENSMUSG00000000632_Sez6_SPB_121993.10	28
ENSMUSG00000000690_Hoxb6_GEB_173494.2	3
ENSMUSG00000000731_Aire_GEB_23858.7	77
ENSMUSG00000000753_Serpinf1_SPA_74019.6	1
ENSMUSG00000000776_Polr3d_ACOCA_133559.9	58
ENSMUSG00000000794_Kcnn3_DTKPA_184635.1	22
ENSMUSG00000000804_Usp32_SPB_32384.1	13
ENSMUSG00000000804_Usp32_SPB_32385.2	231
ENSMUSG00000000804_Usp32_SPB_32386.3	332
ENSMUSG00000000804_Usp32_SPB_32387.4	164
ENSMUSG00000000804_Usp32_SPB_32388.5	290
ENSMUSG00000000804_Usp32_SPB_32389.6	353
ENSMUSG00000000804_Usp32_SPB_32390.7	288
ENSMUSG00000000804_Usp32_SPB_32391.8	152
ENSMUSG00000000804_Usp32_SPB_32392.9	82
ENSMUSG00000000804_Usp32_SPB_32393.10	363
ENSMUSG00000000805_Car4_DTKPA_32399.6	10
ENSMUSG00000000889_Dbh_DTKPB_40007.3	13
ENSMUSG00000000903_Vpreb3_ACOCA_102453.4	1
ENSMUSG00000001025_S100a6_SPB_80602.1	130
ENSMUSG00000001025_S100a6_SPB_80603.2	254
ENSMUSG00000001025_S100a6_SPB_80604.3	130
ENSMUSG00000001025_S100a6_SPB_80605.4	468
ENSMUSG00000001025_S100a6_SPB_80606.5	404
ENSMUSG00000001025_S100a6_SPB_80607.6	329
ENSMUSG00000001025_S100a6_SPB_80608.7	330
ENSMUSG00000001025_S100a6_SPB_80609.8	148
ENSMUSG00000001025_S100a6_SPB_80610.9	266
ENSMUSG00000001025_S100a6_SPB_80611.10	518
ENSMUSG00000001029_Icam2_MPB_80523.2	11
ENSMUSG00000001029_Icam2_MPB_80531.10	7
ENSMUSG00000001052_Sec24b_SPB_223994.1	148
ENSMUSG00000001052_Sec24b_SPB_223995.2	283
ENSMUSG00000001052_Sec24b_SPB_223996.3	270
ENSMUSG00000001052_Sec24b_SPB_223997.4	507
ENSMUSG00000001052_Sec24b_SPB_223998.5	347
ENSMUSG00000001052_Sec24b_SPB_223999.6	600
ENSMUSG00000001052_Sec24b_SPB_224000.7	277
ENSMUSG00000001052_Sec24b_SPB_224001.8	148
ENSMUSG00000001052_Sec24b_SPB_224002.9	752
ENSMUSG00000001052_Sec24b_SPB_224003.10	253
ENSMUSG00000001098_Kctd10_SPB_113893.1	266
ENSMUSG00000001098_Kctd10_SPB_113894.2	414
ENSMUSG00000001098_Kctd10_SPB_113895.3	393
ENSMUSG00000001098_Kctd10_SPB_113896.4	153
ENSMUSG00000001098_Kctd10_SPB_113897.5	174
ENSMUSG00000001098_Kctd10_SPB_113898.6	447
ENSMUSG00000001098_Kctd10_SPB_113899.7	147
ENSMUSG00000001098_Kctd10_SPB_113900.8	419
ENSMUSG00000001098_Kctd10_SPB_113901.9	186
ENSMUSG00000001098_Kctd10_SPB_113902.10	206
ENSMUSG00000001105_Ift20_SPB_211625.1	62
ENSMUSG00000001105_Ift20_SPB_211626.2	180
ENSMUSG00000001105_Ift20_SPB_211627.3	244
ENSMUSG00000001105_Ift20_SPB_211628.4	389
ENSMUSG00000001105_Ift20_SPB_211629.5	176
ENSMUSG00000001105_Ift20_SPB_211630.6	124
ENSMUSG00000001105_Ift20_SPB_211631.7	99
ENSMUSG00000001105_Ift20_SPB_211632.8	668
ENSMUSG00000001105_Ift20_SPB_211633.9	834
ENSMUSG00000001105_Ift20_SPB_211634.10	244
ENSMUSG00000001131_Timp1_ACOCA_67714.1	1
ENSMUSG00000001138_Cnnm3_MPB_67733.10	2
ENSMUSG00000001143_Lman2l_SPB_93837.1	194
ENSMUSG00000001143_Lman2l_SPB_93838.2	133
ENSMUSG00000001143_Lman2l_SPB_93839.3	405
ENSMUSG00000001143_Lman2l_SPB_93840.4	174
ENSMUSG00000001143_Lman2l_SPB_93841.5	65
ENSMUSG00000001143_Lman2l_SPB_93842.6	286
ENSMUSG00000001143_Lman2l_SPB_93843.7	527
ENSMUSG00000001143_Lman2l_SPB_93844.8	164
ENSMUSG00000001143_Lman2l_SPB_93845.9	484
ENSMUSG00000001143_Lman2l_SPB_93846.10	386
ENSMUSG00000001173_Ocrl_ACOCA_178374.1	4
ENSMUSG00000001173_Ocrl_ACOCA_178376.3	1
ENSMUSG00000001248_Gramd1a_MPB_32027.4	3
ENSMUSG00000001249_Hpn_DTKPA_32016.3	8
ENSMUSG00000001260_Gabrg1_DTKPA_201308.9	18
ENSMUSG00000001270_Ckb_DTKPA_57467.1	1
ENSMUSG00000001285_Myg1_TMMA_117782.4	2
ENSMUSG00000001288_Rarg_DTKPA_133471.1	3
ENSMUSG00000001288_Rarg_DTKPA_133472.2	26
ENSMUSG00000001288_Rarg_DTKPA_133477.7	6
ENSMUSG00000001289_Pfdn5_SPB_133461.1	1324
ENSMUSG00000001289_Pfdn5_SPB_133462.2	428
ENSMUSG00000001289_Pfdn5_SPB_133463.3	154
ENSMUSG00000001289_Pfdn5_SPB_133464.4	121
ENSMUSG00000001289_Pfdn5_SPB_133465.5	456
ENSMUSG00000001289_Pfdn5_SPB_133466.6	611
ENSMUSG00000001289_Pfdn5_SPB_133467.7	174
ENSMUSG00000001289_Pfdn5_SPB_133468.8	535
ENSMUSG00000001289_Pfdn5_SPB_133469.9	323
ENSMUSG00000001289_Pfdn5_SPB_133470.10	123
ENSMUSG00000001300_Efnb2_DTKPA_71013.8	13
ENSMUSG00000001366_Fbxo9_SPB_21152.1	273
ENSMUSG00000001366_Fbxo9_SPB_21153.2	55
ENSMUSG00000001366_Fbxo9_SPB_21154.3	321
ENSMUSG00000001366_Fbxo9_SPB_21155.4	424
ENSMUSG00000001366_Fbxo9_SPB_21156.5	79
ENSMUSG00000001366_Fbxo9_SPB_21157.6	343
ENSMUSG00000001366_Fbxo9_SPB_21158.7	221
ENSMUSG00000001366_Fbxo9_SPB_21159.8	539
ENSMUSG00000001366_Fbxo9_SPB_21160.9	96
ENSMUSG00000001366_Fbxo9_SPB_21161.10	235
ENSMUSG00000001424_Snd1_SPB_133141.1	521
ENSMUSG00000001424_Snd1_SPB_133142.2	73
ENSMUSG00000001424_Snd1_SPB_133143.3	203
ENSMUSG00000001424_Snd1_SPB_133144.4	115
ENSMUSG00000001424_Snd1_SPB_133145.5	249
ENSMUSG00000001424_Snd1_SPB_133146.6	281
ENSMUSG00000001424_Snd1_SPB_133147.7	337
ENSMUSG00000001424_Snd1_SPB_133148.8	103
ENSMUSG00000001424_Snd1_SPB_133149.9	370
ENSMUSG00000001424_Snd1_SPB_133150.10	352
ENSMUSG00000001473_Tubb6_SPB_99633.1	309
ENSMUSG00000001473_Tubb6_SPB_99634.2	532
ENSMUSG00000001473_Tubb6_SPB_99635.3	162
ENSMUSG00000001473_Tubb6_SPB_99636.4	529
ENSMUSG00000001473_Tubb6_SPB_99637.5	146
ENSMUSG00000001473_Tubb6_SPB_99638.6	58
ENSMUSG00000001473_Tubb6_SPB_99639.7	365
ENSMUSG00000001473_Tubb6_SPB_99640.8	116
ENSMUSG00000001473_Tubb6_SPB_99641.9	557
ENSMUSG00000001473_Tubb6_SPB_99642.10	438
ENSMUSG00000001508_Sgca_SPB_4274.1	322
ENSMUSG00000001508_Sgca_SPB_4275.2	61
ENSMUSG00000001508_Sgca_SPB_4276.3	256
ENSMUSG00000001508_Sgca_SPB_4277.4	163
ENSMUSG00000001508_Sgca_SPB_4278.5	458
ENSMUSG00000001508_Sgca_SPB_4279.6	499
ENSMUSG00000001508_Sgca_SPB_4280.7	194
ENSMUSG00000001508_Sgca_SPB_4281.8	274
ENSMUSG00000001508_Sgca_SPB_4282.9	459
ENSMUSG00000001508_Sgca_SPB_4283.10	204
ENSMUSG00000001510_Dlx3_SPB_147863.1	580
ENSMUSG00000001510_Dlx3_SPB_147864.2	367
ENSMUSG00000001510_Dlx3_SPB_147865.3	966
ENSMUSG00000001510_Dlx3_SPB_147866.4	510
ENSMUSG00000001510_Dlx3_SPB_147867.5	263
ENSMUSG00000001510_Dlx3_SPB_147868.6	194
ENSMUSG00000001510_Dlx3_SPB_147869.7	209
ENSMUSG00000001510_Dlx3_SPB_147870.8	189
ENSMUSG00000001510_Dlx3_SPB_147871.9	226
ENSMUSG00000001510_Dlx3_SPB_147872.10	320
ENSMUSG00000001520_Nrip2_SPB_173142.1	309
ENSMUSG00000001520_Nrip2_SPB_173143.2	223
ENSMUSG00000001520_Nrip2_SPB_173144.3	83
ENSMUSG00000001520_Nrip2_SPB_173145.4	338
ENSMUSG00000001520_Nrip2_SPB_173146.5	572
ENSMUSG00000001520_Nrip2_SPB_173147.6	98
ENSMUSG00000001520_Nrip2_SPB_173148.7	306
ENSMUSG00000001520_Nrip2_SPB_173149.8	502
ENSMUSG00000001520_Nrip2_SPB_173150.9	318
ENSMUSG00000001520_Nrip2_SPB_173151.10	496
ENSMUSG00000001521_Tulp3_ACOCA_173158.7	28
ENSMUSG00000001524_Gtf2h4_ACOCA_127316.1	21
ENSMUSG00000001555_Fkbp10_SPB_37637.1	144
ENSMUSG00000001555_Fkbp10_SPB_37638.2	376
ENSMUSG00000001555_Fkbp10_SPB_37639.3	151
ENSMUSG00000001555_Fkbp10_SPB_37640.4	275
ENSMUSG00000001555_Fkbp10_SPB_37641.5	92
ENSMUSG00000001555_Fkbp10_SPB_37642.6	663
ENSMUSG00000001555_Fkbp10_SPB_37643.7	188
ENSMUSG00000001555_Fkbp10_SPB_37644.8	170
ENSMUSG00000001555_Fkbp10_SPB_37645.9	82
ENSMUSG00000001555_Fkbp10_SPB_37646.10	171
ENSMUSG00000001566_Mnx1_ACOCA_62734.4	5
ENSMUSG00000001583_Tnk1_DTKPB_223859.6	1
ENSMUSG00000001583_Tnk1_DTKPB_223863.10	8
ENSMUSG00000001627_Ifrd1_MPB_103139.9	15
ENSMUSG00000001632_Brpf1_SPB_188079.1	622
ENSMUSG00000001632_Brpf1_SPB_188080.2	166
ENSMUSG00000001632_Brpf1_SPB_188081.3	172
ENSMUSG00000001632_Brpf1_SPB_188082.4	192
ENSMUSG00000001632_Brpf1_SPB_188083.5	317
ENSMUSG00000001632_Brpf1_SPB_188084.6	10
ENSMUSG00000001632_Brpf1_SPB_188085.7	71
ENSMUSG00000001632_Brpf1_SPB_188086.8	198
ENSMUSG00000001632_Brpf1_SPB_188087.9	216
ENSMUSG00000001632_Brpf1_SPB_188088.10	525
ENSMUSG00000001655_Hoxc13_ACOCA_127766.2	1
ENSMUSG00000001670_Tat_DTKPA_68830.2	5
ENSMUSG00000001670_Tat_DTKPA_68838.10	24
ENSMUSG00000001729_Akt1_DTKPA_150828.5	5
ENSMUSG00000001750_Tcirg1_SPB_117111.1	290
ENSMUSG00000001750_Tcirg1_SPB_117112.2	257
ENSMUSG00000001750_Tcirg1_SPB_117113.3	217
ENSMUSG00000001750_Tcirg1_SPB_117114.4	399
ENSMUSG00000001750_Tcirg1_SPB_117115.5	596
ENSMUSG00000001750_Tcirg1_SPB_117116.6	716
ENSMUSG00000001750_Tcirg1_SPB_117117.7	381
ENSMUSG00000001750_Tcirg1_SPB_117118.8	291
ENSMUSG00000001750_Tcirg1_SPB_117119.9	228
ENSMUSG00000001750_Tcirg1_SPB_117120.10	90
ENSMUSG00000001774_Chordc1_SPB_147363.1	29
ENSMUSG00000001774_Chordc1_SPB_147364.2	232
ENSMUSG00000001774_Chordc1_SPB_147365.3	82
ENSMUSG00000001774_Chordc1_SPB_147366.4	28
ENSMUSG00000001774_Chordc1_SPB_147367.5	50
ENSMUSG00000001774_Chordc1_SPB_147368.6	626
ENSMUSG00000001774_Chordc1_SPB_147369.7	374
ENSMUSG00000001774_Chordc1_SPB_147370.8	187
ENSMUSG00000001774_Chordc1_SPB_147371.9	345
ENSMUSG00000001774_Chordc1_SPB_147372.10	54
ENSMUSG00000001785_Pwp1_GEB_99661.9	21
ENSMUSG00000001827_Folr1_SPB_39885.1	420
ENSMUSG00000001827_Folr1_SPB_39886.2	124
ENSMUSG00000001827_Folr1_SPB_39887.3	64
ENSMUSG00000001827_Folr1_SPB_39888.4	439
ENSMUSG00000001827_Folr1_SPB_39889.5	135
ENSMUSG00000001827_Folr1_SPB_39890.6	351
ENSMUSG00000001827_Folr1_SPB_39891.7	75
ENSMUSG00000001827_Folr1_SPB_39892.8	679
ENSMUSG00000001827_Folr1_SPB_39893.9	522
ENSMUSG00000001827_Folr1_SPB_39894.10	413
ENSMUSG00000001964_Emd_MPB_226680.3	1
ENSMUSG00000001985_Grik3_DTKPA_147193.1	27
ENSMUSG00000001985_Grik3_DTKPA_147195.3	2
ENSMUSG00000001986_Gria3_DTKPB_147204.2	10
ENSMUSG00000001999_Blvra_DTKPB_62097.7	1
ENSMUSG00000002007_Srpk3_DTKPB_198914.5	8
ENSMUSG00000002010_Idh3g_DTKPA_113618.7	5
ENSMUSG00000002017_Fam98a_SPB_113622.1	291
ENSMUSG00000002017_Fam98a_SPB_113623.2	313
ENSMUSG00000002017_Fam98a_SPB_113624.3	285
ENSMUSG00000002017_Fam98a_SPB_113625.4	342
ENSMUSG00000002017_Fam98a_SPB_113626.5	666
ENSMUSG00000002017_Fam98a_SPB_113627.6	178
ENSMUSG00000002017_Fam98a_SPB_113628.7	278
ENSMUSG00000002017_Fam98a_SPB_113629.8	231
ENSMUSG00000002017_Fam98a_SPB_113630.9	423
ENSMUSG00000002017_Fam98a_SPB_113631.10	214
ENSMUSG00000002032_Tmem25_MPB_54912.3	19
ENSMUSG00000002043_Trappc6a_DTKPA_88409.5	55
ENSMUSG00000002064_Sdf2_SPB_29293.1	220
ENSMUSG00000002064_Sdf2_SPB_29294.2	386
ENSMUSG00000002064_Sdf2_SPB_29295.3	209
ENSMUSG00000002064_Sdf2_SPB_29296.4	351
ENSMUSG00000002064_Sdf2_SPB_29297.5	135
ENSMUSG00000002064_Sdf2_SPB_29298.6	477
ENSMUSG00000002064_Sdf2_SPB_29299.7	198
ENSMUSG00000002064_Sdf2_SPB_29300.8	293
ENSMUSG00000002064_Sdf2_SPB_29301.9	452
ENSMUSG00000002064_Sdf2_SPB_29302.10	310
ENSMUSG00000002076_Hsf2bp_SPB_172904.1	91
ENSMUSG00000002076_Hsf2bp_SPB_172905.2	295
ENSMUSG00000002076_Hsf2bp_SPB_172906.3	220
ENSMUSG00000002076_Hsf2bp_SPB_172907.4	678
ENSMUSG00000002076_Hsf2bp_SPB_172908.5	356
ENSMUSG00000002076_Hsf2bp_SPB_172909.6	119
ENSMUSG00000002076_Hsf2bp_SPB_172910.7	388
ENSMUSG00000002076_Hsf2bp_SPB_172911.8	291
ENSMUSG00000002076_Hsf2bp_SPB_172912.9	317
ENSMUSG00000002076_Hsf2bp_SPB_172913.10	54
ENSMUSG00000002104_Rapsn_SPB_40225.1	156
ENSMUSG00000002104_Rapsn_SPB_40226.2	147
ENSMUSG00000002104_Rapsn_SPB_40227.3	103
ENSMUSG00000002104_Rapsn_SPB_40228.4	331
ENSMUSG00000002104_Rapsn_SPB_40229.5	183
ENSMUSG00000002104_Rapsn_SPB_40230.6	469
ENSMUSG00000002104_Rapsn_SPB_40231.7	166
ENSMUSG00000002104_Rapsn_SPB_40232.8	301
ENSMUSG00000002104_Rapsn_SPB_40233.9	301
ENSMUSG00000002104_Rapsn_SPB_40234.10	108
ENSMUSG00000002111_Spi1_SPB_124154.1	7
ENSMUSG00000002111_Spi1_SPB_124155.2	36
ENSMUSG00000002111_Spi1_SPB_124156.3	41
ENSMUSG00000002111_Spi1_SPB_124157.4	69
ENSMUSG00000002111_Spi1_SPB_124159.6	40
ENSMUSG00000002111_Spi1_SPB_124160.7	23
ENSMUSG00000002111_Spi1_SPB_124161.8	48
ENSMUSG00000002111_Spi1_SPB_124162.9	22
ENSMUSG00000002111_Spi1_SPB_124163.10	48
ENSMUSG00000002129_Sf3a1_SPB_99419.1	126
ENSMUSG00000002129_Sf3a1_SPB_99420.2	6
ENSMUSG00000002129_Sf3a1_SPB_99421.3	14
ENSMUSG00000002129_Sf3a1_SPB_99422.4	36
ENSMUSG00000002129_Sf3a1_SPB_99423.5	76
ENSMUSG00000002129_Sf3a1_SPB_99424.6	160
ENSMUSG00000002129_Sf3a1_SPB_99425.7	42
ENSMUSG00000002129_Sf3a1_SPB_99426.8	20
ENSMUSG00000002129_Sf3a1_SPB_99427.9	12
ENSMUSG00000002129_Sf3a1_SPB_99428.10	27
ENSMUSG00000002250_Ppard_DTKPA_83474.1	14
ENSMUSG00000002250_Ppard_DTKPA_83478.5	3
ENSMUSG00000002250_Ppard_DTKPA_83479.6	8
ENSMUSG00000002324_Rec8_ACOCA_68577.9	23
ENSMUSG00000002546_Golga2_SPB_105745.1	347
ENSMUSG00000002546_Golga2_SPB_105746.2	243
ENSMUSG00000002546_Golga2_SPB_105747.3	204
ENSMUSG00000002546_Golga2_SPB_105748.4	495
ENSMUSG00000002546_Golga2_SPB_105749.5	159
ENSMUSG00000002546_Golga2_SPB_105750.6	406
ENSMUSG00000002546_Golga2_SPB_105751.7	236
ENSMUSG00000002546_Golga2_SPB_105752.8	640
ENSMUSG00000002546_Golga2_SPB_105753.9	175
ENSMUSG00000002546_Golga2_SPB_105754.10	542
ENSMUSG00000002550_Uck1_ACOCA_4088.5	1
ENSMUSG00000002588_Pon1_DTKPA_223764.1	25
ENSMUSG00000002588_Pon1_DTKPA_223770.7	3
ENSMUSG00000002588_Pon1_DTKPA_223773.10	25
ENSMUSG00000002688_Prkd1_DTKPB_29495.4	13
ENSMUSG00000002688_Prkd1_DTKPB_29498.7	1
ENSMUSG00000002732_Fkbp7_SPB_133361.1	463
ENSMUSG00000002732_Fkbp7_SPB_133362.2	92
ENSMUSG00000002732_Fkbp7_SPB_133363.3	648
ENSMUSG00000002732_Fkbp7_SPB_133364.4	471
ENSMUSG00000002732_Fkbp7_SPB_133365.5	42
ENSMUSG00000002732_Fkbp7_SPB_133366.6	505
ENSMUSG00000002732_Fkbp7_SPB_133367.7	123
ENSMUSG00000002732_Fkbp7_SPB_133368.8	503
ENSMUSG00000002732_Fkbp7_SPB_133369.9	580
ENSMUSG00000002732_Fkbp7_SPB_133370.10	403
ENSMUSG00000002769_Gnmt_DTKPA_167073.2	14
ENSMUSG00000002769_Gnmt_DTKPA_167078.7	22
ENSMUSG00000002769_Gnmt_DTKPA_167081.10	1
ENSMUSG00000002771_Grin2d_DTKPA_23785.4	1
ENSMUSG00000002771_Grin2d_DTKPA_23788.7	57
ENSMUSG00000002771_Grin2d_DTKPA_23790.9	5
ENSMUSG00000002778_Kdelr1_SPB_23812.1	214
ENSMUSG00000002778_Kdelr1_SPB_23813.2	503
ENSMUSG00000002778_Kdelr1_SPB_23814.3	513
ENSMUSG00000002778_Kdelr1_SPB_23815.4	59
ENSMUSG00000002778_Kdelr1_SPB_23816.5	272
ENSMUSG00000002778_Kdelr1_SPB_23817.6	186
ENSMUSG00000002778_Kdelr1_SPB_23818.7	81
ENSMUSG00000002778_Kdelr1_SPB_23819.8	524
ENSMUSG00000002778_Kdelr1_SPB_23820.9	372
ENSMUSG00000002778_Kdelr1_SPB_23821.10	304
ENSMUSG00000002845_Tmem39a_SPB_15988.1	94
ENSMUSG00000002845_Tmem39a_SPB_15989.2	482
ENSMUSG00000002845_Tmem39a_SPB_15990.3	237
ENSMUSG00000002845_Tmem39a_SPB_15991.4	157
ENSMUSG00000002845_Tmem39a_SPB_15992.5	281
ENSMUSG00000002845_Tmem39a_SPB_15993.6	297
ENSMUSG00000002845_Tmem39a_SPB_15994.7	112
ENSMUSG00000002845_Tmem39a_SPB_15995.8	344
ENSMUSG00000002845_Tmem39a_SPB_15996.9	222
ENSMUSG00000002845_Tmem39a_SPB_15997.10	192
ENSMUSG00000002900_Lamb1_ACOCA_195767.4	21
ENSMUSG00000002908_Kcnn1_DTKPA_195704.1	37
ENSMUSG00000002908_Kcnn1_DTKPA_195709.6	4
ENSMUSG00000002910_Arrdc2_SPB_51797.1	583
ENSMUSG00000002910_Arrdc2_SPB_51798.2	721
ENSMUSG00000002910_Arrdc2_SPB_51799.3	212
ENSMUSG00000002910_Arrdc2_SPB_51800.4	401
ENSMUSG00000002910_Arrdc2_SPB_51801.5	629
ENSMUSG00000002910_Arrdc2_SPB_51802.6	772
ENSMUSG00000002910_Arrdc2_SPB_51803.7	275
ENSMUSG00000002910_Arrdc2_SPB_51804.8	261
ENSMUSG00000002910_Arrdc2_SPB_51805.9	452
ENSMUSG00000002910_Arrdc2_SPB_51806.10	306
ENSMUSG00000002944_Cd36_ACOCA_10049.4	1
ENSMUSG00000002957_Ap2a2_SPB_161560.1	74
ENSMUSG00000002957_Ap2a2_SPB_161561.2	264
ENSMUSG00000002957_Ap2a2_SPB_161562.3	120
ENSMUSG00000002957_Ap2a2_SPB_161563.4	303
ENSMUSG00000002957_Ap2a2_SPB_161564.5	418
ENSMUSG00000002957_Ap2a2_SPB_161565.6	354
ENSMUSG00000002957_Ap2a2_SPB_161566.7	152
ENSMUSG00000002957_Ap2a2_SPB_161567.8	562
ENSMUSG00000002957_Ap2a2_SPB_161568.9	141
ENSMUSG00000002957_Ap2a2_SPB_161569.10	340
ENSMUSG00000002981_Clptm1_SPB_203979.1	259
ENSMUSG00000002981_Clptm1_SPB_203980.2	327
ENSMUSG00000002981_Clptm1_SPB_203981.3	15
ENSMUSG00000002981_Clptm1_SPB_203982.4	147
ENSMUSG00000002981_Clptm1_SPB_203983.5	440
ENSMUSG00000002981_Clptm1_SPB_203984.6	381
ENSMUSG00000002981_Clptm1_SPB_203985.7	337
ENSMUSG00000002981_Clptm1_SPB_203986.8	371
ENSMUSG00000002981_Clptm1_SPB_203987.9	46
ENSMUSG00000002981_Clptm1_SPB_203988.10	19
ENSMUSG00000002985_Apoe_DTKPA_203951.3	3
ENSMUSG00000002985_Apoe_DTKPA_203954.6	29
ENSMUSG00000002985_Apoe_DTKPA_203956.8	30
ENSMUSG00000002992_Apoc2_SPB_60215.1	444
ENSMUSG00000002992_Apoc2_SPB_60216.2	956
ENSMUSG00000002992_Apoc2_SPB_60217.3	360
ENSMUSG00000002992_Apoc2_SPB_60218.4	483
ENSMUSG00000002992_Apoc2_SPB_60219.5	400
ENSMUSG00000002992_Apoc2_SPB_60220.6	406
ENSMUSG00000002992_Apoc2_SPB_60221.7	59
ENSMUSG00000002992_Apoc2_SPB_60222.8	281
ENSMUSG00000002992_Apoc2_SPB_60223.9	248
ENSMUSG00000002992_Apoc2_SPB_60224.10	956
ENSMUSG00000002997_Prkar2b_DTKPA_60209.5	77
ENSMUSG00000002997_Prkar2b_DTKPA_60212.8	43
ENSMUSG00000003033_Ap1m1_SPB_12505.1	419
ENSMUSG00000003033_Ap1m1_SPB_12506.2	105
ENSMUSG00000003033_Ap1m1_SPB_12507.3	71
ENSMUSG00000003033_Ap1m1_SPB_12508.4	217
ENSMUSG00000003033_Ap1m1_SPB_12509.5	166
ENSMUSG00000003033_Ap1m1_SPB_12510.6	488
ENSMUSG00000003033_Ap1m1_SPB_12511.7	153
ENSMUSG00000003033_Ap1m1_SPB_12512.8	176
ENSMUSG00000003033_Ap1m1_SPB_12513.9	261
ENSMUSG00000003033_Ap1m1_SPB_12514.10	385
ENSMUSG00000003039_Fam32a_GEB_12548.4	2
ENSMUSG00000003053_Cyp2c29_DTKPA_189591.6	15
ENSMUSG00000003070_Efna2_SPB_129650.1	365
ENSMUSG00000003070_Efna2_SPB_129651.2	214
ENSMUSG00000003070_Efna2_SPB_129652.3	201
ENSMUSG00000003070_Efna2_SPB_129653.4	428
ENSMUSG00000003070_Efna2_SPB_129654.5	390
ENSMUSG00000003070_Efna2_SPB_129655.6	338
ENSMUSG00000003070_Efna2_SPB_129656.7	15
ENSMUSG00000003070_Efna2_SPB_129657.8	278
ENSMUSG00000003070_Efna2_SPB_129658.9	294
ENSMUSG00000003070_Efna2_SPB_129659.10	397
ENSMUSG00000003099_Ppp5c_DTKPB_78948.9	2
ENSMUSG00000003119_Cdk12_DTKPB_59939.5	8
ENSMUSG00000003123_Lipe_SPB_203628.1	598
ENSMUSG00000003123_Lipe_SPB_203629.2	407
ENSMUSG00000003123_Lipe_SPB_203630.3	373
ENSMUSG00000003123_Lipe_SPB_203631.4	453
ENSMUSG00000003123_Lipe_SPB_203632.5	324
ENSMUSG00000003123_Lipe_SPB_203633.6	421
ENSMUSG00000003123_Lipe_SPB_203634.7	107
ENSMUSG00000003123_Lipe_SPB_203635.8	332
ENSMUSG00000003123_Lipe_SPB_203636.9	299
ENSMUSG00000003123_Lipe_SPB_203637.10	155
ENSMUSG00000003166_Dgcr2_MPA_93473.7	4
ENSMUSG00000003199_Mpnd_SPB_67404.1	331
ENSMUSG00000003199_Mpnd_SPB_67405.2	417
ENSMUSG00000003199_Mpnd_SPB_67406.3	193
ENSMUSG00000003199_Mpnd_SPB_67407.4	230
ENSMUSG00000003199_Mpnd_SPB_67408.5	154
ENSMUSG00000003199_Mpnd_SPB_67409.6	453
ENSMUSG00000003199_Mpnd_SPB_67410.7	229
ENSMUSG00000003199_Mpnd_SPB_67411.8	323
ENSMUSG00000003199_Mpnd_SPB_67412.9	276
ENSMUSG00000003199_Mpnd_SPB_67413.10	494
ENSMUSG00000003200_Sh3gl1_SPB_126092.1	309
ENSMUSG00000003200_Sh3gl1_SPB_126093.2	476
ENSMUSG00000003200_Sh3gl1_SPB_126094.3	294
ENSMUSG00000003200_Sh3gl1_SPB_126095.4	348
ENSMUSG00000003200_Sh3gl1_SPB_126096.5	620
ENSMUSG00000003200_Sh3gl1_SPB_126097.6	352
ENSMUSG00000003200_Sh3gl1_SPB_126098.7	455
ENSMUSG00000003200_Sh3gl1_SPB_126099.8	424
ENSMUSG00000003200_Sh3gl1_SPB_126100.9	175
ENSMUSG00000003200_Sh3gl1_SPB_126101.10	263
ENSMUSG00000003269_Cyth2_DTKPA_209437.6	14
ENSMUSG00000003283_Hck_DTKPA_118580.2	10
ENSMUSG00000003283_Hck_DTKPA_118588.10	18
ENSMUSG00000003309_Ap1m2_SPB_57098.1	290
ENSMUSG00000003309_Ap1m2_SPB_57099.2	409
ENSMUSG00000003309_Ap1m2_SPB_57100.3	152
ENSMUSG00000003309_Ap1m2_SPB_57101.4	187
ENSMUSG00000003309_Ap1m2_SPB_57102.5	276
ENSMUSG00000003309_Ap1m2_SPB_57103.6	327
ENSMUSG00000003309_Ap1m2_SPB_57104.7	145
ENSMUSG00000003309_Ap1m2_SPB_57105.8	791
ENSMUSG00000003309_Ap1m2_SPB_57106.9	329
ENSMUSG00000003309_Ap1m2_SPB_57107.10	245
ENSMUSG00000003344_Btbd2_SPA_88033.9	17
ENSMUSG00000003345_Csnk1g2_DTKPA_166539.7	46
ENSMUSG00000003345_Csnk1g2_DTKPA_166540.8	27
ENSMUSG00000003348_Mob3a_ACOCA_166574.2	1
ENSMUSG00000003352_Cacnb3_DTKPA_82104.1	19
ENSMUSG00000003352_Cacnb3_DTKPA_82105.2	10
ENSMUSG00000003352_Cacnb3_DTKPA_82112.9	10
ENSMUSG00000003355_Fkbp11_SPB_82114.1	352
ENSMUSG00000003355_Fkbp11_SPB_82115.2	567
ENSMUSG00000003355_Fkbp11_SPB_82116.3	846
ENSMUSG00000003355_Fkbp11_SPB_82117.4	245
ENSMUSG00000003355_Fkbp11_SPB_82118.5	558
ENSMUSG00000003355_Fkbp11_SPB_82119.6	495
ENSMUSG00000003355_Fkbp11_SPB_82120.7	300
ENSMUSG00000003355_Fkbp11_SPB_82121.8	98
ENSMUSG00000003355_Fkbp11_SPB_82122.9	324
ENSMUSG00000003355_Fkbp11_SPB_82123.10	497
ENSMUSG00000003360_Ddx23_ACOCA_107470.1	1
ENSMUSG00000003363_Pld3_SPB_107460.1	212
ENSMUSG00000003363_Pld3_SPB_107461.2	140
ENSMUSG00000003363_Pld3_SPB_107462.3	377
ENSMUSG00000003363_Pld3_SPB_107463.4	426
ENSMUSG00000003363_Pld3_SPB_107464.5	230
ENSMUSG00000003363_Pld3_SPB_107465.6	379
ENSMUSG00000003363_Pld3_SPB_107466.7	272
ENSMUSG00000003363_Pld3_SPB_107467.8	161
ENSMUSG00000003363_Pld3_SPB_107468.9	158
ENSMUSG00000003363_Pld3_SPB_107469.10	206
ENSMUSG00000003378_Grik5_DTKPA_23443.2	124
ENSMUSG00000003380_Rabac1_SPB_210076.1	250
ENSMUSG00000003380_Rabac1_SPB_210077.2	459
ENSMUSG00000003380_Rabac1_SPB_210078.3	607
ENSMUSG00000003380_Rabac1_SPB_210079.4	127
ENSMUSG00000003380_Rabac1_SPB_210080.5	320
ENSMUSG00000003380_Rabac1_SPB_210081.6	259
ENSMUSG00000003380_Rabac1_SPB_210082.7	214
ENSMUSG00000003380_Rabac1_SPB_210083.8	401
ENSMUSG00000003380_Rabac1_SPB_210084.9	359
ENSMUSG00000003380_Rabac1_SPB_210085.10	214
ENSMUSG00000003421_Nosip_SPB_208351.1	558
ENSMUSG00000003421_Nosip_SPB_208352.2	308
ENSMUSG00000003421_Nosip_SPB_208353.3	884
ENSMUSG00000003421_Nosip_SPB_208354.4	172
ENSMUSG00000003421_Nosip_SPB_208355.5	708
ENSMUSG00000003421_Nosip_SPB_208356.6	235
ENSMUSG00000003421_Nosip_SPB_208357.7	355
ENSMUSG00000003421_Nosip_SPB_208358.8	267
ENSMUSG00000003421_Nosip_SPB_208359.9	382
ENSMUSG00000003421_Nosip_SPB_208360.10	326
ENSMUSG00000003458_Ncstn_SPB_34415.1	471
ENSMUSG00000003458_Ncstn_SPB_34416.2	291
ENSMUSG00000003458_Ncstn_SPB_34417.3	468
ENSMUSG00000003458_Ncstn_SPB_34418.4	241
ENSMUSG00000003458_Ncstn_SPB_34419.5	475
ENSMUSG00000003458_Ncstn_SPB_34420.6	193
ENSMUSG00000003458_Ncstn_SPB_34421.7	291
ENSMUSG00000003458_Ncstn_SPB_34422.8	230
ENSMUSG00000003458_Ncstn_SPB_34423.9	295
ENSMUSG00000003458_Ncstn_SPB_34424.10	399
ENSMUSG00000003581_Rnf215_SPB_189356.1	370
ENSMUSG00000003581_Rnf215_SPB_189357.2	135
ENSMUSG00000003581_Rnf215_SPB_189358.3	143
ENSMUSG00000003581_Rnf215_SPB_189359.4	106
ENSMUSG00000003581_Rnf215_SPB_189360.5	212
ENSMUSG00000003581_Rnf215_SPB_189361.6	444
ENSMUSG00000003581_Rnf215_SPB_189362.7	149
ENSMUSG00000003581_Rnf215_SPB_189363.8	97
ENSMUSG00000003581_Rnf215_SPB_189364.9	91
ENSMUSG00000003581_Rnf215_SPB_189365.10	683
ENSMUSG00000003585_Sec14l2_DTKPA_189347.2	2
ENSMUSG00000003585_Sec14l2_DTKPA_189349.4	11
ENSMUSG00000003585_Sec14l2_DTKPA_189350.5	24
ENSMUSG00000003585_Sec14l2_DTKPA_189353.8	18
ENSMUSG00000003644_Rps6ka1_SPB_29054.1	320
ENSMUSG00000003644_Rps6ka1_SPB_29055.2	310
ENSMUSG00000003644_Rps6ka1_SPB_29056.3	83
ENSMUSG00000003644_Rps6ka1_SPB_29057.4	377
ENSMUSG00000003644_Rps6ka1_SPB_29058.5	106
ENSMUSG00000003644_Rps6ka1_SPB_29059.6	182
ENSMUSG00000003644_Rps6ka1_SPB_29060.7	173
ENSMUSG00000003644_Rps6ka1_SPB_29061.8	125
ENSMUSG00000003644_Rps6ka1_SPB_29063.10	1
ENSMUSG00000003660_Snrnp200_SPB_88315.1	6
ENSMUSG00000003660_Snrnp200_SPB_88316.2	9
ENSMUSG00000003660_Snrnp200_SPB_88317.3	103
ENSMUSG00000003660_Snrnp200_SPB_88318.4	39
ENSMUSG00000003660_Snrnp200_SPB_88320.6	9
ENSMUSG00000003660_Snrnp200_SPB_88321.7	19
ENSMUSG00000003660_Snrnp200_SPB_88322.8	19
ENSMUSG00000003660_Snrnp200_SPB_88323.9	102
ENSMUSG00000003660_Snrnp200_SPB_88324.10	650
ENSMUSG00000003752_Itpkc_DTKPA_111018.9	10
ENSMUSG00000003762_Adck4_DTKPB_136332.5	11
ENSMUSG00000003779_Kif20a_SPB_51459.1	139
ENSMUSG00000003779_Kif20a_SPB_51460.2	97
ENSMUSG00000003779_Kif20a_SPB_51461.3	115
ENSMUSG00000003779_Kif20a_SPB_51462.4	134
ENSMUSG00000003779_Kif20a_SPB_51463.5	100
ENSMUSG00000003779_Kif20a_SPB_51464.6	116
ENSMUSG00000003779_Kif20a_SPB_51465.7	34
ENSMUSG00000003779_Kif20a_SPB_51466.8	167
ENSMUSG00000003779_Kif20a_SPB_51467.9	99
ENSMUSG00000003779_Kif20a_SPB_51468.10	372
ENSMUSG00000003809_Gcdh_DTKPA_59809.2	3
ENSMUSG00000003809_Gcdh_DTKPA_59813.6	8
ENSMUSG00000003813_Rad23a_ACOCA_144799.3	14
ENSMUSG00000003848_Nob1_SPB_177826.3	3
ENSMUSG00000003848_Nob1_SPB_177827.4	61
ENSMUSG00000003848_Nob1_SPB_177829.6	39
ENSMUSG00000003848_Nob1_SPB_177830.7	251
ENSMUSG00000003848_Nob1_SPB_177831.8	242
ENSMUSG00000003848_Nob1_SPB_177832.9	320
ENSMUSG00000003848_Nob1_SPB_177833.10	155
ENSMUSG00000003863_Ppfia3_DTKPA_118443.5	3
ENSMUSG00000003865_Gys1_SPB_118429.1	285
ENSMUSG00000003865_Gys1_SPB_118430.2	231
ENSMUSG00000003865_Gys1_SPB_118431.3	337
ENSMUSG00000003865_Gys1_SPB_118432.4	153
ENSMUSG00000003865_Gys1_SPB_118433.5	349
ENSMUSG00000003865_Gys1_SPB_118434.6	99
ENSMUSG00000003865_Gys1_SPB_118435.7	351
ENSMUSG00000003865_Gys1_SPB_118436.8	341
ENSMUSG00000003865_Gys1_SPB_118437.9	191
ENSMUSG00000003865_Gys1_SPB_118438.10	243
ENSMUSG00000003868_Ruvbl2_SPB_118449.1	82
ENSMUSG00000003868_Ruvbl2_SPB_118451.3	565
ENSMUSG00000003868_Ruvbl2_SPB_118452.4	43
ENSMUSG00000003868_Ruvbl2_SPB_118453.5	60
ENSMUSG00000003868_Ruvbl2_SPB_118454.6	15
ENSMUSG00000003868_Ruvbl2_SPB_118455.7	26
ENSMUSG00000003868_Ruvbl2_SPB_118457.9	296
ENSMUSG00000003868_Ruvbl2_SPB_118458.10	51
ENSMUSG00000003872_Lin7b_ACOCA_77942.4	41
ENSMUSG00000003948_Mmd_SPB_107260.1	274
ENSMUSG00000003948_Mmd_SPB_107261.2	610
ENSMUSG00000003948_Mmd_SPB_107262.3	134
ENSMUSG00000003948_Mmd_SPB_107263.4	263
ENSMUSG00000003948_Mmd_SPB_107264.5	200
ENSMUSG00000003948_Mmd_SPB_107265.6	262
ENSMUSG00000003948_Mmd_SPB_107266.7	147
ENSMUSG00000003948_Mmd_SPB_107267.8	87
ENSMUSG00000003948_Mmd_SPB_107268.9	575
ENSMUSG00000003948_Mmd_SPB_107269.10	318
ENSMUSG00000004044_Ptrf_SPB_45156.1	207
ENSMUSG00000004044_Ptrf_SPB_45157.2	228
ENSMUSG00000004044_Ptrf_SPB_45158.3	150
ENSMUSG00000004044_Ptrf_SPB_45159.4	422
ENSMUSG00000004044_Ptrf_SPB_45160.5	105
ENSMUSG00000004044_Ptrf_SPB_45161.6	15
ENSMUSG00000004044_Ptrf_SPB_45162.7	706
ENSMUSG00000004044_Ptrf_SPB_45163.8	330
ENSMUSG00000004044_Ptrf_SPB_45164.9	272
ENSMUSG00000004044_Ptrf_SPB_45165.10	305
ENSMUSG00000004056_Akt2_DTKPB_189277.2	2
ENSMUSG00000004070_Hmox2_DTKPA_20295.4	20
ENSMUSG00000004099_Dnmt1_ACOCA_70329.1	1
ENSMUSG00000004151_Etv1_ACOCA_200520.1	1
ENSMUSG00000004231_Pax2_ACOCA_127240.5	9
ENSMUSG00000004264_Phb2_SPB_158481.1	121
ENSMUSG00000004264_Phb2_SPB_158482.2	15
ENSMUSG00000004264_Phb2_SPB_158483.3	49
ENSMUSG00000004264_Phb2_SPB_158484.4	19
ENSMUSG00000004264_Phb2_SPB_158485.5	6
ENSMUSG00000004264_Phb2_SPB_158486.6	5
ENSMUSG00000004264_Phb2_SPB_158487.7	280
ENSMUSG00000004264_Phb2_SPB_158488.8	19
ENSMUSG00000004264_Phb2_SPB_158489.9	32
ENSMUSG00000004264_Phb2_SPB_158490.10	230
ENSMUSG00000004266_Ptpn6_DTKPA_102510.1	15
ENSMUSG00000004270_Lpcat3_SPB_18445.1	233
ENSMUSG00000004270_Lpcat3_SPB_18446.2	407
ENSMUSG00000004270_Lpcat3_SPB_18447.3	331
ENSMUSG00000004270_Lpcat3_SPB_18448.4	70
ENSMUSG00000004270_Lpcat3_SPB_18449.5	319
ENSMUSG00000004270_Lpcat3_SPB_18450.6	263
ENSMUSG00000004270_Lpcat3_SPB_18451.7	458
ENSMUSG00000004270_Lpcat3_SPB_18452.8	266
ENSMUSG00000004270_Lpcat3_SPB_18453.9	220
ENSMUSG00000004270_Lpcat3_SPB_18454.10	255
ENSMUSG00000004285_Atp6v1f_SPB_51259.1	372
ENSMUSG00000004285_Atp6v1f_SPB_51260.2	45
ENSMUSG00000004285_Atp6v1f_SPB_51261.3	683
ENSMUSG00000004285_Atp6v1f_SPB_51262.4	110
ENSMUSG00000004285_Atp6v1f_SPB_51263.5	133
ENSMUSG00000004285_Atp6v1f_SPB_51264.6	490
ENSMUSG00000004285_Atp6v1f_SPB_51265.7	291
ENSMUSG00000004285_Atp6v1f_SPB_51266.8	1122
ENSMUSG00000004285_Atp6v1f_SPB_51267.9	142
ENSMUSG00000004285_Atp6v1f_SPB_51268.10	82
ENSMUSG00000004317_Clcn5_TMMB_198555.4	30
ENSMUSG00000004415_Col26a1_SPB_26486.1	178
ENSMUSG00000004415_Col26a1_SPB_26487.2	132
ENSMUSG00000004415_Col26a1_SPB_26488.3	313
ENSMUSG00000004415_Col26a1_SPB_26489.4	185
ENSMUSG00000004415_Col26a1_SPB_26490.5	757
ENSMUSG00000004415_Col26a1_SPB_26491.6	246
ENSMUSG00000004415_Col26a1_SPB_26492.7	347
ENSMUSG00000004415_Col26a1_SPB_26493.8	197
ENSMUSG00000004415_Col26a1_SPB_26494.9	147
ENSMUSG00000004415_Col26a1_SPB_26495.10	348
ENSMUSG00000004462_Tbccd1_SPB_59875.1	281
ENSMUSG00000004462_Tbccd1_SPB_59876.2	257
ENSMUSG00000004462_Tbccd1_SPB_59877.3	784
ENSMUSG00000004462_Tbccd1_SPB_59878.4	130
ENSMUSG00000004462_Tbccd1_SPB_59879.5	273
ENSMUSG00000004462_Tbccd1_SPB_59880.6	205
ENSMUSG00000004462_Tbccd1_SPB_59881.7	102
ENSMUSG00000004462_Tbccd1_SPB_59882.8	432
ENSMUSG00000004462_Tbccd1_SPB_59883.9	285
ENSMUSG00000004462_Tbccd1_SPB_59884.10	346
ENSMUSG00000004473_Clec11a_SPB_203588.1	99
ENSMUSG00000004473_Clec11a_SPB_203589.2	249
ENSMUSG00000004473_Clec11a_SPB_203590.3	439
ENSMUSG00000004473_Clec11a_SPB_203591.4	157
ENSMUSG00000004473_Clec11a_SPB_203592.5	336
ENSMUSG00000004473_Clec11a_SPB_203593.6	416
ENSMUSG00000004473_Clec11a_SPB_203594.7	453
ENSMUSG00000004473_Clec11a_SPB_203595.8	252
ENSMUSG00000004473_Clec11a_SPB_203596.9	229
ENSMUSG00000004473_Clec11a_SPB_203597.10	354
ENSMUSG00000004558_Ndrg2_MPB_155329.9	34
ENSMUSG00000004565_Pnpla6_SPB_12186.1	333
ENSMUSG00000004565_Pnpla6_SPB_12187.2	386
ENSMUSG00000004565_Pnpla6_SPB_12188.3	524
ENSMUSG00000004565_Pnpla6_SPB_12189.4	150
ENSMUSG00000004565_Pnpla6_SPB_12190.5	248
ENSMUSG00000004565_Pnpla6_SPB_12191.6	182
ENSMUSG00000004565_Pnpla6_SPB_12192.7	259
ENSMUSG00000004565_Pnpla6_SPB_12193.8	262
ENSMUSG00000004565_Pnpla6_SPB_12194.9	99
ENSMUSG00000004565_Pnpla6_SPB_12195.10	414
ENSMUSG00000004567_Mcoln1_SPB_155861.1	87
ENSMUSG00000004567_Mcoln1_SPB_155862.2	402
ENSMUSG00000004567_Mcoln1_SPB_155863.3	316
ENSMUSG00000004567_Mcoln1_SPB_155864.4	553
ENSMUSG00000004567_Mcoln1_SPB_155865.5	356
ENSMUSG00000004567_Mcoln1_SPB_155866.6	317
ENSMUSG00000004567_Mcoln1_SPB_155867.7	340
ENSMUSG00000004567_Mcoln1_SPB_155868.8	420
ENSMUSG00000004567_Mcoln1_SPB_155869.9	224
ENSMUSG00000004567_Mcoln1_SPB_155870.10	138
ENSMUSG00000004591_Pkn2_DTKPA_45227.3	20
ENSMUSG00000004591_Pkn2_DTKPA_45230.6	6
ENSMUSG00000004609_Cd33_MU1A_23365.4	13
ENSMUSG00000004612_Nkg7_MPB_166511.9	27
ENSMUSG00000004613_Lim2_SPA_166495.3	2
ENSMUSG00000004651_Tyr_ACOCB_48343.1	9
ENSMUSG00000004654_Ghrhr_DTKPA_48373.1	11
ENSMUSG00000004677_Myo9b_SPB_164263.1	424
ENSMUSG00000004677_Myo9b_SPB_164264.2	254
ENSMUSG00000004677_Myo9b_SPB_164265.3	184
ENSMUSG00000004677_Myo9b_SPB_164266.4	559
ENSMUSG00000004677_Myo9b_SPB_164267.5	290
ENSMUSG00000004677_Myo9b_SPB_164268.6	172
ENSMUSG00000004677_Myo9b_SPB_164269.7	134
ENSMUSG00000004677_Myo9b_SPB_164270.8	88
ENSMUSG00000004677_Myo9b_SPB_164271.9	784
ENSMUSG00000004677_Myo9b_SPB_164272.10	406
ENSMUSG00000004768_Rab23_SPB_41983.1	562
ENSMUSG00000004768_Rab23_SPB_41984.2	225
ENSMUSG00000004768_Rab23_SPB_41985.3	107
ENSMUSG00000004768_Rab23_SPB_41986.4	423
ENSMUSG00000004768_Rab23_SPB_41987.5	410
ENSMUSG00000004768_Rab23_SPB_41988.6	357
ENSMUSG00000004768_Rab23_SPB_41989.7	466
ENSMUSG00000004768_Rab23_SPB_41990.8	155
ENSMUSG00000004768_Rab23_SPB_41991.9	230
ENSMUSG00000004768_Rab23_SPB_41992.10	117
ENSMUSG00000004771_Rab11a_ACOCA_125764.1	1
ENSMUSG00000004771_Rab11a_ACOCA_125771.8	1
ENSMUSG00000004815_Dgkq_DTKPB_20942.9	10
ENSMUSG00000004902_Slc25a18_DTKPB_175641.9	1
ENSMUSG00000004929_Thop1_SPB_115931.1	665
ENSMUSG00000004929_Thop1_SPB_115932.2	371
ENSMUSG00000004929_Thop1_SPB_115933.3	179
ENSMUSG00000004929_Thop1_SPB_115934.4	385
ENSMUSG00000004929_Thop1_SPB_115935.5	131
ENSMUSG00000004929_Thop1_SPB_115936.6	761
ENSMUSG00000004929_Thop1_SPB_115937.7	689
ENSMUSG00000004929_Thop1_SPB_115938.8	377
ENSMUSG00000004929_Thop1_SPB_115939.9	124
ENSMUSG00000004929_Thop1_SPB_115940.10	452
ENSMUSG00000004937_Sgta_SPB_201150.1	433
ENSMUSG00000004937_Sgta_SPB_201151.2	227
ENSMUSG00000004937_Sgta_SPB_201152.3	243
ENSMUSG00000004937_Sgta_SPB_201153.4	357
ENSMUSG00000004937_Sgta_SPB_201154.5	139
ENSMUSG00000004937_Sgta_SPB_201155.6	238
ENSMUSG00000004937_Sgta_SPB_201156.7	494
ENSMUSG00000004937_Sgta_SPB_201157.8	288
ENSMUSG00000004937_Sgta_SPB_201158.9	136
ENSMUSG00000004937_Sgta_SPB_201159.10	106
ENSMUSG00000004947_Dtx2_SPB_57437.1	406
ENSMUSG00000004947_Dtx2_SPB_57438.2	432
ENSMUSG00000004947_Dtx2_SPB_57439.3	370
ENSMUSG00000004947_Dtx2_SPB_57440.4	626
ENSMUSG00000004947_Dtx2_SPB_57441.5	149
ENSMUSG00000004947_Dtx2_SPB_57442.6	767
ENSMUSG00000004947_Dtx2_SPB_57443.7	235
ENSMUSG00000004947_Dtx2_SPB_57444.8	364
ENSMUSG00000004947_Dtx2_SPB_57445.9	424
ENSMUSG00000004947_Dtx2_SPB_57446.10	424
ENSMUSG00000004952_Rasa4_SPB_142175.1	255
ENSMUSG00000004952_Rasa4_SPB_142176.2	399
ENSMUSG00000004952_Rasa4_SPB_142177.3	235
ENSMUSG00000004952_Rasa4_SPB_142178.4	463
ENSMUSG00000004952_Rasa4_SPB_142179.5	549
ENSMUSG00000004952_Rasa4_SPB_142180.6	333
ENSMUSG00000004952_Rasa4_SPB_142181.7	46
ENSMUSG00000004952_Rasa4_SPB_142182.8	163
ENSMUSG00000004952_Rasa4_SPB_142183.9	52
ENSMUSG00000004952_Rasa4_SPB_142184.10	718
ENSMUSG00000004996_Mri1_GEB_39510.6	21
ENSMUSG00000005034_Prkacb_DTKPB_222994.7	1
ENSMUSG00000005045_Chd5_SPA_190074.9	11
ENSMUSG00000005102_Eif2ak4_DTKPA_10013.8	6
ENSMUSG00000005107_Slc2a9_SPB_10000.5	376
ENSMUSG00000005107_Slc2a9_SPB_10001.6	277
ENSMUSG00000005107_Slc2a9_SPB_10002.7	279
ENSMUSG00000005107_Slc2a9_SPB_10003.8	135
ENSMUSG00000005107_Slc2a9_SPB_10004.9	749
ENSMUSG00000005107_Slc2a9_SPB_10005.10	54
ENSMUSG00000005107_Slc2a9_SPB_9996.1	275
ENSMUSG00000005107_Slc2a9_SPB_9997.2	246
ENSMUSG00000005107_Slc2a9_SPB_9998.3	205
ENSMUSG00000005107_Slc2a9_SPB_9999.4	488
ENSMUSG00000005198_Polr2a_SPB_160741.1	4
ENSMUSG00000005198_Polr2a_SPB_160742.2	27
ENSMUSG00000005198_Polr2a_SPB_160743.3	40
ENSMUSG00000005198_Polr2a_SPB_160744.4	64
ENSMUSG00000005198_Polr2a_SPB_160745.5	48
ENSMUSG00000005198_Polr2a_SPB_160746.6	34
ENSMUSG00000005198_Polr2a_SPB_160747.7	27
ENSMUSG00000005198_Polr2a_SPB_160748.8	546
ENSMUSG00000005198_Polr2a_SPB_160750.10	194
ENSMUSG00000005220_Corin_SPB_141309.1	429
ENSMUSG00000005220_Corin_SPB_141310.2	431
ENSMUSG00000005220_Corin_SPB_141311.3	237
ENSMUSG00000005220_Corin_SPB_141312.4	266
ENSMUSG00000005220_Corin_SPB_141313.5	490
ENSMUSG00000005220_Corin_SPB_141314.6	637
ENSMUSG00000005220_Corin_SPB_141315.7	627
ENSMUSG00000005220_Corin_SPB_141316.8	29
ENSMUSG00000005220_Corin_SPB_141317.9	282
ENSMUSG00000005220_Corin_SPB_141318.10	548
ENSMUSG00000005237_Dnah2_SPB_225120.1	125
ENSMUSG00000005237_Dnah2_SPB_225121.2	320
ENSMUSG00000005237_Dnah2_SPB_225122.3	224
ENSMUSG00000005237_Dnah2_SPB_225123.4	637
ENSMUSG00000005237_Dnah2_SPB_225124.5	305
ENSMUSG00000005237_Dnah2_SPB_225125.6	246
ENSMUSG00000005237_Dnah2_SPB_225126.7	316
ENSMUSG00000005237_Dnah2_SPB_225127.8	194
ENSMUSG00000005237_Dnah2_SPB_225128.9	212
ENSMUSG00000005237_Dnah2_SPB_225129.10	205
ENSMUSG00000005251_Ripk4_DTKPA_166178.6	7
ENSMUSG00000005267_Zfp287_GEB_136887.6	13
ENSMUSG00000005339_Fcer1a_DTKPA_104214.5	42
ENSMUSG00000005355_Casp14_SPA_155139.9	3
ENSMUSG00000005362_Crbn_SPB_70239.1	477
ENSMUSG00000005362_Crbn_SPB_70240.2	370
ENSMUSG00000005362_Crbn_SPB_70241.3	240
ENSMUSG00000005362_Crbn_SPB_70242.4	488
ENSMUSG00000005362_Crbn_SPB_70243.5	374
ENSMUSG00000005362_Crbn_SPB_70244.6	647
ENSMUSG00000005362_Crbn_SPB_70245.7	114
ENSMUSG00000005362_Crbn_SPB_70246.8	352
ENSMUSG00000005362_Crbn_SPB_70247.9	226
ENSMUSG00000005362_Crbn_SPB_70248.10	1009
ENSMUSG00000005370_Msh6_ACOCA_213732.8	2
ENSMUSG00000005371_Fbxo11_SPB_213715.1	198
ENSMUSG00000005371_Fbxo11_SPB_213716.2	103
ENSMUSG00000005371_Fbxo11_SPB_213717.3	294
ENSMUSG00000005371_Fbxo11_SPB_213718.4	414
ENSMUSG00000005371_Fbxo11_SPB_213719.5	147
ENSMUSG00000005371_Fbxo11_SPB_213720.6	739
ENSMUSG00000005371_Fbxo11_SPB_213721.7	250
ENSMUSG00000005371_Fbxo11_SPB_213722.8	302
ENSMUSG00000005371_Fbxo11_SPB_213723.9	43
ENSMUSG00000005371_Fbxo11_SPB_213724.10	306
ENSMUSG00000005397_Nid1_DTKPA_37188.2	12
ENSMUSG00000005397_Nid1_DTKPA_37193.7	3
ENSMUSG00000005465_Il27ra_MPB_8943.8	9
ENSMUSG00000005469_Prkaca_DTKPB_8918.3	1
ENSMUSG00000005481_Ddx39_SPA_51010.2	4
ENSMUSG00000005483_Dnajb1_SPB_79890.1	193
ENSMUSG00000005483_Dnajb1_SPB_79891.2	359
ENSMUSG00000005483_Dnajb1_SPB_79892.3	198
ENSMUSG00000005483_Dnajb1_SPB_79893.4	426
ENSMUSG00000005483_Dnajb1_SPB_79894.5	160
ENSMUSG00000005483_Dnajb1_SPB_79895.6	174
ENSMUSG00000005483_Dnajb1_SPB_79896.7	172
ENSMUSG00000005483_Dnajb1_SPB_79897.8	169
ENSMUSG00000005483_Dnajb1_SPB_79898.9	406
ENSMUSG00000005483_Dnajb1_SPB_79899.10	269
ENSMUSG00000005501_Usp40_SPB_216931.1	233
ENSMUSG00000005501_Usp40_SPB_216932.2	250
ENSMUSG00000005501_Usp40_SPB_216933.3	700
ENSMUSG00000005501_Usp40_SPB_216934.4	331
ENSMUSG00000005501_Usp40_SPB_216935.5	521
ENSMUSG00000005501_Usp40_SPB_216936.6	319
ENSMUSG00000005501_Usp40_SPB_216937.7	342
ENSMUSG00000005501_Usp40_SPB_216938.8	449
ENSMUSG00000005501_Usp40_SPB_216939.9	241
ENSMUSG00000005501_Usp40_SPB_216940.10	328
ENSMUSG00000005505_Kbtbd4_SPB_163851.1	585
ENSMUSG00000005505_Kbtbd4_SPB_163852.2	361
ENSMUSG00000005505_Kbtbd4_SPB_163853.3	444
ENSMUSG00000005505_Kbtbd4_SPB_163854.4	512
ENSMUSG00000005505_Kbtbd4_SPB_163855.5	338
ENSMUSG00000005505_Kbtbd4_SPB_163856.6	384
ENSMUSG00000005505_Kbtbd4_SPB_163857.7	413
ENSMUSG00000005505_Kbtbd4_SPB_163858.8	179
ENSMUSG00000005505_Kbtbd4_SPB_163859.9	242
ENSMUSG00000005505_Kbtbd4_SPB_163860.10	100
ENSMUSG00000005510_Ndufs3_DTKPB_132667.7	4
ENSMUSG00000005510_Ndufs3_DTKPB_132670.10	4
ENSMUSG00000005514_Por_DTKPA_132652.2	10
ENSMUSG00000005514_Por_DTKPA_132658.8	10
ENSMUSG00000005667_Mthfd2_DTKPA_206345.3	9
ENSMUSG00000005667_Mthfd2_DTKPA_206352.10	16
ENSMUSG00000005681_Apoa2_SPA_155256.6	7
ENSMUSG00000005682_Pan2_SPB_155241.1	92
ENSMUSG00000005682_Pan2_SPB_155242.2	185
ENSMUSG00000005682_Pan2_SPB_155243.3	90
ENSMUSG00000005682_Pan2_SPB_155244.4	279
ENSMUSG00000005682_Pan2_SPB_155245.5	209
ENSMUSG00000005682_Pan2_SPB_155246.6	197
[truncated: 16,470 more rows]
