# Supplementary material for: Genome-scale CRISPR screening reveals that C3aR signaling is critical for rapid capture of fungi by macrophages
Source: PLoS Pathog. 2022 Sep 29;18(9):e1010237. doi: 10.1371/journal.ppat.1010237 (PMC9578593; doi:10.1371/journal.ppat.1010237)
Supplement: S1 Data — A ZIP archive of tables in CSV format giving counts for each sgRNA. File names indicate sub-library and experimental sample. (ZIP) [file ppat.1010237.s023.zip › DIR_MAIN/20181123_ACOCAlib2_Un2_counts.csv]

0None_none_ACOCA_227963.4501	526
0None_none_ACOCA_227963.4502	68
0None_none_ACOCA_227963.4503	570
0None_none_ACOCA_227963.4504	543
0None_none_ACOCA_227963.4505	433
0None_none_ACOCA_227963.4506	821
0None_none_ACOCA_227963.4507	701
0None_none_ACOCA_227963.4508	329
0None_none_ACOCA_227963.4509	544
0None_none_ACOCA_227963.4510	244
0None_none_ACOCA_227963.4511	547
0None_none_ACOCA_227963.4512	507
0None_none_ACOCA_227963.4513	603
0None_none_ACOCA_227963.4514	640
0None_none_ACOCA_227963.4515	303
0None_none_ACOCA_227963.4516	409
0None_none_ACOCA_227963.4517	493
0None_none_ACOCA_227963.4518	727
0None_none_ACOCA_227963.4519	270
0None_none_ACOCA_227963.4520	644
0None_none_ACOCA_227963.4521	382
0None_none_ACOCA_227963.4522	1073
0None_none_ACOCA_227963.4523	446
0None_none_ACOCA_227963.4524	316
0None_none_ACOCA_227963.4525	908
0None_none_ACOCA_227963.4526	667
0None_none_ACOCA_227963.4527	297
0None_none_ACOCA_227963.4528	652
0None_none_ACOCA_227963.4529	306
0None_none_ACOCA_227963.4530	516
0None_none_ACOCA_227963.4531	980
0None_none_ACOCA_227963.4532	483
0None_none_ACOCA_227963.4533	452
0None_none_ACOCA_227963.4534	498
0None_none_ACOCA_227963.4535	501
0None_none_ACOCA_227963.4536	582
0None_none_ACOCA_227963.4537	187
0None_none_ACOCA_227963.4538	552
0None_none_ACOCA_227963.4539	787
0None_none_ACOCA_227963.4540	282
0None_none_ACOCA_227963.4541	668
0None_none_ACOCA_227963.4542	413
0None_none_ACOCA_227963.4543	344
0None_none_ACOCA_227963.4544	413
0None_none_ACOCA_227963.4545	295
0None_none_ACOCA_227963.4546	473
0None_none_ACOCA_227963.4547	1009
0None_none_ACOCA_227963.4548	377
0None_none_ACOCA_227963.4549	506
0None_none_ACOCA_227963.4550	637
0None_none_ACOCA_227963.4551	699
0None_none_ACOCA_227963.4552	672
0None_none_ACOCA_227963.4553	600
0None_none_ACOCA_227963.4554	394
0None_none_ACOCA_227963.4555	1162
0None_none_ACOCA_227963.4556	593
0None_none_ACOCA_227963.4557	510
0None_none_ACOCA_227963.4558	798
0None_none_ACOCA_227963.4559	80
0None_none_ACOCA_227963.4560	328
0None_none_ACOCA_227963.4561	108
0None_none_ACOCA_227963.4562	166
0None_none_ACOCA_227963.4563	572
0None_none_ACOCA_227963.4564	310
0None_none_ACOCA_227963.4565	118
0None_none_ACOCA_227963.4566	591
0None_none_ACOCA_227963.4567	370
0None_none_ACOCA_227963.4568	257
0None_none_ACOCA_227963.4569	1050
0None_none_ACOCA_227963.4570	395
0None_none_ACOCA_227963.4571	875
0None_none_ACOCA_227963.4572	144
0None_none_ACOCA_227963.4573	263
0None_none_ACOCA_227963.4574	651
0None_none_ACOCA_227963.4575	796
0None_none_ACOCA_227963.4576	465
0None_none_ACOCA_227963.4577	788
0None_none_ACOCA_227963.4578	1086
0None_none_ACOCA_227963.4579	103
0None_none_ACOCA_227963.4580	414
0None_none_ACOCA_227963.4581	359
0None_none_ACOCA_227963.4582	914
0None_none_ACOCA_227963.4583	275
0None_none_ACOCA_227963.4584	823
0None_none_ACOCA_227963.4585	406
0None_none_ACOCA_227963.4586	244
0None_none_ACOCA_227963.4587	509
0None_none_ACOCA_227963.4588	213
0None_none_ACOCA_227963.4589	545
0None_none_ACOCA_227963.4590	678
0None_none_ACOCA_227963.4591	835
0None_none_ACOCA_227963.4592	406
0None_none_ACOCA_227963.4593	903
0None_none_ACOCA_227963.4594	164
0None_none_ACOCA_227963.4595	331
0None_none_ACOCA_227963.4596	349
0None_none_ACOCA_227963.4597	330
0None_none_ACOCA_227963.4598	523
0None_none_ACOCA_227963.4599	691
0None_none_ACOCA_227963.4600	384
0None_none_ACOCA_227963.4601	576
0None_none_ACOCA_227963.4602	217
0None_none_ACOCA_227963.4603	110
0None_none_ACOCA_227963.4604	451
0None_none_ACOCA_227963.4605	283
0None_none_ACOCA_227963.4606	574
0None_none_ACOCA_227963.4607	545
0None_none_ACOCA_227963.4608	852
0None_none_ACOCA_227963.4609	774
0None_none_ACOCA_227963.4610	268
0None_none_ACOCA_227963.4611	905
0None_none_ACOCA_227963.4612	376
0None_none_ACOCA_227963.4613	197
0None_none_ACOCA_227963.4614	493
0None_none_ACOCA_227963.4615	378
0None_none_ACOCA_227963.4616	655
0None_none_ACOCA_227963.4617	444
0None_none_ACOCA_227963.4618	435
0None_none_ACOCA_227963.4619	1112
0None_none_ACOCA_227963.4620	349
0None_none_ACOCA_227963.4621	330
0None_none_ACOCA_227963.4622	475
0None_none_ACOCA_227963.4623	337
0None_none_ACOCA_227963.4624	167
0None_none_ACOCA_227963.4625	1290
0None_none_ACOCA_227963.4626	481
0None_none_ACOCA_227963.4627	392
0None_none_ACOCA_227963.4628	542
0None_none_ACOCA_227963.4629	730
0None_none_ACOCA_227963.4630	608
0None_none_ACOCA_227963.4631	267
0None_none_ACOCA_227963.4632	443
0None_none_ACOCA_227963.4633	1422
0None_none_ACOCA_227963.4634	311
0None_none_ACOCA_227963.4635	576
0None_none_ACOCA_227963.4636	388
0None_none_ACOCA_227963.4637	1257
0None_none_ACOCA_227963.4638	229
0None_none_ACOCA_227963.4639	196
0None_none_ACOCA_227963.4640	538
0None_none_ACOCA_227963.4641	360
0None_none_ACOCA_227963.4642	473
0None_none_ACOCA_227963.4643	1136
0None_none_ACOCA_227963.4644	247
0None_none_ACOCA_227963.4645	250
0None_none_ACOCA_227963.4646	396
0None_none_ACOCA_227963.4647	500
0None_none_ACOCA_227963.4648	522
0None_none_ACOCA_227963.4649	783
0None_none_ACOCA_227963.4650	1027
0None_none_ACOCA_227963.4651	457
0None_none_ACOCA_227963.4652	920
0None_none_ACOCA_227963.4653	342
0None_none_ACOCA_227963.4654	295
0None_none_ACOCA_227963.4655	197
0None_none_ACOCA_227963.4656	721
0None_none_ACOCA_227963.4657	873
0None_none_ACOCA_227963.4658	567
0None_none_ACOCA_227963.4659	585
0None_none_ACOCA_227963.4660	702
0None_none_ACOCA_227963.4661	269
0None_none_ACOCA_227963.4662	365
0None_none_ACOCA_227963.4663	201
0None_none_ACOCA_227963.4664	216
0None_none_ACOCA_227963.4665	303
0None_none_ACOCA_227963.4666	179
0None_none_ACOCA_227963.4667	541
0None_none_ACOCA_227963.4668	351
0None_none_ACOCA_227963.4669	521
0None_none_ACOCA_227963.4670	894
0None_none_ACOCA_227963.4671	668
0None_none_ACOCA_227963.4672	190
0None_none_ACOCA_227963.4673	661
0None_none_ACOCA_227963.4674	551
0None_none_ACOCA_227963.4675	307
0None_none_ACOCA_227963.4676	765
0None_none_ACOCA_227963.4677	504
0None_none_ACOCA_227963.4678	519
0None_none_ACOCA_227963.4679	579
0None_none_ACOCA_227963.4680	492
0None_none_ACOCA_227963.4681	853
0None_none_ACOCA_227963.4682	645
0None_none_ACOCA_227963.4683	421
0None_none_ACOCA_227963.4684	409
0None_none_ACOCA_227963.4685	749
0None_none_ACOCA_227963.4686	437
0None_none_ACOCA_227963.4687	664
0None_none_ACOCA_227963.4688	472
0None_none_ACOCA_227963.4689	761
0None_none_ACOCA_227963.4690	202
0None_none_ACOCA_227963.4691	862
0None_none_ACOCA_227963.4692	169
0None_none_ACOCA_227963.4693	786
0None_none_ACOCA_227963.4694	566
0None_none_ACOCA_227963.4695	586
0None_none_ACOCA_227963.4696	320
0None_none_ACOCA_227963.4697	614
0None_none_ACOCA_227963.4698	475
0None_none_ACOCA_227963.4699	1068
0None_none_ACOCA_227963.4700	619
0None_none_ACOCA_227963.4701	524
0None_none_ACOCA_227963.4702	572
0None_none_ACOCA_227963.4703	468
0None_none_ACOCA_227963.4704	331
0None_none_ACOCA_227963.4705	346
0None_none_ACOCA_227963.4706	729
0None_none_ACOCA_227963.4707	322
0None_none_ACOCA_227963.4708	722
0None_none_ACOCA_227963.4709	232
0None_none_ACOCA_227963.4710	757
0None_none_ACOCA_227963.4711	328
0None_none_ACOCA_227963.4712	882
0None_none_ACOCA_227963.4713	375
0None_none_ACOCA_227963.4714	357
0None_none_ACOCA_227963.4715	609
0None_none_ACOCA_227963.4716	373
0None_none_ACOCA_227963.4717	531
0None_none_ACOCA_227963.4718	457
0None_none_ACOCA_227963.4719	739
0None_none_ACOCA_227963.4720	248
0None_none_ACOCA_227963.4721	666
0None_none_ACOCA_227963.4722	497
0None_none_ACOCA_227963.4723	849
0None_none_ACOCA_227963.4724	395
0None_none_ACOCA_227963.4725	561
0None_none_ACOCA_227963.4726	239
0None_none_ACOCA_227963.4727	792
0None_none_ACOCA_227963.4728	154
0None_none_ACOCA_227963.4729	514
0None_none_ACOCA_227963.4730	588
0None_none_ACOCA_227963.4731	723
0None_none_ACOCA_227963.4732	552
0None_none_ACOCA_227963.4733	260
0None_none_ACOCA_227963.4734	276
0None_none_ACOCA_227963.4735	405
0None_none_ACOCA_227963.4736	267
0None_none_ACOCA_227963.4737	839
0None_none_ACOCA_227963.4738	1022
0None_none_ACOCA_227963.4739	307
0None_none_ACOCA_227963.4740	1090
0None_none_ACOCA_227963.4741	484
0None_none_ACOCA_227963.4742	301
0None_none_ACOCA_227963.4743	353
0None_none_ACOCA_227963.4744	178
0None_none_ACOCA_227963.4745	597
0None_none_ACOCA_227963.4746	568
0None_none_ACOCA_227963.4747	116
0None_none_ACOCA_227963.4748	274
0None_none_ACOCA_227963.4749	437
0None_none_ACOCA_227963.4750	648
0None_none_ACOCA_227963.4751	293
0None_none_ACOCA_227963.4752	227
0None_none_ACOCA_227963.4753	390
0None_none_ACOCA_227963.4754	807
0None_none_ACOCA_227963.4755	437
0None_none_ACOCA_227963.4756	161
0None_none_ACOCA_227963.4757	312
0None_none_ACOCA_227963.4758	457
0None_none_ACOCA_227963.4759	799
0None_none_ACOCA_227963.4760	225
0None_none_ACOCA_227963.4761	191
0None_none_ACOCA_227963.4762	1124
0None_none_ACOCA_227963.4763	233
0None_none_ACOCA_227963.4764	1462
0None_none_ACOCA_227963.4765	496
0None_none_ACOCA_227963.4766	117
0None_none_ACOCA_227963.4767	781
0None_none_ACOCA_227963.4768	209
0None_none_ACOCA_227963.4769	489
0None_none_ACOCA_227963.4770	15
0None_none_ACOCA_227963.4771	232
0None_none_ACOCA_227963.4772	282
0None_none_ACOCA_227963.4773	650
0None_none_ACOCA_227963.4774	329
0None_none_ACOCA_227963.4775	726
0None_none_ACOCA_227963.4776	312
0None_none_ACOCA_227963.4777	256
0None_none_ACOCA_227963.4778	392
0None_none_ACOCA_227963.4779	217
0None_none_ACOCA_227963.4780	135
0None_none_ACOCA_227963.4781	525
0None_none_ACOCA_227963.4782	467
0None_none_ACOCA_227963.4783	264
0None_none_ACOCA_227963.4784	881
0None_none_ACOCA_227963.4785	453
0None_none_ACOCA_227963.4786	406
0None_none_ACOCA_227963.4787	1205
0None_none_ACOCA_227963.4788	276
0None_none_ACOCA_227963.4789	769
0None_none_ACOCA_227963.4790	562
0None_none_ACOCA_227963.4791	648
0None_none_ACOCA_227963.4792	694
0None_none_ACOCA_227963.4793	307
0None_none_ACOCA_227963.4794	208
0None_none_ACOCA_227963.4795	190
0None_none_ACOCA_227963.4796	485
0None_none_ACOCA_227963.4797	167
0None_none_ACOCA_227963.4798	454
0None_none_ACOCA_227963.4799	726
0None_none_ACOCA_227963.4800	621
0None_none_ACOCA_227963.4801	688
0None_none_ACOCA_227963.4802	243
0None_none_ACOCA_227963.4803	572
0None_none_ACOCA_227963.4804	547
0None_none_ACOCA_227963.4805	540
0None_none_ACOCA_227963.4806	595
0None_none_ACOCA_227963.4807	987
0None_none_ACOCA_227963.4808	876
0None_none_ACOCA_227963.4809	293
0None_none_ACOCA_227963.4810	564
0None_none_ACOCA_227963.4811	855
0None_none_ACOCA_227963.4812	545
0None_none_ACOCA_227963.4813	525
0None_none_ACOCA_227963.4814	458
0None_none_ACOCA_227963.4815	167
0None_none_ACOCA_227963.4816	339
0None_none_ACOCA_227963.4817	498
0None_none_ACOCA_227963.4818	728
0None_none_ACOCA_227963.4819	811
0None_none_ACOCA_227963.4820	375
0None_none_ACOCA_227963.4821	631
0None_none_ACOCA_227963.4822	353
0None_none_ACOCA_227963.4823	223
0None_none_ACOCA_227963.4824	246
0None_none_ACOCA_227963.4825	266
0None_none_ACOCA_227963.4826	103
0None_none_ACOCA_227963.4827	632
0None_none_ACOCA_227963.4828	445
0None_none_ACOCA_227963.4829	274
0None_none_ACOCA_227963.4830	800
0None_none_ACOCA_227963.4831	708
0None_none_ACOCA_227963.4832	825
0None_none_ACOCA_227963.4833	836
0None_none_ACOCA_227963.4834	609
0None_none_ACOCA_227963.4835	394
0None_none_ACOCA_227963.4836	517
0None_none_ACOCA_227963.4837	435
0None_none_ACOCA_227963.4838	647
0None_none_ACOCA_227963.4839	951
0None_none_ACOCA_227963.4840	780
0None_none_ACOCA_227963.4841	335
0None_none_ACOCA_227963.4842	508
0None_none_ACOCA_227963.4843	406
0None_none_ACOCA_227963.4844	439
0None_none_ACOCA_227963.4845	385
0None_none_ACOCA_227963.4846	243
0None_none_ACOCA_227963.4847	492
0None_none_ACOCA_227963.4848	388
0None_none_ACOCA_227963.4849	559
0None_none_ACOCA_227963.4850	356
0None_none_ACOCA_227963.4851	307
0None_none_ACOCA_227963.4852	555
0None_none_ACOCA_227963.4853	381
0None_none_ACOCA_227963.4854	541
0None_none_ACOCA_227963.4855	424
0None_none_ACOCA_227963.4856	653
0None_none_ACOCA_227963.4857	329
0None_none_ACOCA_227963.4858	197
0None_none_ACOCA_227963.4859	490
0None_none_ACOCA_227963.4860	334
0None_none_ACOCA_227963.4861	364
0None_none_ACOCA_227963.4862	389
0None_none_ACOCA_227963.4863	128
0None_none_ACOCA_227963.4864	595
0None_none_ACOCA_227963.4865	571
0None_none_ACOCA_227963.4866	493
0None_none_ACOCA_227963.4867	515
0None_none_ACOCA_227963.4868	132
0None_none_ACOCA_227963.4869	346
0None_none_ACOCA_227963.4870	298
0None_none_ACOCA_227963.4871	237
0None_none_ACOCA_227963.4872	792
0None_none_ACOCA_227963.4873	323
0None_none_ACOCA_227963.4874	420
0None_none_ACOCA_227963.4875	722
0None_none_DTKPA_227963.6945	67
0None_none_DTKPA_227963.7059	31
0None_none_GEA_227963.3729	42
0None_none_GEB_227963.3840	9
0None_none_GEB_227963.3870	4
0None_none_GEB_227963.3871	9
0None_none_GEB_227963.3875	30
0None_none_GEB_227963.3898	7
0None_none_GEB_227963.3926	28
0None_none_GEB_227963.3940	13
0None_none_GEB_227963.3962	33
0None_none_GEB_227963.4010	107
0None_none_GEB_227963.4033	34
0None_none_GEB_227963.4063	115
0None_none_GEB_227963.4078	33
0None_none_GEB_227963.4082	4
0None_none_GEB_227963.4109	18
0None_none_GEB_227963.4111	9
0None_none_GEB_227963.4120	1
0None_none_MPA_227963.4353	34
0None_none_MPB_227963.5936	6
0None_none_SPA_227963.5293	37
0None_none_SPA_227963.5427	1
0None_none_SPA_227963.5436	2
0None_none_SPA_227963.5468	50
0None_none_SPA_227963.5471	16
0None_none_SPB_227963.6015	1
0None_none_SPB_227963.6100	1
0None_none_SPB_227963.6144	1
0None_none_SPB_227963.6184	1
0None_none_SPB_227963.6220	1
0None_none_SPB_227963.6221	1
0None_none_SPB_227963.6242	1
0Safe_safe_ACOCA_227963.4501	140
0Safe_safe_ACOCA_227963.4502	282
0Safe_safe_ACOCA_227963.4503	671
0Safe_safe_ACOCA_227963.4504	296
0Safe_safe_ACOCA_227963.4505	304
0Safe_safe_ACOCA_227963.4506	93
0Safe_safe_ACOCA_227963.4507	234
0Safe_safe_ACOCA_227963.4508	424
0Safe_safe_ACOCA_227963.4509	421
0Safe_safe_ACOCA_227963.4510	676
0Safe_safe_ACOCA_227963.4511	673
0Safe_safe_ACOCA_227963.4512	1158
0Safe_safe_ACOCA_227963.4513	146
0Safe_safe_ACOCA_227963.4514	450
0Safe_safe_ACOCA_227963.4515	220
0Safe_safe_ACOCA_227963.4516	493
0Safe_safe_ACOCA_227963.4517	341
0Safe_safe_ACOCA_227963.4518	402
0Safe_safe_ACOCA_227963.4519	304
0Safe_safe_ACOCA_227963.4520	266
0Safe_safe_ACOCA_227963.4521	230
0Safe_safe_ACOCA_227963.4522	100
0Safe_safe_ACOCA_227963.4523	54
0Safe_safe_ACOCA_227963.4524	129
0Safe_safe_ACOCA_227963.4525	550
0Safe_safe_ACOCA_227963.4526	690
0Safe_safe_ACOCA_227963.4527	572
0Safe_safe_ACOCA_227963.4528	209
0Safe_safe_ACOCA_227963.4529	289
0Safe_safe_ACOCA_227963.4530	843
0Safe_safe_ACOCA_227963.4531	449
0Safe_safe_ACOCA_227963.4532	274
0Safe_safe_ACOCA_227963.4533	358
0Safe_safe_ACOCA_227963.4534	315
0Safe_safe_ACOCA_227963.4535	198
0Safe_safe_ACOCA_227963.4536	770
0Safe_safe_ACOCA_227963.4537	236
0Safe_safe_ACOCA_227963.4538	1191
0Safe_safe_ACOCA_227963.4539	520
0Safe_safe_ACOCA_227963.4540	488
0Safe_safe_ACOCA_227963.4541	118
0Safe_safe_ACOCA_227963.4542	413
0Safe_safe_ACOCA_227963.4543	713
0Safe_safe_ACOCA_227963.4544	196
0Safe_safe_ACOCA_227963.4545	32
0Safe_safe_ACOCA_227963.4546	93
0Safe_safe_ACOCA_227963.4547	186
0Safe_safe_ACOCA_227963.4548	190
0Safe_safe_ACOCA_227963.4549	304
0Safe_safe_ACOCA_227963.4550	260
0Safe_safe_ACOCA_227963.4551	182
0Safe_safe_ACOCA_227963.4552	192
0Safe_safe_ACOCA_227963.4553	89
0Safe_safe_ACOCA_227963.4554	260
0Safe_safe_ACOCA_227963.4555	341
0Safe_safe_ACOCA_227963.4556	123
0Safe_safe_ACOCA_227963.4557	176
0Safe_safe_ACOCA_227963.4558	113
0Safe_safe_ACOCA_227963.4559	404
0Safe_safe_ACOCA_227963.4560	338
0Safe_safe_ACOCA_227963.4561	727
0Safe_safe_ACOCA_227963.4562	20
0Safe_safe_ACOCA_227963.4563	758
0Safe_safe_ACOCA_227963.4564	241
0Safe_safe_ACOCA_227963.4565	562
0Safe_safe_ACOCA_227963.4566	211
0Safe_safe_ACOCA_227963.4567	228
0Safe_safe_ACOCA_227963.4568	176
0Safe_safe_ACOCA_227963.4569	213
0Safe_safe_ACOCA_227963.4570	482
0Safe_safe_ACOCA_227963.4571	234
0Safe_safe_ACOCA_227963.4572	273
0Safe_safe_ACOCA_227963.4573	381
0Safe_safe_ACOCA_227963.4574	713
0Safe_safe_ACOCA_227963.4575	203
0Safe_safe_ACOCA_227963.4576	386
0Safe_safe_ACOCA_227963.4577	116
0Safe_safe_ACOCA_227963.4578	53
0Safe_safe_ACOCA_227963.4579	284
0Safe_safe_ACOCA_227963.4580	393
0Safe_safe_ACOCA_227963.4581	427
0Safe_safe_ACOCA_227963.4582	185
0Safe_safe_ACOCA_227963.4583	639
0Safe_safe_ACOCA_227963.4584	327
0Safe_safe_ACOCA_227963.4585	90
0Safe_safe_ACOCA_227963.4586	144
0Safe_safe_ACOCA_227963.4587	440
0Safe_safe_ACOCA_227963.4588	235
0Safe_safe_ACOCA_227963.4589	205
0Safe_safe_ACOCA_227963.4590	221
0Safe_safe_ACOCA_227963.4591	6
0Safe_safe_ACOCA_227963.4592	516
0Safe_safe_ACOCA_227963.4593	509
0Safe_safe_ACOCA_227963.4594	307
0Safe_safe_ACOCA_227963.4595	257
0Safe_safe_ACOCA_227963.4596	364
0Safe_safe_ACOCA_227963.4597	653
0Safe_safe_ACOCA_227963.4598	196
0Safe_safe_ACOCA_227963.4599	196
0Safe_safe_ACOCA_227963.4600	347
0Safe_safe_ACOCA_227963.4601	570
0Safe_safe_ACOCA_227963.4602	774
0Safe_safe_ACOCA_227963.4603	559
0Safe_safe_ACOCA_227963.4604	334
0Safe_safe_ACOCA_227963.4605	341
0Safe_safe_ACOCA_227963.4606	419
0Safe_safe_ACOCA_227963.4607	385
0Safe_safe_ACOCA_227963.4608	178
0Safe_safe_ACOCA_227963.4609	429
0Safe_safe_ACOCA_227963.4610	264
0Safe_safe_ACOCA_227963.4611	279
0Safe_safe_ACOCA_227963.4612	168
0Safe_safe_ACOCA_227963.4613	545
0Safe_safe_ACOCA_227963.4614	152
0Safe_safe_ACOCA_227963.4615	924
0Safe_safe_ACOCA_227963.4616	784
0Safe_safe_ACOCA_227963.4617	237
0Safe_safe_ACOCA_227963.4618	94
0Safe_safe_ACOCA_227963.4619	465
0Safe_safe_ACOCA_227963.4620	148
0Safe_safe_ACOCA_227963.4621	134
0Safe_safe_ACOCA_227963.4622	302
0Safe_safe_ACOCA_227963.4623	254
0Safe_safe_ACOCA_227963.4624	470
0Safe_safe_ACOCA_227963.4625	188
0Safe_safe_ACOCA_227963.4626	749
0Safe_safe_ACOCA_227963.4627	208
0Safe_safe_ACOCA_227963.4628	297
0Safe_safe_ACOCA_227963.4629	111
0Safe_safe_ACOCA_227963.4630	426
0Safe_safe_ACOCA_227963.4631	283
0Safe_safe_ACOCA_227963.4632	307
0Safe_safe_ACOCA_227963.4633	156
0Safe_safe_ACOCA_227963.4634	395
0Safe_safe_ACOCA_227963.4635	927
0Safe_safe_ACOCA_227963.4636	513
0Safe_safe_ACOCA_227963.4637	179
0Safe_safe_ACOCA_227963.4638	141
0Safe_safe_ACOCA_227963.4639	90
0Safe_safe_ACOCA_227963.4640	545
0Safe_safe_ACOCA_227963.4641	49
0Safe_safe_ACOCA_227963.4642	501
0Safe_safe_ACOCA_227963.4643	417
0Safe_safe_ACOCA_227963.4644	877
0Safe_safe_ACOCA_227963.4645	135
0Safe_safe_ACOCA_227963.4646	356
0Safe_safe_ACOCA_227963.4647	702
0Safe_safe_ACOCA_227963.4648	60
0Safe_safe_ACOCA_227963.4649	173
0Safe_safe_ACOCA_227963.4650	341
0Safe_safe_ACOCA_227963.4651	682
0Safe_safe_ACOCA_227963.4652	653
0Safe_safe_ACOCA_227963.4653	101
0Safe_safe_ACOCA_227963.4654	510
0Safe_safe_ACOCA_227963.4655	413
0Safe_safe_ACOCA_227963.4656	572
0Safe_safe_ACOCA_227963.4657	376
0Safe_safe_ACOCA_227963.4658	393
0Safe_safe_ACOCA_227963.4659	83
0Safe_safe_ACOCA_227963.4660	156
0Safe_safe_ACOCA_227963.4661	154
0Safe_safe_ACOCA_227963.4662	453
0Safe_safe_ACOCA_227963.4663	632
0Safe_safe_ACOCA_227963.4664	88
0Safe_safe_ACOCA_227963.4665	123
0Safe_safe_ACOCA_227963.4666	299
0Safe_safe_ACOCA_227963.4667	249
0Safe_safe_ACOCA_227963.4668	296
0Safe_safe_ACOCA_227963.4669	551
0Safe_safe_ACOCA_227963.4670	183
0Safe_safe_ACOCA_227963.4671	72
0Safe_safe_ACOCA_227963.4672	917
0Safe_safe_ACOCA_227963.4673	425
0Safe_safe_ACOCA_227963.4675	504
0Safe_safe_ACOCA_227963.4676	605
0Safe_safe_ACOCA_227963.4677	666
0Safe_safe_ACOCA_227963.4678	257
0Safe_safe_ACOCA_227963.4679	297
0Safe_safe_ACOCA_227963.4680	207
0Safe_safe_ACOCA_227963.4681	166
0Safe_safe_ACOCA_227963.4682	91
0Safe_safe_ACOCA_227963.4683	468
0Safe_safe_ACOCA_227963.4684	111
0Safe_safe_ACOCA_227963.4685	528
0Safe_safe_ACOCA_227963.4686	398
0Safe_safe_ACOCA_227963.4687	563
0Safe_safe_ACOCA_227963.4688	61
0Safe_safe_ACOCA_227963.4689	1367
0Safe_safe_ACOCA_227963.4690	123
0Safe_safe_ACOCA_227963.4691	181
0Safe_safe_ACOCA_227963.4692	529
0Safe_safe_ACOCA_227963.4693	424
0Safe_safe_ACOCA_227963.4694	183
0Safe_safe_ACOCA_227963.4695	167
0Safe_safe_ACOCA_227963.4696	410
0Safe_safe_ACOCA_227963.4697	27
0Safe_safe_ACOCA_227963.4698	631
0Safe_safe_ACOCA_227963.4699	812
0Safe_safe_ACOCA_227963.4700	108
0Safe_safe_ACOCA_227963.4701	229
0Safe_safe_ACOCA_227963.4702	138
0Safe_safe_ACOCA_227963.4703	277
0Safe_safe_ACOCA_227963.4704	355
0Safe_safe_ACOCA_227963.4705	717
0Safe_safe_ACOCA_227963.4706	517
0Safe_safe_ACOCA_227963.4707	1063
0Safe_safe_ACOCA_227963.4708	297
0Safe_safe_ACOCA_227963.4709	202
0Safe_safe_ACOCA_227963.4710	106
0Safe_safe_ACOCA_227963.4711	531
0Safe_safe_ACOCA_227963.4712	702
0Safe_safe_ACOCA_227963.4713	224
0Safe_safe_ACOCA_227963.4714	111
0Safe_safe_ACOCA_227963.4715	194
0Safe_safe_ACOCA_227963.4716	527
0Safe_safe_ACOCA_227963.4717	281
0Safe_safe_ACOCA_227963.4718	328
0Safe_safe_ACOCA_227963.4719	310
0Safe_safe_ACOCA_227963.4720	222
0Safe_safe_ACOCA_227963.4721	132
0Safe_safe_ACOCA_227963.4722	215
0Safe_safe_ACOCA_227963.4723	334
0Safe_safe_ACOCA_227963.4724	101
0Safe_safe_ACOCA_227963.4725	441
0Safe_safe_ACOCA_227963.4726	444
0Safe_safe_ACOCA_227963.4727	315
0Safe_safe_ACOCA_227963.4728	628
0Safe_safe_ACOCA_227963.4729	301
0Safe_safe_ACOCA_227963.4730	360
0Safe_safe_ACOCA_227963.4731	618
0Safe_safe_ACOCA_227963.4732	329
0Safe_safe_ACOCA_227963.4733	284
0Safe_safe_ACOCA_227963.4734	262
0Safe_safe_ACOCA_227963.4735	50
0Safe_safe_ACOCA_227963.4736	303
0Safe_safe_ACOCA_227963.4737	225
0Safe_safe_ACOCA_227963.4738	173
0Safe_safe_ACOCA_227963.4739	744
0Safe_safe_ACOCA_227963.4740	239
0Safe_safe_ACOCA_227963.4741	164
0Safe_safe_ACOCA_227963.4742	602
0Safe_safe_ACOCA_227963.4743	406
0Safe_safe_ACOCA_227963.4744	979
0Safe_safe_ACOCA_227963.4745	313
0Safe_safe_ACOCA_227963.4746	284
0Safe_safe_ACOCA_227963.4747	107
0Safe_safe_ACOCA_227963.4748	736
0Safe_safe_ACOCA_227963.4749	104
0Safe_safe_ACOCA_227963.4750	246
0Safe_safe_ACOCA_227963.4751	619
0Safe_safe_ACOCA_227963.4752	599
0Safe_safe_ACOCA_227963.4753	392
0Safe_safe_ACOCA_227963.4754	641
0Safe_safe_ACOCA_227963.4755	363
0Safe_safe_ACOCA_227963.4756	748
0Safe_safe_ACOCA_227963.4757	443
0Safe_safe_ACOCA_227963.4758	474
0Safe_safe_ACOCA_227963.4759	453
0Safe_safe_ACOCA_227963.4760	424
0Safe_safe_ACOCA_227963.4761	408
0Safe_safe_ACOCA_227963.4762	135
0Safe_safe_ACOCA_227963.4763	169
0Safe_safe_ACOCA_227963.4764	126
0Safe_safe_ACOCA_227963.4765	210
0Safe_safe_ACOCA_227963.4766	549
0Safe_safe_ACOCA_227963.4767	285
0Safe_safe_ACOCA_227963.4768	228
0Safe_safe_ACOCA_227963.4769	163
0Safe_safe_ACOCA_227963.4770	329
0Safe_safe_ACOCA_227963.4771	395
0Safe_safe_ACOCA_227963.4772	401
0Safe_safe_ACOCA_227963.4773	541
0Safe_safe_ACOCA_227963.4774	692
0Safe_safe_ACOCA_227963.4775	507
0Safe_safe_ACOCA_227963.4776	386
0Safe_safe_ACOCA_227963.4777	16
0Safe_safe_ACOCA_227963.4778	627
0Safe_safe_ACOCA_227963.4779	698
0Safe_safe_ACOCA_227963.4780	295
0Safe_safe_ACOCA_227963.4781	389
0Safe_safe_ACOCA_227963.4782	241
0Safe_safe_ACOCA_227963.4783	524
0Safe_safe_ACOCA_227963.4784	192
0Safe_safe_ACOCA_227963.4785	198
0Safe_safe_ACOCA_227963.4786	287
0Safe_safe_ACOCA_227963.4787	565
0Safe_safe_ACOCA_227963.4788	650
0Safe_safe_ACOCA_227963.4789	795
0Safe_safe_ACOCA_227963.4790	521
0Safe_safe_ACOCA_227963.4791	274
0Safe_safe_ACOCA_227963.4792	699
0Safe_safe_ACOCA_227963.4793	361
0Safe_safe_ACOCA_227963.4794	281
0Safe_safe_ACOCA_227963.4795	210
0Safe_safe_ACOCA_227963.4796	209
0Safe_safe_ACOCA_227963.4797	128
0Safe_safe_ACOCA_227963.4798	190
0Safe_safe_ACOCA_227963.4799	262
0Safe_safe_ACOCA_227963.4800	558
0Safe_safe_ACOCA_227963.4801	490
0Safe_safe_ACOCA_227963.4802	239
0Safe_safe_ACOCA_227963.4803	548
0Safe_safe_ACOCA_227963.4804	362
0Safe_safe_ACOCA_227963.4805	498
0Safe_safe_ACOCA_227963.4806	271
0Safe_safe_ACOCA_227963.4807	137
0Safe_safe_ACOCA_227963.4808	341
0Safe_safe_ACOCA_227963.4809	26
0Safe_safe_ACOCA_227963.4810	478
0Safe_safe_ACOCA_227963.4811	179
0Safe_safe_ACOCA_227963.4812	688
0Safe_safe_ACOCA_227963.4813	152
0Safe_safe_ACOCA_227963.4814	193
0Safe_safe_ACOCA_227963.4815	404
0Safe_safe_ACOCA_227963.4816	303
0Safe_safe_ACOCA_227963.4817	105
0Safe_safe_ACOCA_227963.4818	439
0Safe_safe_ACOCA_227963.4819	599
0Safe_safe_ACOCA_227963.4820	452
0Safe_safe_ACOCA_227963.4821	370
0Safe_safe_ACOCA_227963.4822	391
0Safe_safe_ACOCA_227963.4823	441
0Safe_safe_ACOCA_227963.4825	227
0Safe_safe_ACOCA_227963.4826	237
0Safe_safe_ACOCA_227963.4827	137
0Safe_safe_ACOCA_227963.4828	332
0Safe_safe_ACOCA_227963.4829	252
0Safe_safe_ACOCA_227963.4830	894
0Safe_safe_ACOCA_227963.4831	585
0Safe_safe_ACOCA_227963.4832	327
0Safe_safe_ACOCA_227963.4833	257
0Safe_safe_ACOCA_227963.4834	372
0Safe_safe_ACOCA_227963.4835	905
0Safe_safe_ACOCA_227963.4836	337
0Safe_safe_ACOCA_227963.4837	518
0Safe_safe_ACOCA_227963.4838	318
0Safe_safe_ACOCA_227963.4839	392
0Safe_safe_ACOCA_227963.4840	107
0Safe_safe_ACOCA_227963.4841	940
0Safe_safe_ACOCA_227963.4842	642
0Safe_safe_ACOCA_227963.4843	284
0Safe_safe_ACOCA_227963.4844	360
0Safe_safe_ACOCA_227963.4845	231
0Safe_safe_ACOCA_227963.4846	613
0Safe_safe_ACOCA_227963.4847	344
0Safe_safe_ACOCA_227963.4848	592
0Safe_safe_ACOCA_227963.4849	288
0Safe_safe_ACOCA_227963.4850	1007
0Safe_safe_ACOCA_227963.4851	64
0Safe_safe_ACOCA_227963.4852	100
0Safe_safe_ACOCA_227963.4853	291
0Safe_safe_ACOCA_227963.4854	416
0Safe_safe_ACOCA_227963.4855	399
0Safe_safe_ACOCA_227963.4856	622
0Safe_safe_ACOCA_227963.4857	438
0Safe_safe_ACOCA_227963.4859	54
0Safe_safe_ACOCA_227963.4860	234
0Safe_safe_ACOCA_227963.4861	414
0Safe_safe_ACOCA_227963.4862	143
0Safe_safe_ACOCA_227963.4863	185
0Safe_safe_ACOCA_227963.4864	458
0Safe_safe_ACOCA_227963.4865	343
0Safe_safe_ACOCA_227963.4866	20
0Safe_safe_ACOCA_227963.4867	426
0Safe_safe_ACOCA_227963.4868	296
0Safe_safe_ACOCA_227963.4869	243
0Safe_safe_ACOCA_227963.4870	637
0Safe_safe_ACOCA_227963.4871	267
0Safe_safe_ACOCA_227963.4872	395
0Safe_safe_ACOCA_227963.4873	495
0Safe_safe_ACOCA_227963.4874	111
0Safe_safe_ACOCA_227963.4875	380
0Safe_safe_ACOCB_227963.5169	1158
0Safe_safe_ACOCB_227963.5177	209
0Safe_safe_ACOCB_227963.5189	736
0Safe_safe_DTKPA_227963.6910	12
0Safe_safe_DTKPB_227963.7181	100
0Safe_safe_DTKPB_227963.7487	260
0Safe_safe_GEA_227963.3565	648
0Safe_safe_GEB_227963.3752	618
0Safe_safe_GEB_227963.3912	33
0Safe_safe_GEB_227963.3971	7
0Safe_safe_GEB_227963.3974	17
0Safe_safe_GEB_227963.4009	24
0Safe_safe_GEB_227963.4027	8
0Safe_safe_GEB_227963.4093	22
0Safe_safe_MPA_227963.4195	628
0Safe_safe_MPB_227963.5828	53
0Safe_safe_MU1B_227963.1102	545
0Safe_safe_MU1B_227963.813	1
0Safe_safe_MU1B_227963.942	356
0Safe_safe_MU1B_227963.945	307
0Safe_safe_MU1B_227963.959	563
0Safe_safe_MU2A_227963.2300	572
0Safe_safe_MU2A_227963.2523	81
0Safe_safe_MU2B_227963.173	1
0Safe_safe_SPA_227963.5355	111
0Safe_safe_SPA_227963.5482	167
0Safe_safe_SPA_227963.5514	21
0Safe_safe_SPA_227963.5517	1
0Safe_safe_SPA_227963.5549	59
0Safe_safe_SPB_227963.6004	1
0Safe_safe_SPB_227963.6139	1
0Safe_safe_SPB_227963.6150	1
0Safe_safe_SPB_227963.6176	1
0Safe_safe_TMMA_227963.2933	347
0Safe_safe_TMMB_227963.3014	128
0Safe_safe_U1A_227963.6630	548
0Safe_safe_U1B_227963.395	599
0Safe_safe_U1B_227963.731	363
0Safe_safe_U2A_227963.1588	570
0Safe_safe_U2A_227963.1791	83
0Safe_safe_U2B_227963.1293	458
0Safe_safe_U2B_227963.1490	509
ENSMUSG00000000058_Cav2_SPA_139387.1	52
ENSMUSG00000000078_Klf6_ACOCA_47379.1	476
ENSMUSG00000000078_Klf6_ACOCA_47380.2	435
ENSMUSG00000000078_Klf6_ACOCA_47381.3	50
ENSMUSG00000000078_Klf6_ACOCA_47382.4	193
ENSMUSG00000000078_Klf6_ACOCA_47383.5	198
ENSMUSG00000000078_Klf6_ACOCA_47384.6	475
ENSMUSG00000000078_Klf6_ACOCA_47385.7	88
ENSMUSG00000000078_Klf6_ACOCA_47386.8	158
ENSMUSG00000000078_Klf6_ACOCA_47387.9	227
ENSMUSG00000000078_Klf6_ACOCA_47388.10	505
ENSMUSG00000000093_Tbx2_ACOCA_12966.1	265
ENSMUSG00000000093_Tbx2_ACOCA_12967.2	238
ENSMUSG00000000093_Tbx2_ACOCA_12968.3	352
ENSMUSG00000000093_Tbx2_ACOCA_12969.4	479
ENSMUSG00000000093_Tbx2_ACOCA_12970.5	635
ENSMUSG00000000093_Tbx2_ACOCA_12971.6	275
ENSMUSG00000000093_Tbx2_ACOCA_12972.7	331
ENSMUSG00000000093_Tbx2_ACOCA_12973.8	1082
ENSMUSG00000000093_Tbx2_ACOCA_12974.9	524
ENSMUSG00000000093_Tbx2_ACOCA_12975.10	456
ENSMUSG00000000094_Tbx4_ACOCA_12986.1	474
ENSMUSG00000000094_Tbx4_ACOCA_12987.2	530
ENSMUSG00000000094_Tbx4_ACOCA_12988.3	169
ENSMUSG00000000094_Tbx4_ACOCA_12989.4	260
ENSMUSG00000000094_Tbx4_ACOCA_12990.5	345
ENSMUSG00000000094_Tbx4_ACOCA_12991.6	393
ENSMUSG00000000094_Tbx4_ACOCA_12992.7	466
ENSMUSG00000000094_Tbx4_ACOCA_12993.8	237
ENSMUSG00000000094_Tbx4_ACOCA_12994.9	189
ENSMUSG00000000094_Tbx4_ACOCA_12995.10	579
ENSMUSG00000000126_Wnt9a_ACOCA_116321.1	348
ENSMUSG00000000126_Wnt9a_ACOCA_116322.2	149
ENSMUSG00000000126_Wnt9a_ACOCA_116323.3	348
ENSMUSG00000000126_Wnt9a_ACOCA_116324.4	126
ENSMUSG00000000126_Wnt9a_ACOCA_116325.5	247
ENSMUSG00000000126_Wnt9a_ACOCA_116326.6	470
ENSMUSG00000000126_Wnt9a_ACOCA_116327.7	448
ENSMUSG00000000126_Wnt9a_ACOCA_116328.8	37
ENSMUSG00000000126_Wnt9a_ACOCA_116329.9	242
ENSMUSG00000000126_Wnt9a_ACOCA_116330.10	470
ENSMUSG00000000142_Axin2_ACOCA_65057.1	605
ENSMUSG00000000142_Axin2_ACOCA_65058.2	387
ENSMUSG00000000142_Axin2_ACOCA_65059.3	191
ENSMUSG00000000142_Axin2_ACOCA_65060.4	365
ENSMUSG00000000142_Axin2_ACOCA_65061.5	157
ENSMUSG00000000142_Axin2_ACOCA_65062.6	336
ENSMUSG00000000142_Axin2_ACOCA_65063.7	196
ENSMUSG00000000142_Axin2_ACOCA_65064.8	752
ENSMUSG00000000142_Axin2_ACOCA_65065.9	192
ENSMUSG00000000142_Axin2_ACOCA_65066.10	453
ENSMUSG00000000149_Gna12_ACOCA_65017.1	249
ENSMUSG00000000149_Gna12_ACOCA_65018.2	612
ENSMUSG00000000149_Gna12_ACOCA_65019.3	81
ENSMUSG00000000149_Gna12_ACOCA_65020.4	305
ENSMUSG00000000149_Gna12_ACOCA_65021.5	771
ENSMUSG00000000149_Gna12_ACOCA_65022.6	221
ENSMUSG00000000149_Gna12_ACOCA_65023.7	585
ENSMUSG00000000149_Gna12_ACOCA_65024.8	531
ENSMUSG00000000149_Gna12_ACOCA_65025.9	365
ENSMUSG00000000149_Gna12_ACOCA_65026.10	726
ENSMUSG00000000266_Mid2_ACOCA_184055.1	688
ENSMUSG00000000266_Mid2_ACOCA_184056.2	219
ENSMUSG00000000266_Mid2_ACOCA_184057.3	185
ENSMUSG00000000266_Mid2_ACOCA_184058.4	582
ENSMUSG00000000266_Mid2_ACOCA_184059.5	483
ENSMUSG00000000266_Mid2_ACOCA_184060.6	180
ENSMUSG00000000266_Mid2_ACOCA_184061.7	301
ENSMUSG00000000266_Mid2_ACOCA_184062.8	56
ENSMUSG00000000266_Mid2_ACOCA_184063.9	807
ENSMUSG00000000266_Mid2_ACOCA_184064.10	190
ENSMUSG00000000296_Tpd52l1_ACOCA_152882.1	207
ENSMUSG00000000296_Tpd52l1_ACOCA_152883.2	289
ENSMUSG00000000296_Tpd52l1_ACOCA_152884.3	79
ENSMUSG00000000296_Tpd52l1_ACOCA_152885.4	243
ENSMUSG00000000296_Tpd52l1_ACOCA_152886.5	555
ENSMUSG00000000296_Tpd52l1_ACOCA_152887.6	255
ENSMUSG00000000296_Tpd52l1_ACOCA_152888.7	508
ENSMUSG00000000296_Tpd52l1_ACOCA_152889.8	237
ENSMUSG00000000296_Tpd52l1_ACOCA_152890.9	450
ENSMUSG00000000296_Tpd52l1_ACOCA_152891.10	160
ENSMUSG00000000303_Cdh1_ACOCA_55475.1	372
ENSMUSG00000000303_Cdh1_ACOCA_55476.2	355
ENSMUSG00000000303_Cdh1_ACOCA_55477.3	234
ENSMUSG00000000303_Cdh1_ACOCA_55478.4	265
ENSMUSG00000000303_Cdh1_ACOCA_55479.5	487
ENSMUSG00000000303_Cdh1_ACOCA_55480.6	587
ENSMUSG00000000303_Cdh1_ACOCA_55481.7	265
ENSMUSG00000000303_Cdh1_ACOCA_55482.8	853
ENSMUSG00000000303_Cdh1_ACOCA_55483.9	363
ENSMUSG00000000303_Cdh1_ACOCA_55484.10	250
ENSMUSG00000000355_Mcts1_ACOCA_181094.1	18
ENSMUSG00000000355_Mcts1_ACOCA_181095.2	160
ENSMUSG00000000355_Mcts1_ACOCA_181096.3	55
ENSMUSG00000000355_Mcts1_ACOCA_181097.4	6
ENSMUSG00000000355_Mcts1_ACOCA_181098.5	34
ENSMUSG00000000355_Mcts1_ACOCA_181099.6	158
ENSMUSG00000000355_Mcts1_ACOCA_181101.8	17
ENSMUSG00000000355_Mcts1_ACOCA_181102.9	41
ENSMUSG00000000355_Mcts1_ACOCA_181103.10	3
ENSMUSG00000000384_Tbrg4_ACOCA_62911.1	326
ENSMUSG00000000384_Tbrg4_ACOCA_62912.2	279
ENSMUSG00000000384_Tbrg4_ACOCA_62913.3	176
ENSMUSG00000000384_Tbrg4_ACOCA_62914.4	463
ENSMUSG00000000384_Tbrg4_ACOCA_62915.5	397
ENSMUSG00000000384_Tbrg4_ACOCA_62916.6	616
ENSMUSG00000000384_Tbrg4_ACOCA_62917.7	621
ENSMUSG00000000384_Tbrg4_ACOCA_62918.8	884
ENSMUSG00000000384_Tbrg4_ACOCA_62919.9	608
ENSMUSG00000000384_Tbrg4_ACOCA_62920.10	107
ENSMUSG00000000402_Egfl6_ACOCA_124744.1	759
ENSMUSG00000000402_Egfl6_ACOCA_124745.2	484
ENSMUSG00000000402_Egfl6_ACOCA_124746.3	340
ENSMUSG00000000402_Egfl6_ACOCA_124747.4	304
ENSMUSG00000000402_Egfl6_ACOCA_124748.5	212
ENSMUSG00000000402_Egfl6_ACOCA_124749.6	411
ENSMUSG00000000402_Egfl6_ACOCA_124750.7	532
ENSMUSG00000000402_Egfl6_ACOCA_124751.8	203
ENSMUSG00000000402_Egfl6_ACOCA_124752.9	178
ENSMUSG00000000402_Egfl6_ACOCA_124753.10	314
ENSMUSG00000000411_Tssk3_DTKPA_49155.3	4
ENSMUSG00000000440_Pparg_ACOCA_7876.1	424
ENSMUSG00000000440_Pparg_ACOCA_7877.2	259
ENSMUSG00000000440_Pparg_ACOCA_7878.3	583
ENSMUSG00000000440_Pparg_ACOCA_7879.4	190
ENSMUSG00000000440_Pparg_ACOCA_7880.5	287
ENSMUSG00000000440_Pparg_ACOCA_7881.6	221
ENSMUSG00000000440_Pparg_ACOCA_7882.7	310
ENSMUSG00000000440_Pparg_ACOCA_7883.8	666
ENSMUSG00000000440_Pparg_ACOCA_7884.9	182
ENSMUSG00000000440_Pparg_ACOCA_7885.10	304
ENSMUSG00000000489_Pdgfb_ACOCA_133571.1	366
ENSMUSG00000000489_Pdgfb_ACOCA_133572.2	353
ENSMUSG00000000489_Pdgfb_ACOCA_133573.3	800
ENSMUSG00000000489_Pdgfb_ACOCA_133574.4	161
ENSMUSG00000000489_Pdgfb_ACOCA_133575.5	531
ENSMUSG00000000489_Pdgfb_ACOCA_133576.6	403
ENSMUSG00000000489_Pdgfb_ACOCA_133577.7	314
ENSMUSG00000000489_Pdgfb_ACOCA_133578.8	494
ENSMUSG00000000489_Pdgfb_ACOCA_133579.9	563
ENSMUSG00000000489_Pdgfb_ACOCA_133580.10	97
ENSMUSG00000000682_Cd52_ACOCA_180274.1	740
ENSMUSG00000000682_Cd52_ACOCA_180275.2	84
ENSMUSG00000000682_Cd52_ACOCA_180276.3	668
ENSMUSG00000000682_Cd52_ACOCA_180277.4	889
ENSMUSG00000000682_Cd52_ACOCA_180278.5	454
ENSMUSG00000000682_Cd52_ACOCA_180279.6	218
ENSMUSG00000000682_Cd52_ACOCA_180280.7	236
ENSMUSG00000000682_Cd52_ACOCA_180281.8	551
ENSMUSG00000000682_Cd52_ACOCA_180282.9	862
ENSMUSG00000000682_Cd52_ACOCA_180283.10	231
ENSMUSG00000000708_Kat2b_ACOCA_107865.1	265
ENSMUSG00000000708_Kat2b_ACOCA_107866.2	80
ENSMUSG00000000708_Kat2b_ACOCA_107867.3	193
ENSMUSG00000000708_Kat2b_ACOCA_107868.4	264
ENSMUSG00000000708_Kat2b_ACOCA_107869.5	283
ENSMUSG00000000708_Kat2b_ACOCA_107870.6	357
ENSMUSG00000000708_Kat2b_ACOCA_107871.7	210
ENSMUSG00000000708_Kat2b_ACOCA_107872.8	285
ENSMUSG00000000708_Kat2b_ACOCA_107873.9	202
ENSMUSG00000000708_Kat2b_ACOCA_107874.10	276
ENSMUSG00000000753_Serpinf1_SPA_74018.5	275
ENSMUSG00000000776_Polr3d_ACOCA_133551.1	18
ENSMUSG00000000776_Polr3d_ACOCA_133552.2	94
ENSMUSG00000000776_Polr3d_ACOCA_133553.3	96
ENSMUSG00000000776_Polr3d_ACOCA_133554.4	335
ENSMUSG00000000776_Polr3d_ACOCA_133555.5	126
ENSMUSG00000000776_Polr3d_ACOCA_133556.6	203
ENSMUSG00000000776_Polr3d_ACOCA_133557.7	57
ENSMUSG00000000776_Polr3d_ACOCA_133558.8	45
ENSMUSG00000000776_Polr3d_ACOCA_133559.9	363
ENSMUSG00000000776_Polr3d_ACOCA_133560.10	33
ENSMUSG00000000782_Tcf7_ACOCA_99823.1	307
ENSMUSG00000000782_Tcf7_ACOCA_99824.2	158
ENSMUSG00000000782_Tcf7_ACOCA_99825.3	229
ENSMUSG00000000782_Tcf7_ACOCA_99826.4	418
ENSMUSG00000000782_Tcf7_ACOCA_99827.5	532
ENSMUSG00000000782_Tcf7_ACOCA_99828.6	490
ENSMUSG00000000782_Tcf7_ACOCA_99829.7	153
ENSMUSG00000000782_Tcf7_ACOCA_99830.8	567
ENSMUSG00000000782_Tcf7_ACOCA_99831.9	226
ENSMUSG00000000782_Tcf7_ACOCA_99832.10	242
ENSMUSG00000000817_Fasl_ACOCA_176153.1	339
ENSMUSG00000000817_Fasl_ACOCA_176154.2	318
ENSMUSG00000000817_Fasl_ACOCA_176155.3	264
ENSMUSG00000000817_Fasl_ACOCA_176156.4	425
ENSMUSG00000000817_Fasl_ACOCA_176157.5	182
ENSMUSG00000000817_Fasl_ACOCA_176158.6	213
ENSMUSG00000000817_Fasl_ACOCA_176159.7	748
ENSMUSG00000000817_Fasl_ACOCA_176160.8	122
ENSMUSG00000000817_Fasl_ACOCA_176161.9	617
ENSMUSG00000000817_Fasl_ACOCA_176162.10	10
ENSMUSG00000000861_Bcl11a_ACOCA_209312.1	154
ENSMUSG00000000861_Bcl11a_ACOCA_209313.2	194
ENSMUSG00000000861_Bcl11a_ACOCA_209314.3	76
ENSMUSG00000000861_Bcl11a_ACOCA_209315.4	423
ENSMUSG00000000861_Bcl11a_ACOCA_209316.5	412
ENSMUSG00000000861_Bcl11a_ACOCA_209317.6	283
ENSMUSG00000000861_Bcl11a_ACOCA_209318.7	347
ENSMUSG00000000861_Bcl11a_ACOCA_209319.8	608
ENSMUSG00000000861_Bcl11a_ACOCA_209320.9	44
ENSMUSG00000000861_Bcl11a_ACOCA_209321.10	696
ENSMUSG00000000903_Vpreb3_ACOCA_102450.1	527
ENSMUSG00000000903_Vpreb3_ACOCA_102451.2	667
ENSMUSG00000000903_Vpreb3_ACOCA_102452.3	420
ENSMUSG00000000903_Vpreb3_ACOCA_102453.4	423
ENSMUSG00000000903_Vpreb3_ACOCA_102454.5	114
ENSMUSG00000000903_Vpreb3_ACOCA_102455.6	100
ENSMUSG00000000903_Vpreb3_ACOCA_102456.7	109
ENSMUSG00000000903_Vpreb3_ACOCA_102457.8	501
ENSMUSG00000000903_Vpreb3_ACOCA_102458.9	202
ENSMUSG00000000903_Vpreb3_ACOCA_102459.10	651
ENSMUSG00000001034_Mapk7_ACOCA_164773.1	496
ENSMUSG00000001034_Mapk7_ACOCA_164774.2	198
ENSMUSG00000001034_Mapk7_ACOCA_164775.3	385
ENSMUSG00000001034_Mapk7_ACOCA_164776.4	442
ENSMUSG00000001034_Mapk7_ACOCA_164777.5	425
ENSMUSG00000001034_Mapk7_ACOCA_164778.6	388
ENSMUSG00000001034_Mapk7_ACOCA_164779.7	510
ENSMUSG00000001034_Mapk7_ACOCA_164780.8	521
ENSMUSG00000001034_Mapk7_ACOCA_164781.9	661
ENSMUSG00000001034_Mapk7_ACOCA_164782.10	1220
ENSMUSG00000001036_Epn2_ACOCA_80013.1	223
ENSMUSG00000001036_Epn2_ACOCA_80014.2	388
ENSMUSG00000001036_Epn2_ACOCA_80015.3	370
ENSMUSG00000001036_Epn2_ACOCA_80016.4	537
ENSMUSG00000001036_Epn2_ACOCA_80017.5	290
ENSMUSG00000001036_Epn2_ACOCA_80018.6	479
ENSMUSG00000001036_Epn2_ACOCA_80019.7	412
ENSMUSG00000001036_Epn2_ACOCA_80020.8	723
ENSMUSG00000001036_Epn2_ACOCA_80021.9	603
ENSMUSG00000001036_Epn2_ACOCA_80022.10	185
ENSMUSG00000001128_Cfp_ACOCA_152702.1	430
ENSMUSG00000001128_Cfp_ACOCA_152703.2	754
ENSMUSG00000001128_Cfp_ACOCA_152704.3	448
ENSMUSG00000001128_Cfp_ACOCA_152705.4	449
ENSMUSG00000001128_Cfp_ACOCA_152706.5	412
ENSMUSG00000001128_Cfp_ACOCA_152707.6	377
ENSMUSG00000001128_Cfp_ACOCA_152708.7	704
ENSMUSG00000001128_Cfp_ACOCA_152709.8	329
ENSMUSG00000001128_Cfp_ACOCA_152710.9	462
ENSMUSG00000001128_Cfp_ACOCA_152711.10	220
ENSMUSG00000001131_Timp1_ACOCA_67714.1	753
ENSMUSG00000001131_Timp1_ACOCA_67715.2	431
ENSMUSG00000001131_Timp1_ACOCA_67716.3	182
ENSMUSG00000001131_Timp1_ACOCA_67717.4	152
ENSMUSG00000001131_Timp1_ACOCA_67718.5	445
ENSMUSG00000001131_Timp1_ACOCA_67719.6	231
ENSMUSG00000001131_Timp1_ACOCA_67720.7	406
ENSMUSG00000001131_Timp1_ACOCA_67721.8	505
ENSMUSG00000001131_Timp1_ACOCA_67722.9	909
ENSMUSG00000001131_Timp1_ACOCA_67723.10	183
ENSMUSG00000001150_Mcm3ap_ACOCA_9586.1	286
ENSMUSG00000001150_Mcm3ap_ACOCA_9587.2	472
ENSMUSG00000001150_Mcm3ap_ACOCA_9588.3	684
ENSMUSG00000001150_Mcm3ap_ACOCA_9589.4	440
ENSMUSG00000001150_Mcm3ap_ACOCA_9590.5	170
ENSMUSG00000001150_Mcm3ap_ACOCA_9591.6	258
ENSMUSG00000001150_Mcm3ap_ACOCA_9592.7	108
ENSMUSG00000001150_Mcm3ap_ACOCA_9593.8	23
ENSMUSG00000001150_Mcm3ap_ACOCA_9594.9	454
ENSMUSG00000001150_Mcm3ap_ACOCA_9595.10	81
ENSMUSG00000001173_Ocrl_ACOCA_178374.1	266
ENSMUSG00000001173_Ocrl_ACOCA_178375.2	374
ENSMUSG00000001173_Ocrl_ACOCA_178376.3	381
ENSMUSG00000001173_Ocrl_ACOCA_178377.4	297
ENSMUSG00000001173_Ocrl_ACOCA_178378.5	346
ENSMUSG00000001173_Ocrl_ACOCA_178379.6	476
ENSMUSG00000001173_Ocrl_ACOCA_178380.7	271
ENSMUSG00000001173_Ocrl_ACOCA_178381.8	653
ENSMUSG00000001173_Ocrl_ACOCA_178382.9	182
ENSMUSG00000001173_Ocrl_ACOCA_178383.10	701
ENSMUSG00000001211_Agpat3_DTKPA_226181.1	1
ENSMUSG00000001225_Slc26a3_GEB_82825.1	95
ENSMUSG00000001227_Sema6b_SPA_82836.2	1
ENSMUSG00000001403_Ube2c_ACOCA_73777.1	505
ENSMUSG00000001403_Ube2c_ACOCA_73778.2	453
ENSMUSG00000001403_Ube2c_ACOCA_73779.3	498
ENSMUSG00000001403_Ube2c_ACOCA_73780.4	246
ENSMUSG00000001403_Ube2c_ACOCA_73781.5	321
ENSMUSG00000001403_Ube2c_ACOCA_73782.6	393
ENSMUSG00000001403_Ube2c_ACOCA_73783.7	505
ENSMUSG00000001403_Ube2c_ACOCA_73784.8	492
ENSMUSG00000001403_Ube2c_ACOCA_73785.9	464
ENSMUSG00000001403_Ube2c_ACOCA_73786.10	50
ENSMUSG00000001424_Snd1_SPB_133150.10	1
ENSMUSG00000001467_Cyp51_ACOCA_15739.1	471
ENSMUSG00000001467_Cyp51_ACOCA_15740.2	307
ENSMUSG00000001467_Cyp51_ACOCA_15741.3	538
ENSMUSG00000001467_Cyp51_ACOCA_15742.4	294
ENSMUSG00000001467_Cyp51_ACOCA_15743.5	237
ENSMUSG00000001467_Cyp51_ACOCA_15744.6	121
ENSMUSG00000001467_Cyp51_ACOCA_15745.7	102
ENSMUSG00000001467_Cyp51_ACOCA_15746.8	354
ENSMUSG00000001467_Cyp51_ACOCA_15747.9	337
ENSMUSG00000001467_Cyp51_ACOCA_15748.10	580
ENSMUSG00000001521_Tulp3_ACOCA_173152.1	245
ENSMUSG00000001521_Tulp3_ACOCA_173153.2	462
ENSMUSG00000001521_Tulp3_ACOCA_173154.3	749
ENSMUSG00000001521_Tulp3_ACOCA_173155.4	541
ENSMUSG00000001521_Tulp3_ACOCA_173156.5	285
ENSMUSG00000001521_Tulp3_ACOCA_173157.6	293
ENSMUSG00000001521_Tulp3_ACOCA_173158.7	207
ENSMUSG00000001521_Tulp3_ACOCA_173159.8	495
ENSMUSG00000001521_Tulp3_ACOCA_173160.9	641
ENSMUSG00000001521_Tulp3_ACOCA_173161.10	422
ENSMUSG00000001524_Gtf2h4_ACOCA_127316.1	400
ENSMUSG00000001524_Gtf2h4_ACOCA_127317.2	31
ENSMUSG00000001524_Gtf2h4_ACOCA_127318.3	224
ENSMUSG00000001524_Gtf2h4_ACOCA_127319.4	62
ENSMUSG00000001524_Gtf2h4_ACOCA_127320.5	14
ENSMUSG00000001524_Gtf2h4_ACOCA_127321.6	170
ENSMUSG00000001524_Gtf2h4_ACOCA_127322.7	121
ENSMUSG00000001524_Gtf2h4_ACOCA_127323.8	173
ENSMUSG00000001524_Gtf2h4_ACOCA_127324.9	67
ENSMUSG00000001524_Gtf2h4_ACOCA_127325.10	213
ENSMUSG00000001552_Jup_ACOCA_37647.1	450
ENSMUSG00000001552_Jup_ACOCA_37648.2	309
ENSMUSG00000001552_Jup_ACOCA_37649.3	265
ENSMUSG00000001552_Jup_ACOCA_37650.4	163
ENSMUSG00000001552_Jup_ACOCA_37651.5	450
ENSMUSG00000001552_Jup_ACOCA_37652.6	186
ENSMUSG00000001552_Jup_ACOCA_37653.7	217
ENSMUSG00000001552_Jup_ACOCA_37654.8	239
ENSMUSG00000001552_Jup_ACOCA_37655.9	311
ENSMUSG00000001552_Jup_ACOCA_37656.10	157
ENSMUSG00000001566_Mnx1_ACOCA_62731.1	647
ENSMUSG00000001566_Mnx1_ACOCA_62732.2	626
ENSMUSG00000001566_Mnx1_ACOCA_62733.3	596
ENSMUSG00000001566_Mnx1_ACOCA_62734.4	1021
ENSMUSG00000001566_Mnx1_ACOCA_62735.5	205
ENSMUSG00000001566_Mnx1_ACOCA_62736.6	405
ENSMUSG00000001566_Mnx1_ACOCA_62737.7	289
ENSMUSG00000001566_Mnx1_ACOCA_62738.8	391
ENSMUSG00000001566_Mnx1_ACOCA_62739.9	119
ENSMUSG00000001566_Mnx1_ACOCA_62740.10	219
ENSMUSG00000001655_Hoxc13_ACOCA_127765.1	335
ENSMUSG00000001655_Hoxc13_ACOCA_127766.2	734
ENSMUSG00000001655_Hoxc13_ACOCA_127767.3	367
ENSMUSG00000001655_Hoxc13_ACOCA_127768.4	455
ENSMUSG00000001655_Hoxc13_ACOCA_127769.5	538
ENSMUSG00000001655_Hoxc13_ACOCA_127770.6	376
ENSMUSG00000001655_Hoxc13_ACOCA_127771.7	375
ENSMUSG00000001655_Hoxc13_ACOCA_127772.8	122
ENSMUSG00000001655_Hoxc13_ACOCA_127773.9	435
ENSMUSG00000001655_Hoxc13_ACOCA_127774.10	468
ENSMUSG00000001674_Ddx18_ACOCA_68849.1	88
ENSMUSG00000001674_Ddx18_ACOCA_68850.2	4
ENSMUSG00000001674_Ddx18_ACOCA_68851.3	124
ENSMUSG00000001674_Ddx18_ACOCA_68852.4	149
ENSMUSG00000001674_Ddx18_ACOCA_68853.5	45
ENSMUSG00000001674_Ddx18_ACOCA_68854.6	11
ENSMUSG00000001674_Ddx18_ACOCA_68855.7	68
ENSMUSG00000001674_Ddx18_ACOCA_68856.8	4
ENSMUSG00000001674_Ddx18_ACOCA_68858.10	104
ENSMUSG00000001707_Eef1e1_ACOCA_91933.1	53
ENSMUSG00000001707_Eef1e1_ACOCA_91934.2	63
ENSMUSG00000001707_Eef1e1_ACOCA_91935.3	147
ENSMUSG00000001707_Eef1e1_ACOCA_91936.4	9
ENSMUSG00000001707_Eef1e1_ACOCA_91937.5	590
ENSMUSG00000001707_Eef1e1_ACOCA_91938.6	52
ENSMUSG00000001707_Eef1e1_ACOCA_91939.7	60
ENSMUSG00000001707_Eef1e1_ACOCA_91940.8	56
ENSMUSG00000001707_Eef1e1_ACOCA_91941.9	175
ENSMUSG00000001707_Eef1e1_ACOCA_91942.10	155
ENSMUSG00000001847_Rac1_ACOCA_98852.1	60
ENSMUSG00000001847_Rac1_ACOCA_98853.2	72
ENSMUSG00000001847_Rac1_ACOCA_98854.3	110
ENSMUSG00000001847_Rac1_ACOCA_98855.4	249
ENSMUSG00000001847_Rac1_ACOCA_98856.5	84
ENSMUSG00000001847_Rac1_ACOCA_98857.6	88
ENSMUSG00000001847_Rac1_ACOCA_98858.7	136
ENSMUSG00000001847_Rac1_ACOCA_98859.8	80
ENSMUSG00000001847_Rac1_ACOCA_98860.9	257
ENSMUSG00000001847_Rac1_ACOCA_98861.10	74
ENSMUSG00000001855_Nup214_ACOCA_183815.1	355
ENSMUSG00000001855_Nup214_ACOCA_183816.2	45
ENSMUSG00000001855_Nup214_ACOCA_183817.3	48
ENSMUSG00000001855_Nup214_ACOCA_183818.4	98
ENSMUSG00000001855_Nup214_ACOCA_183819.5	73
ENSMUSG00000001855_Nup214_ACOCA_183820.6	228
ENSMUSG00000001855_Nup214_ACOCA_183821.7	222
ENSMUSG00000001855_Nup214_ACOCA_183822.8	180
ENSMUSG00000001855_Nup214_ACOCA_183823.9	4
ENSMUSG00000001855_Nup214_ACOCA_183824.10	129
ENSMUSG00000001930_Vwf_ACOCA_222879.1	176
ENSMUSG00000001930_Vwf_ACOCA_222880.2	393
ENSMUSG00000001930_Vwf_ACOCA_222881.3	307
ENSMUSG00000001930_Vwf_ACOCA_222882.4	287
ENSMUSG00000001930_Vwf_ACOCA_222883.5	515
ENSMUSG00000001930_Vwf_ACOCA_222884.6	770
ENSMUSG00000001930_Vwf_ACOCA_222885.7	229
ENSMUSG00000001930_Vwf_ACOCA_222886.8	336
ENSMUSG00000001930_Vwf_ACOCA_222887.9	85
ENSMUSG00000001930_Vwf_ACOCA_222888.10	444
ENSMUSG00000002055_Spag5_ACOCA_4064.1	386
ENSMUSG00000002055_Spag5_ACOCA_4065.2	272
ENSMUSG00000002055_Spag5_ACOCA_4066.3	195
ENSMUSG00000002055_Spag5_ACOCA_4067.4	162
ENSMUSG00000002055_Spag5_ACOCA_4068.5	160
ENSMUSG00000002055_Spag5_ACOCA_4069.6	32
ENSMUSG00000002055_Spag5_ACOCA_4070.7	72
ENSMUSG00000002055_Spag5_ACOCA_4071.8	40
ENSMUSG00000002055_Spag5_ACOCA_4072.9	254
ENSMUSG00000002055_Spag5_ACOCA_4073.10	232
ENSMUSG00000002068_Ccne1_ACOCA_29303.1	180
ENSMUSG00000002068_Ccne1_ACOCA_29304.2	293
ENSMUSG00000002068_Ccne1_ACOCA_29305.3	310
ENSMUSG00000002068_Ccne1_ACOCA_29306.4	301
ENSMUSG00000002068_Ccne1_ACOCA_29307.5	140
ENSMUSG00000002068_Ccne1_ACOCA_29308.6	425
ENSMUSG00000002068_Ccne1_ACOCA_29309.7	227
ENSMUSG00000002068_Ccne1_ACOCA_29310.8	355
ENSMUSG00000002068_Ccne1_ACOCA_29311.9	214
ENSMUSG00000002068_Ccne1_ACOCA_29312.10	121
ENSMUSG00000002109_Ddb2_ACOCA_40275.1	375
ENSMUSG00000002109_Ddb2_ACOCA_40276.2	919
ENSMUSG00000002109_Ddb2_ACOCA_40277.3	808
ENSMUSG00000002109_Ddb2_ACOCA_40278.4	851
ENSMUSG00000002109_Ddb2_ACOCA_40279.5	386
ENSMUSG00000002109_Ddb2_ACOCA_40280.6	413
ENSMUSG00000002109_Ddb2_ACOCA_40281.7	580
ENSMUSG00000002109_Ddb2_ACOCA_40282.8	559
ENSMUSG00000002109_Ddb2_ACOCA_40283.9	311
ENSMUSG00000002109_Ddb2_ACOCA_40284.10	237
ENSMUSG00000002210_Smg9_ACOCA_201900.1	176
ENSMUSG00000002210_Smg9_ACOCA_201901.2	767
ENSMUSG00000002210_Smg9_ACOCA_201902.3	501
ENSMUSG00000002210_Smg9_ACOCA_201903.4	861
ENSMUSG00000002210_Smg9_ACOCA_201904.5	316
ENSMUSG00000002210_Smg9_ACOCA_201905.6	59
ENSMUSG00000002210_Smg9_ACOCA_201906.7	239
ENSMUSG00000002210_Smg9_ACOCA_201907.8	432
ENSMUSG00000002210_Smg9_ACOCA_201908.9	360
ENSMUSG00000002210_Smg9_ACOCA_201909.10	419
ENSMUSG00000002265_Peg3_ACOCA_227048.1	830
ENSMUSG00000002265_Peg3_ACOCA_227049.2	802
ENSMUSG00000002265_Peg3_ACOCA_227050.3	319
ENSMUSG00000002265_Peg3_ACOCA_227051.4	486
ENSMUSG00000002265_Peg3_ACOCA_227052.5	240
ENSMUSG00000002265_Peg3_ACOCA_227053.6	205
ENSMUSG00000002265_Peg3_ACOCA_227054.7	269
ENSMUSG00000002265_Peg3_ACOCA_227055.8	306
ENSMUSG00000002265_Peg3_ACOCA_227056.9	484
ENSMUSG00000002265_Peg3_ACOCA_227057.10	415
ENSMUSG00000002307_Daxx_ACOCA_86305.1	234
ENSMUSG00000002307_Daxx_ACOCA_86306.2	333
ENSMUSG00000002307_Daxx_ACOCA_86307.3	261
ENSMUSG00000002307_Daxx_ACOCA_86308.4	79
ENSMUSG00000002307_Daxx_ACOCA_86309.5	207
ENSMUSG00000002307_Daxx_ACOCA_86310.6	307
ENSMUSG00000002307_Daxx_ACOCA_86311.7	7
ENSMUSG00000002307_Daxx_ACOCA_86312.8	102
ENSMUSG00000002307_Daxx_ACOCA_86313.9	527
ENSMUSG00000002307_Daxx_ACOCA_86314.10	173
ENSMUSG00000002324_Rec8_ACOCA_68569.1	643
ENSMUSG00000002324_Rec8_ACOCA_68570.2	355
ENSMUSG00000002324_Rec8_ACOCA_68571.3	360
ENSMUSG00000002324_Rec8_ACOCA_68572.4	345
ENSMUSG00000002324_Rec8_ACOCA_68573.5	217
ENSMUSG00000002324_Rec8_ACOCA_68574.6	236
ENSMUSG00000002324_Rec8_ACOCA_68575.7	168
ENSMUSG00000002324_Rec8_ACOCA_68576.8	193
ENSMUSG00000002324_Rec8_ACOCA_68577.9	413
ENSMUSG00000002324_Rec8_ACOCA_68578.10	32
ENSMUSG00000002343_Armc6_ACOCA_62121.1	228
ENSMUSG00000002343_Armc6_ACOCA_62122.2	310
ENSMUSG00000002343_Armc6_ACOCA_62123.3	500
ENSMUSG00000002343_Armc6_ACOCA_62124.4	287
ENSMUSG00000002343_Armc6_ACOCA_62125.5	203
ENSMUSG00000002343_Armc6_ACOCA_62126.6	564
ENSMUSG00000002343_Armc6_ACOCA_62127.7	671
ENSMUSG00000002343_Armc6_ACOCA_62128.8	526
ENSMUSG00000002343_Armc6_ACOCA_62129.9	389
ENSMUSG00000002343_Armc6_ACOCA_62130.10	416
ENSMUSG00000002489_Tiam1_ACOCA_170076.1	321
ENSMUSG00000002489_Tiam1_ACOCA_170077.2	265
ENSMUSG00000002489_Tiam1_ACOCA_170078.3	233
ENSMUSG00000002489_Tiam1_ACOCA_170079.4	478
ENSMUSG00000002489_Tiam1_ACOCA_170080.5	1079
ENSMUSG00000002489_Tiam1_ACOCA_170081.6	387
ENSMUSG00000002489_Tiam1_ACOCA_170082.7	652
ENSMUSG00000002489_Tiam1_ACOCA_170083.8	297
ENSMUSG00000002489_Tiam1_ACOCA_170084.9	480
ENSMUSG00000002489_Tiam1_ACOCA_170085.10	293
ENSMUSG00000002496_Tsc2_ACOCA_85550.1	137
ENSMUSG00000002496_Tsc2_ACOCA_85551.2	34
ENSMUSG00000002496_Tsc2_ACOCA_85552.3	31
ENSMUSG00000002496_Tsc2_ACOCA_85553.4	262
ENSMUSG00000002496_Tsc2_ACOCA_85554.5	170
ENSMUSG00000002496_Tsc2_ACOCA_85555.6	113
ENSMUSG00000002496_Tsc2_ACOCA_85556.7	154
ENSMUSG00000002496_Tsc2_ACOCA_85557.8	114
ENSMUSG00000002496_Tsc2_ACOCA_85559.10	60
ENSMUSG00000002550_Uck1_ACOCA_4084.1	192
ENSMUSG00000002550_Uck1_ACOCA_4085.2	260
ENSMUSG00000002550_Uck1_ACOCA_4086.3	161
ENSMUSG00000002550_Uck1_ACOCA_4087.4	646
ENSMUSG00000002550_Uck1_ACOCA_4088.5	359
ENSMUSG00000002550_Uck1_ACOCA_4089.6	239
ENSMUSG00000002550_Uck1_ACOCA_4090.7	325
ENSMUSG00000002550_Uck1_ACOCA_4091.8	1228
ENSMUSG00000002550_Uck1_ACOCA_4092.9	430
ENSMUSG00000002550_Uck1_ACOCA_4093.10	584
ENSMUSG00000002578_Ikzf4_GEB_21797.6	77
ENSMUSG00000002688_Prkd1_DTKPB_29500.9	1
ENSMUSG00000002812_Flii_ACOCA_40555.1	173
ENSMUSG00000002812_Flii_ACOCA_40556.2	46
ENSMUSG00000002812_Flii_ACOCA_40557.3	37
ENSMUSG00000002812_Flii_ACOCA_40558.4	51
ENSMUSG00000002812_Flii_ACOCA_40559.5	156
ENSMUSG00000002812_Flii_ACOCA_40560.6	48
ENSMUSG00000002812_Flii_ACOCA_40561.7	15
ENSMUSG00000002812_Flii_ACOCA_40562.8	177
ENSMUSG00000002812_Flii_ACOCA_40563.9	54
ENSMUSG00000002812_Flii_ACOCA_40564.10	255
ENSMUSG00000002900_Lamb1_ACOCA_195764.1	621
ENSMUSG00000002900_Lamb1_ACOCA_195765.2	932
ENSMUSG00000002900_Lamb1_ACOCA_195766.3	942
ENSMUSG00000002900_Lamb1_ACOCA_195767.4	197
ENSMUSG00000002900_Lamb1_ACOCA_195768.5	443
ENSMUSG00000002900_Lamb1_ACOCA_195769.6	263
ENSMUSG00000002900_Lamb1_ACOCA_195770.7	17
ENSMUSG00000002900_Lamb1_ACOCA_195771.8	219
ENSMUSG00000002900_Lamb1_ACOCA_195772.9	228
ENSMUSG00000002900_Lamb1_ACOCA_195773.10	265
ENSMUSG00000002910_Arrdc2_SPB_51806.10	1
ENSMUSG00000002944_Cd36_ACOCA_10046.1	517
ENSMUSG00000002944_Cd36_ACOCA_10047.2	469
ENSMUSG00000002944_Cd36_ACOCA_10048.3	338
ENSMUSG00000002944_Cd36_ACOCA_10049.4	876
ENSMUSG00000002944_Cd36_ACOCA_10050.5	633
ENSMUSG00000002944_Cd36_ACOCA_10051.6	166
ENSMUSG00000002944_Cd36_ACOCA_10052.7	363
ENSMUSG00000002944_Cd36_ACOCA_10053.8	142
ENSMUSG00000002944_Cd36_ACOCA_10054.9	315
ENSMUSG00000002944_Cd36_ACOCA_10055.10	643
ENSMUSG00000002949_Timm44_ACOCA_77102.1	169
ENSMUSG00000002949_Timm44_ACOCA_77104.3	143
ENSMUSG00000002949_Timm44_ACOCA_77105.4	51
ENSMUSG00000002949_Timm44_ACOCA_77106.5	35
ENSMUSG00000002949_Timm44_ACOCA_77107.6	67
ENSMUSG00000002949_Timm44_ACOCA_77108.7	86
ENSMUSG00000002949_Timm44_ACOCA_77109.8	28
ENSMUSG00000002949_Timm44_ACOCA_77110.9	190
ENSMUSG00000002949_Timm44_ACOCA_77111.10	66
ENSMUSG00000002981_Clptm1_SPB_203985.7	1
ENSMUSG00000003032_Klf4_ACOCA_12495.1	966
ENSMUSG00000003032_Klf4_ACOCA_12496.2	307
ENSMUSG00000003032_Klf4_ACOCA_12497.3	547
ENSMUSG00000003032_Klf4_ACOCA_12498.4	154
ENSMUSG00000003032_Klf4_ACOCA_12499.5	167
ENSMUSG00000003032_Klf4_ACOCA_12500.6	643
ENSMUSG00000003032_Klf4_ACOCA_12501.7	254
ENSMUSG00000003032_Klf4_ACOCA_12502.8	392
ENSMUSG00000003032_Klf4_ACOCA_12503.9	251
ENSMUSG00000003032_Klf4_ACOCA_12504.10	568
ENSMUSG00000003051_Elf3_GEB_189582.7	23
ENSMUSG00000003154_Foxj2_GEB_178086.3	18
ENSMUSG00000003271_Sult2b1_ACOCA_159923.1	614
ENSMUSG00000003271_Sult2b1_ACOCA_159924.2	704
ENSMUSG00000003271_Sult2b1_ACOCA_159925.3	263
ENSMUSG00000003271_Sult2b1_ACOCA_159926.4	222
ENSMUSG00000003271_Sult2b1_ACOCA_159927.5	321
ENSMUSG00000003271_Sult2b1_ACOCA_159928.6	50
ENSMUSG00000003271_Sult2b1_ACOCA_159929.7	153
ENSMUSG00000003271_Sult2b1_ACOCA_159930.8	506
ENSMUSG00000003271_Sult2b1_ACOCA_159931.9	478
ENSMUSG00000003271_Sult2b1_ACOCA_159932.10	145
ENSMUSG00000003308_Keap1_ACOCA_57088.1	134
ENSMUSG00000003308_Keap1_ACOCA_57089.2	113
ENSMUSG00000003308_Keap1_ACOCA_57090.3	387
ENSMUSG00000003308_Keap1_ACOCA_57091.4	5
ENSMUSG00000003308_Keap1_ACOCA_57092.5	232
ENSMUSG00000003308_Keap1_ACOCA_57093.6	107
ENSMUSG00000003308_Keap1_ACOCA_57094.7	41
ENSMUSG00000003308_Keap1_ACOCA_57095.8	76
ENSMUSG00000003308_Keap1_ACOCA_57096.9	20
ENSMUSG00000003308_Keap1_ACOCA_57097.10	1
ENSMUSG00000003348_Mob3a_ACOCA_166573.1	286
ENSMUSG00000003348_Mob3a_ACOCA_166574.2	369
ENSMUSG00000003348_Mob3a_ACOCA_166575.3	224
ENSMUSG00000003348_Mob3a_ACOCA_166576.4	788
ENSMUSG00000003348_Mob3a_ACOCA_166577.5	763
ENSMUSG00000003348_Mob3a_ACOCA_166578.6	693
ENSMUSG00000003348_Mob3a_ACOCA_166579.7	391
ENSMUSG00000003348_Mob3a_ACOCA_166580.8	250
ENSMUSG00000003348_Mob3a_ACOCA_166581.9	626
ENSMUSG00000003348_Mob3a_ACOCA_166582.10	813
ENSMUSG00000003360_Ddx23_ACOCA_107470.1	158
ENSMUSG00000003360_Ddx23_ACOCA_107471.2	253
ENSMUSG00000003360_Ddx23_ACOCA_107472.3	36
ENSMUSG00000003360_Ddx23_ACOCA_107473.4	506
ENSMUSG00000003360_Ddx23_ACOCA_107474.5	160
ENSMUSG00000003360_Ddx23_ACOCA_107475.6	332
ENSMUSG00000003360_Ddx23_ACOCA_107476.7	144
ENSMUSG00000003360_Ddx23_ACOCA_107477.8	121
ENSMUSG00000003360_Ddx23_ACOCA_107478.9	80
ENSMUSG00000003360_Ddx23_ACOCA_107479.10	243
ENSMUSG00000003402_Prkcsh_ACOCA_7956.1	137
ENSMUSG00000003402_Prkcsh_ACOCA_7957.2	356
ENSMUSG00000003402_Prkcsh_ACOCA_7958.3	57
ENSMUSG00000003402_Prkcsh_ACOCA_7959.4	225
ENSMUSG00000003402_Prkcsh_ACOCA_7960.5	47
ENSMUSG00000003402_Prkcsh_ACOCA_7961.6	368
ENSMUSG00000003402_Prkcsh_ACOCA_7962.7	178
ENSMUSG00000003402_Prkcsh_ACOCA_7963.8	210
ENSMUSG00000003402_Prkcsh_ACOCA_7964.9	313
ENSMUSG00000003402_Prkcsh_ACOCA_7965.10	166
ENSMUSG00000003436_Dll3_ACOCA_159983.1	194
ENSMUSG00000003436_Dll3_ACOCA_159984.2	319
ENSMUSG00000003436_Dll3_ACOCA_159985.3	496
ENSMUSG00000003436_Dll3_ACOCA_159986.4	439
ENSMUSG00000003436_Dll3_ACOCA_159987.5	848
ENSMUSG00000003436_Dll3_ACOCA_159988.6	269
ENSMUSG00000003436_Dll3_ACOCA_159989.7	214
ENSMUSG00000003436_Dll3_ACOCA_159990.8	546
ENSMUSG00000003436_Dll3_ACOCA_159991.9	509
ENSMUSG00000003436_Dll3_ACOCA_159992.10	512
ENSMUSG00000003444_Med29_GEB_149405.3	24
ENSMUSG00000003500_Impdh1_ACOCA_197262.1	429
ENSMUSG00000003500_Impdh1_ACOCA_197263.2	28
ENSMUSG00000003500_Impdh1_ACOCA_197264.3	375
ENSMUSG00000003500_Impdh1_ACOCA_197265.4	659
ENSMUSG00000003500_Impdh1_ACOCA_197266.5	546
ENSMUSG00000003500_Impdh1_ACOCA_197267.6	569
ENSMUSG00000003500_Impdh1_ACOCA_197268.7	25
ENSMUSG00000003500_Impdh1_ACOCA_197269.8	216
ENSMUSG00000003500_Impdh1_ACOCA_197270.9	226
ENSMUSG00000003500_Impdh1_ACOCA_197271.10	810
ENSMUSG00000003549_Ercc1_ACOCA_18964.1	120
ENSMUSG00000003549_Ercc1_ACOCA_18965.2	328
ENSMUSG00000003549_Ercc1_ACOCA_18966.3	251
ENSMUSG00000003549_Ercc1_ACOCA_18967.4	178
ENSMUSG00000003549_Ercc1_ACOCA_18968.5	281
ENSMUSG00000003549_Ercc1_ACOCA_18969.6	570
ENSMUSG00000003549_Ercc1_ACOCA_18970.7	321
ENSMUSG00000003549_Ercc1_ACOCA_18971.8	620
ENSMUSG00000003549_Ercc1_ACOCA_18972.9	266
ENSMUSG00000003549_Ercc1_ACOCA_18973.10	369
ENSMUSG00000003573_Homer3_GEB_53276.7	14
ENSMUSG00000003573_Homer3_GEB_53277.8	43
ENSMUSG00000003575_Crtc1_ACOCA_93827.1	673
ENSMUSG00000003575_Crtc1_ACOCA_93828.2	515
ENSMUSG00000003575_Crtc1_ACOCA_93829.3	609
ENSMUSG00000003575_Crtc1_ACOCA_93830.4	481
ENSMUSG00000003575_Crtc1_ACOCA_93831.5	414
ENSMUSG00000003575_Crtc1_ACOCA_93832.6	618
ENSMUSG00000003575_Crtc1_ACOCA_93833.7	473
ENSMUSG00000003575_Crtc1_ACOCA_93834.8	621
ENSMUSG00000003575_Crtc1_ACOCA_93835.9	501
ENSMUSG00000003575_Crtc1_ACOCA_93836.10	417
ENSMUSG00000003604_Aven_ACOCA_147553.1	249
ENSMUSG00000003604_Aven_ACOCA_147554.2	159
ENSMUSG00000003604_Aven_ACOCA_147555.3	340
ENSMUSG00000003604_Aven_ACOCA_147556.4	686
ENSMUSG00000003604_Aven_ACOCA_147557.5	312
ENSMUSG00000003604_Aven_ACOCA_147558.6	268
ENSMUSG00000003604_Aven_ACOCA_147559.7	324
ENSMUSG00000003604_Aven_ACOCA_147560.8	595
ENSMUSG00000003604_Aven_ACOCA_147561.9	34
ENSMUSG00000003604_Aven_ACOCA_147562.10	86
ENSMUSG00000003680_Taf6l_GEB_155287.7	4
ENSMUSG00000003813_Rad23a_ACOCA_144797.1	661
ENSMUSG00000003813_Rad23a_ACOCA_144798.2	440
ENSMUSG00000003813_Rad23a_ACOCA_144799.3	400
ENSMUSG00000003813_Rad23a_ACOCA_144800.4	277
ENSMUSG00000003813_Rad23a_ACOCA_144801.5	457
ENSMUSG00000003813_Rad23a_ACOCA_144802.6	579
ENSMUSG00000003813_Rad23a_ACOCA_144803.7	458
ENSMUSG00000003813_Rad23a_ACOCA_144804.8	182
ENSMUSG00000003813_Rad23a_ACOCA_144805.9	455
ENSMUSG00000003813_Rad23a_ACOCA_144806.10	617
ENSMUSG00000003872_Lin7b_ACOCA_77939.1	504
ENSMUSG00000003872_Lin7b_ACOCA_77940.2	128
ENSMUSG00000003872_Lin7b_ACOCA_77941.3	614
ENSMUSG00000003872_Lin7b_ACOCA_77942.4	496
ENSMUSG00000003872_Lin7b_ACOCA_77943.5	493
ENSMUSG00000003872_Lin7b_ACOCA_77944.6	1187
ENSMUSG00000003872_Lin7b_ACOCA_77945.7	428
ENSMUSG00000003872_Lin7b_ACOCA_77946.8	327
ENSMUSG00000003872_Lin7b_ACOCA_77947.9	489
ENSMUSG00000003872_Lin7b_ACOCA_77948.10	396
ENSMUSG00000003882_Il7r_ACOCA_51309.1	110
ENSMUSG00000003882_Il7r_ACOCA_51310.2	88
ENSMUSG00000003882_Il7r_ACOCA_51311.3	457
ENSMUSG00000003882_Il7r_ACOCA_51312.4	372
ENSMUSG00000003882_Il7r_ACOCA_51313.5	507
ENSMUSG00000003882_Il7r_ACOCA_51314.6	227
ENSMUSG00000003882_Il7r_ACOCA_51315.7	203
ENSMUSG00000003882_Il7r_ACOCA_51316.8	145
ENSMUSG00000003882_Il7r_ACOCA_51317.9	145
ENSMUSG00000003882_Il7r_ACOCA_51318.10	226
ENSMUSG00000003923_Tfam_ACOCA_48393.1	18
ENSMUSG00000003923_Tfam_ACOCA_48394.2	12
ENSMUSG00000003923_Tfam_ACOCA_48395.3	110
ENSMUSG00000003923_Tfam_ACOCA_48396.4	11
ENSMUSG00000003923_Tfam_ACOCA_48397.5	75
ENSMUSG00000003923_Tfam_ACOCA_48398.6	571
ENSMUSG00000003923_Tfam_ACOCA_48399.7	21
ENSMUSG00000003923_Tfam_ACOCA_48400.8	151
ENSMUSG00000003923_Tfam_ACOCA_48401.9	634
ENSMUSG00000003923_Tfam_ACOCA_48402.10	297
ENSMUSG00000003949_Hlf_ACOCA_107270.1	163
ENSMUSG00000003949_Hlf_ACOCA_107271.2	500
ENSMUSG00000003949_Hlf_ACOCA_107272.3	241
ENSMUSG00000003949_Hlf_ACOCA_107273.4	531
ENSMUSG00000003949_Hlf_ACOCA_107274.5	288
ENSMUSG00000003949_Hlf_ACOCA_107275.6	580
ENSMUSG00000003949_Hlf_ACOCA_107276.7	350
ENSMUSG00000003949_Hlf_ACOCA_107277.8	48
ENSMUSG00000003949_Hlf_ACOCA_107278.9	261
ENSMUSG00000003949_Hlf_ACOCA_107279.10	124
ENSMUSG00000004099_Dnmt1_ACOCA_70329.1	171
ENSMUSG00000004099_Dnmt1_ACOCA_70330.2	88
ENSMUSG00000004099_Dnmt1_ACOCA_70331.3	192
ENSMUSG00000004099_Dnmt1_ACOCA_70332.4	144
ENSMUSG00000004099_Dnmt1_ACOCA_70333.5	6
ENSMUSG00000004099_Dnmt1_ACOCA_70334.6	8
ENSMUSG00000004099_Dnmt1_ACOCA_70335.7	242
ENSMUSG00000004099_Dnmt1_ACOCA_70336.8	135
ENSMUSG00000004099_Dnmt1_ACOCA_70337.9	68
ENSMUSG00000004099_Dnmt1_ACOCA_70338.10	46
ENSMUSG00000004151_Etv1_ACOCA_200520.1	17
ENSMUSG00000004151_Etv1_ACOCA_200521.2	390
ENSMUSG00000004151_Etv1_ACOCA_200522.3	506
ENSMUSG00000004151_Etv1_ACOCA_200523.4	204
ENSMUSG00000004151_Etv1_ACOCA_200524.5	151
ENSMUSG00000004151_Etv1_ACOCA_200525.6	1241
ENSMUSG00000004151_Etv1_ACOCA_200526.7	444
ENSMUSG00000004151_Etv1_ACOCA_200527.8	1123
ENSMUSG00000004151_Etv1_ACOCA_200528.9	539
ENSMUSG00000004151_Etv1_ACOCA_200529.10	309
ENSMUSG00000004231_Pax2_ACOCA_127236.1	273
ENSMUSG00000004231_Pax2_ACOCA_127237.2	1002
ENSMUSG00000004231_Pax2_ACOCA_127238.3	258
ENSMUSG00000004231_Pax2_ACOCA_127239.4	224
ENSMUSG00000004231_Pax2_ACOCA_127240.5	198
ENSMUSG00000004231_Pax2_ACOCA_127241.6	873
ENSMUSG00000004231_Pax2_ACOCA_127242.7	585
ENSMUSG00000004231_Pax2_ACOCA_127243.8	664
ENSMUSG00000004231_Pax2_ACOCA_127244.9	527
ENSMUSG00000004231_Pax2_ACOCA_127245.10	532
ENSMUSG00000004296_Il12b_ACOCA_195164.1	436
ENSMUSG00000004296_Il12b_ACOCA_195165.2	413
ENSMUSG00000004296_Il12b_ACOCA_195166.3	1035
ENSMUSG00000004296_Il12b_ACOCA_195167.4	474
ENSMUSG00000004296_Il12b_ACOCA_195168.5	238
ENSMUSG00000004296_Il12b_ACOCA_195169.6	135
ENSMUSG00000004296_Il12b_ACOCA_195170.7	317
ENSMUSG00000004296_Il12b_ACOCA_195171.8	377
ENSMUSG00000004296_Il12b_ACOCA_195172.9	562
ENSMUSG00000004296_Il12b_ACOCA_195173.10	549
ENSMUSG00000004535_Tax1bp1_ACOCA_206514.1	23
ENSMUSG00000004535_Tax1bp1_ACOCA_206516.3	312
ENSMUSG00000004535_Tax1bp1_ACOCA_206517.4	21
ENSMUSG00000004535_Tax1bp1_ACOCA_206518.5	154
ENSMUSG00000004535_Tax1bp1_ACOCA_206519.6	180
ENSMUSG00000004535_Tax1bp1_ACOCA_206520.7	18
ENSMUSG00000004535_Tax1bp1_ACOCA_206521.8	52
ENSMUSG00000004535_Tax1bp1_ACOCA_206522.9	180
ENSMUSG00000004535_Tax1bp1_ACOCA_206523.10	378
ENSMUSG00000004558_Ndrg2_MPB_155329.9	6
ENSMUSG00000004562_Arhgef40_ACOCA_12236.1	452
ENSMUSG00000004562_Arhgef40_ACOCA_12237.2	367
ENSMUSG00000004562_Arhgef40_ACOCA_12238.3	461
ENSMUSG00000004562_Arhgef40_ACOCA_12239.4	570
ENSMUSG00000004562_Arhgef40_ACOCA_12240.5	923
ENSMUSG00000004562_Arhgef40_ACOCA_12241.6	881
ENSMUSG00000004562_Arhgef40_ACOCA_12242.7	338
ENSMUSG00000004562_Arhgef40_ACOCA_12243.8	261
ENSMUSG00000004562_Arhgef40_ACOCA_12244.9	238
ENSMUSG00000004562_Arhgef40_ACOCA_12245.10	358
ENSMUSG00000004612_Nkg7_MPB_166510.8	15
ENSMUSG00000004613_Lim2_SPA_166501.9	1
ENSMUSG00000004637_Wwox_ACOCA_107310.1	406
ENSMUSG00000004637_Wwox_ACOCA_107311.2	270
ENSMUSG00000004637_Wwox_ACOCA_107312.3	241
ENSMUSG00000004637_Wwox_ACOCA_107313.4	402
ENSMUSG00000004637_Wwox_ACOCA_107314.5	254
ENSMUSG00000004637_Wwox_ACOCA_107315.6	374
ENSMUSG00000004637_Wwox_ACOCA_107316.7	122
ENSMUSG00000004637_Wwox_ACOCA_107317.8	275
ENSMUSG00000004637_Wwox_ACOCA_107318.9	268
ENSMUSG00000004637_Wwox_ACOCA_107319.10	365
ENSMUSG00000004677_Myo9b_SPB_164271.9	1
ENSMUSG00000004698_Hdac9_ACOCA_175003.1	329
ENSMUSG00000004698_Hdac9_ACOCA_175004.2	366
ENSMUSG00000004698_Hdac9_ACOCA_175005.3	384
ENSMUSG00000004698_Hdac9_ACOCA_175006.4	273
ENSMUSG00000004698_Hdac9_ACOCA_175007.5	322
ENSMUSG00000004698_Hdac9_ACOCA_175008.6	492
ENSMUSG00000004698_Hdac9_ACOCA_175009.7	150
ENSMUSG00000004698_Hdac9_ACOCA_175010.8	371
ENSMUSG00000004698_Hdac9_ACOCA_175011.9	500
ENSMUSG00000004698_Hdac9_ACOCA_175012.10	659
ENSMUSG00000004771_Rab11a_ACOCA_125764.1	1048
ENSMUSG00000004771_Rab11a_ACOCA_125765.2	20
ENSMUSG00000004771_Rab11a_ACOCA_125766.3	187
ENSMUSG00000004771_Rab11a_ACOCA_125767.4	327
ENSMUSG00000004771_Rab11a_ACOCA_125768.5	93
ENSMUSG00000004771_Rab11a_ACOCA_125769.6	525
ENSMUSG00000004771_Rab11a_ACOCA_125770.7	272
ENSMUSG00000004771_Rab11a_ACOCA_125771.8	559
ENSMUSG00000004771_Rab11a_ACOCA_125772.9	363
ENSMUSG00000004771_Rab11a_ACOCA_125773.10	292
ENSMUSG00000004789_Dlst_ACOCA_85174.1	24
ENSMUSG00000004789_Dlst_ACOCA_85175.2	98
ENSMUSG00000004789_Dlst_ACOCA_85176.3	48
ENSMUSG00000004789_Dlst_ACOCA_85177.4	73
ENSMUSG00000004789_Dlst_ACOCA_85179.6	133
ENSMUSG00000004789_Dlst_ACOCA_85180.7	15
ENSMUSG00000004789_Dlst_ACOCA_85181.8	103
ENSMUSG00000004789_Dlst_ACOCA_85182.9	1
ENSMUSG00000004789_Dlst_ACOCA_85183.10	421
ENSMUSG00000004791_Pgf_ACOCA_169638.1	252
ENSMUSG00000004791_Pgf_ACOCA_169639.2	405
ENSMUSG00000004791_Pgf_ACOCA_169640.3	514
ENSMUSG00000004791_Pgf_ACOCA_169641.4	381
ENSMUSG00000004791_Pgf_ACOCA_169642.5	354
ENSMUSG00000004791_Pgf_ACOCA_169643.6	398
ENSMUSG00000004791_Pgf_ACOCA_169644.7	386
ENSMUSG00000004791_Pgf_ACOCA_169645.8	377
ENSMUSG00000004791_Pgf_ACOCA_169646.9	163
ENSMUSG00000004791_Pgf_ACOCA_169647.10	437
ENSMUSG00000004846_Plod3_GEB_214581.7	10
ENSMUSG00000004846_Plod3_GEB_214584.10	26
ENSMUSG00000004951_Hspb1_ACOCA_142165.1	384
ENSMUSG00000004951_Hspb1_ACOCA_142166.2	102
ENSMUSG00000004951_Hspb1_ACOCA_142167.3	194
ENSMUSG00000004951_Hspb1_ACOCA_142168.4	572
ENSMUSG00000004951_Hspb1_ACOCA_142169.5	271
ENSMUSG00000004951_Hspb1_ACOCA_142170.6	143
ENSMUSG00000004951_Hspb1_ACOCA_142171.7	615
ENSMUSG00000004951_Hspb1_ACOCA_142172.8	328
ENSMUSG00000004951_Hspb1_ACOCA_142173.9	244
ENSMUSG00000004951_Hspb1_ACOCA_142174.10	81
ENSMUSG00000005054_Cstb_ACOCA_45940.1	108
ENSMUSG00000005054_Cstb_ACOCA_45941.2	41
ENSMUSG00000005054_Cstb_ACOCA_45942.3	1073
ENSMUSG00000005054_Cstb_ACOCA_45943.4	281
ENSMUSG00000005054_Cstb_ACOCA_45944.5	108
ENSMUSG00000005054_Cstb_ACOCA_45945.6	102
ENSMUSG00000005054_Cstb_ACOCA_45946.7	23
ENSMUSG00000005054_Cstb_ACOCA_45947.8	865
ENSMUSG00000005054_Cstb_ACOCA_45948.9	82
ENSMUSG00000005124_Wisp1_ACOCA_178654.1	820
ENSMUSG00000005124_Wisp1_ACOCA_178655.2	462
ENSMUSG00000005124_Wisp1_ACOCA_178656.3	565
ENSMUSG00000005124_Wisp1_ACOCA_178657.4	864
ENSMUSG00000005124_Wisp1_ACOCA_178658.5	424
ENSMUSG00000005124_Wisp1_ACOCA_178659.6	649
ENSMUSG00000005124_Wisp1_ACOCA_178660.7	653
ENSMUSG00000005124_Wisp1_ACOCA_178661.8	342
ENSMUSG00000005124_Wisp1_ACOCA_178662.9	274
ENSMUSG00000005124_Wisp1_ACOCA_178663.10	392
ENSMUSG00000005150_Wdr83_GEB_43063.1	2
ENSMUSG00000005204_Senp3_SPA_200262.3	5
ENSMUSG00000005370_Msh6_ACOCA_213725.1	501
ENSMUSG00000005370_Msh6_ACOCA_213726.2	360
ENSMUSG00000005370_Msh6_ACOCA_213727.3	341
ENSMUSG00000005370_Msh6_ACOCA_213728.4	216
ENSMUSG00000005370_Msh6_ACOCA_213729.5	149
ENSMUSG00000005370_Msh6_ACOCA_213730.6	189
ENSMUSG00000005370_Msh6_ACOCA_213731.7	534
ENSMUSG00000005370_Msh6_ACOCA_213732.8	442
ENSMUSG00000005370_Msh6_ACOCA_213733.9	226
ENSMUSG00000005370_Msh6_ACOCA_213734.10	452
ENSMUSG00000005410_Mcm5_ACOCA_144617.1	6
ENSMUSG00000005410_Mcm5_ACOCA_144618.2	55
ENSMUSG00000005410_Mcm5_ACOCA_144619.3	43
ENSMUSG00000005410_Mcm5_ACOCA_144620.4	25
ENSMUSG00000005410_Mcm5_ACOCA_144621.5	144
ENSMUSG00000005410_Mcm5_ACOCA_144622.6	155
ENSMUSG00000005410_Mcm5_ACOCA_144624.8	97
ENSMUSG00000005410_Mcm5_ACOCA_144625.9	96
ENSMUSG00000005410_Mcm5_ACOCA_144626.10	35
ENSMUSG00000005417_Mprip_GEB_144632.6	44
ENSMUSG00000005447_Pafah1b3_ACOCA_177794.1	215
ENSMUSG00000005447_Pafah1b3_ACOCA_177795.2	311
ENSMUSG00000005447_Pafah1b3_ACOCA_177796.3	719
ENSMUSG00000005447_Pafah1b3_ACOCA_177797.4	159
ENSMUSG00000005447_Pafah1b3_ACOCA_177798.5	395
ENSMUSG00000005447_Pafah1b3_ACOCA_177799.6	117
ENSMUSG00000005447_Pafah1b3_ACOCA_177800.7	305
ENSMUSG00000005447_Pafah1b3_ACOCA_177801.8	384
ENSMUSG00000005447_Pafah1b3_ACOCA_177802.9	485
ENSMUSG00000005447_Pafah1b3_ACOCA_177803.10	211
ENSMUSG00000005501_Usp40_SPB_216939.9	1
ENSMUSG00000005583_Mef2c_ACOCA_225350.1	442
ENSMUSG00000005583_Mef2c_ACOCA_225351.2	265
ENSMUSG00000005583_Mef2c_ACOCA_225352.3	397
ENSMUSG00000005583_Mef2c_ACOCA_225353.4	146
ENSMUSG00000005583_Mef2c_ACOCA_225354.5	253
ENSMUSG00000005583_Mef2c_ACOCA_225355.6	117
ENSMUSG00000005583_Mef2c_ACOCA_225356.7	399
ENSMUSG00000005583_Mef2c_ACOCA_225357.8	255
ENSMUSG00000005583_Mef2c_ACOCA_225358.9	210
ENSMUSG00000005583_Mef2c_ACOCA_225359.10	394
ENSMUSG00000005609_Ctr9_ACOCA_147253.1	200
ENSMUSG00000005609_Ctr9_ACOCA_147254.2	49
ENSMUSG00000005609_Ctr9_ACOCA_147255.3	10
ENSMUSG00000005609_Ctr9_ACOCA_147256.4	44
ENSMUSG00000005609_Ctr9_ACOCA_147257.5	178
ENSMUSG00000005609_Ctr9_ACOCA_147259.7	1
ENSMUSG00000005609_Ctr9_ACOCA_147260.8	91
ENSMUSG00000005609_Ctr9_ACOCA_147261.9	45
ENSMUSG00000005609_Ctr9_ACOCA_147262.10	239
ENSMUSG00000005615_Pcyt1a_DTKPA_3746.3	1
ENSMUSG00000005686_Ampd3_ACOCA_155271.1	495
ENSMUSG00000005686_Ampd3_ACOCA_155272.2	399
ENSMUSG00000005686_Ampd3_ACOCA_155273.3	243
ENSMUSG00000005686_Ampd3_ACOCA_155274.4	126
ENSMUSG00000005686_Ampd3_ACOCA_155275.5	478
ENSMUSG00000005686_Ampd3_ACOCA_155276.6	339
ENSMUSG00000005686_Ampd3_ACOCA_155277.7	234
ENSMUSG00000005686_Ampd3_ACOCA_155278.8	293
ENSMUSG00000005686_Ampd3_ACOCA_155279.9	124
ENSMUSG00000005686_Ampd3_ACOCA_155280.10	852
ENSMUSG00000005699_Pard6a_ACOCA_12136.1	486
ENSMUSG00000005699_Pard6a_ACOCA_12137.2	108
ENSMUSG00000005699_Pard6a_ACOCA_12138.3	589
ENSMUSG00000005699_Pard6a_ACOCA_12139.4	295
ENSMUSG00000005699_Pard6a_ACOCA_12140.5	736
ENSMUSG00000005699_Pard6a_ACOCA_12141.6	211
ENSMUSG00000005699_Pard6a_ACOCA_12142.7	531
ENSMUSG00000005699_Pard6a_ACOCA_12143.8	621
ENSMUSG00000005699_Pard6a_ACOCA_12144.9	793
ENSMUSG00000005699_Pard6a_ACOCA_12145.10	484
ENSMUSG00000005732_Ranbp1_ACOCA_51149.1	115
ENSMUSG00000005732_Ranbp1_ACOCA_51150.2	24
ENSMUSG00000005732_Ranbp1_ACOCA_51151.3	88
ENSMUSG00000005732_Ranbp1_ACOCA_51152.4	64
ENSMUSG00000005732_Ranbp1_ACOCA_51153.5	86
ENSMUSG00000005732_Ranbp1_ACOCA_51154.6	19
ENSMUSG00000005732_Ranbp1_ACOCA_51155.7	8
ENSMUSG00000005732_Ranbp1_ACOCA_51156.8	11
ENSMUSG00000005732_Ranbp1_ACOCA_51157.9	161
ENSMUSG00000005732_Ranbp1_ACOCA_51158.10	164
ENSMUSG00000005779_Psmb4_ACOCA_169678.1	72
ENSMUSG00000005779_Psmb4_ACOCA_169679.2	20
ENSMUSG00000005779_Psmb4_ACOCA_169680.3	72
ENSMUSG00000005779_Psmb4_ACOCA_169681.4	142
ENSMUSG00000005779_Psmb4_ACOCA_169682.5	4
ENSMUSG00000005779_Psmb4_ACOCA_169683.6	361
ENSMUSG00000005871_Apc_ACOCA_78850.1	396
ENSMUSG00000005871_Apc_ACOCA_78851.2	101
ENSMUSG00000005871_Apc_ACOCA_78852.3	204
ENSMUSG00000005871_Apc_ACOCA_78853.4	337
ENSMUSG00000005871_Apc_ACOCA_78854.5	166
ENSMUSG00000005871_Apc_ACOCA_78855.6	426
ENSMUSG00000005871_Apc_ACOCA_78856.7	352
ENSMUSG00000005871_Apc_ACOCA_78857.8	636
ENSMUSG00000005871_Apc_ACOCA_78858.9	397
ENSMUSG00000005871_Apc_ACOCA_78859.10	841
ENSMUSG00000005883_Spo11_GEB_45443.9	4
ENSMUSG00000005893_Nr2c2_ACOCA_129820.1	351
ENSMUSG00000005893_Nr2c2_ACOCA_129821.2	182
ENSMUSG00000005893_Nr2c2_ACOCA_129822.3	350
ENSMUSG00000005893_Nr2c2_ACOCA_129823.4	372
ENSMUSG00000005893_Nr2c2_ACOCA_129824.5	286
ENSMUSG00000005893_Nr2c2_ACOCA_129825.6	127
ENSMUSG00000005893_Nr2c2_ACOCA_129826.7	61
ENSMUSG00000005893_Nr2c2_ACOCA_129827.8	375
ENSMUSG00000005893_Nr2c2_ACOCA_129828.9	121
ENSMUSG00000005893_Nr2c2_ACOCA_129829.10	281
ENSMUSG00000005897_Nr2c1_ACOCA_129800.1	221
ENSMUSG00000005897_Nr2c1_ACOCA_129801.2	157
ENSMUSG00000005897_Nr2c1_ACOCA_129802.3	485
ENSMUSG00000005897_Nr2c1_ACOCA_129803.4	395
ENSMUSG00000005897_Nr2c1_ACOCA_129804.5	333
ENSMUSG00000005897_Nr2c1_ACOCA_129805.6	254
ENSMUSG00000005897_Nr2c1_ACOCA_129806.7	404
ENSMUSG00000005897_Nr2c1_ACOCA_129807.8	351
ENSMUSG00000005897_Nr2c1_ACOCA_129808.9	208
ENSMUSG00000005897_Nr2c1_ACOCA_129809.10	115
ENSMUSG00000005968_Tuft1_ACOCA_42325.2	38
ENSMUSG00000005968_Tuft1_ACOCA_42326.3	513
ENSMUSG00000005968_Tuft1_ACOCA_42327.4	783
ENSMUSG00000005968_Tuft1_ACOCA_42328.5	642
ENSMUSG00000005968_Tuft1_ACOCA_42329.6	296
ENSMUSG00000005968_Tuft1_ACOCA_42330.7	216
ENSMUSG00000005968_Tuft1_ACOCA_42331.8	409
ENSMUSG00000005968_Tuft1_ACOCA_42332.9	244
ENSMUSG00000005968_Tuft1_ACOCA_42333.10	274
ENSMUSG00000006288_Ttc5_ACOCA_107983.1	231
ENSMUSG00000006288_Ttc5_ACOCA_107984.2	407
ENSMUSG00000006288_Ttc5_ACOCA_107985.3	486
ENSMUSG00000006288_Ttc5_ACOCA_107986.4	432
ENSMUSG00000006288_Ttc5_ACOCA_107987.5	475
ENSMUSG00000006288_Ttc5_ACOCA_107988.6	516
ENSMUSG00000006288_Ttc5_ACOCA_107989.7	126
ENSMUSG00000006288_Ttc5_ACOCA_107990.8	574
ENSMUSG00000006288_Ttc5_ACOCA_107991.9	556
ENSMUSG00000006288_Ttc5_ACOCA_107992.10	288
ENSMUSG00000006289_Osgep_SPB_108001.9	1
ENSMUSG00000006315_Tmem147_SPA_42813.10	57
ENSMUSG00000006335_Tfpt_ACOCA_211635.1	983
ENSMUSG00000006335_Tfpt_ACOCA_211636.2	175
ENSMUSG00000006335_Tfpt_ACOCA_211637.3	641
ENSMUSG00000006335_Tfpt_ACOCA_211638.4	613
ENSMUSG00000006335_Tfpt_ACOCA_211639.5	1032
ENSMUSG00000006335_Tfpt_ACOCA_211640.6	814
ENSMUSG00000006335_Tfpt_ACOCA_211641.7	116
ENSMUSG00000006335_Tfpt_ACOCA_211642.8	275
ENSMUSG00000006335_Tfpt_ACOCA_211643.9	241
ENSMUSG00000006335_Tfpt_ACOCA_211644.10	372
ENSMUSG00000006345_Ggt1_ACOCA_75847.1	810
ENSMUSG00000006345_Ggt1_ACOCA_75848.2	478
ENSMUSG00000006345_Ggt1_ACOCA_75849.3	388
ENSMUSG00000006345_Ggt1_ACOCA_75850.4	454
ENSMUSG00000006345_Ggt1_ACOCA_75851.5	296
ENSMUSG00000006345_Ggt1_ACOCA_75852.6	384
ENSMUSG00000006345_Ggt1_ACOCA_75853.7	313
ENSMUSG00000006345_Ggt1_ACOCA_75854.8	150
ENSMUSG00000006345_Ggt1_ACOCA_75855.9	127
ENSMUSG00000006345_Ggt1_ACOCA_75856.10	266
ENSMUSG00000006369_Fbln1_ACOCA_17815.1	507
ENSMUSG00000006369_Fbln1_ACOCA_17816.2	436
ENSMUSG00000006369_Fbln1_ACOCA_17817.3	560
ENSMUSG00000006369_Fbln1_ACOCA_17818.4	380
ENSMUSG00000006369_Fbln1_ACOCA_17819.5	526
ENSMUSG00000006369_Fbln1_ACOCA_17820.6	472
ENSMUSG00000006369_Fbln1_ACOCA_17821.7	602
ENSMUSG00000006369_Fbln1_ACOCA_17822.8	272
ENSMUSG00000006369_Fbln1_ACOCA_17823.9	787
ENSMUSG00000006369_Fbln1_ACOCA_17824.10	1090
ENSMUSG00000006373_Pgrmc1_ACOCA_101970.1	138
ENSMUSG00000006373_Pgrmc1_ACOCA_101971.2	205
ENSMUSG00000006373_Pgrmc1_ACOCA_101972.3	200
ENSMUSG00000006373_Pgrmc1_ACOCA_101973.4	213
ENSMUSG00000006373_Pgrmc1_ACOCA_101974.5	104
ENSMUSG00000006373_Pgrmc1_ACOCA_101975.6	80
ENSMUSG00000006373_Pgrmc1_ACOCA_101976.7	310
ENSMUSG00000006373_Pgrmc1_ACOCA_101977.8	318
ENSMUSG00000006373_Pgrmc1_ACOCA_101978.9	516
ENSMUSG00000006373_Pgrmc1_ACOCA_101979.10	283
ENSMUSG00000006378_Gcat_GEB_101986.7	12
ENSMUSG00000006386_Tek_ACOCA_178394.1	56
ENSMUSG00000006386_Tek_ACOCA_178395.2	286
ENSMUSG00000006386_Tek_ACOCA_178396.3	334
ENSMUSG00000006386_Tek_ACOCA_178397.4	175
ENSMUSG00000006386_Tek_ACOCA_178398.5	230
ENSMUSG00000006386_Tek_ACOCA_178399.6	297
ENSMUSG00000006386_Tek_ACOCA_178400.7	394
ENSMUSG00000006386_Tek_ACOCA_178401.8	346
ENSMUSG00000006386_Tek_ACOCA_178402.9	148
ENSMUSG00000006386_Tek_ACOCA_178403.10	742
ENSMUSG00000006403_Adamts4_SPA_178061.8	16
ENSMUSG00000006585_Cdt1_ACOCA_12396.1	185
ENSMUSG00000006585_Cdt1_ACOCA_12397.2	25
ENSMUSG00000006585_Cdt1_ACOCA_12398.3	115
ENSMUSG00000006585_Cdt1_ACOCA_12399.4	102
ENSMUSG00000006585_Cdt1_ACOCA_12400.5	19
ENSMUSG00000006585_Cdt1_ACOCA_12401.6	296
ENSMUSG00000006585_Cdt1_ACOCA_12402.7	27
ENSMUSG00000006585_Cdt1_ACOCA_12403.8	145
ENSMUSG00000006585_Cdt1_ACOCA_12404.9	124
ENSMUSG00000006585_Cdt1_ACOCA_12405.10	221
ENSMUSG00000006599_Gtf2h1_ACOCA_96439.1	61
ENSMUSG00000006599_Gtf2h1_ACOCA_96440.2	22
ENSMUSG00000006599_Gtf2h1_ACOCA_96441.3	39
ENSMUSG00000006599_Gtf2h1_ACOCA_96442.4	197
ENSMUSG00000006599_Gtf2h1_ACOCA_96443.5	606
ENSMUSG00000006599_Gtf2h1_ACOCA_96444.6	57
ENSMUSG00000006599_Gtf2h1_ACOCA_96445.7	102
ENSMUSG00000006599_Gtf2h1_ACOCA_96446.8	79
ENSMUSG00000006599_Gtf2h1_ACOCA_96447.9	583
ENSMUSG00000006599_Gtf2h1_ACOCA_96448.10	329
ENSMUSG00000006678_Pola1_ACOCA_121614.1	91
ENSMUSG00000006678_Pola1_ACOCA_121615.2	39
ENSMUSG00000006678_Pola1_ACOCA_121616.3	283
ENSMUSG00000006678_Pola1_ACOCA_121617.4	115
ENSMUSG00000006678_Pola1_ACOCA_121618.5	34
ENSMUSG00000006678_Pola1_ACOCA_121619.6	160
ENSMUSG00000006678_Pola1_ACOCA_121620.7	2
ENSMUSG00000006678_Pola1_ACOCA_121621.8	107
ENSMUSG00000006678_Pola1_ACOCA_121622.9	48
ENSMUSG00000006678_Pola1_ACOCA_121623.10	100
ENSMUSG00000006724_Cyp27b1_ACOCA_48553.1	258
ENSMUSG00000006724_Cyp27b1_ACOCA_48554.2	894
ENSMUSG00000006724_Cyp27b1_ACOCA_48555.3	229
ENSMUSG00000006724_Cyp27b1_ACOCA_48556.4	127
ENSMUSG00000006724_Cyp27b1_ACOCA_48557.5	1106
ENSMUSG00000006724_Cyp27b1_ACOCA_48558.6	763
ENSMUSG00000006724_Cyp27b1_ACOCA_48559.7	823
ENSMUSG00000006724_Cyp27b1_ACOCA_48560.8	54
ENSMUSG00000006724_Cyp27b1_ACOCA_48561.9	176
ENSMUSG00000006724_Cyp27b1_ACOCA_48562.10	364
ENSMUSG00000006736_Tspan31_ACOCA_132991.1	302
ENSMUSG00000006736_Tspan31_ACOCA_132992.2	136
ENSMUSG00000006736_Tspan31_ACOCA_132993.3	259
ENSMUSG00000006736_Tspan31_ACOCA_132994.4	913
ENSMUSG00000006736_Tspan31_ACOCA_132995.5	125
ENSMUSG00000006736_Tspan31_ACOCA_132996.6	270
ENSMUSG00000006736_Tspan31_ACOCA_132997.7	318
ENSMUSG00000006736_Tspan31_ACOCA_132998.8	265
ENSMUSG00000006736_Tspan31_ACOCA_132999.9	186
ENSMUSG00000006736_Tspan31_ACOCA_133000.10	515
ENSMUSG00000006782_Cnp_ACOCA_115643.1	458
ENSMUSG00000006782_Cnp_ACOCA_115644.2	867
ENSMUSG00000006782_Cnp_ACOCA_115645.3	98
ENSMUSG00000006782_Cnp_ACOCA_115646.4	687
ENSMUSG00000006782_Cnp_ACOCA_115647.5	231
ENSMUSG00000006782_Cnp_ACOCA_115648.6	226
ENSMUSG00000006782_Cnp_ACOCA_115649.7	602
ENSMUSG00000006782_Cnp_ACOCA_115650.8	100
ENSMUSG00000006782_Cnp_ACOCA_115651.9	532
ENSMUSG00000006782_Cnp_ACOCA_115652.10	438
ENSMUSG00000006931_Leprel4_GEB_169371.4	25
ENSMUSG00000006931_Leprel4_GEB_169372.5	100
ENSMUSG00000006931_Leprel4_GEB_169375.8	44
ENSMUSG00000007035_Msh5_GEB_99362.4	4
ENSMUSG00000007080_Pole_ACOCA_82004.1	37
ENSMUSG00000007080_Pole_ACOCA_82005.2	85
ENSMUSG00000007080_Pole_ACOCA_82006.3	160
ENSMUSG00000007080_Pole_ACOCA_82008.5	4
ENSMUSG00000007080_Pole_ACOCA_82009.6	3
ENSMUSG00000007080_Pole_ACOCA_82010.7	167
ENSMUSG00000007080_Pole_ACOCA_82011.8	69
ENSMUSG00000007080_Pole_ACOCA_82012.9	440
ENSMUSG00000007570_Fance_ACOCA_138588.1	209
ENSMUSG00000007570_Fance_ACOCA_138589.2	365
ENSMUSG00000007570_Fance_ACOCA_138590.3	298
ENSMUSG00000007570_Fance_ACOCA_138591.4	134
ENSMUSG00000007570_Fance_ACOCA_138592.5	296
ENSMUSG00000007570_Fance_ACOCA_138593.6	198
ENSMUSG00000007570_Fance_ACOCA_138594.7	41
ENSMUSG00000007570_Fance_ACOCA_138595.8	158
ENSMUSG00000007570_Fance_ACOCA_138596.9	415
ENSMUSG00000007570_Fance_ACOCA_138597.10	352
ENSMUSG00000007659_Bcl2l1_ACOCA_136338.1	65
ENSMUSG00000007659_Bcl2l1_ACOCA_136339.2	67
ENSMUSG00000007659_Bcl2l1_ACOCA_136340.3	433
ENSMUSG00000007659_Bcl2l1_ACOCA_136341.4	107
ENSMUSG00000007659_Bcl2l1_ACOCA_136342.5	105
ENSMUSG00000007659_Bcl2l1_ACOCA_136343.6	68
ENSMUSG00000007659_Bcl2l1_ACOCA_136344.7	48
ENSMUSG00000007659_Bcl2l1_ACOCA_136345.8	141
ENSMUSG00000007659_Bcl2l1_ACOCA_136346.9	114
ENSMUSG00000007659_Bcl2l1_ACOCA_136347.10	111
ENSMUSG00000007836_Hnrnpa0_ACOCA_157611.1	314
ENSMUSG00000007836_Hnrnpa0_ACOCA_157612.2	38
ENSMUSG00000007836_Hnrnpa0_ACOCA_157613.3	198
ENSMUSG00000007836_Hnrnpa0_ACOCA_157614.4	47
ENSMUSG00000007836_Hnrnpa0_ACOCA_157615.5	319
ENSMUSG00000007836_Hnrnpa0_ACOCA_157616.6	317
ENSMUSG00000007836_Hnrnpa0_ACOCA_157617.7	239
ENSMUSG00000007836_Hnrnpa0_ACOCA_157618.8	242
ENSMUSG00000007836_Hnrnpa0_ACOCA_157619.9	241
ENSMUSG00000007836_Hnrnpa0_ACOCA_157620.10	256
ENSMUSG00000007877_Tcap_ACOCA_39675.1	512
ENSMUSG00000007877_Tcap_ACOCA_39676.2	119
ENSMUSG00000007877_Tcap_ACOCA_39677.3	430
ENSMUSG00000007877_Tcap_ACOCA_39678.4	344
ENSMUSG00000007877_Tcap_ACOCA_39679.5	250
ENSMUSG00000007877_Tcap_ACOCA_39680.6	438
ENSMUSG00000007877_Tcap_ACOCA_39681.7	620
ENSMUSG00000007877_Tcap_ACOCA_39682.8	983
ENSMUSG00000007877_Tcap_ACOCA_39683.9	134
ENSMUSG00000007877_Tcap_ACOCA_39684.10	250
ENSMUSG00000007891_Ctsd_ACOCA_208941.1	184
ENSMUSG00000007891_Ctsd_ACOCA_208942.2	468
ENSMUSG00000007891_Ctsd_ACOCA_208943.3	1056
ENSMUSG00000007891_Ctsd_ACOCA_208944.4	356
ENSMUSG00000007891_Ctsd_ACOCA_208945.5	460
ENSMUSG00000007891_Ctsd_ACOCA_208946.6	499
ENSMUSG00000007891_Ctsd_ACOCA_208947.7	296
ENSMUSG00000007891_Ctsd_ACOCA_208948.8	238
ENSMUSG00000007891_Ctsd_ACOCA_208949.9	579
ENSMUSG00000007891_Ctsd_ACOCA_208950.10	533
ENSMUSG00000007944_Ttc9b_SPB_172250.7	1
ENSMUSG00000008348_Ubc_ACOCA_154711.1	566
ENSMUSG00000008348_Ubc_ACOCA_154712.2	705
ENSMUSG00000008348_Ubc_ACOCA_154713.3	558
ENSMUSG00000008348_Ubc_ACOCA_154714.4	363
ENSMUSG00000008348_Ubc_ACOCA_154715.5	32
ENSMUSG00000008348_Ubc_ACOCA_154716.6	323
[truncated: 14,908 more rows]
