# Supplementary material for: Genome-scale CRISPR screening reveals that C3aR signaling is critical for rapid capture of fungi by macrophages
Source: PLoS Pathog. 2022 Sep 29;18(9):e1010237. doi: 10.1371/journal.ppat.1010237 (PMC9578593; doi:10.1371/journal.ppat.1010237)
Supplement: S1 Data — A ZIP archive of tables in CSV format giving counts for each sgRNA. File names indicate sub-library and experimental sample. (ZIP) [file ppat.1010237.s023.zip › DIR_MAIN/20181123_DTKPA_Hc1_counts.csv]

0None_none_ACOCA_227963.4550	6
0None_none_ACOCA_227963.4621	1
0None_none_ACOCA_227963.4721	1
0None_none_DTKPA_227963.6751	455
0None_none_DTKPA_227963.6752	331
0None_none_DTKPA_227963.6753	504
0None_none_DTKPA_227963.6754	866
0None_none_DTKPA_227963.6755	311
0None_none_DTKPA_227963.6756	494
0None_none_DTKPA_227963.6757	532
0None_none_DTKPA_227963.6758	297
0None_none_DTKPA_227963.6759	604
0None_none_DTKPA_227963.6760	572
0None_none_DTKPA_227963.6761	503
0None_none_DTKPA_227963.6762	736
0None_none_DTKPA_227963.6763	224
0None_none_DTKPA_227963.6764	264
0None_none_DTKPA_227963.6765	260
0None_none_DTKPA_227963.6766	472
0None_none_DTKPA_227963.6767	522
0None_none_DTKPA_227963.6768	577
0None_none_DTKPA_227963.6769	441
0None_none_DTKPA_227963.6770	438
0None_none_DTKPA_227963.6771	56
0None_none_DTKPA_227963.6772	159
0None_none_DTKPA_227963.6773	391
0None_none_DTKPA_227963.6774	356
0None_none_DTKPA_227963.6775	674
0None_none_DTKPA_227963.6776	453
0None_none_DTKPA_227963.6777	664
0None_none_DTKPA_227963.6778	550
0None_none_DTKPA_227963.6779	537
0None_none_DTKPA_227963.6780	584
0None_none_DTKPA_227963.6781	316
0None_none_DTKPA_227963.6782	369
0None_none_DTKPA_227963.6783	360
0None_none_DTKPA_227963.6784	686
0None_none_DTKPA_227963.6785	409
0None_none_DTKPA_227963.6786	336
0None_none_DTKPA_227963.6787	422
0None_none_DTKPA_227963.6788	183
0None_none_DTKPA_227963.6789	444
0None_none_DTKPA_227963.6790	742
0None_none_DTKPA_227963.6791	1001
0None_none_DTKPA_227963.6792	496
0None_none_DTKPA_227963.6793	315
0None_none_DTKPA_227963.6794	412
0None_none_DTKPA_227963.6795	590
0None_none_DTKPA_227963.6796	1027
0None_none_DTKPA_227963.6797	622
0None_none_DTKPA_227963.6798	447
0None_none_DTKPA_227963.6799	571
0None_none_DTKPA_227963.6800	484
0None_none_DTKPA_227963.6801	540
0None_none_DTKPA_227963.6802	239
0None_none_DTKPA_227963.6803	613
0None_none_DTKPA_227963.6804	579
0None_none_DTKPA_227963.6805	264
0None_none_DTKPA_227963.6806	530
0None_none_DTKPA_227963.6807	616
0None_none_DTKPA_227963.6808	674
0None_none_DTKPA_227963.6809	359
0None_none_DTKPA_227963.6810	337
0None_none_DTKPA_227963.6811	561
0None_none_DTKPA_227963.6812	303
0None_none_DTKPA_227963.6813	636
0None_none_DTKPA_227963.6814	606
0None_none_DTKPA_227963.6815	318
0None_none_DTKPA_227963.6816	389
0None_none_DTKPA_227963.6817	323
0None_none_DTKPA_227963.6818	504
0None_none_DTKPA_227963.6819	164
0None_none_DTKPA_227963.6820	286
0None_none_DTKPA_227963.6821	242
0None_none_DTKPA_227963.6822	346
0None_none_DTKPA_227963.6823	185
0None_none_DTKPA_227963.6824	529
0None_none_DTKPA_227963.6825	377
0None_none_DTKPA_227963.6826	552
0None_none_DTKPA_227963.6828	404
0None_none_DTKPA_227963.6829	519
0None_none_DTKPA_227963.6830	285
0None_none_DTKPA_227963.6831	457
0None_none_DTKPA_227963.6832	307
0None_none_DTKPA_227963.6833	384
0None_none_DTKPA_227963.6834	778
0None_none_DTKPA_227963.6835	834
0None_none_DTKPA_227963.6836	364
0None_none_DTKPA_227963.6837	682
0None_none_DTKPA_227963.6838	506
0None_none_DTKPA_227963.6839	581
0None_none_DTKPA_227963.6840	328
0None_none_DTKPA_227963.6841	372
0None_none_DTKPA_227963.6842	394
0None_none_DTKPA_227963.6843	199
0None_none_DTKPA_227963.6844	513
0None_none_DTKPA_227963.6845	498
0None_none_DTKPA_227963.6846	524
0None_none_DTKPA_227963.6847	206
0None_none_DTKPA_227963.6848	388
0None_none_DTKPA_227963.6849	83
0None_none_DTKPA_227963.6850	137
0None_none_DTKPA_227963.6851	337
0None_none_DTKPA_227963.6852	444
0None_none_DTKPA_227963.6853	507
0None_none_DTKPA_227963.6854	659
0None_none_DTKPA_227963.6855	411
0None_none_DTKPA_227963.6856	324
0None_none_DTKPA_227963.6857	635
0None_none_DTKPA_227963.6858	293
0None_none_DTKPA_227963.6859	539
0None_none_DTKPA_227963.6860	611
0None_none_DTKPA_227963.6861	574
0None_none_DTKPA_227963.6862	380
0None_none_DTKPA_227963.6863	352
0None_none_DTKPA_227963.6864	706
0None_none_DTKPA_227963.6865	272
0None_none_DTKPA_227963.6866	448
0None_none_DTKPA_227963.6867	359
0None_none_DTKPA_227963.6868	507
0None_none_DTKPA_227963.6869	574
0None_none_DTKPA_227963.6870	403
0None_none_DTKPA_227963.6871	467
0None_none_DTKPA_227963.6872	479
0None_none_DTKPA_227963.6873	792
0None_none_DTKPA_227963.6874	414
0None_none_DTKPA_227963.6875	545
0None_none_DTKPA_227963.6876	340
0None_none_DTKPA_227963.6877	370
0None_none_DTKPA_227963.6878	205
0None_none_DTKPA_227963.6879	341
0None_none_DTKPA_227963.6880	681
0None_none_DTKPA_227963.6881	753
0None_none_DTKPA_227963.6882	436
0None_none_DTKPA_227963.6883	678
0None_none_DTKPA_227963.6884	434
0None_none_DTKPA_227963.6885	426
0None_none_DTKPA_227963.6886	584
0None_none_DTKPA_227963.6887	328
0None_none_DTKPA_227963.6888	400
0None_none_DTKPA_227963.6889	682
0None_none_DTKPA_227963.6890	588
0None_none_DTKPA_227963.6891	537
0None_none_DTKPA_227963.6892	318
0None_none_DTKPA_227963.6893	192
0None_none_DTKPA_227963.6894	270
0None_none_DTKPA_227963.6895	537
0None_none_DTKPA_227963.6896	617
0None_none_DTKPA_227963.6897	1141
0None_none_DTKPA_227963.6898	268
0None_none_DTKPA_227963.6899	352
0None_none_DTKPA_227963.6900	457
0None_none_DTKPA_227963.6901	527
0None_none_DTKPA_227963.6902	474
0None_none_DTKPA_227963.6903	80
0None_none_DTKPA_227963.6904	450
0None_none_DTKPA_227963.6905	458
0None_none_DTKPA_227963.6906	701
0None_none_DTKPA_227963.6907	446
0None_none_DTKPA_227963.6908	577
0None_none_DTKPA_227963.6909	345
0None_none_DTKPA_227963.6910	407
0None_none_DTKPA_227963.6911	418
0None_none_DTKPA_227963.6912	177
0None_none_DTKPA_227963.6913	902
0None_none_DTKPA_227963.6914	452
0None_none_DTKPA_227963.6915	322
0None_none_DTKPA_227963.6916	131
0None_none_DTKPA_227963.6917	694
0None_none_DTKPA_227963.6918	289
0None_none_DTKPA_227963.6919	418
0None_none_DTKPA_227963.6920	492
0None_none_DTKPA_227963.6921	522
0None_none_DTKPA_227963.6922	832
0None_none_DTKPA_227963.6923	417
0None_none_DTKPA_227963.6924	566
0None_none_DTKPA_227963.6925	447
0None_none_DTKPA_227963.6926	584
0None_none_DTKPA_227963.6927	326
0None_none_DTKPA_227963.6928	176
0None_none_DTKPA_227963.6929	195
0None_none_DTKPA_227963.6930	733
0None_none_DTKPA_227963.6931	466
0None_none_DTKPA_227963.6932	578
0None_none_DTKPA_227963.6933	471
0None_none_DTKPA_227963.6934	301
0None_none_DTKPA_227963.6935	105
0None_none_DTKPA_227963.6936	398
0None_none_DTKPA_227963.6937	339
0None_none_DTKPA_227963.6938	815
0None_none_DTKPA_227963.6939	184
0None_none_DTKPA_227963.6940	421
0None_none_DTKPA_227963.6941	349
0None_none_DTKPA_227963.6942	355
0None_none_DTKPA_227963.6943	822
0None_none_DTKPA_227963.6944	368
0None_none_DTKPA_227963.6945	514
0None_none_DTKPA_227963.6946	793
0None_none_DTKPA_227963.6947	319
0None_none_DTKPA_227963.6948	357
0None_none_DTKPA_227963.6949	633
0None_none_DTKPA_227963.6950	733
0None_none_DTKPA_227963.6951	496
0None_none_DTKPA_227963.6952	362
0None_none_DTKPA_227963.6953	261
0None_none_DTKPA_227963.6954	157
0None_none_DTKPA_227963.6955	596
0None_none_DTKPA_227963.6956	417
0None_none_DTKPA_227963.6957	462
0None_none_DTKPA_227963.6958	401
0None_none_DTKPA_227963.6959	504
0None_none_DTKPA_227963.6960	514
0None_none_DTKPA_227963.6961	348
0None_none_DTKPA_227963.6962	859
0None_none_DTKPA_227963.6963	728
0None_none_DTKPA_227963.6964	522
0None_none_DTKPA_227963.6965	765
0None_none_DTKPA_227963.6966	992
0None_none_DTKPA_227963.6967	727
0None_none_DTKPA_227963.6968	273
0None_none_DTKPA_227963.6969	298
0None_none_DTKPA_227963.6970	418
0None_none_DTKPA_227963.6971	392
0None_none_DTKPA_227963.6972	324
0None_none_DTKPA_227963.6973	511
0None_none_DTKPA_227963.6974	524
0None_none_DTKPA_227963.6975	414
0None_none_DTKPA_227963.6976	500
0None_none_DTKPA_227963.6977	392
0None_none_DTKPA_227963.6978	83
0None_none_DTKPA_227963.6979	249
0None_none_DTKPA_227963.6980	348
0None_none_DTKPA_227963.6981	324
0None_none_DTKPA_227963.6982	651
0None_none_DTKPA_227963.6983	463
0None_none_DTKPA_227963.6984	316
0None_none_DTKPA_227963.6985	987
0None_none_DTKPA_227963.6986	762
0None_none_DTKPA_227963.6987	408
0None_none_DTKPA_227963.6988	419
0None_none_DTKPA_227963.6989	1063
0None_none_DTKPA_227963.6990	303
0None_none_DTKPA_227963.6991	310
0None_none_DTKPA_227963.6992	405
0None_none_DTKPA_227963.6993	366
0None_none_DTKPA_227963.6994	309
0None_none_DTKPA_227963.6995	221
0None_none_DTKPA_227963.6996	846
0None_none_DTKPA_227963.6997	471
0None_none_DTKPA_227963.6998	406
0None_none_DTKPA_227963.6999	510
0None_none_DTKPA_227963.7000	252
0None_none_DTKPA_227963.7001	716
0None_none_DTKPA_227963.7002	471
0None_none_DTKPA_227963.7003	216
0None_none_DTKPA_227963.7004	433
0None_none_DTKPA_227963.7005	459
0None_none_DTKPA_227963.7006	390
0None_none_DTKPA_227963.7007	468
0None_none_DTKPA_227963.7008	621
0None_none_DTKPA_227963.7009	762
0None_none_DTKPA_227963.7010	381
0None_none_DTKPA_227963.7011	636
0None_none_DTKPA_227963.7012	469
0None_none_DTKPA_227963.7013	686
0None_none_DTKPA_227963.7014	161
0None_none_DTKPA_227963.7015	631
0None_none_DTKPA_227963.7016	304
0None_none_DTKPA_227963.7017	350
0None_none_DTKPA_227963.7018	428
0None_none_DTKPA_227963.7019	444
0None_none_DTKPA_227963.7020	524
0None_none_DTKPA_227963.7021	268
0None_none_DTKPA_227963.7022	555
0None_none_DTKPA_227963.7023	334
0None_none_DTKPA_227963.7024	23
0None_none_DTKPA_227963.7025	380
0None_none_DTKPA_227963.7026	330
0None_none_DTKPA_227963.7027	675
0None_none_DTKPA_227963.7028	786
0None_none_DTKPA_227963.7029	361
0None_none_DTKPA_227963.7030	642
0None_none_DTKPA_227963.7031	748
0None_none_DTKPA_227963.7032	353
0None_none_DTKPA_227963.7033	368
0None_none_DTKPA_227963.7034	704
0None_none_DTKPA_227963.7035	251
0None_none_DTKPA_227963.7036	201
0None_none_DTKPA_227963.7037	628
0None_none_DTKPA_227963.7038	339
0None_none_DTKPA_227963.7039	414
0None_none_DTKPA_227963.7040	470
0None_none_DTKPA_227963.7041	818
0None_none_DTKPA_227963.7042	466
0None_none_DTKPA_227963.7043	410
0None_none_DTKPA_227963.7044	533
0None_none_DTKPA_227963.7045	967
0None_none_DTKPA_227963.7046	133
0None_none_DTKPA_227963.7047	574
0None_none_DTKPA_227963.7048	316
0None_none_DTKPA_227963.7049	506
0None_none_DTKPA_227963.7050	785
0None_none_DTKPA_227963.7051	533
0None_none_DTKPA_227963.7052	305
0None_none_DTKPA_227963.7053	834
0None_none_DTKPA_227963.7054	534
0None_none_DTKPA_227963.7055	300
0None_none_DTKPA_227963.7056	195
0None_none_DTKPA_227963.7057	265
0None_none_DTKPA_227963.7058	246
0None_none_DTKPA_227963.7059	873
0None_none_DTKPA_227963.7060	626
0None_none_DTKPA_227963.7061	238
0None_none_DTKPA_227963.7062	616
0None_none_DTKPA_227963.7063	311
0None_none_DTKPA_227963.7064	532
0None_none_DTKPA_227963.7065	163
0None_none_DTKPA_227963.7066	100
0None_none_DTKPA_227963.7067	890
0None_none_DTKPA_227963.7068	718
0None_none_DTKPA_227963.7069	95
0None_none_DTKPA_227963.7070	758
0None_none_DTKPA_227963.7071	661
0None_none_DTKPA_227963.7072	154
0None_none_DTKPA_227963.7073	505
0None_none_DTKPA_227963.7074	193
0None_none_DTKPA_227963.7075	1250
0None_none_DTKPA_227963.7076	516
0None_none_DTKPA_227963.7077	548
0None_none_DTKPA_227963.7078	333
0None_none_DTKPA_227963.7079	742
0None_none_DTKPA_227963.7080	505
0None_none_DTKPA_227963.7081	723
0None_none_DTKPA_227963.7082	374
0None_none_DTKPA_227963.7083	671
0None_none_DTKPA_227963.7084	364
0None_none_DTKPA_227963.7085	418
0None_none_DTKPA_227963.7086	308
0None_none_DTKPA_227963.7087	513
0None_none_DTKPA_227963.7088	205
0None_none_DTKPA_227963.7089	729
0None_none_DTKPA_227963.7090	433
0None_none_DTKPA_227963.7091	404
0None_none_DTKPA_227963.7092	496
0None_none_DTKPA_227963.7093	323
0None_none_DTKPA_227963.7094	517
0None_none_DTKPA_227963.7095	352
0None_none_DTKPA_227963.7096	906
0None_none_DTKPA_227963.7097	256
0None_none_DTKPA_227963.7098	383
0None_none_DTKPA_227963.7099	496
0None_none_DTKPA_227963.7100	567
0None_none_DTKPA_227963.7101	368
0None_none_DTKPA_227963.7102	894
0None_none_DTKPA_227963.7103	1082
0None_none_DTKPA_227963.7104	102
0None_none_DTKPA_227963.7105	706
0None_none_DTKPA_227963.7106	257
0None_none_DTKPA_227963.7107	518
0None_none_DTKPA_227963.7108	1156
0None_none_DTKPA_227963.7109	212
0None_none_DTKPA_227963.7110	181
0None_none_DTKPA_227963.7111	456
0None_none_DTKPA_227963.7112	468
0None_none_DTKPA_227963.7113	387
0None_none_DTKPA_227963.7114	679
0None_none_DTKPA_227963.7115	340
0None_none_DTKPA_227963.7116	713
0None_none_DTKPA_227963.7117	153
0None_none_DTKPA_227963.7118	255
0None_none_DTKPA_227963.7119	585
0None_none_DTKPA_227963.7120	601
0None_none_DTKPA_227963.7121	173
0None_none_DTKPA_227963.7122	175
0None_none_DTKPA_227963.7123	455
0None_none_DTKPA_227963.7124	373
0None_none_DTKPA_227963.7125	247
0None_none_DTKPB_227963.7139	3
0None_none_DTKPB_227963.7197	20
0None_none_DTKPB_227963.7231	14
0None_none_DTKPB_227963.7257	2
0None_none_DTKPB_227963.7294	13
0None_none_DTKPB_227963.7302	19
0None_none_DTKPB_227963.7389	12
0None_none_DTKPB_227963.7391	45
0None_none_DTKPB_227963.7411	1
0None_none_DTKPB_227963.7448	15
0None_none_GEA_227963.3473	13
0None_none_MPA_227963.4399	16
0None_none_MU1A_227963.2141	5
0None_none_MU1B_227963.908	27
0None_none_SPA_227963.5311	69
0None_none_SPA_227963.5327	26
0None_none_SPA_227963.5377	15
0None_none_SPB_227963.6043	1
0None_none_SPB_227963.6077	1
0None_none_SPB_227963.6099	1
0None_none_SPB_227963.6122	1
0None_none_SPB_227963.6149	11
0None_none_SPB_227963.6152	1
0None_none_SPB_227963.6179	1
0None_none_SPB_227963.6289	1
0None_none_SPB_227963.6291	1
0None_none_SPB_227963.6367	2
0Safe_safe_ACOCA_227963.4504	11
0Safe_safe_ACOCA_227963.4572	1
0Safe_safe_ACOCB_227963.4989	1
0Safe_safe_ACOCB_227963.5038	136
0Safe_safe_DTKPA_227963.6751	432
0Safe_safe_DTKPA_227963.6752	363
0Safe_safe_DTKPA_227963.6753	225
0Safe_safe_DTKPA_227963.6754	320
0Safe_safe_DTKPA_227963.6755	207
0Safe_safe_DTKPA_227963.6756	486
0Safe_safe_DTKPA_227963.6757	336
0Safe_safe_DTKPA_227963.6758	640
0Safe_safe_DTKPA_227963.6759	313
0Safe_safe_DTKPA_227963.6760	311
0Safe_safe_DTKPA_227963.6761	396
0Safe_safe_DTKPA_227963.6762	435
0Safe_safe_DTKPA_227963.6763	487
0Safe_safe_DTKPA_227963.6764	366
0Safe_safe_DTKPA_227963.6765	176
0Safe_safe_DTKPA_227963.6766	516
0Safe_safe_DTKPA_227963.6767	482
0Safe_safe_DTKPA_227963.6768	625
0Safe_safe_DTKPA_227963.6769	257
0Safe_safe_DTKPA_227963.6770	307
0Safe_safe_DTKPA_227963.6771	28
0Safe_safe_DTKPA_227963.6772	502
0Safe_safe_DTKPA_227963.6773	247
0Safe_safe_DTKPA_227963.6774	593
0Safe_safe_DTKPA_227963.6775	273
0Safe_safe_DTKPA_227963.6776	213
0Safe_safe_DTKPA_227963.6777	327
0Safe_safe_DTKPA_227963.6778	770
0Safe_safe_DTKPA_227963.6779	513
0Safe_safe_DTKPA_227963.6780	497
0Safe_safe_DTKPA_227963.6781	225
0Safe_safe_DTKPA_227963.6782	307
0Safe_safe_DTKPA_227963.6783	191
0Safe_safe_DTKPA_227963.6784	31
0Safe_safe_DTKPA_227963.6785	321
0Safe_safe_DTKPA_227963.6786	472
0Safe_safe_DTKPA_227963.6787	389
0Safe_safe_DTKPA_227963.6788	533
0Safe_safe_DTKPA_227963.6789	338
0Safe_safe_DTKPA_227963.6790	285
0Safe_safe_DTKPA_227963.6791	491
0Safe_safe_DTKPA_227963.6792	637
0Safe_safe_DTKPA_227963.6793	214
0Safe_safe_DTKPA_227963.6794	290
0Safe_safe_DTKPA_227963.6795	318
0Safe_safe_DTKPA_227963.6796	554
0Safe_safe_DTKPA_227963.6797	136
0Safe_safe_DTKPA_227963.6798	368
0Safe_safe_DTKPA_227963.6799	413
0Safe_safe_DTKPA_227963.6800	213
0Safe_safe_DTKPA_227963.6801	188
0Safe_safe_DTKPA_227963.6802	522
0Safe_safe_DTKPA_227963.6803	203
0Safe_safe_DTKPA_227963.6804	322
0Safe_safe_DTKPA_227963.6805	526
0Safe_safe_DTKPA_227963.6806	100
0Safe_safe_DTKPA_227963.6807	573
0Safe_safe_DTKPA_227963.6808	434
0Safe_safe_DTKPA_227963.6809	433
0Safe_safe_DTKPA_227963.6810	527
0Safe_safe_DTKPA_227963.6811	215
0Safe_safe_DTKPA_227963.6812	393
0Safe_safe_DTKPA_227963.6813	328
0Safe_safe_DTKPA_227963.6814	203
0Safe_safe_DTKPA_227963.6815	46
0Safe_safe_DTKPA_227963.6816	437
0Safe_safe_DTKPA_227963.6817	463
0Safe_safe_DTKPA_227963.6818	616
0Safe_safe_DTKPA_227963.6819	491
0Safe_safe_DTKPA_227963.6820	77
0Safe_safe_DTKPA_227963.6821	927
0Safe_safe_DTKPA_227963.6822	440
0Safe_safe_DTKPA_227963.6823	245
0Safe_safe_DTKPA_227963.6824	514
0Safe_safe_DTKPA_227963.6825	220
0Safe_safe_DTKPA_227963.6826	256
0Safe_safe_DTKPA_227963.6827	288
0Safe_safe_DTKPA_227963.6828	346
0Safe_safe_DTKPA_227963.6829	343
0Safe_safe_DTKPA_227963.6830	485
0Safe_safe_DTKPA_227963.6831	467
0Safe_safe_DTKPA_227963.6832	253
0Safe_safe_DTKPA_227963.6833	95
0Safe_safe_DTKPA_227963.6834	495
0Safe_safe_DTKPA_227963.6835	295
0Safe_safe_DTKPA_227963.6836	45
0Safe_safe_DTKPA_227963.6837	556
0Safe_safe_DTKPA_227963.6838	248
0Safe_safe_DTKPA_227963.6839	513
0Safe_safe_DTKPA_227963.6840	276
0Safe_safe_DTKPA_227963.6841	403
0Safe_safe_DTKPA_227963.6842	397
0Safe_safe_DTKPA_227963.6843	199
0Safe_safe_DTKPA_227963.6844	61
0Safe_safe_DTKPA_227963.6845	239
0Safe_safe_DTKPA_227963.6846	110
0Safe_safe_DTKPA_227963.6847	778
0Safe_safe_DTKPA_227963.6848	390
0Safe_safe_DTKPA_227963.6849	278
0Safe_safe_DTKPA_227963.6850	288
0Safe_safe_DTKPA_227963.6851	107
0Safe_safe_DTKPA_227963.6852	337
0Safe_safe_DTKPA_227963.6853	384
0Safe_safe_DTKPA_227963.6854	279
0Safe_safe_DTKPA_227963.6855	246
0Safe_safe_DTKPA_227963.6856	298
0Safe_safe_DTKPA_227963.6857	319
0Safe_safe_DTKPA_227963.6858	453
0Safe_safe_DTKPA_227963.6859	286
0Safe_safe_DTKPA_227963.6860	111
0Safe_safe_DTKPA_227963.6861	301
0Safe_safe_DTKPA_227963.6862	178
0Safe_safe_DTKPA_227963.6863	344
0Safe_safe_DTKPA_227963.6864	215
0Safe_safe_DTKPA_227963.6865	493
0Safe_safe_DTKPA_227963.6866	171
0Safe_safe_DTKPA_227963.6867	333
0Safe_safe_DTKPA_227963.6868	171
0Safe_safe_DTKPA_227963.6869	215
0Safe_safe_DTKPA_227963.6870	322
0Safe_safe_DTKPA_227963.6871	432
0Safe_safe_DTKPA_227963.6872	724
0Safe_safe_DTKPA_227963.6873	561
0Safe_safe_DTKPA_227963.6874	302
0Safe_safe_DTKPA_227963.6875	152
0Safe_safe_DTKPA_227963.6876	452
0Safe_safe_DTKPA_227963.6877	727
0Safe_safe_DTKPA_227963.6878	533
0Safe_safe_DTKPA_227963.6879	277
0Safe_safe_DTKPA_227963.6880	255
0Safe_safe_DTKPA_227963.6881	259
0Safe_safe_DTKPA_227963.6882	264
0Safe_safe_DTKPA_227963.6883	14
0Safe_safe_DTKPA_227963.6884	228
0Safe_safe_DTKPA_227963.6885	317
0Safe_safe_DTKPA_227963.6886	573
0Safe_safe_DTKPA_227963.6887	156
0Safe_safe_DTKPA_227963.6888	409
0Safe_safe_DTKPA_227963.6889	290
0Safe_safe_DTKPA_227963.6890	218
0Safe_safe_DTKPA_227963.6891	173
0Safe_safe_DTKPA_227963.6892	267
0Safe_safe_DTKPA_227963.6893	338
0Safe_safe_DTKPA_227963.6894	379
0Safe_safe_DTKPA_227963.6895	505
0Safe_safe_DTKPA_227963.6896	389
0Safe_safe_DTKPA_227963.6897	793
0Safe_safe_DTKPA_227963.6898	212
0Safe_safe_DTKPA_227963.6899	249
0Safe_safe_DTKPA_227963.6900	118
0Safe_safe_DTKPA_227963.6901	229
0Safe_safe_DTKPA_227963.6902	185
0Safe_safe_DTKPA_227963.6903	489
0Safe_safe_DTKPA_227963.6904	456
0Safe_safe_DTKPA_227963.6905	599
0Safe_safe_DTKPA_227963.6906	216
0Safe_safe_DTKPA_227963.6907	611
0Safe_safe_DTKPA_227963.6908	687
0Safe_safe_DTKPA_227963.6909	156
0Safe_safe_DTKPA_227963.6910	11
0Safe_safe_DTKPA_227963.6911	395
0Safe_safe_DTKPA_227963.6912	427
0Safe_safe_DTKPA_227963.6913	407
0Safe_safe_DTKPA_227963.6914	345
0Safe_safe_DTKPA_227963.6915	456
0Safe_safe_DTKPA_227963.6916	766
0Safe_safe_DTKPA_227963.6917	476
0Safe_safe_DTKPA_227963.6918	270
0Safe_safe_DTKPA_227963.6919	158
0Safe_safe_DTKPA_227963.6920	184
0Safe_safe_DTKPA_227963.6921	86
0Safe_safe_DTKPA_227963.6922	269
0Safe_safe_DTKPA_227963.6923	533
0Safe_safe_DTKPA_227963.6924	377
0Safe_safe_DTKPA_227963.6925	598
0Safe_safe_DTKPA_227963.6926	208
0Safe_safe_DTKPA_227963.6927	360
0Safe_safe_DTKPA_227963.6928	356
0Safe_safe_DTKPA_227963.6929	238
0Safe_safe_DTKPA_227963.6930	218
0Safe_safe_DTKPA_227963.6931	100
0Safe_safe_DTKPA_227963.6932	271
0Safe_safe_DTKPA_227963.6933	276
0Safe_safe_DTKPA_227963.6934	436
0Safe_safe_DTKPA_227963.6935	345
0Safe_safe_DTKPA_227963.6936	653
0Safe_safe_DTKPA_227963.6937	240
0Safe_safe_DTKPA_227963.6938	406
0Safe_safe_DTKPA_227963.6939	362
0Safe_safe_DTKPA_227963.6940	519
0Safe_safe_DTKPA_227963.6941	882
0Safe_safe_DTKPA_227963.6942	240
0Safe_safe_DTKPA_227963.6943	499
0Safe_safe_DTKPA_227963.6944	270
0Safe_safe_DTKPA_227963.6945	636
0Safe_safe_DTKPA_227963.6946	209
0Safe_safe_DTKPA_227963.6947	494
0Safe_safe_DTKPA_227963.6948	606
0Safe_safe_DTKPA_227963.6949	431
0Safe_safe_DTKPA_227963.6950	574
0Safe_safe_DTKPA_227963.6951	223
0Safe_safe_DTKPA_227963.6952	484
0Safe_safe_DTKPA_227963.6953	273
0Safe_safe_DTKPA_227963.6954	432
0Safe_safe_DTKPA_227963.6955	337
0Safe_safe_DTKPA_227963.6956	292
0Safe_safe_DTKPA_227963.6957	315
0Safe_safe_DTKPA_227963.6958	236
0Safe_safe_DTKPA_227963.6959	562
0Safe_safe_DTKPA_227963.6960	157
0Safe_safe_DTKPA_227963.6961	509
0Safe_safe_DTKPA_227963.6962	194
0Safe_safe_DTKPA_227963.6963	303
0Safe_safe_DTKPA_227963.6964	455
0Safe_safe_DTKPA_227963.6965	278
0Safe_safe_DTKPA_227963.6966	178
0Safe_safe_DTKPA_227963.6967	515
0Safe_safe_DTKPA_227963.6968	443
0Safe_safe_DTKPA_227963.6969	318
0Safe_safe_DTKPA_227963.6970	412
0Safe_safe_DTKPA_227963.6971	162
0Safe_safe_DTKPA_227963.6972	250
0Safe_safe_DTKPA_227963.6973	208
0Safe_safe_DTKPA_227963.6974	249
0Safe_safe_DTKPA_227963.6975	573
0Safe_safe_DTKPA_227963.6976	212
0Safe_safe_DTKPA_227963.6977	439
0Safe_safe_DTKPA_227963.6978	389
0Safe_safe_DTKPA_227963.6979	475
0Safe_safe_DTKPA_227963.6980	255
0Safe_safe_DTKPA_227963.6981	417
0Safe_safe_DTKPA_227963.6982	117
0Safe_safe_DTKPA_227963.6983	501
0Safe_safe_DTKPA_227963.6984	549
0Safe_safe_DTKPA_227963.6985	565
0Safe_safe_DTKPA_227963.6986	259
0Safe_safe_DTKPA_227963.6987	361
0Safe_safe_DTKPA_227963.6988	209
0Safe_safe_DTKPA_227963.6989	354
0Safe_safe_DTKPA_227963.6990	284
0Safe_safe_DTKPA_227963.6991	288
0Safe_safe_DTKPA_227963.6992	500
0Safe_safe_DTKPA_227963.6993	390
0Safe_safe_DTKPA_227963.6994	422
0Safe_safe_DTKPA_227963.6995	664
0Safe_safe_DTKPA_227963.6996	501
0Safe_safe_DTKPA_227963.6997	165
0Safe_safe_DTKPA_227963.6998	464
0Safe_safe_DTKPA_227963.6999	248
0Safe_safe_DTKPA_227963.7000	308
0Safe_safe_DTKPA_227963.7001	406
0Safe_safe_DTKPA_227963.7002	437
0Safe_safe_DTKPA_227963.7003	272
0Safe_safe_DTKPA_227963.7004	500
0Safe_safe_DTKPA_227963.7005	354
0Safe_safe_DTKPA_227963.7006	107
0Safe_safe_DTKPA_227963.7007	425
0Safe_safe_DTKPA_227963.7008	96
0Safe_safe_DTKPA_227963.7009	430
0Safe_safe_DTKPA_227963.7010	745
0Safe_safe_DTKPA_227963.7011	323
0Safe_safe_DTKPA_227963.7012	421
0Safe_safe_DTKPA_227963.7013	326
0Safe_safe_DTKPA_227963.7014	508
0Safe_safe_DTKPA_227963.7015	348
0Safe_safe_DTKPA_227963.7016	292
0Safe_safe_DTKPA_227963.7017	196
0Safe_safe_DTKPA_227963.7018	59
0Safe_safe_DTKPA_227963.7019	202
0Safe_safe_DTKPA_227963.7020	152
0Safe_safe_DTKPA_227963.7021	286
0Safe_safe_DTKPA_227963.7022	449
0Safe_safe_DTKPA_227963.7023	162
0Safe_safe_DTKPA_227963.7024	577
0Safe_safe_DTKPA_227963.7025	593
0Safe_safe_DTKPA_227963.7026	173
0Safe_safe_DTKPA_227963.7027	268
0Safe_safe_DTKPA_227963.7028	202
0Safe_safe_DTKPA_227963.7029	109
0Safe_safe_DTKPA_227963.7030	537
0Safe_safe_DTKPA_227963.7031	303
0Safe_safe_DTKPA_227963.7032	553
0Safe_safe_DTKPA_227963.7033	186
0Safe_safe_DTKPA_227963.7035	355
0Safe_safe_DTKPA_227963.7036	262
0Safe_safe_DTKPA_227963.7037	423
0Safe_safe_DTKPA_227963.7038	219
0Safe_safe_DTKPA_227963.7039	282
0Safe_safe_DTKPA_227963.7040	483
0Safe_safe_DTKPA_227963.7041	59
0Safe_safe_DTKPA_227963.7042	145
0Safe_safe_DTKPA_227963.7043	144
0Safe_safe_DTKPA_227963.7044	388
0Safe_safe_DTKPA_227963.7045	248
0Safe_safe_DTKPA_227963.7046	503
0Safe_safe_DTKPA_227963.7047	353
0Safe_safe_DTKPA_227963.7048	565
0Safe_safe_DTKPA_227963.7049	137
0Safe_safe_DTKPA_227963.7050	197
0Safe_safe_DTKPA_227963.7051	173
0Safe_safe_DTKPA_227963.7052	476
0Safe_safe_DTKPA_227963.7053	495
0Safe_safe_DTKPA_227963.7054	100
0Safe_safe_DTKPA_227963.7055	171
0Safe_safe_DTKPA_227963.7056	405
0Safe_safe_DTKPA_227963.7057	211
0Safe_safe_DTKPA_227963.7058	239
0Safe_safe_DTKPA_227963.7059	547
0Safe_safe_DTKPA_227963.7060	663
0Safe_safe_DTKPA_227963.7061	518
0Safe_safe_DTKPA_227963.7062	326
0Safe_safe_DTKPA_227963.7063	250
0Safe_safe_DTKPA_227963.7064	889
0Safe_safe_DTKPA_227963.7065	311
0Safe_safe_DTKPA_227963.7066	204
0Safe_safe_DTKPA_227963.7067	430
0Safe_safe_DTKPA_227963.7068	516
0Safe_safe_DTKPA_227963.7069	180
0Safe_safe_DTKPA_227963.7070	259
0Safe_safe_DTKPA_227963.7071	500
0Safe_safe_DTKPA_227963.7072	319
0Safe_safe_DTKPA_227963.7073	218
0Safe_safe_DTKPA_227963.7074	470
0Safe_safe_DTKPA_227963.7075	215
0Safe_safe_DTKPA_227963.7076	350
0Safe_safe_DTKPA_227963.7077	390
0Safe_safe_DTKPA_227963.7078	163
0Safe_safe_DTKPA_227963.7079	408
0Safe_safe_DTKPA_227963.7080	268
0Safe_safe_DTKPA_227963.7081	171
0Safe_safe_DTKPA_227963.7082	215
0Safe_safe_DTKPA_227963.7083	429
0Safe_safe_DTKPA_227963.7084	359
0Safe_safe_DTKPA_227963.7085	130
0Safe_safe_DTKPA_227963.7086	202
0Safe_safe_DTKPA_227963.7087	343
0Safe_safe_DTKPA_227963.7088	586
0Safe_safe_DTKPA_227963.7089	34
0Safe_safe_DTKPA_227963.7090	320
0Safe_safe_DTKPA_227963.7091	46
0Safe_safe_DTKPA_227963.7092	223
0Safe_safe_DTKPA_227963.7093	467
0Safe_safe_DTKPA_227963.7094	136
0Safe_safe_DTKPA_227963.7095	174
0Safe_safe_DTKPA_227963.7096	465
0Safe_safe_DTKPA_227963.7097	123
0Safe_safe_DTKPA_227963.7098	236
0Safe_safe_DTKPA_227963.7099	701
0Safe_safe_DTKPA_227963.7100	425
0Safe_safe_DTKPA_227963.7101	269
0Safe_safe_DTKPA_227963.7102	303
0Safe_safe_DTKPA_227963.7103	279
0Safe_safe_DTKPA_227963.7104	79
0Safe_safe_DTKPA_227963.7105	429
0Safe_safe_DTKPA_227963.7106	309
0Safe_safe_DTKPA_227963.7107	432
0Safe_safe_DTKPA_227963.7108	211
0Safe_safe_DTKPA_227963.7109	124
0Safe_safe_DTKPA_227963.7110	168
0Safe_safe_DTKPA_227963.7111	316
0Safe_safe_DTKPA_227963.7112	535
0Safe_safe_DTKPA_227963.7113	201
0Safe_safe_DTKPA_227963.7114	405
0Safe_safe_DTKPA_227963.7115	308
0Safe_safe_DTKPA_227963.7116	627
0Safe_safe_DTKPA_227963.7117	361
0Safe_safe_DTKPA_227963.7118	390
0Safe_safe_DTKPA_227963.7119	295
0Safe_safe_DTKPA_227963.7120	409
0Safe_safe_DTKPA_227963.7121	128
0Safe_safe_DTKPA_227963.7122	105
0Safe_safe_DTKPA_227963.7123	518
0Safe_safe_DTKPA_227963.7124	358
0Safe_safe_DTKPA_227963.7125	155
0Safe_safe_DTKPB_227963.7131	34
0Safe_safe_DTKPB_227963.7187	22
0Safe_safe_DTKPB_227963.7254	7
0Safe_safe_DTKPB_227963.7273	33
0Safe_safe_DTKPB_227963.7333	4
0Safe_safe_DTKPB_227963.7386	9
0Safe_safe_GEA_227963.3428	556
0Safe_safe_GEA_227963.3459	270
0Safe_safe_GEB_227963.3980	178
0Safe_safe_GEB_227963.4065	358
0Safe_safe_MPA_227963.4357	110
0Safe_safe_MPA_227963.4436	598
0Safe_safe_MPB_227963.5773	19
0Safe_safe_MPB_227963.5855	20
0Safe_safe_MPB_227963.5870	1
0Safe_safe_MPB_227963.5935	2
0Safe_safe_MU1A_227963.1972	1
0Safe_safe_MU1A_227963.2019	270
0Safe_safe_MU1A_227963.2025	423
0Safe_safe_MU1A_227963.2126	28
0Safe_safe_MU1B_227963.1087	28
0Safe_safe_MU1B_227963.772	173
0Safe_safe_MU2B_227963.162	1
0Safe_safe_SPA_227963.5277	178
0Safe_safe_SPA_227963.5455	1
0Safe_safe_SPA_227963.5466	240
0Safe_safe_SPA_227963.5505	1
0Safe_safe_SPA_227963.5574	7
0Safe_safe_SPA_227963.5599	343
0Safe_safe_SPB_227963.6008	1
0Safe_safe_SPB_227963.6031	1
0Safe_safe_SPB_227963.6085	1
0Safe_safe_SPB_227963.6118	1
0Safe_safe_SPB_227963.6124	1
0Safe_safe_SPB_227963.6187	1
0Safe_safe_SPB_227963.6191	1
0Safe_safe_SPB_227963.6216	1
0Safe_safe_SPB_227963.6229	10
0Safe_safe_SPB_227963.6238	1
0Safe_safe_SPB_227963.6243	1
0Safe_safe_SPB_227963.6257	51
0Safe_safe_SPB_227963.6280	1
0Safe_safe_SPB_227963.6373	1
0Safe_safe_TMMA_227963.2936	547
0Safe_safe_TMMB_227963.3034	326
0Safe_safe_U1B_227963.669	59
0Safe_safe_U2A_227963.1829	4
ENSMUSG00000000049_Apoh_DTKPA_222998.1	844
ENSMUSG00000000049_Apoh_DTKPA_222999.2	343
ENSMUSG00000000049_Apoh_DTKPA_223000.3	520
ENSMUSG00000000049_Apoh_DTKPA_223001.4	442
ENSMUSG00000000049_Apoh_DTKPA_223002.5	80
ENSMUSG00000000049_Apoh_DTKPA_223003.6	427
ENSMUSG00000000049_Apoh_DTKPA_223004.7	253
ENSMUSG00000000049_Apoh_DTKPA_223005.8	844
ENSMUSG00000000049_Apoh_DTKPA_223006.9	287
ENSMUSG00000000049_Apoh_DTKPA_223007.10	160
ENSMUSG00000000088_Cox5a_DTKPA_96975.1	326
ENSMUSG00000000088_Cox5a_DTKPA_96976.2	217
ENSMUSG00000000088_Cox5a_DTKPA_96977.3	119
ENSMUSG00000000088_Cox5a_DTKPA_96978.4	52
ENSMUSG00000000088_Cox5a_DTKPA_96979.5	40
ENSMUSG00000000088_Cox5a_DTKPA_96980.6	98
ENSMUSG00000000088_Cox5a_DTKPA_96981.7	326
ENSMUSG00000000088_Cox5a_DTKPA_96982.8	26
ENSMUSG00000000088_Cox5a_DTKPA_96983.9	256
ENSMUSG00000000088_Cox5a_DTKPA_96984.10	70
ENSMUSG00000000127_Fer_DTKPB_116314.4	1
ENSMUSG00000000149_Gna12_ACOCA_65023.7	3
ENSMUSG00000000215_Ins2_DTKPA_160711.1	898
ENSMUSG00000000215_Ins2_DTKPA_160712.2	116
ENSMUSG00000000215_Ins2_DTKPA_160713.3	395
ENSMUSG00000000215_Ins2_DTKPA_160714.4	212
ENSMUSG00000000215_Ins2_DTKPA_160715.5	255
ENSMUSG00000000215_Ins2_DTKPA_160716.6	541
ENSMUSG00000000215_Ins2_DTKPA_160717.7	294
ENSMUSG00000000215_Ins2_DTKPA_160718.8	366
ENSMUSG00000000215_Ins2_DTKPA_160719.9	277
ENSMUSG00000000215_Ins2_DTKPA_160720.10	130
ENSMUSG00000000253_Gmpr_DTKPA_31022.1	93
ENSMUSG00000000253_Gmpr_DTKPA_31023.2	639
ENSMUSG00000000253_Gmpr_DTKPA_31024.3	298
ENSMUSG00000000253_Gmpr_DTKPA_31025.4	475
ENSMUSG00000000253_Gmpr_DTKPA_31026.5	58
ENSMUSG00000000253_Gmpr_DTKPA_31027.6	311
ENSMUSG00000000253_Gmpr_DTKPA_31028.7	427
ENSMUSG00000000253_Gmpr_DTKPA_31029.8	707
ENSMUSG00000000253_Gmpr_DTKPA_31030.9	571
ENSMUSG00000000253_Gmpr_DTKPA_31031.10	502
ENSMUSG00000000263_Glra1_DTKPA_67934.1	113
ENSMUSG00000000263_Glra1_DTKPA_67935.2	472
ENSMUSG00000000263_Glra1_DTKPA_67936.3	634
ENSMUSG00000000263_Glra1_DTKPA_67937.4	136
ENSMUSG00000000263_Glra1_DTKPA_67938.5	302
ENSMUSG00000000263_Glra1_DTKPA_67939.6	259
ENSMUSG00000000263_Glra1_DTKPA_67940.7	429
ENSMUSG00000000263_Glra1_DTKPA_67941.8	252
ENSMUSG00000000263_Glra1_DTKPA_67942.9	402
ENSMUSG00000000263_Glra1_DTKPA_67943.10	312
ENSMUSG00000000276_Dgke_DTKPA_211909.1	187
ENSMUSG00000000276_Dgke_DTKPA_211910.2	123
ENSMUSG00000000276_Dgke_DTKPA_211911.3	853
ENSMUSG00000000276_Dgke_DTKPA_211912.4	135
ENSMUSG00000000276_Dgke_DTKPA_211913.5	216
ENSMUSG00000000276_Dgke_DTKPA_211914.6	196
ENSMUSG00000000276_Dgke_DTKPA_211915.7	544
ENSMUSG00000000276_Dgke_DTKPA_211916.8	400
ENSMUSG00000000276_Dgke_DTKPA_211917.9	181
ENSMUSG00000000276_Dgke_DTKPA_211918.10	135
ENSMUSG00000000278_Scpep1_DTKPA_132591.1	54
ENSMUSG00000000278_Scpep1_DTKPA_132592.2	358
ENSMUSG00000000278_Scpep1_DTKPA_132593.3	602
ENSMUSG00000000278_Scpep1_DTKPA_132594.4	304
ENSMUSG00000000278_Scpep1_DTKPA_132595.5	206
ENSMUSG00000000278_Scpep1_DTKPA_132596.6	11
ENSMUSG00000000278_Scpep1_DTKPA_132597.7	424
ENSMUSG00000000278_Scpep1_DTKPA_132598.8	385
ENSMUSG00000000278_Scpep1_DTKPA_132599.9	343
ENSMUSG00000000278_Scpep1_DTKPA_132600.10	243
ENSMUSG00000000308_Ckmt1_DTKPA_55535.1	240
ENSMUSG00000000308_Ckmt1_DTKPA_55536.2	442
ENSMUSG00000000308_Ckmt1_DTKPA_55537.3	178
ENSMUSG00000000308_Ckmt1_DTKPA_55538.4	600
ENSMUSG00000000308_Ckmt1_DTKPA_55539.5	244
ENSMUSG00000000308_Ckmt1_DTKPA_55540.6	414
ENSMUSG00000000308_Ckmt1_DTKPA_55541.7	88
ENSMUSG00000000308_Ckmt1_DTKPA_55542.8	140
ENSMUSG00000000308_Ckmt1_DTKPA_55543.9	169
ENSMUSG00000000308_Ckmt1_DTKPA_55544.10	557
ENSMUSG00000000365_Rnf17_SPA_4613.10	9
ENSMUSG00000000409_Lck_DTKPA_70149.1	315
ENSMUSG00000000409_Lck_DTKPA_70150.2	23
ENSMUSG00000000409_Lck_DTKPA_70151.3	165
ENSMUSG00000000409_Lck_DTKPA_70152.4	69
ENSMUSG00000000409_Lck_DTKPA_70153.5	282
ENSMUSG00000000409_Lck_DTKPA_70154.6	119
ENSMUSG00000000409_Lck_DTKPA_70155.7	274
ENSMUSG00000000409_Lck_DTKPA_70156.8	572
ENSMUSG00000000409_Lck_DTKPA_70157.9	496
ENSMUSG00000000409_Lck_DTKPA_70158.10	220
ENSMUSG00000000411_Tssk3_DTKPA_49153.1	148
ENSMUSG00000000411_Tssk3_DTKPA_49154.2	232
ENSMUSG00000000411_Tssk3_DTKPA_49155.3	161
ENSMUSG00000000411_Tssk3_DTKPA_49156.4	251
ENSMUSG00000000411_Tssk3_DTKPA_49157.5	487
ENSMUSG00000000411_Tssk3_DTKPA_49158.6	220
ENSMUSG00000000411_Tssk3_DTKPA_49159.7	196
ENSMUSG00000000411_Tssk3_DTKPA_49160.8	387
ENSMUSG00000000411_Tssk3_DTKPA_49161.9	494
ENSMUSG00000000411_Tssk3_DTKPA_49162.10	74
ENSMUSG00000000420_Galnt1_DTKPA_184755.1	172
ENSMUSG00000000420_Galnt1_DTKPA_184756.2	147
ENSMUSG00000000420_Galnt1_DTKPA_184757.3	214
ENSMUSG00000000420_Galnt1_DTKPA_184758.4	415
ENSMUSG00000000420_Galnt1_DTKPA_184759.5	630
ENSMUSG00000000420_Galnt1_DTKPA_184760.6	418
ENSMUSG00000000420_Galnt1_DTKPA_184761.7	356
ENSMUSG00000000420_Galnt1_DTKPA_184762.8	228
ENSMUSG00000000420_Galnt1_DTKPA_184763.9	228
ENSMUSG00000000420_Galnt1_DTKPA_184764.10	546
ENSMUSG00000000530_Acvrl1_DTKPB_220924.1	7
ENSMUSG00000000581_C1d_SPB_204045.7	1
ENSMUSG00000000628_Hk2_DTKPA_207062.1	250
ENSMUSG00000000628_Hk2_DTKPA_207063.2	412
ENSMUSG00000000628_Hk2_DTKPA_207064.3	282
ENSMUSG00000000628_Hk2_DTKPA_207065.4	395
ENSMUSG00000000628_Hk2_DTKPA_207066.5	260
ENSMUSG00000000628_Hk2_DTKPA_207067.6	156
ENSMUSG00000000628_Hk2_DTKPA_207068.7	596
ENSMUSG00000000628_Hk2_DTKPA_207069.8	99
ENSMUSG00000000628_Hk2_DTKPA_207070.9	529
ENSMUSG00000000628_Hk2_DTKPA_207071.10	550
ENSMUSG00000000794_Kcnn3_DTKPA_184635.1	337
ENSMUSG00000000794_Kcnn3_DTKPA_184636.2	397
ENSMUSG00000000794_Kcnn3_DTKPA_184637.3	481
ENSMUSG00000000794_Kcnn3_DTKPA_184638.4	839
ENSMUSG00000000794_Kcnn3_DTKPA_184639.5	220
ENSMUSG00000000794_Kcnn3_DTKPA_184640.6	501
ENSMUSG00000000794_Kcnn3_DTKPA_184641.7	290
ENSMUSG00000000794_Kcnn3_DTKPA_184642.8	294
ENSMUSG00000000794_Kcnn3_DTKPA_184643.9	408
ENSMUSG00000000794_Kcnn3_DTKPA_184644.10	237
ENSMUSG00000000804_Usp32_SPB_32385.2	1
ENSMUSG00000000805_Car4_DTKPA_32394.1	304
ENSMUSG00000000805_Car4_DTKPA_32395.2	1001
ENSMUSG00000000805_Car4_DTKPA_32396.3	296
ENSMUSG00000000805_Car4_DTKPA_32397.4	310
ENSMUSG00000000805_Car4_DTKPA_32398.5	217
ENSMUSG00000000805_Car4_DTKPA_32399.6	569
ENSMUSG00000000805_Car4_DTKPA_32400.7	294
ENSMUSG00000000805_Car4_DTKPA_32401.8	89
ENSMUSG00000000805_Car4_DTKPA_32402.9	471
ENSMUSG00000000805_Car4_DTKPA_32403.10	305
ENSMUSG00000000901_Mmp11_DTKPA_102470.1	152
ENSMUSG00000000901_Mmp11_DTKPA_102471.2	601
ENSMUSG00000000901_Mmp11_DTKPA_102472.3	868
ENSMUSG00000000901_Mmp11_DTKPA_102473.4	209
ENSMUSG00000000901_Mmp11_DTKPA_102474.5	545
ENSMUSG00000000901_Mmp11_DTKPA_102475.6	420
ENSMUSG00000000901_Mmp11_DTKPA_102476.7	567
ENSMUSG00000000901_Mmp11_DTKPA_102477.8	567
ENSMUSG00000000901_Mmp11_DTKPA_102478.9	439
ENSMUSG00000000901_Mmp11_DTKPA_102479.10	648
ENSMUSG00000000934_Top1mt_DTKPA_127156.1	506
ENSMUSG00000000934_Top1mt_DTKPA_127157.2	177
ENSMUSG00000000934_Top1mt_DTKPA_127158.3	334
ENSMUSG00000000934_Top1mt_DTKPA_127159.4	277
ENSMUSG00000000934_Top1mt_DTKPA_127160.5	439
ENSMUSG00000000934_Top1mt_DTKPA_127161.6	222
ENSMUSG00000000934_Top1mt_DTKPA_127162.7	285
ENSMUSG00000000934_Top1mt_DTKPA_127163.8	372
ENSMUSG00000000934_Top1mt_DTKPA_127164.9	402
ENSMUSG00000000934_Top1mt_DTKPA_127165.10	140
ENSMUSG00000001052_Sec24b_SPB_223999.6	12
ENSMUSG00000001138_Cnnm3_MPB_67729.6	21
ENSMUSG00000001155_Ftcd_DTKPB_9620.5	4
ENSMUSG00000001211_Agpat3_DTKPA_226181.1	486
ENSMUSG00000001211_Agpat3_DTKPA_226182.2	386
ENSMUSG00000001211_Agpat3_DTKPA_226183.3	685
ENSMUSG00000001211_Agpat3_DTKPA_226184.4	494
ENSMUSG00000001211_Agpat3_DTKPA_226185.5	332
ENSMUSG00000001211_Agpat3_DTKPA_226186.6	624
ENSMUSG00000001211_Agpat3_DTKPA_226187.7	87
ENSMUSG00000001211_Agpat3_DTKPA_226188.8	179
ENSMUSG00000001211_Agpat3_DTKPA_226189.9	441
ENSMUSG00000001211_Agpat3_DTKPA_226190.10	349
ENSMUSG00000001240_Ramp2_DTKPA_32054.1	409
ENSMUSG00000001240_Ramp2_DTKPA_32055.2	143
ENSMUSG00000001240_Ramp2_DTKPA_32056.3	189
ENSMUSG00000001240_Ramp2_DTKPA_32057.4	220
ENSMUSG00000001240_Ramp2_DTKPA_32058.5	192
ENSMUSG00000001240_Ramp2_DTKPA_32059.6	107
ENSMUSG00000001240_Ramp2_DTKPA_32060.7	175
ENSMUSG00000001240_Ramp2_DTKPA_32061.8	315
ENSMUSG00000001240_Ramp2_DTKPA_32062.9	249
ENSMUSG00000001240_Ramp2_DTKPA_32063.10	234
ENSMUSG00000001249_Hpn_DTKPA_32014.1	128
ENSMUSG00000001249_Hpn_DTKPA_32015.2	577
ENSMUSG00000001249_Hpn_DTKPA_32016.3	297
ENSMUSG00000001249_Hpn_DTKPA_32017.4	302
ENSMUSG00000001249_Hpn_DTKPA_32018.5	657
ENSMUSG00000001249_Hpn_DTKPA_32019.6	412
ENSMUSG00000001249_Hpn_DTKPA_32020.7	315
ENSMUSG00000001249_Hpn_DTKPA_32021.8	383
ENSMUSG00000001249_Hpn_DTKPA_32022.9	474
ENSMUSG00000001249_Hpn_DTKPA_32023.10	265
ENSMUSG00000001260_Gabrg1_DTKPA_201300.1	287
ENSMUSG00000001260_Gabrg1_DTKPA_201301.2	179
ENSMUSG00000001260_Gabrg1_DTKPA_201302.3	410
ENSMUSG00000001260_Gabrg1_DTKPA_201303.4	254
ENSMUSG00000001260_Gabrg1_DTKPA_201304.5	272
ENSMUSG00000001260_Gabrg1_DTKPA_201305.6	362
ENSMUSG00000001260_Gabrg1_DTKPA_201306.7	331
ENSMUSG00000001260_Gabrg1_DTKPA_201307.8	542
ENSMUSG00000001260_Gabrg1_DTKPA_201308.9	406
ENSMUSG00000001260_Gabrg1_DTKPA_201309.10	488
ENSMUSG00000001270_Ckb_DTKPA_57467.1	484
ENSMUSG00000001270_Ckb_DTKPA_57468.2	211
ENSMUSG00000001270_Ckb_DTKPA_57469.3	35
ENSMUSG00000001270_Ckb_DTKPA_57470.4	512
ENSMUSG00000001270_Ckb_DTKPA_57471.5	542
ENSMUSG00000001270_Ckb_DTKPA_57472.6	680
ENSMUSG00000001270_Ckb_DTKPA_57473.7	378
ENSMUSG00000001270_Ckb_DTKPA_57474.8	357
ENSMUSG00000001270_Ckb_DTKPA_57475.9	561
ENSMUSG00000001270_Ckb_DTKPA_57476.10	430
ENSMUSG00000001288_Rarg_DTKPA_133471.1	368
ENSMUSG00000001288_Rarg_DTKPA_133472.2	583
ENSMUSG00000001288_Rarg_DTKPA_133473.3	208
ENSMUSG00000001288_Rarg_DTKPA_133474.4	261
ENSMUSG00000001288_Rarg_DTKPA_133475.5	529
ENSMUSG00000001288_Rarg_DTKPA_133476.6	255
ENSMUSG00000001288_Rarg_DTKPA_133477.7	367
ENSMUSG00000001288_Rarg_DTKPA_133478.8	496
ENSMUSG00000001288_Rarg_DTKPA_133479.9	416
ENSMUSG00000001288_Rarg_DTKPA_133480.10	56
ENSMUSG00000001289_Pfdn5_SPB_133461.1	6
ENSMUSG00000001289_Pfdn5_SPB_133464.4	1
ENSMUSG00000001300_Efnb2_DTKPA_71006.1	125
ENSMUSG00000001300_Efnb2_DTKPA_71007.2	299
ENSMUSG00000001300_Efnb2_DTKPA_71008.3	172
ENSMUSG00000001300_Efnb2_DTKPA_71009.4	733
ENSMUSG00000001300_Efnb2_DTKPA_71010.5	58
ENSMUSG00000001300_Efnb2_DTKPA_71011.6	77
ENSMUSG00000001300_Efnb2_DTKPA_71012.7	152
ENSMUSG00000001300_Efnb2_DTKPA_71013.8	579
ENSMUSG00000001300_Efnb2_DTKPA_71014.9	315
ENSMUSG00000001630_Stk38l_DTKPA_188089.1	184
ENSMUSG00000001630_Stk38l_DTKPA_188090.2	326
ENSMUSG00000001630_Stk38l_DTKPA_188091.3	168
ENSMUSG00000001630_Stk38l_DTKPA_188092.4	262
ENSMUSG00000001630_Stk38l_DTKPA_188093.5	160
ENSMUSG00000001630_Stk38l_DTKPA_188094.6	49
ENSMUSG00000001630_Stk38l_DTKPA_188095.7	158
ENSMUSG00000001630_Stk38l_DTKPA_188096.8	192
ENSMUSG00000001630_Stk38l_DTKPA_188097.9	405
ENSMUSG00000001630_Stk38l_DTKPA_188098.10	409
ENSMUSG00000001670_Tat_DTKPA_68829.1	120
ENSMUSG00000001670_Tat_DTKPA_68830.2	355
ENSMUSG00000001670_Tat_DTKPA_68831.3	87
ENSMUSG00000001670_Tat_DTKPA_68832.4	357
ENSMUSG00000001670_Tat_DTKPA_68833.5	280
ENSMUSG00000001670_Tat_DTKPA_68834.6	222
ENSMUSG00000001670_Tat_DTKPA_68835.7	444
ENSMUSG00000001670_Tat_DTKPA_68836.8	395
ENSMUSG00000001670_Tat_DTKPA_68837.9	172
ENSMUSG00000001670_Tat_DTKPA_68838.10	421
ENSMUSG00000001729_Akt1_DTKPA_150824.1	226
ENSMUSG00000001729_Akt1_DTKPA_150825.2	542
ENSMUSG00000001729_Akt1_DTKPA_150826.3	483
ENSMUSG00000001729_Akt1_DTKPA_150827.4	500
ENSMUSG00000001729_Akt1_DTKPA_150828.5	191
ENSMUSG00000001729_Akt1_DTKPA_150829.6	422
ENSMUSG00000001729_Akt1_DTKPA_150830.7	235
ENSMUSG00000001729_Akt1_DTKPA_150831.8	408
ENSMUSG00000001729_Akt1_DTKPA_150832.9	328
ENSMUSG00000001729_Akt1_DTKPA_150833.10	218
ENSMUSG00000001783_Rtcb_DTKPA_99663.1	21
ENSMUSG00000001783_Rtcb_DTKPA_99665.3	105
ENSMUSG00000001783_Rtcb_DTKPA_99666.4	64
ENSMUSG00000001783_Rtcb_DTKPA_99667.5	125
ENSMUSG00000001783_Rtcb_DTKPA_99668.6	111
ENSMUSG00000001783_Rtcb_DTKPA_99669.7	18
ENSMUSG00000001783_Rtcb_DTKPA_99670.8	77
ENSMUSG00000001783_Rtcb_DTKPA_99671.9	43
ENSMUSG00000001783_Rtcb_DTKPA_99672.10	98
ENSMUSG00000001985_Grik3_DTKPA_147193.1	430
ENSMUSG00000001985_Grik3_DTKPA_147194.2	728
ENSMUSG00000001985_Grik3_DTKPA_147195.3	202
ENSMUSG00000001985_Grik3_DTKPA_147196.4	349
ENSMUSG00000001985_Grik3_DTKPA_147197.5	568
ENSMUSG00000001985_Grik3_DTKPA_147198.6	276
ENSMUSG00000001985_Grik3_DTKPA_147199.7	371
ENSMUSG00000001985_Grik3_DTKPA_147200.8	586
ENSMUSG00000001985_Grik3_DTKPA_147201.9	30
ENSMUSG00000001985_Grik3_DTKPA_147202.10	365
ENSMUSG00000002010_Idh3g_DTKPA_113612.1	109
ENSMUSG00000002010_Idh3g_DTKPA_113613.2	55
ENSMUSG00000002010_Idh3g_DTKPA_113614.3	404
ENSMUSG00000002010_Idh3g_DTKPA_113615.4	331
ENSMUSG00000002010_Idh3g_DTKPA_113616.5	83
ENSMUSG00000002010_Idh3g_DTKPA_113617.6	525
ENSMUSG00000002010_Idh3g_DTKPA_113618.7	576
ENSMUSG00000002010_Idh3g_DTKPA_113619.8	189
ENSMUSG00000002010_Idh3g_DTKPA_113620.9	64
ENSMUSG00000002010_Idh3g_DTKPA_113621.10	386
ENSMUSG00000002033_Cd3g_DTKPA_102630.1	239
ENSMUSG00000002033_Cd3g_DTKPA_102631.2	185
ENSMUSG00000002033_Cd3g_DTKPA_102632.3	329
ENSMUSG00000002033_Cd3g_DTKPA_102633.4	592
ENSMUSG00000002033_Cd3g_DTKPA_102634.5	280
ENSMUSG00000002033_Cd3g_DTKPA_102635.6	416
ENSMUSG00000002033_Cd3g_DTKPA_102636.7	184
ENSMUSG00000002033_Cd3g_DTKPA_102637.8	502
ENSMUSG00000002033_Cd3g_DTKPA_102638.9	409
ENSMUSG00000002033_Cd3g_DTKPA_102639.10	476
ENSMUSG00000002043_Trappc6a_DTKPA_88405.1	835
ENSMUSG00000002043_Trappc6a_DTKPA_88406.2	253
ENSMUSG00000002043_Trappc6a_DTKPA_88407.3	342
ENSMUSG00000002043_Trappc6a_DTKPA_88408.4	123
ENSMUSG00000002043_Trappc6a_DTKPA_88409.5	166
ENSMUSG00000002043_Trappc6a_DTKPA_88410.6	244
ENSMUSG00000002043_Trappc6a_DTKPA_88411.7	390
ENSMUSG00000002043_Trappc6a_DTKPA_88412.8	162
ENSMUSG00000002043_Trappc6a_DTKPA_88413.9	378
ENSMUSG00000002043_Trappc6a_DTKPA_88414.10	185
ENSMUSG00000002103_Acp2_DTKPA_40255.1	154
ENSMUSG00000002103_Acp2_DTKPA_40256.2	720
ENSMUSG00000002103_Acp2_DTKPA_40257.3	183
ENSMUSG00000002103_Acp2_DTKPA_40258.4	378
ENSMUSG00000002103_Acp2_DTKPA_40259.5	397
ENSMUSG00000002103_Acp2_DTKPA_40260.6	740
ENSMUSG00000002103_Acp2_DTKPA_40261.7	420
ENSMUSG00000002103_Acp2_DTKPA_40262.8	432
ENSMUSG00000002103_Acp2_DTKPA_40263.9	382
ENSMUSG00000002103_Acp2_DTKPA_40264.10	300
ENSMUSG00000002104_Rapsn_SPB_40227.3	1
ENSMUSG00000002250_Ppard_DTKPA_83474.1	54
ENSMUSG00000002250_Ppard_DTKPA_83475.2	190
ENSMUSG00000002250_Ppard_DTKPA_83476.3	214
ENSMUSG00000002250_Ppard_DTKPA_83477.4	321
ENSMUSG00000002250_Ppard_DTKPA_83478.5	415
ENSMUSG00000002250_Ppard_DTKPA_83479.6	683
ENSMUSG00000002250_Ppard_DTKPA_83480.7	358
ENSMUSG00000002250_Ppard_DTKPA_83481.8	359
ENSMUSG00000002250_Ppard_DTKPA_83482.9	572
ENSMUSG00000002250_Ppard_DTKPA_83483.10	686
ENSMUSG00000002308_Cd320_TMMB_127624.6	5
ENSMUSG00000002341_Ncan_DTKPA_10446.1	317
ENSMUSG00000002341_Ncan_DTKPA_10447.2	212
ENSMUSG00000002341_Ncan_DTKPA_10448.3	425
ENSMUSG00000002341_Ncan_DTKPA_10449.4	374
ENSMUSG00000002341_Ncan_DTKPA_10450.5	446
ENSMUSG00000002341_Ncan_DTKPA_10451.6	339
ENSMUSG00000002341_Ncan_DTKPA_10452.7	446
ENSMUSG00000002341_Ncan_DTKPA_10453.8	499
ENSMUSG00000002341_Ncan_DTKPA_10454.9	377
ENSMUSG00000002341_Ncan_DTKPA_10455.10	285
ENSMUSG00000002379_Ndufa11_DTKPA_223427.1	161
ENSMUSG00000002379_Ndufa11_DTKPA_223428.2	141
ENSMUSG00000002379_Ndufa11_DTKPA_223429.3	58
ENSMUSG00000002379_Ndufa11_DTKPA_223430.4	53
ENSMUSG00000002379_Ndufa11_DTKPA_223431.5	136
ENSMUSG00000002379_Ndufa11_DTKPA_223432.6	41
ENSMUSG00000002379_Ndufa11_DTKPA_223433.7	157
ENSMUSG00000002379_Ndufa11_DTKPA_223434.8	44
ENSMUSG00000002379_Ndufa11_DTKPA_223435.9	176
ENSMUSG00000002379_Ndufa11_DTKPA_223436.10	178
ENSMUSG00000002413_Braf_DTKPA_93707.1	257
ENSMUSG00000002413_Braf_DTKPA_93708.2	577
ENSMUSG00000002413_Braf_DTKPA_93709.3	82
ENSMUSG00000002413_Braf_DTKPA_93710.4	118
ENSMUSG00000002413_Braf_DTKPA_93711.5	398
ENSMUSG00000002413_Braf_DTKPA_93712.6	315
ENSMUSG00000002413_Braf_DTKPA_93713.7	302
ENSMUSG00000002413_Braf_DTKPA_93714.8	77
ENSMUSG00000002413_Braf_DTKPA_93715.9	195
ENSMUSG00000002413_Braf_DTKPA_93716.10	423
ENSMUSG00000002588_Pon1_DTKPA_223764.1	377
ENSMUSG00000002588_Pon1_DTKPA_223765.2	198
ENSMUSG00000002588_Pon1_DTKPA_223766.3	243
ENSMUSG00000002588_Pon1_DTKPA_223767.4	235
ENSMUSG00000002588_Pon1_DTKPA_223768.5	434
ENSMUSG00000002588_Pon1_DTKPA_223769.6	527
ENSMUSG00000002588_Pon1_DTKPA_223770.7	626
ENSMUSG00000002588_Pon1_DTKPA_223771.8	407
ENSMUSG00000002588_Pon1_DTKPA_223772.9	148
ENSMUSG00000002588_Pon1_DTKPA_223773.10	593
ENSMUSG00000002625_Akap8l_DTKPA_96815.1	474
ENSMUSG00000002625_Akap8l_DTKPA_96816.2	788
ENSMUSG00000002625_Akap8l_DTKPA_96817.3	273
ENSMUSG00000002625_Akap8l_DTKPA_96818.4	309
ENSMUSG00000002625_Akap8l_DTKPA_96819.5	647
ENSMUSG00000002625_Akap8l_DTKPA_96820.6	382
ENSMUSG00000002625_Akap8l_DTKPA_96821.7	180
ENSMUSG00000002625_Akap8l_DTKPA_96822.8	321
ENSMUSG00000002625_Akap8l_DTKPA_96823.9	360
ENSMUSG00000002625_Akap8l_DTKPA_96824.10	602
ENSMUSG00000002660_Clpp_DTKPA_214465.1	209
ENSMUSG00000002660_Clpp_DTKPA_214466.2	266
ENSMUSG00000002660_Clpp_DTKPA_214467.3	509
ENSMUSG00000002660_Clpp_DTKPA_214468.4	104
ENSMUSG00000002660_Clpp_DTKPA_214469.5	233
ENSMUSG00000002660_Clpp_DTKPA_214470.6	34
ENSMUSG00000002660_Clpp_DTKPA_214471.7	321
ENSMUSG00000002660_Clpp_DTKPA_214472.8	229
ENSMUSG00000002660_Clpp_DTKPA_214473.9	116
ENSMUSG00000002660_Clpp_DTKPA_214474.10	376
ENSMUSG00000002769_Gnmt_DTKPA_167072.1	406
ENSMUSG00000002769_Gnmt_DTKPA_167073.2	235
ENSMUSG00000002769_Gnmt_DTKPA_167074.3	667
ENSMUSG00000002769_Gnmt_DTKPA_167075.4	567
ENSMUSG00000002769_Gnmt_DTKPA_167076.5	509
ENSMUSG00000002769_Gnmt_DTKPA_167077.6	283
ENSMUSG00000002769_Gnmt_DTKPA_167078.7	769
ENSMUSG00000002769_Gnmt_DTKPA_167079.8	130
ENSMUSG00000002769_Gnmt_DTKPA_167080.9	175
ENSMUSG00000002769_Gnmt_DTKPA_167081.10	3
ENSMUSG00000002771_Grin2d_DTKPA_23782.1	304
ENSMUSG00000002771_Grin2d_DTKPA_23783.2	200
ENSMUSG00000002771_Grin2d_DTKPA_23784.3	328
ENSMUSG00000002771_Grin2d_DTKPA_23785.4	391
ENSMUSG00000002771_Grin2d_DTKPA_23786.5	814
ENSMUSG00000002771_Grin2d_DTKPA_23787.6	511
ENSMUSG00000002771_Grin2d_DTKPA_23788.7	186
ENSMUSG00000002771_Grin2d_DTKPA_23789.8	334
ENSMUSG00000002771_Grin2d_DTKPA_23790.9	368
ENSMUSG00000002771_Grin2d_DTKPA_23791.10	194
ENSMUSG00000002908_Kcnn1_DTKPA_195704.1	396
ENSMUSG00000002908_Kcnn1_DTKPA_195705.2	514
ENSMUSG00000002908_Kcnn1_DTKPA_195706.3	291
ENSMUSG00000002908_Kcnn1_DTKPA_195707.4	536
ENSMUSG00000002908_Kcnn1_DTKPA_195708.5	255
ENSMUSG00000002908_Kcnn1_DTKPA_195709.6	328
ENSMUSG00000002908_Kcnn1_DTKPA_195710.7	178
ENSMUSG00000002908_Kcnn1_DTKPA_195711.8	294
ENSMUSG00000002908_Kcnn1_DTKPA_195712.9	223
ENSMUSG00000002908_Kcnn1_DTKPA_195713.10	498
ENSMUSG00000002963_Pnkp_DTKPA_136792.1	15
ENSMUSG00000002963_Pnkp_DTKPA_136793.2	53
ENSMUSG00000002963_Pnkp_DTKPA_136794.3	9
ENSMUSG00000002963_Pnkp_DTKPA_136795.4	60
ENSMUSG00000002963_Pnkp_DTKPA_136796.5	7
ENSMUSG00000002963_Pnkp_DTKPA_136797.6	52
ENSMUSG00000002963_Pnkp_DTKPA_136798.7	43
ENSMUSG00000002963_Pnkp_DTKPA_136799.8	134
ENSMUSG00000002963_Pnkp_DTKPA_136800.9	121
ENSMUSG00000002963_Pnkp_DTKPA_136801.10	39
ENSMUSG00000002985_Apoe_DTKPA_203949.1	323
ENSMUSG00000002985_Apoe_DTKPA_203950.2	330
ENSMUSG00000002985_Apoe_DTKPA_203951.3	662
ENSMUSG00000002985_Apoe_DTKPA_203952.4	117
ENSMUSG00000002985_Apoe_DTKPA_203953.5	242
ENSMUSG00000002985_Apoe_DTKPA_203954.6	324
ENSMUSG00000002985_Apoe_DTKPA_203955.7	295
ENSMUSG00000002985_Apoe_DTKPA_203956.8	390
ENSMUSG00000002985_Apoe_DTKPA_203957.9	1069
ENSMUSG00000002985_Apoe_DTKPA_203958.10	628
ENSMUSG00000002997_Prkar2b_DTKPA_60205.1	524
ENSMUSG00000002997_Prkar2b_DTKPA_60206.2	426
ENSMUSG00000002997_Prkar2b_DTKPA_60207.3	338
ENSMUSG00000002997_Prkar2b_DTKPA_60208.4	441
ENSMUSG00000002997_Prkar2b_DTKPA_60209.5	176
ENSMUSG00000002997_Prkar2b_DTKPA_60210.6	389
ENSMUSG00000002997_Prkar2b_DTKPA_60211.7	28
ENSMUSG00000002997_Prkar2b_DTKPA_60212.8	219
ENSMUSG00000002997_Prkar2b_DTKPA_60213.9	252
ENSMUSG00000002997_Prkar2b_DTKPA_60214.10	571
ENSMUSG00000003031_Cdkn1b_DTKPA_12515.1	631
ENSMUSG00000003031_Cdkn1b_DTKPA_12516.2	384
ENSMUSG00000003031_Cdkn1b_DTKPA_12517.3	240
ENSMUSG00000003031_Cdkn1b_DTKPA_12518.4	434
ENSMUSG00000003031_Cdkn1b_DTKPA_12519.5	1010
ENSMUSG00000003031_Cdkn1b_DTKPA_12520.6	553
ENSMUSG00000003031_Cdkn1b_DTKPA_12521.7	562
ENSMUSG00000003031_Cdkn1b_DTKPA_12522.8	258
ENSMUSG00000003031_Cdkn1b_DTKPA_12523.9	524
ENSMUSG00000003031_Cdkn1b_DTKPA_12524.10	286
ENSMUSG00000003053_Cyp2c29_DTKPA_189586.1	690
ENSMUSG00000003053_Cyp2c29_DTKPA_189587.2	136
ENSMUSG00000003053_Cyp2c29_DTKPA_189588.3	150
ENSMUSG00000003053_Cyp2c29_DTKPA_189589.4	255
ENSMUSG00000003053_Cyp2c29_DTKPA_189590.5	516
ENSMUSG00000003053_Cyp2c29_DTKPA_189591.6	468
ENSMUSG00000003053_Cyp2c29_DTKPA_189592.7	341
ENSMUSG00000003053_Cyp2c29_DTKPA_189593.8	266
ENSMUSG00000003053_Cyp2c29_DTKPA_189594.9	352
ENSMUSG00000003053_Cyp2c29_DTKPA_189595.10	290
ENSMUSG00000003099_Ppp5c_DTKPB_78944.5	5
ENSMUSG00000003131_Pafah1b2_ACOCB_118624.3	14
ENSMUSG00000003199_Mpnd_SPB_67404.1	1
ENSMUSG00000003269_Cyth2_DTKPA_209432.1	66
ENSMUSG00000003269_Cyth2_DTKPA_209433.2	333
ENSMUSG00000003269_Cyth2_DTKPA_209434.3	329
ENSMUSG00000003269_Cyth2_DTKPA_209435.4	462
ENSMUSG00000003269_Cyth2_DTKPA_209436.5	508
ENSMUSG00000003269_Cyth2_DTKPA_209437.6	284
ENSMUSG00000003269_Cyth2_DTKPA_209438.7	252
ENSMUSG00000003269_Cyth2_DTKPA_209439.8	401
ENSMUSG00000003269_Cyth2_DTKPA_209440.9	173
ENSMUSG00000003269_Cyth2_DTKPA_209441.10	251
ENSMUSG00000003283_Hck_DTKPA_118579.1	224
ENSMUSG00000003283_Hck_DTKPA_118580.2	349
ENSMUSG00000003283_Hck_DTKPA_118581.3	164
ENSMUSG00000003283_Hck_DTKPA_118582.4	268
ENSMUSG00000003283_Hck_DTKPA_118583.5	177
ENSMUSG00000003283_Hck_DTKPA_118584.6	385
ENSMUSG00000003283_Hck_DTKPA_118585.7	322
ENSMUSG00000003283_Hck_DTKPA_118586.8	195
ENSMUSG00000003283_Hck_DTKPA_118587.9	263
ENSMUSG00000003283_Hck_DTKPA_118588.10	34
ENSMUSG00000003309_Ap1m2_SPB_57105.8	1
ENSMUSG00000003345_Csnk1g2_DTKPA_166533.1	985
ENSMUSG00000003345_Csnk1g2_DTKPA_166534.2	236
ENSMUSG00000003345_Csnk1g2_DTKPA_166535.3	322
ENSMUSG00000003345_Csnk1g2_DTKPA_166536.4	195
ENSMUSG00000003345_Csnk1g2_DTKPA_166537.5	310
ENSMUSG00000003345_Csnk1g2_DTKPA_166538.6	275
ENSMUSG00000003345_Csnk1g2_DTKPA_166539.7	712
ENSMUSG00000003345_Csnk1g2_DTKPA_166540.8	334
ENSMUSG00000003345_Csnk1g2_DTKPA_166541.9	307
ENSMUSG00000003345_Csnk1g2_DTKPA_166542.10	313
ENSMUSG00000003352_Cacnb3_DTKPA_82104.1	389
ENSMUSG00000003352_Cacnb3_DTKPA_82105.2	251
ENSMUSG00000003352_Cacnb3_DTKPA_82106.3	289
ENSMUSG00000003352_Cacnb3_DTKPA_82107.4	510
ENSMUSG00000003352_Cacnb3_DTKPA_82108.5	31
ENSMUSG00000003352_Cacnb3_DTKPA_82109.6	493
ENSMUSG00000003352_Cacnb3_DTKPA_82110.7	763
ENSMUSG00000003352_Cacnb3_DTKPA_82111.8	463
ENSMUSG00000003352_Cacnb3_DTKPA_82112.9	296
ENSMUSG00000003352_Cacnb3_DTKPA_82113.10	378
ENSMUSG00000003378_Grik5_DTKPA_23442.1	145
ENSMUSG00000003378_Grik5_DTKPA_23443.2	367
ENSMUSG00000003378_Grik5_DTKPA_23444.3	331
ENSMUSG00000003378_Grik5_DTKPA_23445.4	345
ENSMUSG00000003378_Grik5_DTKPA_23446.5	152
ENSMUSG00000003378_Grik5_DTKPA_23447.6	310
ENSMUSG00000003378_Grik5_DTKPA_23448.7	418
ENSMUSG00000003378_Grik5_DTKPA_23449.8	249
ENSMUSG00000003378_Grik5_DTKPA_23450.9	552
ENSMUSG00000003378_Grik5_DTKPA_23451.10	326
ENSMUSG00000003382_Etv3_GEB_64504.5	34
ENSMUSG00000003421_Nosip_SPB_208354.4	6
ENSMUSG00000003518_Dusp3_DTKPB_112316.6	11
ENSMUSG00000003527_Dgcr14_DTKPA_28028.1	221
ENSMUSG00000003527_Dgcr14_DTKPA_28029.2	71
ENSMUSG00000003527_Dgcr14_DTKPA_28030.3	106
ENSMUSG00000003527_Dgcr14_DTKPA_28031.4	114
ENSMUSG00000003527_Dgcr14_DTKPA_28032.5	72
ENSMUSG00000003527_Dgcr14_DTKPA_28033.6	78
ENSMUSG00000003527_Dgcr14_DTKPA_28034.7	104
ENSMUSG00000003527_Dgcr14_DTKPA_28035.8	84
ENSMUSG00000003527_Dgcr14_DTKPA_28036.9	424
ENSMUSG00000003527_Dgcr14_DTKPA_28037.10	173
ENSMUSG00000003534_Ddr1_DTKPA_171556.1	436
ENSMUSG00000003534_Ddr1_DTKPA_171557.2	204
ENSMUSG00000003534_Ddr1_DTKPA_171558.3	695
ENSMUSG00000003534_Ddr1_DTKPA_171559.4	233
ENSMUSG00000003534_Ddr1_DTKPA_171560.5	544
ENSMUSG00000003534_Ddr1_DTKPA_171561.6	378
ENSMUSG00000003534_Ddr1_DTKPA_171562.7	222
ENSMUSG00000003534_Ddr1_DTKPA_171563.8	671
ENSMUSG00000003534_Ddr1_DTKPA_171564.9	319
ENSMUSG00000003534_Ddr1_DTKPA_171565.10	355
ENSMUSG00000003585_Sec14l2_DTKPA_189346.1	170
ENSMUSG00000003585_Sec14l2_DTKPA_189347.2	354
ENSMUSG00000003585_Sec14l2_DTKPA_189348.3	632
ENSMUSG00000003585_Sec14l2_DTKPA_189349.4	273
ENSMUSG00000003585_Sec14l2_DTKPA_189350.5	399
ENSMUSG00000003585_Sec14l2_DTKPA_189351.6	162
ENSMUSG00000003585_Sec14l2_DTKPA_189352.7	265
ENSMUSG00000003585_Sec14l2_DTKPA_189353.8	574
ENSMUSG00000003585_Sec14l2_DTKPA_189354.9	257
ENSMUSG00000003585_Sec14l2_DTKPA_189355.10	262
ENSMUSG00000003660_Snrnp200_SPB_88324.10	1
ENSMUSG00000003752_Itpkc_DTKPA_111010.1	512
ENSMUSG00000003752_Itpkc_DTKPA_111011.2	471
ENSMUSG00000003752_Itpkc_DTKPA_111012.3	291
ENSMUSG00000003752_Itpkc_DTKPA_111013.4	464
ENSMUSG00000003752_Itpkc_DTKPA_111014.5	264
ENSMUSG00000003752_Itpkc_DTKPA_111015.6	407
ENSMUSG00000003752_Itpkc_DTKPA_111016.7	205
ENSMUSG00000003752_Itpkc_DTKPA_111017.8	336
ENSMUSG00000003752_Itpkc_DTKPA_111018.9	376
ENSMUSG00000003752_Itpkc_DTKPA_111019.10	483
ENSMUSG00000003779_Kif20a_SPB_51467.9	1
ENSMUSG00000003779_Kif20a_SPB_51468.10	1
ENSMUSG00000003809_Gcdh_DTKPA_59808.1	313
ENSMUSG00000003809_Gcdh_DTKPA_59809.2	456
ENSMUSG00000003809_Gcdh_DTKPA_59810.3	156
ENSMUSG00000003809_Gcdh_DTKPA_59811.4	86
ENSMUSG00000003809_Gcdh_DTKPA_59812.5	269
ENSMUSG00000003809_Gcdh_DTKPA_59813.6	527
ENSMUSG00000003809_Gcdh_DTKPA_59814.7	115
ENSMUSG00000003809_Gcdh_DTKPA_59815.8	336
ENSMUSG00000003809_Gcdh_DTKPA_59816.9	329
ENSMUSG00000003809_Gcdh_DTKPA_59817.10	471
ENSMUSG00000003810_Mast2_DTKPA_144777.1	690
ENSMUSG00000003810_Mast2_DTKPA_144778.2	197
ENSMUSG00000003810_Mast2_DTKPA_144779.3	211
ENSMUSG00000003810_Mast2_DTKPA_144780.4	224
ENSMUSG00000003810_Mast2_DTKPA_144781.5	400
ENSMUSG00000003810_Mast2_DTKPA_144782.6	650
ENSMUSG00000003810_Mast2_DTKPA_144783.7	447
ENSMUSG00000003810_Mast2_DTKPA_144784.8	296
ENSMUSG00000003810_Mast2_DTKPA_144785.9	176
ENSMUSG00000003810_Mast2_DTKPA_144786.10	190
ENSMUSG00000003814_Calr_DTKPB_144767.1	2
ENSMUSG00000003849_Nqo1_DTKPA_177814.1	563
ENSMUSG00000003849_Nqo1_DTKPA_177815.2	236
ENSMUSG00000003849_Nqo1_DTKPA_177816.3	339
ENSMUSG00000003849_Nqo1_DTKPA_177817.4	289
ENSMUSG00000003849_Nqo1_DTKPA_177818.5	144
ENSMUSG00000003849_Nqo1_DTKPA_177819.6	868
ENSMUSG00000003849_Nqo1_DTKPA_177820.7	236
ENSMUSG00000003849_Nqo1_DTKPA_177821.8	171
ENSMUSG00000003849_Nqo1_DTKPA_177822.9	252
ENSMUSG00000003849_Nqo1_DTKPA_177823.10	367
ENSMUSG00000003863_Ppfia3_DTKPA_118439.1	121
ENSMUSG00000003863_Ppfia3_DTKPA_118440.2	263
ENSMUSG00000003863_Ppfia3_DTKPA_118441.3	461
ENSMUSG00000003863_Ppfia3_DTKPA_118442.4	227
ENSMUSG00000003863_Ppfia3_DTKPA_118443.5	306
ENSMUSG00000003863_Ppfia3_DTKPA_118444.6	440
ENSMUSG00000003863_Ppfia3_DTKPA_118445.7	480
ENSMUSG00000003863_Ppfia3_DTKPA_118446.8	430
ENSMUSG00000003863_Ppfia3_DTKPA_118447.9	386
ENSMUSG00000003863_Ppfia3_DTKPA_118448.10	261
ENSMUSG00000004070_Hmox2_DTKPA_20292.1	98
ENSMUSG00000004070_Hmox2_DTKPA_20293.2	253
ENSMUSG00000004070_Hmox2_DTKPA_20294.3	134
ENSMUSG00000004070_Hmox2_DTKPA_20295.4	656
ENSMUSG00000004070_Hmox2_DTKPA_20296.5	122
ENSMUSG00000004070_Hmox2_DTKPA_20297.6	361
ENSMUSG00000004070_Hmox2_DTKPA_20298.7	199
ENSMUSG00000004070_Hmox2_DTKPA_20299.8	428
ENSMUSG00000004070_Hmox2_DTKPA_20300.9	166
ENSMUSG00000004070_Hmox2_DTKPA_20301.10	313
ENSMUSG00000004113_Cacna1b_DTKPA_84334.1	337
ENSMUSG00000004113_Cacna1b_DTKPA_84335.2	724
ENSMUSG00000004113_Cacna1b_DTKPA_84336.3	281
ENSMUSG00000004113_Cacna1b_DTKPA_84337.4	90
ENSMUSG00000004113_Cacna1b_DTKPA_84338.5	373
ENSMUSG00000004113_Cacna1b_DTKPA_84339.6	300
ENSMUSG00000004113_Cacna1b_DTKPA_84340.7	431
ENSMUSG00000004113_Cacna1b_DTKPA_84341.8	296
ENSMUSG00000004113_Cacna1b_DTKPA_84342.9	420
ENSMUSG00000004113_Cacna1b_DTKPA_84343.10	153
ENSMUSG00000004221_Ikbkg_DTKPA_212106.1	280
ENSMUSG00000004221_Ikbkg_DTKPA_212107.2	35
ENSMUSG00000004221_Ikbkg_DTKPA_212108.3	61
ENSMUSG00000004221_Ikbkg_DTKPA_212109.4	67
ENSMUSG00000004221_Ikbkg_DTKPA_212110.5	6
ENSMUSG00000004221_Ikbkg_DTKPA_212111.6	5
ENSMUSG00000004221_Ikbkg_DTKPA_212112.7	1
ENSMUSG00000004221_Ikbkg_DTKPA_212113.8	6
ENSMUSG00000004221_Ikbkg_DTKPA_212114.9	140
ENSMUSG00000004221_Ikbkg_DTKPA_212115.10	3
ENSMUSG00000004266_Ptpn6_DTKPA_102510.1	414
ENSMUSG00000004266_Ptpn6_DTKPA_102511.2	456
ENSMUSG00000004266_Ptpn6_DTKPA_102512.3	276
ENSMUSG00000004266_Ptpn6_DTKPA_102513.4	380
ENSMUSG00000004266_Ptpn6_DTKPA_102514.5	567
ENSMUSG00000004266_Ptpn6_DTKPA_102515.6	220
ENSMUSG00000004266_Ptpn6_DTKPA_102516.7	292
ENSMUSG00000004266_Ptpn6_DTKPA_102517.8	287
ENSMUSG00000004266_Ptpn6_DTKPA_102518.9	803
ENSMUSG00000004266_Ptpn6_DTKPA_102519.10	303
ENSMUSG00000004270_Lpcat3_SPB_18453.9	1
ENSMUSG00000004341_Gpx6_DTKPA_223249.1	266
ENSMUSG00000004341_Gpx6_DTKPA_223250.2	276
ENSMUSG00000004341_Gpx6_DTKPA_223251.3	114
ENSMUSG00000004341_Gpx6_DTKPA_223252.4	14
ENSMUSG00000004341_Gpx6_DTKPA_223253.5	274
ENSMUSG00000004341_Gpx6_DTKPA_223254.6	517
ENSMUSG00000004341_Gpx6_DTKPA_223255.7	206
ENSMUSG00000004341_Gpx6_DTKPA_223256.8	88
ENSMUSG00000004341_Gpx6_DTKPA_223257.9	318
ENSMUSG00000004341_Gpx6_DTKPA_223258.10	366
ENSMUSG00000004344_Gpx5_DTKPB_223265.7	2
ENSMUSG00000004473_Clec11a_SPB_203590.3	1
ENSMUSG00000004473_Clec11a_SPB_203595.8	1
ENSMUSG00000004567_Mcoln1_SPB_155863.3	4
ENSMUSG00000004591_Pkn2_DTKPA_45225.1	539
ENSMUSG00000004591_Pkn2_DTKPA_45226.2	375
ENSMUSG00000004591_Pkn2_DTKPA_45227.3	306
ENSMUSG00000004591_Pkn2_DTKPA_45228.4	496
ENSMUSG00000004591_Pkn2_DTKPA_45229.5	176
ENSMUSG00000004591_Pkn2_DTKPA_45230.6	825
ENSMUSG00000004591_Pkn2_DTKPA_45231.7	135
ENSMUSG00000004591_Pkn2_DTKPA_45232.8	201
ENSMUSG00000004591_Pkn2_DTKPA_45233.9	151
ENSMUSG00000004591_Pkn2_DTKPA_45234.10	216
ENSMUSG00000004654_Ghrhr_DTKPA_48373.1	605
ENSMUSG00000004654_Ghrhr_DTKPA_48374.2	588
ENSMUSG00000004654_Ghrhr_DTKPA_48375.3	340
ENSMUSG00000004654_Ghrhr_DTKPA_48376.4	214
ENSMUSG00000004654_Ghrhr_DTKPA_48377.5	188
ENSMUSG00000004654_Ghrhr_DTKPA_48378.6	457
ENSMUSG00000004654_Ghrhr_DTKPA_48379.7	404
ENSMUSG00000004654_Ghrhr_DTKPA_48380.8	286
ENSMUSG00000004654_Ghrhr_DTKPA_48381.9	203
ENSMUSG00000004654_Ghrhr_DTKPA_48382.10	321
ENSMUSG00000004768_Rab23_SPB_41989.7	56
ENSMUSG00000005102_Eif2ak4_DTKPA_10006.1	120
ENSMUSG00000005102_Eif2ak4_DTKPA_10007.2	1127
ENSMUSG00000005102_Eif2ak4_DTKPA_10008.3	249
ENSMUSG00000005102_Eif2ak4_DTKPA_10009.4	95
ENSMUSG00000005102_Eif2ak4_DTKPA_10010.5	396
ENSMUSG00000005102_Eif2ak4_DTKPA_10011.6	103
ENSMUSG00000005102_Eif2ak4_DTKPA_10012.7	90
ENSMUSG00000005102_Eif2ak4_DTKPA_10013.8	60
ENSMUSG00000005102_Eif2ak4_DTKPA_10014.9	22
ENSMUSG00000005102_Eif2ak4_DTKPA_10015.10	380
ENSMUSG00000005251_Ripk4_DTKPA_166173.1	541
ENSMUSG00000005251_Ripk4_DTKPA_166174.2	288
ENSMUSG00000005251_Ripk4_DTKPA_166175.3	849
ENSMUSG00000005251_Ripk4_DTKPA_166176.4	519
ENSMUSG00000005251_Ripk4_DTKPA_166177.5	350
ENSMUSG00000005251_Ripk4_DTKPA_166178.6	433
ENSMUSG00000005251_Ripk4_DTKPA_166179.7	266
ENSMUSG00000005251_Ripk4_DTKPA_166180.8	177
ENSMUSG00000005251_Ripk4_DTKPA_166181.9	225
ENSMUSG00000005251_Ripk4_DTKPA_166182.10	232
ENSMUSG00000005268_Prlr_DTKPA_23042.1	808
ENSMUSG00000005268_Prlr_DTKPA_23043.2	310
ENSMUSG00000005268_Prlr_DTKPA_23044.3	359
ENSMUSG00000005268_Prlr_DTKPA_23045.4	323
ENSMUSG00000005268_Prlr_DTKPA_23046.5	504
ENSMUSG00000005268_Prlr_DTKPA_23047.6	343
ENSMUSG00000005268_Prlr_DTKPA_23048.7	237
ENSMUSG00000005268_Prlr_DTKPA_23049.8	338
ENSMUSG00000005268_Prlr_DTKPA_23050.9	235
ENSMUSG00000005268_Prlr_DTKPA_23051.10	318
ENSMUSG00000005339_Fcer1a_DTKPA_104210.1	171
ENSMUSG00000005339_Fcer1a_DTKPA_104211.2	928
ENSMUSG00000005339_Fcer1a_DTKPA_104212.3	633
ENSMUSG00000005339_Fcer1a_DTKPA_104213.4	492
ENSMUSG00000005339_Fcer1a_DTKPA_104214.5	343
ENSMUSG00000005339_Fcer1a_DTKPA_104215.6	349
ENSMUSG00000005339_Fcer1a_DTKPA_104216.7	345
ENSMUSG00000005339_Fcer1a_DTKPA_104217.8	167
ENSMUSG00000005339_Fcer1a_DTKPA_104218.9	282
ENSMUSG00000005339_Fcer1a_DTKPA_104219.10	54
ENSMUSG00000005397_Nid1_DTKPA_37187.1	301
ENSMUSG00000005397_Nid1_DTKPA_37188.2	423
ENSMUSG00000005397_Nid1_DTKPA_37189.3	401
ENSMUSG00000005397_Nid1_DTKPA_37190.4	251
ENSMUSG00000005397_Nid1_DTKPA_37191.5	856
ENSMUSG00000005397_Nid1_DTKPA_37192.6	482
ENSMUSG00000005397_Nid1_DTKPA_37193.7	370
ENSMUSG00000005397_Nid1_DTKPA_37194.8	256
ENSMUSG00000005397_Nid1_DTKPA_37195.9	366
ENSMUSG00000005397_Nid1_DTKPA_37196.10	348
ENSMUSG00000005505_Kbtbd4_SPB_163852.2	1
ENSMUSG00000005505_Kbtbd4_SPB_163860.10	13
ENSMUSG00000005514_Por_DTKPA_132651.1	116
ENSMUSG00000005514_Por_DTKPA_132652.2	171
ENSMUSG00000005514_Por_DTKPA_132653.3	365
ENSMUSG00000005514_Por_DTKPA_132654.4	269
ENSMUSG00000005514_Por_DTKPA_132655.5	702
ENSMUSG00000005514_Por_DTKPA_132656.6	480
ENSMUSG00000005514_Por_DTKPA_132657.7	453
ENSMUSG00000005514_Por_DTKPA_132658.8	134
ENSMUSG00000005514_Por_DTKPA_132659.9	243
ENSMUSG00000005514_Por_DTKPA_132660.10	174
ENSMUSG00000005533_Igf1r_DTKPA_73317.1	355
ENSMUSG00000005533_Igf1r_DTKPA_73318.2	304
ENSMUSG00000005533_Igf1r_DTKPA_73319.3	248
ENSMUSG00000005533_Igf1r_DTKPA_73320.4	275
ENSMUSG00000005533_Igf1r_DTKPA_73321.5	263
ENSMUSG00000005533_Igf1r_DTKPA_73322.6	551
ENSMUSG00000005533_Igf1r_DTKPA_73323.7	262
ENSMUSG00000005533_Igf1r_DTKPA_73324.8	354
ENSMUSG00000005533_Igf1r_DTKPA_73325.9	266
ENSMUSG00000005533_Igf1r_DTKPA_73326.10	321
ENSMUSG00000005534_Insr_DTKPA_73297.1	255
ENSMUSG00000005534_Insr_DTKPA_73298.2	430
ENSMUSG00000005534_Insr_DTKPA_73299.3	294
ENSMUSG00000005534_Insr_DTKPA_73300.4	574
ENSMUSG00000005534_Insr_DTKPA_73301.5	365
ENSMUSG00000005534_Insr_DTKPA_73302.6	154
ENSMUSG00000005534_Insr_DTKPA_73303.7	360
ENSMUSG00000005534_Insr_DTKPA_73304.8	271
ENSMUSG00000005534_Insr_DTKPA_73305.9	482
ENSMUSG00000005534_Insr_DTKPA_73306.10	85
ENSMUSG00000005615_Pcyt1a_DTKPA_3744.1	116
ENSMUSG00000005615_Pcyt1a_DTKPA_3745.2	108
ENSMUSG00000005615_Pcyt1a_DTKPA_3746.3	473
ENSMUSG00000005615_Pcyt1a_DTKPA_3747.4	287
ENSMUSG00000005615_Pcyt1a_DTKPA_3748.5	3
ENSMUSG00000005615_Pcyt1a_DTKPA_3749.6	42
ENSMUSG00000005615_Pcyt1a_DTKPA_3751.8	27
ENSMUSG00000005615_Pcyt1a_DTKPA_3752.9	1
ENSMUSG00000005615_Pcyt1a_DTKPA_3753.10	49
ENSMUSG00000005667_Mthfd2_DTKPA_206343.1	30
ENSMUSG00000005667_Mthfd2_DTKPA_206344.2	193
ENSMUSG00000005667_Mthfd2_DTKPA_206345.3	166
ENSMUSG00000005667_Mthfd2_DTKPA_206346.4	671
ENSMUSG00000005667_Mthfd2_DTKPA_206347.5	158
ENSMUSG00000005667_Mthfd2_DTKPA_206349.7	72
ENSMUSG00000005667_Mthfd2_DTKPA_206350.8	162
ENSMUSG00000005667_Mthfd2_DTKPA_206351.9	65
ENSMUSG00000005667_Mthfd2_DTKPA_206352.10	127
ENSMUSG00000005672_Kit_DTKPB_62212.2	25
ENSMUSG00000005683_Cs_DTKPA_155231.1	54
ENSMUSG00000005683_Cs_DTKPA_155232.2	521
ENSMUSG00000005683_Cs_DTKPA_155233.3	124
ENSMUSG00000005683_Cs_DTKPA_155234.4	250
ENSMUSG00000005683_Cs_DTKPA_155235.5	368
ENSMUSG00000005683_Cs_DTKPA_155236.6	89
ENSMUSG00000005683_Cs_DTKPA_155237.7	389
ENSMUSG00000005683_Cs_DTKPA_155238.8	195
ENSMUSG00000005683_Cs_DTKPA_155239.9	60
ENSMUSG00000005683_Cs_DTKPA_155240.10	148
ENSMUSG00000005696_Sh2d1a_SPB_12147.2	1
ENSMUSG00000005699_Pard6a_ACOCA_12140.5	1
ENSMUSG00000005699_Pard6a_ACOCA_12143.8	13
ENSMUSG00000005800_Mmp8_DTKPA_53360.1	297
ENSMUSG00000005800_Mmp8_DTKPA_53361.2	207
ENSMUSG00000005800_Mmp8_DTKPA_53362.3	438
ENSMUSG00000005800_Mmp8_DTKPA_53363.4	365
ENSMUSG00000005800_Mmp8_DTKPA_53364.5	720
ENSMUSG00000005800_Mmp8_DTKPA_53365.6	322
ENSMUSG00000005800_Mmp8_DTKPA_53366.7	480
ENSMUSG00000005800_Mmp8_DTKPA_53367.8	177
ENSMUSG00000005800_Mmp8_DTKPA_53368.9	297
ENSMUSG00000005800_Mmp8_DTKPA_53369.10	550
ENSMUSG00000005813_Metap1_DTKPA_138568.1	61
ENSMUSG00000005813_Metap1_DTKPA_138569.2	31
ENSMUSG00000005813_Metap1_DTKPA_138570.3	54
ENSMUSG00000005813_Metap1_DTKPA_138571.4	189
ENSMUSG00000005813_Metap1_DTKPA_138572.5	38
ENSMUSG00000005813_Metap1_DTKPA_138573.6	159
ENSMUSG00000005813_Metap1_DTKPA_138574.7	386
ENSMUSG00000005813_Metap1_DTKPA_138575.8	235
ENSMUSG00000005813_Metap1_DTKPA_138576.9	137
ENSMUSG00000005813_Metap1_DTKPA_138577.10	18
ENSMUSG00000005873_Reep5_TMMB_78868.9	2
ENSMUSG00000005899_Smpd4_DTKPA_129780.1	384
ENSMUSG00000005899_Smpd4_DTKPA_129781.2	78
ENSMUSG00000005899_Smpd4_DTKPA_129782.3	125
ENSMUSG00000005899_Smpd4_DTKPA_129783.4	353
ENSMUSG00000005899_Smpd4_DTKPA_129784.5	656
ENSMUSG00000005899_Smpd4_DTKPA_129785.6	365
ENSMUSG00000005899_Smpd4_DTKPA_129786.7	132
ENSMUSG00000005899_Smpd4_DTKPA_129787.8	606
ENSMUSG00000005899_Smpd4_DTKPA_129788.9	79
ENSMUSG00000005899_Smpd4_DTKPA_129789.10	200
ENSMUSG00000005950_P2rx5_MPB_102602.3	27
ENSMUSG00000005951_Shpk_DTKPA_17435.1	496
ENSMUSG00000005951_Shpk_DTKPA_17436.2	344
ENSMUSG00000005951_Shpk_DTKPA_17437.3	354
ENSMUSG00000005951_Shpk_DTKPA_17438.4	473
ENSMUSG00000005951_Shpk_DTKPA_17439.5	653
ENSMUSG00000005951_Shpk_DTKPA_17440.6	496
ENSMUSG00000005951_Shpk_DTKPA_17441.7	132
ENSMUSG00000005951_Shpk_DTKPA_17442.8	232
ENSMUSG00000005951_Shpk_DTKPA_17443.9	747
ENSMUSG00000005951_Shpk_DTKPA_17444.10	452
ENSMUSG00000005958_Ephb3_DTKPA_17415.1	693
ENSMUSG00000005958_Ephb3_DTKPA_17416.2	378
ENSMUSG00000005958_Ephb3_DTKPA_17417.3	223
ENSMUSG00000005958_Ephb3_DTKPA_17418.4	538
ENSMUSG00000005958_Ephb3_DTKPA_17419.5	826
ENSMUSG00000005958_Ephb3_DTKPA_17420.6	224
ENSMUSG00000005958_Ephb3_DTKPA_17421.7	339
ENSMUSG00000005958_Ephb3_DTKPA_17422.8	250
ENSMUSG00000005958_Ephb3_DTKPA_17423.9	442
ENSMUSG00000005958_Ephb3_DTKPA_17424.10	312
ENSMUSG00000005980_Dnase1_DTKPA_203749.1	463
ENSMUSG00000005980_Dnase1_DTKPA_203750.2	268
ENSMUSG00000005980_Dnase1_DTKPA_203751.3	97
ENSMUSG00000005980_Dnase1_DTKPA_203752.4	436
ENSMUSG00000005980_Dnase1_DTKPA_203753.5	294
ENSMUSG00000005980_Dnase1_DTKPA_203754.6	288
ENSMUSG00000005980_Dnase1_DTKPA_203755.7	314
ENSMUSG00000005980_Dnase1_DTKPA_203756.8	311
ENSMUSG00000005980_Dnase1_DTKPA_203757.9	461
ENSMUSG00000005980_Dnase1_DTKPA_203758.10	397
ENSMUSG00000006095_Tbcb_SPB_163595.5	2
ENSMUSG00000006154_Eps8l1_DTKPA_169898.1	513
ENSMUSG00000006154_Eps8l1_DTKPA_169899.2	394
ENSMUSG00000006154_Eps8l1_DTKPA_169900.3	362
ENSMUSG00000006154_Eps8l1_DTKPA_169901.4	384
ENSMUSG00000006154_Eps8l1_DTKPA_169902.5	884
ENSMUSG00000006154_Eps8l1_DTKPA_169903.6	244
ENSMUSG00000006154_Eps8l1_DTKPA_169904.7	550
ENSMUSG00000006154_Eps8l1_DTKPA_169905.8	222
ENSMUSG00000006154_Eps8l1_DTKPA_169906.9	289
ENSMUSG00000006154_Eps8l1_DTKPA_169907.10	382
ENSMUSG00000006215_Zbtb17_ACOCB_32044.1	531
ENSMUSG00000006235_Epor_DTKPB_90849.7	5
ENSMUSG00000006273_Atp6v1b2_DTKPA_208861.1	194
ENSMUSG00000006273_Atp6v1b2_DTKPA_208862.2	149
ENSMUSG00000006273_Atp6v1b2_DTKPA_208863.3	95
ENSMUSG00000006273_Atp6v1b2_DTKPA_208864.4	292
ENSMUSG00000006273_Atp6v1b2_DTKPA_208865.5	139
ENSMUSG00000006273_Atp6v1b2_DTKPA_208866.6	8
ENSMUSG00000006273_Atp6v1b2_DTKPA_208867.7	12
ENSMUSG00000006273_Atp6v1b2_DTKPA_208868.8	2
ENSMUSG00000006273_Atp6v1b2_DTKPA_208869.9	16
ENSMUSG00000006273_Atp6v1b2_DTKPA_208870.10	85
ENSMUSG00000006335_Tfpt_ACOCA_211639.5	1
ENSMUSG00000006418_Rnf114_SPB_93299.3	1
ENSMUSG00000006494_Pdk1_DTKPA_85361.1	658
ENSMUSG00000006494_Pdk1_DTKPA_85362.2	609
ENSMUSG00000006494_Pdk1_DTKPA_85363.3	624
ENSMUSG00000006494_Pdk1_DTKPA_85364.4	618
ENSMUSG00000006494_Pdk1_DTKPA_85365.5	281
ENSMUSG00000006494_Pdk1_DTKPA_85366.6	252
ENSMUSG00000006494_Pdk1_DTKPA_85367.7	226
ENSMUSG00000006494_Pdk1_DTKPA_85368.8	323
ENSMUSG00000006494_Pdk1_DTKPA_85369.9	398
ENSMUSG00000006494_Pdk1_DTKPA_85370.10	183
ENSMUSG00000006529_Itih1_SPB_78510.2	7
ENSMUSG00000006529_Itih1_SPB_78512.4	1
ENSMUSG00000006542_Prkag3_DTKPA_129545.1	295
ENSMUSG00000006542_Prkag3_DTKPA_129546.2	250
ENSMUSG00000006542_Prkag3_DTKPA_129547.3	249
ENSMUSG00000006542_Prkag3_DTKPA_129548.4	439
ENSMUSG00000006542_Prkag3_DTKPA_129549.5	162
ENSMUSG00000006542_Prkag3_DTKPA_129550.6	84
ENSMUSG00000006542_Prkag3_DTKPA_129551.7	290
ENSMUSG00000006542_Prkag3_DTKPA_129552.8	264
ENSMUSG00000006542_Prkag3_DTKPA_129553.9	403
ENSMUSG00000006542_Prkag3_DTKPA_129554.10	280
ENSMUSG00000006589_Aprt_DTKPA_71162.1	459
ENSMUSG00000006589_Aprt_DTKPA_71163.2	178
ENSMUSG00000006589_Aprt_DTKPA_71164.3	84
ENSMUSG00000006589_Aprt_DTKPA_71165.4	922
ENSMUSG00000006589_Aprt_DTKPA_71166.5	83
ENSMUSG00000006589_Aprt_DTKPA_71167.6	30
ENSMUSG00000006589_Aprt_DTKPA_71168.7	170
ENSMUSG00000006589_Aprt_DTKPA_71169.8	182
ENSMUSG00000006589_Aprt_DTKPA_71170.9	212
ENSMUSG00000006589_Aprt_DTKPA_71171.10	515
ENSMUSG00000006641_Slc5a6_DTKPA_147733.1	157
ENSMUSG00000006641_Slc5a6_DTKPA_147734.2	94
ENSMUSG00000006641_Slc5a6_DTKPA_147735.3	403
ENSMUSG00000006641_Slc5a6_DTKPA_147736.4	535
ENSMUSG00000006641_Slc5a6_DTKPA_147737.5	387
ENSMUSG00000006641_Slc5a6_DTKPA_147738.6	100
ENSMUSG00000006641_Slc5a6_DTKPA_147739.7	373
ENSMUSG00000006641_Slc5a6_DTKPA_147740.8	382
ENSMUSG00000006641_Slc5a6_DTKPA_147741.9	108
ENSMUSG00000006641_Slc5a6_DTKPA_147742.10	492
ENSMUSG00000006717_Acot13_DTKPA_192305.1	453
ENSMUSG00000006717_Acot13_DTKPA_192306.2	526
ENSMUSG00000006717_Acot13_DTKPA_192307.3	434
ENSMUSG00000006717_Acot13_DTKPA_192308.4	468
ENSMUSG00000006717_Acot13_DTKPA_192309.5	269
ENSMUSG00000006717_Acot13_DTKPA_192310.6	235
ENSMUSG00000006717_Acot13_DTKPA_192311.7	263
ENSMUSG00000006717_Acot13_DTKPA_192312.8	731
ENSMUSG00000006717_Acot13_DTKPA_192313.9	310
ENSMUSG00000006717_Acot13_DTKPA_192314.10	131
ENSMUSG00000006728_Cdk4_DTKPA_48533.1	21
ENSMUSG00000006728_Cdk4_DTKPA_48534.2	63
ENSMUSG00000006728_Cdk4_DTKPA_48535.3	41
ENSMUSG00000006728_Cdk4_DTKPA_48536.4	37
ENSMUSG00000006728_Cdk4_DTKPA_48537.5	135
ENSMUSG00000006728_Cdk4_DTKPA_48538.6	41
ENSMUSG00000006728_Cdk4_DTKPA_48539.7	36
ENSMUSG00000006728_Cdk4_DTKPA_48540.8	78
ENSMUSG00000006728_Cdk4_DTKPA_48541.9	46
ENSMUSG00000006728_Cdk4_DTKPA_48542.10	77
ENSMUSG00000006740_Kif5b_DTKPA_217216.1	542
ENSMUSG00000006740_Kif5b_DTKPA_217217.2	255
ENSMUSG00000006740_Kif5b_DTKPA_217218.3	597
ENSMUSG00000006740_Kif5b_DTKPA_217219.4	559
ENSMUSG00000006740_Kif5b_DTKPA_217220.5	28
ENSMUSG00000006740_Kif5b_DTKPA_217221.6	312
ENSMUSG00000006740_Kif5b_DTKPA_217222.7	309
ENSMUSG00000006740_Kif5b_DTKPA_217223.8	336
ENSMUSG00000006740_Kif5b_DTKPA_217224.9	296
ENSMUSG00000006740_Kif5b_DTKPA_217225.10	219
ENSMUSG00000007039_Ddah2_DTKPA_99329.1	330
ENSMUSG00000007039_Ddah2_DTKPA_99330.2	341
ENSMUSG00000007039_Ddah2_DTKPA_99331.3	751
ENSMUSG00000007039_Ddah2_DTKPA_99332.4	385
ENSMUSG00000007039_Ddah2_DTKPA_99333.5	277
ENSMUSG00000007039_Ddah2_DTKPA_99334.6	388
ENSMUSG00000007039_Ddah2_DTKPA_99335.7	328
ENSMUSG00000007039_Ddah2_DTKPA_99336.8	211
ENSMUSG00000007039_Ddah2_DTKPA_99337.9	510
ENSMUSG00000007039_Ddah2_DTKPA_99338.10	230
ENSMUSG00000007050_Lsm2_DTKPB_40087.3	2
ENSMUSG00000007458_M6pr_DTKPA_126322.1	80
ENSMUSG00000007458_M6pr_DTKPA_126323.2	57
ENSMUSG00000007458_M6pr_DTKPA_126324.3	205
ENSMUSG00000007458_M6pr_DTKPA_126325.4	46
ENSMUSG00000007458_M6pr_DTKPA_126326.5	79
ENSMUSG00000007458_M6pr_DTKPA_126327.6	157
ENSMUSG00000007458_M6pr_DTKPA_126328.7	166
ENSMUSG00000007458_M6pr_DTKPA_126329.8	141
ENSMUSG00000007458_M6pr_DTKPA_126330.9	149
ENSMUSG00000007458_M6pr_DTKPA_126331.10	204
ENSMUSG00000007564_Ppp2r1a_DTKPA_31662.1	42
ENSMUSG00000007564_Ppp2r1a_DTKPA_31663.2	8
ENSMUSG00000007564_Ppp2r1a_DTKPA_31664.3	258
ENSMUSG00000007564_Ppp2r1a_DTKPA_31665.4	29
ENSMUSG00000007564_Ppp2r1a_DTKPA_31666.5	35
ENSMUSG00000007564_Ppp2r1a_DTKPA_31667.6	62
ENSMUSG00000007564_Ppp2r1a_DTKPA_31668.7	22
ENSMUSG00000007564_Ppp2r1a_DTKPA_31669.8	260
ENSMUSG00000007564_Ppp2r1a_DTKPA_31670.9	95
ENSMUSG00000007564_Ppp2r1a_DTKPA_31671.10	43
ENSMUSG00000007589_Tinf2_DTKPA_73920.4	79
ENSMUSG00000007589_Tinf2_DTKPA_73921.5	9
ENSMUSG00000007589_Tinf2_DTKPA_73923.7	7
ENSMUSG00000007589_Tinf2_DTKPA_73925.9	5
ENSMUSG00000007589_Tinf2_DTKPA_73926.10	20
ENSMUSG00000007653_Gabrb2_DTKPA_136378.1	129
ENSMUSG00000007653_Gabrb2_DTKPA_136379.2	6
ENSMUSG00000007653_Gabrb2_DTKPA_136380.3	328
ENSMUSG00000007653_Gabrb2_DTKPA_136381.4	207
ENSMUSG00000007653_Gabrb2_DTKPA_136382.5	416
ENSMUSG00000007653_Gabrb2_DTKPA_136383.6	313
ENSMUSG00000007653_Gabrb2_DTKPA_136384.7	527
ENSMUSG00000007653_Gabrb2_DTKPA_136385.8	331
ENSMUSG00000007653_Gabrb2_DTKPA_136386.9	293
ENSMUSG00000007653_Gabrb2_DTKPA_136387.10	427
ENSMUSG00000007655_Cav1_ACOCB_136370.3	1
ENSMUSG00000008226_Scrn3_SPB_82736.3	18
ENSMUSG00000008226_Scrn3_SPB_82739.6	1
ENSMUSG00000008435_Rdh13_DTKPA_28326.1	548
ENSMUSG00000008435_Rdh13_DTKPA_28327.2	475
ENSMUSG00000008435_Rdh13_DTKPA_28328.3	102
ENSMUSG00000008435_Rdh13_DTKPA_28329.4	320
ENSMUSG00000008435_Rdh13_DTKPA_28330.5	367
ENSMUSG00000008435_Rdh13_DTKPA_28331.6	341
ENSMUSG00000008435_Rdh13_DTKPA_28332.7	300
ENSMUSG00000008435_Rdh13_DTKPA_28333.8	251
ENSMUSG00000008435_Rdh13_DTKPA_28334.9	523
ENSMUSG00000008435_Rdh13_DTKPA_28335.10	497
ENSMUSG00000008475_Arpc5_DTKPA_138968.1	330
ENSMUSG00000008475_Arpc5_DTKPA_138969.2	1384
ENSMUSG00000008475_Arpc5_DTKPA_138970.3	247
ENSMUSG00000008475_Arpc5_DTKPA_138971.4	171
ENSMUSG00000008475_Arpc5_DTKPA_138972.5	853
ENSMUSG00000008475_Arpc5_DTKPA_138973.6	291
ENSMUSG00000008475_Arpc5_DTKPA_138974.7	539
ENSMUSG00000008475_Arpc5_DTKPA_138975.8	539
ENSMUSG00000008475_Arpc5_DTKPA_138976.9	314
ENSMUSG00000008475_Arpc5_DTKPA_138977.10	367
ENSMUSG00000008540_Mgst1_DTKPA_6327.1	195
ENSMUSG00000008540_Mgst1_DTKPA_6328.2	580
ENSMUSG00000008540_Mgst1_DTKPA_6329.3	184
ENSMUSG00000008540_Mgst1_DTKPA_6330.4	275
ENSMUSG00000008540_Mgst1_DTKPA_6331.5	499
ENSMUSG00000008540_Mgst1_DTKPA_6332.6	442
ENSMUSG00000008540_Mgst1_DTKPA_6333.7	121
ENSMUSG00000008540_Mgst1_DTKPA_6334.8	238
ENSMUSG00000008540_Mgst1_DTKPA_6335.9	214
ENSMUSG00000008540_Mgst1_DTKPA_6336.10	59
ENSMUSG00000008730_Hipk1_DTKPA_147753.1	211
ENSMUSG00000008730_Hipk1_DTKPA_147754.2	205
ENSMUSG00000008730_Hipk1_DTKPA_147755.3	428
ENSMUSG00000008730_Hipk1_DTKPA_147756.4	278
ENSMUSG00000008730_Hipk1_DTKPA_147757.5	422
ENSMUSG00000008730_Hipk1_DTKPA_147758.6	345
ENSMUSG00000008730_Hipk1_DTKPA_147759.7	217
ENSMUSG00000008730_Hipk1_DTKPA_147760.8	185
ENSMUSG00000008730_Hipk1_DTKPA_147761.9	457
ENSMUSG00000008730_Hipk1_DTKPA_147762.10	151
ENSMUSG00000008763_Man1a2_SPB_173006.3	1
ENSMUSG00000008859_Rala_DTKPA_107665.1	237
ENSMUSG00000008859_Rala_DTKPA_107666.2	475
ENSMUSG00000008859_Rala_DTKPA_107667.3	25
ENSMUSG00000008859_Rala_DTKPA_107668.4	231
ENSMUSG00000008859_Rala_DTKPA_107669.5	250
ENSMUSG00000008859_Rala_DTKPA_107670.6	615
ENSMUSG00000008859_Rala_DTKPA_107671.7	71
ENSMUSG00000008859_Rala_DTKPA_107672.8	316
ENSMUSG00000008859_Rala_DTKPA_107673.9	358
ENSMUSG00000008859_Rala_DTKPA_107674.10	319
ENSMUSG00000008932_Slc1a7_DTKPA_169858.1	564
ENSMUSG00000008932_Slc1a7_DTKPA_169859.2	284
ENSMUSG00000008932_Slc1a7_DTKPA_169860.3	210
ENSMUSG00000008932_Slc1a7_DTKPA_169861.4	431
ENSMUSG00000008932_Slc1a7_DTKPA_169862.5	512
ENSMUSG00000008932_Slc1a7_DTKPA_169863.6	323
ENSMUSG00000008932_Slc1a7_DTKPA_169864.7	298
ENSMUSG00000008932_Slc1a7_DTKPA_169865.8	350
ENSMUSG00000008932_Slc1a7_DTKPA_169866.9	592
ENSMUSG00000008932_Slc1a7_DTKPA_169867.10	726
ENSMUSG00000009292_Trpm2_DTKPA_129860.1	390
ENSMUSG00000009292_Trpm2_DTKPA_129861.2	339
ENSMUSG00000009292_Trpm2_DTKPA_129862.3	414
ENSMUSG00000009292_Trpm2_DTKPA_129863.4	281
ENSMUSG00000009292_Trpm2_DTKPA_129864.5	281
ENSMUSG00000009292_Trpm2_DTKPA_129865.6	194
ENSMUSG00000009292_Trpm2_DTKPA_129866.7	542
ENSMUSG00000009292_Trpm2_DTKPA_129867.8	179
ENSMUSG00000009292_Trpm2_DTKPA_129868.9	384
ENSMUSG00000009292_Trpm2_DTKPA_129869.10	232
ENSMUSG00000009555_Cdk9_DTKPB_161286.6	1
ENSMUSG00000009566_Fpgs_DTKPA_187709.1	15
ENSMUSG00000009566_Fpgs_DTKPA_187710.2	21
ENSMUSG00000009566_Fpgs_DTKPA_187711.3	69
ENSMUSG00000009566_Fpgs_DTKPA_187712.4	202
ENSMUSG00000009566_Fpgs_DTKPA_187713.5	60
ENSMUSG00000009566_Fpgs_DTKPA_187714.6	44
ENSMUSG00000009566_Fpgs_DTKPA_187715.7	36
ENSMUSG00000009566_Fpgs_DTKPA_187716.8	320
ENSMUSG00000009566_Fpgs_DTKPA_187717.9	64
ENSMUSG00000009566_Fpgs_DTKPA_187718.10	238
ENSMUSG00000009630_Ppp2cb_DTKPA_115763.1	125
ENSMUSG00000009630_Ppp2cb_DTKPA_115764.2	248
ENSMUSG00000009630_Ppp2cb_DTKPA_115765.3	198
ENSMUSG00000009630_Ppp2cb_DTKPA_115766.4	429
ENSMUSG00000009630_Ppp2cb_DTKPA_115767.5	246
ENSMUSG00000009630_Ppp2cb_DTKPA_115768.6	128
ENSMUSG00000009630_Ppp2cb_DTKPA_115769.7	190
ENSMUSG00000009630_Ppp2cb_DTKPA_115770.8	529
ENSMUSG00000009630_Ppp2cb_DTKPA_115771.9	277
ENSMUSG00000009630_Ppp2cb_DTKPA_115772.10	309
ENSMUSG00000009772_Nuak2_DTKPA_104681.1	387
ENSMUSG00000009772_Nuak2_DTKPA_104682.2	31
ENSMUSG00000009772_Nuak2_DTKPA_104683.3	332
ENSMUSG00000009772_Nuak2_DTKPA_104684.4	757
ENSMUSG00000009772_Nuak2_DTKPA_104685.5	136
ENSMUSG00000009772_Nuak2_DTKPA_104686.6	295
ENSMUSG00000009772_Nuak2_DTKPA_104687.7	293
ENSMUSG00000009772_Nuak2_DTKPA_104688.8	593
ENSMUSG00000009772_Nuak2_DTKPA_104689.9	690
ENSMUSG00000009772_Nuak2_DTKPA_104690.10	414
ENSMUSG00000009828_Ick_DTKPB_70388.10	3
ENSMUSG00000010025_Aldh3a2_DTKPB_4456.3	18
ENSMUSG00000010047_Hyal2_SPB_181663.6	1
ENSMUSG00000010154_Spire2_DTKPA_26948.1	358
ENSMUSG00000010154_Spire2_DTKPA_26949.2	349
ENSMUSG00000010154_Spire2_DTKPA_26950.3	191
ENSMUSG00000010154_Spire2_DTKPA_26951.4	220
ENSMUSG00000010154_Spire2_DTKPA_26952.5	393
ENSMUSG00000010154_Spire2_DTKPA_26953.6	419
ENSMUSG00000010154_Spire2_DTKPA_26954.7	208
ENSMUSG00000010154_Spire2_DTKPA_26955.8	699
ENSMUSG00000010154_Spire2_DTKPA_26956.9	310
ENSMUSG00000010154_Spire2_DTKPA_26957.10	227
ENSMUSG00000010609_Psen2_SPB_223839.6	1
ENSMUSG00000010660_Plcd1_ACOCA_164677.5	3
ENSMUSG00000010796_Asz1_SPB_77016.4	1
ENSMUSG00000010796_Asz1_SPB_77017.5	1
ENSMUSG00000010803_Gabra1_DTKPB_136588.1	67
ENSMUSG00000010803_Gabra1_DTKPB_136589.2	17
ENSMUSG00000010830_Kdelr3_SPB_161464.5	1
ENSMUSG00000010936_Vac14_SPB_40469.5	12
ENSMUSG00000011148_Adssl1_DTKPA_227443.1	374
ENSMUSG00000011148_Adssl1_DTKPA_227444.2	469
ENSMUSG00000011148_Adssl1_DTKPA_227445.3	328
ENSMUSG00000011148_Adssl1_DTKPA_227446.4	415
ENSMUSG00000011148_Adssl1_DTKPA_227447.5	570
ENSMUSG00000011148_Adssl1_DTKPA_227448.6	393
ENSMUSG00000011148_Adssl1_DTKPA_227449.7	348
ENSMUSG00000011148_Adssl1_DTKPA_227450.8	225
ENSMUSG00000011148_Adssl1_DTKPA_227451.9	262
ENSMUSG00000011148_Adssl1_DTKPA_227452.10	348
ENSMUSG00000011179_Odc1_DTKPA_143360.1	233
ENSMUSG00000011179_Odc1_DTKPA_143361.2	341
ENSMUSG00000011179_Odc1_DTKPA_143362.3	753
ENSMUSG00000011179_Odc1_DTKPA_143363.4	165
ENSMUSG00000011179_Odc1_DTKPA_143364.5	108
ENSMUSG00000011179_Odc1_DTKPA_143365.6	502
ENSMUSG00000011179_Odc1_DTKPA_143366.7	502
ENSMUSG00000011179_Odc1_DTKPA_143367.8	192
ENSMUSG00000011179_Odc1_DTKPA_143369.10	198
ENSMUSG00000011877_Git1_DTKPA_177151.1	381
ENSMUSG00000011877_Git1_DTKPA_177152.2	431
ENSMUSG00000011877_Git1_DTKPA_177153.3	575
ENSMUSG00000011877_Git1_DTKPA_177154.4	340
ENSMUSG00000011877_Git1_DTKPA_177155.5	543
ENSMUSG00000011877_Git1_DTKPA_177156.6	322
ENSMUSG00000011877_Git1_DTKPA_177157.7	359
ENSMUSG00000011877_Git1_DTKPA_177158.8	499
ENSMUSG00000011877_Git1_DTKPA_177159.9	385
[truncated: 9,665 more rows]
