# Supplementary material for: Genome-scale CRISPR screening reveals that C3aR signaling is critical for rapid capture of fungi by macrophages
Source: PLoS Pathog. 2022 Sep 29;18(9):e1010237. doi: 10.1371/journal.ppat.1010237 (PMC9578593; doi:10.1371/journal.ppat.1010237)
Supplement: S1 Data — A ZIP archive of tables in CSV format giving counts for each sgRNA. File names indicate sub-library and experimental sample. (ZIP) [file ppat.1010237.s023.zip › DIR_MAIN/20180727_AC_ACOCB_Un1_counts.csv]

0None_none_ACOCA_227963.4743	29
0None_none_ACOCB_227963.4876	597
0None_none_ACOCB_227963.4877	119
0None_none_ACOCB_227963.4878	935
0None_none_ACOCB_227963.4879	711
0None_none_ACOCB_227963.4880	1288
0None_none_ACOCB_227963.4881	824
0None_none_ACOCB_227963.4882	804
0None_none_ACOCB_227963.4883	718
0None_none_ACOCB_227963.4884	896
0None_none_ACOCB_227963.4885	544
0None_none_ACOCB_227963.4886	677
0None_none_ACOCB_227963.4887	810
0None_none_ACOCB_227963.4888	576
0None_none_ACOCB_227963.4889	163
0None_none_ACOCB_227963.4890	808
0None_none_ACOCB_227963.4891	894
0None_none_ACOCB_227963.4892	842
0None_none_ACOCB_227963.4893	1512
0None_none_ACOCB_227963.4894	899
0None_none_ACOCB_227963.4895	503
0None_none_ACOCB_227963.4896	417
0None_none_ACOCB_227963.4897	746
0None_none_ACOCB_227963.4898	323
0None_none_ACOCB_227963.4899	186
0None_none_ACOCB_227963.4900	1357
0None_none_ACOCB_227963.4901	1053
0None_none_ACOCB_227963.4902	699
0None_none_ACOCB_227963.4903	326
0None_none_ACOCB_227963.4904	989
0None_none_ACOCB_227963.4905	1698
0None_none_ACOCB_227963.4906	991
0None_none_ACOCB_227963.4907	794
0None_none_ACOCB_227963.4908	869
0None_none_ACOCB_227963.4909	1353
0None_none_ACOCB_227963.4910	1082
0None_none_ACOCB_227963.4911	684
0None_none_ACOCB_227963.4912	915
0None_none_ACOCB_227963.4913	1028
0None_none_ACOCB_227963.4914	770
0None_none_ACOCB_227963.4915	934
0None_none_ACOCB_227963.4916	602
0None_none_ACOCB_227963.4917	190
0None_none_ACOCB_227963.4918	1096
0None_none_ACOCB_227963.4919	563
0None_none_ACOCB_227963.4920	1086
0None_none_ACOCB_227963.4921	752
0None_none_ACOCB_227963.4922	761
0None_none_ACOCB_227963.4923	485
0None_none_ACOCB_227963.4924	974
0None_none_ACOCB_227963.4925	1118
0None_none_ACOCB_227963.4926	653
0None_none_ACOCB_227963.4927	898
0None_none_ACOCB_227963.4928	253
0None_none_ACOCB_227963.4929	1270
0None_none_ACOCB_227963.4930	490
0None_none_ACOCB_227963.4931	409
0None_none_ACOCB_227963.4932	697
0None_none_ACOCB_227963.4933	837
0None_none_ACOCB_227963.4934	126
0None_none_ACOCB_227963.4935	1135
0None_none_ACOCB_227963.4936	943
0None_none_ACOCB_227963.4937	1231
0None_none_ACOCB_227963.4938	270
0None_none_ACOCB_227963.4939	555
0None_none_ACOCB_227963.4940	1312
0None_none_ACOCB_227963.4941	140
0None_none_ACOCB_227963.4942	684
0None_none_ACOCB_227963.4943	1389
0None_none_ACOCB_227963.4944	627
0None_none_ACOCB_227963.4945	442
0None_none_ACOCB_227963.4946	557
0None_none_ACOCB_227963.4947	338
0None_none_ACOCB_227963.4948	560
0None_none_ACOCB_227963.4949	736
0None_none_ACOCB_227963.4950	399
0None_none_ACOCB_227963.4951	369
0None_none_ACOCB_227963.4952	528
0None_none_ACOCB_227963.4953	637
0None_none_ACOCB_227963.4954	475
0None_none_ACOCB_227963.4955	446
0None_none_ACOCB_227963.4956	738
0None_none_ACOCB_227963.4957	1274
0None_none_ACOCB_227963.4958	863
0None_none_ACOCB_227963.4959	1007
0None_none_ACOCB_227963.4960	871
0None_none_ACOCB_227963.4961	822
0None_none_ACOCB_227963.4962	314
0None_none_ACOCB_227963.4963	640
0None_none_ACOCB_227963.4964	786
0None_none_ACOCB_227963.4965	590
0None_none_ACOCB_227963.4966	497
0None_none_ACOCB_227963.4967	542
0None_none_ACOCB_227963.4968	405
0None_none_ACOCB_227963.4969	999
0None_none_ACOCB_227963.4970	1029
0None_none_ACOCB_227963.4971	749
0None_none_ACOCB_227963.4972	384
0None_none_ACOCB_227963.4973	1222
0None_none_ACOCB_227963.4974	785
0None_none_ACOCB_227963.4975	623
0None_none_ACOCB_227963.4976	704
0None_none_ACOCB_227963.4977	1172
0None_none_ACOCB_227963.4978	604
0None_none_ACOCB_227963.4979	1076
0None_none_ACOCB_227963.4980	370
0None_none_ACOCB_227963.4981	568
0None_none_ACOCB_227963.4982	515
0None_none_ACOCB_227963.4983	711
0None_none_ACOCB_227963.4984	635
0None_none_ACOCB_227963.4985	1106
0None_none_ACOCB_227963.4986	703
0None_none_ACOCB_227963.4987	991
0None_none_ACOCB_227963.4988	1021
0None_none_ACOCB_227963.4989	400
0None_none_ACOCB_227963.4990	364
0None_none_ACOCB_227963.4991	1092
0None_none_ACOCB_227963.4992	609
0None_none_ACOCB_227963.4993	336
0None_none_ACOCB_227963.4994	1003
0None_none_ACOCB_227963.4995	411
0None_none_ACOCB_227963.4996	943
0None_none_ACOCB_227963.4997	480
0None_none_ACOCB_227963.4998	694
0None_none_ACOCB_227963.4999	1045
0None_none_ACOCB_227963.5000	1003
0None_none_ACOCB_227963.5001	624
0None_none_ACOCB_227963.5002	694
0None_none_ACOCB_227963.5003	821
0None_none_ACOCB_227963.5004	1010
0None_none_ACOCB_227963.5005	1089
0None_none_ACOCB_227963.5006	425
0None_none_ACOCB_227963.5007	664
0None_none_ACOCB_227963.5008	450
0None_none_ACOCB_227963.5009	490
0None_none_ACOCB_227963.5010	393
0None_none_ACOCB_227963.5011	536
0None_none_ACOCB_227963.5012	513
0None_none_ACOCB_227963.5013	1010
0None_none_ACOCB_227963.5014	1019
0None_none_ACOCB_227963.5015	485
0None_none_ACOCB_227963.5016	665
0None_none_ACOCB_227963.5017	1074
0None_none_ACOCB_227963.5018	838
0None_none_ACOCB_227963.5019	560
0None_none_ACOCB_227963.5020	949
0None_none_ACOCB_227963.5021	936
0None_none_ACOCB_227963.5022	1294
0None_none_ACOCB_227963.5023	1008
0None_none_ACOCB_227963.5024	975
0None_none_ACOCB_227963.5025	869
0None_none_ACOCB_227963.5026	1833
0None_none_ACOCB_227963.5027	806
0None_none_ACOCB_227963.5028	420
0None_none_ACOCB_227963.5029	811
0None_none_ACOCB_227963.5030	604
0None_none_ACOCB_227963.5031	204
0None_none_ACOCB_227963.5032	337
0None_none_ACOCB_227963.5033	356
0None_none_ACOCB_227963.5034	902
0None_none_ACOCB_227963.5035	827
0None_none_ACOCB_227963.5036	949
0None_none_ACOCB_227963.5037	413
0None_none_ACOCB_227963.5038	721
0None_none_ACOCB_227963.5039	1123
0None_none_ACOCB_227963.5040	411
0None_none_ACOCB_227963.5041	842
0None_none_ACOCB_227963.5042	904
0None_none_ACOCB_227963.5043	376
0None_none_ACOCB_227963.5044	1248
0None_none_ACOCB_227963.5045	678
0None_none_ACOCB_227963.5046	67
0None_none_ACOCB_227963.5047	139
0None_none_ACOCB_227963.5048	978
0None_none_ACOCB_227963.5049	1146
0None_none_ACOCB_227963.5050	1024
0None_none_ACOCB_227963.5051	224
0None_none_ACOCB_227963.5052	901
0None_none_ACOCB_227963.5053	678
0None_none_ACOCB_227963.5054	495
0None_none_ACOCB_227963.5055	122
0None_none_ACOCB_227963.5056	648
0None_none_ACOCB_227963.5057	904
0None_none_ACOCB_227963.5058	842
0None_none_ACOCB_227963.5059	141
0None_none_ACOCB_227963.5060	1164
0None_none_ACOCB_227963.5061	1473
0None_none_ACOCB_227963.5062	699
0None_none_ACOCB_227963.5063	597
0None_none_ACOCB_227963.5064	600
0None_none_ACOCB_227963.5065	1153
0None_none_ACOCB_227963.5066	532
0None_none_ACOCB_227963.5067	1516
0None_none_ACOCB_227963.5068	920
0None_none_ACOCB_227963.5069	1040
0None_none_ACOCB_227963.5070	669
0None_none_ACOCB_227963.5071	477
0None_none_ACOCB_227963.5072	1294
0None_none_ACOCB_227963.5073	863
0None_none_ACOCB_227963.5074	488
0None_none_ACOCB_227963.5075	726
0None_none_ACOCB_227963.5076	646
0None_none_ACOCB_227963.5077	717
0None_none_ACOCB_227963.5078	406
0None_none_ACOCB_227963.5079	455
0None_none_ACOCB_227963.5080	554
0None_none_ACOCB_227963.5081	1355
0None_none_ACOCB_227963.5082	1438
0None_none_ACOCB_227963.5083	796
0None_none_ACOCB_227963.5084	1082
0None_none_ACOCB_227963.5085	389
0None_none_ACOCB_227963.5086	376
0None_none_ACOCB_227963.5087	791
0None_none_ACOCB_227963.5088	1060
0None_none_ACOCB_227963.5089	930
0None_none_ACOCB_227963.5090	1107
0None_none_ACOCB_227963.5091	979
0None_none_ACOCB_227963.5092	680
0None_none_ACOCB_227963.5093	562
0None_none_ACOCB_227963.5094	751
0None_none_ACOCB_227963.5095	694
0None_none_ACOCB_227963.5096	685
0None_none_ACOCB_227963.5097	600
0None_none_ACOCB_227963.5098	453
0None_none_ACOCB_227963.5099	772
0None_none_ACOCB_227963.5100	1393
0None_none_ACOCB_227963.5101	832
0None_none_ACOCB_227963.5102	749
0None_none_ACOCB_227963.5103	1027
0None_none_ACOCB_227963.5104	638
0None_none_ACOCB_227963.5105	594
0None_none_ACOCB_227963.5106	652
0None_none_ACOCB_227963.5107	1186
0None_none_ACOCB_227963.5108	545
0None_none_ACOCB_227963.5109	1351
0None_none_ACOCB_227963.5110	728
0None_none_ACOCB_227963.5111	808
0None_none_ACOCB_227963.5112	693
0None_none_ACOCB_227963.5113	667
0None_none_ACOCB_227963.5114	1519
0None_none_ACOCB_227963.5115	504
0None_none_ACOCB_227963.5116	706
0None_none_ACOCB_227963.5117	276
0None_none_ACOCB_227963.5118	777
0None_none_ACOCB_227963.5119	678
0None_none_ACOCB_227963.5120	502
0None_none_ACOCB_227963.5121	1388
0None_none_ACOCB_227963.5122	675
0None_none_ACOCB_227963.5123	840
0None_none_ACOCB_227963.5124	804
0None_none_ACOCB_227963.5125	557
0None_none_ACOCB_227963.5126	283
0None_none_ACOCB_227963.5127	1143
0None_none_ACOCB_227963.5128	751
0None_none_ACOCB_227963.5129	903
0None_none_ACOCB_227963.5130	969
0None_none_ACOCB_227963.5131	353
0None_none_ACOCB_227963.5132	1130
0None_none_ACOCB_227963.5133	906
0None_none_ACOCB_227963.5134	371
0None_none_ACOCB_227963.5135	553
0None_none_ACOCB_227963.5136	959
0None_none_ACOCB_227963.5137	1270
0None_none_ACOCB_227963.5138	926
0None_none_ACOCB_227963.5139	433
0None_none_ACOCB_227963.5140	428
0None_none_ACOCB_227963.5141	678
0None_none_ACOCB_227963.5142	1093
0None_none_ACOCB_227963.5143	750
0None_none_ACOCB_227963.5144	1238
0None_none_ACOCB_227963.5145	564
0None_none_ACOCB_227963.5146	1267
0None_none_ACOCB_227963.5147	1243
0None_none_ACOCB_227963.5148	425
0None_none_ACOCB_227963.5149	570
0None_none_ACOCB_227963.5150	532
0None_none_ACOCB_227963.5151	283
0None_none_ACOCB_227963.5152	1338
0None_none_ACOCB_227963.5153	505
0None_none_ACOCB_227963.5154	575
0None_none_ACOCB_227963.5155	1735
0None_none_ACOCB_227963.5156	708
0None_none_ACOCB_227963.5157	936
0None_none_ACOCB_227963.5158	869
0None_none_ACOCB_227963.5159	212
0None_none_ACOCB_227963.5160	328
0None_none_ACOCB_227963.5161	1015
0None_none_ACOCB_227963.5162	871
0None_none_ACOCB_227963.5163	1017
0None_none_ACOCB_227963.5164	732
0None_none_ACOCB_227963.5165	1269
0None_none_ACOCB_227963.5166	905
0None_none_ACOCB_227963.5167	853
0None_none_ACOCB_227963.5168	516
0None_none_ACOCB_227963.5169	494
0None_none_ACOCB_227963.5170	496
0None_none_ACOCB_227963.5171	949
0None_none_ACOCB_227963.5172	687
0None_none_ACOCB_227963.5173	1022
0None_none_ACOCB_227963.5174	1183
0None_none_ACOCB_227963.5175	647
0None_none_ACOCB_227963.5176	364
0None_none_ACOCB_227963.5177	855
0None_none_ACOCB_227963.5178	806
0None_none_ACOCB_227963.5179	460
0None_none_ACOCB_227963.5180	1075
0None_none_ACOCB_227963.5181	565
0None_none_ACOCB_227963.5182	704
0None_none_ACOCB_227963.5183	460
0None_none_ACOCB_227963.5184	511
0None_none_ACOCB_227963.5185	749
0None_none_ACOCB_227963.5186	580
0None_none_ACOCB_227963.5187	525
0None_none_ACOCB_227963.5188	246
0None_none_ACOCB_227963.5189	683
0None_none_ACOCB_227963.5190	395
0None_none_ACOCB_227963.5191	932
0None_none_ACOCB_227963.5192	633
0None_none_ACOCB_227963.5193	918
0None_none_ACOCB_227963.5194	844
0None_none_ACOCB_227963.5195	570
0None_none_ACOCB_227963.5196	1628
0None_none_ACOCB_227963.5197	594
0None_none_ACOCB_227963.5198	970
0None_none_ACOCB_227963.5199	708
0None_none_ACOCB_227963.5200	639
0None_none_ACOCB_227963.5201	496
0None_none_ACOCB_227963.5202	979
0None_none_ACOCB_227963.5203	1350
0None_none_ACOCB_227963.5204	662
0None_none_ACOCB_227963.5205	318
0None_none_ACOCB_227963.5206	1257
0None_none_ACOCB_227963.5207	550
0None_none_ACOCB_227963.5208	373
0None_none_ACOCB_227963.5209	628
0None_none_ACOCB_227963.5210	948
0None_none_ACOCB_227963.5211	711
0None_none_ACOCB_227963.5212	23
0None_none_ACOCB_227963.5213	753
0None_none_ACOCB_227963.5214	612
0None_none_ACOCB_227963.5215	361
0None_none_ACOCB_227963.5216	470
0None_none_ACOCB_227963.5217	993
0None_none_ACOCB_227963.5218	1215
0None_none_ACOCB_227963.5219	859
0None_none_ACOCB_227963.5220	673
0None_none_ACOCB_227963.5221	570
0None_none_ACOCB_227963.5222	558
0None_none_ACOCB_227963.5223	864
0None_none_ACOCB_227963.5224	853
0None_none_ACOCB_227963.5225	820
0None_none_ACOCB_227963.5226	816
0None_none_ACOCB_227963.5227	462
0None_none_ACOCB_227963.5228	752
0None_none_ACOCB_227963.5229	1165
0None_none_ACOCB_227963.5230	978
0None_none_ACOCB_227963.5231	1173
0None_none_ACOCB_227963.5232	433
0None_none_ACOCB_227963.5233	950
0None_none_ACOCB_227963.5234	421
0None_none_ACOCB_227963.5235	953
0None_none_ACOCB_227963.5236	223
0None_none_ACOCB_227963.5237	613
0None_none_ACOCB_227963.5238	959
0None_none_ACOCB_227963.5239	276
0None_none_ACOCB_227963.5240	619
0None_none_ACOCB_227963.5241	723
0None_none_ACOCB_227963.5242	663
0None_none_ACOCB_227963.5243	413
0None_none_ACOCB_227963.5244	1106
0None_none_ACOCB_227963.5245	468
0None_none_ACOCB_227963.5246	631
0None_none_ACOCB_227963.5247	811
0None_none_ACOCB_227963.5248	840
0None_none_ACOCB_227963.5249	890
0None_none_ACOCB_227963.5250	234
0None_none_DTKPA_227963.6913	14
0None_none_DTKPA_227963.6957	8
0None_none_GEA_227963.3662	2
0None_none_GEB_227963.3829	5
0None_none_GEB_227963.3995	5
0None_none_GEB_227963.4110	19
0None_none_MPA_227963.4150	27
0None_none_MPA_227963.4180	19
0None_none_MPA_227963.4265	5
0None_none_MPA_227963.4352	17
0None_none_MPA_227963.4364	39
0None_none_MPA_227963.4395	13
0None_none_MPA_227963.4424	3
0None_none_MPB_227963.5729	8
0None_none_MU1A_227963.2026	2
0None_none_MU1A_227963.2096	11
0None_none_MU1B_227963.1099	1
0None_none_MU2A_227963.2443	3
0None_none_MU2A_227963.2538	26
0None_none_SPA_227963.5414	4
0None_none_SPA_227963.5427	37
0None_none_SPA_227963.5441	13
0None_none_SPA_227963.5506	36
0None_none_SPA_227963.5533	17
0None_none_SPB_227963.6085	8
0None_none_TMMA_227963.2854	4
0None_none_TMMB_227963.3003	1
0None_none_TMMB_227963.3057	2
0None_none_TMMB_227963.3144	1
0None_none_TMMB_227963.3191	1
0None_none_TMMB_227963.3196	1
0None_none_TMMB_227963.3218	1
0None_none_TMMB_227963.3242	1
0None_none_TMMB_227963.3246	1
0None_none_U1A_227963.6395	10
0None_none_U1A_227963.6409	1
0None_none_U1A_227963.6421	17
0None_none_U1A_227963.6475	1
0None_none_U1A_227963.6482	4
0None_none_U1A_227963.6637	3
0None_none_U1A_227963.6652	3
0None_none_U1A_227963.6675	2
0None_none_U1A_227963.6681	6
0None_none_U1A_227963.6726	30
0None_none_U1A_227963.6743	6
0None_none_U1B_227963.422	20
0None_none_U1B_227963.445	5
0None_none_U1B_227963.447	10
0None_none_U1B_227963.450	4
0None_none_U1B_227963.452	4
0None_none_U1B_227963.453	1
0None_none_U1B_227963.457	8
0None_none_U1B_227963.469	8
0None_none_U1B_227963.488	18
0None_none_U1B_227963.493	7
0None_none_U1B_227963.504	24
0None_none_U1B_227963.515	25
0None_none_U1B_227963.528	14
0None_none_U1B_227963.543	7
0None_none_U1B_227963.556	8
0None_none_U1B_227963.559	7
0None_none_U1B_227963.564	20
0None_none_U1B_227963.569	3
0None_none_U1B_227963.601	3
0None_none_U1B_227963.610	24
0None_none_U1B_227963.613	28
0None_none_U1B_227963.624	2
0None_none_U1B_227963.626	13
0None_none_U1B_227963.642	6
0None_none_U1B_227963.645	13
0None_none_U1B_227963.647	6
0None_none_U1B_227963.649	25
0None_none_U1B_227963.657	26
0None_none_U1B_227963.673	4
0None_none_U1B_227963.693	28
0None_none_U1B_227963.697	3
0None_none_U1B_227963.703	4
0None_none_U1B_227963.709	21
0None_none_U1B_227963.728	9
0None_none_U1B_227963.740	19
0None_none_U2A_227963.1599	18
0None_none_U2A_227963.1662	3
0None_none_U2A_227963.1793	2
0None_none_U2A_227963.1849	4
0None_none_U2B_227963.1238	6
0None_none_U2B_227963.1314	2
0None_none_U2B_227963.1345	7
0None_none_U2B_227963.1446	2
0None_none_U2B_227963.1489	12
0Safe_safe_ACOCA_227963.4512	9
0Safe_safe_ACOCA_227963.4748	18
0Safe_safe_ACOCB_227963.4876	413
0Safe_safe_ACOCB_227963.4877	387
0Safe_safe_ACOCB_227963.4878	419
0Safe_safe_ACOCB_227963.4879	380
0Safe_safe_ACOCB_227963.4880	749
0Safe_safe_ACOCB_227963.4881	571
0Safe_safe_ACOCB_227963.4882	401
0Safe_safe_ACOCB_227963.4883	282
0Safe_safe_ACOCB_227963.4884	201
0Safe_safe_ACOCB_227963.4885	277
0Safe_safe_ACOCB_227963.4886	197
0Safe_safe_ACOCB_227963.4887	139
0Safe_safe_ACOCB_227963.4888	331
0Safe_safe_ACOCB_227963.4889	550
0Safe_safe_ACOCB_227963.4890	37
0Safe_safe_ACOCB_227963.4891	269
0Safe_safe_ACOCB_227963.4892	490
0Safe_safe_ACOCB_227963.4893	321
0Safe_safe_ACOCB_227963.4894	427
0Safe_safe_ACOCB_227963.4895	518
0Safe_safe_ACOCB_227963.4896	194
0Safe_safe_ACOCB_227963.4897	319
0Safe_safe_ACOCB_227963.4898	397
0Safe_safe_ACOCB_227963.4899	354
0Safe_safe_ACOCB_227963.4900	463
0Safe_safe_ACOCB_227963.4901	801
0Safe_safe_ACOCB_227963.4902	496
0Safe_safe_ACOCB_227963.4903	590
0Safe_safe_ACOCB_227963.4904	157
0Safe_safe_ACOCB_227963.4905	1299
0Safe_safe_ACOCB_227963.4906	530
0Safe_safe_ACOCB_227963.4907	782
0Safe_safe_ACOCB_227963.4908	498
0Safe_safe_ACOCB_227963.4909	200
0Safe_safe_ACOCB_227963.4910	34
0Safe_safe_ACOCB_227963.4911	308
0Safe_safe_ACOCB_227963.4912	192
0Safe_safe_ACOCB_227963.4913	573
0Safe_safe_ACOCB_227963.4914	308
0Safe_safe_ACOCB_227963.4915	680
0Safe_safe_ACOCB_227963.4916	673
0Safe_safe_ACOCB_227963.4917	415
0Safe_safe_ACOCB_227963.4918	113
0Safe_safe_ACOCB_227963.4919	456
0Safe_safe_ACOCB_227963.4920	476
0Safe_safe_ACOCB_227963.4921	441
0Safe_safe_ACOCB_227963.4922	457
0Safe_safe_ACOCB_227963.4923	429
0Safe_safe_ACOCB_227963.4924	656
0Safe_safe_ACOCB_227963.4925	484
0Safe_safe_ACOCB_227963.4926	365
0Safe_safe_ACOCB_227963.4927	324
0Safe_safe_ACOCB_227963.4928	332
0Safe_safe_ACOCB_227963.4929	398
0Safe_safe_ACOCB_227963.4930	154
0Safe_safe_ACOCB_227963.4931	489
0Safe_safe_ACOCB_227963.4932	1063
0Safe_safe_ACOCB_227963.4933	313
0Safe_safe_ACOCB_227963.4934	383
0Safe_safe_ACOCB_227963.4935	280
0Safe_safe_ACOCB_227963.4936	483
0Safe_safe_ACOCB_227963.4937	447
0Safe_safe_ACOCB_227963.4938	296
0Safe_safe_ACOCB_227963.4939	131
0Safe_safe_ACOCB_227963.4940	203
0Safe_safe_ACOCB_227963.4941	413
0Safe_safe_ACOCB_227963.4942	245
0Safe_safe_ACOCB_227963.4943	406
0Safe_safe_ACOCB_227963.4944	377
0Safe_safe_ACOCB_227963.4945	251
0Safe_safe_ACOCB_227963.4946	312
0Safe_safe_ACOCB_227963.4947	377
0Safe_safe_ACOCB_227963.4948	329
0Safe_safe_ACOCB_227963.4949	259
0Safe_safe_ACOCB_227963.4950	276
0Safe_safe_ACOCB_227963.4951	443
0Safe_safe_ACOCB_227963.4952	655
0Safe_safe_ACOCB_227963.4953	667
0Safe_safe_ACOCB_227963.4954	495
0Safe_safe_ACOCB_227963.4955	562
0Safe_safe_ACOCB_227963.4956	584
0Safe_safe_ACOCB_227963.4957	318
0Safe_safe_ACOCB_227963.4958	150
0Safe_safe_ACOCB_227963.4959	243
0Safe_safe_ACOCB_227963.4960	590
0Safe_safe_ACOCB_227963.4961	234
0Safe_safe_ACOCB_227963.4962	606
0Safe_safe_ACOCB_227963.4963	439
0Safe_safe_ACOCB_227963.4964	265
0Safe_safe_ACOCB_227963.4965	520
0Safe_safe_ACOCB_227963.4966	527
0Safe_safe_ACOCB_227963.4967	581
0Safe_safe_ACOCB_227963.4968	263
0Safe_safe_ACOCB_227963.4969	88
0Safe_safe_ACOCB_227963.4970	404
0Safe_safe_ACOCB_227963.4971	336
0Safe_safe_ACOCB_227963.4972	199
0Safe_safe_ACOCB_227963.4973	238
0Safe_safe_ACOCB_227963.4974	196
0Safe_safe_ACOCB_227963.4975	96
0Safe_safe_ACOCB_227963.4976	291
0Safe_safe_ACOCB_227963.4977	802
0Safe_safe_ACOCB_227963.4978	215
0Safe_safe_ACOCB_227963.4979	493
0Safe_safe_ACOCB_227963.4980	307
0Safe_safe_ACOCB_227963.4981	581
0Safe_safe_ACOCB_227963.4982	349
0Safe_safe_ACOCB_227963.4983	558
0Safe_safe_ACOCB_227963.4984	79
0Safe_safe_ACOCB_227963.4985	161
0Safe_safe_ACOCB_227963.4986	212
0Safe_safe_ACOCB_227963.4987	529
0Safe_safe_ACOCB_227963.4988	522
0Safe_safe_ACOCB_227963.4989	284
0Safe_safe_ACOCB_227963.4990	357
0Safe_safe_ACOCB_227963.4991	171
0Safe_safe_ACOCB_227963.4992	253
0Safe_safe_ACOCB_227963.4993	722
0Safe_safe_ACOCB_227963.4994	399
0Safe_safe_ACOCB_227963.4995	293
0Safe_safe_ACOCB_227963.4996	206
0Safe_safe_ACOCB_227963.4997	459
0Safe_safe_ACOCB_227963.4998	906
0Safe_safe_ACOCB_227963.4999	254
0Safe_safe_ACOCB_227963.5000	537
0Safe_safe_ACOCB_227963.5001	232
0Safe_safe_ACOCB_227963.5002	594
0Safe_safe_ACOCB_227963.5003	465
0Safe_safe_ACOCB_227963.5004	333
0Safe_safe_ACOCB_227963.5005	430
0Safe_safe_ACOCB_227963.5006	430
0Safe_safe_ACOCB_227963.5007	339
0Safe_safe_ACOCB_227963.5008	112
0Safe_safe_ACOCB_227963.5009	323
0Safe_safe_ACOCB_227963.5010	381
0Safe_safe_ACOCB_227963.5011	830
0Safe_safe_ACOCB_227963.5012	645
0Safe_safe_ACOCB_227963.5013	209
0Safe_safe_ACOCB_227963.5014	358
0Safe_safe_ACOCB_227963.5015	338
0Safe_safe_ACOCB_227963.5016	423
0Safe_safe_ACOCB_227963.5017	360
0Safe_safe_ACOCB_227963.5018	646
0Safe_safe_ACOCB_227963.5019	131
0Safe_safe_ACOCB_227963.5020	157
0Safe_safe_ACOCB_227963.5021	166
0Safe_safe_ACOCB_227963.5022	227
0Safe_safe_ACOCB_227963.5023	476
0Safe_safe_ACOCB_227963.5024	414
0Safe_safe_ACOCB_227963.5025	143
0Safe_safe_ACOCB_227963.5026	698
0Safe_safe_ACOCB_227963.5027	441
0Safe_safe_ACOCB_227963.5028	134
0Safe_safe_ACOCB_227963.5029	439
0Safe_safe_ACOCB_227963.5030	340
0Safe_safe_ACOCB_227963.5031	485
0Safe_safe_ACOCB_227963.5032	376
0Safe_safe_ACOCB_227963.5033	445
0Safe_safe_ACOCB_227963.5034	177
0Safe_safe_ACOCB_227963.5035	406
0Safe_safe_ACOCB_227963.5036	466
0Safe_safe_ACOCB_227963.5037	429
0Safe_safe_ACOCB_227963.5038	301
0Safe_safe_ACOCB_227963.5039	367
0Safe_safe_ACOCB_227963.5040	423
0Safe_safe_ACOCB_227963.5041	521
0Safe_safe_ACOCB_227963.5042	471
0Safe_safe_ACOCB_227963.5043	443
0Safe_safe_ACOCB_227963.5044	174
0Safe_safe_ACOCB_227963.5045	250
0Safe_safe_ACOCB_227963.5046	447
0Safe_safe_ACOCB_227963.5047	121
0Safe_safe_ACOCB_227963.5048	1500
0Safe_safe_ACOCB_227963.5049	548
0Safe_safe_ACOCB_227963.5050	406
0Safe_safe_ACOCB_227963.5051	538
0Safe_safe_ACOCB_227963.5052	226
0Safe_safe_ACOCB_227963.5053	523
0Safe_safe_ACOCB_227963.5054	369
0Safe_safe_ACOCB_227963.5055	189
0Safe_safe_ACOCB_227963.5056	385
0Safe_safe_ACOCB_227963.5057	1354
0Safe_safe_ACOCB_227963.5058	623
0Safe_safe_ACOCB_227963.5059	312
0Safe_safe_ACOCB_227963.5060	78
0Safe_safe_ACOCB_227963.5061	587
0Safe_safe_ACOCB_227963.5062	427
0Safe_safe_ACOCB_227963.5063	300
0Safe_safe_ACOCB_227963.5064	483
0Safe_safe_ACOCB_227963.5065	348
0Safe_safe_ACOCB_227963.5066	366
0Safe_safe_ACOCB_227963.5067	22
0Safe_safe_ACOCB_227963.5068	209
0Safe_safe_ACOCB_227963.5069	74
0Safe_safe_ACOCB_227963.5070	205
0Safe_safe_ACOCB_227963.5071	405
0Safe_safe_ACOCB_227963.5072	167
0Safe_safe_ACOCB_227963.5073	491
0Safe_safe_ACOCB_227963.5074	534
0Safe_safe_ACOCB_227963.5075	506
0Safe_safe_ACOCB_227963.5076	676
0Safe_safe_ACOCB_227963.5077	536
0Safe_safe_ACOCB_227963.5078	406
0Safe_safe_ACOCB_227963.5079	575
0Safe_safe_ACOCB_227963.5080	409
0Safe_safe_ACOCB_227963.5081	381
0Safe_safe_ACOCB_227963.5082	413
0Safe_safe_ACOCB_227963.5083	710
0Safe_safe_ACOCB_227963.5084	346
0Safe_safe_ACOCB_227963.5085	359
0Safe_safe_ACOCB_227963.5086	339
0Safe_safe_ACOCB_227963.5087	279
0Safe_safe_ACOCB_227963.5088	765
0Safe_safe_ACOCB_227963.5089	336
0Safe_safe_ACOCB_227963.5090	222
0Safe_safe_ACOCB_227963.5091	254
0Safe_safe_ACOCB_227963.5092	494
0Safe_safe_ACOCB_227963.5093	417
0Safe_safe_ACOCB_227963.5094	291
0Safe_safe_ACOCB_227963.5095	261
0Safe_safe_ACOCB_227963.5096	582
0Safe_safe_ACOCB_227963.5097	126
0Safe_safe_ACOCB_227963.5098	486
0Safe_safe_ACOCB_227963.5099	807
0Safe_safe_ACOCB_227963.5100	586
0Safe_safe_ACOCB_227963.5101	185
0Safe_safe_ACOCB_227963.5102	73
0Safe_safe_ACOCB_227963.5103	499
0Safe_safe_ACOCB_227963.5104	561
0Safe_safe_ACOCB_227963.5105	162
0Safe_safe_ACOCB_227963.5106	653
0Safe_safe_ACOCB_227963.5107	305
0Safe_safe_ACOCB_227963.5108	91
0Safe_safe_ACOCB_227963.5109	211
0Safe_safe_ACOCB_227963.5110	428
0Safe_safe_ACOCB_227963.5111	262
0Safe_safe_ACOCB_227963.5112	647
0Safe_safe_ACOCB_227963.5113	212
0Safe_safe_ACOCB_227963.5114	186
0Safe_safe_ACOCB_227963.5115	536
0Safe_safe_ACOCB_227963.5116	214
0Safe_safe_ACOCB_227963.5117	260
0Safe_safe_ACOCB_227963.5118	377
0Safe_safe_ACOCB_227963.5119	459
0Safe_safe_ACOCB_227963.5120	290
0Safe_safe_ACOCB_227963.5121	405
0Safe_safe_ACOCB_227963.5122	366
0Safe_safe_ACOCB_227963.5123	409
0Safe_safe_ACOCB_227963.5124	238
0Safe_safe_ACOCB_227963.5125	128
0Safe_safe_ACOCB_227963.5126	760
0Safe_safe_ACOCB_227963.5127	399
0Safe_safe_ACOCB_227963.5128	368
0Safe_safe_ACOCB_227963.5129	360
0Safe_safe_ACOCB_227963.5130	146
0Safe_safe_ACOCB_227963.5131	792
0Safe_safe_ACOCB_227963.5133	736
0Safe_safe_ACOCB_227963.5134	289
0Safe_safe_ACOCB_227963.5135	412
0Safe_safe_ACOCB_227963.5136	575
0Safe_safe_ACOCB_227963.5137	304
0Safe_safe_ACOCB_227963.5138	641
0Safe_safe_ACOCB_227963.5139	303
0Safe_safe_ACOCB_227963.5140	200
0Safe_safe_ACOCB_227963.5141	391
0Safe_safe_ACOCB_227963.5142	301
0Safe_safe_ACOCB_227963.5143	248
0Safe_safe_ACOCB_227963.5144	251
0Safe_safe_ACOCB_227963.5145	1092
0Safe_safe_ACOCB_227963.5146	1266
0Safe_safe_ACOCB_227963.5147	276
0Safe_safe_ACOCB_227963.5148	208
0Safe_safe_ACOCB_227963.5149	727
0Safe_safe_ACOCB_227963.5150	604
0Safe_safe_ACOCB_227963.5151	443
0Safe_safe_ACOCB_227963.5152	526
0Safe_safe_ACOCB_227963.5153	569
0Safe_safe_ACOCB_227963.5154	673
0Safe_safe_ACOCB_227963.5155	389
0Safe_safe_ACOCB_227963.5156	183
0Safe_safe_ACOCB_227963.5157	723
0Safe_safe_ACOCB_227963.5158	365
0Safe_safe_ACOCB_227963.5159	434
0Safe_safe_ACOCB_227963.5160	613
0Safe_safe_ACOCB_227963.5161	592
0Safe_safe_ACOCB_227963.5162	248
0Safe_safe_ACOCB_227963.5163	266
0Safe_safe_ACOCB_227963.5164	320
0Safe_safe_ACOCB_227963.5165	505
0Safe_safe_ACOCB_227963.5166	616
0Safe_safe_ACOCB_227963.5167	310
0Safe_safe_ACOCB_227963.5168	183
0Safe_safe_ACOCB_227963.5169	767
0Safe_safe_ACOCB_227963.5170	424
0Safe_safe_ACOCB_227963.5171	542
0Safe_safe_ACOCB_227963.5172	378
0Safe_safe_ACOCB_227963.5173	232
0Safe_safe_ACOCB_227963.5174	359
0Safe_safe_ACOCB_227963.5175	796
0Safe_safe_ACOCB_227963.5176	160
0Safe_safe_ACOCB_227963.5177	84
0Safe_safe_ACOCB_227963.5178	367
0Safe_safe_ACOCB_227963.5179	198
0Safe_safe_ACOCB_227963.5180	222
0Safe_safe_ACOCB_227963.5181	354
0Safe_safe_ACOCB_227963.5182	347
0Safe_safe_ACOCB_227963.5183	304
0Safe_safe_ACOCB_227963.5184	1282
0Safe_safe_ACOCB_227963.5185	220
0Safe_safe_ACOCB_227963.5186	227
0Safe_safe_ACOCB_227963.5187	377
0Safe_safe_ACOCB_227963.5188	249
0Safe_safe_ACOCB_227963.5189	892
0Safe_safe_ACOCB_227963.5190	208
0Safe_safe_ACOCB_227963.5191	416
0Safe_safe_ACOCB_227963.5192	1010
0Safe_safe_ACOCB_227963.5193	593
0Safe_safe_ACOCB_227963.5194	312
0Safe_safe_ACOCB_227963.5195	309
0Safe_safe_ACOCB_227963.5196	393
0Safe_safe_ACOCB_227963.5197	315
0Safe_safe_ACOCB_227963.5198	308
0Safe_safe_ACOCB_227963.5199	160
0Safe_safe_ACOCB_227963.5200	174
0Safe_safe_ACOCB_227963.5201	279
0Safe_safe_ACOCB_227963.5202	214
0Safe_safe_ACOCB_227963.5203	325
0Safe_safe_ACOCB_227963.5204	605
0Safe_safe_ACOCB_227963.5205	647
0Safe_safe_ACOCB_227963.5206	267
0Safe_safe_ACOCB_227963.5207	557
0Safe_safe_ACOCB_227963.5208	382
0Safe_safe_ACOCB_227963.5209	366
0Safe_safe_ACOCB_227963.5210	424
0Safe_safe_ACOCB_227963.5211	138
0Safe_safe_ACOCB_227963.5212	528
0Safe_safe_ACOCB_227963.5213	221
0Safe_safe_ACOCB_227963.5214	260
0Safe_safe_ACOCB_227963.5215	425
0Safe_safe_ACOCB_227963.5216	668
0Safe_safe_ACOCB_227963.5217	420
0Safe_safe_ACOCB_227963.5218	694
0Safe_safe_ACOCB_227963.5219	712
0Safe_safe_ACOCB_227963.5220	545
0Safe_safe_ACOCB_227963.5221	224
0Safe_safe_ACOCB_227963.5222	305
0Safe_safe_ACOCB_227963.5223	849
0Safe_safe_ACOCB_227963.5224	373
0Safe_safe_ACOCB_227963.5225	396
0Safe_safe_ACOCB_227963.5226	368
0Safe_safe_ACOCB_227963.5227	1092
0Safe_safe_ACOCB_227963.5228	504
0Safe_safe_ACOCB_227963.5229	505
0Safe_safe_ACOCB_227963.5230	485
0Safe_safe_ACOCB_227963.5231	299
0Safe_safe_ACOCB_227963.5232	154
0Safe_safe_ACOCB_227963.5233	38
0Safe_safe_ACOCB_227963.5234	78
0Safe_safe_ACOCB_227963.5235	327
0Safe_safe_ACOCB_227963.5236	452
0Safe_safe_ACOCB_227963.5237	150
0Safe_safe_ACOCB_227963.5238	288
0Safe_safe_ACOCB_227963.5239	374
0Safe_safe_ACOCB_227963.5240	236
0Safe_safe_ACOCB_227963.5241	402
0Safe_safe_ACOCB_227963.5242	398
0Safe_safe_ACOCB_227963.5243	199
0Safe_safe_ACOCB_227963.5244	324
0Safe_safe_ACOCB_227963.5245	677
0Safe_safe_ACOCB_227963.5246	330
0Safe_safe_ACOCB_227963.5247	591
0Safe_safe_ACOCB_227963.5248	391
0Safe_safe_ACOCB_227963.5249	555
0Safe_safe_ACOCB_227963.5250	452
0Safe_safe_DTKPA_227963.6848	4
0Safe_safe_DTKPA_227963.7011	1
0Safe_safe_DTKPA_227963.7120	4
0Safe_safe_DTKPB_227963.7197	463
0Safe_safe_DTKPB_227963.7320	143
0Safe_safe_DTKPB_227963.7347	25
0Safe_safe_GEA_227963.3504	6
0Safe_safe_GEB_227963.3941	4
0Safe_safe_GEB_227963.3987	29
0Safe_safe_MPA_227963.4171	1
0Safe_safe_MPA_227963.4252	301
0Safe_safe_MPA_227963.4268	528
0Safe_safe_MPA_227963.4275	28
0Safe_safe_MPA_227963.4368	12
0Safe_safe_MPA_227963.4433	3
0Safe_safe_MPB_227963.5667	2
0Safe_safe_MU1B_227963.945	3
0Safe_safe_MU1B_227963.971	18
0Safe_safe_MU2A_227963.2264	25
0Safe_safe_MU2A_227963.2573	641
0Safe_safe_MU2A_227963.2580	5
0Safe_safe_SPA_227963.5292	15
0Safe_safe_SPA_227963.5294	267
0Safe_safe_SPA_227963.5499	301
0Safe_safe_SPA_227963.5562	1
0Safe_safe_SPA_227963.5572	301
0Safe_safe_SPA_227963.5581	2
0Safe_safe_SPB_227963.6316	5
0Safe_safe_TMMA_227963.2801	3
0Safe_safe_TMMA_227963.2837	7
0Safe_safe_TMMA_227963.2910	545
0Safe_safe_TMMB_227963.3039	550
0Safe_safe_TMMB_227963.3122	1
0Safe_safe_TMMB_227963.3145	1
0Safe_safe_TMMB_227963.3176	1
0Safe_safe_TMMB_227963.3223	1
0Safe_safe_TMMB_227963.3243	1
0Safe_safe_TMMB_227963.3271	1
0Safe_safe_U1A_227963.6396	214
0Safe_safe_U1A_227963.6459	5
0Safe_safe_U1A_227963.6480	1
0Safe_safe_U1A_227963.6510	24
0Safe_safe_U1A_227963.6607	1
0Safe_safe_U1A_227963.6654	177
0Safe_safe_U1B_227963.393	7
0Safe_safe_U1B_227963.443	15
0Safe_safe_U1B_227963.453	4
0Safe_safe_U1B_227963.488	22
0Safe_safe_U1B_227963.491	26
0Safe_safe_U1B_227963.545	17
0Safe_safe_U1B_227963.550	4
0Safe_safe_U1B_227963.561	424
0Safe_safe_U1B_227963.570	8
0Safe_safe_U1B_227963.592	222
0Safe_safe_U1B_227963.598	33
0Safe_safe_U1B_227963.602	8
0Safe_safe_U1B_227963.607	3
0Safe_safe_U1B_227963.609	21
0Safe_safe_U1B_227963.613	23
0Safe_safe_U1B_227963.656	24
0Safe_safe_U1B_227963.660	14
0Safe_safe_U1B_227963.668	17
0Safe_safe_U1B_227963.670	3
0Safe_safe_U1B_227963.698	528
0Safe_safe_U1B_227963.703	10
0Safe_safe_U1B_227963.704	3
0Safe_safe_U1B_227963.714	9
0Safe_safe_U1B_227963.726	4
0Safe_safe_U2A_227963.1688	409
0Safe_safe_U2B_227963.1200	5
0Safe_safe_U2B_227963.1249	11
0Safe_safe_U2B_227963.1491	427
ENSMUSG00000000028_Cdc45_ACOCB_163983.1	34
ENSMUSG00000000028_Cdc45_ACOCB_163984.2	152
ENSMUSG00000000028_Cdc45_ACOCB_163986.4	640
ENSMUSG00000000028_Cdc45_ACOCB_163987.5	150
ENSMUSG00000000028_Cdc45_ACOCB_163988.6	391
ENSMUSG00000000028_Cdc45_ACOCB_163989.7	93
ENSMUSG00000000028_Cdc45_ACOCB_163990.8	132
ENSMUSG00000000028_Cdc45_ACOCB_163991.9	108
ENSMUSG00000000028_Cdc45_ACOCB_163992.10	449
ENSMUSG00000000056_Narf_GEB_139378.2	6
ENSMUSG00000000125_Wnt3_ACOCB_116291.1	516
ENSMUSG00000000125_Wnt3_ACOCB_116292.2	229
ENSMUSG00000000125_Wnt3_ACOCB_116293.3	1395
ENSMUSG00000000125_Wnt3_ACOCB_116294.4	1203
ENSMUSG00000000125_Wnt3_ACOCB_116295.5	493
ENSMUSG00000000125_Wnt3_ACOCB_116296.6	489
ENSMUSG00000000125_Wnt3_ACOCB_116297.7	716
ENSMUSG00000000125_Wnt3_ACOCB_116298.8	341
ENSMUSG00000000125_Wnt3_ACOCB_116299.9	801
ENSMUSG00000000125_Wnt3_ACOCB_116300.10	708
ENSMUSG00000000134_Tfe3_ACOCB_201790.1	720
ENSMUSG00000000134_Tfe3_ACOCB_201791.2	501
ENSMUSG00000000134_Tfe3_ACOCB_201792.3	799
ENSMUSG00000000134_Tfe3_ACOCB_201793.4	321
ENSMUSG00000000134_Tfe3_ACOCB_201794.5	728
ENSMUSG00000000134_Tfe3_ACOCB_201795.6	689
ENSMUSG00000000134_Tfe3_ACOCB_201796.7	363
ENSMUSG00000000134_Tfe3_ACOCB_201797.8	353
ENSMUSG00000000134_Tfe3_ACOCB_201798.9	513
ENSMUSG00000000134_Tfe3_ACOCB_201799.10	1188
ENSMUSG00000000148_Brat1_ACOCB_65027.1	94
ENSMUSG00000000148_Brat1_ACOCB_65028.2	36
ENSMUSG00000000148_Brat1_ACOCB_65029.3	422
ENSMUSG00000000148_Brat1_ACOCB_65030.4	208
ENSMUSG00000000148_Brat1_ACOCB_65031.5	68
ENSMUSG00000000148_Brat1_ACOCB_65032.6	207
ENSMUSG00000000148_Brat1_ACOCB_65033.7	287
ENSMUSG00000000148_Brat1_ACOCB_65034.8	173
ENSMUSG00000000148_Brat1_ACOCB_65035.9	330
ENSMUSG00000000148_Brat1_ACOCB_65036.10	328
ENSMUSG00000000171_Sdhd_ACOCB_91183.1	181
ENSMUSG00000000171_Sdhd_ACOCB_91184.2	337
ENSMUSG00000000171_Sdhd_ACOCB_91185.3	340
ENSMUSG00000000171_Sdhd_ACOCB_91186.4	408
ENSMUSG00000000171_Sdhd_ACOCB_91187.5	85
ENSMUSG00000000171_Sdhd_ACOCB_91188.6	64
ENSMUSG00000000171_Sdhd_ACOCB_91189.7	741
ENSMUSG00000000171_Sdhd_ACOCB_91190.8	47
ENSMUSG00000000171_Sdhd_ACOCB_91191.9	88
ENSMUSG00000000171_Sdhd_ACOCB_91192.10	106
ENSMUSG00000000182_Fgf23_ACOCB_167292.1	824
ENSMUSG00000000182_Fgf23_ACOCB_167293.2	563
ENSMUSG00000000182_Fgf23_ACOCB_167294.3	231
ENSMUSG00000000182_Fgf23_ACOCB_167295.4	242
ENSMUSG00000000182_Fgf23_ACOCB_167296.5	392
ENSMUSG00000000182_Fgf23_ACOCB_167297.6	450
ENSMUSG00000000182_Fgf23_ACOCB_167298.7	524
ENSMUSG00000000182_Fgf23_ACOCB_167299.8	416
ENSMUSG00000000182_Fgf23_ACOCB_167300.9	972
ENSMUSG00000000182_Fgf23_ACOCB_167301.10	668
ENSMUSG00000000184_Ccnd2_ACOCB_167312.1	402
ENSMUSG00000000184_Ccnd2_ACOCB_167313.2	1055
ENSMUSG00000000184_Ccnd2_ACOCB_167314.3	324
ENSMUSG00000000184_Ccnd2_ACOCB_167315.4	900
ENSMUSG00000000184_Ccnd2_ACOCB_167316.5	233
ENSMUSG00000000184_Ccnd2_ACOCB_167317.6	274
ENSMUSG00000000184_Ccnd2_ACOCB_167318.7	922
ENSMUSG00000000184_Ccnd2_ACOCB_167319.8	932
ENSMUSG00000000184_Ccnd2_ACOCB_167320.9	746
ENSMUSG00000000184_Ccnd2_ACOCB_167321.10	336
ENSMUSG00000000214_Th_ACOCB_174933.1	409
ENSMUSG00000000214_Th_ACOCB_174934.2	495
ENSMUSG00000000214_Th_ACOCB_174935.3	866
ENSMUSG00000000214_Th_ACOCB_174936.4	998
ENSMUSG00000000214_Th_ACOCB_174937.5	247
ENSMUSG00000000214_Th_ACOCB_174938.6	375
ENSMUSG00000000214_Th_ACOCB_174939.7	841
ENSMUSG00000000214_Th_ACOCB_174940.8	960
ENSMUSG00000000214_Th_ACOCB_174941.9	236
ENSMUSG00000000214_Th_ACOCB_174942.10	797
ENSMUSG00000000248_Clec2g_MU2A_126870.9	24
ENSMUSG00000000282_Mnt_ACOCB_57837.1	940
ENSMUSG00000000282_Mnt_ACOCB_57838.2	717
ENSMUSG00000000282_Mnt_ACOCB_57839.3	958
ENSMUSG00000000282_Mnt_ACOCB_57840.4	747
ENSMUSG00000000282_Mnt_ACOCB_57841.5	355
ENSMUSG00000000282_Mnt_ACOCB_57842.6	321
ENSMUSG00000000282_Mnt_ACOCB_57843.7	504
ENSMUSG00000000282_Mnt_ACOCB_57844.8	497
ENSMUSG00000000282_Mnt_ACOCB_57845.9	302
ENSMUSG00000000282_Mnt_ACOCB_57846.10	222
ENSMUSG00000000290_Itgb2_ACOCB_152932.1	444
ENSMUSG00000000290_Itgb2_ACOCB_152933.2	299
ENSMUSG00000000290_Itgb2_ACOCB_152934.3	665
ENSMUSG00000000290_Itgb2_ACOCB_152935.4	431
ENSMUSG00000000290_Itgb2_ACOCB_152936.5	378
ENSMUSG00000000290_Itgb2_ACOCB_152937.6	402
ENSMUSG00000000290_Itgb2_ACOCB_152938.7	317
ENSMUSG00000000290_Itgb2_ACOCB_152939.8	189
ENSMUSG00000000290_Itgb2_ACOCB_152940.9	415
ENSMUSG00000000290_Itgb2_ACOCB_152941.10	501
ENSMUSG00000000305_Cdh4_ACOCB_195514.1	408
ENSMUSG00000000305_Cdh4_ACOCB_195515.2	294
ENSMUSG00000000305_Cdh4_ACOCB_195516.3	1202
ENSMUSG00000000305_Cdh4_ACOCB_195517.4	679
ENSMUSG00000000305_Cdh4_ACOCB_195518.5	315
ENSMUSG00000000305_Cdh4_ACOCB_195519.6	460
ENSMUSG00000000305_Cdh4_ACOCB_195520.7	366
ENSMUSG00000000305_Cdh4_ACOCB_195521.8	920
ENSMUSG00000000305_Cdh4_ACOCB_195522.9	414
ENSMUSG00000000305_Cdh4_ACOCB_195523.10	452
ENSMUSG00000000320_Alox12_ACOCB_114153.1	793
ENSMUSG00000000320_Alox12_ACOCB_114154.2	787
ENSMUSG00000000320_Alox12_ACOCB_114155.3	522
ENSMUSG00000000320_Alox12_ACOCB_114156.4	652
ENSMUSG00000000320_Alox12_ACOCB_114157.5	990
ENSMUSG00000000320_Alox12_ACOCB_114158.6	480
ENSMUSG00000000320_Alox12_ACOCB_114159.7	542
ENSMUSG00000000320_Alox12_ACOCB_114160.8	747
ENSMUSG00000000320_Alox12_ACOCB_114161.9	586
ENSMUSG00000000320_Alox12_ACOCB_114162.10	840
ENSMUSG00000000326_Comt_ACOCB_3914.1	147
ENSMUSG00000000326_Comt_ACOCB_3915.2	373
ENSMUSG00000000326_Comt_ACOCB_3916.3	306
ENSMUSG00000000326_Comt_ACOCB_3917.4	975
ENSMUSG00000000326_Comt_ACOCB_3918.5	435
ENSMUSG00000000326_Comt_ACOCB_3919.6	831
ENSMUSG00000000326_Comt_ACOCB_3920.7	367
ENSMUSG00000000326_Comt_ACOCB_3921.8	254
ENSMUSG00000000326_Comt_ACOCB_3922.9	799
ENSMUSG00000000326_Comt_ACOCB_3923.10	337
ENSMUSG00000000346_Dazap2_ACOCB_173593.1	403
ENSMUSG00000000346_Dazap2_ACOCB_173594.2	564
ENSMUSG00000000346_Dazap2_ACOCB_173595.3	312
ENSMUSG00000000346_Dazap2_ACOCB_173596.4	357
ENSMUSG00000000346_Dazap2_ACOCB_173597.5	352
ENSMUSG00000000346_Dazap2_ACOCB_173598.6	356
ENSMUSG00000000346_Dazap2_ACOCB_173599.7	564
ENSMUSG00000000346_Dazap2_ACOCB_173600.8	924
ENSMUSG00000000346_Dazap2_ACOCB_173601.9	536
ENSMUSG00000000346_Dazap2_ACOCB_173602.10	477
ENSMUSG00000000378_Ccm2_U1B_88990.7	6
ENSMUSG00000000381_Wap_ACOCB_62881.1	788
ENSMUSG00000000381_Wap_ACOCB_62882.2	576
ENSMUSG00000000381_Wap_ACOCB_62883.3	399
ENSMUSG00000000381_Wap_ACOCB_62884.4	573
ENSMUSG00000000381_Wap_ACOCB_62885.5	627
ENSMUSG00000000381_Wap_ACOCB_62886.6	463
ENSMUSG00000000381_Wap_ACOCB_62887.7	471
ENSMUSG00000000381_Wap_ACOCB_62888.8	483
ENSMUSG00000000381_Wap_ACOCB_62889.9	584
ENSMUSG00000000381_Wap_ACOCB_62890.10	350
ENSMUSG00000000385_Tmprss2_ACOCB_62901.1	475
ENSMUSG00000000385_Tmprss2_ACOCB_62902.2	711
ENSMUSG00000000385_Tmprss2_ACOCB_62903.3	715
ENSMUSG00000000385_Tmprss2_ACOCB_62904.4	903
ENSMUSG00000000385_Tmprss2_ACOCB_62905.5	693
ENSMUSG00000000385_Tmprss2_ACOCB_62906.6	397
ENSMUSG00000000385_Tmprss2_ACOCB_62907.7	500
ENSMUSG00000000385_Tmprss2_ACOCB_62908.8	410
ENSMUSG00000000385_Tmprss2_ACOCB_62909.9	502
ENSMUSG00000000385_Tmprss2_ACOCB_62910.10	881
ENSMUSG00000000486_Sept1_ACOCB_133561.1	436
ENSMUSG00000000486_Sept1_ACOCB_133562.2	108
ENSMUSG00000000486_Sept1_ACOCB_133563.3	907
ENSMUSG00000000486_Sept1_ACOCB_133564.4	787
ENSMUSG00000000486_Sept1_ACOCB_133565.5	728
ENSMUSG00000000486_Sept1_ACOCB_133566.6	437
ENSMUSG00000000486_Sept1_ACOCB_133567.7	598
ENSMUSG00000000486_Sept1_ACOCB_133568.8	666
ENSMUSG00000000486_Sept1_ACOCB_133569.9	859
ENSMUSG00000000486_Sept1_ACOCB_133570.10	462
ENSMUSG00000000544_Gpa33_U2A_77346.5	1
ENSMUSG00000000555_Itga5_ACOCB_161760.1	1042
ENSMUSG00000000555_Itga5_ACOCB_161761.2	663
ENSMUSG00000000555_Itga5_ACOCB_161762.3	577
ENSMUSG00000000555_Itga5_ACOCB_161763.4	345
ENSMUSG00000000555_Itga5_ACOCB_161764.5	532
ENSMUSG00000000555_Itga5_ACOCB_161765.6	529
ENSMUSG00000000555_Itga5_ACOCB_161766.7	688
ENSMUSG00000000555_Itga5_ACOCB_161767.8	525
ENSMUSG00000000555_Itga5_ACOCB_161768.9	588
ENSMUSG00000000555_Itga5_ACOCB_161769.10	476
ENSMUSG00000000600_Krit1_ACOCB_37837.1	153
ENSMUSG00000000600_Krit1_ACOCB_37838.2	115
ENSMUSG00000000600_Krit1_ACOCB_37839.3	135
ENSMUSG00000000600_Krit1_ACOCB_37840.4	570
ENSMUSG00000000600_Krit1_ACOCB_37841.5	71
ENSMUSG00000000600_Krit1_ACOCB_37842.6	184
ENSMUSG00000000600_Krit1_ACOCB_37843.7	239
ENSMUSG00000000600_Krit1_ACOCB_37844.8	170
ENSMUSG00000000600_Krit1_ACOCB_37845.9	384
ENSMUSG00000000600_Krit1_ACOCB_37846.10	106
ENSMUSG00000000693_Loxl3_U1A_173484.2	2
ENSMUSG00000000706_Btn1a1_MPA_107853.9	13
ENSMUSG00000000740_Rpl13_TMMA_217571.7	8
ENSMUSG00000000740_Rpl13_TMMA_217572.8	8
ENSMUSG00000000751_Rpa1_ACOCB_74024.1	6
ENSMUSG00000000751_Rpa1_ACOCB_74025.2	35
ENSMUSG00000000751_Rpa1_ACOCB_74026.3	6
ENSMUSG00000000751_Rpa1_ACOCB_74027.4	43
ENSMUSG00000000751_Rpa1_ACOCB_74028.5	285
ENSMUSG00000000751_Rpa1_ACOCB_74029.6	203
ENSMUSG00000000751_Rpa1_ACOCB_74030.7	346
ENSMUSG00000000751_Rpa1_ACOCB_74031.8	349
ENSMUSG00000000751_Rpa1_ACOCB_74032.9	225
ENSMUSG00000000751_Rpa1_ACOCB_74033.10	85
ENSMUSG00000000759_Tubgcp3_ACOCB_74004.1	445
ENSMUSG00000000759_Tubgcp3_ACOCB_74005.2	199
ENSMUSG00000000759_Tubgcp3_ACOCB_74006.3	143
ENSMUSG00000000759_Tubgcp3_ACOCB_74007.4	10
ENSMUSG00000000759_Tubgcp3_ACOCB_74008.5	368
ENSMUSG00000000759_Tubgcp3_ACOCB_74009.6	363
ENSMUSG00000000759_Tubgcp3_ACOCB_74010.7	505
ENSMUSG00000000759_Tubgcp3_ACOCB_74011.8	250
ENSMUSG00000000759_Tubgcp3_ACOCB_74012.9	262
ENSMUSG00000000759_Tubgcp3_ACOCB_74013.10	232
ENSMUSG00000000792_Slc5a5_MPB_184645.1	4
ENSMUSG00000000827_Tpd52l2_ACOCB_91363.1	1287
ENSMUSG00000000827_Tpd52l2_ACOCB_91364.2	230
ENSMUSG00000000827_Tpd52l2_ACOCB_91365.3	240
ENSMUSG00000000827_Tpd52l2_ACOCB_91366.4	615
ENSMUSG00000000827_Tpd52l2_ACOCB_91367.5	570
ENSMUSG00000000827_Tpd52l2_ACOCB_91368.6	412
ENSMUSG00000000827_Tpd52l2_ACOCB_91369.7	839
ENSMUSG00000000827_Tpd52l2_ACOCB_91370.8	52
ENSMUSG00000000827_Tpd52l2_ACOCB_91371.9	252
ENSMUSG00000000827_Tpd52l2_ACOCB_91372.10	208
ENSMUSG00000000869_Il4_ACOCB_209322.1	136
ENSMUSG00000000869_Il4_ACOCB_209323.2	429
ENSMUSG00000000869_Il4_ACOCB_209324.3	523
ENSMUSG00000000869_Il4_ACOCB_209325.4	495
ENSMUSG00000000869_Il4_ACOCB_209326.5	289
ENSMUSG00000000869_Il4_ACOCB_209327.6	1048
ENSMUSG00000000869_Il4_ACOCB_209328.7	274
ENSMUSG00000000869_Il4_ACOCB_209329.8	171
ENSMUSG00000000869_Il4_ACOCB_209330.9	510
ENSMUSG00000000869_Il4_ACOCB_209331.10	320
ENSMUSG00000000957_Mmp14_ACOCB_76353.1	719
ENSMUSG00000000957_Mmp14_ACOCB_76354.2	572
ENSMUSG00000000957_Mmp14_ACOCB_76355.3	478
ENSMUSG00000000957_Mmp14_ACOCB_76356.4	1010
ENSMUSG00000000957_Mmp14_ACOCB_76357.5	560
ENSMUSG00000000957_Mmp14_ACOCB_76358.6	658
ENSMUSG00000000957_Mmp14_ACOCB_76359.7	837
ENSMUSG00000000957_Mmp14_ACOCB_76360.8	675
ENSMUSG00000000957_Mmp14_ACOCB_76361.9	581
ENSMUSG00000000957_Mmp14_ACOCB_76362.10	269
ENSMUSG00000000959_Oxa1l_TMMB_76379.7	1
ENSMUSG00000001039_B9d1_U1B_164826.4	11
ENSMUSG00000001054_Rmnd5b_U1A_206581.8	3
ENSMUSG00000001076_C1ql4_U1B_55228.4	2
ENSMUSG00000001123_Lgals9_U2B_152676.3	34
ENSMUSG00000001134_Uxt_ACOCB_67704.1	74
ENSMUSG00000001134_Uxt_ACOCB_67705.2	42
ENSMUSG00000001134_Uxt_ACOCB_67706.3	97
ENSMUSG00000001134_Uxt_ACOCB_67707.4	114
ENSMUSG00000001134_Uxt_ACOCB_67708.5	80
ENSMUSG00000001134_Uxt_ACOCB_67709.6	48
ENSMUSG00000001134_Uxt_ACOCB_67710.7	163
ENSMUSG00000001134_Uxt_ACOCB_67711.8	801
ENSMUSG00000001134_Uxt_ACOCB_67712.9	53
ENSMUSG00000001134_Uxt_ACOCB_67713.10	314
ENSMUSG00000001157_Gmcl1_ACOCB_9596.1	1276
ENSMUSG00000001157_Gmcl1_ACOCB_9597.2	655
ENSMUSG00000001157_Gmcl1_ACOCB_9598.3	454
ENSMUSG00000001157_Gmcl1_ACOCB_9599.4	780
ENSMUSG00000001157_Gmcl1_ACOCB_9600.5	504
ENSMUSG00000001157_Gmcl1_ACOCB_9601.6	981
ENSMUSG00000001157_Gmcl1_ACOCB_9602.7	332
ENSMUSG00000001157_Gmcl1_ACOCB_9603.8	178
ENSMUSG00000001157_Gmcl1_ACOCB_9604.9	203
ENSMUSG00000001157_Gmcl1_ACOCB_9605.10	1159
ENSMUSG00000001228_Uhrf1_U1B_82815.2	3
ENSMUSG00000001281_Itgb7_MU1A_1850.7	2
ENSMUSG00000001435_Col18a1_ACOCB_217386.1	406
ENSMUSG00000001435_Col18a1_ACOCB_217387.2	314
ENSMUSG00000001435_Col18a1_ACOCB_217388.3	928
ENSMUSG00000001435_Col18a1_ACOCB_217389.4	769
ENSMUSG00000001435_Col18a1_ACOCB_217390.5	1206
ENSMUSG00000001435_Col18a1_ACOCB_217391.6	373
ENSMUSG00000001435_Col18a1_ACOCB_217392.7	563
ENSMUSG00000001435_Col18a1_ACOCB_217393.8	453
ENSMUSG00000001435_Col18a1_ACOCB_217394.9	16
ENSMUSG00000001435_Col18a1_ACOCB_217395.10	571
ENSMUSG00000001467_Cyp51_ACOCA_15739.1	6
ENSMUSG00000001482_Def8_ACOCB_65567.1	461
ENSMUSG00000001482_Def8_ACOCB_65568.2	434
ENSMUSG00000001482_Def8_ACOCB_65569.3	458
ENSMUSG00000001482_Def8_ACOCB_65570.4	276
ENSMUSG00000001482_Def8_ACOCB_65571.5	606
ENSMUSG00000001482_Def8_ACOCB_65572.6	957
ENSMUSG00000001482_Def8_ACOCB_65573.7	1097
ENSMUSG00000001482_Def8_ACOCB_65574.8	117
ENSMUSG00000001482_Def8_ACOCB_65575.9	380
ENSMUSG00000001482_Def8_ACOCB_65576.10	628
ENSMUSG00000001496_Nkx2-1_ACOCB_150674.1	577
ENSMUSG00000001496_Nkx2-1_ACOCB_150675.2	512
ENSMUSG00000001496_Nkx2-1_ACOCB_150676.3	774
ENSMUSG00000001496_Nkx2-1_ACOCB_150677.4	742
ENSMUSG00000001496_Nkx2-1_ACOCB_150678.5	657
ENSMUSG00000001496_Nkx2-1_ACOCB_150679.6	936
ENSMUSG00000001496_Nkx2-1_ACOCB_150680.7	650
ENSMUSG00000001496_Nkx2-1_ACOCB_150681.8	542
ENSMUSG00000001496_Nkx2-1_ACOCB_150682.9	311
ENSMUSG00000001496_Nkx2-1_ACOCB_150683.10	791
ENSMUSG00000001506_Col1a1_ACOCB_4294.1	224
ENSMUSG00000001506_Col1a1_ACOCB_4295.2	189
ENSMUSG00000001506_Col1a1_ACOCB_4296.3	511
ENSMUSG00000001506_Col1a1_ACOCB_4297.4	263
ENSMUSG00000001506_Col1a1_ACOCB_4298.5	445
ENSMUSG00000001506_Col1a1_ACOCB_4299.6	495
ENSMUSG00000001506_Col1a1_ACOCB_4300.7	539
ENSMUSG00000001506_Col1a1_ACOCB_4301.8	387
ENSMUSG00000001506_Col1a1_ACOCB_4302.9	1180
ENSMUSG00000001506_Col1a1_ACOCB_4303.10	404
ENSMUSG00000001518_Itfg2_U1B_147887.5	3
ENSMUSG00000001525_Tubb5_ACOCB_127326.1	150
ENSMUSG00000001525_Tubb5_ACOCB_127327.2	57
ENSMUSG00000001525_Tubb5_ACOCB_127328.3	8
ENSMUSG00000001525_Tubb5_ACOCB_127329.4	468
ENSMUSG00000001525_Tubb5_ACOCB_127330.5	126
ENSMUSG00000001525_Tubb5_ACOCB_127331.6	68
ENSMUSG00000001525_Tubb5_ACOCB_127332.7	32
ENSMUSG00000001525_Tubb5_ACOCB_127333.8	52
ENSMUSG00000001525_Tubb5_ACOCB_127334.9	255
ENSMUSG00000001525_Tubb5_ACOCB_127335.10	125
ENSMUSG00000001604_Tcea3_ACOCB_18782.1	378
ENSMUSG00000001604_Tcea3_ACOCB_18783.2	482
ENSMUSG00000001604_Tcea3_ACOCB_18784.3	1086
ENSMUSG00000001604_Tcea3_ACOCB_18785.4	269
ENSMUSG00000001604_Tcea3_ACOCB_18786.5	249
ENSMUSG00000001604_Tcea3_ACOCB_18787.6	572
ENSMUSG00000001604_Tcea3_ACOCB_18788.7	106
ENSMUSG00000001604_Tcea3_ACOCB_18789.8	217
ENSMUSG00000001604_Tcea3_ACOCB_18790.9	675
ENSMUSG00000001604_Tcea3_ACOCB_18791.10	708
ENSMUSG00000001656_Hoxc11_ACOCB_127775.1	258
ENSMUSG00000001656_Hoxc11_ACOCB_127776.2	626
ENSMUSG00000001656_Hoxc11_ACOCB_127777.3	571
ENSMUSG00000001656_Hoxc11_ACOCB_127778.4	555
ENSMUSG00000001656_Hoxc11_ACOCB_127779.5	378
ENSMUSG00000001656_Hoxc11_ACOCB_127780.6	737
ENSMUSG00000001656_Hoxc11_ACOCB_127781.7	197
ENSMUSG00000001656_Hoxc11_ACOCB_127782.8	214
ENSMUSG00000001656_Hoxc11_ACOCB_127783.9	465
ENSMUSG00000001656_Hoxc11_ACOCB_127784.10	237
ENSMUSG00000001666_Ddt_TMMB_81144.3	1
ENSMUSG00000001666_Ddt_TMMB_81150.9	1
ENSMUSG00000001670_Tat_DTKPA_68835.7	9
ENSMUSG00000001739_Cldn15_MPB_171067.2	1
ENSMUSG00000001755_Coasy_ACOCB_117131.1	57
ENSMUSG00000001755_Coasy_ACOCB_117132.2	72
ENSMUSG00000001755_Coasy_ACOCB_117133.3	47
ENSMUSG00000001755_Coasy_ACOCB_117134.4	19
ENSMUSG00000001755_Coasy_ACOCB_117135.5	244
ENSMUSG00000001755_Coasy_ACOCB_117136.6	1211
ENSMUSG00000001755_Coasy_ACOCB_117137.7	131
ENSMUSG00000001755_Coasy_ACOCB_117138.8	243
ENSMUSG00000001755_Coasy_ACOCB_117139.9	587
ENSMUSG00000001755_Coasy_ACOCB_117140.10	166
ENSMUSG00000001761_Smo_ACOCB_32764.1	788
ENSMUSG00000001761_Smo_ACOCB_32765.2	384
ENSMUSG00000001761_Smo_ACOCB_32766.3	760
ENSMUSG00000001761_Smo_ACOCB_32767.4	803
ENSMUSG00000001761_Smo_ACOCB_32768.5	861
ENSMUSG00000001761_Smo_ACOCB_32769.6	627
ENSMUSG00000001761_Smo_ACOCB_32770.7	477
ENSMUSG00000001761_Smo_ACOCB_32771.8	1025
ENSMUSG00000001761_Smo_ACOCB_32772.9	1000
ENSMUSG00000001761_Smo_ACOCB_32773.10	469
ENSMUSG00000001767_Crnkl1_ACOCB_32744.1	88
ENSMUSG00000001767_Crnkl1_ACOCB_32745.2	150
ENSMUSG00000001767_Crnkl1_ACOCB_32746.3	308
ENSMUSG00000001767_Crnkl1_ACOCB_32747.4	254
ENSMUSG00000001767_Crnkl1_ACOCB_32748.5	178
ENSMUSG00000001767_Crnkl1_ACOCB_32749.6	333
ENSMUSG00000001767_Crnkl1_ACOCB_32750.7	267
ENSMUSG00000001767_Crnkl1_ACOCB_32751.8	225
ENSMUSG00000001767_Crnkl1_ACOCB_32752.9	127
ENSMUSG00000001767_Crnkl1_ACOCB_32753.10	119
ENSMUSG00000001819_Hoxd13_ACOCB_64987.1	982
ENSMUSG00000001819_Hoxd13_ACOCB_64988.2	507
ENSMUSG00000001819_Hoxd13_ACOCB_64989.3	1118
ENSMUSG00000001819_Hoxd13_ACOCB_64990.4	1084
ENSMUSG00000001819_Hoxd13_ACOCB_64991.5	577
ENSMUSG00000001819_Hoxd13_ACOCB_64992.6	121
ENSMUSG00000001819_Hoxd13_ACOCB_64993.7	1249
ENSMUSG00000001819_Hoxd13_ACOCB_64994.8	269
ENSMUSG00000001819_Hoxd13_ACOCB_64995.9	361
ENSMUSG00000001819_Hoxd13_ACOCB_64996.10	781
ENSMUSG00000001833_Sept7_ACOCB_123934.1	132
ENSMUSG00000001833_Sept7_ACOCB_123935.2	605
ENSMUSG00000001833_Sept7_ACOCB_123936.3	412
ENSMUSG00000001833_Sept7_ACOCB_123937.4	90
ENSMUSG00000001833_Sept7_ACOCB_123938.5	375
ENSMUSG00000001833_Sept7_ACOCB_123939.6	132
ENSMUSG00000001833_Sept7_ACOCB_123940.7	172
ENSMUSG00000001833_Sept7_ACOCB_123941.8	195
ENSMUSG00000001833_Sept7_ACOCB_123942.9	54
ENSMUSG00000001833_Sept7_ACOCB_123943.10	68
ENSMUSG00000001870_Ltbp1_ACOCB_15154.1	516
ENSMUSG00000001870_Ltbp1_ACOCB_15155.2	662
ENSMUSG00000001870_Ltbp1_ACOCB_15156.3	506
ENSMUSG00000001870_Ltbp1_ACOCB_15157.4	673
ENSMUSG00000001870_Ltbp1_ACOCB_15158.5	397
ENSMUSG00000001870_Ltbp1_ACOCB_15159.6	312
ENSMUSG00000001870_Ltbp1_ACOCB_15160.7	473
ENSMUSG00000001870_Ltbp1_ACOCB_15161.8	248
ENSMUSG00000001870_Ltbp1_ACOCB_15162.9	722
ENSMUSG00000001870_Ltbp1_ACOCB_15163.10	311
ENSMUSG00000001924_Uba1_ACOCB_79530.1	143
ENSMUSG00000001924_Uba1_ACOCB_79531.2	45
ENSMUSG00000001924_Uba1_ACOCB_79532.3	303
ENSMUSG00000001924_Uba1_ACOCB_79533.4	160
ENSMUSG00000001924_Uba1_ACOCB_79534.5	222
ENSMUSG00000001924_Uba1_ACOCB_79535.6	33
ENSMUSG00000001924_Uba1_ACOCB_79536.7	74
ENSMUSG00000001924_Uba1_ACOCB_79537.8	45
ENSMUSG00000001924_Uba1_ACOCB_79538.9	31
ENSMUSG00000001924_Uba1_ACOCB_79539.10	4
ENSMUSG00000001943_Vsig2_U2B_21295.4	18
ENSMUSG00000001943_Vsig2_U2B_21296.5	14
ENSMUSG00000001985_Grik3_DTKPA_147200.8	13
ENSMUSG00000002015_Bcap31_SPA_113639.8	2
ENSMUSG00000002028_Kmt2a_U1B_139862.6	4
ENSMUSG00000002052_Supt6_U1B_4078.5	10
ENSMUSG00000002058_Unc119_ACOCB_4034.1	386
ENSMUSG00000002058_Unc119_ACOCB_4035.2	522
ENSMUSG00000002058_Unc119_ACOCB_4036.3	390
ENSMUSG00000002058_Unc119_ACOCB_4037.4	434
ENSMUSG00000002058_Unc119_ACOCB_4038.5	850
ENSMUSG00000002058_Unc119_ACOCB_4039.6	190
ENSMUSG00000002058_Unc119_ACOCB_4040.7	712
ENSMUSG00000002058_Unc119_ACOCB_4041.8	540
ENSMUSG00000002058_Unc119_ACOCB_4042.9	264
ENSMUSG00000002058_Unc119_ACOCB_4043.10	428
ENSMUSG00000002083_Bbc3_ACOCB_190436.1	674
ENSMUSG00000002083_Bbc3_ACOCB_190437.2	268
ENSMUSG00000002083_Bbc3_ACOCB_190438.3	882
ENSMUSG00000002083_Bbc3_ACOCB_190439.4	641
ENSMUSG00000002083_Bbc3_ACOCB_190440.5	755
ENSMUSG00000002083_Bbc3_ACOCB_190441.6	801
ENSMUSG00000002083_Bbc3_ACOCB_190442.7	338
ENSMUSG00000002083_Bbc3_ACOCB_190443.8	668
ENSMUSG00000002083_Bbc3_ACOCB_190444.9	648
ENSMUSG00000002083_Bbc3_ACOCB_190445.10	957
ENSMUSG00000002102_Psmc3_ACOCB_40265.1	49
ENSMUSG00000002102_Psmc3_ACOCB_40266.2	65
ENSMUSG00000002102_Psmc3_ACOCB_40267.3	5
ENSMUSG00000002102_Psmc3_ACOCB_40268.4	100
ENSMUSG00000002102_Psmc3_ACOCB_40269.5	544
ENSMUSG00000002102_Psmc3_ACOCB_40270.6	30
ENSMUSG00000002102_Psmc3_ACOCB_40271.7	76
ENSMUSG00000002102_Psmc3_ACOCB_40272.8	13
ENSMUSG00000002102_Psmc3_ACOCB_40273.9	13
ENSMUSG00000002102_Psmc3_ACOCB_40274.10	109
ENSMUSG00000002108_Nr1h3_ACOCB_40285.1	574
ENSMUSG00000002108_Nr1h3_ACOCB_40286.2	208
ENSMUSG00000002108_Nr1h3_ACOCB_40287.3	518
ENSMUSG00000002108_Nr1h3_ACOCB_40288.4	930
ENSMUSG00000002108_Nr1h3_ACOCB_40289.5	1141
ENSMUSG00000002108_Nr1h3_ACOCB_40290.6	372
ENSMUSG00000002108_Nr1h3_ACOCB_40291.7	766
ENSMUSG00000002108_Nr1h3_ACOCB_40292.8	481
ENSMUSG00000002108_Nr1h3_ACOCB_40293.9	967
ENSMUSG00000002108_Nr1h3_ACOCB_40294.10	824
ENSMUSG00000002147_Stat6_U1A_150609.6	2
ENSMUSG00000002190_Clgn_ACOCB_116771.1	477
ENSMUSG00000002190_Clgn_ACOCB_116772.2	675
ENSMUSG00000002190_Clgn_ACOCB_116773.3	246
ENSMUSG00000002190_Clgn_ACOCB_116774.4	342
ENSMUSG00000002190_Clgn_ACOCB_116775.5	773
ENSMUSG00000002190_Clgn_ACOCB_116776.6	961
ENSMUSG00000002190_Clgn_ACOCB_116777.7	102
ENSMUSG00000002190_Clgn_ACOCB_116778.8	531
ENSMUSG00000002190_Clgn_ACOCB_116779.9	418
ENSMUSG00000002190_Clgn_ACOCB_116780.10	187
ENSMUSG00000002227_Mov10_U1A_116908.8	4
ENSMUSG00000002228_Ppm1j_ACOCB_116911.1	533
ENSMUSG00000002228_Ppm1j_ACOCB_116912.2	614
ENSMUSG00000002228_Ppm1j_ACOCB_116913.3	642
ENSMUSG00000002228_Ppm1j_ACOCB_116914.4	740
ENSMUSG00000002228_Ppm1j_ACOCB_116915.5	763
ENSMUSG00000002228_Ppm1j_ACOCB_116916.6	513
ENSMUSG00000002228_Ppm1j_ACOCB_116917.7	576
ENSMUSG00000002228_Ppm1j_ACOCB_116918.8	513
ENSMUSG00000002228_Ppm1j_ACOCB_116919.9	721
ENSMUSG00000002228_Ppm1j_ACOCB_116920.10	487
ENSMUSG00000002233_Rhoc_ACOCB_197012.1	547
ENSMUSG00000002233_Rhoc_ACOCB_197013.2	590
ENSMUSG00000002233_Rhoc_ACOCB_197014.3	584
ENSMUSG00000002233_Rhoc_ACOCB_197015.4	254
ENSMUSG00000002233_Rhoc_ACOCB_197016.5	429
ENSMUSG00000002233_Rhoc_ACOCB_197017.6	349
ENSMUSG00000002233_Rhoc_ACOCB_197018.7	610
ENSMUSG00000002233_Rhoc_ACOCB_197019.8	733
ENSMUSG00000002233_Rhoc_ACOCB_197020.9	577
ENSMUSG00000002233_Rhoc_ACOCB_197021.10	345
ENSMUSG00000002249_Tead3_ACOCB_168052.1	157
ENSMUSG00000002249_Tead3_ACOCB_168053.2	551
ENSMUSG00000002249_Tead3_ACOCB_168054.3	965
ENSMUSG00000002249_Tead3_ACOCB_168055.4	541
ENSMUSG00000002249_Tead3_ACOCB_168056.5	663
ENSMUSG00000002249_Tead3_ACOCB_168057.6	810
ENSMUSG00000002249_Tead3_ACOCB_168058.7	315
ENSMUSG00000002249_Tead3_ACOCB_168059.8	1136
ENSMUSG00000002249_Tead3_ACOCB_168060.9	303
ENSMUSG00000002249_Tead3_ACOCB_168061.10	372
ENSMUSG00000002257_Def6_ACOCB_83504.1	596
ENSMUSG00000002257_Def6_ACOCB_83505.2	593
ENSMUSG00000002257_Def6_ACOCB_83506.3	736
ENSMUSG00000002257_Def6_ACOCB_83507.4	604
ENSMUSG00000002257_Def6_ACOCB_83508.5	312
ENSMUSG00000002257_Def6_ACOCB_83509.6	312
ENSMUSG00000002257_Def6_ACOCB_83510.7	662
ENSMUSG00000002257_Def6_ACOCB_83511.8	155
ENSMUSG00000002257_Def6_ACOCB_83512.9	460
ENSMUSG00000002257_Def6_ACOCB_83513.10	386
ENSMUSG00000002326_Gmpr2_ACOCB_68579.1	420
ENSMUSG00000002326_Gmpr2_ACOCB_68580.2	574
ENSMUSG00000002326_Gmpr2_ACOCB_68581.3	272
ENSMUSG00000002326_Gmpr2_ACOCB_68582.4	436
ENSMUSG00000002326_Gmpr2_ACOCB_68583.5	331
ENSMUSG00000002326_Gmpr2_ACOCB_68584.6	287
ENSMUSG00000002326_Gmpr2_ACOCB_68585.7	315
ENSMUSG00000002326_Gmpr2_ACOCB_68586.8	677
ENSMUSG00000002326_Gmpr2_ACOCB_68587.9	165
ENSMUSG00000002326_Gmpr2_ACOCB_68588.10	471
ENSMUSG00000002346_Slc25a42_TMMB_10457.2	5
ENSMUSG00000002393_Nr2f6_ACOCB_220526.1	608
ENSMUSG00000002393_Nr2f6_ACOCB_220527.2	1249
ENSMUSG00000002393_Nr2f6_ACOCB_220528.3	986
ENSMUSG00000002393_Nr2f6_ACOCB_220529.4	1483
ENSMUSG00000002393_Nr2f6_ACOCB_220530.5	477
ENSMUSG00000002393_Nr2f6_ACOCB_220531.6	202
ENSMUSG00000002393_Nr2f6_ACOCB_220532.7	950
ENSMUSG00000002393_Nr2f6_ACOCB_220533.8	1561
ENSMUSG00000002393_Nr2f6_ACOCB_220534.9	167
ENSMUSG00000002393_Nr2f6_ACOCB_220535.10	703
ENSMUSG00000002396_Ocel1_U1B_220554.9	9
ENSMUSG00000002416_Ndufb2_ACOCB_106040.1	260
ENSMUSG00000002416_Ndufb2_ACOCB_106041.2	349
ENSMUSG00000002416_Ndufb2_ACOCB_106042.3	55
ENSMUSG00000002416_Ndufb2_ACOCB_106043.4	501
ENSMUSG00000002416_Ndufb2_ACOCB_106044.5	391
ENSMUSG00000002416_Ndufb2_ACOCB_106045.6	339
ENSMUSG00000002416_Ndufb2_ACOCB_106046.7	116
ENSMUSG00000002416_Ndufb2_ACOCB_106047.8	1009
ENSMUSG00000002416_Ndufb2_ACOCB_106048.9	599
ENSMUSG00000002416_Ndufb2_ACOCB_106049.10	149
ENSMUSG00000002459_Rgs20_ACOCB_203859.1	749
ENSMUSG00000002459_Rgs20_ACOCB_203860.2	852
ENSMUSG00000002459_Rgs20_ACOCB_203861.3	586
ENSMUSG00000002459_Rgs20_ACOCB_203862.4	511
ENSMUSG00000002459_Rgs20_ACOCB_203863.5	285
ENSMUSG00000002459_Rgs20_ACOCB_203864.6	352
ENSMUSG00000002459_Rgs20_ACOCB_203865.7	429
ENSMUSG00000002459_Rgs20_ACOCB_203866.8	873
ENSMUSG00000002459_Rgs20_ACOCB_203867.9	320
ENSMUSG00000002459_Rgs20_ACOCB_203868.10	457
ENSMUSG00000002477_Snrpd1_U1B_145127.1	6
ENSMUSG00000002524_Puf60_GEB_46632.4	19
ENSMUSG00000002580_Mien1_U1B_223780.7	1
ENSMUSG00000002580_Mien1_U1B_223782.9	36
ENSMUSG00000002580_Mien1_U1B_223783.10	36
ENSMUSG00000002603_Tgfb1_ACOCB_37757.1	313
ENSMUSG00000002603_Tgfb1_ACOCB_37758.2	1014
ENSMUSG00000002603_Tgfb1_ACOCB_37759.3	498
ENSMUSG00000002603_Tgfb1_ACOCB_37760.4	554
ENSMUSG00000002603_Tgfb1_ACOCB_37761.5	565
ENSMUSG00000002603_Tgfb1_ACOCB_37762.6	964
ENSMUSG00000002603_Tgfb1_ACOCB_37763.7	313
ENSMUSG00000002603_Tgfb1_ACOCB_37764.8	796
ENSMUSG00000002603_Tgfb1_ACOCB_37765.9	481
ENSMUSG00000002603_Tgfb1_ACOCB_37766.10	464
ENSMUSG00000002635_Pdcd2l_U1B_12822.7	23
ENSMUSG00000002728_Naa20_ACOCB_48804.2	13
ENSMUSG00000002728_Naa20_ACOCB_48805.3	366
ENSMUSG00000002728_Naa20_ACOCB_48806.4	69
ENSMUSG00000002728_Naa20_ACOCB_48807.5	109
ENSMUSG00000002728_Naa20_ACOCB_48808.6	174
ENSMUSG00000002728_Naa20_ACOCB_48809.7	456
ENSMUSG00000002728_Naa20_ACOCB_48810.8	321
ENSMUSG00000002728_Naa20_ACOCB_48811.9	332
ENSMUSG00000002728_Naa20_ACOCB_48812.10	360
ENSMUSG00000002731_Prkra_ACOCB_133381.1	795
ENSMUSG00000002731_Prkra_ACOCB_133382.2	452
ENSMUSG00000002731_Prkra_ACOCB_133383.3	61
ENSMUSG00000002731_Prkra_ACOCB_133384.4	894
ENSMUSG00000002731_Prkra_ACOCB_133385.5	303
ENSMUSG00000002731_Prkra_ACOCB_133386.6	267
ENSMUSG00000002731_Prkra_ACOCB_133387.7	500
ENSMUSG00000002731_Prkra_ACOCB_133388.8	450
ENSMUSG00000002731_Prkra_ACOCB_133389.9	18
ENSMUSG00000002731_Prkra_ACOCB_133390.10	260
ENSMUSG00000002748_Baz1b_ACOCB_226055.1	323
ENSMUSG00000002748_Baz1b_ACOCB_226056.2	48
ENSMUSG00000002748_Baz1b_ACOCB_226057.3	178
ENSMUSG00000002748_Baz1b_ACOCB_226058.4	234
ENSMUSG00000002748_Baz1b_ACOCB_226059.5	13
ENSMUSG00000002748_Baz1b_ACOCB_226060.6	236
ENSMUSG00000002748_Baz1b_ACOCB_226061.7	90
ENSMUSG00000002748_Baz1b_ACOCB_226062.8	71
ENSMUSG00000002748_Baz1b_ACOCB_226063.9	571
ENSMUSG00000002748_Baz1b_ACOCB_226064.10	208
ENSMUSG00000002767_Mrpl2_TMMB_167045.4	1
ENSMUSG00000002768_Mea1_U1B_167082.1	10
ENSMUSG00000002768_Mea1_U1B_167086.5	3
ENSMUSG00000002797_Ggct_U1B_184351.7	7
ENSMUSG00000002799_Jag2_ACOCB_184385.1	823
ENSMUSG00000002799_Jag2_ACOCB_184386.2	673
ENSMUSG00000002799_Jag2_ACOCB_184387.3	664
ENSMUSG00000002799_Jag2_ACOCB_184388.4	850
ENSMUSG00000002799_Jag2_ACOCB_184389.5	520
ENSMUSG00000002799_Jag2_ACOCB_184390.6	1029
ENSMUSG00000002799_Jag2_ACOCB_184391.7	722
ENSMUSG00000002799_Jag2_ACOCB_184392.8	235
ENSMUSG00000002799_Jag2_ACOCB_184393.9	868
ENSMUSG00000002799_Jag2_ACOCB_184394.10	558
ENSMUSG00000002803_Btbd6_U2B_68250.7	2
ENSMUSG00000002814_Top3a_ACOCB_40566.2	272
ENSMUSG00000002814_Top3a_ACOCB_40567.3	129
ENSMUSG00000002814_Top3a_ACOCB_40568.4	2
ENSMUSG00000002814_Top3a_ACOCB_40569.5	894
ENSMUSG00000002814_Top3a_ACOCB_40570.6	404
ENSMUSG00000002814_Top3a_ACOCB_40571.7	223
ENSMUSG00000002814_Top3a_ACOCB_40572.8	272
ENSMUSG00000002814_Top3a_ACOCB_40573.9	122
ENSMUSG00000002814_Top3a_ACOCB_40574.10	58
ENSMUSG00000002835_Chaf1a_ACOCB_209856.1	98
ENSMUSG00000002835_Chaf1a_ACOCB_209857.2	196
ENSMUSG00000002835_Chaf1a_ACOCB_209858.3	187
ENSMUSG00000002835_Chaf1a_ACOCB_209859.4	229
ENSMUSG00000002835_Chaf1a_ACOCB_209860.5	59
ENSMUSG00000002835_Chaf1a_ACOCB_209861.6	534
ENSMUSG00000002835_Chaf1a_ACOCB_209862.7	393
ENSMUSG00000002835_Chaf1a_ACOCB_209863.8	115
ENSMUSG00000002835_Chaf1a_ACOCB_209864.9	38
ENSMUSG00000002835_Chaf1a_ACOCB_209865.10	332
ENSMUSG00000002870_Mcm2_ACOCB_99713.1	346
ENSMUSG00000002870_Mcm2_ACOCB_99714.2	76
ENSMUSG00000002870_Mcm2_ACOCB_99715.3	69
ENSMUSG00000002870_Mcm2_ACOCB_99716.4	383
ENSMUSG00000002870_Mcm2_ACOCB_99717.5	418
ENSMUSG00000002870_Mcm2_ACOCB_99718.6	199
ENSMUSG00000002870_Mcm2_ACOCB_99719.7	60
ENSMUSG00000002870_Mcm2_ACOCB_99720.8	33
ENSMUSG00000002870_Mcm2_ACOCB_99721.9	414
ENSMUSG00000002870_Mcm2_ACOCB_99722.10	83
ENSMUSG00000002983_Relb_ACOCB_203999.1	632
ENSMUSG00000002983_Relb_ACOCB_204000.2	479
ENSMUSG00000002983_Relb_ACOCB_204001.3	114
ENSMUSG00000002983_Relb_ACOCB_204002.4	649
ENSMUSG00000002983_Relb_ACOCB_204003.5	553
ENSMUSG00000002983_Relb_ACOCB_204004.6	244
ENSMUSG00000002983_Relb_ACOCB_204005.7	655
ENSMUSG00000002983_Relb_ACOCB_204006.8	647
ENSMUSG00000002983_Relb_ACOCB_204007.9	385
ENSMUSG00000002983_Relb_ACOCB_204008.10	1047
ENSMUSG00000002996_Hbp1_ACOCB_60195.1	577
ENSMUSG00000002996_Hbp1_ACOCB_60196.2	243
ENSMUSG00000002996_Hbp1_ACOCB_60197.3	584
ENSMUSG00000002996_Hbp1_ACOCB_60198.4	549
ENSMUSG00000002996_Hbp1_ACOCB_60199.5	457
ENSMUSG00000002996_Hbp1_ACOCB_60200.6	560
ENSMUSG00000002996_Hbp1_ACOCB_60201.7	409
ENSMUSG00000002996_Hbp1_ACOCB_60202.8	585
ENSMUSG00000002996_Hbp1_ACOCB_60203.9	293
ENSMUSG00000002996_Hbp1_ACOCB_60204.10	1239
ENSMUSG00000003037_Rab8a_ACOCB_12525.1	45
ENSMUSG00000003037_Rab8a_ACOCB_12526.2	297
ENSMUSG00000003037_Rab8a_ACOCB_12527.3	610
ENSMUSG00000003037_Rab8a_ACOCB_12528.4	442
ENSMUSG00000003037_Rab8a_ACOCB_12529.5	223
ENSMUSG00000003037_Rab8a_ACOCB_12530.6	95
ENSMUSG00000003037_Rab8a_ACOCB_12531.7	307
ENSMUSG00000003037_Rab8a_ACOCB_12532.8	128
ENSMUSG00000003037_Rab8a_ACOCB_12533.9	451
ENSMUSG00000003037_Rab8a_ACOCB_12534.10	711
ENSMUSG00000003072_Atp5d_ACOCB_129634.1	419
ENSMUSG00000003072_Atp5d_ACOCB_129635.2	163
ENSMUSG00000003072_Atp5d_ACOCB_129636.3	280
ENSMUSG00000003072_Atp5d_ACOCB_129637.4	155
ENSMUSG00000003072_Atp5d_ACOCB_129638.5	131
ENSMUSG00000003072_Atp5d_ACOCB_129639.6	132
ENSMUSG00000003072_Atp5d_ACOCB_129640.7	38
ENSMUSG00000003072_Atp5d_ACOCB_129641.8	707
ENSMUSG00000003072_Atp5d_ACOCB_129642.9	707
ENSMUSG00000003072_Atp5d_ACOCB_129643.10	69
ENSMUSG00000003131_Pafah1b2_ACOCB_118622.1	579
ENSMUSG00000003131_Pafah1b2_ACOCB_118623.2	403
ENSMUSG00000003131_Pafah1b2_ACOCB_118624.3	241
ENSMUSG00000003131_Pafah1b2_ACOCB_118625.4	964
ENSMUSG00000003131_Pafah1b2_ACOCB_118626.5	497
ENSMUSG00000003131_Pafah1b2_ACOCB_118627.6	132
ENSMUSG00000003131_Pafah1b2_ACOCB_118628.7	153
ENSMUSG00000003131_Pafah1b2_ACOCB_118629.8	472
ENSMUSG00000003131_Pafah1b2_ACOCB_118630.9	87
ENSMUSG00000003131_Pafah1b2_ACOCB_118631.10	361
ENSMUSG00000003161_Sri_TMMB_93460.4	1
ENSMUSG00000003190_Bcl2l12_ACOCB_67424.1	368
ENSMUSG00000003190_Bcl2l12_ACOCB_67425.2	371
ENSMUSG00000003190_Bcl2l12_ACOCB_67426.3	757
ENSMUSG00000003190_Bcl2l12_ACOCB_67427.4	514
ENSMUSG00000003190_Bcl2l12_ACOCB_67428.5	224
ENSMUSG00000003190_Bcl2l12_ACOCB_67429.6	498
ENSMUSG00000003190_Bcl2l12_ACOCB_67430.7	711
ENSMUSG00000003190_Bcl2l12_ACOCB_67431.8	771
ENSMUSG00000003190_Bcl2l12_ACOCB_67432.9	449
ENSMUSG00000003190_Bcl2l12_ACOCB_67433.10	251
ENSMUSG00000003206_Ebi3_U1B_126112.1	2
ENSMUSG00000003206_Ebi3_U1B_126120.9	15
ENSMUSG00000003227_Edar_ACOCB_186279.1	506
ENSMUSG00000003227_Edar_ACOCB_186280.2	495
ENSMUSG00000003227_Edar_ACOCB_186281.3	618
ENSMUSG00000003227_Edar_ACOCB_186282.4	645
ENSMUSG00000003227_Edar_ACOCB_186283.5	908
ENSMUSG00000003227_Edar_ACOCB_186284.6	390
ENSMUSG00000003227_Edar_ACOCB_186285.7	626
ENSMUSG00000003227_Edar_ACOCB_186286.8	521
ENSMUSG00000003227_Edar_ACOCB_186287.9	330
ENSMUSG00000003227_Edar_ACOCB_186288.10	596
ENSMUSG00000003282_Plag1_ACOCB_118589.1	738
ENSMUSG00000003282_Plag1_ACOCB_118590.2	197
ENSMUSG00000003282_Plag1_ACOCB_118591.3	765
ENSMUSG00000003282_Plag1_ACOCB_118592.4	437
ENSMUSG00000003282_Plag1_ACOCB_118593.5	233
ENSMUSG00000003282_Plag1_ACOCB_118594.6	1042
ENSMUSG00000003282_Plag1_ACOCB_118595.7	395
ENSMUSG00000003282_Plag1_ACOCB_118596.8	418
ENSMUSG00000003282_Plag1_ACOCB_118597.9	388
ENSMUSG00000003282_Plag1_ACOCB_118598.10	372
ENSMUSG00000003308_Keap1_ACOCA_57092.5	4
ENSMUSG00000003341_Atp8b3_MPA_166559.7	5
ENSMUSG00000003346_Abhd17a_ACOCB_166543.1	450
ENSMUSG00000003346_Abhd17a_ACOCB_166544.2	1196
ENSMUSG00000003346_Abhd17a_ACOCB_166545.3	498
ENSMUSG00000003346_Abhd17a_ACOCB_166546.4	1018
ENSMUSG00000003346_Abhd17a_ACOCB_166547.5	539
ENSMUSG00000003346_Abhd17a_ACOCB_166548.6	452
ENSMUSG00000003346_Abhd17a_ACOCB_166549.7	638
ENSMUSG00000003346_Abhd17a_ACOCB_166550.8	739
ENSMUSG00000003346_Abhd17a_ACOCB_166551.9	1029
ENSMUSG00000003346_Abhd17a_ACOCB_166552.10	993
ENSMUSG00000003378_Grik5_DTKPA_23451.10	11
ENSMUSG00000003379_Cd79a_ACOCB_23432.1	377
ENSMUSG00000003379_Cd79a_ACOCB_23433.2	387
ENSMUSG00000003379_Cd79a_ACOCB_23434.3	524
ENSMUSG00000003379_Cd79a_ACOCB_23435.4	96
ENSMUSG00000003379_Cd79a_ACOCB_23436.5	399
ENSMUSG00000003379_Cd79a_ACOCB_23437.6	642
ENSMUSG00000003379_Cd79a_ACOCB_23438.7	824
ENSMUSG00000003379_Cd79a_ACOCB_23439.8	428
ENSMUSG00000003379_Cd79a_ACOCB_23440.9	1129
ENSMUSG00000003379_Cd79a_ACOCB_23441.10	358
ENSMUSG00000003382_Etv3_GEB_64509.10	18
ENSMUSG00000003418_St8sia6_U1B_123018.2	3
ENSMUSG00000003418_St8sia6_U1B_123020.4	2
ENSMUSG00000003423_Pih1d1_U1B_208375.5	20
ENSMUSG00000003435_Supt5_U1B_64183.4	5
ENSMUSG00000003469_Phyhip_U1B_85380.10	29
ENSMUSG00000003477_Inmt_ACOCB_189596.1	294
ENSMUSG00000003477_Inmt_ACOCB_189597.2	275
ENSMUSG00000003477_Inmt_ACOCB_189598.3	555
ENSMUSG00000003477_Inmt_ACOCB_189599.4	654
ENSMUSG00000003477_Inmt_ACOCB_189600.5	793
ENSMUSG00000003477_Inmt_ACOCB_189601.6	412
ENSMUSG00000003477_Inmt_ACOCB_189602.7	288
ENSMUSG00000003477_Inmt_ACOCB_189603.8	606
ENSMUSG00000003477_Inmt_ACOCB_189604.9	1165
ENSMUSG00000003477_Inmt_ACOCB_189605.10	438
ENSMUSG00000003541_Ier3_ACOCB_19054.1	692
ENSMUSG00000003541_Ier3_ACOCB_19055.2	346
ENSMUSG00000003541_Ier3_ACOCB_19056.3	335
ENSMUSG00000003541_Ier3_ACOCB_19057.4	915
ENSMUSG00000003541_Ier3_ACOCB_19058.5	692
ENSMUSG00000003541_Ier3_ACOCB_19059.6	571
ENSMUSG00000003541_Ier3_ACOCB_19060.7	496
ENSMUSG00000003541_Ier3_ACOCB_19061.8	919
ENSMUSG00000003541_Ier3_ACOCB_19062.9	813
ENSMUSG00000003541_Ier3_ACOCB_19063.10	674
ENSMUSG00000003545_Fosb_ACOCB_19074.1	1024
ENSMUSG00000003545_Fosb_ACOCB_19075.2	629
ENSMUSG00000003545_Fosb_ACOCB_19076.3	351
ENSMUSG00000003545_Fosb_ACOCB_19077.4	148
ENSMUSG00000003545_Fosb_ACOCB_19078.5	901
ENSMUSG00000003545_Fosb_ACOCB_19079.6	632
ENSMUSG00000003545_Fosb_ACOCB_19080.7	400
ENSMUSG00000003545_Fosb_ACOCB_19081.8	460
ENSMUSG00000003545_Fosb_ACOCB_19082.9	226
ENSMUSG00000003545_Fosb_ACOCB_19083.10	520
ENSMUSG00000003549_Ercc1_ACOCA_18968.5	6
ENSMUSG00000003555_Cyp17a1_ACOCB_222244.1	104
ENSMUSG00000003555_Cyp17a1_ACOCB_222245.2	282
ENSMUSG00000003555_Cyp17a1_ACOCB_222246.3	672
ENSMUSG00000003555_Cyp17a1_ACOCB_222247.4	427
ENSMUSG00000003555_Cyp17a1_ACOCB_222248.5	334
ENSMUSG00000003555_Cyp17a1_ACOCB_222249.6	507
ENSMUSG00000003555_Cyp17a1_ACOCB_222250.7	379
ENSMUSG00000003555_Cyp17a1_ACOCB_222251.8	538
ENSMUSG00000003555_Cyp17a1_ACOCB_222252.9	334
ENSMUSG00000003555_Cyp17a1_ACOCB_222253.10	377
ENSMUSG00000003731_Kpna6_ACOCB_161201.1	155
ENSMUSG00000003731_Kpna6_ACOCB_161202.2	15
ENSMUSG00000003731_Kpna6_ACOCB_161203.3	364
ENSMUSG00000003731_Kpna6_ACOCB_161204.4	238
ENSMUSG00000003731_Kpna6_ACOCB_161205.5	442
ENSMUSG00000003731_Kpna6_ACOCB_161206.6	394
ENSMUSG00000003731_Kpna6_ACOCB_161207.7	548
ENSMUSG00000003731_Kpna6_ACOCB_161208.8	454
ENSMUSG00000003731_Kpna6_ACOCB_161209.9	334
ENSMUSG00000003731_Kpna6_ACOCB_161210.10	295
ENSMUSG00000003873_Bax_ACOCB_203448.1	604
ENSMUSG00000003873_Bax_ACOCB_203449.2	316
ENSMUSG00000003873_Bax_ACOCB_203450.3	208
ENSMUSG00000003873_Bax_ACOCB_203451.4	239
ENSMUSG00000003873_Bax_ACOCB_203452.5	700
ENSMUSG00000003873_Bax_ACOCB_203453.6	828
ENSMUSG00000003873_Bax_ACOCB_203454.7	655
ENSMUSG00000003873_Bax_ACOCB_203455.8	412
ENSMUSG00000003873_Bax_ACOCB_203456.9	713
ENSMUSG00000003873_Bax_ACOCB_203457.10	568
ENSMUSG00000003974_Grm3_ACOCB_81954.1	304
ENSMUSG00000003974_Grm3_ACOCB_81955.2	338
ENSMUSG00000003974_Grm3_ACOCB_81956.3	190
ENSMUSG00000003974_Grm3_ACOCB_81957.4	262
ENSMUSG00000003974_Grm3_ACOCB_81958.5	415
ENSMUSG00000003974_Grm3_ACOCB_81959.6	653
ENSMUSG00000003974_Grm3_ACOCB_81960.7	809
ENSMUSG00000003974_Grm3_ACOCB_81961.8	593
ENSMUSG00000003974_Grm3_ACOCB_81962.9	459
ENSMUSG00000003974_Grm3_ACOCB_81963.10	1402
ENSMUSG00000004018_Fancl_ACOCB_78469.1	359
ENSMUSG00000004018_Fancl_ACOCB_78470.2	256
ENSMUSG00000004018_Fancl_ACOCB_78471.3	43
ENSMUSG00000004018_Fancl_ACOCB_78472.4	356
ENSMUSG00000004018_Fancl_ACOCB_78473.5	390
ENSMUSG00000004018_Fancl_ACOCB_78474.6	350
ENSMUSG00000004018_Fancl_ACOCB_78475.7	1126
ENSMUSG00000004018_Fancl_ACOCB_78476.8	171
ENSMUSG00000004018_Fancl_ACOCB_78477.9	175
ENSMUSG00000004018_Fancl_ACOCB_78478.10	340
ENSMUSG00000004032_Gstm5_ACOCB_138118.1	538
ENSMUSG00000004032_Gstm5_ACOCB_138119.2	487
ENSMUSG00000004032_Gstm5_ACOCB_138120.3	668
ENSMUSG00000004032_Gstm5_ACOCB_138121.4	352
ENSMUSG00000004032_Gstm5_ACOCB_138122.5	594
ENSMUSG00000004032_Gstm5_ACOCB_138123.6	528
ENSMUSG00000004032_Gstm5_ACOCB_138124.7	275
ENSMUSG00000004032_Gstm5_ACOCB_138125.8	464
ENSMUSG00000004032_Gstm5_ACOCB_138126.9	414
ENSMUSG00000004032_Gstm5_ACOCB_138127.10	584
ENSMUSG00000004035_Gstm7_ACOCB_138098.1	673
ENSMUSG00000004035_Gstm7_ACOCB_138099.2	404
ENSMUSG00000004035_Gstm7_ACOCB_138100.3	468
ENSMUSG00000004035_Gstm7_ACOCB_138101.4	342
ENSMUSG00000004035_Gstm7_ACOCB_138102.5	562
ENSMUSG00000004035_Gstm7_ACOCB_138103.6	1072
ENSMUSG00000004035_Gstm7_ACOCB_138104.7	726
ENSMUSG00000004035_Gstm7_ACOCB_138105.8	483
ENSMUSG00000004035_Gstm7_ACOCB_138106.9	965
ENSMUSG00000004035_Gstm7_ACOCB_138107.10	516
ENSMUSG00000004038_Gstm3_MU2A_138092.5	354
ENSMUSG00000004040_Stat3_U1A_45126.1	1
ENSMUSG00000004071_Cdip1_ACOCB_20282.1	761
ENSMUSG00000004071_Cdip1_ACOCB_20283.2	657
ENSMUSG00000004071_Cdip1_ACOCB_20284.3	513
ENSMUSG00000004071_Cdip1_ACOCB_20285.4	1102
ENSMUSG00000004071_Cdip1_ACOCB_20286.5	199
ENSMUSG00000004071_Cdip1_ACOCB_20287.6	261
ENSMUSG00000004071_Cdip1_ACOCB_20288.7	1096
ENSMUSG00000004071_Cdip1_ACOCB_20289.8	263
ENSMUSG00000004071_Cdip1_ACOCB_20290.9	405
ENSMUSG00000004071_Cdip1_ACOCB_20291.10	737
ENSMUSG00000004098_Col5a3_ACOCB_70339.1	535
ENSMUSG00000004098_Col5a3_ACOCB_70340.2	334
ENSMUSG00000004098_Col5a3_ACOCB_70341.3	213
ENSMUSG00000004098_Col5a3_ACOCB_70342.4	670
ENSMUSG00000004098_Col5a3_ACOCB_70343.5	602
ENSMUSG00000004098_Col5a3_ACOCB_70344.6	921
ENSMUSG00000004098_Col5a3_ACOCB_70345.7	161
ENSMUSG00000004098_Col5a3_ACOCB_70346.8	333
ENSMUSG00000004098_Col5a3_ACOCB_70347.9	648
ENSMUSG00000004098_Col5a3_ACOCB_70348.10	169
ENSMUSG00000004267_Eno2_ACOCB_102520.1	534
ENSMUSG00000004267_Eno2_ACOCB_102521.2	271
ENSMUSG00000004267_Eno2_ACOCB_102522.3	184
ENSMUSG00000004267_Eno2_ACOCB_102523.4	302
ENSMUSG00000004267_Eno2_ACOCB_102524.5	803
ENSMUSG00000004267_Eno2_ACOCB_102525.6	309
ENSMUSG00000004267_Eno2_ACOCB_102526.7	841
ENSMUSG00000004267_Eno2_ACOCB_102527.8	273
ENSMUSG00000004267_Eno2_ACOCB_102528.9	348
ENSMUSG00000004267_Eno2_ACOCB_102529.10	569
ENSMUSG00000004347_Pde1c_ACOCB_201750.1	425
ENSMUSG00000004347_Pde1c_ACOCB_201751.2	270
ENSMUSG00000004347_Pde1c_ACOCB_201752.3	796
ENSMUSG00000004347_Pde1c_ACOCB_201753.4	822
ENSMUSG00000004347_Pde1c_ACOCB_201754.5	322
ENSMUSG00000004347_Pde1c_ACOCB_201755.6	445
ENSMUSG00000004347_Pde1c_ACOCB_201756.7	448
ENSMUSG00000004347_Pde1c_ACOCB_201757.8	277
ENSMUSG00000004347_Pde1c_ACOCB_201758.9	251
ENSMUSG00000004347_Pde1c_ACOCB_201759.10	244
ENSMUSG00000004371_Il11_U1B_139544.8	14
ENSMUSG00000004446_Bid_ACOCB_4254.1	1662
ENSMUSG00000004446_Bid_ACOCB_4255.2	850
ENSMUSG00000004446_Bid_ACOCB_4256.3	393
ENSMUSG00000004446_Bid_ACOCB_4257.4	805
ENSMUSG00000004446_Bid_ACOCB_4258.5	654
ENSMUSG00000004446_Bid_ACOCB_4259.6	630
ENSMUSG00000004446_Bid_ACOCB_4260.7	1662
ENSMUSG00000004446_Bid_ACOCB_4261.8	472
ENSMUSG00000004446_Bid_ACOCB_4262.9	142
ENSMUSG00000004446_Bid_ACOCB_4263.10	415
ENSMUSG00000004530_Coro1c_ACOCB_206504.1	788
ENSMUSG00000004530_Coro1c_ACOCB_206505.2	531
ENSMUSG00000004530_Coro1c_ACOCB_206506.3	647
ENSMUSG00000004530_Coro1c_ACOCB_206507.4	554
ENSMUSG00000004530_Coro1c_ACOCB_206508.5	122
ENSMUSG00000004530_Coro1c_ACOCB_206509.6	621
ENSMUSG00000004530_Coro1c_ACOCB_206510.7	270
ENSMUSG00000004530_Coro1c_ACOCB_206511.8	719
ENSMUSG00000004530_Coro1c_ACOCB_206512.9	631
ENSMUSG00000004530_Coro1c_ACOCB_206513.10	109
ENSMUSG00000004651_Tyr_ACOCB_48343.1	753
ENSMUSG00000004651_Tyr_ACOCB_48344.2	568
ENSMUSG00000004651_Tyr_ACOCB_48345.3	566
ENSMUSG00000004651_Tyr_ACOCB_48346.4	386
ENSMUSG00000004651_Tyr_ACOCB_48347.5	990
ENSMUSG00000004651_Tyr_ACOCB_48348.6	551
ENSMUSG00000004651_Tyr_ACOCB_48349.7	430
ENSMUSG00000004651_Tyr_ACOCB_48350.8	558
ENSMUSG00000004651_Tyr_ACOCB_48351.9	399
ENSMUSG00000004651_Tyr_ACOCB_48352.10	13
ENSMUSG00000004655_Aqp1_ACOCB_48363.1	195
ENSMUSG00000004655_Aqp1_ACOCB_48364.2	567
ENSMUSG00000004655_Aqp1_ACOCB_48365.3	314
ENSMUSG00000004655_Aqp1_ACOCB_48366.4	535
ENSMUSG00000004655_Aqp1_ACOCB_48367.5	397
ENSMUSG00000004655_Aqp1_ACOCB_48368.6	806
ENSMUSG00000004655_Aqp1_ACOCB_48369.7	410
ENSMUSG00000004655_Aqp1_ACOCB_48370.8	702
ENSMUSG00000004655_Aqp1_ACOCB_48371.9	305
ENSMUSG00000004655_Aqp1_ACOCB_48372.10	554
ENSMUSG00000004667_Polr2e_ACOCB_73448.2	49
ENSMUSG00000004667_Polr2e_ACOCB_73449.3	152
ENSMUSG00000004667_Polr2e_ACOCB_73450.4	4
ENSMUSG00000004667_Polr2e_ACOCB_73451.5	60
ENSMUSG00000004667_Polr2e_ACOCB_73452.6	242
ENSMUSG00000004667_Polr2e_ACOCB_73453.7	396
ENSMUSG00000004667_Polr2e_ACOCB_73454.8	63
ENSMUSG00000004667_Polr2e_ACOCB_73455.9	124
ENSMUSG00000004667_Polr2e_ACOCB_73456.10	195
ENSMUSG00000004668_Abca13_ACOCB_73467.1	1010
ENSMUSG00000004668_Abca13_ACOCB_73468.2	444
ENSMUSG00000004668_Abca13_ACOCB_73469.3	734
ENSMUSG00000004668_Abca13_ACOCB_73470.4	200
ENSMUSG00000004668_Abca13_ACOCB_73471.5	325
ENSMUSG00000004668_Abca13_ACOCB_73472.6	103
ENSMUSG00000004668_Abca13_ACOCB_73473.7	209
ENSMUSG00000004668_Abca13_ACOCB_73474.8	456
ENSMUSG00000004668_Abca13_ACOCB_73475.9	260
ENSMUSG00000004668_Abca13_ACOCB_73476.10	124
ENSMUSG00000004872_Pax3_ACOCB_189796.1	695
ENSMUSG00000004872_Pax3_ACOCB_189797.2	951
ENSMUSG00000004872_Pax3_ACOCB_189798.3	1176
ENSMUSG00000004872_Pax3_ACOCB_189799.4	994
ENSMUSG00000004872_Pax3_ACOCB_189800.5	543
ENSMUSG00000004872_Pax3_ACOCB_189801.6	923
ENSMUSG00000004872_Pax3_ACOCB_189802.7	476
ENSMUSG00000004872_Pax3_ACOCB_189803.8	588
ENSMUSG00000004872_Pax3_ACOCB_189804.9	451
ENSMUSG00000004872_Pax3_ACOCB_189805.10	464
ENSMUSG00000004895_Prcc_ACOCB_28414.1	177
ENSMUSG00000004895_Prcc_ACOCB_28415.2	182
ENSMUSG00000004895_Prcc_ACOCB_28416.3	282
ENSMUSG00000004895_Prcc_ACOCB_28417.4	389
ENSMUSG00000004895_Prcc_ACOCB_28418.5	447
ENSMUSG00000004895_Prcc_ACOCB_28419.6	868
ENSMUSG00000004895_Prcc_ACOCB_28420.7	373
ENSMUSG00000004895_Prcc_ACOCB_28421.8	334
ENSMUSG00000004895_Prcc_ACOCB_28422.9	409
ENSMUSG00000004895_Prcc_ACOCB_28423.10	218
ENSMUSG00000004939_Nmrk2_ACOCB_201130.1	643
ENSMUSG00000004939_Nmrk2_ACOCB_201131.2	448
ENSMUSG00000004939_Nmrk2_ACOCB_201132.3	540
ENSMUSG00000004939_Nmrk2_ACOCB_201133.4	972
ENSMUSG00000004939_Nmrk2_ACOCB_201134.5	1145
ENSMUSG00000004939_Nmrk2_ACOCB_201135.6	900
ENSMUSG00000004939_Nmrk2_ACOCB_201136.7	467
ENSMUSG00000004939_Nmrk2_ACOCB_201137.8	620
ENSMUSG00000004939_Nmrk2_ACOCB_201138.9	680
ENSMUSG00000004939_Nmrk2_ACOCB_201139.10	297
ENSMUSG00000004980_Hnrnpa2b1_ACOCB_183405.1	15
ENSMUSG00000004980_Hnrnpa2b1_ACOCB_183406.2	106
ENSMUSG00000004980_Hnrnpa2b1_ACOCB_183407.3	34
ENSMUSG00000004980_Hnrnpa2b1_ACOCB_183408.4	94
ENSMUSG00000004980_Hnrnpa2b1_ACOCB_183409.5	98
ENSMUSG00000004980_Hnrnpa2b1_ACOCB_183410.6	201
ENSMUSG00000004980_Hnrnpa2b1_ACOCB_183411.7	186
ENSMUSG00000004980_Hnrnpa2b1_ACOCB_183412.8	18
ENSMUSG00000004980_Hnrnpa2b1_ACOCB_183413.9	30
ENSMUSG00000004980_Hnrnpa2b1_ACOCB_183414.10	423
ENSMUSG00000004994_Ccdc130_U1B_39493.9	9
ENSMUSG00000005057_Sh2b2_ACOCB_45930.1	906
ENSMUSG00000005057_Sh2b2_ACOCB_45931.2	1037
ENSMUSG00000005057_Sh2b2_ACOCB_45932.3	307
ENSMUSG00000005057_Sh2b2_ACOCB_45933.4	1145
ENSMUSG00000005057_Sh2b2_ACOCB_45934.5	1065
ENSMUSG00000005057_Sh2b2_ACOCB_45935.6	1056
ENSMUSG00000005057_Sh2b2_ACOCB_45936.7	929
ENSMUSG00000005057_Sh2b2_ACOCB_45937.8	757
ENSMUSG00000005057_Sh2b2_ACOCB_45938.9	797
ENSMUSG00000005057_Sh2b2_ACOCB_45939.10	296
ENSMUSG00000005078_Jkamp_ACOCB_105151.1	125
ENSMUSG00000005078_Jkamp_ACOCB_105152.2	475
ENSMUSG00000005078_Jkamp_ACOCB_105153.3	119
ENSMUSG00000005078_Jkamp_ACOCB_105154.4	279
ENSMUSG00000005078_Jkamp_ACOCB_105155.5	259
ENSMUSG00000005078_Jkamp_ACOCB_105156.6	734
ENSMUSG00000005078_Jkamp_ACOCB_105157.7	511
ENSMUSG00000005078_Jkamp_ACOCB_105158.8	526
ENSMUSG00000005078_Jkamp_ACOCB_105159.9	557
ENSMUSG00000005078_Jkamp_ACOCB_105160.10	918
ENSMUSG00000005087_Cd44_ACOCB_87755.1	922
ENSMUSG00000005087_Cd44_ACOCB_87756.2	523
ENSMUSG00000005087_Cd44_ACOCB_87757.3	432
ENSMUSG00000005087_Cd44_ACOCB_87758.4	534
ENSMUSG00000005087_Cd44_ACOCB_87759.5	862
ENSMUSG00000005087_Cd44_ACOCB_87760.6	352
ENSMUSG00000005087_Cd44_ACOCB_87761.7	292
ENSMUSG00000005087_Cd44_ACOCB_87762.8	396
ENSMUSG00000005087_Cd44_ACOCB_87763.9	363
ENSMUSG00000005087_Cd44_ACOCB_87764.10	555
ENSMUSG00000005103_Wdr1_ACOCB_10016.1	14
ENSMUSG00000005103_Wdr1_ACOCB_10017.2	182
ENSMUSG00000005103_Wdr1_ACOCB_10018.3	114
ENSMUSG00000005103_Wdr1_ACOCB_10019.4	458
ENSMUSG00000005103_Wdr1_ACOCB_10020.5	40
ENSMUSG00000005103_Wdr1_ACOCB_10021.6	73
ENSMUSG00000005103_Wdr1_ACOCB_10022.7	107
ENSMUSG00000005103_Wdr1_ACOCB_10023.8	280
ENSMUSG00000005103_Wdr1_ACOCB_10024.9	234
ENSMUSG00000005103_Wdr1_ACOCB_10025.10	143
ENSMUSG00000005125_Ndrg1_U1B_178667.4	42
ENSMUSG00000005161_Prdx2_ACOCB_68064.1	706
ENSMUSG00000005161_Prdx2_ACOCB_68065.2	616
ENSMUSG00000005161_Prdx2_ACOCB_68066.3	614
ENSMUSG00000005161_Prdx2_ACOCB_68067.4	346
ENSMUSG00000005161_Prdx2_ACOCB_68068.5	172
ENSMUSG00000005161_Prdx2_ACOCB_68069.6	728
ENSMUSG00000005161_Prdx2_ACOCB_68070.7	944
ENSMUSG00000005161_Prdx2_ACOCB_68071.8	146
ENSMUSG00000005161_Prdx2_ACOCB_68072.9	943
ENSMUSG00000005161_Prdx2_ACOCB_68073.10	65
ENSMUSG00000005225_Plekha8_ACOCB_160327.1	882
ENSMUSG00000005225_Plekha8_ACOCB_160328.2	100
ENSMUSG00000005225_Plekha8_ACOCB_160329.3	402
ENSMUSG00000005225_Plekha8_ACOCB_160330.4	365
ENSMUSG00000005225_Plekha8_ACOCB_160331.5	507
ENSMUSG00000005225_Plekha8_ACOCB_160332.6	245
ENSMUSG00000005225_Plekha8_ACOCB_160333.7	481
ENSMUSG00000005225_Plekha8_ACOCB_160334.8	746
ENSMUSG00000005225_Plekha8_ACOCB_160335.9	348
ENSMUSG00000005225_Plekha8_ACOCB_160336.10	811
ENSMUSG00000005233_Spc25_ACOCB_211545.1	53
ENSMUSG00000005233_Spc25_ACOCB_211546.2	217
ENSMUSG00000005233_Spc25_ACOCB_211547.3	105
ENSMUSG00000005233_Spc25_ACOCB_211548.4	62
ENSMUSG00000005233_Spc25_ACOCB_211549.5	76
ENSMUSG00000005233_Spc25_ACOCB_211550.6	48
ENSMUSG00000005233_Spc25_ACOCB_211551.7	3
ENSMUSG00000005233_Spc25_ACOCB_211552.8	537
ENSMUSG00000005233_Spc25_ACOCB_211553.9	251
ENSMUSG00000005233_Spc25_ACOCB_211554.10	16
ENSMUSG00000005262_Ufd1l_ACOCB_23052.1	195
ENSMUSG00000005262_Ufd1l_ACOCB_23053.2	427
ENSMUSG00000005262_Ufd1l_ACOCB_23054.3	172
ENSMUSG00000005262_Ufd1l_ACOCB_23055.4	76
ENSMUSG00000005262_Ufd1l_ACOCB_23056.5	93
ENSMUSG00000005262_Ufd1l_ACOCB_23057.6	305
ENSMUSG00000005262_Ufd1l_ACOCB_23058.7	220
ENSMUSG00000005262_Ufd1l_ACOCB_23059.8	428
ENSMUSG00000005262_Ufd1l_ACOCB_23060.9	214
ENSMUSG00000005262_Ufd1l_ACOCB_23061.10	241
[truncated: 16,005 more rows]
