# Supplementary material for: Genome-scale CRISPR screening reveals that C3aR signaling is critical for rapid capture of fungi by macrophages
Source: PLoS Pathog. 2022 Sep 29;18(9):e1010237. doi: 10.1371/journal.ppat.1010237 (PMC9578593; doi:10.1371/journal.ppat.1010237)
Supplement: S1 Data — A ZIP archive of tables in CSV format giving counts for each sgRNA. File names indicate sub-library and experimental sample. (ZIP) [file ppat.1010237.s023.zip › DIR_MAIN/20190208_GEB_Hc2_counts.csv]

0None_none_ACOCA_227963.4749	8
0None_none_ACOCA_227963.4839	45
0None_none_GEA_227963.3381	1
0None_none_GEA_227963.3473	1
0None_none_GEA_227963.3477	1
0None_none_GEA_227963.3554	1
0None_none_GEA_227963.3616	1
0None_none_GEB_227963.3751	349
0None_none_GEB_227963.3752	768
0None_none_GEB_227963.3753	761
0None_none_GEB_227963.3754	612
0None_none_GEB_227963.3755	285
0None_none_GEB_227963.3756	358
0None_none_GEB_227963.3757	846
0None_none_GEB_227963.3758	580
0None_none_GEB_227963.3759	441
0None_none_GEB_227963.3760	819
0None_none_GEB_227963.3761	271
0None_none_GEB_227963.3762	454
0None_none_GEB_227963.3763	236
0None_none_GEB_227963.3765	82
0None_none_GEB_227963.3766	138
0None_none_GEB_227963.3767	441
0None_none_GEB_227963.3768	667
0None_none_GEB_227963.3769	724
0None_none_GEB_227963.3770	228
0None_none_GEB_227963.3771	221
0None_none_GEB_227963.3772	515
0None_none_GEB_227963.3773	336
0None_none_GEB_227963.3774	582
0None_none_GEB_227963.3775	423
0None_none_GEB_227963.3776	367
0None_none_GEB_227963.3777	420
0None_none_GEB_227963.3778	448
0None_none_GEB_227963.3779	262
0None_none_GEB_227963.3780	329
0None_none_GEB_227963.3781	679
0None_none_GEB_227963.3782	265
0None_none_GEB_227963.3783	429
0None_none_GEB_227963.3784	214
0None_none_GEB_227963.3785	562
0None_none_GEB_227963.3786	607
0None_none_GEB_227963.3787	319
0None_none_GEB_227963.3788	511
0None_none_GEB_227963.3789	378
0None_none_GEB_227963.3790	386
0None_none_GEB_227963.3791	253
0None_none_GEB_227963.3792	263
0None_none_GEB_227963.3793	391
0None_none_GEB_227963.3794	293
0None_none_GEB_227963.3795	350
0None_none_GEB_227963.3796	349
0None_none_GEB_227963.3797	708
0None_none_GEB_227963.3798	439
0None_none_GEB_227963.3799	84
0None_none_GEB_227963.3800	288
0None_none_GEB_227963.3801	205
0None_none_GEB_227963.3802	256
0None_none_GEB_227963.3803	335
0None_none_GEB_227963.3804	366
0None_none_GEB_227963.3805	701
0None_none_GEB_227963.3806	603
0None_none_GEB_227963.3807	66
0None_none_GEB_227963.3808	431
0None_none_GEB_227963.3809	703
0None_none_GEB_227963.3810	322
0None_none_GEB_227963.3811	635
0None_none_GEB_227963.3812	269
0None_none_GEB_227963.3813	361
0None_none_GEB_227963.3814	350
0None_none_GEB_227963.3815	414
0None_none_GEB_227963.3816	595
0None_none_GEB_227963.3817	260
0None_none_GEB_227963.3818	379
0None_none_GEB_227963.3819	147
0None_none_GEB_227963.3820	188
0None_none_GEB_227963.3821	424
0None_none_GEB_227963.3822	667
0None_none_GEB_227963.3823	540
0None_none_GEB_227963.3824	693
0None_none_GEB_227963.3825	916
0None_none_GEB_227963.3826	333
0None_none_GEB_227963.3827	520
0None_none_GEB_227963.3828	469
0None_none_GEB_227963.3829	632
0None_none_GEB_227963.3830	153
0None_none_GEB_227963.3831	371
0None_none_GEB_227963.3832	463
0None_none_GEB_227963.3833	594
0None_none_GEB_227963.3834	540
0None_none_GEB_227963.3835	322
0None_none_GEB_227963.3836	314
0None_none_GEB_227963.3837	847
0None_none_GEB_227963.3838	197
0None_none_GEB_227963.3839	379
0None_none_GEB_227963.3840	458
0None_none_GEB_227963.3841	708
0None_none_GEB_227963.3842	225
0None_none_GEB_227963.3843	638
0None_none_GEB_227963.3844	62
0None_none_GEB_227963.3845	432
0None_none_GEB_227963.3846	353
0None_none_GEB_227963.3847	347
0None_none_GEB_227963.3848	624
0None_none_GEB_227963.3849	610
0None_none_GEB_227963.3850	405
0None_none_GEB_227963.3851	338
0None_none_GEB_227963.3852	272
0None_none_GEB_227963.3853	603
0None_none_GEB_227963.3854	475
0None_none_GEB_227963.3855	882
0None_none_GEB_227963.3856	363
0None_none_GEB_227963.3857	506
0None_none_GEB_227963.3858	426
0None_none_GEB_227963.3859	397
0None_none_GEB_227963.3860	326
0None_none_GEB_227963.3861	448
0None_none_GEB_227963.3862	409
0None_none_GEB_227963.3863	430
0None_none_GEB_227963.3864	223
0None_none_GEB_227963.3865	667
0None_none_GEB_227963.3866	554
0None_none_GEB_227963.3867	695
0None_none_GEB_227963.3868	746
0None_none_GEB_227963.3869	902
0None_none_GEB_227963.3870	459
0None_none_GEB_227963.3871	152
0None_none_GEB_227963.3872	212
0None_none_GEB_227963.3873	238
0None_none_GEB_227963.3874	522
0None_none_GEB_227963.3875	286
0None_none_GEB_227963.3876	199
0None_none_GEB_227963.3877	316
0None_none_GEB_227963.3878	232
0None_none_GEB_227963.3879	337
0None_none_GEB_227963.3880	277
0None_none_GEB_227963.3881	361
0None_none_GEB_227963.3882	512
0None_none_GEB_227963.3883	463
0None_none_GEB_227963.3884	532
0None_none_GEB_227963.3885	596
0None_none_GEB_227963.3886	587
0None_none_GEB_227963.3887	194
0None_none_GEB_227963.3888	918
0None_none_GEB_227963.3889	598
0None_none_GEB_227963.3890	433
0None_none_GEB_227963.3891	319
0None_none_GEB_227963.3892	319
0None_none_GEB_227963.3893	568
0None_none_GEB_227963.3894	626
0None_none_GEB_227963.3895	162
0None_none_GEB_227963.3896	541
0None_none_GEB_227963.3897	414
0None_none_GEB_227963.3898	737
0None_none_GEB_227963.3899	351
0None_none_GEB_227963.3900	593
0None_none_GEB_227963.3901	712
0None_none_GEB_227963.3902	422
0None_none_GEB_227963.3903	151
0None_none_GEB_227963.3904	443
0None_none_GEB_227963.3905	550
0None_none_GEB_227963.3906	581
0None_none_GEB_227963.3907	317
0None_none_GEB_227963.3908	628
0None_none_GEB_227963.3909	446
0None_none_GEB_227963.3910	724
0None_none_GEB_227963.3911	468
0None_none_GEB_227963.3912	398
0None_none_GEB_227963.3913	316
0None_none_GEB_227963.3914	352
0None_none_GEB_227963.3915	492
0None_none_GEB_227963.3916	534
0None_none_GEB_227963.3917	564
0None_none_GEB_227963.3918	483
0None_none_GEB_227963.3919	318
0None_none_GEB_227963.3920	577
0None_none_GEB_227963.3921	79
0None_none_GEB_227963.3922	344
0None_none_GEB_227963.3923	79
0None_none_GEB_227963.3924	972
0None_none_GEB_227963.3925	601
0None_none_GEB_227963.3926	354
0None_none_GEB_227963.3927	1
0None_none_GEB_227963.3928	252
0None_none_GEB_227963.3929	239
0None_none_GEB_227963.3930	360
0None_none_GEB_227963.3931	490
0None_none_GEB_227963.3932	275
0None_none_GEB_227963.3933	453
0None_none_GEB_227963.3934	227
0None_none_GEB_227963.3935	435
0None_none_GEB_227963.3936	284
0None_none_GEB_227963.3937	365
0None_none_GEB_227963.3938	223
0None_none_GEB_227963.3939	626
0None_none_GEB_227963.3940	641
0None_none_GEB_227963.3941	614
0None_none_GEB_227963.3942	455
0None_none_GEB_227963.3943	323
0None_none_GEB_227963.3944	547
0None_none_GEB_227963.3945	651
0None_none_GEB_227963.3946	652
0None_none_GEB_227963.3947	832
0None_none_GEB_227963.3948	390
0None_none_GEB_227963.3949	389
0None_none_GEB_227963.3950	218
0None_none_GEB_227963.3951	216
0None_none_GEB_227963.3952	280
0None_none_GEB_227963.3953	310
0None_none_GEB_227963.3954	255
0None_none_GEB_227963.3955	650
0None_none_GEB_227963.3956	662
0None_none_GEB_227963.3957	442
0None_none_GEB_227963.3958	410
0None_none_GEB_227963.3959	285
0None_none_GEB_227963.3960	612
0None_none_GEB_227963.3961	333
0None_none_GEB_227963.3962	342
0None_none_GEB_227963.3963	669
0None_none_GEB_227963.3964	11
0None_none_GEB_227963.3965	723
0None_none_GEB_227963.3966	433
0None_none_GEB_227963.3967	427
0None_none_GEB_227963.3968	445
0None_none_GEB_227963.3969	437
0None_none_GEB_227963.3970	491
0None_none_GEB_227963.3971	625
0None_none_GEB_227963.3972	163
0None_none_GEB_227963.3973	698
0None_none_GEB_227963.3974	316
0None_none_GEB_227963.3975	575
0None_none_GEB_227963.3976	434
0None_none_GEB_227963.3977	290
0None_none_GEB_227963.3978	793
0None_none_GEB_227963.3979	394
0None_none_GEB_227963.3980	374
0None_none_GEB_227963.3981	682
0None_none_GEB_227963.3982	471
0None_none_GEB_227963.3983	821
0None_none_GEB_227963.3984	644
0None_none_GEB_227963.3985	301
0None_none_GEB_227963.3986	754
0None_none_GEB_227963.3987	699
0None_none_GEB_227963.3988	419
0None_none_GEB_227963.3989	632
0None_none_GEB_227963.3990	257
0None_none_GEB_227963.3991	447
0None_none_GEB_227963.3992	664
0None_none_GEB_227963.3993	496
0None_none_GEB_227963.3994	579
0None_none_GEB_227963.3995	822
0None_none_GEB_227963.3996	607
0None_none_GEB_227963.3997	437
0None_none_GEB_227963.3998	222
0None_none_GEB_227963.3999	321
0None_none_GEB_227963.4000	701
0None_none_GEB_227963.4001	815
0None_none_GEB_227963.4002	379
0None_none_GEB_227963.4003	580
0None_none_GEB_227963.4004	195
0None_none_GEB_227963.4005	452
0None_none_GEB_227963.4006	370
0None_none_GEB_227963.4007	816
0None_none_GEB_227963.4008	406
0None_none_GEB_227963.4009	314
0None_none_GEB_227963.4010	581
0None_none_GEB_227963.4011	946
0None_none_GEB_227963.4012	628
0None_none_GEB_227963.4013	823
0None_none_GEB_227963.4014	412
0None_none_GEB_227963.4015	931
0None_none_GEB_227963.4016	334
0None_none_GEB_227963.4017	462
0None_none_GEB_227963.4018	433
0None_none_GEB_227963.4019	973
0None_none_GEB_227963.4020	52
0None_none_GEB_227963.4021	277
0None_none_GEB_227963.4022	826
0None_none_GEB_227963.4023	635
0None_none_GEB_227963.4024	434
0None_none_GEB_227963.4025	731
0None_none_GEB_227963.4026	660
0None_none_GEB_227963.4027	494
0None_none_GEB_227963.4028	272
0None_none_GEB_227963.4029	264
0None_none_GEB_227963.4030	269
0None_none_GEB_227963.4031	332
0None_none_GEB_227963.4032	312
0None_none_GEB_227963.4033	761
0None_none_GEB_227963.4034	539
0None_none_GEB_227963.4035	325
0None_none_GEB_227963.4036	589
0None_none_GEB_227963.4037	359
0None_none_GEB_227963.4038	623
0None_none_GEB_227963.4039	257
0None_none_GEB_227963.4040	192
0None_none_GEB_227963.4041	688
0None_none_GEB_227963.4042	443
0None_none_GEB_227963.4043	785
0None_none_GEB_227963.4044	180
0None_none_GEB_227963.4045	829
0None_none_GEB_227963.4046	611
0None_none_GEB_227963.4047	53
0None_none_GEB_227963.4048	444
0None_none_GEB_227963.4049	587
0None_none_GEB_227963.4050	252
0None_none_GEB_227963.4051	140
0None_none_GEB_227963.4052	720
0None_none_GEB_227963.4053	308
0None_none_GEB_227963.4054	115
0None_none_GEB_227963.4055	662
0None_none_GEB_227963.4056	245
0None_none_GEB_227963.4057	581
0None_none_GEB_227963.4058	268
0None_none_GEB_227963.4059	450
0None_none_GEB_227963.4060	825
0None_none_GEB_227963.4061	189
0None_none_GEB_227963.4062	464
0None_none_GEB_227963.4063	577
0None_none_GEB_227963.4064	413
0None_none_GEB_227963.4065	411
0None_none_GEB_227963.4066	519
0None_none_GEB_227963.4067	335
0None_none_GEB_227963.4068	180
0None_none_GEB_227963.4069	1119
0None_none_GEB_227963.4070	483
0None_none_GEB_227963.4071	547
0None_none_GEB_227963.4072	318
0None_none_GEB_227963.4073	365
0None_none_GEB_227963.4074	1002
0None_none_GEB_227963.4075	534
0None_none_GEB_227963.4076	296
0None_none_GEB_227963.4077	627
0None_none_GEB_227963.4078	1048
0None_none_GEB_227963.4079	285
0None_none_GEB_227963.4080	773
0None_none_GEB_227963.4081	326
0None_none_GEB_227963.4082	557
0None_none_GEB_227963.4083	643
0None_none_GEB_227963.4084	318
0None_none_GEB_227963.4085	585
0None_none_GEB_227963.4086	1381
0None_none_GEB_227963.4087	337
0None_none_GEB_227963.4088	487
0None_none_GEB_227963.4089	229
0None_none_GEB_227963.4090	392
0None_none_GEB_227963.4091	1057
0None_none_GEB_227963.4092	484
0None_none_GEB_227963.4093	262
0None_none_GEB_227963.4094	374
0None_none_GEB_227963.4095	339
0None_none_GEB_227963.4096	334
0None_none_GEB_227963.4097	521
0None_none_GEB_227963.4098	625
0None_none_GEB_227963.4099	183
0None_none_GEB_227963.4100	315
0None_none_GEB_227963.4101	360
0None_none_GEB_227963.4102	905
0None_none_GEB_227963.4103	710
0None_none_GEB_227963.4104	205
0None_none_GEB_227963.4105	115
0None_none_GEB_227963.4106	586
0None_none_GEB_227963.4107	449
0None_none_GEB_227963.4108	802
0None_none_GEB_227963.4109	594
0None_none_GEB_227963.4110	329
0None_none_GEB_227963.4111	563
0None_none_GEB_227963.4112	787
0None_none_GEB_227963.4113	771
0None_none_GEB_227963.4114	715
0None_none_GEB_227963.4115	509
0None_none_GEB_227963.4116	532
0None_none_GEB_227963.4117	376
0None_none_GEB_227963.4118	532
0None_none_GEB_227963.4119	422
0None_none_GEB_227963.4120	343
0None_none_GEB_227963.4121	455
0None_none_GEB_227963.4122	492
0None_none_GEB_227963.4123	617
0None_none_GEB_227963.4124	475
0None_none_GEB_227963.4125	314
0None_none_TMMB_227963.3192	42
0None_none_U2A_227963.1628	1
0None_none_U2A_227963.1730	1
0Safe_safe_ACOCA_227963.4574	9
0Safe_safe_ACOCA_227963.4655	481
0Safe_safe_ACOCB_227963.4970	773
0Safe_safe_DTKPA_227963.7066	625
0Safe_safe_DTKPA_227963.7124	408
0Safe_safe_DTKPB_227963.7445	290
0Safe_safe_GEA_227963.3491	1
0Safe_safe_GEA_227963.3502	1
0Safe_safe_GEA_227963.3541	1
0Safe_safe_GEA_227963.3575	1
0Safe_safe_GEA_227963.3587	1
0Safe_safe_GEB_227963.3751	236
0Safe_safe_GEB_227963.3752	471
0Safe_safe_GEB_227963.3753	520
0Safe_safe_GEB_227963.3754	547
0Safe_safe_GEB_227963.3755	410
0Safe_safe_GEB_227963.3756	311
0Safe_safe_GEB_227963.3757	311
0Safe_safe_GEB_227963.3758	496
0Safe_safe_GEB_227963.3759	114
0Safe_safe_GEB_227963.3760	112
0Safe_safe_GEB_227963.3761	379
0Safe_safe_GEB_227963.3762	310
0Safe_safe_GEB_227963.3763	256
0Safe_safe_GEB_227963.3764	339
0Safe_safe_GEB_227963.3765	356
0Safe_safe_GEB_227963.3766	252
0Safe_safe_GEB_227963.3767	269
0Safe_safe_GEB_227963.3768	407
0Safe_safe_GEB_227963.3769	179
0Safe_safe_GEB_227963.3770	241
0Safe_safe_GEB_227963.3771	198
0Safe_safe_GEB_227963.3772	553
0Safe_safe_GEB_227963.3773	467
0Safe_safe_GEB_227963.3774	241
0Safe_safe_GEB_227963.3775	363
0Safe_safe_GEB_227963.3776	200
0Safe_safe_GEB_227963.3777	305
0Safe_safe_GEB_227963.3778	177
0Safe_safe_GEB_227963.3779	251
0Safe_safe_GEB_227963.3780	358
0Safe_safe_GEB_227963.3781	349
0Safe_safe_GEB_227963.3782	407
0Safe_safe_GEB_227963.3783	409
0Safe_safe_GEB_227963.3784	152
0Safe_safe_GEB_227963.3785	390
0Safe_safe_GEB_227963.3786	504
0Safe_safe_GEB_227963.3787	220
0Safe_safe_GEB_227963.3788	214
0Safe_safe_GEB_227963.3789	260
0Safe_safe_GEB_227963.3790	467
0Safe_safe_GEB_227963.3791	244
0Safe_safe_GEB_227963.3792	125
0Safe_safe_GEB_227963.3794	436
0Safe_safe_GEB_227963.3795	192
0Safe_safe_GEB_227963.3796	718
0Safe_safe_GEB_227963.3797	195
0Safe_safe_GEB_227963.3798	398
0Safe_safe_GEB_227963.3799	243
0Safe_safe_GEB_227963.3800	352
0Safe_safe_GEB_227963.3801	315
0Safe_safe_GEB_227963.3802	325
0Safe_safe_GEB_227963.3803	402
0Safe_safe_GEB_227963.3804	229
0Safe_safe_GEB_227963.3805	342
0Safe_safe_GEB_227963.3806	422
0Safe_safe_GEB_227963.3807	347
0Safe_safe_GEB_227963.3808	6
0Safe_safe_GEB_227963.3809	506
0Safe_safe_GEB_227963.3810	181
0Safe_safe_GEB_227963.3811	239
0Safe_safe_GEB_227963.3812	145
0Safe_safe_GEB_227963.3813	329
0Safe_safe_GEB_227963.3814	434
0Safe_safe_GEB_227963.3815	242
0Safe_safe_GEB_227963.3816	227
0Safe_safe_GEB_227963.3817	247
0Safe_safe_GEB_227963.3818	151
0Safe_safe_GEB_227963.3819	138
0Safe_safe_GEB_227963.3820	308
0Safe_safe_GEB_227963.3821	503
0Safe_safe_GEB_227963.3822	813
0Safe_safe_GEB_227963.3823	982
0Safe_safe_GEB_227963.3824	126
0Safe_safe_GEB_227963.3825	548
0Safe_safe_GEB_227963.3826	708
0Safe_safe_GEB_227963.3827	868
0Safe_safe_GEB_227963.3828	115
0Safe_safe_GEB_227963.3829	770
0Safe_safe_GEB_227963.3830	452
0Safe_safe_GEB_227963.3831	128
0Safe_safe_GEB_227963.3832	304
0Safe_safe_GEB_227963.3833	398
0Safe_safe_GEB_227963.3834	633
0Safe_safe_GEB_227963.3835	164
0Safe_safe_GEB_227963.3837	77
0Safe_safe_GEB_227963.3838	447
0Safe_safe_GEB_227963.3839	466
0Safe_safe_GEB_227963.3840	297
0Safe_safe_GEB_227963.3841	513
0Safe_safe_GEB_227963.3842	101
0Safe_safe_GEB_227963.3843	168
0Safe_safe_GEB_227963.3844	622
0Safe_safe_GEB_227963.3845	164
0Safe_safe_GEB_227963.3846	272
0Safe_safe_GEB_227963.3847	164
0Safe_safe_GEB_227963.3848	208
0Safe_safe_GEB_227963.3849	285
0Safe_safe_GEB_227963.3850	446
0Safe_safe_GEB_227963.3851	290
0Safe_safe_GEB_227963.3852	244
0Safe_safe_GEB_227963.3853	56
0Safe_safe_GEB_227963.3854	190
0Safe_safe_GEB_227963.3855	412
0Safe_safe_GEB_227963.3856	391
0Safe_safe_GEB_227963.3857	194
0Safe_safe_GEB_227963.3858	547
0Safe_safe_GEB_227963.3859	434
0Safe_safe_GEB_227963.3860	458
0Safe_safe_GEB_227963.3861	477
0Safe_safe_GEB_227963.3862	349
0Safe_safe_GEB_227963.3863	310
0Safe_safe_GEB_227963.3864	150
0Safe_safe_GEB_227963.3865	387
0Safe_safe_GEB_227963.3866	279
0Safe_safe_GEB_227963.3867	235
0Safe_safe_GEB_227963.3868	176
0Safe_safe_GEB_227963.3869	245
0Safe_safe_GEB_227963.3870	482
0Safe_safe_GEB_227963.3871	194
0Safe_safe_GEB_227963.3872	173
0Safe_safe_GEB_227963.3873	211
0Safe_safe_GEB_227963.3874	340
0Safe_safe_GEB_227963.3875	226
0Safe_safe_GEB_227963.3876	312
0Safe_safe_GEB_227963.3877	420
0Safe_safe_GEB_227963.3878	592
0Safe_safe_GEB_227963.3879	597
0Safe_safe_GEB_227963.3880	280
0Safe_safe_GEB_227963.3882	290
0Safe_safe_GEB_227963.3883	449
0Safe_safe_GEB_227963.3884	604
0Safe_safe_GEB_227963.3885	434
0Safe_safe_GEB_227963.3886	804
0Safe_safe_GEB_227963.3887	626
0Safe_safe_GEB_227963.3888	455
0Safe_safe_GEB_227963.3889	318
0Safe_safe_GEB_227963.3890	208
0Safe_safe_GEB_227963.3891	492
0Safe_safe_GEB_227963.3892	360
0Safe_safe_GEB_227963.3893	561
0Safe_safe_GEB_227963.3894	187
0Safe_safe_GEB_227963.3895	496
0Safe_safe_GEB_227963.3896	565
0Safe_safe_GEB_227963.3897	396
0Safe_safe_GEB_227963.3898	248
0Safe_safe_GEB_227963.3899	338
0Safe_safe_GEB_227963.3900	146
0Safe_safe_GEB_227963.3901	180
0Safe_safe_GEB_227963.3902	706
0Safe_safe_GEB_227963.3903	226
0Safe_safe_GEB_227963.3904	339
0Safe_safe_GEB_227963.3905	656
0Safe_safe_GEB_227963.3906	333
0Safe_safe_GEB_227963.3907	585
0Safe_safe_GEB_227963.3908	317
0Safe_safe_GEB_227963.3909	280
0Safe_safe_GEB_227963.3910	296
0Safe_safe_GEB_227963.3911	67
0Safe_safe_GEB_227963.3912	608
0Safe_safe_GEB_227963.3913	208
0Safe_safe_GEB_227963.3915	298
0Safe_safe_GEB_227963.3916	152
0Safe_safe_GEB_227963.3917	288
0Safe_safe_GEB_227963.3918	157
0Safe_safe_GEB_227963.3919	550
0Safe_safe_GEB_227963.3920	310
0Safe_safe_GEB_227963.3921	232
0Safe_safe_GEB_227963.3922	367
0Safe_safe_GEB_227963.3923	625
0Safe_safe_GEB_227963.3924	234
0Safe_safe_GEB_227963.3925	423
0Safe_safe_GEB_227963.3926	618
0Safe_safe_GEB_227963.3927	241
0Safe_safe_GEB_227963.3928	174
0Safe_safe_GEB_227963.3929	74
0Safe_safe_GEB_227963.3930	576
0Safe_safe_GEB_227963.3931	545
0Safe_safe_GEB_227963.3932	495
0Safe_safe_GEB_227963.3933	210
0Safe_safe_GEB_227963.3934	316
0Safe_safe_GEB_227963.3935	481
0Safe_safe_GEB_227963.3936	401
0Safe_safe_GEB_227963.3937	272
0Safe_safe_GEB_227963.3938	558
0Safe_safe_GEB_227963.3939	797
0Safe_safe_GEB_227963.3940	282
0Safe_safe_GEB_227963.3941	336
0Safe_safe_GEB_227963.3942	348
0Safe_safe_GEB_227963.3943	259
0Safe_safe_GEB_227963.3944	304
0Safe_safe_GEB_227963.3945	206
0Safe_safe_GEB_227963.3946	277
0Safe_safe_GEB_227963.3947	242
0Safe_safe_GEB_227963.3948	438
0Safe_safe_GEB_227963.3949	94
0Safe_safe_GEB_227963.3950	387
0Safe_safe_GEB_227963.3951	220
0Safe_safe_GEB_227963.3952	323
0Safe_safe_GEB_227963.3953	256
0Safe_safe_GEB_227963.3954	180
0Safe_safe_GEB_227963.3955	204
0Safe_safe_GEB_227963.3956	166
0Safe_safe_GEB_227963.3957	560
0Safe_safe_GEB_227963.3958	854
0Safe_safe_GEB_227963.3959	323
0Safe_safe_GEB_227963.3960	511
0Safe_safe_GEB_227963.3961	393
0Safe_safe_GEB_227963.3962	628
0Safe_safe_GEB_227963.3963	434
0Safe_safe_GEB_227963.3964	355
0Safe_safe_GEB_227963.3965	115
0Safe_safe_GEB_227963.3966	96
0Safe_safe_GEB_227963.3967	170
0Safe_safe_GEB_227963.3968	427
0Safe_safe_GEB_227963.3969	414
0Safe_safe_GEB_227963.3970	629
0Safe_safe_GEB_227963.3971	309
0Safe_safe_GEB_227963.3972	365
0Safe_safe_GEB_227963.3973	112
0Safe_safe_GEB_227963.3974	823
0Safe_safe_GEB_227963.3975	573
0Safe_safe_GEB_227963.3976	479
0Safe_safe_GEB_227963.3977	135
0Safe_safe_GEB_227963.3978	274
0Safe_safe_GEB_227963.3979	401
0Safe_safe_GEB_227963.3980	62
0Safe_safe_GEB_227963.3981	334
0Safe_safe_GEB_227963.3982	643
0Safe_safe_GEB_227963.3983	545
0Safe_safe_GEB_227963.3984	383
0Safe_safe_GEB_227963.3985	352
0Safe_safe_GEB_227963.3986	349
0Safe_safe_GEB_227963.3987	773
0Safe_safe_GEB_227963.3988	230
0Safe_safe_GEB_227963.3989	391
0Safe_safe_GEB_227963.3990	857
0Safe_safe_GEB_227963.3991	214
0Safe_safe_GEB_227963.3992	540
0Safe_safe_GEB_227963.3993	556
0Safe_safe_GEB_227963.3994	782
0Safe_safe_GEB_227963.3995	279
0Safe_safe_GEB_227963.3996	766
0Safe_safe_GEB_227963.3997	394
0Safe_safe_GEB_227963.3998	313
0Safe_safe_GEB_227963.3999	602
0Safe_safe_GEB_227963.4000	409
0Safe_safe_GEB_227963.4001	560
0Safe_safe_GEB_227963.4002	169
0Safe_safe_GEB_227963.4003	374
0Safe_safe_GEB_227963.4004	751
0Safe_safe_GEB_227963.4005	592
0Safe_safe_GEB_227963.4006	269
0Safe_safe_GEB_227963.4007	302
0Safe_safe_GEB_227963.4008	369
0Safe_safe_GEB_227963.4009	337
0Safe_safe_GEB_227963.4010	176
0Safe_safe_GEB_227963.4011	419
0Safe_safe_GEB_227963.4012	443
0Safe_safe_GEB_227963.4013	265
0Safe_safe_GEB_227963.4014	473
0Safe_safe_GEB_227963.4015	362
0Safe_safe_GEB_227963.4016	475
0Safe_safe_GEB_227963.4017	448
0Safe_safe_GEB_227963.4018	196
0Safe_safe_GEB_227963.4019	249
0Safe_safe_GEB_227963.4020	435
0Safe_safe_GEB_227963.4021	323
0Safe_safe_GEB_227963.4022	389
0Safe_safe_GEB_227963.4023	209
0Safe_safe_GEB_227963.4024	277
0Safe_safe_GEB_227963.4025	287
0Safe_safe_GEB_227963.4027	663
0Safe_safe_GEB_227963.4028	178
0Safe_safe_GEB_227963.4029	492
0Safe_safe_GEB_227963.4030	381
0Safe_safe_GEB_227963.4031	272
0Safe_safe_GEB_227963.4032	171
0Safe_safe_GEB_227963.4033	425
0Safe_safe_GEB_227963.4034	768
0Safe_safe_GEB_227963.4035	588
0Safe_safe_GEB_227963.4036	698
0Safe_safe_GEB_227963.4037	297
0Safe_safe_GEB_227963.4038	582
0Safe_safe_GEB_227963.4039	34
0Safe_safe_GEB_227963.4040	98
0Safe_safe_GEB_227963.4041	241
0Safe_safe_GEB_227963.4042	308
0Safe_safe_GEB_227963.4043	344
0Safe_safe_GEB_227963.4044	649
0Safe_safe_GEB_227963.4045	517
0Safe_safe_GEB_227963.4046	340
0Safe_safe_GEB_227963.4047	447
0Safe_safe_GEB_227963.4048	421
0Safe_safe_GEB_227963.4049	390
0Safe_safe_GEB_227963.4050	184
0Safe_safe_GEB_227963.4051	317
0Safe_safe_GEB_227963.4052	657
0Safe_safe_GEB_227963.4053	257
0Safe_safe_GEB_227963.4054	32
0Safe_safe_GEB_227963.4055	467
0Safe_safe_GEB_227963.4056	251
0Safe_safe_GEB_227963.4057	574
0Safe_safe_GEB_227963.4058	170
0Safe_safe_GEB_227963.4059	241
0Safe_safe_GEB_227963.4060	203
0Safe_safe_GEB_227963.4061	294
0Safe_safe_GEB_227963.4062	222
0Safe_safe_GEB_227963.4063	195
0Safe_safe_GEB_227963.4064	224
0Safe_safe_GEB_227963.4065	408
0Safe_safe_GEB_227963.4066	1160
0Safe_safe_GEB_227963.4067	770
0Safe_safe_GEB_227963.4068	29
0Safe_safe_GEB_227963.4069	318
0Safe_safe_GEB_227963.4070	68
0Safe_safe_GEB_227963.4071	69
0Safe_safe_GEB_227963.4072	613
0Safe_safe_GEB_227963.4073	496
0Safe_safe_GEB_227963.4074	322
0Safe_safe_GEB_227963.4075	134
0Safe_safe_GEB_227963.4076	153
0Safe_safe_GEB_227963.4077	418
0Safe_safe_GEB_227963.4078	194
0Safe_safe_GEB_227963.4079	569
0Safe_safe_GEB_227963.4080	431
0Safe_safe_GEB_227963.4081	600
0Safe_safe_GEB_227963.4082	570
0Safe_safe_GEB_227963.4083	300
0Safe_safe_GEB_227963.4084	243
0Safe_safe_GEB_227963.4085	172
0Safe_safe_GEB_227963.4086	383
0Safe_safe_GEB_227963.4087	191
0Safe_safe_GEB_227963.4088	159
0Safe_safe_GEB_227963.4089	369
0Safe_safe_GEB_227963.4090	208
0Safe_safe_GEB_227963.4091	250
0Safe_safe_GEB_227963.4092	620
0Safe_safe_GEB_227963.4093	88
0Safe_safe_GEB_227963.4094	131
0Safe_safe_GEB_227963.4095	502
0Safe_safe_GEB_227963.4096	466
0Safe_safe_GEB_227963.4097	612
0Safe_safe_GEB_227963.4098	394
0Safe_safe_GEB_227963.4099	102
0Safe_safe_GEB_227963.4100	789
0Safe_safe_GEB_227963.4101	366
0Safe_safe_GEB_227963.4102	294
0Safe_safe_GEB_227963.4103	193
0Safe_safe_GEB_227963.4104	453
0Safe_safe_GEB_227963.4105	129
0Safe_safe_GEB_227963.4106	284
0Safe_safe_GEB_227963.4107	114
0Safe_safe_GEB_227963.4108	234
0Safe_safe_GEB_227963.4109	285
0Safe_safe_GEB_227963.4110	466
0Safe_safe_GEB_227963.4111	475
0Safe_safe_GEB_227963.4112	50
0Safe_safe_GEB_227963.4113	25
0Safe_safe_GEB_227963.4114	206
0Safe_safe_GEB_227963.4115	585
0Safe_safe_GEB_227963.4116	479
0Safe_safe_GEB_227963.4117	38
0Safe_safe_GEB_227963.4118	79
0Safe_safe_GEB_227963.4119	330
0Safe_safe_GEB_227963.4120	238
0Safe_safe_GEB_227963.4121	219
0Safe_safe_GEB_227963.4122	338
0Safe_safe_GEB_227963.4123	845
0Safe_safe_GEB_227963.4124	218
0Safe_safe_GEB_227963.4125	336
0Safe_safe_MU1A_227963.2026	352
0Safe_safe_MU1B_227963.889	259
0Safe_safe_MU1B_227963.985	540
0Safe_safe_MU2A_227963.2369	582
0Safe_safe_MU2A_227963.2517	220
0Safe_safe_MU2B_227963.127	1
0Safe_safe_MU2B_227963.25	2
0Safe_safe_SPA_227963.5481	211
0Safe_safe_SPB_227963.6111	74
0Safe_safe_U1A_227963.6390	504
0Safe_safe_U1A_227963.6526	219
0Safe_safe_U1B_227963.504	458
0Safe_safe_U1B_227963.559	164
0Safe_safe_U2A_227963.1567	421
ENSMUSG00000000056_Narf_GEB_139377.1	232
ENSMUSG00000000056_Narf_GEB_139378.2	551
ENSMUSG00000000056_Narf_GEB_139379.3	386
ENSMUSG00000000056_Narf_GEB_139380.4	280
ENSMUSG00000000056_Narf_GEB_139381.5	84
ENSMUSG00000000056_Narf_GEB_139382.6	403
ENSMUSG00000000056_Narf_GEB_139383.7	310
ENSMUSG00000000056_Narf_GEB_139384.8	495
ENSMUSG00000000056_Narf_GEB_139385.9	311
ENSMUSG00000000056_Narf_GEB_139386.10	474
ENSMUSG00000000317_Bcl6b_GEB_140415.1	673
ENSMUSG00000000317_Bcl6b_GEB_140416.2	132
ENSMUSG00000000317_Bcl6b_GEB_140417.3	70
ENSMUSG00000000317_Bcl6b_GEB_140418.4	650
ENSMUSG00000000317_Bcl6b_GEB_140419.5	328
ENSMUSG00000000317_Bcl6b_GEB_140420.6	728
ENSMUSG00000000317_Bcl6b_GEB_140421.7	130
ENSMUSG00000000317_Bcl6b_GEB_140422.8	396
ENSMUSG00000000317_Bcl6b_GEB_140423.9	144
ENSMUSG00000000317_Bcl6b_GEB_140424.10	287
ENSMUSG00000000435_Myf5_GEB_99989.1	208
ENSMUSG00000000435_Myf5_GEB_99990.2	260
ENSMUSG00000000435_Myf5_GEB_99991.3	310
ENSMUSG00000000435_Myf5_GEB_99992.4	313
ENSMUSG00000000435_Myf5_GEB_99993.5	178
ENSMUSG00000000435_Myf5_GEB_99994.6	404
ENSMUSG00000000435_Myf5_GEB_99995.7	344
ENSMUSG00000000435_Myf5_GEB_99996.8	333
ENSMUSG00000000435_Myf5_GEB_99997.9	158
ENSMUSG00000000435_Myf5_GEB_99998.10	686
ENSMUSG00000000690_Hoxb6_GEB_173493.1	492
ENSMUSG00000000690_Hoxb6_GEB_173494.2	711
ENSMUSG00000000690_Hoxb6_GEB_173495.3	401
ENSMUSG00000000690_Hoxb6_GEB_173496.4	443
ENSMUSG00000000690_Hoxb6_GEB_173497.5	239
ENSMUSG00000000690_Hoxb6_GEB_173498.6	271
ENSMUSG00000000690_Hoxb6_GEB_173499.7	175
ENSMUSG00000000690_Hoxb6_GEB_173500.8	623
ENSMUSG00000000690_Hoxb6_GEB_173501.9	270
ENSMUSG00000000690_Hoxb6_GEB_173502.10	220
ENSMUSG00000000731_Aire_GEB_23852.1	1020
ENSMUSG00000000731_Aire_GEB_23853.2	1197
ENSMUSG00000000731_Aire_GEB_23854.3	501
ENSMUSG00000000731_Aire_GEB_23855.4	245
ENSMUSG00000000731_Aire_GEB_23856.5	340
ENSMUSG00000000731_Aire_GEB_23857.6	265
ENSMUSG00000000731_Aire_GEB_23858.7	233
ENSMUSG00000000731_Aire_GEB_23859.8	48
ENSMUSG00000000731_Aire_GEB_23860.9	545
ENSMUSG00000000731_Aire_GEB_23861.10	187
ENSMUSG00000000804_Usp32_SPB_32388.5	2
ENSMUSG00000000817_Fasl_ACOCA_176160.8	58
ENSMUSG00000000838_Fmr1_GEB_7114.1	245
ENSMUSG00000000838_Fmr1_GEB_7115.2	355
ENSMUSG00000000838_Fmr1_GEB_7116.3	564
ENSMUSG00000000838_Fmr1_GEB_7117.4	190
ENSMUSG00000000838_Fmr1_GEB_7118.5	442
ENSMUSG00000000838_Fmr1_GEB_7119.6	730
ENSMUSG00000000838_Fmr1_GEB_7120.7	359
ENSMUSG00000000838_Fmr1_GEB_7121.8	292
ENSMUSG00000000838_Fmr1_GEB_7122.9	93
ENSMUSG00000000838_Fmr1_GEB_7123.10	374
ENSMUSG00000000916_Nsun5_GEB_187439.1	76
ENSMUSG00000000916_Nsun5_GEB_187440.2	163
ENSMUSG00000000916_Nsun5_GEB_187441.3	295
ENSMUSG00000000916_Nsun5_GEB_187442.4	837
ENSMUSG00000000916_Nsun5_GEB_187443.5	316
ENSMUSG00000000916_Nsun5_GEB_187444.6	326
ENSMUSG00000000916_Nsun5_GEB_187445.7	421
ENSMUSG00000000916_Nsun5_GEB_187446.8	350
ENSMUSG00000000916_Nsun5_GEB_187447.9	479
ENSMUSG00000000916_Nsun5_GEB_187448.10	527
ENSMUSG00000000938_Hoxa10_GEB_127166.1	385
ENSMUSG00000000938_Hoxa10_GEB_127167.2	94
ENSMUSG00000000938_Hoxa10_GEB_127168.3	264
ENSMUSG00000000938_Hoxa10_GEB_127169.4	720
ENSMUSG00000000938_Hoxa10_GEB_127170.5	256
ENSMUSG00000000938_Hoxa10_GEB_127171.6	484
ENSMUSG00000000938_Hoxa10_GEB_127172.7	244
ENSMUSG00000000938_Hoxa10_GEB_127173.8	392
ENSMUSG00000000938_Hoxa10_GEB_127174.9	460
ENSMUSG00000000938_Hoxa10_GEB_127175.10	255
ENSMUSG00000001016_Ilf2_GEB_106080.1	56
ENSMUSG00000001016_Ilf2_GEB_106081.2	109
ENSMUSG00000001016_Ilf2_GEB_106082.3	59
ENSMUSG00000001016_Ilf2_GEB_106083.4	35
ENSMUSG00000001016_Ilf2_GEB_106084.5	22
ENSMUSG00000001016_Ilf2_GEB_106085.6	197
ENSMUSG00000001016_Ilf2_GEB_106086.7	15
ENSMUSG00000001016_Ilf2_GEB_106087.8	37
ENSMUSG00000001016_Ilf2_GEB_106088.9	31
ENSMUSG00000001016_Ilf2_GEB_106089.10	17
ENSMUSG00000001036_Epn2_ACOCA_80022.10	30
ENSMUSG00000001065_Zfp276_GEA_199046.7	1
ENSMUSG00000001225_Slc26a3_GEB_82825.1	359
ENSMUSG00000001225_Slc26a3_GEB_82826.2	321
ENSMUSG00000001225_Slc26a3_GEB_82827.3	344
ENSMUSG00000001225_Slc26a3_GEB_82828.4	471
ENSMUSG00000001225_Slc26a3_GEB_82829.5	197
ENSMUSG00000001225_Slc26a3_GEB_82830.6	581
ENSMUSG00000001225_Slc26a3_GEB_82831.7	181
ENSMUSG00000001225_Slc26a3_GEB_82832.8	456
ENSMUSG00000001225_Slc26a3_GEB_82833.9	231
ENSMUSG00000001225_Slc26a3_GEB_82834.10	306
ENSMUSG00000001415_Smg5_GEB_158421.1	948
ENSMUSG00000001415_Smg5_GEB_158422.2	108
ENSMUSG00000001415_Smg5_GEB_158423.3	65
ENSMUSG00000001415_Smg5_GEB_158424.4	383
ENSMUSG00000001415_Smg5_GEB_158425.5	49
ENSMUSG00000001415_Smg5_GEB_158426.6	330
ENSMUSG00000001415_Smg5_GEB_158427.7	172
ENSMUSG00000001415_Smg5_GEB_158428.8	161
ENSMUSG00000001415_Smg5_GEB_158429.9	24
ENSMUSG00000001415_Smg5_GEB_158430.10	120
ENSMUSG00000001440_Kpnb1_TMMB_184425.1	1
ENSMUSG00000001444_Tbx21_GEB_184445.1	332
ENSMUSG00000001444_Tbx21_GEB_184446.2	316
ENSMUSG00000001444_Tbx21_GEB_184447.3	207
ENSMUSG00000001444_Tbx21_GEB_184448.4	404
ENSMUSG00000001444_Tbx21_GEB_184449.5	271
ENSMUSG00000001444_Tbx21_GEB_184450.6	1004
ENSMUSG00000001444_Tbx21_GEB_184451.7	94
ENSMUSG00000001444_Tbx21_GEB_184452.8	295
ENSMUSG00000001444_Tbx21_GEB_184453.9	214
ENSMUSG00000001444_Tbx21_GEB_184454.10	432
ENSMUSG00000001504_Irx2_GEA_4291.8	1
ENSMUSG00000001569_Nom1_GEB_62741.1	132
ENSMUSG00000001569_Nom1_GEB_62742.2	186
ENSMUSG00000001569_Nom1_GEB_62744.4	112
ENSMUSG00000001569_Nom1_GEB_62745.5	120
ENSMUSG00000001569_Nom1_GEB_62746.6	156
ENSMUSG00000001569_Nom1_GEB_62747.7	24
ENSMUSG00000001569_Nom1_GEB_62748.8	193
ENSMUSG00000001569_Nom1_GEB_62749.9	7
ENSMUSG00000001657_Hoxc8_GEA_127787.3	1
ENSMUSG00000001785_Pwp1_GEB_99653.1	48
ENSMUSG00000001785_Pwp1_GEB_99654.2	125
ENSMUSG00000001785_Pwp1_GEB_99655.3	144
ENSMUSG00000001785_Pwp1_GEB_99656.4	127
ENSMUSG00000001785_Pwp1_GEB_99657.5	88
ENSMUSG00000001785_Pwp1_GEB_99658.6	184
ENSMUSG00000001785_Pwp1_GEB_99659.7	135
ENSMUSG00000001785_Pwp1_GEB_99660.8	172
ENSMUSG00000001785_Pwp1_GEB_99661.9	282
ENSMUSG00000001785_Pwp1_GEB_99662.10	75
ENSMUSG00000001823_Hoxd12_GEA_39875.1	1
ENSMUSG00000001891_Ugp2_DTKPB_57521.5	1
ENSMUSG00000001911_Nfix_GEB_54190.1	363
ENSMUSG00000001911_Nfix_GEB_54191.2	333
ENSMUSG00000001911_Nfix_GEB_54192.3	472
ENSMUSG00000001911_Nfix_GEB_54193.4	224
ENSMUSG00000001911_Nfix_GEB_54194.5	113
ENSMUSG00000001911_Nfix_GEB_54195.6	414
ENSMUSG00000001911_Nfix_GEB_54196.7	233
ENSMUSG00000001911_Nfix_GEB_54197.8	564
ENSMUSG00000001911_Nfix_GEB_54198.9	365
ENSMUSG00000001911_Nfix_GEB_54199.10	279
ENSMUSG00000002325_Irf9_GEB_68559.1	1865
ENSMUSG00000002325_Irf9_GEB_68560.2	716
ENSMUSG00000002325_Irf9_GEB_68561.3	976
ENSMUSG00000002325_Irf9_GEB_68562.4	730
ENSMUSG00000002325_Irf9_GEB_68563.5	1065
ENSMUSG00000002325_Irf9_GEB_68564.6	2093
ENSMUSG00000002325_Irf9_GEB_68565.7	225
ENSMUSG00000002325_Irf9_GEB_68566.8	620
ENSMUSG00000002325_Irf9_GEB_68567.9	343
ENSMUSG00000002325_Irf9_GEB_68568.10	147
ENSMUSG00000002329_Mdp1_GEB_68539.1	608
ENSMUSG00000002329_Mdp1_GEB_68540.2	470
ENSMUSG00000002329_Mdp1_GEB_68541.3	332
ENSMUSG00000002329_Mdp1_GEB_68542.4	441
ENSMUSG00000002329_Mdp1_GEB_68543.5	530
ENSMUSG00000002329_Mdp1_GEB_68544.6	550
ENSMUSG00000002329_Mdp1_GEB_68545.7	341
ENSMUSG00000002329_Mdp1_GEB_68546.8	211
ENSMUSG00000002329_Mdp1_GEB_68547.9	287
ENSMUSG00000002329_Mdp1_GEB_68548.10	218
ENSMUSG00000002524_Puf60_GEB_46629.1	171
ENSMUSG00000002524_Puf60_GEB_46630.2	49
ENSMUSG00000002524_Puf60_GEB_46631.3	64
ENSMUSG00000002524_Puf60_GEB_46632.4	126
ENSMUSG00000002524_Puf60_GEB_46633.5	13
ENSMUSG00000002524_Puf60_GEB_46634.6	135
ENSMUSG00000002524_Puf60_GEB_46635.7	84
ENSMUSG00000002524_Puf60_GEB_46636.8	66
ENSMUSG00000002524_Puf60_GEB_46637.9	58
ENSMUSG00000002524_Puf60_GEB_46638.10	15
ENSMUSG00000002578_Ikzf4_GEB_21792.1	316
ENSMUSG00000002578_Ikzf4_GEB_21793.2	331
ENSMUSG00000002578_Ikzf4_GEB_21794.3	274
ENSMUSG00000002578_Ikzf4_GEB_21795.4	212
ENSMUSG00000002578_Ikzf4_GEB_21796.5	476
ENSMUSG00000002578_Ikzf4_GEB_21797.6	304
ENSMUSG00000002578_Ikzf4_GEB_21798.7	324
ENSMUSG00000002578_Ikzf4_GEB_21799.8	425
ENSMUSG00000002578_Ikzf4_GEB_21800.9	587
ENSMUSG00000002578_Ikzf4_GEB_21801.10	794
ENSMUSG00000002833_Hdgfrp2_GEB_119521.1	101
ENSMUSG00000002833_Hdgfrp2_GEB_119522.2	154
ENSMUSG00000002833_Hdgfrp2_GEB_119523.3	187
ENSMUSG00000002833_Hdgfrp2_GEB_119524.4	309
ENSMUSG00000002833_Hdgfrp2_GEB_119525.5	409
ENSMUSG00000002833_Hdgfrp2_GEB_119526.6	86
ENSMUSG00000002833_Hdgfrp2_GEB_119527.7	59
ENSMUSG00000002833_Hdgfrp2_GEB_119528.8	119
ENSMUSG00000002833_Hdgfrp2_GEB_119529.9	555
ENSMUSG00000002833_Hdgfrp2_GEB_119530.10	269
ENSMUSG00000002881_Nab1_GEB_133541.1	306
ENSMUSG00000002881_Nab1_GEB_133542.2	431
ENSMUSG00000002881_Nab1_GEB_133543.3	166
ENSMUSG00000002881_Nab1_GEB_133544.4	292
ENSMUSG00000002881_Nab1_GEB_133545.5	389
ENSMUSG00000002881_Nab1_GEB_133546.6	336
ENSMUSG00000002881_Nab1_GEB_133547.7	178
ENSMUSG00000002881_Nab1_GEB_133548.8	736
ENSMUSG00000002881_Nab1_GEB_133549.9	537
ENSMUSG00000002881_Nab1_GEB_133550.10	104
ENSMUSG00000002948_Map2k7_GEB_77112.1	127
ENSMUSG00000002948_Map2k7_GEB_77113.2	120
ENSMUSG00000002948_Map2k7_GEB_77114.3	763
ENSMUSG00000002948_Map2k7_GEB_77115.4	139
ENSMUSG00000002948_Map2k7_GEB_77116.5	6
ENSMUSG00000002948_Map2k7_GEB_77117.6	36
ENSMUSG00000002948_Map2k7_GEB_77118.7	20
ENSMUSG00000002948_Map2k7_GEB_77119.8	67
ENSMUSG00000002948_Map2k7_GEB_77120.9	41
ENSMUSG00000002948_Map2k7_GEB_77121.10	213
ENSMUSG00000002968_Med25_GEB_136742.1	195
ENSMUSG00000002968_Med25_GEB_136743.2	189
ENSMUSG00000002968_Med25_GEB_136744.3	147
ENSMUSG00000002968_Med25_GEB_136745.4	227
ENSMUSG00000002968_Med25_GEB_136746.5	218
ENSMUSG00000002968_Med25_GEB_136747.6	107
ENSMUSG00000002968_Med25_GEB_136748.7	38
ENSMUSG00000002968_Med25_GEB_136749.8	183
ENSMUSG00000002968_Med25_GEB_136750.9	233
ENSMUSG00000002968_Med25_GEB_136751.10	89
ENSMUSG00000003039_Fam32a_GEB_12545.1	362
ENSMUSG00000003039_Fam32a_GEB_12546.2	133
ENSMUSG00000003039_Fam32a_GEB_12547.3	107
ENSMUSG00000003039_Fam32a_GEB_12548.4	157
ENSMUSG00000003039_Fam32a_GEB_12549.5	78
ENSMUSG00000003039_Fam32a_GEB_12550.6	73
ENSMUSG00000003039_Fam32a_GEB_12551.7	710
ENSMUSG00000003039_Fam32a_GEB_12552.8	321
ENSMUSG00000003039_Fam32a_GEB_12553.9	61
ENSMUSG00000003039_Fam32a_GEB_12554.10	5
ENSMUSG00000003051_Elf3_GEB_189576.1	379
ENSMUSG00000003051_Elf3_GEB_189577.2	149
ENSMUSG00000003051_Elf3_GEB_189578.3	484
ENSMUSG00000003051_Elf3_GEB_189579.4	159
ENSMUSG00000003051_Elf3_GEB_189580.5	361
ENSMUSG00000003051_Elf3_GEB_189581.6	309
ENSMUSG00000003051_Elf3_GEB_189582.7	156
ENSMUSG00000003051_Elf3_GEB_189583.8	574
ENSMUSG00000003051_Elf3_GEB_189584.9	421
ENSMUSG00000003051_Elf3_GEB_189585.10	131
ENSMUSG00000003154_Foxj2_GEB_178084.1	116
ENSMUSG00000003154_Foxj2_GEB_178085.2	414
ENSMUSG00000003154_Foxj2_GEB_178086.3	492
ENSMUSG00000003154_Foxj2_GEB_178087.4	180
ENSMUSG00000003154_Foxj2_GEB_178088.5	484
ENSMUSG00000003154_Foxj2_GEB_178089.6	14
ENSMUSG00000003154_Foxj2_GEB_178090.7	193
ENSMUSG00000003154_Foxj2_GEB_178091.8	172
ENSMUSG00000003154_Foxj2_GEB_178092.9	146
ENSMUSG00000003154_Foxj2_GEB_178093.10	273
ENSMUSG00000003233_Dvl3_GEB_42294.1	359
ENSMUSG00000003233_Dvl3_GEB_42295.2	199
ENSMUSG00000003233_Dvl3_GEB_42296.3	399
ENSMUSG00000003233_Dvl3_GEB_42297.4	274
ENSMUSG00000003233_Dvl3_GEB_42298.5	290
ENSMUSG00000003233_Dvl3_GEB_42299.6	463
ENSMUSG00000003233_Dvl3_GEB_42300.7	201
ENSMUSG00000003233_Dvl3_GEB_42301.8	179
ENSMUSG00000003233_Dvl3_GEB_42302.9	150
ENSMUSG00000003233_Dvl3_GEB_42303.10	33
ENSMUSG00000003382_Etv3_GEB_64500.1	298
ENSMUSG00000003382_Etv3_GEB_64501.2	543
ENSMUSG00000003382_Etv3_GEB_64502.3	388
ENSMUSG00000003382_Etv3_GEB_64503.4	270
ENSMUSG00000003382_Etv3_GEB_64504.5	678
ENSMUSG00000003382_Etv3_GEB_64505.6	387
ENSMUSG00000003382_Etv3_GEB_64506.7	372
ENSMUSG00000003382_Etv3_GEB_64507.8	211
ENSMUSG00000003382_Etv3_GEB_64508.9	659
ENSMUSG00000003382_Etv3_GEB_64509.10	558
ENSMUSG00000003410_Elavl3_GEB_123037.1	483
ENSMUSG00000003410_Elavl3_GEB_123038.2	317
ENSMUSG00000003410_Elavl3_GEB_123039.3	711
ENSMUSG00000003410_Elavl3_GEB_123040.4	269
ENSMUSG00000003410_Elavl3_GEB_123041.5	369
ENSMUSG00000003410_Elavl3_GEB_123042.6	182
ENSMUSG00000003410_Elavl3_GEB_123043.7	198
ENSMUSG00000003410_Elavl3_GEB_123044.8	400
ENSMUSG00000003410_Elavl3_GEB_123045.9	728
ENSMUSG00000003410_Elavl3_GEB_123046.10	234
ENSMUSG00000003444_Med29_GEB_149403.1	313
ENSMUSG00000003444_Med29_GEB_149404.2	215
ENSMUSG00000003444_Med29_GEB_149405.3	150
ENSMUSG00000003444_Med29_GEB_149406.4	219
ENSMUSG00000003444_Med29_GEB_149407.5	642
ENSMUSG00000003444_Med29_GEB_149408.6	642
ENSMUSG00000003444_Med29_GEB_149409.7	20
ENSMUSG00000003444_Med29_GEB_149410.8	313
ENSMUSG00000003444_Med29_GEB_149411.9	138
ENSMUSG00000003444_Med29_GEB_149412.10	366
ENSMUSG00000003573_Homer3_GEB_53270.1	104
ENSMUSG00000003573_Homer3_GEB_53271.2	389
ENSMUSG00000003573_Homer3_GEB_53272.3	377
ENSMUSG00000003573_Homer3_GEB_53273.4	377
ENSMUSG00000003573_Homer3_GEB_53274.5	871
ENSMUSG00000003573_Homer3_GEB_53275.6	512
ENSMUSG00000003573_Homer3_GEB_53276.7	500
ENSMUSG00000003573_Homer3_GEB_53277.8	86
ENSMUSG00000003573_Homer3_GEB_53278.9	55
ENSMUSG00000003573_Homer3_GEB_53279.10	308
ENSMUSG00000003680_Taf6l_GEB_155281.1	48
ENSMUSG00000003680_Taf6l_GEB_155282.2	254
ENSMUSG00000003680_Taf6l_GEB_155283.3	152
ENSMUSG00000003680_Taf6l_GEB_155284.4	92
ENSMUSG00000003680_Taf6l_GEB_155285.5	38
ENSMUSG00000003680_Taf6l_GEB_155286.6	124
ENSMUSG00000003680_Taf6l_GEB_155287.7	28
ENSMUSG00000003680_Taf6l_GEB_155288.8	193
ENSMUSG00000003680_Taf6l_GEB_155289.9	215
ENSMUSG00000003680_Taf6l_GEB_155290.10	182
ENSMUSG00000003992_Ssbp2_GEB_124074.1	276
ENSMUSG00000003992_Ssbp2_GEB_124075.2	274
ENSMUSG00000003992_Ssbp2_GEB_124076.3	301
ENSMUSG00000003992_Ssbp2_GEB_124077.4	203
ENSMUSG00000003992_Ssbp2_GEB_124078.5	358
ENSMUSG00000003992_Ssbp2_GEB_124079.6	451
ENSMUSG00000003992_Ssbp2_GEB_124080.7	368
ENSMUSG00000003992_Ssbp2_GEB_124081.8	424
ENSMUSG00000003992_Ssbp2_GEB_124082.9	623
ENSMUSG00000003992_Ssbp2_GEB_124083.10	414
ENSMUSG00000004096_Cwc15_GEB_70359.1	217
ENSMUSG00000004096_Cwc15_GEB_70360.2	64
ENSMUSG00000004096_Cwc15_GEB_70361.3	246
ENSMUSG00000004096_Cwc15_GEB_70362.4	226
ENSMUSG00000004096_Cwc15_GEB_70363.5	30
ENSMUSG00000004096_Cwc15_GEB_70364.6	115
ENSMUSG00000004096_Cwc15_GEB_70365.7	103
ENSMUSG00000004096_Cwc15_GEB_70366.8	103
ENSMUSG00000004096_Cwc15_GEB_70367.9	155
ENSMUSG00000004096_Cwc15_GEB_70368.10	358
ENSMUSG00000004105_Angptl2_GEB_33262.1	427
ENSMUSG00000004105_Angptl2_GEB_33263.2	322
ENSMUSG00000004105_Angptl2_GEB_33264.3	505
ENSMUSG00000004105_Angptl2_GEB_33265.4	916
ENSMUSG00000004105_Angptl2_GEB_33266.5	510
ENSMUSG00000004105_Angptl2_GEB_33267.6	390
ENSMUSG00000004105_Angptl2_GEB_33268.7	294
ENSMUSG00000004105_Angptl2_GEB_33269.8	521
ENSMUSG00000004105_Angptl2_GEB_33270.9	355
ENSMUSG00000004105_Angptl2_GEB_33271.10	543
ENSMUSG00000004127_Trmt10a_GEB_174753.1	448
ENSMUSG00000004127_Trmt10a_GEB_174754.2	653
ENSMUSG00000004127_Trmt10a_GEB_174755.3	227
ENSMUSG00000004127_Trmt10a_GEB_174756.4	400
ENSMUSG00000004127_Trmt10a_GEB_174757.5	316
ENSMUSG00000004127_Trmt10a_GEB_174758.6	255
ENSMUSG00000004127_Trmt10a_GEB_174759.7	167
ENSMUSG00000004127_Trmt10a_GEB_174760.8	259
ENSMUSG00000004127_Trmt10a_GEB_174761.9	241
ENSMUSG00000004127_Trmt10a_GEB_174762.10	442
ENSMUSG00000004263_Atn1_GEB_102560.1	297
ENSMUSG00000004263_Atn1_GEB_102561.2	451
ENSMUSG00000004263_Atn1_GEB_102562.3	114
ENSMUSG00000004263_Atn1_GEB_102563.4	47
ENSMUSG00000004263_Atn1_GEB_102564.5	399
ENSMUSG00000004263_Atn1_GEB_102565.6	1
ENSMUSG00000004263_Atn1_GEB_102566.7	256
ENSMUSG00000004263_Atn1_GEB_102567.8	414
ENSMUSG00000004263_Atn1_GEB_102568.9	480
ENSMUSG00000004263_Atn1_GEB_102569.10	245
ENSMUSG00000004268_Emg1_GEB_102500.1	155
ENSMUSG00000004268_Emg1_GEB_102501.2	186
ENSMUSG00000004268_Emg1_GEB_102502.3	8
ENSMUSG00000004268_Emg1_GEB_102503.4	42
ENSMUSG00000004268_Emg1_GEB_102504.5	411
ENSMUSG00000004268_Emg1_GEB_102505.6	66
ENSMUSG00000004268_Emg1_GEB_102506.7	194
ENSMUSG00000004268_Emg1_GEB_102507.8	178
ENSMUSG00000004268_Emg1_GEB_102508.9	133
ENSMUSG00000004268_Emg1_GEB_102509.10	2
ENSMUSG00000004393_Ddx56_GEB_206313.1	29
ENSMUSG00000004393_Ddx56_GEB_206314.2	19
ENSMUSG00000004393_Ddx56_GEB_206315.3	40
ENSMUSG00000004393_Ddx56_GEB_206317.5	554
ENSMUSG00000004393_Ddx56_GEB_206318.6	13
ENSMUSG00000004393_Ddx56_GEB_206319.7	13
ENSMUSG00000004393_Ddx56_GEB_206320.8	10
ENSMUSG00000004393_Ddx56_GEB_206321.9	40
ENSMUSG00000004393_Ddx56_GEB_206322.10	26
ENSMUSG00000004500_Zfp324_GEB_181184.1	222
ENSMUSG00000004500_Zfp324_GEB_181185.2	666
ENSMUSG00000004500_Zfp324_GEB_181186.3	377
ENSMUSG00000004500_Zfp324_GEB_181187.4	316
ENSMUSG00000004500_Zfp324_GEB_181188.5	633
ENSMUSG00000004500_Zfp324_GEB_181189.6	173
ENSMUSG00000004500_Zfp324_GEB_181190.7	126
ENSMUSG00000004500_Zfp324_GEB_181191.8	426
ENSMUSG00000004500_Zfp324_GEB_181192.9	249
ENSMUSG00000004500_Zfp324_GEB_181193.10	221
ENSMUSG00000004540_Psg17_GEB_70539.1	106
ENSMUSG00000004540_Psg17_GEB_70540.2	366
ENSMUSG00000004540_Psg17_GEB_70541.3	208
ENSMUSG00000004540_Psg17_GEB_70542.4	425
ENSMUSG00000004540_Psg17_GEB_70543.5	692
ENSMUSG00000004540_Psg17_GEB_70544.6	465
ENSMUSG00000004540_Psg17_GEB_70545.7	336
ENSMUSG00000004540_Psg17_GEB_70546.8	640
ENSMUSG00000004540_Psg17_GEB_70547.9	630
ENSMUSG00000004540_Psg17_GEB_70548.10	1290
ENSMUSG00000004846_Plod3_GEB_214575.1	451
ENSMUSG00000004846_Plod3_GEB_214576.2	151
ENSMUSG00000004846_Plod3_GEB_214577.3	117
ENSMUSG00000004846_Plod3_GEB_214578.4	98
ENSMUSG00000004846_Plod3_GEB_214579.5	674
ENSMUSG00000004846_Plod3_GEB_214580.6	132
ENSMUSG00000004846_Plod3_GEB_214581.7	223
ENSMUSG00000004846_Plod3_GEB_214582.8	146
ENSMUSG00000004846_Plod3_GEB_214583.9	321
ENSMUSG00000004846_Plod3_GEB_214584.10	154
ENSMUSG00000004996_Mri1_GEB_39505.1	490
ENSMUSG00000004996_Mri1_GEB_39506.2	478
ENSMUSG00000004996_Mri1_GEB_39507.3	474
ENSMUSG00000004996_Mri1_GEB_39508.4	316
ENSMUSG00000004996_Mri1_GEB_39509.5	206
ENSMUSG00000004996_Mri1_GEB_39510.6	406
ENSMUSG00000004996_Mri1_GEB_39511.7	606
ENSMUSG00000004996_Mri1_GEB_39512.8	432
ENSMUSG00000004996_Mri1_GEB_39514.10	224
ENSMUSG00000005148_Klf5_GEB_127052.1	624
ENSMUSG00000005148_Klf5_GEB_127053.2	658
ENSMUSG00000005148_Klf5_GEB_127054.3	336
ENSMUSG00000005148_Klf5_GEB_127055.4	702
ENSMUSG00000005148_Klf5_GEB_127056.5	323
ENSMUSG00000005148_Klf5_GEB_127057.6	829
ENSMUSG00000005148_Klf5_GEB_127058.7	391
ENSMUSG00000005148_Klf5_GEB_127059.8	642
ENSMUSG00000005148_Klf5_GEB_127060.9	409
ENSMUSG00000005148_Klf5_GEB_127061.10	516
ENSMUSG00000005150_Wdr83_GEB_43063.1	201
ENSMUSG00000005150_Wdr83_GEB_43064.2	57
ENSMUSG00000005150_Wdr83_GEB_43065.3	148
ENSMUSG00000005150_Wdr83_GEB_43066.4	154
ENSMUSG00000005150_Wdr83_GEB_43067.5	235
ENSMUSG00000005150_Wdr83_GEB_43068.6	111
ENSMUSG00000005150_Wdr83_GEB_43069.7	198
ENSMUSG00000005150_Wdr83_GEB_43070.8	371
ENSMUSG00000005150_Wdr83_GEB_43071.9	119
ENSMUSG00000005150_Wdr83_GEB_43072.10	89
ENSMUSG00000005267_Zfp287_GEB_136882.1	326
ENSMUSG00000005267_Zfp287_GEB_136883.2	325
ENSMUSG00000005267_Zfp287_GEB_136884.3	330
ENSMUSG00000005267_Zfp287_GEB_136885.4	494
ENSMUSG00000005267_Zfp287_GEB_136886.5	344
ENSMUSG00000005267_Zfp287_GEB_136887.6	290
ENSMUSG00000005267_Zfp287_GEB_136888.7	449
ENSMUSG00000005267_Zfp287_GEB_136889.8	585
ENSMUSG00000005267_Zfp287_GEB_136890.9	263
ENSMUSG00000005267_Zfp287_GEB_136891.10	289
ENSMUSG00000005373_Mlxipl_GEB_213695.1	335
ENSMUSG00000005373_Mlxipl_GEB_213696.2	418
ENSMUSG00000005373_Mlxipl_GEB_213697.3	238
ENSMUSG00000005373_Mlxipl_GEB_213698.4	589
ENSMUSG00000005373_Mlxipl_GEB_213699.5	285
ENSMUSG00000005373_Mlxipl_GEB_213700.6	516
ENSMUSG00000005373_Mlxipl_GEB_213701.7	584
ENSMUSG00000005373_Mlxipl_GEB_213702.8	399
ENSMUSG00000005373_Mlxipl_GEB_213703.9	321
ENSMUSG00000005373_Mlxipl_GEB_213704.10	407
ENSMUSG00000005417_Mprip_GEB_144627.1	565
ENSMUSG00000005417_Mprip_GEB_144628.2	298
ENSMUSG00000005417_Mprip_GEB_144629.3	479
ENSMUSG00000005417_Mprip_GEB_144630.4	226
ENSMUSG00000005417_Mprip_GEB_144631.5	622
ENSMUSG00000005417_Mprip_GEB_144632.6	404
ENSMUSG00000005417_Mprip_GEB_144633.7	456
ENSMUSG00000005417_Mprip_GEB_144634.8	175
ENSMUSG00000005417_Mprip_GEB_144635.9	377
ENSMUSG00000005417_Mprip_GEB_144636.10	90
ENSMUSG00000005470_Asf1b_GEB_93057.1	432
ENSMUSG00000005470_Asf1b_GEB_93058.2	200
ENSMUSG00000005470_Asf1b_GEB_93059.3	368
ENSMUSG00000005470_Asf1b_GEB_93061.5	271
ENSMUSG00000005470_Asf1b_GEB_93062.6	304
ENSMUSG00000005470_Asf1b_GEB_93063.7	251
ENSMUSG00000005470_Asf1b_GEB_93064.8	340
ENSMUSG00000005470_Asf1b_GEB_93065.9	234
ENSMUSG00000005470_Asf1b_GEB_93066.10	591
ENSMUSG00000005503_Evx1_GEA_216944.4	1
ENSMUSG00000005846_Rsl1d1_GEB_163191.1	71
ENSMUSG00000005846_Rsl1d1_GEB_163192.2	77
ENSMUSG00000005846_Rsl1d1_GEB_163193.3	164
ENSMUSG00000005846_Rsl1d1_GEB_163194.4	14
ENSMUSG00000005846_Rsl1d1_GEB_163195.5	145
ENSMUSG00000005846_Rsl1d1_GEB_163196.6	24
ENSMUSG00000005846_Rsl1d1_GEB_163197.7	71
ENSMUSG00000005846_Rsl1d1_GEB_163198.8	3
ENSMUSG00000005846_Rsl1d1_GEB_163199.9	114
ENSMUSG00000005846_Rsl1d1_GEB_163200.10	328
ENSMUSG00000005883_Spo11_GEB_45435.1	263
ENSMUSG00000005883_Spo11_GEB_45436.2	285
ENSMUSG00000005883_Spo11_GEB_45437.3	192
ENSMUSG00000005883_Spo11_GEB_45438.4	418
ENSMUSG00000005883_Spo11_GEB_45439.5	371
ENSMUSG00000005883_Spo11_GEB_45440.6	520
ENSMUSG00000005883_Spo11_GEB_45442.8	11
ENSMUSG00000005883_Spo11_GEB_45443.9	228
ENSMUSG00000005883_Spo11_GEB_45444.10	359
ENSMUSG00000006310_Zbtb32_GEB_42814.1	303
ENSMUSG00000006310_Zbtb32_GEB_42815.2	427
ENSMUSG00000006310_Zbtb32_GEB_42816.3	273
ENSMUSG00000006310_Zbtb32_GEB_42817.4	692
ENSMUSG00000006310_Zbtb32_GEB_42818.5	309
ENSMUSG00000006310_Zbtb32_GEB_42819.6	505
ENSMUSG00000006310_Zbtb32_GEB_42820.7	389
ENSMUSG00000006310_Zbtb32_GEB_42821.8	671
ENSMUSG00000006310_Zbtb32_GEB_42822.9	449
ENSMUSG00000006310_Zbtb32_GEB_42823.10	151
ENSMUSG00000006378_Gcat_GEB_101980.1	761
ENSMUSG00000006378_Gcat_GEB_101981.2	84
ENSMUSG00000006378_Gcat_GEB_101982.3	312
ENSMUSG00000006378_Gcat_GEB_101983.4	282
ENSMUSG00000006378_Gcat_GEB_101984.5	591
ENSMUSG00000006378_Gcat_GEB_101985.6	251
ENSMUSG00000006378_Gcat_GEB_101986.7	659
ENSMUSG00000006378_Gcat_GEB_101987.8	364
ENSMUSG00000006378_Gcat_GEB_101988.9	476
ENSMUSG00000006378_Gcat_GEB_101989.10	379
ENSMUSG00000006398_Cdc20_ACOCB_209424.3	2
ENSMUSG00000006456_Rbm14_GEB_127391.6	4
ENSMUSG00000006456_Rbm14_GEB_127392.7	156
ENSMUSG00000006456_Rbm14_GEB_127393.8	185
ENSMUSG00000006456_Rbm14_GEB_127394.9	49
ENSMUSG00000006456_Rbm14_GEB_127395.10	141
ENSMUSG00000006642_Tcf23_GEB_147723.1	677
ENSMUSG00000006642_Tcf23_GEB_147724.2	327
ENSMUSG00000006642_Tcf23_GEB_147725.3	243
ENSMUSG00000006642_Tcf23_GEB_147726.4	146
ENSMUSG00000006642_Tcf23_GEB_147727.5	383
ENSMUSG00000006642_Tcf23_GEB_147728.6	301
ENSMUSG00000006642_Tcf23_GEB_147729.7	378
ENSMUSG00000006642_Tcf23_GEB_147730.8	488
ENSMUSG00000006642_Tcf23_GEB_147731.9	383
ENSMUSG00000006642_Tcf23_GEB_147732.10	519
ENSMUSG00000006673_Qrich1_GEB_121624.1	70
ENSMUSG00000006673_Qrich1_GEB_121625.2	383
ENSMUSG00000006673_Qrich1_GEB_121626.3	27
ENSMUSG00000006673_Qrich1_GEB_121627.4	294
ENSMUSG00000006673_Qrich1_GEB_121628.5	141
ENSMUSG00000006673_Qrich1_GEB_121629.6	381
ENSMUSG00000006673_Qrich1_GEB_121630.7	262
ENSMUSG00000006673_Qrich1_GEB_121631.8	272
ENSMUSG00000006673_Qrich1_GEB_121632.9	208
ENSMUSG00000006673_Qrich1_GEB_121633.10	344
ENSMUSG00000006720_Zfp184_GEB_48563.1	408
ENSMUSG00000006720_Zfp184_GEB_48564.2	428
ENSMUSG00000006720_Zfp184_GEB_48565.3	275
ENSMUSG00000006720_Zfp184_GEB_48566.4	1230
ENSMUSG00000006720_Zfp184_GEB_48567.5	387
ENSMUSG00000006720_Zfp184_GEB_48568.6	371
ENSMUSG00000006720_Zfp184_GEB_48569.7	103
ENSMUSG00000006720_Zfp184_GEB_48570.8	163
ENSMUSG00000006720_Zfp184_GEB_48571.9	167
ENSMUSG00000006720_Zfp184_GEB_48572.10	45
ENSMUSG00000006931_Leprel4_GEB_169368.1	241
ENSMUSG00000006931_Leprel4_GEB_169369.2	151
ENSMUSG00000006931_Leprel4_GEB_169370.3	217
ENSMUSG00000006931_Leprel4_GEB_169371.4	549
ENSMUSG00000006931_Leprel4_GEB_169372.5	474
ENSMUSG00000006931_Leprel4_GEB_169373.6	126
ENSMUSG00000006931_Leprel4_GEB_169374.7	446
ENSMUSG00000006931_Leprel4_GEB_169375.8	447
ENSMUSG00000006931_Leprel4_GEB_169376.9	72
ENSMUSG00000006931_Leprel4_GEB_169377.10	393
ENSMUSG00000007035_Msh5_GEB_99359.1	141
ENSMUSG00000007035_Msh5_GEB_99360.2	295
ENSMUSG00000007035_Msh5_GEB_99361.3	314
ENSMUSG00000007035_Msh5_GEB_99362.4	390
ENSMUSG00000007035_Msh5_GEB_99363.5	115
ENSMUSG00000007035_Msh5_GEB_99364.6	341
ENSMUSG00000007035_Msh5_GEB_99365.7	451
ENSMUSG00000007035_Msh5_GEB_99366.8	384
ENSMUSG00000007035_Msh5_GEB_99367.9	613
ENSMUSG00000007035_Msh5_GEB_99368.10	271
ENSMUSG00000007209_Ceacam9_GEB_213875.1	660
ENSMUSG00000007209_Ceacam9_GEB_213876.2	677
ENSMUSG00000007209_Ceacam9_GEB_213877.3	284
ENSMUSG00000007209_Ceacam9_GEB_213878.4	30
ENSMUSG00000007209_Ceacam9_GEB_213879.5	663
ENSMUSG00000007209_Ceacam9_GEB_213880.6	438
ENSMUSG00000007209_Ceacam9_GEB_213881.7	241
ENSMUSG00000007209_Ceacam9_GEB_213882.8	158
ENSMUSG00000007209_Ceacam9_GEB_213883.9	163
ENSMUSG00000007209_Ceacam9_GEB_213884.10	255
ENSMUSG00000007617_Homer1_GEB_18602.1	176
ENSMUSG00000007617_Homer1_GEB_18603.2	759
ENSMUSG00000007617_Homer1_GEB_18604.3	641
ENSMUSG00000007617_Homer1_GEB_18605.4	339
ENSMUSG00000007617_Homer1_GEB_18606.5	478
ENSMUSG00000007617_Homer1_GEB_18607.6	312
ENSMUSG00000007617_Homer1_GEB_18608.7	280
ENSMUSG00000007617_Homer1_GEB_18609.8	451
ENSMUSG00000007617_Homer1_GEB_18610.9	373
ENSMUSG00000007617_Homer1_GEB_18611.10	460
ENSMUSG00000007872_Id3_GEB_39665.1	491
ENSMUSG00000007872_Id3_GEB_39666.2	60
ENSMUSG00000007872_Id3_GEB_39667.3	509
ENSMUSG00000007872_Id3_GEB_39668.4	370
ENSMUSG00000007872_Id3_GEB_39669.5	26
ENSMUSG00000007872_Id3_GEB_39670.6	263
ENSMUSG00000007872_Id3_GEB_39671.7	708
ENSMUSG00000007872_Id3_GEB_39672.8	386
ENSMUSG00000007872_Id3_GEB_39673.9	387
ENSMUSG00000007872_Id3_GEB_39674.10	189
ENSMUSG00000008393_Carhsp1_GEB_133621.1	558
ENSMUSG00000008393_Carhsp1_GEB_133622.2	314
ENSMUSG00000008393_Carhsp1_GEB_133623.3	250
ENSMUSG00000008393_Carhsp1_GEB_133624.4	558
ENSMUSG00000008393_Carhsp1_GEB_133625.5	36
ENSMUSG00000008393_Carhsp1_GEB_133626.6	821
ENSMUSG00000008393_Carhsp1_GEB_133627.7	272
ENSMUSG00000008393_Carhsp1_GEB_133628.8	214
ENSMUSG00000008393_Carhsp1_GEB_133629.9	240
ENSMUSG00000008393_Carhsp1_GEB_133630.10	466
ENSMUSG00000008489_Elavl2_GEB_45515.1	304
ENSMUSG00000008489_Elavl2_GEB_45516.2	300
ENSMUSG00000008489_Elavl2_GEB_45517.3	160
ENSMUSG00000008489_Elavl2_GEB_45518.4	315
ENSMUSG00000008489_Elavl2_GEB_45519.5	327
ENSMUSG00000008489_Elavl2_GEB_45520.6	300
ENSMUSG00000008489_Elavl2_GEB_45521.7	83
ENSMUSG00000008489_Elavl2_GEB_45522.8	310
ENSMUSG00000008489_Elavl2_GEB_45523.9	273
ENSMUSG00000008489_Elavl2_GEB_45524.10	583
ENSMUSG00000008658_Rbfox1_GEB_195674.1	147
ENSMUSG00000008658_Rbfox1_GEB_195675.2	574
ENSMUSG00000008658_Rbfox1_GEB_195676.3	130
ENSMUSG00000008658_Rbfox1_GEB_195677.4	471
ENSMUSG00000008658_Rbfox1_GEB_195678.5	544
ENSMUSG00000008658_Rbfox1_GEB_195679.6	474
ENSMUSG00000008658_Rbfox1_GEB_195680.7	482
ENSMUSG00000008658_Rbfox1_GEB_195681.8	187
ENSMUSG00000008658_Rbfox1_GEB_195682.9	599
ENSMUSG00000008658_Rbfox1_GEB_195683.10	708
ENSMUSG00000009248_Ascl2_GEB_155521.1	647
ENSMUSG00000009248_Ascl2_GEB_155522.2	360
ENSMUSG00000009248_Ascl2_GEB_155523.3	347
ENSMUSG00000009248_Ascl2_GEB_155524.4	292
ENSMUSG00000009248_Ascl2_GEB_155525.5	379
ENSMUSG00000009248_Ascl2_GEB_155526.6	552
ENSMUSG00000009248_Ascl2_GEB_155527.7	32
ENSMUSG00000009248_Ascl2_GEB_155528.8	288
ENSMUSG00000009248_Ascl2_GEB_155529.9	406
ENSMUSG00000009248_Ascl2_GEB_155530.10	542
ENSMUSG00000009569_Mkl2_GEB_187699.1	234
ENSMUSG00000009569_Mkl2_GEB_187700.2	411
ENSMUSG00000009569_Mkl2_GEB_187701.3	382
ENSMUSG00000009569_Mkl2_GEB_187702.4	535
ENSMUSG00000009569_Mkl2_GEB_187703.5	266
ENSMUSG00000009569_Mkl2_GEB_187704.6	391
ENSMUSG00000009569_Mkl2_GEB_187705.7	168
ENSMUSG00000009569_Mkl2_GEB_187706.8	602
ENSMUSG00000009569_Mkl2_GEB_187707.9	841
ENSMUSG00000009569_Mkl2_GEB_187708.10	263
ENSMUSG00000009596_Taf7l_GEB_51599.1	297
ENSMUSG00000009596_Taf7l_GEB_51600.2	416
ENSMUSG00000009596_Taf7l_GEB_51601.3	335
ENSMUSG00000009596_Taf7l_GEB_51602.4	196
ENSMUSG00000009596_Taf7l_GEB_51603.5	707
ENSMUSG00000009596_Taf7l_GEB_51604.6	238
ENSMUSG00000009596_Taf7l_GEB_51605.7	190
ENSMUSG00000009596_Taf7l_GEB_51606.8	320
ENSMUSG00000009596_Taf7l_GEB_51607.9	116
ENSMUSG00000009596_Taf7l_GEB_51608.10	372
ENSMUSG00000009640_Dmap1_GEB_200870.1	327
ENSMUSG00000009640_Dmap1_GEB_200871.2	162
ENSMUSG00000009640_Dmap1_GEB_200872.3	50
ENSMUSG00000009640_Dmap1_GEB_200873.4	335
ENSMUSG00000009640_Dmap1_GEB_200874.5	120
ENSMUSG00000009640_Dmap1_GEB_200875.6	19
ENSMUSG00000009640_Dmap1_GEB_200876.7	48
ENSMUSG00000009640_Dmap1_GEB_200877.8	76
ENSMUSG00000009640_Dmap1_GEB_200878.9	88
ENSMUSG00000009640_Dmap1_GEB_200879.10	45
ENSMUSG00000009739_Pou6f1_GEB_4474.1	547
ENSMUSG00000009739_Pou6f1_GEB_4475.2	168
ENSMUSG00000009739_Pou6f1_GEB_4476.3	350
ENSMUSG00000009739_Pou6f1_GEB_4477.4	182
ENSMUSG00000009739_Pou6f1_GEB_4478.5	233
ENSMUSG00000009739_Pou6f1_GEB_4479.6	351
ENSMUSG00000009739_Pou6f1_GEB_4480.7	264
ENSMUSG00000009739_Pou6f1_GEB_4481.8	909
ENSMUSG00000009739_Pou6f1_GEB_4482.9	268
ENSMUSG00000009739_Pou6f1_GEB_4483.10	196
ENSMUSG00000010175_Prox1_GEB_85760.1	547
ENSMUSG00000010175_Prox1_GEB_85761.2	264
ENSMUSG00000010175_Prox1_GEB_85762.3	460
ENSMUSG00000010175_Prox1_GEB_85763.4	504
ENSMUSG00000010175_Prox1_GEB_85764.5	331
ENSMUSG00000010175_Prox1_GEB_85765.6	179
ENSMUSG00000010175_Prox1_GEB_85766.7	787
ENSMUSG00000010175_Prox1_GEB_85767.8	434
ENSMUSG00000010175_Prox1_GEB_85768.9	453
ENSMUSG00000010175_Prox1_GEB_85769.10	301
ENSMUSG00000010205_Raver1_GEB_204059.1	33
ENSMUSG00000010205_Raver1_GEB_204060.2	20
ENSMUSG00000010205_Raver1_GEB_204061.3	381
ENSMUSG00000010205_Raver1_GEB_204062.4	111
ENSMUSG00000010205_Raver1_GEB_204063.5	73
ENSMUSG00000010205_Raver1_GEB_204064.6	372
ENSMUSG00000010205_Raver1_GEB_204065.7	49
ENSMUSG00000010205_Raver1_GEB_204066.8	6
ENSMUSG00000010205_Raver1_GEB_204067.9	17
ENSMUSG00000010205_Raver1_GEB_204068.10	428
ENSMUSG00000011158_Brf1_GEA_48639.7	1
ENSMUSG00000011267_Zfp296_GEB_136962.1	209
ENSMUSG00000011267_Zfp296_GEB_136963.2	197
ENSMUSG00000011267_Zfp296_GEB_136964.3	212
ENSMUSG00000011267_Zfp296_GEB_136965.4	463
ENSMUSG00000011267_Zfp296_GEB_136966.5	290
ENSMUSG00000011267_Zfp296_GEB_136967.6	276
ENSMUSG00000011267_Zfp296_GEB_136968.7	137
ENSMUSG00000011267_Zfp296_GEB_136969.8	227
ENSMUSG00000011267_Zfp296_GEB_136970.9	778
ENSMUSG00000011267_Zfp296_GEB_136971.10	356
ENSMUSG00000011349_Dmrtc2_GEB_87055.1	368
ENSMUSG00000011349_Dmrtc2_GEB_87056.2	536
ENSMUSG00000011349_Dmrtc2_GEB_87057.3	567
ENSMUSG00000011349_Dmrtc2_GEB_87058.4	376
ENSMUSG00000011349_Dmrtc2_GEB_87059.5	200
ENSMUSG00000011349_Dmrtc2_GEB_87060.6	345
ENSMUSG00000011349_Dmrtc2_GEB_87061.7	102
ENSMUSG00000011349_Dmrtc2_GEB_87062.8	242
ENSMUSG00000011349_Dmrtc2_GEB_87063.9	362
ENSMUSG00000011349_Dmrtc2_GEB_87064.10	475
ENSMUSG00000011427_Zfp790_GEB_196072.1	419
ENSMUSG00000011427_Zfp790_GEB_196073.2	237
ENSMUSG00000011427_Zfp790_GEB_196074.3	130
ENSMUSG00000011427_Zfp790_GEB_196075.4	734
ENSMUSG00000011427_Zfp790_GEB_196076.5	510
ENSMUSG00000011427_Zfp790_GEB_196077.6	481
ENSMUSG00000011427_Zfp790_GEB_196078.7	665
ENSMUSG00000011427_Zfp790_GEB_196079.8	239
ENSMUSG00000011427_Zfp790_GEB_196080.9	607
ENSMUSG00000011427_Zfp790_GEB_196081.10	450
ENSMUSG00000011632_Pinlyp_MU2A_89220.7	1
ENSMUSG00000011837_Snapc2_GEB_59018.1	56
ENSMUSG00000011837_Snapc2_GEB_59019.2	3
ENSMUSG00000011837_Snapc2_GEB_59020.3	176
ENSMUSG00000011837_Snapc2_GEB_59021.4	2
ENSMUSG00000011837_Snapc2_GEB_59022.5	66
ENSMUSG00000011837_Snapc2_GEB_59024.7	87
ENSMUSG00000011837_Snapc2_GEB_59025.8	174
ENSMUSG00000011837_Snapc2_GEB_59026.9	220
ENSMUSG00000011837_Snapc2_GEB_59027.10	77
ENSMUSG00000012350_Ehf_GEB_181024.1	198
ENSMUSG00000012350_Ehf_GEB_181025.2	291
ENSMUSG00000012350_Ehf_GEB_181026.3	478
ENSMUSG00000012350_Ehf_GEB_181027.4	279
ENSMUSG00000012350_Ehf_GEB_181028.5	388
ENSMUSG00000012350_Ehf_GEB_181029.6	243
ENSMUSG00000012350_Ehf_GEB_181030.7	497
ENSMUSG00000012350_Ehf_GEB_181031.8	526
ENSMUSG00000012350_Ehf_GEB_181032.9	167
ENSMUSG00000012350_Ehf_GEB_181033.10	312
ENSMUSG00000013465_Nelfb_GEB_144167.1	41
ENSMUSG00000013465_Nelfb_GEB_144169.3	9
ENSMUSG00000013465_Nelfb_GEB_144170.4	23
ENSMUSG00000013465_Nelfb_GEB_144171.5	41
ENSMUSG00000013465_Nelfb_GEB_144172.6	499
ENSMUSG00000013465_Nelfb_GEB_144173.7	42
ENSMUSG00000013465_Nelfb_GEB_144174.8	107
ENSMUSG00000013465_Nelfb_GEB_144175.9	28
ENSMUSG00000013465_Nelfb_GEB_144176.10	144
ENSMUSG00000013833_Med16_GEB_45969.1	169
ENSMUSG00000013833_Med16_GEB_45970.2	347
ENSMUSG00000013833_Med16_GEB_45971.3	360
ENSMUSG00000013833_Med16_GEB_45972.4	78
ENSMUSG00000013833_Med16_GEB_45973.5	305
ENSMUSG00000013833_Med16_GEB_45974.6	872
ENSMUSG00000013833_Med16_GEB_45975.7	254
ENSMUSG00000013833_Med16_GEB_45976.8	204
ENSMUSG00000013833_Med16_GEB_45977.9	181
ENSMUSG00000013833_Med16_GEB_45978.10	134
ENSMUSG00000014039_Prdm15_GEB_176583.1	172
ENSMUSG00000014039_Prdm15_GEB_176584.2	87
ENSMUSG00000014039_Prdm15_GEB_176585.3	68
ENSMUSG00000014039_Prdm15_GEB_176586.4	562
ENSMUSG00000014039_Prdm15_GEB_176587.5	325
ENSMUSG00000014039_Prdm15_GEB_176588.6	73
ENSMUSG00000014039_Prdm15_GEB_176589.7	126
ENSMUSG00000014039_Prdm15_GEB_176590.8	205
ENSMUSG00000014039_Prdm15_GEB_176591.9	288
ENSMUSG00000014039_Prdm15_GEB_176592.10	26
ENSMUSG00000014303_Glis2_GEB_220666.1	317
ENSMUSG00000014303_Glis2_GEB_220667.2	362
ENSMUSG00000014303_Glis2_GEB_220668.3	533
ENSMUSG00000014303_Glis2_GEB_220669.4	550
ENSMUSG00000014303_Glis2_GEB_220670.5	235
ENSMUSG00000014303_Glis2_GEB_220671.6	535
ENSMUSG00000014303_Glis2_GEB_220672.7	213
ENSMUSG00000014303_Glis2_GEB_220673.8	97
ENSMUSG00000014303_Glis2_GEB_220674.9	357
ENSMUSG00000014303_Glis2_GEB_220675.10	319
ENSMUSG00000014329_Bicc1_GEB_161341.1	1000
ENSMUSG00000014329_Bicc1_GEB_161342.2	267
ENSMUSG00000014329_Bicc1_GEB_161343.3	218
ENSMUSG00000014329_Bicc1_GEB_161344.4	137
ENSMUSG00000014329_Bicc1_GEB_161345.5	323
ENSMUSG00000014329_Bicc1_GEB_161346.6	492
ENSMUSG00000014329_Bicc1_GEB_161347.7	444
ENSMUSG00000014329_Bicc1_GEB_161348.8	252
ENSMUSG00000014329_Bicc1_GEB_161349.9	316
ENSMUSG00000014329_Bicc1_GEB_161350.10	548
ENSMUSG00000014426_Map3k4_GEB_170386.1	340
ENSMUSG00000014426_Map3k4_GEB_170387.2	284
ENSMUSG00000014426_Map3k4_GEB_170388.3	422
ENSMUSG00000014426_Map3k4_GEB_170389.4	402
ENSMUSG00000014426_Map3k4_GEB_170390.5	126
ENSMUSG00000014426_Map3k4_GEB_170391.6	376
ENSMUSG00000014426_Map3k4_GEB_170392.7	439
ENSMUSG00000014426_Map3k4_GEB_170393.8	314
ENSMUSG00000014426_Map3k4_GEB_170394.9	1339
ENSMUSG00000014426_Map3k4_GEB_170395.10	170
ENSMUSG00000014686_Ceacam16_GEB_18954.1	494
ENSMUSG00000014686_Ceacam16_GEB_18955.2	586
ENSMUSG00000014686_Ceacam16_GEB_18956.3	550
ENSMUSG00000014686_Ceacam16_GEB_18957.4	688
ENSMUSG00000014686_Ceacam16_GEB_18958.5	376
ENSMUSG00000014686_Ceacam16_GEB_18959.6	447
ENSMUSG00000014686_Ceacam16_GEB_18961.8	259
ENSMUSG00000014686_Ceacam16_GEB_18962.9	582
ENSMUSG00000014686_Ceacam16_GEB_18963.10	131
ENSMUSG00000014782_Plekhg4_U1A_62940.10	1
ENSMUSG00000015016_Acsf3_SPA_21405.4	3
ENSMUSG00000015501_Hivep2_GEB_96785.1	237
ENSMUSG00000015501_Hivep2_GEB_96786.2	253
ENSMUSG00000015501_Hivep2_GEB_96787.3	300
ENSMUSG00000015501_Hivep2_GEB_96788.4	426
ENSMUSG00000015501_Hivep2_GEB_96789.5	340
ENSMUSG00000015501_Hivep2_GEB_96790.6	506
ENSMUSG00000015501_Hivep2_GEB_96791.7	395
ENSMUSG00000015501_Hivep2_GEB_96792.8	579
ENSMUSG00000015501_Hivep2_GEB_96793.9	142
ENSMUSG00000015501_Hivep2_GEB_96794.10	598
ENSMUSG00000015804_Med28_GEB_32504.1	85
ENSMUSG00000015804_Med28_GEB_32505.2	246
ENSMUSG00000015804_Med28_GEB_32506.3	6
ENSMUSG00000015804_Med28_GEB_32507.4	97
ENSMUSG00000015804_Med28_GEB_32508.5	30
ENSMUSG00000015804_Med28_GEB_32509.6	603
ENSMUSG00000015804_Med28_GEB_32510.7	240
ENSMUSG00000015804_Med28_GEB_32511.8	161
ENSMUSG00000015804_Med28_GEB_32512.9	140
ENSMUSG00000015804_Med28_GEB_32513.10	261
ENSMUSG00000015882_Lcorl_GEB_40205.1	326
ENSMUSG00000015882_Lcorl_GEB_40206.2	269
ENSMUSG00000015882_Lcorl_GEB_40207.3	247
ENSMUSG00000015882_Lcorl_GEB_40208.4	718
ENSMUSG00000015882_Lcorl_GEB_40209.5	184
ENSMUSG00000015882_Lcorl_GEB_40210.6	307
ENSMUSG00000015882_Lcorl_GEB_40211.7	145
ENSMUSG00000015882_Lcorl_GEB_40212.8	449
ENSMUSG00000015882_Lcorl_GEB_40213.9	540
ENSMUSG00000015882_Lcorl_GEB_40214.10	458
ENSMUSG00000015937_H2afy_GEB_18562.1	375
ENSMUSG00000015937_H2afy_GEB_18563.2	480
ENSMUSG00000015937_H2afy_GEB_18564.3	590
ENSMUSG00000015937_H2afy_GEB_18565.4	530
ENSMUSG00000015937_H2afy_GEB_18566.5	315
ENSMUSG00000015937_H2afy_GEB_18567.6	453
ENSMUSG00000015937_H2afy_GEB_18568.7	366
ENSMUSG00000015937_H2afy_GEB_18569.8	280
ENSMUSG00000015937_H2afy_GEB_18570.9	128
ENSMUSG00000015937_H2afy_GEB_18571.10	386
ENSMUSG00000016087_Fli1_ACOCA_164261.9	2
ENSMUSG00000016181_Diexf_GEB_94417.1	150
ENSMUSG00000016181_Diexf_GEB_94418.2	135
ENSMUSG00000016181_Diexf_GEB_94419.3	121
ENSMUSG00000016181_Diexf_GEB_94420.4	76
ENSMUSG00000016181_Diexf_GEB_94421.5	102
ENSMUSG00000016181_Diexf_GEB_94422.6	678
ENSMUSG00000016181_Diexf_GEB_94423.7	160
ENSMUSG00000016181_Diexf_GEB_94424.8	380
ENSMUSG00000016181_Diexf_GEB_94425.9	477
ENSMUSG00000016181_Diexf_GEB_94426.10	216
ENSMUSG00000016253_Nelfcd_GEB_15649.1	77
ENSMUSG00000016253_Nelfcd_GEB_15650.2	88
ENSMUSG00000016253_Nelfcd_GEB_15651.3	160
ENSMUSG00000016253_Nelfcd_GEB_15652.4	67
ENSMUSG00000016253_Nelfcd_GEB_15653.5	30
ENSMUSG00000016253_Nelfcd_GEB_15654.6	99
ENSMUSG00000016253_Nelfcd_GEB_15656.8	24
ENSMUSG00000016253_Nelfcd_GEB_15657.9	90
ENSMUSG00000016253_Nelfcd_GEB_15658.10	57
ENSMUSG00000016503_Gtf3a_GEB_65467.1	931
ENSMUSG00000016503_Gtf3a_GEB_65468.2	198
ENSMUSG00000016503_Gtf3a_GEB_65470.4	231
ENSMUSG00000016503_Gtf3a_GEB_65471.5	102
ENSMUSG00000016503_Gtf3a_GEB_65472.6	226
ENSMUSG00000016503_Gtf3a_GEB_65473.7	138
ENSMUSG00000016503_Gtf3a_GEB_65474.8	84
ENSMUSG00000016503_Gtf3a_GEB_65475.9	86
ENSMUSG00000016503_Gtf3a_GEB_65476.10	386
ENSMUSG00000016554_Eif3d_GEB_91663.1	89
ENSMUSG00000016554_Eif3d_GEB_91664.2	5
ENSMUSG00000016554_Eif3d_GEB_91665.3	308
ENSMUSG00000016554_Eif3d_GEB_91666.4	51
ENSMUSG00000016554_Eif3d_GEB_91667.5	72
ENSMUSG00000016554_Eif3d_GEB_91668.6	47
ENSMUSG00000016554_Eif3d_GEB_91669.7	61
ENSMUSG00000016554_Eif3d_GEB_91670.8	331
ENSMUSG00000016554_Eif3d_GEB_91671.9	53
ENSMUSG00000016554_Eif3d_GEB_91672.10	56
ENSMUSG00000016624_Phf21b_GEB_164363.1	505
ENSMUSG00000016624_Phf21b_GEB_164364.2	236
ENSMUSG00000016624_Phf21b_GEB_164365.3	269
ENSMUSG00000016624_Phf21b_GEB_164366.4	376
ENSMUSG00000016624_Phf21b_GEB_164367.5	273
ENSMUSG00000016624_Phf21b_GEB_164368.6	384
ENSMUSG00000016624_Phf21b_GEB_164369.7	223
ENSMUSG00000016624_Phf21b_GEB_164370.8	629
ENSMUSG00000016624_Phf21b_GEB_164371.9	115
ENSMUSG00000016624_Phf21b_GEB_164372.10	613
ENSMUSG00000016831_Tox4_GEB_45675.1	238
ENSMUSG00000016831_Tox4_GEB_45676.2	378
ENSMUSG00000016831_Tox4_GEB_45677.3	343
ENSMUSG00000016831_Tox4_GEB_45678.4	393
ENSMUSG00000016831_Tox4_GEB_45679.5	307
ENSMUSG00000016831_Tox4_GEB_45680.6	593
ENSMUSG00000016831_Tox4_GEB_45681.7	313
ENSMUSG00000016831_Tox4_GEB_45682.8	295
ENSMUSG00000016831_Tox4_GEB_45683.9	183
ENSMUSG00000016831_Tox4_GEB_45684.10	525
ENSMUSG00000016921_Srsf6_GEB_1382.1	254
ENSMUSG00000016921_Srsf6_GEB_1383.2	929
ENSMUSG00000016921_Srsf6_GEB_1384.3	599
ENSMUSG00000016921_Srsf6_GEB_1385.4	224
ENSMUSG00000016921_Srsf6_GEB_1386.5	715
ENSMUSG00000016921_Srsf6_GEB_1387.6	544
ENSMUSG00000016921_Srsf6_GEB_1388.7	247
ENSMUSG00000016921_Srsf6_GEB_1389.8	377
ENSMUSG00000016921_Srsf6_GEB_1390.9	310
ENSMUSG00000016921_Srsf6_GEB_1391.10	836
ENSMUSG00000017007_Rbpjl_GEB_12625.1	488
ENSMUSG00000017007_Rbpjl_GEB_12626.2	298
ENSMUSG00000017007_Rbpjl_GEB_12627.3	646
ENSMUSG00000017007_Rbpjl_GEB_12628.4	1070
ENSMUSG00000017007_Rbpjl_GEB_12629.5	826
ENSMUSG00000017007_Rbpjl_GEB_12630.6	269
ENSMUSG00000017007_Rbpjl_GEB_12631.7	632
ENSMUSG00000017007_Rbpjl_GEB_12632.8	142
ENSMUSG00000017007_Rbpjl_GEB_12633.9	176
ENSMUSG00000017007_Rbpjl_GEB_12634.10	168
ENSMUSG00000017264_Exosc10_GEB_164123.1	455
ENSMUSG00000017264_Exosc10_GEB_164124.2	52
ENSMUSG00000017264_Exosc10_GEB_164125.3	144
ENSMUSG00000017264_Exosc10_GEB_164126.4	170
ENSMUSG00000017264_Exosc10_GEB_164127.5	364
ENSMUSG00000017264_Exosc10_GEB_164128.6	3
ENSMUSG00000017264_Exosc10_GEB_164129.7	280
ENSMUSG00000017264_Exosc10_GEB_164130.8	44
ENSMUSG00000017264_Exosc10_GEB_164132.10	133
ENSMUSG00000017421_Zfp207_GEB_18975.2	29
ENSMUSG00000017421_Zfp207_GEB_18976.3	168
ENSMUSG00000017421_Zfp207_GEB_18977.4	10
ENSMUSG00000017421_Zfp207_GEB_18978.5	39
ENSMUSG00000017421_Zfp207_GEB_18979.6	83
ENSMUSG00000017421_Zfp207_GEB_18980.7	279
ENSMUSG00000017421_Zfp207_GEB_18981.8	43
ENSMUSG00000017421_Zfp207_GEB_18982.9	220
ENSMUSG00000017421_Zfp207_GEB_18983.10	153
ENSMUSG00000017667_Zfp334_GEB_150654.1	1027
ENSMUSG00000017667_Zfp334_GEB_150655.2	361
ENSMUSG00000017667_Zfp334_GEB_150656.3	499
ENSMUSG00000017667_Zfp334_GEB_150657.4	300
ENSMUSG00000017667_Zfp334_GEB_150658.5	311
ENSMUSG00000017667_Zfp334_GEB_150659.6	184
ENSMUSG00000017667_Zfp334_GEB_150660.7	143
ENSMUSG00000017667_Zfp334_GEB_150661.8	175
ENSMUSG00000017667_Zfp334_GEB_150662.9	485
ENSMUSG00000017667_Zfp334_GEB_150663.10	1026
ENSMUSG00000017707_Serinc3_GEB_170086.1	365
ENSMUSG00000017707_Serinc3_GEB_170087.2	143
ENSMUSG00000017707_Serinc3_GEB_170088.3	775
ENSMUSG00000017707_Serinc3_GEB_170089.4	273
ENSMUSG00000017707_Serinc3_GEB_170090.5	351
ENSMUSG00000017707_Serinc3_GEB_170091.6	250
ENSMUSG00000017707_Serinc3_GEB_170092.7	769
ENSMUSG00000017707_Serinc3_GEB_170093.8	468
ENSMUSG00000017707_Serinc3_GEB_170094.9	222
ENSMUSG00000017707_Serinc3_GEB_170095.10	99
ENSMUSG00000017830_Dhx58_GEB_156061.1	207
ENSMUSG00000017830_Dhx58_GEB_156062.2	385
ENSMUSG00000017830_Dhx58_GEB_156063.3	222
ENSMUSG00000017830_Dhx58_GEB_156064.4	688
ENSMUSG00000017830_Dhx58_GEB_156065.5	219
ENSMUSG00000017830_Dhx58_GEB_156066.6	304
ENSMUSG00000017830_Dhx58_GEB_156067.7	196
ENSMUSG00000017830_Dhx58_GEB_156068.8	369
ENSMUSG00000017830_Dhx58_GEB_156069.9	310
ENSMUSG00000017830_Dhx58_GEB_156070.10	372
ENSMUSG00000017843_Ppp2r5c_GEB_155621.1	334
ENSMUSG00000017843_Ppp2r5c_GEB_155622.2	147
ENSMUSG00000017843_Ppp2r5c_GEB_155623.3	254
ENSMUSG00000017843_Ppp2r5c_GEB_155624.4	125
ENSMUSG00000017843_Ppp2r5c_GEB_155625.5	102
ENSMUSG00000017843_Ppp2r5c_GEB_155626.6	80
ENSMUSG00000017843_Ppp2r5c_GEB_155627.7	50
ENSMUSG00000017843_Ppp2r5c_GEB_155628.8	255
ENSMUSG00000017843_Ppp2r5c_GEB_155629.9	153
ENSMUSG00000017843_Ppp2r5c_GEB_155630.10	125
ENSMUSG00000018102_Hist1h2bc_GEB_49603.1	65
ENSMUSG00000018102_Hist1h2bc_GEB_49604.2	5
ENSMUSG00000018102_Hist1h2bc_GEB_49605.3	21
ENSMUSG00000018102_Hist1h2bc_GEB_49607.5	26
ENSMUSG00000018102_Hist1h2bc_GEB_49608.6	69
ENSMUSG00000018102_Hist1h2bc_GEB_49609.7	20
ENSMUSG00000018102_Hist1h2bc_GEB_49610.8	130
ENSMUSG00000018168_Ikzf3_ACOCA_226831.4	28
ENSMUSG00000018379_Srsf1_GEB_156302.2	4
ENSMUSG00000018379_Srsf1_GEB_156304.4	2
ENSMUSG00000018379_Srsf1_GEB_156306.6	99
ENSMUSG00000018379_Srsf1_GEB_156308.8	43
ENSMUSG00000018379_Srsf1_GEB_156309.9	5
ENSMUSG00000018425_Dhx40_GEB_81474.1	226
ENSMUSG00000018425_Dhx40_GEB_81475.2	635
ENSMUSG00000018425_Dhx40_GEB_81476.3	163
ENSMUSG00000018425_Dhx40_GEB_81477.4	606
ENSMUSG00000018425_Dhx40_GEB_81478.5	258
ENSMUSG00000018425_Dhx40_GEB_81479.6	441
ENSMUSG00000018425_Dhx40_GEB_81480.7	103
ENSMUSG00000018425_Dhx40_GEB_81481.8	274
ENSMUSG00000018425_Dhx40_GEB_81482.9	252
ENSMUSG00000018425_Dhx40_GEB_81483.10	208
ENSMUSG00000018651_Tada2a_GEB_19845.1	232
ENSMUSG00000018651_Tada2a_GEB_19846.2	104
ENSMUSG00000018651_Tada2a_GEB_19847.3	559
ENSMUSG00000018651_Tada2a_GEB_19848.4	150
ENSMUSG00000018651_Tada2a_GEB_19849.5	398
ENSMUSG00000018651_Tada2a_GEB_19850.6	17
ENSMUSG00000018651_Tada2a_GEB_19851.7	331
ENSMUSG00000018651_Tada2a_GEB_19852.8	101
ENSMUSG00000018651_Tada2a_GEB_19853.9	227
ENSMUSG00000018651_Tada2a_GEB_19854.10	167
ENSMUSG00000018677_Slc25a39_TMMA_78004.6	1
ENSMUSG00000018678_Sp2_GEB_77989.1	202
ENSMUSG00000018678_Sp2_GEB_77990.2	113
ENSMUSG00000018678_Sp2_GEB_77991.3	173
ENSMUSG00000018678_Sp2_GEB_77992.4	339
ENSMUSG00000018678_Sp2_GEB_77993.5	374
ENSMUSG00000018678_Sp2_GEB_77994.6	243
ENSMUSG00000018678_Sp2_GEB_77995.7	252
ENSMUSG00000018678_Sp2_GEB_77996.8	242
ENSMUSG00000018678_Sp2_GEB_77997.9	231
ENSMUSG00000018678_Sp2_GEB_77998.10	315
ENSMUSG00000018727_Cpsf4l_GEB_151574.1	25
ENSMUSG00000018727_Cpsf4l_GEB_151575.2	512
ENSMUSG00000018727_Cpsf4l_GEB_151576.3	390
ENSMUSG00000018727_Cpsf4l_GEB_151577.4	334
ENSMUSG00000018727_Cpsf4l_GEB_151578.5	199
ENSMUSG00000018727_Cpsf4l_GEB_151579.6	124
ENSMUSG00000018727_Cpsf4l_GEB_151580.7	652
ENSMUSG00000018727_Cpsf4l_GEB_151581.8	337
ENSMUSG00000018727_Cpsf4l_GEB_151582.9	868
ENSMUSG00000018727_Cpsf4l_GEB_151583.10	216
ENSMUSG00000018750_Zbtb4_GEB_16845.1	231
ENSMUSG00000018750_Zbtb4_GEB_16846.2	113
ENSMUSG00000018750_Zbtb4_GEB_16847.3	354
ENSMUSG00000018750_Zbtb4_GEB_16848.4	158
ENSMUSG00000018750_Zbtb4_GEB_16849.5	160
ENSMUSG00000018750_Zbtb4_GEB_16850.6	274
ENSMUSG00000018750_Zbtb4_GEB_16851.7	344
ENSMUSG00000018750_Zbtb4_GEB_16852.8	294
ENSMUSG00000018750_Zbtb4_GEB_16853.9	445
ENSMUSG00000018750_Zbtb4_GEB_16854.10	333
ENSMUSG00000018862_Otop3_GEB_105960.1	292
ENSMUSG00000018862_Otop3_GEB_105961.2	224
ENSMUSG00000018862_Otop3_GEB_105962.3	336
ENSMUSG00000018862_Otop3_GEB_105963.4	404
ENSMUSG00000018862_Otop3_GEB_105964.5	590
ENSMUSG00000018862_Otop3_GEB_105965.6	267
ENSMUSG00000018862_Otop3_GEB_105966.7	381
ENSMUSG00000018862_Otop3_GEB_105967.8	192
ENSMUSG00000018862_Otop3_GEB_105968.9	485
ENSMUSG00000018862_Otop3_GEB_105969.10	453
ENSMUSG00000018924_Alox15_ACOCA_35976.10	15
ENSMUSG00000018974_Sart3_GEB_68719.1	74
ENSMUSG00000018974_Sart3_GEB_68720.2	95
ENSMUSG00000018974_Sart3_GEB_68721.3	685
ENSMUSG00000018974_Sart3_GEB_68722.4	135
ENSMUSG00000018974_Sart3_GEB_68723.5	182
ENSMUSG00000018974_Sart3_GEB_68724.6	350
ENSMUSG00000018974_Sart3_GEB_68725.7	116
ENSMUSG00000018974_Sart3_GEB_68726.8	257
ENSMUSG00000018974_Sart3_GEB_68727.9	43
ENSMUSG00000018974_Sart3_GEB_68728.10	116
ENSMUSG00000019261_Map1s_GEB_4314.1	407
ENSMUSG00000019261_Map1s_GEB_4315.2	509
ENSMUSG00000019261_Map1s_GEB_4316.3	389
ENSMUSG00000019261_Map1s_GEB_4317.4	302
ENSMUSG00000019261_Map1s_GEB_4318.5	430
ENSMUSG00000019261_Map1s_GEB_4319.6	316
ENSMUSG00000019261_Map1s_GEB_4320.7	380
ENSMUSG00000019261_Map1s_GEB_4321.8	347
ENSMUSG00000019261_Map1s_GEB_4322.9	335
ENSMUSG00000019261_Map1s_GEB_4323.10	129
ENSMUSG00000019338_Zfp687_GEB_158501.1	310
ENSMUSG00000019338_Zfp687_GEB_158502.2	194
ENSMUSG00000019338_Zfp687_GEB_158503.3	226
ENSMUSG00000019338_Zfp687_GEB_158504.4	217
ENSMUSG00000019338_Zfp687_GEB_158505.5	224
ENSMUSG00000019338_Zfp687_GEB_158506.6	299
ENSMUSG00000019338_Zfp687_GEB_158507.7	136
ENSMUSG00000019338_Zfp687_GEB_158508.8	487
ENSMUSG00000019338_Zfp687_GEB_158509.9	251
ENSMUSG00000019338_Zfp687_GEB_158510.10	259
ENSMUSG00000019373_Cops3_GEB_40505.1	52
ENSMUSG00000019373_Cops3_GEB_40506.2	225
ENSMUSG00000019373_Cops3_GEB_40507.3	112
ENSMUSG00000019373_Cops3_GEB_40508.4	152
ENSMUSG00000019373_Cops3_GEB_40509.5	3
ENSMUSG00000019373_Cops3_GEB_40510.6	87
ENSMUSG00000019373_Cops3_GEB_40511.7	98
ENSMUSG00000019373_Cops3_GEB_40512.8	306
ENSMUSG00000019373_Cops3_GEB_40513.9	535
ENSMUSG00000019373_Cops3_GEB_40514.10	47
ENSMUSG00000019494_Cops6_GEB_73984.1	124
ENSMUSG00000019494_Cops6_GEB_73985.2	47
ENSMUSG00000019494_Cops6_GEB_73986.3	52
ENSMUSG00000019494_Cops6_GEB_73987.4	189
ENSMUSG00000019494_Cops6_GEB_73988.5	74
ENSMUSG00000019494_Cops6_GEB_73989.6	296
ENSMUSG00000019494_Cops6_GEB_73990.7	167
ENSMUSG00000019494_Cops6_GEB_73991.8	119
ENSMUSG00000019494_Cops6_GEB_73992.9	87
ENSMUSG00000019494_Cops6_GEB_73993.10	34
ENSMUSG00000019564_Arid3a_GEB_170146.1	596
ENSMUSG00000019564_Arid3a_GEB_170147.2	273
ENSMUSG00000019564_Arid3a_GEB_170149.4	216
ENSMUSG00000019564_Arid3a_GEB_170150.5	624
ENSMUSG00000019564_Arid3a_GEB_170151.6	290
ENSMUSG00000019564_Arid3a_GEB_170152.7	309
ENSMUSG00000019564_Arid3a_GEB_170153.8	391
ENSMUSG00000019564_Arid3a_GEB_170154.9	579
ENSMUSG00000019564_Arid3a_GEB_170155.10	356
ENSMUSG00000019718_L3hypdh_ACOCB_165112.10	2
ENSMUSG00000019782_Rwdd1_GEB_88811.1	195
ENSMUSG00000019782_Rwdd1_GEB_88812.2	149
ENSMUSG00000019782_Rwdd1_GEB_88813.3	93
ENSMUSG00000019782_Rwdd1_GEB_88814.4	482
ENSMUSG00000019782_Rwdd1_GEB_88815.5	574
ENSMUSG00000019782_Rwdd1_GEB_88816.6	923
ENSMUSG00000019782_Rwdd1_GEB_88817.7	97
ENSMUSG00000019782_Rwdd1_GEB_88818.8	254
ENSMUSG00000019782_Rwdd1_GEB_88819.9	342
ENSMUSG00000019782_Rwdd1_GEB_88820.10	349
ENSMUSG00000019792_Trmt11_GEB_173433.1	194
ENSMUSG00000019792_Trmt11_GEB_173434.2	554
ENSMUSG00000019792_Trmt11_GEB_173435.3	382
ENSMUSG00000019792_Trmt11_GEB_173436.4	365
ENSMUSG00000019792_Trmt11_GEB_173437.5	342
ENSMUSG00000019792_Trmt11_GEB_173438.6	387
ENSMUSG00000019792_Trmt11_GEB_173439.7	332
ENSMUSG00000019792_Trmt11_GEB_173440.8	49
ENSMUSG00000019792_Trmt11_GEB_173441.9	272
ENSMUSG00000019792_Trmt11_GEB_173442.10	105
ENSMUSG00000019837_Gtf3c6_GEB_100942.1	363
ENSMUSG00000019837_Gtf3c6_GEB_100943.2	52
ENSMUSG00000019837_Gtf3c6_GEB_100944.3	133
ENSMUSG00000019837_Gtf3c6_GEB_100945.4	310
ENSMUSG00000019837_Gtf3c6_GEB_100947.6	109
ENSMUSG00000019837_Gtf3c6_GEB_100948.7	169
ENSMUSG00000019837_Gtf3c6_GEB_100949.8	204
ENSMUSG00000019837_Gtf3c6_GEB_100950.9	149
ENSMUSG00000019837_Gtf3c6_GEB_100951.10	256
ENSMUSG00000019900_Rfx6_GEA_86346.2	1
ENSMUSG00000019900_Rfx6_GEA_86352.8	1
ENSMUSG00000019929_Dcn_ACOCA_145619.3	37
ENSMUSG00000019947_Arid5b_GEB_196772.1	233
ENSMUSG00000019947_Arid5b_GEB_196773.2	447
ENSMUSG00000019947_Arid5b_GEB_196774.3	220
ENSMUSG00000019947_Arid5b_GEB_196775.4	94
ENSMUSG00000019947_Arid5b_GEB_196776.5	421
ENSMUSG00000019947_Arid5b_GEB_196777.6	659
ENSMUSG00000019947_Arid5b_GEB_196778.7	317
ENSMUSG00000019947_Arid5b_GEB_196779.8	597
ENSMUSG00000019947_Arid5b_GEB_196780.9	361
ENSMUSG00000019947_Arid5b_GEB_196781.10	276
ENSMUSG00000019977_Hbs1l_GEB_111860.1	169
ENSMUSG00000019977_Hbs1l_GEB_111861.2	78
ENSMUSG00000019977_Hbs1l_GEB_111862.3	65
ENSMUSG00000019977_Hbs1l_GEB_111863.4	409
ENSMUSG00000019977_Hbs1l_GEB_111864.5	17
ENSMUSG00000019977_Hbs1l_GEB_111865.6	134
ENSMUSG00000019977_Hbs1l_GEB_111866.7	53
ENSMUSG00000019977_Hbs1l_GEB_111867.8	306
ENSMUSG00000019977_Hbs1l_GEB_111868.9	271
ENSMUSG00000019977_Hbs1l_GEB_111869.10	240
ENSMUSG00000019984_Med23_GEB_78189.1	318
ENSMUSG00000019984_Med23_GEB_78190.2	409
ENSMUSG00000019984_Med23_GEB_78191.3	582
ENSMUSG00000019984_Med23_GEB_78192.4	247
ENSMUSG00000019984_Med23_GEB_78193.5	312
ENSMUSG00000019984_Med23_GEB_78194.6	663
ENSMUSG00000019984_Med23_GEB_78195.7	305
ENSMUSG00000019984_Med23_GEB_78196.8	229
ENSMUSG00000019984_Med23_GEB_78197.9	325
ENSMUSG00000019984_Med23_GEB_78198.10	797
ENSMUSG00000020010_Vnn3_GEB_130783.1	330
ENSMUSG00000020010_Vnn3_GEB_130784.2	423
ENSMUSG00000020010_Vnn3_GEB_130785.3	356
ENSMUSG00000020010_Vnn3_GEB_130786.4	270
ENSMUSG00000020010_Vnn3_GEB_130787.5	357
ENSMUSG00000020010_Vnn3_GEB_130788.6	111
[truncated: 8,637 more rows]
