# Supplementary material for: Genome-scale CRISPR screening reveals that C3aR signaling is critical for rapid capture of fungi by macrophages
Source: PLoS Pathog. 2022 Sep 29;18(9):e1010237. doi: 10.1371/journal.ppat.1010237 (PMC9578593; doi:10.1371/journal.ppat.1010237)
Supplement: S1 Data — A ZIP archive of tables in CSV format giving counts for each sgRNA. File names indicate sub-library and experimental sample. (ZIP) [file ppat.1010237.s023.zip › DIR_MAIN/20180727_AC_TMMB_Un1_counts.csv]

0None_none_ACOCA_227963.4501	1
0None_none_ACOCB_227963.4880	1
0None_none_ACOCB_227963.4891	1
0None_none_ACOCB_227963.4904	1
0None_none_ACOCB_227963.4927	1
0None_none_ACOCB_227963.4938	1
0None_none_ACOCB_227963.4942	1
0None_none_ACOCB_227963.4943	1
0None_none_ACOCB_227963.4955	1
0None_none_ACOCB_227963.4959	1
0None_none_ACOCB_227963.4988	1
0None_none_ACOCB_227963.4989	1
0None_none_ACOCB_227963.5022	1
0None_none_ACOCB_227963.5065	1
0None_none_ACOCB_227963.5067	1
0None_none_ACOCB_227963.5100	1
0None_none_ACOCB_227963.5104	1
0None_none_ACOCB_227963.5114	1
0None_none_ACOCB_227963.5115	1
0None_none_ACOCB_227963.5121	1
0None_none_ACOCB_227963.5146	1
0None_none_ACOCB_227963.5150	1
0None_none_ACOCB_227963.5161	1
0None_none_ACOCB_227963.5162	2
0None_none_ACOCB_227963.5170	1
0None_none_ACOCB_227963.5178	1
0None_none_ACOCB_227963.5191	1
0None_none_ACOCB_227963.5198	1
0None_none_ACOCB_227963.5204	1
0None_none_ACOCB_227963.5230	1
0None_none_ACOCB_227963.5242	1
0None_none_ACOCB_227963.5246	1
0None_none_GEA_227963.3455	42
0None_none_GEA_227963.3655	3
0None_none_MPB_227963.5653	1
0None_none_MU1A_227963.1946	2
0None_none_MU1A_227963.1955	25
0None_none_MU1A_227963.2138	63
0None_none_MU2A_227963.2586	4
0None_none_SPB_227963.6033	1
0None_none_TMMA_227963.2651	24
0None_none_TMMA_227963.2773	2
0None_none_TMMA_227963.2883	4
0None_none_TMMB_227963.3001	407
0None_none_TMMB_227963.3002	889
0None_none_TMMB_227963.3003	955
0None_none_TMMB_227963.3004	575
0None_none_TMMB_227963.3005	670
0None_none_TMMB_227963.3006	834
0None_none_TMMB_227963.3007	689
0None_none_TMMB_227963.3008	384
0None_none_TMMB_227963.3009	700
0None_none_TMMB_227963.3010	1483
0None_none_TMMB_227963.3011	533
0None_none_TMMB_227963.3012	448
0None_none_TMMB_227963.3013	238
0None_none_TMMB_227963.3014	1274
0None_none_TMMB_227963.3015	1466
0None_none_TMMB_227963.3016	255
0None_none_TMMB_227963.3017	542
0None_none_TMMB_227963.3018	412
0None_none_TMMB_227963.3019	824
0None_none_TMMB_227963.3020	705
0None_none_TMMB_227963.3021	1142
0None_none_TMMB_227963.3022	1187
0None_none_TMMB_227963.3023	825
0None_none_TMMB_227963.3024	489
0None_none_TMMB_227963.3025	751
0None_none_TMMB_227963.3026	666
0None_none_TMMB_227963.3027	1269
0None_none_TMMB_227963.3028	519
0None_none_TMMB_227963.3029	712
0None_none_TMMB_227963.3030	474
0None_none_TMMB_227963.3031	332
0None_none_TMMB_227963.3032	716
0None_none_TMMB_227963.3033	607
0None_none_TMMB_227963.3034	1341
0None_none_TMMB_227963.3035	1303
0None_none_TMMB_227963.3036	559
0None_none_TMMB_227963.3037	887
0None_none_TMMB_227963.3038	750
0None_none_TMMB_227963.3039	1633
0None_none_TMMB_227963.3040	733
0None_none_TMMB_227963.3041	1628
0None_none_TMMB_227963.3042	461
0None_none_TMMB_227963.3043	388
0None_none_TMMB_227963.3044	727
0None_none_TMMB_227963.3045	864
0None_none_TMMB_227963.3046	1265
0None_none_TMMB_227963.3047	956
0None_none_TMMB_227963.3048	557
0None_none_TMMB_227963.3049	1119
0None_none_TMMB_227963.3050	636
0None_none_TMMB_227963.3051	1922
0None_none_TMMB_227963.3052	1026
0None_none_TMMB_227963.3053	248
0None_none_TMMB_227963.3054	384
0None_none_TMMB_227963.3055	1036
0None_none_TMMB_227963.3056	644
0None_none_TMMB_227963.3057	445
0None_none_TMMB_227963.3058	916
0None_none_TMMB_227963.3059	244
0None_none_TMMB_227963.3060	765
0None_none_TMMB_227963.3062	858
0None_none_TMMB_227963.3063	605
0None_none_TMMB_227963.3064	489
0None_none_TMMB_227963.3065	738
0None_none_TMMB_227963.3066	632
0None_none_TMMB_227963.3067	547
0None_none_TMMB_227963.3068	949
0None_none_TMMB_227963.3069	1098
0None_none_TMMB_227963.3070	620
0None_none_TMMB_227963.3071	789
0None_none_TMMB_227963.3072	484
0None_none_TMMB_227963.3073	743
0None_none_TMMB_227963.3074	1839
0None_none_TMMB_227963.3075	405
0None_none_TMMB_227963.3076	618
0None_none_TMMB_227963.3077	901
0None_none_TMMB_227963.3078	923
0None_none_TMMB_227963.3079	693
0None_none_TMMB_227963.3080	932
0None_none_TMMB_227963.3081	955
0None_none_TMMB_227963.3082	1104
0None_none_TMMB_227963.3083	180
0None_none_TMMB_227963.3084	1257
0None_none_TMMB_227963.3085	1806
0None_none_TMMB_227963.3086	494
0None_none_TMMB_227963.3087	901
0None_none_TMMB_227963.3088	543
0None_none_TMMB_227963.3089	825
0None_none_TMMB_227963.3090	747
0None_none_TMMB_227963.3091	998
0None_none_TMMB_227963.3092	634
0None_none_TMMB_227963.3093	315
0None_none_TMMB_227963.3094	1821
0None_none_TMMB_227963.3095	524
0None_none_TMMB_227963.3096	779
0None_none_TMMB_227963.3097	822
0None_none_TMMB_227963.3098	844
0None_none_TMMB_227963.3099	190
0None_none_TMMB_227963.3100	953
0None_none_TMMB_227963.3101	1810
0None_none_TMMB_227963.3102	616
0None_none_TMMB_227963.3103	238
0None_none_TMMB_227963.3104	234
0None_none_TMMB_227963.3105	400
0None_none_TMMB_227963.3106	1061
0None_none_TMMB_227963.3107	659
0None_none_TMMB_227963.3108	1216
0None_none_TMMB_227963.3109	828
0None_none_TMMB_227963.3110	494
0None_none_TMMB_227963.3111	1027
0None_none_TMMB_227963.3112	815
0None_none_TMMB_227963.3113	1272
0None_none_TMMB_227963.3114	1507
0None_none_TMMB_227963.3115	335
0None_none_TMMB_227963.3116	617
0None_none_TMMB_227963.3117	387
0None_none_TMMB_227963.3118	473
0None_none_TMMB_227963.3119	1583
0None_none_TMMB_227963.3120	739
0None_none_TMMB_227963.3121	570
0None_none_TMMB_227963.3122	646
0None_none_TMMB_227963.3123	763
0None_none_TMMB_227963.3124	946
0None_none_TMMB_227963.3125	434
0None_none_TMMB_227963.3126	780
0None_none_TMMB_227963.3127	705
0None_none_TMMB_227963.3128	1091
0None_none_TMMB_227963.3129	710
0None_none_TMMB_227963.3130	781
0None_none_TMMB_227963.3131	731
0None_none_TMMB_227963.3132	468
0None_none_TMMB_227963.3133	425
0None_none_TMMB_227963.3134	443
0None_none_TMMB_227963.3135	502
0None_none_TMMB_227963.3136	739
0None_none_TMMB_227963.3137	456
0None_none_TMMB_227963.3138	676
0None_none_TMMB_227963.3139	491
0None_none_TMMB_227963.3140	411
0None_none_TMMB_227963.3141	1124
0None_none_TMMB_227963.3142	435
0None_none_TMMB_227963.3143	477
0None_none_TMMB_227963.3144	1252
0None_none_TMMB_227963.3145	922
0None_none_TMMB_227963.3146	539
0None_none_TMMB_227963.3147	1032
0None_none_TMMB_227963.3148	406
0None_none_TMMB_227963.3149	974
0None_none_TMMB_227963.3150	713
0None_none_TMMB_227963.3151	645
0None_none_TMMB_227963.3152	998
0None_none_TMMB_227963.3153	305
0None_none_TMMB_227963.3154	582
0None_none_TMMB_227963.3155	557
0None_none_TMMB_227963.3156	881
0None_none_TMMB_227963.3157	453
0None_none_TMMB_227963.3158	520
0None_none_TMMB_227963.3159	1048
0None_none_TMMB_227963.3160	1130
0None_none_TMMB_227963.3161	452
0None_none_TMMB_227963.3162	397
0None_none_TMMB_227963.3163	563
0None_none_TMMB_227963.3164	389
0None_none_TMMB_227963.3165	561
0None_none_TMMB_227963.3166	876
0None_none_TMMB_227963.3167	527
0None_none_TMMB_227963.3168	209
0None_none_TMMB_227963.3169	1017
0None_none_TMMB_227963.3170	703
0None_none_TMMB_227963.3171	831
0None_none_TMMB_227963.3172	504
0None_none_TMMB_227963.3173	647
0None_none_TMMB_227963.3174	613
0None_none_TMMB_227963.3175	1049
0None_none_TMMB_227963.3176	587
0None_none_TMMB_227963.3177	776
0None_none_TMMB_227963.3178	1453
0None_none_TMMB_227963.3179	1732
0None_none_TMMB_227963.3180	1761
0None_none_TMMB_227963.3181	386
0None_none_TMMB_227963.3182	717
0None_none_TMMB_227963.3183	1759
0None_none_TMMB_227963.3184	650
0None_none_TMMB_227963.3185	738
0None_none_TMMB_227963.3186	163
0None_none_TMMB_227963.3187	455
0None_none_TMMB_227963.3188	817
0None_none_TMMB_227963.3189	236
0None_none_TMMB_227963.3190	641
0None_none_TMMB_227963.3191	585
0None_none_TMMB_227963.3192	261
0None_none_TMMB_227963.3193	564
0None_none_TMMB_227963.3194	1997
0None_none_TMMB_227963.3195	180
0None_none_TMMB_227963.3196	958
0None_none_TMMB_227963.3197	1244
0None_none_TMMB_227963.3198	349
0None_none_TMMB_227963.3199	1222
0None_none_TMMB_227963.3200	605
0None_none_TMMB_227963.3201	623
0None_none_TMMB_227963.3202	617
0None_none_TMMB_227963.3203	1199
0None_none_TMMB_227963.3204	510
0None_none_TMMB_227963.3205	214
0None_none_TMMB_227963.3206	1060
0None_none_TMMB_227963.3207	340
0None_none_TMMB_227963.3208	366
0None_none_TMMB_227963.3209	854
0None_none_TMMB_227963.3210	439
0None_none_TMMB_227963.3211	565
0None_none_TMMB_227963.3212	1279
0None_none_TMMB_227963.3213	1336
0None_none_TMMB_227963.3214	522
0None_none_TMMB_227963.3215	712
0None_none_TMMB_227963.3216	560
0None_none_TMMB_227963.3217	81
0None_none_TMMB_227963.3218	1698
0None_none_TMMB_227963.3219	508
0None_none_TMMB_227963.3220	865
0None_none_TMMB_227963.3221	123
0None_none_TMMB_227963.3222	935
0None_none_TMMB_227963.3223	693
0None_none_TMMB_227963.3224	1512
0None_none_TMMB_227963.3225	468
0None_none_TMMB_227963.3226	1106
0None_none_TMMB_227963.3227	605
0None_none_TMMB_227963.3228	592
0None_none_TMMB_227963.3229	935
0None_none_TMMB_227963.3230	558
0None_none_TMMB_227963.3231	1097
0None_none_TMMB_227963.3232	1299
0None_none_TMMB_227963.3233	1007
0None_none_TMMB_227963.3234	730
0None_none_TMMB_227963.3235	365
0None_none_TMMB_227963.3236	510
0None_none_TMMB_227963.3237	782
0None_none_TMMB_227963.3238	593
0None_none_TMMB_227963.3239	809
0None_none_TMMB_227963.3240	954
0None_none_TMMB_227963.3241	532
0None_none_TMMB_227963.3242	803
0None_none_TMMB_227963.3243	542
0None_none_TMMB_227963.3244	848
0None_none_TMMB_227963.3245	2316
0None_none_TMMB_227963.3246	669
0None_none_TMMB_227963.3247	533
0None_none_TMMB_227963.3248	473
0None_none_TMMB_227963.3249	1013
0None_none_TMMB_227963.3250	879
0None_none_TMMB_227963.3251	851
0None_none_TMMB_227963.3252	165
0None_none_TMMB_227963.3253	546
0None_none_TMMB_227963.3254	852
0None_none_TMMB_227963.3255	888
0None_none_TMMB_227963.3256	1015
0None_none_TMMB_227963.3257	413
0None_none_TMMB_227963.3258	967
0None_none_TMMB_227963.3259	500
0None_none_TMMB_227963.3260	289
0None_none_TMMB_227963.3261	708
0None_none_TMMB_227963.3262	648
0None_none_TMMB_227963.3263	929
0None_none_TMMB_227963.3264	900
0None_none_TMMB_227963.3265	497
0None_none_TMMB_227963.3266	1462
0None_none_TMMB_227963.3267	1044
0None_none_TMMB_227963.3268	568
0None_none_TMMB_227963.3269	317
0None_none_TMMB_227963.3270	1421
0None_none_TMMB_227963.3271	327
0None_none_TMMB_227963.3272	892
0None_none_TMMB_227963.3273	705
0None_none_TMMB_227963.3274	840
0None_none_TMMB_227963.3275	677
0None_none_TMMB_227963.3276	339
0None_none_TMMB_227963.3277	503
0None_none_TMMB_227963.3278	638
0None_none_TMMB_227963.3279	459
0None_none_TMMB_227963.3280	1316
0None_none_TMMB_227963.3281	1258
0None_none_TMMB_227963.3282	623
0None_none_TMMB_227963.3283	1019
0None_none_TMMB_227963.3284	159
0None_none_TMMB_227963.3285	678
0None_none_TMMB_227963.3286	874
0None_none_TMMB_227963.3287	372
0None_none_TMMB_227963.3288	1179
0None_none_TMMB_227963.3289	574
0None_none_TMMB_227963.3290	670
0None_none_TMMB_227963.3291	521
0None_none_TMMB_227963.3292	471
0None_none_TMMB_227963.3293	763
0None_none_TMMB_227963.3294	1180
0None_none_TMMB_227963.3295	1184
0None_none_TMMB_227963.3296	1110
0None_none_TMMB_227963.3297	894
0None_none_TMMB_227963.3298	645
0None_none_TMMB_227963.3299	297
0None_none_TMMB_227963.3300	416
0None_none_TMMB_227963.3301	933
0None_none_TMMB_227963.3302	1006
0None_none_TMMB_227963.3303	549
0None_none_TMMB_227963.3304	802
0None_none_TMMB_227963.3305	730
0None_none_TMMB_227963.3306	830
0None_none_TMMB_227963.3307	317
0None_none_TMMB_227963.3308	1409
0None_none_TMMB_227963.3309	102
0None_none_TMMB_227963.3310	431
0None_none_TMMB_227963.3311	1015
0None_none_TMMB_227963.3312	526
0None_none_TMMB_227963.3313	719
0None_none_TMMB_227963.3314	691
0None_none_TMMB_227963.3315	876
0None_none_TMMB_227963.3316	461
0None_none_TMMB_227963.3317	734
0None_none_TMMB_227963.3318	1369
0None_none_TMMB_227963.3319	1213
0None_none_TMMB_227963.3320	695
0None_none_TMMB_227963.3321	714
0None_none_TMMB_227963.3322	780
0None_none_TMMB_227963.3323	683
0None_none_TMMB_227963.3324	2066
0None_none_TMMB_227963.3325	814
0None_none_TMMB_227963.3326	1176
0None_none_TMMB_227963.3327	542
0None_none_TMMB_227963.3328	108
0None_none_TMMB_227963.3329	589
0None_none_TMMB_227963.3330	58
0None_none_TMMB_227963.3331	819
0None_none_TMMB_227963.3332	291
0None_none_TMMB_227963.3333	1368
0None_none_TMMB_227963.3334	555
0None_none_TMMB_227963.3335	186
0None_none_TMMB_227963.3336	842
0None_none_TMMB_227963.3337	916
0None_none_TMMB_227963.3338	830
0None_none_TMMB_227963.3339	1210
0None_none_TMMB_227963.3340	620
0None_none_TMMB_227963.3341	732
0None_none_TMMB_227963.3342	398
0None_none_TMMB_227963.3343	592
0None_none_TMMB_227963.3344	581
0None_none_TMMB_227963.3345	840
0None_none_TMMB_227963.3346	633
0None_none_TMMB_227963.3347	784
0None_none_TMMB_227963.3348	848
0None_none_TMMB_227963.3349	824
0None_none_TMMB_227963.3350	1117
0None_none_TMMB_227963.3351	702
0None_none_TMMB_227963.3352	267
0None_none_TMMB_227963.3353	315
0None_none_TMMB_227963.3354	830
0None_none_TMMB_227963.3355	1121
0None_none_TMMB_227963.3356	1059
0None_none_TMMB_227963.3357	1192
0None_none_TMMB_227963.3358	1284
0None_none_TMMB_227963.3359	455
0None_none_TMMB_227963.3360	487
0None_none_TMMB_227963.3361	486
0None_none_TMMB_227963.3362	634
0None_none_TMMB_227963.3363	355
0None_none_TMMB_227963.3364	1203
0None_none_TMMB_227963.3365	326
0None_none_TMMB_227963.3366	283
0None_none_TMMB_227963.3367	689
0None_none_TMMB_227963.3368	644
0None_none_TMMB_227963.3369	1269
0None_none_TMMB_227963.3370	616
0None_none_TMMB_227963.3371	652
0None_none_TMMB_227963.3372	1828
0None_none_TMMB_227963.3373	376
0None_none_TMMB_227963.3374	558
0None_none_TMMB_227963.3375	531
0None_none_U1B_227963.447	1
0None_none_U2A_227963.1580	32
0None_none_U2A_227963.1871	77
0None_none_U2B_227963.1242	206
0Safe_safe_ACOCA_227963.4797	3
0Safe_safe_ACOCB_227963.4889	16
0Safe_safe_ACOCB_227963.4935	1
0Safe_safe_ACOCB_227963.4979	1
0Safe_safe_ACOCB_227963.4983	2
0Safe_safe_ACOCB_227963.5020	1
0Safe_safe_ACOCB_227963.5051	1
0Safe_safe_ACOCB_227963.5075	1
0Safe_safe_ACOCB_227963.5117	1
0Safe_safe_ACOCB_227963.5220	1
0Safe_safe_ACOCB_227963.5224	1
0Safe_safe_DTKPA_227963.7062	2
0Safe_safe_DTKPB_227963.7163	1
0Safe_safe_GEA_227963.3717	273
0Safe_safe_MPA_227963.4171	1161
0Safe_safe_MPA_227963.4400	290
0Safe_safe_MPA_227963.4423	427
0Safe_safe_MPB_227963.5639	608
0Safe_safe_MPB_227963.5842	1337
0Safe_safe_MPB_227963.5938	4
0Safe_safe_MU1A_227963.1904	1
0Safe_safe_MU1A_227963.1918	583
0Safe_safe_MU1A_227963.1995	17
0Safe_safe_MU1A_227963.2132	11
0Safe_safe_MU1B_227963.1050	15
0Safe_safe_MU2A_227963.2269	51
0Safe_safe_MU2A_227963.2273	2
0Safe_safe_MU2A_227963.2350	1
0Safe_safe_MU2A_227963.2433	1
0Safe_safe_MU2A_227963.2535	179
0Safe_safe_MU2A_227963.2606	471
0Safe_safe_MU2B_227963.208	263
0Safe_safe_SPA_227963.5562	1144
0Safe_safe_SPB_227963.6256	404
0Safe_safe_TMMA_227963.2666	62
0Safe_safe_TMMA_227963.2752	9
0Safe_safe_TMMA_227963.2891	488
0Safe_safe_TMMA_227963.2908	6
0Safe_safe_TMMA_227963.2910	1
0Safe_safe_TMMB_227963.3001	578
0Safe_safe_TMMB_227963.3002	863
0Safe_safe_TMMB_227963.3003	496
0Safe_safe_TMMB_227963.3004	157
0Safe_safe_TMMB_227963.3005	389
0Safe_safe_TMMB_227963.3006	548
0Safe_safe_TMMB_227963.3007	551
0Safe_safe_TMMB_227963.3008	335
0Safe_safe_TMMB_227963.3009	556
0Safe_safe_TMMB_227963.3010	989
0Safe_safe_TMMB_227963.3011	583
0Safe_safe_TMMB_227963.3012	512
0Safe_safe_TMMB_227963.3013	497
0Safe_safe_TMMB_227963.3014	880
0Safe_safe_TMMB_227963.3015	625
0Safe_safe_TMMB_227963.3016	600
0Safe_safe_TMMB_227963.3017	186
0Safe_safe_TMMB_227963.3018	352
0Safe_safe_TMMB_227963.3019	436
0Safe_safe_TMMB_227963.3020	587
0Safe_safe_TMMB_227963.3021	495
0Safe_safe_TMMB_227963.3022	451
0Safe_safe_TMMB_227963.3023	526
0Safe_safe_TMMB_227963.3024	590
0Safe_safe_TMMB_227963.3025	184
0Safe_safe_TMMB_227963.3026	216
0Safe_safe_TMMB_227963.3027	95
0Safe_safe_TMMB_227963.3028	329
0Safe_safe_TMMB_227963.3029	450
0Safe_safe_TMMB_227963.3030	200
0Safe_safe_TMMB_227963.3031	549
0Safe_safe_TMMB_227963.3032	674
0Safe_safe_TMMB_227963.3033	565
0Safe_safe_TMMB_227963.3034	1112
0Safe_safe_TMMB_227963.3035	569
0Safe_safe_TMMB_227963.3036	939
0Safe_safe_TMMB_227963.3037	618
0Safe_safe_TMMB_227963.3038	518
0Safe_safe_TMMB_227963.3039	1131
0Safe_safe_TMMB_227963.3040	130
0Safe_safe_TMMB_227963.3041	536
0Safe_safe_TMMB_227963.3042	440
0Safe_safe_TMMB_227963.3043	243
0Safe_safe_TMMB_227963.3044	383
0Safe_safe_TMMB_227963.3045	824
0Safe_safe_TMMB_227963.3046	355
0Safe_safe_TMMB_227963.3047	174
0Safe_safe_TMMB_227963.3048	671
0Safe_safe_TMMB_227963.3049	823
0Safe_safe_TMMB_227963.3050	551
0Safe_safe_TMMB_227963.3051	360
0Safe_safe_TMMB_227963.3052	189
0Safe_safe_TMMB_227963.3053	620
0Safe_safe_TMMB_227963.3054	401
0Safe_safe_TMMB_227963.3055	638
0Safe_safe_TMMB_227963.3056	1015
0Safe_safe_TMMB_227963.3057	460
0Safe_safe_TMMB_227963.3058	907
0Safe_safe_TMMB_227963.3059	446
0Safe_safe_TMMB_227963.3060	243
0Safe_safe_TMMB_227963.3061	235
0Safe_safe_TMMB_227963.3062	184
0Safe_safe_TMMB_227963.3063	274
0Safe_safe_TMMB_227963.3064	596
0Safe_safe_TMMB_227963.3065	430
0Safe_safe_TMMB_227963.3066	427
0Safe_safe_TMMB_227963.3067	951
0Safe_safe_TMMB_227963.3068	753
0Safe_safe_TMMB_227963.3069	595
0Safe_safe_TMMB_227963.3070	433
0Safe_safe_TMMB_227963.3071	215
0Safe_safe_TMMB_227963.3072	494
0Safe_safe_TMMB_227963.3073	321
0Safe_safe_TMMB_227963.3074	715
0Safe_safe_TMMB_227963.3075	275
0Safe_safe_TMMB_227963.3076	708
0Safe_safe_TMMB_227963.3077	310
0Safe_safe_TMMB_227963.3078	574
0Safe_safe_TMMB_227963.3079	419
0Safe_safe_TMMB_227963.3080	418
0Safe_safe_TMMB_227963.3081	301
0Safe_safe_TMMB_227963.3082	535
0Safe_safe_TMMB_227963.3083	645
0Safe_safe_TMMB_227963.3084	726
0Safe_safe_TMMB_227963.3085	149
0Safe_safe_TMMB_227963.3086	360
0Safe_safe_TMMB_227963.3087	179
0Safe_safe_TMMB_227963.3088	578
0Safe_safe_TMMB_227963.3089	543
0Safe_safe_TMMB_227963.3090	231
0Safe_safe_TMMB_227963.3091	750
0Safe_safe_TMMB_227963.3092	995
0Safe_safe_TMMB_227963.3093	839
0Safe_safe_TMMB_227963.3094	359
0Safe_safe_TMMB_227963.3095	323
0Safe_safe_TMMB_227963.3096	336
0Safe_safe_TMMB_227963.3097	770
0Safe_safe_TMMB_227963.3098	426
0Safe_safe_TMMB_227963.3099	835
0Safe_safe_TMMB_227963.3100	250
0Safe_safe_TMMB_227963.3101	1157
0Safe_safe_TMMB_227963.3102	372
0Safe_safe_TMMB_227963.3103	648
0Safe_safe_TMMB_227963.3104	1276
0Safe_safe_TMMB_227963.3105	144
0Safe_safe_TMMB_227963.3106	425
0Safe_safe_TMMB_227963.3107	12
0Safe_safe_TMMB_227963.3108	473
0Safe_safe_TMMB_227963.3110	378
0Safe_safe_TMMB_227963.3111	345
0Safe_safe_TMMB_227963.3112	688
0Safe_safe_TMMB_227963.3113	608
0Safe_safe_TMMB_227963.3114	661
0Safe_safe_TMMB_227963.3115	840
0Safe_safe_TMMB_227963.3116	248
0Safe_safe_TMMB_227963.3117	151
0Safe_safe_TMMB_227963.3118	674
0Safe_safe_TMMB_227963.3119	211
0Safe_safe_TMMB_227963.3120	1093
0Safe_safe_TMMB_227963.3121	582
0Safe_safe_TMMB_227963.3122	1049
0Safe_safe_TMMB_227963.3123	567
0Safe_safe_TMMB_227963.3124	364
0Safe_safe_TMMB_227963.3125	575
0Safe_safe_TMMB_227963.3126	262
0Safe_safe_TMMB_227963.3127	753
0Safe_safe_TMMB_227963.3128	411
0Safe_safe_TMMB_227963.3129	898
0Safe_safe_TMMB_227963.3130	506
0Safe_safe_TMMB_227963.3131	58
0Safe_safe_TMMB_227963.3132	645
0Safe_safe_TMMB_227963.3133	829
0Safe_safe_TMMB_227963.3134	85
0Safe_safe_TMMB_227963.3135	1000
0Safe_safe_TMMB_227963.3136	922
0Safe_safe_TMMB_227963.3137	493
0Safe_safe_TMMB_227963.3138	357
0Safe_safe_TMMB_227963.3139	714
0Safe_safe_TMMB_227963.3140	563
0Safe_safe_TMMB_227963.3141	262
0Safe_safe_TMMB_227963.3142	799
0Safe_safe_TMMB_227963.3143	571
0Safe_safe_TMMB_227963.3144	354
0Safe_safe_TMMB_227963.3145	588
0Safe_safe_TMMB_227963.3146	679
0Safe_safe_TMMB_227963.3147	331
0Safe_safe_TMMB_227963.3148	484
0Safe_safe_TMMB_227963.3149	344
0Safe_safe_TMMB_227963.3150	446
0Safe_safe_TMMB_227963.3151	340
0Safe_safe_TMMB_227963.3152	422
0Safe_safe_TMMB_227963.3153	499
0Safe_safe_TMMB_227963.3154	402
0Safe_safe_TMMB_227963.3155	388
0Safe_safe_TMMB_227963.3156	460
0Safe_safe_TMMB_227963.3157	664
0Safe_safe_TMMB_227963.3158	959
0Safe_safe_TMMB_227963.3159	400
0Safe_safe_TMMB_227963.3160	254
0Safe_safe_TMMB_227963.3161	619
0Safe_safe_TMMB_227963.3162	307
0Safe_safe_TMMB_227963.3163	179
0Safe_safe_TMMB_227963.3164	748
0Safe_safe_TMMB_227963.3165	653
0Safe_safe_TMMB_227963.3166	755
0Safe_safe_TMMB_227963.3167	657
0Safe_safe_TMMB_227963.3168	600
0Safe_safe_TMMB_227963.3169	345
0Safe_safe_TMMB_227963.3170	572
0Safe_safe_TMMB_227963.3171	378
0Safe_safe_TMMB_227963.3172	381
0Safe_safe_TMMB_227963.3173	396
0Safe_safe_TMMB_227963.3174	440
0Safe_safe_TMMB_227963.3175	579
0Safe_safe_TMMB_227963.3176	1169
0Safe_safe_TMMB_227963.3177	409
0Safe_safe_TMMB_227963.3178	617
0Safe_safe_TMMB_227963.3179	251
0Safe_safe_TMMB_227963.3180	921
0Safe_safe_TMMB_227963.3181	807
0Safe_safe_TMMB_227963.3182	457
0Safe_safe_TMMB_227963.3183	303
0Safe_safe_TMMB_227963.3184	1549
0Safe_safe_TMMB_227963.3185	933
0Safe_safe_TMMB_227963.3186	430
0Safe_safe_TMMB_227963.3187	570
0Safe_safe_TMMB_227963.3188	684
0Safe_safe_TMMB_227963.3189	555
0Safe_safe_TMMB_227963.3190	410
0Safe_safe_TMMB_227963.3191	397
0Safe_safe_TMMB_227963.3192	991
0Safe_safe_TMMB_227963.3193	354
0Safe_safe_TMMB_227963.3194	1342
0Safe_safe_TMMB_227963.3195	469
0Safe_safe_TMMB_227963.3196	361
0Safe_safe_TMMB_227963.3197	342
0Safe_safe_TMMB_227963.3198	320
0Safe_safe_TMMB_227963.3199	1111
0Safe_safe_TMMB_227963.3200	337
0Safe_safe_TMMB_227963.3201	464
0Safe_safe_TMMB_227963.3202	599
0Safe_safe_TMMB_227963.3203	462
0Safe_safe_TMMB_227963.3204	702
0Safe_safe_TMMB_227963.3205	465
0Safe_safe_TMMB_227963.3206	290
0Safe_safe_TMMB_227963.3207	688
0Safe_safe_TMMB_227963.3208	1353
0Safe_safe_TMMB_227963.3209	611
0Safe_safe_TMMB_227963.3210	551
0Safe_safe_TMMB_227963.3211	585
0Safe_safe_TMMB_227963.3212	557
0Safe_safe_TMMB_227963.3213	1308
0Safe_safe_TMMB_227963.3214	428
0Safe_safe_TMMB_227963.3215	347
0Safe_safe_TMMB_227963.3216	164
0Safe_safe_TMMB_227963.3217	548
0Safe_safe_TMMB_227963.3218	393
0Safe_safe_TMMB_227963.3219	1513
0Safe_safe_TMMB_227963.3220	1369
0Safe_safe_TMMB_227963.3221	573
0Safe_safe_TMMB_227963.3222	897
0Safe_safe_TMMB_227963.3223	1161
0Safe_safe_TMMB_227963.3224	287
0Safe_safe_TMMB_227963.3225	373
0Safe_safe_TMMB_227963.3226	153
0Safe_safe_TMMB_227963.3227	537
0Safe_safe_TMMB_227963.3228	761
0Safe_safe_TMMB_227963.3229	1262
0Safe_safe_TMMB_227963.3230	415
0Safe_safe_TMMB_227963.3231	336
0Safe_safe_TMMB_227963.3232	879
0Safe_safe_TMMB_227963.3233	97
0Safe_safe_TMMB_227963.3234	1143
0Safe_safe_TMMB_227963.3235	695
0Safe_safe_TMMB_227963.3236	898
0Safe_safe_TMMB_227963.3237	714
0Safe_safe_TMMB_227963.3238	234
0Safe_safe_TMMB_227963.3239	661
0Safe_safe_TMMB_227963.3240	547
0Safe_safe_TMMB_227963.3241	599
0Safe_safe_TMMB_227963.3242	481
0Safe_safe_TMMB_227963.3243	1169
0Safe_safe_TMMB_227963.3244	129
0Safe_safe_TMMB_227963.3245	602
0Safe_safe_TMMB_227963.3246	128
0Safe_safe_TMMB_227963.3247	703
0Safe_safe_TMMB_227963.3248	84
0Safe_safe_TMMB_227963.3249	1075
0Safe_safe_TMMB_227963.3250	559
0Safe_safe_TMMB_227963.3251	265
0Safe_safe_TMMB_227963.3252	770
0Safe_safe_TMMB_227963.3253	501
0Safe_safe_TMMB_227963.3254	204
0Safe_safe_TMMB_227963.3255	62
0Safe_safe_TMMB_227963.3256	279
0Safe_safe_TMMB_227963.3257	433
0Safe_safe_TMMB_227963.3259	1402
0Safe_safe_TMMB_227963.3260	412
0Safe_safe_TMMB_227963.3261	813
0Safe_safe_TMMB_227963.3262	656
0Safe_safe_TMMB_227963.3264	792
0Safe_safe_TMMB_227963.3265	513
0Safe_safe_TMMB_227963.3266	488
0Safe_safe_TMMB_227963.3267	359
0Safe_safe_TMMB_227963.3268	580
0Safe_safe_TMMB_227963.3269	471
0Safe_safe_TMMB_227963.3270	382
0Safe_safe_TMMB_227963.3271	1149
0Safe_safe_TMMB_227963.3272	824
0Safe_safe_TMMB_227963.3273	24
0Safe_safe_TMMB_227963.3274	501
0Safe_safe_TMMB_227963.3275	918
0Safe_safe_TMMB_227963.3276	1081
0Safe_safe_TMMB_227963.3277	398
0Safe_safe_TMMB_227963.3278	562
0Safe_safe_TMMB_227963.3279	461
0Safe_safe_TMMB_227963.3280	500
0Safe_safe_TMMB_227963.3281	291
0Safe_safe_TMMB_227963.3282	487
0Safe_safe_TMMB_227963.3283	409
0Safe_safe_TMMB_227963.3284	312
0Safe_safe_TMMB_227963.3285	513
0Safe_safe_TMMB_227963.3286	631
0Safe_safe_TMMB_227963.3287	764
0Safe_safe_TMMB_227963.3288	215
0Safe_safe_TMMB_227963.3289	270
0Safe_safe_TMMB_227963.3290	525
0Safe_safe_TMMB_227963.3291	162
0Safe_safe_TMMB_227963.3292	587
0Safe_safe_TMMB_227963.3293	875
0Safe_safe_TMMB_227963.3294	771
0Safe_safe_TMMB_227963.3295	984
0Safe_safe_TMMB_227963.3296	235
0Safe_safe_TMMB_227963.3297	688
0Safe_safe_TMMB_227963.3298	418
0Safe_safe_TMMB_227963.3299	610
0Safe_safe_TMMB_227963.3300	263
0Safe_safe_TMMB_227963.3301	669
0Safe_safe_TMMB_227963.3302	466
0Safe_safe_TMMB_227963.3303	229
0Safe_safe_TMMB_227963.3304	513
0Safe_safe_TMMB_227963.3305	434
0Safe_safe_TMMB_227963.3306	547
0Safe_safe_TMMB_227963.3307	883
0Safe_safe_TMMB_227963.3308	1065
0Safe_safe_TMMB_227963.3309	760
0Safe_safe_TMMB_227963.3310	1219
0Safe_safe_TMMB_227963.3311	273
0Safe_safe_TMMB_227963.3312	364
0Safe_safe_TMMB_227963.3313	709
0Safe_safe_TMMB_227963.3314	244
0Safe_safe_TMMB_227963.3315	21
0Safe_safe_TMMB_227963.3316	690
0Safe_safe_TMMB_227963.3317	1181
0Safe_safe_TMMB_227963.3318	566
0Safe_safe_TMMB_227963.3319	515
0Safe_safe_TMMB_227963.3320	508
0Safe_safe_TMMB_227963.3321	154
0Safe_safe_TMMB_227963.3322	708
0Safe_safe_TMMB_227963.3323	370
0Safe_safe_TMMB_227963.3324	1019
0Safe_safe_TMMB_227963.3325	471
0Safe_safe_TMMB_227963.3326	404
0Safe_safe_TMMB_227963.3327	272
0Safe_safe_TMMB_227963.3328	184
0Safe_safe_TMMB_227963.3329	365
0Safe_safe_TMMB_227963.3330	675
0Safe_safe_TMMB_227963.3331	458
0Safe_safe_TMMB_227963.3332	1030
0Safe_safe_TMMB_227963.3333	551
0Safe_safe_TMMB_227963.3334	807
0Safe_safe_TMMB_227963.3335	1027
0Safe_safe_TMMB_227963.3336	397
0Safe_safe_TMMB_227963.3337	1690
0Safe_safe_TMMB_227963.3338	583
0Safe_safe_TMMB_227963.3339	315
0Safe_safe_TMMB_227963.3340	561
0Safe_safe_TMMB_227963.3341	414
0Safe_safe_TMMB_227963.3342	484
0Safe_safe_TMMB_227963.3343	468
0Safe_safe_TMMB_227963.3344	359
0Safe_safe_TMMB_227963.3345	657
0Safe_safe_TMMB_227963.3346	219
0Safe_safe_TMMB_227963.3347	1020
0Safe_safe_TMMB_227963.3348	643
0Safe_safe_TMMB_227963.3349	482
0Safe_safe_TMMB_227963.3350	220
0Safe_safe_TMMB_227963.3351	367
0Safe_safe_TMMB_227963.3352	432
0Safe_safe_TMMB_227963.3353	475
0Safe_safe_TMMB_227963.3354	280
0Safe_safe_TMMB_227963.3355	303
0Safe_safe_TMMB_227963.3356	604
0Safe_safe_TMMB_227963.3357	570
0Safe_safe_TMMB_227963.3358	501
0Safe_safe_TMMB_227963.3359	274
0Safe_safe_TMMB_227963.3360	899
0Safe_safe_TMMB_227963.3361	323
0Safe_safe_TMMB_227963.3362	589
0Safe_safe_TMMB_227963.3363	498
0Safe_safe_TMMB_227963.3364	412
0Safe_safe_TMMB_227963.3365	31
0Safe_safe_TMMB_227963.3366	699
0Safe_safe_TMMB_227963.3367	1044
0Safe_safe_TMMB_227963.3368	550
0Safe_safe_TMMB_227963.3369	408
0Safe_safe_TMMB_227963.3370	309
0Safe_safe_TMMB_227963.3371	1035
0Safe_safe_TMMB_227963.3372	1082
0Safe_safe_TMMB_227963.3373	488
0Safe_safe_TMMB_227963.3374	248
0Safe_safe_TMMB_227963.3375	787
0Safe_safe_U1A_227963.6391	229
0Safe_safe_U1A_227963.6480	1161
0Safe_safe_U1B_227963.404	1065
0Safe_safe_U2A_227963.1568	48
0Safe_safe_U2A_227963.1702	669
0Safe_safe_U2B_227963.1367	55
0Safe_safe_U2B_227963.1381	513
ENSMUSG00000000184_Ccnd2_ACOCB_167319.8	1
ENSMUSG00000000194_Gpr107_TMMA_23943.2	2
ENSMUSG00000000214_Th_ACOCB_174939.7	1
ENSMUSG00000000223_Drp2_TMMB_187199.1	761
ENSMUSG00000000223_Drp2_TMMB_187200.2	161
ENSMUSG00000000223_Drp2_TMMB_187201.3	818
ENSMUSG00000000223_Drp2_TMMB_187202.4	183
ENSMUSG00000000223_Drp2_TMMB_187203.5	568
ENSMUSG00000000223_Drp2_TMMB_187204.6	612
ENSMUSG00000000223_Drp2_TMMB_187205.7	1165
ENSMUSG00000000223_Drp2_TMMB_187206.8	505
ENSMUSG00000000223_Drp2_TMMB_187207.9	663
ENSMUSG00000000223_Drp2_TMMB_187208.10	242
ENSMUSG00000000282_Mnt_ACOCB_57839.3	2
ENSMUSG00000000282_Mnt_ACOCB_57844.8	1
ENSMUSG00000000290_Itgb2_ACOCB_152934.3	2
ENSMUSG00000000295_Hddc2_TMMB_7134.1	518
ENSMUSG00000000295_Hddc2_TMMB_7135.2	602
ENSMUSG00000000295_Hddc2_TMMB_7136.3	580
ENSMUSG00000000295_Hddc2_TMMB_7137.4	732
ENSMUSG00000000295_Hddc2_TMMB_7138.5	857
ENSMUSG00000000295_Hddc2_TMMB_7139.6	334
ENSMUSG00000000295_Hddc2_TMMB_7140.7	305
ENSMUSG00000000295_Hddc2_TMMB_7141.8	389
ENSMUSG00000000295_Hddc2_TMMB_7142.9	558
ENSMUSG00000000295_Hddc2_TMMB_7143.10	380
ENSMUSG00000000326_Comt_ACOCB_3918.5	1
ENSMUSG00000000326_Comt_ACOCB_3921.8	1
ENSMUSG00000000359_Rem1_TMMA_29931.10	14
ENSMUSG00000000385_Tmprss2_ACOCB_62903.3	1
ENSMUSG00000000385_Tmprss2_ACOCB_62906.6	1
ENSMUSG00000000385_Tmprss2_ACOCB_62907.7	2
ENSMUSG00000000416_Cttnbp2_TMMB_40785.1	196
ENSMUSG00000000416_Cttnbp2_TMMB_40786.2	843
ENSMUSG00000000416_Cttnbp2_TMMB_40787.3	607
ENSMUSG00000000416_Cttnbp2_TMMB_40788.4	495
ENSMUSG00000000416_Cttnbp2_TMMB_40789.5	266
ENSMUSG00000000416_Cttnbp2_TMMB_40790.6	710
ENSMUSG00000000416_Cttnbp2_TMMB_40791.7	636
ENSMUSG00000000416_Cttnbp2_TMMB_40792.8	144
ENSMUSG00000000416_Cttnbp2_TMMB_40793.9	820
ENSMUSG00000000416_Cttnbp2_TMMB_40794.10	724
ENSMUSG00000000544_Gpa33_U2A_77348.7	46
ENSMUSG00000000555_Itga5_ACOCB_161769.10	1
ENSMUSG00000000579_Dynlt1c_TMMB_103255.5	223
ENSMUSG00000000579_Dynlt1c_TMMB_103258.8	263
ENSMUSG00000000579_Dynlt1c_TMMB_103259.9	109
ENSMUSG00000000579_Dynlt1c_TMMB_103260.10	223
ENSMUSG00000000605_Clcn4-2_MPB_37825.9	2
ENSMUSG00000000711_Rab5b_TMMB_16028.1	489
ENSMUSG00000000711_Rab5b_TMMB_16029.2	490
ENSMUSG00000000711_Rab5b_TMMB_16030.3	557
ENSMUSG00000000711_Rab5b_TMMB_16031.4	994
ENSMUSG00000000711_Rab5b_TMMB_16032.5	244
ENSMUSG00000000711_Rab5b_TMMB_16033.6	996
ENSMUSG00000000711_Rab5b_TMMB_16034.7	402
ENSMUSG00000000711_Rab5b_TMMB_16035.8	88
ENSMUSG00000000711_Rab5b_TMMB_16036.9	1552
ENSMUSG00000000711_Rab5b_TMMB_16037.10	1552
ENSMUSG00000000743_Chmp1a_TMMB_217575.1	1043
ENSMUSG00000000743_Chmp1a_TMMB_217576.2	521
ENSMUSG00000000743_Chmp1a_TMMB_217577.3	540
ENSMUSG00000000743_Chmp1a_TMMB_217578.4	585
ENSMUSG00000000743_Chmp1a_TMMB_217579.5	568
ENSMUSG00000000743_Chmp1a_TMMB_217580.6	197
ENSMUSG00000000743_Chmp1a_TMMB_217581.7	685
ENSMUSG00000000743_Chmp1a_TMMB_217582.8	494
ENSMUSG00000000743_Chmp1a_TMMB_217583.9	141
ENSMUSG00000000743_Chmp1a_TMMB_217584.10	565
ENSMUSG00000000759_Tubgcp3_ACOCB_74011.8	1
ENSMUSG00000000759_Tubgcp3_ACOCB_74012.9	1
ENSMUSG00000000759_Tubgcp3_ACOCB_74013.10	1
ENSMUSG00000000869_Il4_ACOCB_209323.2	1
ENSMUSG00000000869_Il4_ACOCB_209331.10	1
ENSMUSG00000000884_Gnb1l_TMMB_40025.1	211
ENSMUSG00000000884_Gnb1l_TMMB_40026.2	96
ENSMUSG00000000884_Gnb1l_TMMB_40027.3	66
ENSMUSG00000000884_Gnb1l_TMMB_40028.4	40
ENSMUSG00000000884_Gnb1l_TMMB_40029.5	39
ENSMUSG00000000884_Gnb1l_TMMB_40030.6	93
ENSMUSG00000000884_Gnb1l_TMMB_40031.7	803
ENSMUSG00000000884_Gnb1l_TMMB_40032.8	206
ENSMUSG00000000884_Gnb1l_TMMB_40033.9	171
ENSMUSG00000000884_Gnb1l_TMMB_40034.10	157
ENSMUSG00000000957_Mmp14_ACOCB_76360.8	1
ENSMUSG00000000959_Oxa1l_TMMB_76373.1	176
ENSMUSG00000000959_Oxa1l_TMMB_76374.2	478
ENSMUSG00000000959_Oxa1l_TMMB_76375.3	208
ENSMUSG00000000959_Oxa1l_TMMB_76376.4	505
ENSMUSG00000000959_Oxa1l_TMMB_76377.5	337
ENSMUSG00000000959_Oxa1l_TMMB_76378.6	98
ENSMUSG00000000959_Oxa1l_TMMB_76379.7	186
ENSMUSG00000000959_Oxa1l_TMMB_76380.8	286
ENSMUSG00000000959_Oxa1l_TMMB_76381.9	301
ENSMUSG00000000959_Oxa1l_TMMB_76382.10	112
ENSMUSG00000001056_Nhp2_TMMB_206544.1	15
ENSMUSG00000001056_Nhp2_TMMB_206545.2	348
ENSMUSG00000001056_Nhp2_TMMB_206546.3	136
ENSMUSG00000001056_Nhp2_TMMB_206547.4	67
ENSMUSG00000001056_Nhp2_TMMB_206548.5	13
ENSMUSG00000001056_Nhp2_TMMB_206550.7	155
ENSMUSG00000001056_Nhp2_TMMB_206551.8	25
ENSMUSG00000001056_Nhp2_TMMB_206552.9	19
ENSMUSG00000001056_Nhp2_TMMB_206553.10	61
ENSMUSG00000001157_Gmcl1_ACOCB_9601.6	1
ENSMUSG00000001175_Calm1_MU2B_178384.1	20
ENSMUSG00000001247_Lsr_TMMA_32041.8	5
ENSMUSG00000001305_Rrp15_TMMB_71016.1	647
ENSMUSG00000001305_Rrp15_TMMB_71017.2	675
ENSMUSG00000001305_Rrp15_TMMB_71018.3	113
ENSMUSG00000001305_Rrp15_TMMB_71019.4	176
ENSMUSG00000001305_Rrp15_TMMB_71020.5	189
ENSMUSG00000001305_Rrp15_TMMB_71021.6	200
ENSMUSG00000001305_Rrp15_TMMB_71022.7	216
ENSMUSG00000001305_Rrp15_TMMB_71023.8	155
ENSMUSG00000001305_Rrp15_TMMB_71024.9	100
ENSMUSG00000001305_Rrp15_TMMB_71025.10	242
ENSMUSG00000001313_Rnd2_TMMB_214595.1	375
ENSMUSG00000001313_Rnd2_TMMB_214596.2	736
ENSMUSG00000001313_Rnd2_TMMB_214597.3	1759
ENSMUSG00000001313_Rnd2_TMMB_214598.4	509
ENSMUSG00000001313_Rnd2_TMMB_214599.5	951
ENSMUSG00000001313_Rnd2_TMMB_214600.6	328
ENSMUSG00000001313_Rnd2_TMMB_214601.7	331
ENSMUSG00000001313_Rnd2_TMMB_214602.8	647
ENSMUSG00000001313_Rnd2_TMMB_214603.9	1162
ENSMUSG00000001313_Rnd2_TMMB_214604.10	563
ENSMUSG00000001417_Rhbg_TMMA_158420.10	1
ENSMUSG00000001440_Kpnb1_TMMB_184425.1	6
ENSMUSG00000001440_Kpnb1_TMMB_184426.2	2
ENSMUSG00000001440_Kpnb1_TMMB_184428.4	14
ENSMUSG00000001440_Kpnb1_TMMB_184429.5	123
ENSMUSG00000001440_Kpnb1_TMMB_184430.6	12
ENSMUSG00000001440_Kpnb1_TMMB_184431.7	18
ENSMUSG00000001440_Kpnb1_TMMB_184432.8	2
ENSMUSG00000001482_Def8_ACOCB_65569.3	1
ENSMUSG00000001525_Tubb5_ACOCB_127330.5	1
ENSMUSG00000001525_Tubb5_ACOCB_127331.6	1
ENSMUSG00000001588_Acap1_TMMB_206033.1	333
ENSMUSG00000001588_Acap1_TMMB_206034.2	561
ENSMUSG00000001588_Acap1_TMMB_206036.4	678
ENSMUSG00000001588_Acap1_TMMB_206037.5	577
ENSMUSG00000001588_Acap1_TMMB_206038.6	679
ENSMUSG00000001588_Acap1_TMMB_206039.7	433
ENSMUSG00000001588_Acap1_TMMB_206040.8	512
ENSMUSG00000001588_Acap1_TMMB_206041.9	549
ENSMUSG00000001588_Acap1_TMMB_206042.10	777
ENSMUSG00000001622_Csn3_U2A_103164.4	66
ENSMUSG00000001663_Gstt1_MU2B_212596.2	12
ENSMUSG00000001666_Ddt_TMMB_81143.2	261
ENSMUSG00000001666_Ddt_TMMB_81144.3	2434
ENSMUSG00000001666_Ddt_TMMB_81145.4	492
ENSMUSG00000001666_Ddt_TMMB_81146.5	318
ENSMUSG00000001666_Ddt_TMMB_81148.7	687
ENSMUSG00000001666_Ddt_TMMB_81149.8	498
ENSMUSG00000001666_Ddt_TMMB_81150.9	2148
ENSMUSG00000001666_Ddt_TMMB_81151.10	292
ENSMUSG00000001741_Il16_U2A_202106.7	8
ENSMUSG00000001804_Dsg4_TMMB_209102.1	384
ENSMUSG00000001804_Dsg4_TMMB_209103.2	765
ENSMUSG00000001804_Dsg4_TMMB_209104.3	1072
ENSMUSG00000001804_Dsg4_TMMB_209105.4	575
ENSMUSG00000001804_Dsg4_TMMB_209106.5	479
ENSMUSG00000001804_Dsg4_TMMB_209107.6	408
ENSMUSG00000001804_Dsg4_TMMB_209108.7	620
ENSMUSG00000001804_Dsg4_TMMB_209109.8	252
ENSMUSG00000001804_Dsg4_TMMB_209110.9	456
ENSMUSG00000001804_Dsg4_TMMB_209111.10	157
ENSMUSG00000001819_Hoxd13_ACOCB_64996.10	1
ENSMUSG00000001844_Zdhhc4_TMMB_98842.1	309
ENSMUSG00000001844_Zdhhc4_TMMB_98843.2	347
ENSMUSG00000001844_Zdhhc4_TMMB_98844.3	398
ENSMUSG00000001844_Zdhhc4_TMMB_98845.4	869
ENSMUSG00000001844_Zdhhc4_TMMB_98846.5	881
ENSMUSG00000001844_Zdhhc4_TMMB_98847.6	981
ENSMUSG00000001844_Zdhhc4_TMMB_98848.7	259
ENSMUSG00000001844_Zdhhc4_TMMB_98849.8	921
ENSMUSG00000001844_Zdhhc4_TMMB_98850.9	1452
ENSMUSG00000001844_Zdhhc4_TMMB_98851.10	702
ENSMUSG00000001864_Aif1l_TMMB_157901.1	582
ENSMUSG00000001864_Aif1l_TMMB_157902.2	627
ENSMUSG00000001864_Aif1l_TMMB_157903.3	694
ENSMUSG00000001864_Aif1l_TMMB_157904.4	662
ENSMUSG00000001864_Aif1l_TMMB_157905.5	347
ENSMUSG00000001864_Aif1l_TMMB_157906.6	268
ENSMUSG00000001864_Aif1l_TMMB_157907.7	503
ENSMUSG00000001864_Aif1l_TMMB_157908.8	384
ENSMUSG00000001864_Aif1l_TMMB_157909.9	851
ENSMUSG00000001864_Aif1l_TMMB_157910.10	552
ENSMUSG00000001870_Ltbp1_ACOCB_15160.7	1
ENSMUSG00000001870_Ltbp1_ACOCB_15162.9	1
ENSMUSG00000001909_Trmt1_TMMA_139348.2	79
ENSMUSG00000001909_Trmt1_TMMA_139355.9	3
ENSMUSG00000001983_Taco1_TMMB_147183.1	696
ENSMUSG00000001983_Taco1_TMMB_147184.2	522
ENSMUSG00000001983_Taco1_TMMB_147185.3	913
ENSMUSG00000001983_Taco1_TMMB_147186.4	627
ENSMUSG00000001983_Taco1_TMMB_147187.5	485
ENSMUSG00000001983_Taco1_TMMB_147188.6	319
ENSMUSG00000001983_Taco1_TMMB_147189.7	430
ENSMUSG00000001983_Taco1_TMMB_147190.8	745
ENSMUSG00000001983_Taco1_TMMB_147191.9	733
ENSMUSG00000001983_Taco1_TMMB_147192.10	839
ENSMUSG00000002100_Mybpc3_TMMB_40245.1	957
ENSMUSG00000002100_Mybpc3_TMMB_40246.2	374
ENSMUSG00000002100_Mybpc3_TMMB_40247.3	611
ENSMUSG00000002100_Mybpc3_TMMB_40248.4	222
ENSMUSG00000002100_Mybpc3_TMMB_40249.5	1039
ENSMUSG00000002100_Mybpc3_TMMB_40250.6	1034
ENSMUSG00000002100_Mybpc3_TMMB_40251.7	570
ENSMUSG00000002100_Mybpc3_TMMB_40252.8	1229
ENSMUSG00000002100_Mybpc3_TMMB_40253.9	1058
ENSMUSG00000002100_Mybpc3_TMMB_40254.10	1501
ENSMUSG00000002108_Nr1h3_ACOCB_40293.9	2
ENSMUSG00000002233_Rhoc_ACOCB_197020.9	1
ENSMUSG00000002257_Def6_ACOCB_83504.1	1
ENSMUSG00000002308_Cd320_TMMB_127619.1	407
ENSMUSG00000002308_Cd320_TMMB_127620.2	458
ENSMUSG00000002308_Cd320_TMMB_127621.3	289
ENSMUSG00000002308_Cd320_TMMB_127622.4	279
ENSMUSG00000002308_Cd320_TMMB_127623.5	284
ENSMUSG00000002308_Cd320_TMMB_127624.6	412
ENSMUSG00000002308_Cd320_TMMB_127625.7	140
ENSMUSG00000002308_Cd320_TMMB_127626.8	711
ENSMUSG00000002308_Cd320_TMMB_127627.9	216
ENSMUSG00000002308_Cd320_TMMB_127628.10	518
ENSMUSG00000002319_Ipo4_TMMB_212496.1	131
ENSMUSG00000002319_Ipo4_TMMB_212497.2	352
ENSMUSG00000002319_Ipo4_TMMB_212498.3	374
ENSMUSG00000002319_Ipo4_TMMB_212499.4	279
ENSMUSG00000002319_Ipo4_TMMB_212500.5	234
ENSMUSG00000002319_Ipo4_TMMB_212501.6	260
ENSMUSG00000002319_Ipo4_TMMB_212502.7	363
ENSMUSG00000002319_Ipo4_TMMB_212503.8	73
ENSMUSG00000002319_Ipo4_TMMB_212504.9	379
ENSMUSG00000002319_Ipo4_TMMB_212505.10	644
ENSMUSG00000002342_Tmem161a_TMMB_62131.1	658
ENSMUSG00000002342_Tmem161a_TMMB_62132.2	904
ENSMUSG00000002342_Tmem161a_TMMB_62133.3	448
ENSMUSG00000002342_Tmem161a_TMMB_62134.4	197
ENSMUSG00000002342_Tmem161a_TMMB_62135.5	1033
ENSMUSG00000002342_Tmem161a_TMMB_62136.6	619
ENSMUSG00000002342_Tmem161a_TMMB_62137.7	974
ENSMUSG00000002342_Tmem161a_TMMB_62138.8	858
ENSMUSG00000002342_Tmem161a_TMMB_62139.9	722
ENSMUSG00000002342_Tmem161a_TMMB_62140.10	707
ENSMUSG00000002346_Slc25a42_TMMB_10456.1	877
ENSMUSG00000002346_Slc25a42_TMMB_10457.2	941
ENSMUSG00000002346_Slc25a42_TMMB_10458.3	618
ENSMUSG00000002346_Slc25a42_TMMB_10459.4	792
ENSMUSG00000002346_Slc25a42_TMMB_10460.5	649
ENSMUSG00000002346_Slc25a42_TMMB_10461.6	103
ENSMUSG00000002346_Slc25a42_TMMB_10462.7	780
ENSMUSG00000002346_Slc25a42_TMMB_10463.8	69
ENSMUSG00000002346_Slc25a42_TMMB_10464.9	678
ENSMUSG00000002346_Slc25a42_TMMB_10465.10	764
ENSMUSG00000002372_Ranbp3_TMMB_35557.1	461
ENSMUSG00000002372_Ranbp3_TMMB_35558.2	384
ENSMUSG00000002372_Ranbp3_TMMB_35559.3	230
ENSMUSG00000002372_Ranbp3_TMMB_35560.4	428
ENSMUSG00000002372_Ranbp3_TMMB_35561.5	255
ENSMUSG00000002372_Ranbp3_TMMB_35562.6	185
ENSMUSG00000002372_Ranbp3_TMMB_35563.7	291
ENSMUSG00000002372_Ranbp3_TMMB_35564.8	434
ENSMUSG00000002372_Ranbp3_TMMB_35565.9	578
ENSMUSG00000002372_Ranbp3_TMMB_35566.10	440
ENSMUSG00000002416_Ndufb2_ACOCB_106048.9	1
ENSMUSG00000002459_Rgs20_ACOCB_203864.6	1
ENSMUSG00000002603_Tgfb1_ACOCB_37760.4	1
ENSMUSG00000002661_Alkbh7_TMMB_214475.1	875
ENSMUSG00000002661_Alkbh7_TMMB_214476.2	302
ENSMUSG00000002661_Alkbh7_TMMB_214477.3	577
ENSMUSG00000002661_Alkbh7_TMMB_214478.4	630
ENSMUSG00000002661_Alkbh7_TMMB_214479.5	509
ENSMUSG00000002661_Alkbh7_TMMB_214480.6	863
ENSMUSG00000002661_Alkbh7_TMMB_214481.7	777
ENSMUSG00000002661_Alkbh7_TMMB_214482.8	179
ENSMUSG00000002661_Alkbh7_TMMB_214483.9	403
ENSMUSG00000002661_Alkbh7_TMMB_214484.10	650
ENSMUSG00000002733_Plekha3_TMMA_85000.7	3
ENSMUSG00000002767_Mrpl2_TMMB_167042.1	101
ENSMUSG00000002767_Mrpl2_TMMB_167043.2	289
ENSMUSG00000002767_Mrpl2_TMMB_167044.3	324
ENSMUSG00000002767_Mrpl2_TMMB_167045.4	2237
ENSMUSG00000002767_Mrpl2_TMMB_167046.5	84
ENSMUSG00000002767_Mrpl2_TMMB_167047.6	182
ENSMUSG00000002767_Mrpl2_TMMB_167048.7	429
ENSMUSG00000002767_Mrpl2_TMMB_167049.8	268
ENSMUSG00000002767_Mrpl2_TMMB_167050.9	59
ENSMUSG00000002767_Mrpl2_TMMB_167051.10	357
ENSMUSG00000002781_Tmem143_TMMB_99593.1	644
ENSMUSG00000002781_Tmem143_TMMB_99594.2	554
ENSMUSG00000002781_Tmem143_TMMB_99595.3	417
ENSMUSG00000002781_Tmem143_TMMB_99596.4	343
ENSMUSG00000002781_Tmem143_TMMB_99597.5	765
ENSMUSG00000002781_Tmem143_TMMB_99598.6	575
ENSMUSG00000002781_Tmem143_TMMB_99599.7	664
ENSMUSG00000002781_Tmem143_TMMB_99600.8	820
ENSMUSG00000002781_Tmem143_TMMB_99601.9	832
ENSMUSG00000002781_Tmem143_TMMB_99602.10	841
ENSMUSG00000002814_Top3a_ACOCB_40569.5	1
ENSMUSG00000002825_Qtrt1_TMMB_65727.1	436
ENSMUSG00000002825_Qtrt1_TMMB_65728.2	369
ENSMUSG00000002825_Qtrt1_TMMB_65729.3	899
ENSMUSG00000002825_Qtrt1_TMMB_65730.4	312
ENSMUSG00000002825_Qtrt1_TMMB_65731.5	204
ENSMUSG00000002825_Qtrt1_TMMB_65732.6	517
ENSMUSG00000002825_Qtrt1_TMMB_65733.7	936
ENSMUSG00000002825_Qtrt1_TMMB_65734.8	105
ENSMUSG00000002825_Qtrt1_TMMB_65735.9	269
ENSMUSG00000002825_Qtrt1_TMMB_65736.10	569
ENSMUSG00000002847_Pla1a_TMMB_16008.1	364
ENSMUSG00000002847_Pla1a_TMMB_16009.2	352
ENSMUSG00000002847_Pla1a_TMMB_16010.3	688
ENSMUSG00000002847_Pla1a_TMMB_16011.4	275
ENSMUSG00000002847_Pla1a_TMMB_16012.5	418
ENSMUSG00000002847_Pla1a_TMMB_16013.6	464
ENSMUSG00000002847_Pla1a_TMMB_16014.7	682
ENSMUSG00000002847_Pla1a_TMMB_16015.8	866
ENSMUSG00000002847_Pla1a_TMMB_16016.9	425
ENSMUSG00000002847_Pla1a_TMMB_16017.10	412
ENSMUSG00000002984_Tomm40_TMMB_203960.2	87
ENSMUSG00000002984_Tomm40_TMMB_203961.3	98
ENSMUSG00000002984_Tomm40_TMMB_203962.4	24
ENSMUSG00000002984_Tomm40_TMMB_203963.5	59
ENSMUSG00000002984_Tomm40_TMMB_203964.6	47
ENSMUSG00000002984_Tomm40_TMMB_203965.7	104
ENSMUSG00000002984_Tomm40_TMMB_203966.8	716
ENSMUSG00000002984_Tomm40_TMMB_203967.9	42
ENSMUSG00000002984_Tomm40_TMMB_203968.10	8
ENSMUSG00000002996_Hbp1_ACOCB_60204.10	1
ENSMUSG00000003037_Rab8a_ACOCB_12529.5	1
ENSMUSG00000003051_Elf3_GEB_189578.3	1
ENSMUSG00000003062_Stard3nl_TMMB_45235.1	782
ENSMUSG00000003062_Stard3nl_TMMB_45236.2	1021
ENSMUSG00000003062_Stard3nl_TMMB_45237.3	372
ENSMUSG00000003062_Stard3nl_TMMB_45238.4	695
ENSMUSG00000003062_Stard3nl_TMMB_45239.5	845
ENSMUSG00000003062_Stard3nl_TMMB_45240.6	880
ENSMUSG00000003062_Stard3nl_TMMB_45241.7	202
ENSMUSG00000003062_Stard3nl_TMMB_45242.8	1040
ENSMUSG00000003062_Stard3nl_TMMB_45243.9	581
ENSMUSG00000003062_Stard3nl_TMMB_45244.10	560
ENSMUSG00000003161_Sri_TMMB_93457.1	654
ENSMUSG00000003161_Sri_TMMB_93458.2	340
ENSMUSG00000003161_Sri_TMMB_93459.3	143
ENSMUSG00000003161_Sri_TMMB_93460.4	553
ENSMUSG00000003161_Sri_TMMB_93461.5	195
ENSMUSG00000003161_Sri_TMMB_93462.6	367
ENSMUSG00000003161_Sri_TMMB_93463.7	824
ENSMUSG00000003161_Sri_TMMB_93464.8	1015
ENSMUSG00000003161_Sri_TMMB_93465.9	490
ENSMUSG00000003161_Sri_TMMB_93466.10	589
ENSMUSG00000003178_Mical3_TMMB_9316.1	486
ENSMUSG00000003178_Mical3_TMMB_9317.2	701
ENSMUSG00000003178_Mical3_TMMB_9318.3	672
ENSMUSG00000003178_Mical3_TMMB_9319.4	232
ENSMUSG00000003178_Mical3_TMMB_9320.5	683
ENSMUSG00000003178_Mical3_TMMB_9321.6	111
ENSMUSG00000003178_Mical3_TMMB_9322.7	743
ENSMUSG00000003178_Mical3_TMMB_9323.8	482
ENSMUSG00000003178_Mical3_TMMB_9324.9	445
ENSMUSG00000003178_Mical3_TMMB_9325.10	222
ENSMUSG00000003190_Bcl2l12_ACOCB_67426.3	1
ENSMUSG00000003190_Bcl2l12_ACOCB_67430.7	1
ENSMUSG00000003227_Edar_ACOCB_186283.5	1
ENSMUSG00000003411_Rab3b_TMMA_123056.10	5
ENSMUSG00000003437_Paf1_TMMB_159993.1	17
ENSMUSG00000003437_Paf1_TMMB_159994.2	209
ENSMUSG00000003437_Paf1_TMMB_159995.3	1
ENSMUSG00000003437_Paf1_TMMB_159996.4	121
ENSMUSG00000003437_Paf1_TMMB_159997.5	8
ENSMUSG00000003437_Paf1_TMMB_159998.6	227
ENSMUSG00000003437_Paf1_TMMB_159999.7	236
ENSMUSG00000003437_Paf1_TMMB_160000.8	13
ENSMUSG00000003437_Paf1_TMMB_160001.9	61
ENSMUSG00000003437_Paf1_TMMB_160002.10	100
ENSMUSG00000003546_Klc4_TMMB_78780.1	728
ENSMUSG00000003546_Klc4_TMMB_78781.2	968
ENSMUSG00000003546_Klc4_TMMB_78782.3	304
ENSMUSG00000003546_Klc4_TMMB_78783.4	950
ENSMUSG00000003546_Klc4_TMMB_78784.5	940
ENSMUSG00000003546_Klc4_TMMB_78785.6	538
ENSMUSG00000003546_Klc4_TMMB_78786.7	658
ENSMUSG00000003546_Klc4_TMMB_78787.8	747
ENSMUSG00000003546_Klc4_TMMB_78788.9	937
ENSMUSG00000003546_Klc4_TMMB_78789.10	877
ENSMUSG00000003731_Kpna6_ACOCB_161203.3	1
ENSMUSG00000004032_Gstm5_ACOCB_138122.5	1
ENSMUSG00000004032_Gstm5_ACOCB_138123.6	1
ENSMUSG00000004035_Gstm7_ACOCB_138104.7	1
ENSMUSG00000004071_Cdip1_ACOCB_20288.7	1
ENSMUSG00000004096_Cwc15_GEB_70362.4	5
ENSMUSG00000004098_Col5a3_ACOCB_70343.5	1
ENSMUSG00000004100_Ppan_TMMB_5666.1	135
ENSMUSG00000004100_Ppan_TMMB_5667.2	93
ENSMUSG00000004100_Ppan_TMMB_5668.3	455
ENSMUSG00000004100_Ppan_TMMB_5670.5	2
ENSMUSG00000004100_Ppan_TMMB_5671.6	7
ENSMUSG00000004100_Ppan_TMMB_5672.7	113
ENSMUSG00000004100_Ppan_TMMB_5673.8	71
ENSMUSG00000004100_Ppan_TMMB_5674.9	34
ENSMUSG00000004100_Ppan_TMMB_5675.10	554
ENSMUSG00000004267_Eno2_ACOCB_102520.1	1
ENSMUSG00000004317_Clcn5_TMMB_198552.1	868
ENSMUSG00000004317_Clcn5_TMMB_198553.2	454
ENSMUSG00000004317_Clcn5_TMMB_198554.3	512
ENSMUSG00000004317_Clcn5_TMMB_198555.4	704
ENSMUSG00000004317_Clcn5_TMMB_198556.5	145
ENSMUSG00000004317_Clcn5_TMMB_198557.6	114
ENSMUSG00000004317_Clcn5_TMMB_198558.7	816
ENSMUSG00000004317_Clcn5_TMMB_198559.8	852
ENSMUSG00000004317_Clcn5_TMMB_198560.9	353
ENSMUSG00000004317_Clcn5_TMMB_198561.10	865
ENSMUSG00000004568_Arhgef18_TMMB_12166.1	331
ENSMUSG00000004568_Arhgef18_TMMB_12167.2	844
ENSMUSG00000004568_Arhgef18_TMMB_12168.3	107
ENSMUSG00000004568_Arhgef18_TMMB_12169.4	1018
ENSMUSG00000004568_Arhgef18_TMMB_12170.5	378
ENSMUSG00000004568_Arhgef18_TMMB_12171.6	409
ENSMUSG00000004568_Arhgef18_TMMB_12172.7	265
ENSMUSG00000004568_Arhgef18_TMMB_12173.8	1081
ENSMUSG00000004568_Arhgef18_TMMB_12174.9	492
ENSMUSG00000004568_Arhgef18_TMMB_12175.10	674
ENSMUSG00000004630_Pcp2_TMMB_107340.1	491
ENSMUSG00000004630_Pcp2_TMMB_107341.2	453
ENSMUSG00000004630_Pcp2_TMMB_107342.3	415
ENSMUSG00000004630_Pcp2_TMMB_107343.4	749
ENSMUSG00000004630_Pcp2_TMMB_107344.5	421
ENSMUSG00000004630_Pcp2_TMMB_107345.6	1078
ENSMUSG00000004630_Pcp2_TMMB_107346.7	870
ENSMUSG00000004630_Pcp2_TMMB_107347.8	1026
ENSMUSG00000004630_Pcp2_TMMB_107348.9	1125
ENSMUSG00000004630_Pcp2_TMMB_107349.10	461
ENSMUSG00000004665_Cnn2_TMMA_73466.10	3
ENSMUSG00000004748_Mtfp1_TMMA_210919.5	41
ENSMUSG00000004788_Eif2b2_TMMB_85185.2	15
ENSMUSG00000004788_Eif2b2_TMMB_85186.3	153
ENSMUSG00000004788_Eif2b2_TMMB_85187.4	169
ENSMUSG00000004788_Eif2b2_TMMB_85188.5	19
ENSMUSG00000004788_Eif2b2_TMMB_85189.6	352
ENSMUSG00000004788_Eif2b2_TMMB_85190.7	7
ENSMUSG00000004788_Eif2b2_TMMB_85191.8	13
ENSMUSG00000004788_Eif2b2_TMMB_85192.9	30
ENSMUSG00000004788_Eif2b2_TMMB_85193.10	102
ENSMUSG00000004842_Pou1f1_TMMB_214555.1	151
ENSMUSG00000004842_Pou1f1_TMMB_214556.2	886
ENSMUSG00000004842_Pou1f1_TMMB_214557.3	520
ENSMUSG00000004842_Pou1f1_TMMB_214558.4	57
ENSMUSG00000004842_Pou1f1_TMMB_214559.5	240
ENSMUSG00000004842_Pou1f1_TMMB_214560.6	460
ENSMUSG00000004842_Pou1f1_TMMB_214561.7	629
ENSMUSG00000004842_Pou1f1_TMMB_214562.8	612
ENSMUSG00000004842_Pou1f1_TMMB_214563.9	819
ENSMUSG00000004842_Pou1f1_TMMB_214564.10	513
ENSMUSG00000005087_Cd44_ACOCB_87763.9	1
ENSMUSG00000005103_Wdr1_ACOCB_10019.4	1
ENSMUSG00000005161_Prdx2_ACOCB_68067.4	1
ENSMUSG00000005225_Plekha8_ACOCB_160327.1	1
ENSMUSG00000005299_Letm1_TMMB_48129.1	395
ENSMUSG00000005299_Letm1_TMMB_48130.2	241
ENSMUSG00000005299_Letm1_TMMB_48131.3	215
ENSMUSG00000005299_Letm1_TMMB_48132.4	228
ENSMUSG00000005299_Letm1_TMMB_48133.5	56
ENSMUSG00000005299_Letm1_TMMB_48134.6	88
ENSMUSG00000005299_Letm1_TMMB_48135.7	170
ENSMUSG00000005299_Letm1_TMMB_48136.8	80
ENSMUSG00000005299_Letm1_TMMB_48137.9	30
ENSMUSG00000005299_Letm1_TMMB_48138.10	62
ENSMUSG00000005354_Txn2_TMMB_155141.1	188
ENSMUSG00000005354_Txn2_TMMB_155142.2	223
ENSMUSG00000005354_Txn2_TMMB_155143.3	61
ENSMUSG00000005354_Txn2_TMMB_155144.4	24
ENSMUSG00000005354_Txn2_TMMB_155145.5	273
ENSMUSG00000005354_Txn2_TMMB_155146.6	196
ENSMUSG00000005354_Txn2_TMMB_155147.7	42
ENSMUSG00000005354_Txn2_TMMB_155148.8	534
ENSMUSG00000005354_Txn2_TMMB_155149.9	707
ENSMUSG00000005354_Txn2_TMMB_155150.10	185
ENSMUSG00000005628_Tmod4_TMMB_88015.1	813
ENSMUSG00000005628_Tmod4_TMMB_88016.2	734
ENSMUSG00000005628_Tmod4_TMMB_88017.3	253
ENSMUSG00000005628_Tmod4_TMMB_88018.4	89
ENSMUSG00000005628_Tmod4_TMMB_88019.5	135
ENSMUSG00000005628_Tmod4_TMMB_88020.6	590
ENSMUSG00000005628_Tmod4_TMMB_88021.7	287
ENSMUSG00000005628_Tmod4_TMMB_88022.8	664
ENSMUSG00000005628_Tmod4_TMMB_88023.9	649
ENSMUSG00000005628_Tmod4_TMMB_88024.10	744
ENSMUSG00000005649_Cabp5_MPB_37362.6	1
ENSMUSG00000005803_Sqrdl_TMMB_53370.1	450
ENSMUSG00000005803_Sqrdl_TMMB_53371.2	556
ENSMUSG00000005803_Sqrdl_TMMB_53372.3	640
ENSMUSG00000005803_Sqrdl_TMMB_53373.4	282
ENSMUSG00000005803_Sqrdl_TMMB_53374.5	1233
ENSMUSG00000005803_Sqrdl_TMMB_53375.6	527
ENSMUSG00000005803_Sqrdl_TMMB_53376.7	894
ENSMUSG00000005803_Sqrdl_TMMB_53377.8	705
ENSMUSG00000005803_Sqrdl_TMMB_53378.9	216
ENSMUSG00000005803_Sqrdl_TMMB_53379.10	526
ENSMUSG00000005824_Tnfsf14_ACOCB_112415.5	1
ENSMUSG00000005836_Gata6_ACOCB_197392.1	1
ENSMUSG00000005836_Gata6_ACOCB_197394.3	1
ENSMUSG00000005873_Reep5_TMMB_78860.1	212
ENSMUSG00000005873_Reep5_TMMB_78861.2	365
ENSMUSG00000005873_Reep5_TMMB_78862.3	823
ENSMUSG00000005873_Reep5_TMMB_78863.4	580
ENSMUSG00000005873_Reep5_TMMB_78864.5	386
ENSMUSG00000005873_Reep5_TMMB_78865.6	898
ENSMUSG00000005873_Reep5_TMMB_78866.7	536
ENSMUSG00000005873_Reep5_TMMB_78867.8	524
ENSMUSG00000005873_Reep5_TMMB_78868.9	325
ENSMUSG00000005873_Reep5_TMMB_78869.10	737
ENSMUSG00000005886_Ncoa2_ACOCB_45419.5	1
ENSMUSG00000005973_Rcn1_TMMA_186315.7	3
ENSMUSG00000005994_Tyrp1_ACOCB_118765.4	1
ENSMUSG00000006021_Kptn_TMMA_197966.5	12
ENSMUSG00000006134_Crkl_ACOCB_111047.8	1
ENSMUSG00000006143_Upk3bl_MPA_85465.10	1
ENSMUSG00000006215_Zbtb17_ACOCB_32045.2	1
ENSMUSG00000006270_Vax1_ACOCB_208880.10	1
ENSMUSG00000006276_Eps15l1_TMMB_208851.1	590
ENSMUSG00000006276_Eps15l1_TMMB_208852.2	1087
ENSMUSG00000006276_Eps15l1_TMMB_208853.3	652
ENSMUSG00000006276_Eps15l1_TMMB_208854.4	439
ENSMUSG00000006276_Eps15l1_TMMB_208855.5	185
ENSMUSG00000006276_Eps15l1_TMMB_208856.6	443
ENSMUSG00000006276_Eps15l1_TMMB_208857.7	435
ENSMUSG00000006276_Eps15l1_TMMB_208858.8	91
ENSMUSG00000006276_Eps15l1_TMMB_208859.9	718
ENSMUSG00000006276_Eps15l1_TMMB_208860.10	242
ENSMUSG00000006333_Rps9_TMMB_211605.1	273
ENSMUSG00000006333_Rps9_TMMB_211606.2	4
ENSMUSG00000006333_Rps9_TMMB_211607.3	11
ENSMUSG00000006333_Rps9_TMMB_211608.4	47
ENSMUSG00000006333_Rps9_TMMB_211609.5	116
ENSMUSG00000006333_Rps9_TMMB_211610.6	12
ENSMUSG00000006333_Rps9_TMMB_211611.7	284
ENSMUSG00000006333_Rps9_TMMB_211612.8	168
ENSMUSG00000006333_Rps9_TMMB_211613.9	500
ENSMUSG00000006333_Rps9_TMMB_211614.10	163
ENSMUSG00000006344_Ggt5_ACOCB_75865.9	1
ENSMUSG00000006362_Cbfa2t3_ACOCB_17805.1	1
ENSMUSG00000006390_Elovl1_TMMB_34835.1	409
ENSMUSG00000006390_Elovl1_TMMB_34836.2	336
ENSMUSG00000006390_Elovl1_TMMB_34837.3	292
ENSMUSG00000006390_Elovl1_TMMB_34838.4	699
ENSMUSG00000006390_Elovl1_TMMB_34839.5	502
ENSMUSG00000006390_Elovl1_TMMB_34840.6	211
ENSMUSG00000006390_Elovl1_TMMB_34841.7	690
ENSMUSG00000006390_Elovl1_TMMB_34842.8	636
ENSMUSG00000006390_Elovl1_TMMB_34844.10	559
ENSMUSG00000006464_Bbs1_TMMB_9096.1	534
ENSMUSG00000006464_Bbs1_TMMB_9097.2	433
ENSMUSG00000006464_Bbs1_TMMB_9098.3	460
ENSMUSG00000006464_Bbs1_TMMB_9099.4	298
ENSMUSG00000006464_Bbs1_TMMB_9100.5	203
ENSMUSG00000006464_Bbs1_TMMB_9101.6	390
ENSMUSG00000006464_Bbs1_TMMB_9102.7	258
ENSMUSG00000006464_Bbs1_TMMB_9103.8	580
ENSMUSG00000006464_Bbs1_TMMB_9104.9	597
ENSMUSG00000006464_Bbs1_TMMB_9105.10	1056
ENSMUSG00000006498_Ptbp1_ACOCB_85331.1	1
ENSMUSG00000006519_Cyba_TMMB_104500.1	1212
ENSMUSG00000006519_Cyba_TMMB_104501.2	408
ENSMUSG00000006519_Cyba_TMMB_104502.3	842
ENSMUSG00000006519_Cyba_TMMB_104503.4	411
ENSMUSG00000006519_Cyba_TMMB_104504.5	633
ENSMUSG00000006519_Cyba_TMMB_104505.6	369
ENSMUSG00000006519_Cyba_TMMB_104506.7	69
ENSMUSG00000006519_Cyba_TMMB_104507.8	542
ENSMUSG00000006519_Cyba_TMMB_104508.9	584
ENSMUSG00000006519_Cyba_TMMB_104509.10	1022
ENSMUSG00000006567_Atp7b_TMMB_221224.1	424
ENSMUSG00000006567_Atp7b_TMMB_221225.2	302
ENSMUSG00000006567_Atp7b_TMMB_221226.3	137
ENSMUSG00000006567_Atp7b_TMMB_221227.4	315
ENSMUSG00000006567_Atp7b_TMMB_221228.5	290
ENSMUSG00000006567_Atp7b_TMMB_221229.6	341
ENSMUSG00000006567_Atp7b_TMMB_221230.7	642
ENSMUSG00000006567_Atp7b_TMMB_221231.8	695
ENSMUSG00000006567_Atp7b_TMMB_221232.9	723
ENSMUSG00000006567_Atp7b_TMMB_221233.10	413
ENSMUSG00000006586_Runx1t1_ACOCB_12430.5	1
ENSMUSG00000006800_Sulf2_TMMB_183805.1	628
ENSMUSG00000006800_Sulf2_TMMB_183806.2	476
ENSMUSG00000006800_Sulf2_TMMB_183807.3	679
ENSMUSG00000006800_Sulf2_TMMB_183808.4	1275
ENSMUSG00000006800_Sulf2_TMMB_183809.5	282
ENSMUSG00000006800_Sulf2_TMMB_183810.6	1246
ENSMUSG00000006800_Sulf2_TMMB_183811.7	759
ENSMUSG00000006800_Sulf2_TMMB_183812.8	466
ENSMUSG00000006800_Sulf2_TMMB_183813.9	813
ENSMUSG00000006800_Sulf2_TMMB_183814.10	1222
ENSMUSG00000006850_Tmco6_TMMB_113682.1	347
ENSMUSG00000006850_Tmco6_TMMB_113683.2	584
ENSMUSG00000006850_Tmco6_TMMB_113684.3	446
ENSMUSG00000006850_Tmco6_TMMB_113685.4	612
ENSMUSG00000006850_Tmco6_TMMB_113686.5	859
ENSMUSG00000006850_Tmco6_TMMB_113687.6	623
ENSMUSG00000006850_Tmco6_TMMB_113688.7	297
ENSMUSG00000006850_Tmco6_TMMB_113689.8	826
ENSMUSG00000006850_Tmco6_TMMB_113690.9	374
ENSMUSG00000006850_Tmco6_TMMB_113691.10	462
ENSMUSG00000006958_Chrd_TMMB_431.1	384
ENSMUSG00000006958_Chrd_TMMB_432.2	597
ENSMUSG00000006958_Chrd_TMMB_433.3	968
ENSMUSG00000006958_Chrd_TMMB_434.4	553
ENSMUSG00000006958_Chrd_TMMB_435.5	830
ENSMUSG00000006958_Chrd_TMMB_436.6	794
ENSMUSG00000006958_Chrd_TMMB_437.7	1052
ENSMUSG00000006958_Chrd_TMMB_438.8	331
ENSMUSG00000006958_Chrd_TMMB_439.9	173
ENSMUSG00000006958_Chrd_TMMB_440.10	739
ENSMUSG00000007029_Vars_ACOCB_15458.5	1
ENSMUSG00000007097_Atp1a2_TMMB_166383.1	691
ENSMUSG00000007097_Atp1a2_TMMB_166384.2	443
ENSMUSG00000007097_Atp1a2_TMMB_166385.3	116
ENSMUSG00000007097_Atp1a2_TMMB_166386.4	238
ENSMUSG00000007097_Atp1a2_TMMB_166387.5	757
ENSMUSG00000007097_Atp1a2_TMMB_166388.6	1250
ENSMUSG00000007097_Atp1a2_TMMB_166389.7	1564
ENSMUSG00000007097_Atp1a2_TMMB_166390.8	634
ENSMUSG00000007097_Atp1a2_TMMB_166391.9	810
ENSMUSG00000007097_Atp1a2_TMMB_166392.10	381
ENSMUSG00000007279_Scube2_TMMB_12106.1	825
ENSMUSG00000007279_Scube2_TMMB_12107.2	303
ENSMUSG00000007279_Scube2_TMMB_12108.3	547
ENSMUSG00000007279_Scube2_TMMB_12109.4	732
ENSMUSG00000007279_Scube2_TMMB_12110.5	720
ENSMUSG00000007279_Scube2_TMMB_12111.6	416
ENSMUSG00000007279_Scube2_TMMB_12112.7	252
ENSMUSG00000007279_Scube2_TMMB_12113.8	250
ENSMUSG00000007279_Scube2_TMMB_12114.9	335
ENSMUSG00000007279_Scube2_TMMB_12115.10	414
ENSMUSG00000007338_Mrpl49_TMMB_605.1	111
ENSMUSG00000007338_Mrpl49_TMMB_606.2	230
ENSMUSG00000007338_Mrpl49_TMMB_607.3	108
ENSMUSG00000007338_Mrpl49_TMMB_608.4	255
ENSMUSG00000007338_Mrpl49_TMMB_609.5	151
ENSMUSG00000007338_Mrpl49_TMMB_611.7	11
ENSMUSG00000007338_Mrpl49_TMMB_612.8	162
ENSMUSG00000007338_Mrpl49_TMMB_613.9	424
ENSMUSG00000007338_Mrpl49_TMMB_614.10	128
ENSMUSG00000007613_Tgfbr1_ACOCB_18591.10	1
ENSMUSG00000007646_Rad51c_TMMB_51519.1	278
ENSMUSG00000007646_Rad51c_TMMB_51520.2	34
ENSMUSG00000007646_Rad51c_TMMB_51521.3	68
ENSMUSG00000007646_Rad51c_TMMB_51522.4	293
ENSMUSG00000007646_Rad51c_TMMB_51523.5	33
ENSMUSG00000007646_Rad51c_TMMB_51524.6	44
ENSMUSG00000007646_Rad51c_TMMB_51525.7	630
ENSMUSG00000007646_Rad51c_TMMB_51526.8	157
ENSMUSG00000007646_Rad51c_TMMB_51527.9	504
ENSMUSG00000007646_Rad51c_TMMB_51528.10	105
ENSMUSG00000007827_Ankrd26_TMMB_72952.1	330
ENSMUSG00000007827_Ankrd26_TMMB_72953.2	1018
ENSMUSG00000007827_Ankrd26_TMMB_72954.3	355
ENSMUSG00000007827_Ankrd26_TMMB_72955.4	424
ENSMUSG00000007827_Ankrd26_TMMB_72956.5	187
ENSMUSG00000007827_Ankrd26_TMMB_72957.6	588
ENSMUSG00000007827_Ankrd26_TMMB_72958.7	240
ENSMUSG00000007827_Ankrd26_TMMB_72959.8	1203
ENSMUSG00000007827_Ankrd26_TMMB_72960.9	1048
ENSMUSG00000007827_Ankrd26_TMMB_72961.10	513
ENSMUSG00000007867_Ift43_ACOCB_183506.2	1
ENSMUSG00000007867_Ift43_ACOCB_183511.7	1
ENSMUSG00000007880_Arid1a_ACOCB_123757.4	1
ENSMUSG00000007950_Abhd8_TMMB_87675.1	690
ENSMUSG00000007950_Abhd8_TMMB_87676.2	307
ENSMUSG00000007950_Abhd8_TMMB_87677.3	366
ENSMUSG00000007950_Abhd8_TMMB_87678.4	490
ENSMUSG00000007950_Abhd8_TMMB_87679.5	385
ENSMUSG00000007950_Abhd8_TMMB_87680.6	415
ENSMUSG00000007950_Abhd8_TMMB_87681.7	922
ENSMUSG00000007950_Abhd8_TMMB_87682.8	973
ENSMUSG00000007950_Abhd8_TMMB_87683.9	659
ENSMUSG00000007950_Abhd8_TMMB_87684.10	857
ENSMUSG00000007989_Fzd3_ACOCB_53879.10	1
ENSMUSG00000008035_Mid1ip1_TMMA_204094.6	14
ENSMUSG00000008090_Fgfrl1_TMMB_152594.1	797
ENSMUSG00000008090_Fgfrl1_TMMB_152595.2	566
ENSMUSG00000008090_Fgfrl1_TMMB_152596.3	870
ENSMUSG00000008090_Fgfrl1_TMMB_152597.4	1013
ENSMUSG00000008090_Fgfrl1_TMMB_152598.5	202
ENSMUSG00000008090_Fgfrl1_TMMB_152599.6	387
ENSMUSG00000008090_Fgfrl1_TMMB_152600.7	1049
ENSMUSG00000008090_Fgfrl1_TMMB_152601.8	443
ENSMUSG00000008090_Fgfrl1_TMMB_152602.9	655
ENSMUSG00000008090_Fgfrl1_TMMB_152603.10	524
ENSMUSG00000008305_Tle1_ACOCB_211473.9	1
ENSMUSG00000008461_Fut1_ACOCB_222464.7	2
ENSMUSG00000008682_Rpl10_TMMB_169968.1	206
ENSMUSG00000008682_Rpl10_TMMB_169971.4	27
ENSMUSG00000008682_Rpl10_TMMB_169972.5	1
ENSMUSG00000008682_Rpl10_TMMB_169976.9	337
ENSMUSG00000008682_Rpl10_TMMB_169977.10	16
ENSMUSG00000008813_Tppp2_ACOCB_217287.2	1
ENSMUSG00000009013_Dynll1_ACOCB_34517.3	1
ENSMUSG00000009013_Dynll1_ACOCB_34518.4	1
ENSMUSG00000009145_Dqx1_TMMB_217446.1	983
ENSMUSG00000009145_Dqx1_TMMB_217447.2	388
ENSMUSG00000009145_Dqx1_TMMB_217448.3	569
ENSMUSG00000009145_Dqx1_TMMB_217449.4	532
ENSMUSG00000009145_Dqx1_TMMB_217450.5	168
ENSMUSG00000009145_Dqx1_TMMB_217451.6	509
ENSMUSG00000009145_Dqx1_TMMB_217452.7	534
ENSMUSG00000009145_Dqx1_TMMB_217453.8	1031
ENSMUSG00000009145_Dqx1_TMMB_217454.9	328
ENSMUSG00000009145_Dqx1_TMMB_217455.10	915
ENSMUSG00000009281_Rarres2_TMMB_45455.1	1203
ENSMUSG00000009281_Rarres2_TMMB_45456.2	154
ENSMUSG00000009281_Rarres2_TMMB_45457.3	1153
ENSMUSG00000009281_Rarres2_TMMB_45458.4	562
ENSMUSG00000009281_Rarres2_TMMB_45459.5	348
ENSMUSG00000009281_Rarres2_TMMB_45460.6	432
ENSMUSG00000009281_Rarres2_TMMB_45461.7	317
ENSMUSG00000009281_Rarres2_TMMB_45462.8	542
ENSMUSG00000009281_Rarres2_TMMB_45463.9	789
ENSMUSG00000009281_Rarres2_TMMB_45464.10	541
ENSMUSG00000009418_Nav1_TMMB_54730.1	815
ENSMUSG00000009418_Nav1_TMMB_54731.2	481
ENSMUSG00000009418_Nav1_TMMB_54732.3	798
ENSMUSG00000009418_Nav1_TMMB_54733.4	184
ENSMUSG00000009418_Nav1_TMMB_54734.5	787
ENSMUSG00000009418_Nav1_TMMB_54735.6	921
ENSMUSG00000009418_Nav1_TMMB_54736.7	344
ENSMUSG00000009418_Nav1_TMMB_54737.8	403
ENSMUSG00000009418_Nav1_TMMB_54738.9	701
ENSMUSG00000009418_Nav1_TMMB_54739.10	856
ENSMUSG00000009470_Tnpo1_TMMB_223437.1	216
ENSMUSG00000009470_Tnpo1_TMMB_223438.2	61
ENSMUSG00000009470_Tnpo1_TMMB_223439.3	184
ENSMUSG00000009470_Tnpo1_TMMB_223440.4	70
ENSMUSG00000009470_Tnpo1_TMMB_223441.5	311
ENSMUSG00000009470_Tnpo1_TMMB_223442.6	58
ENSMUSG00000009470_Tnpo1_TMMB_223443.7	33
ENSMUSG00000009470_Tnpo1_TMMB_223444.8	45
ENSMUSG00000009470_Tnpo1_TMMB_223445.9	20
ENSMUSG00000009470_Tnpo1_TMMB_223446.10	143
ENSMUSG00000009563_Tor2a_TMMB_187719.1	490
ENSMUSG00000009563_Tor2a_TMMB_187720.2	950
ENSMUSG00000009563_Tor2a_TMMB_187721.3	427
ENSMUSG00000009563_Tor2a_TMMB_187722.4	651
ENSMUSG00000009563_Tor2a_TMMB_187723.5	457
ENSMUSG00000009563_Tor2a_TMMB_187724.6	542
ENSMUSG00000009563_Tor2a_TMMB_187725.7	306
ENSMUSG00000009563_Tor2a_TMMB_187726.8	358
ENSMUSG00000009563_Tor2a_TMMB_187727.9	618
ENSMUSG00000009563_Tor2a_TMMB_187728.10	737
ENSMUSG00000009614_Sardh_TMMB_175253.1	1243
ENSMUSG00000009614_Sardh_TMMB_175254.2	191
ENSMUSG00000009614_Sardh_TMMB_175255.3	267
ENSMUSG00000009614_Sardh_TMMB_175256.4	424
ENSMUSG00000009614_Sardh_TMMB_175257.5	922
ENSMUSG00000009614_Sardh_TMMB_175258.6	309
ENSMUSG00000009614_Sardh_TMMB_175259.7	450
ENSMUSG00000009614_Sardh_TMMB_175260.8	757
ENSMUSG00000009614_Sardh_TMMB_175261.9	280
ENSMUSG00000009614_Sardh_TMMB_175262.10	127
ENSMUSG00000009633_G0s2_ACOCB_115753.1	1
ENSMUSG00000009633_G0s2_ACOCB_115756.4	1
ENSMUSG00000009633_G0s2_ACOCB_115759.7	1
ENSMUSG00000009633_G0s2_ACOCB_115760.8	1
ENSMUSG00000009646_Pla2g12b_TMMB_200890.1	751
ENSMUSG00000009646_Pla2g12b_TMMB_200891.2	99
ENSMUSG00000009646_Pla2g12b_TMMB_200892.3	321
ENSMUSG00000009646_Pla2g12b_TMMB_200893.4	660
ENSMUSG00000009646_Pla2g12b_TMMB_200894.5	543
ENSMUSG00000009646_Pla2g12b_TMMB_200895.6	1125
ENSMUSG00000009646_Pla2g12b_TMMB_200896.7	448
ENSMUSG00000009646_Pla2g12b_TMMB_200897.8	530
ENSMUSG00000009646_Pla2g12b_TMMB_200898.9	326
ENSMUSG00000009646_Pla2g12b_TMMB_200899.10	584
ENSMUSG00000009741_Ubp1_ACOCB_129693.4	1
ENSMUSG00000009741_Ubp1_ACOCB_129696.7	1
ENSMUSG00000009863_Sdhb_ACOCB_167634.3	1
ENSMUSG00000010044_Zmynd10_ACOCB_181682.5	1
ENSMUSG00000010044_Zmynd10_ACOCB_181685.8	1
ENSMUSG00000010057_Nprl2_ACOCB_37885.9	1
ENSMUSG00000010097_Nxf1_TMMB_155761.1	16
ENSMUSG00000010097_Nxf1_TMMB_155762.2	168
ENSMUSG00000010097_Nxf1_TMMB_155764.4	73
ENSMUSG00000010097_Nxf1_TMMB_155765.5	33
ENSMUSG00000010097_Nxf1_TMMB_155766.6	177
ENSMUSG00000010097_Nxf1_TMMB_155767.7	268
ENSMUSG00000010097_Nxf1_TMMB_155768.8	128
ENSMUSG00000010097_Nxf1_TMMB_155769.9	14
ENSMUSG00000010097_Nxf1_TMMB_155770.10	15
ENSMUSG00000010392_Gosr1_TMMB_57477.1	196
ENSMUSG00000010392_Gosr1_TMMB_57478.2	39
ENSMUSG00000010392_Gosr1_TMMB_57479.3	60
ENSMUSG00000010392_Gosr1_TMMB_57480.4	525
ENSMUSG00000010392_Gosr1_TMMB_57481.5	129
ENSMUSG00000010392_Gosr1_TMMB_57482.6	485
ENSMUSG00000010392_Gosr1_TMMB_57483.7	581
ENSMUSG00000010392_Gosr1_TMMB_57484.8	221
ENSMUSG00000010392_Gosr1_TMMB_57485.9	226
ENSMUSG00000010392_Gosr1_TMMB_57486.10	528
ENSMUSG00000010825_Grid2ip_TMMB_76973.1	585
ENSMUSG00000010825_Grid2ip_TMMB_76974.2	658
ENSMUSG00000010825_Grid2ip_TMMB_76975.3	714
ENSMUSG00000010825_Grid2ip_TMMB_76976.4	357
ENSMUSG00000010825_Grid2ip_TMMB_76977.5	479
ENSMUSG00000010825_Grid2ip_TMMB_76978.6	735
ENSMUSG00000010825_Grid2ip_TMMB_76979.7	737
ENSMUSG00000010825_Grid2ip_TMMB_76980.8	566
ENSMUSG00000010825_Grid2ip_TMMB_76981.9	1586
ENSMUSG00000010825_Grid2ip_TMMB_76982.10	394
ENSMUSG00000011254_Thg1l_TMMB_160147.1	24
ENSMUSG00000011254_Thg1l_TMMB_160148.2	300
ENSMUSG00000011254_Thg1l_TMMB_160149.3	70
ENSMUSG00000011254_Thg1l_TMMB_160150.4	823
ENSMUSG00000011254_Thg1l_TMMB_160151.5	215
ENSMUSG00000011254_Thg1l_TMMB_160152.6	3
ENSMUSG00000011254_Thg1l_TMMB_160153.7	51
ENSMUSG00000011254_Thg1l_TMMB_160154.8	248
ENSMUSG00000011254_Thg1l_TMMB_160155.9	132
ENSMUSG00000011254_Thg1l_TMMB_160156.10	325
ENSMUSG00000011256_Adam19_ACOCB_160172.6	1
ENSMUSG00000011382_Dhdh_ACOCB_212818.4	1
ENSMUSG00000011382_Dhdh_ACOCB_212822.8	1
ENSMUSG00000011486_Slc25a41_TMMB_19465.1	107
ENSMUSG00000011486_Slc25a41_TMMB_19466.2	448
ENSMUSG00000011486_Slc25a41_TMMB_19467.3	1226
ENSMUSG00000011486_Slc25a41_TMMB_19468.4	589
ENSMUSG00000011486_Slc25a41_TMMB_19469.5	769
ENSMUSG00000011486_Slc25a41_TMMB_19470.6	404
ENSMUSG00000011486_Slc25a41_TMMB_19471.7	407
ENSMUSG00000011486_Slc25a41_TMMB_19472.8	496
ENSMUSG00000011486_Slc25a41_TMMB_19473.9	604
ENSMUSG00000011486_Slc25a41_TMMB_19474.10	244
ENSMUSG00000011658_Fuz_TMMB_148323.1	255
ENSMUSG00000011658_Fuz_TMMB_148324.2	631
ENSMUSG00000011658_Fuz_TMMB_148325.3	709
ENSMUSG00000011658_Fuz_TMMB_148326.4	132
ENSMUSG00000011658_Fuz_TMMB_148327.5	470
ENSMUSG00000011658_Fuz_TMMB_148328.6	735
ENSMUSG00000011658_Fuz_TMMB_148329.7	548
ENSMUSG00000011658_Fuz_TMMB_148330.8	160
ENSMUSG00000011658_Fuz_TMMB_148331.9	381
ENSMUSG00000011658_Fuz_TMMB_148332.10	367
ENSMUSG00000011751_Sptbn4_TMMA_158972.3	5
ENSMUSG00000011752_Pgam1_ACOCB_158983.4	1
ENSMUSG00000013483_Card14_ACOCB_210421.6	1
ENSMUSG00000013701_Timm23_TMMB_185164.5	197
ENSMUSG00000013701_Timm23_TMMB_185165.6	72
ENSMUSG00000013701_Timm23_TMMB_185166.7	101
ENSMUSG00000013701_Timm23_TMMB_185168.9	93
ENSMUSG00000013701_Timm23_TMMB_185169.10	197
ENSMUSG00000013736_Trnt1_TMMB_100248.1	317
ENSMUSG00000013736_Trnt1_TMMB_100249.2	125
ENSMUSG00000013736_Trnt1_TMMB_100250.3	61
ENSMUSG00000013736_Trnt1_TMMB_100251.4	187
ENSMUSG00000013736_Trnt1_TMMB_100252.5	9
ENSMUSG00000013736_Trnt1_TMMB_100253.6	15
ENSMUSG00000013736_Trnt1_TMMB_100254.7	150
ENSMUSG00000013736_Trnt1_TMMB_100255.8	40
ENSMUSG00000013736_Trnt1_TMMB_100256.9	308
ENSMUSG00000013736_Trnt1_TMMB_100257.10	61
ENSMUSG00000013936_Myl2_TMMB_204679.1	649
ENSMUSG00000013936_Myl2_TMMB_204680.2	352
ENSMUSG00000013936_Myl2_TMMB_204681.3	829
ENSMUSG00000013936_Myl2_TMMB_204682.4	794
ENSMUSG00000013936_Myl2_TMMB_204683.5	321
ENSMUSG00000013936_Myl2_TMMB_204684.6	411
ENSMUSG00000013936_Myl2_TMMB_204685.7	237
ENSMUSG00000013936_Myl2_TMMB_204686.8	118
ENSMUSG00000013936_Myl2_TMMB_204687.9	673
ENSMUSG00000013936_Myl2_TMMB_204688.10	765
ENSMUSG00000013997_Nit1_TMMB_43497.1	115
ENSMUSG00000013997_Nit1_TMMB_43498.2	446
ENSMUSG00000013997_Nit1_TMMB_43499.3	890
ENSMUSG00000013997_Nit1_TMMB_43500.4	537
ENSMUSG00000013997_Nit1_TMMB_43501.5	846
ENSMUSG00000013997_Nit1_TMMB_43502.6	920
ENSMUSG00000013997_Nit1_TMMB_43503.7	531
ENSMUSG00000013997_Nit1_TMMB_43504.8	434
ENSMUSG00000013997_Nit1_TMMB_43505.9	816
ENSMUSG00000013997_Nit1_TMMB_43506.10	405
ENSMUSG00000014444_Piezo1_TMMA_119073.2	4
ENSMUSG00000014550_Zfyve20_TMMB_193004.1	263
ENSMUSG00000014550_Zfyve20_TMMB_193005.2	161
ENSMUSG00000014550_Zfyve20_TMMB_193006.3	256
ENSMUSG00000014550_Zfyve20_TMMB_193007.4	1105
ENSMUSG00000014550_Zfyve20_TMMB_193008.5	597
ENSMUSG00000014550_Zfyve20_TMMB_193009.6	744
ENSMUSG00000014550_Zfyve20_TMMB_193010.7	134
ENSMUSG00000014550_Zfyve20_TMMB_193011.8	330
ENSMUSG00000014550_Zfyve20_TMMB_193012.9	321
ENSMUSG00000014550_Zfyve20_TMMB_193013.10	549
ENSMUSG00000014599_Csf1_ACOCB_66351.5	1
ENSMUSG00000014791_Elmo3_TMMB_207172.1	486
ENSMUSG00000014791_Elmo3_TMMB_207173.2	293
ENSMUSG00000014791_Elmo3_TMMB_207174.3	238
ENSMUSG00000014791_Elmo3_TMMB_207175.4	386
ENSMUSG00000014791_Elmo3_TMMB_207176.5	640
ENSMUSG00000014791_Elmo3_TMMB_207177.6	1093
ENSMUSG00000014791_Elmo3_TMMB_207178.7	950
ENSMUSG00000014791_Elmo3_TMMB_207179.8	721
ENSMUSG00000014791_Elmo3_TMMB_207180.9	735
ENSMUSG00000014791_Elmo3_TMMB_207181.10	601
ENSMUSG00000015001_Oc90_TMMB_105191.1	304
ENSMUSG00000015001_Oc90_TMMB_105192.2	686
ENSMUSG00000015001_Oc90_TMMB_105193.3	555
ENSMUSG00000015001_Oc90_TMMB_105194.4	1096
ENSMUSG00000015001_Oc90_TMMB_105195.5	592
ENSMUSG00000015001_Oc90_TMMB_105196.6	1116
ENSMUSG00000015001_Oc90_TMMB_105197.7	879
ENSMUSG00000015001_Oc90_TMMB_105198.8	712
ENSMUSG00000015001_Oc90_TMMB_105199.9	330
ENSMUSG00000015013_Trappc2l_TMMB_21412.1	844
ENSMUSG00000015013_Trappc2l_TMMB_21413.2	679
ENSMUSG00000015013_Trappc2l_TMMB_21414.3	214
ENSMUSG00000015013_Trappc2l_TMMB_21415.4	377
ENSMUSG00000015013_Trappc2l_TMMB_21416.5	457
ENSMUSG00000015013_Trappc2l_TMMB_21417.6	427
ENSMUSG00000015013_Trappc2l_TMMB_21418.7	834
ENSMUSG00000015013_Trappc2l_TMMB_21419.8	235
ENSMUSG00000015013_Trappc2l_TMMB_21420.9	988
ENSMUSG00000015013_Trappc2l_TMMB_21421.10	416
ENSMUSG00000015090_Ptgds_TMMB_13296.1	495
ENSMUSG00000015090_Ptgds_TMMB_13297.2	621
ENSMUSG00000015090_Ptgds_TMMB_13298.3	982
ENSMUSG00000015090_Ptgds_TMMB_13299.4	458
ENSMUSG00000015090_Ptgds_TMMB_13300.5	826
ENSMUSG00000015090_Ptgds_TMMB_13301.6	454
ENSMUSG00000015090_Ptgds_TMMB_13302.7	809
ENSMUSG00000015090_Ptgds_TMMB_13303.8	538
ENSMUSG00000015090_Ptgds_TMMB_13304.9	1168
ENSMUSG00000015090_Ptgds_TMMB_13305.10	695
ENSMUSG00000015095_Fbxw5_TMMB_13256.1	861
ENSMUSG00000015095_Fbxw5_TMMB_13257.2	886
ENSMUSG00000015095_Fbxw5_TMMB_13258.3	934
ENSMUSG00000015095_Fbxw5_TMMB_13259.4	1076
ENSMUSG00000015095_Fbxw5_TMMB_13260.5	601
ENSMUSG00000015095_Fbxw5_TMMB_13261.6	194
ENSMUSG00000015095_Fbxw5_TMMB_13262.7	453
ENSMUSG00000015095_Fbxw5_TMMB_13263.8	518
ENSMUSG00000015095_Fbxw5_TMMB_13264.9	324
ENSMUSG00000015120_Ube2i_ACOCB_103273.3	1
ENSMUSG00000015143_Actn1_TMMB_161840.1	732
ENSMUSG00000015143_Actn1_TMMB_161841.2	600
ENSMUSG00000015143_Actn1_TMMB_161842.3	819
ENSMUSG00000015143_Actn1_TMMB_161843.4	519
ENSMUSG00000015143_Actn1_TMMB_161844.5	326
ENSMUSG00000015143_Actn1_TMMB_161845.6	397
ENSMUSG00000015143_Actn1_TMMB_161846.7	666
ENSMUSG00000015143_Actn1_TMMB_161847.8	269
ENSMUSG00000015143_Actn1_TMMB_161848.9	555
ENSMUSG00000015143_Actn1_TMMB_161849.10	1031
ENSMUSG00000015247_Nipsnap3b_TMMB_82985.1	1111
ENSMUSG00000015247_Nipsnap3b_TMMB_82986.2	625
ENSMUSG00000015247_Nipsnap3b_TMMB_82987.3	495
ENSMUSG00000015247_Nipsnap3b_TMMB_82988.4	532
ENSMUSG00000015247_Nipsnap3b_TMMB_82989.5	621
ENSMUSG00000015247_Nipsnap3b_TMMB_82990.6	831
ENSMUSG00000015247_Nipsnap3b_TMMB_82991.7	435
ENSMUSG00000015247_Nipsnap3b_TMMB_82992.8	159
ENSMUSG00000015247_Nipsnap3b_TMMB_82993.9	911
ENSMUSG00000015247_Nipsnap3b_TMMB_82994.10	246
ENSMUSG00000015342_Xk_ACOCB_153094.3	1
ENSMUSG00000015354_Pcolce2_ACOCB_10061.6	1
ENSMUSG00000015468_Notch4_ACOCB_58699.2	1
ENSMUSG00000015533_Itga2_TMMB_12756.1	340
ENSMUSG00000015533_Itga2_TMMB_12757.2	559
ENSMUSG00000015533_Itga2_TMMB_12758.3	607
ENSMUSG00000015533_Itga2_TMMB_12759.4	1512
ENSMUSG00000015533_Itga2_TMMB_12760.5	329
ENSMUSG00000015533_Itga2_TMMB_12761.6	471
ENSMUSG00000015533_Itga2_TMMB_12762.7	478
ENSMUSG00000015533_Itga2_TMMB_12763.8	497
ENSMUSG00000015533_Itga2_TMMB_12764.9	622
ENSMUSG00000015533_Itga2_TMMB_12765.10	391
ENSMUSG00000015647_Lama5_ACOCB_224183.2	1
ENSMUSG00000015647_Lama5_ACOCB_224191.10	1
ENSMUSG00000015659_Serac1_TMMB_140275.1	908
ENSMUSG00000015659_Serac1_TMMB_140276.2	1222
ENSMUSG00000015659_Serac1_TMMB_140277.3	248
ENSMUSG00000015659_Serac1_TMMB_140278.4	617
ENSMUSG00000015659_Serac1_TMMB_140279.5	372
ENSMUSG00000015659_Serac1_TMMB_140280.6	324
ENSMUSG00000015659_Serac1_TMMB_140281.7	282
ENSMUSG00000015659_Serac1_TMMB_140282.8	166
ENSMUSG00000015659_Serac1_TMMB_140283.9	688
ENSMUSG00000015659_Serac1_TMMB_140284.10	825
ENSMUSG00000015672_Mrpl32_TMMB_199250.1	140
ENSMUSG00000015672_Mrpl32_TMMB_199251.2	304
ENSMUSG00000015672_Mrpl32_TMMB_199252.3	254
ENSMUSG00000015672_Mrpl32_TMMB_199253.4	178
ENSMUSG00000015672_Mrpl32_TMMB_199254.5	188
ENSMUSG00000015672_Mrpl32_TMMB_199255.6	242
ENSMUSG00000015672_Mrpl32_TMMB_199256.7	348
ENSMUSG00000015672_Mrpl32_TMMB_199257.8	123
ENSMUSG00000015672_Mrpl32_TMMB_199258.9	367
ENSMUSG00000015672_Mrpl32_TMMB_199259.10	297
ENSMUSG00000015711_Prune_TMMA_40602.8	4
ENSMUSG00000015733_Capza2_TMMB_210016.1	890
ENSMUSG00000015733_Capza2_TMMB_210017.2	461
ENSMUSG00000015733_Capza2_TMMB_210018.3	829
ENSMUSG00000015733_Capza2_TMMB_210019.4	771
ENSMUSG00000015733_Capza2_TMMB_210020.5	935
ENSMUSG00000015733_Capza2_TMMB_210021.6	394
ENSMUSG00000015733_Capza2_TMMB_210022.7	545
ENSMUSG00000015733_Capza2_TMMB_210023.8	968
ENSMUSG00000015733_Capza2_TMMB_210024.9	194
ENSMUSG00000015733_Capza2_TMMB_210025.10	869
ENSMUSG00000015759_Cnih1_TMMB_150974.1	229
ENSMUSG00000015759_Cnih1_TMMB_150975.2	1522
ENSMUSG00000015759_Cnih1_TMMB_150976.3	634
ENSMUSG00000015759_Cnih1_TMMB_150977.4	292
ENSMUSG00000015759_Cnih1_TMMB_150978.5	138
ENSMUSG00000015759_Cnih1_TMMB_150979.6	1002
ENSMUSG00000015759_Cnih1_TMMB_150980.7	566
ENSMUSG00000015759_Cnih1_TMMB_150981.8	339
ENSMUSG00000015759_Cnih1_TMMB_150982.9	204
ENSMUSG00000015759_Cnih1_TMMB_150983.10	887
ENSMUSG00000015829_Tnr_ACOCB_201710.1	1
ENSMUSG00000015869_Prpsap1_TMMB_83145.1	568
ENSMUSG00000015869_Prpsap1_TMMB_83146.2	840
ENSMUSG00000015869_Prpsap1_TMMB_83147.3	238
ENSMUSG00000015869_Prpsap1_TMMB_83148.4	728
ENSMUSG00000015869_Prpsap1_TMMB_83149.5	438
ENSMUSG00000015869_Prpsap1_TMMB_83150.6	757
ENSMUSG00000015869_Prpsap1_TMMB_83151.7	170
ENSMUSG00000015869_Prpsap1_TMMB_83152.8	591
ENSMUSG00000015869_Prpsap1_TMMB_83153.9	814
ENSMUSG00000015869_Prpsap1_TMMB_83154.10	260
ENSMUSG00000015943_Bola1_TMMB_220406.1	1070
ENSMUSG00000015943_Bola1_TMMB_220407.2	315
ENSMUSG00000015943_Bola1_TMMB_220408.3	732
ENSMUSG00000015943_Bola1_TMMB_220409.4	473
ENSMUSG00000015943_Bola1_TMMB_220410.5	755
ENSMUSG00000015943_Bola1_TMMB_220411.6	790
ENSMUSG00000015943_Bola1_TMMB_220412.7	192
ENSMUSG00000015943_Bola1_TMMB_220413.8	1070
ENSMUSG00000015943_Bola1_TMMB_220414.9	1695
ENSMUSG00000015943_Bola1_TMMB_220415.10	556
ENSMUSG00000015961_Adss_ACOCB_51540.2	1
ENSMUSG00000015970_Chdh_TMMB_136348.1	1244
ENSMUSG00000015970_Chdh_TMMB_136349.2	482
ENSMUSG00000015970_Chdh_TMMB_136350.3	296
ENSMUSG00000015970_Chdh_TMMB_136351.4	575
ENSMUSG00000015970_Chdh_TMMB_136352.5	609
ENSMUSG00000015970_Chdh_TMMB_136353.6	941
ENSMUSG00000015970_Chdh_TMMB_136354.7	309
ENSMUSG00000015970_Chdh_TMMB_136355.8	160
ENSMUSG00000015970_Chdh_TMMB_136356.9	451
ENSMUSG00000015970_Chdh_TMMB_136357.10	1081
ENSMUSG00000016206_H2-M3_ACOCB_63805.5	1
ENSMUSG00000016257_Slmo2_TMMB_15634.1	96
ENSMUSG00000016257_Slmo2_TMMB_15635.2	26
ENSMUSG00000016257_Slmo2_TMMB_15636.3	105
ENSMUSG00000016257_Slmo2_TMMB_15637.4	1
ENSMUSG00000016257_Slmo2_TMMB_15638.5	93
ENSMUSG00000016257_Slmo2_TMMB_15639.6	274
ENSMUSG00000016257_Slmo2_TMMB_15640.7	23
ENSMUSG00000016257_Slmo2_TMMB_15641.8	686
ENSMUSG00000016257_Slmo2_TMMB_15642.9	47
ENSMUSG00000016257_Slmo2_TMMB_15643.10	18
ENSMUSG00000016349_Eef1a2_ACOCB_88435.1	1
ENSMUSG00000016477_E2f3_ACOCB_169909.2	1
ENSMUSG00000016510_Mtif3_TMMB_209676.1	179
ENSMUSG00000016510_Mtif3_TMMB_209677.2	280
ENSMUSG00000016510_Mtif3_TMMB_209678.3	326
ENSMUSG00000016510_Mtif3_TMMB_209679.4	606
ENSMUSG00000016510_Mtif3_TMMB_209680.5	521
ENSMUSG00000016510_Mtif3_TMMB_209681.6	481
ENSMUSG00000016510_Mtif3_TMMB_209682.7	109
ENSMUSG00000016510_Mtif3_TMMB_209683.8	763
ENSMUSG00000016510_Mtif3_TMMB_209684.9	403
ENSMUSG00000016510_Mtif3_TMMB_209685.10	338
ENSMUSG00000016520_Lnx2_ACOCB_7411.6	1
ENSMUSG00000016559_H3f3b_ACOCB_91644.2	1
ENSMUSG00000016559_H3f3b_ACOCB_91649.7	1
ENSMUSG00000016637_Ift27_TMMA_21643.2	20
ENSMUSG00000016664_Pacsin2_ACOCB_54853.4	1
ENSMUSG00000017144_Rnd3_ACOCB_192673.3	1
ENSMUSG00000017286_Glod4_TMMB_127599.1	437
ENSMUSG00000017286_Glod4_TMMB_127600.2	274
ENSMUSG00000017286_Glod4_TMMB_127601.3	636
ENSMUSG00000017286_Glod4_TMMB_127602.4	1269
ENSMUSG00000017286_Glod4_TMMB_127603.5	1312
ENSMUSG00000017286_Glod4_TMMB_127604.6	573
ENSMUSG00000017286_Glod4_TMMB_127605.7	682
ENSMUSG00000017286_Glod4_TMMB_127606.8	621
ENSMUSG00000017286_Glod4_TMMB_127607.9	488
ENSMUSG00000017286_Glod4_TMMB_127608.10	807
ENSMUSG00000017311_Pyy_TMMB_46489.1	1001
ENSMUSG00000017311_Pyy_TMMB_46490.2	670
ENSMUSG00000017311_Pyy_TMMB_46491.3	151
ENSMUSG00000017311_Pyy_TMMB_46492.4	732
ENSMUSG00000017311_Pyy_TMMB_46493.5	130
ENSMUSG00000017311_Pyy_TMMB_46494.6	647
ENSMUSG00000017311_Pyy_TMMB_46495.7	1008
ENSMUSG00000017311_Pyy_TMMB_46496.8	906
ENSMUSG00000017311_Pyy_TMMB_46497.9	345
ENSMUSG00000017311_Pyy_TMMB_46498.10	1065
ENSMUSG00000017386_Traf4_ACOCB_54531.2	1
ENSMUSG00000017499_Cdc6_ACOCB_111203.4	1
ENSMUSG00000017548_Suz12_ACOCB_147963.1	1
ENSMUSG00000017548_Suz12_ACOCB_147970.8	1
ENSMUSG00000017588_Krt27_TMMA_37787.1	7
ENSMUSG00000017631_Abr_TMMA_184375.1	15
ENSMUSG00000017652_Cd40_ACOCB_124420.7	1
ENSMUSG00000017686_Rhot1_TMMB_107835.1	242
ENSMUSG00000017686_Rhot1_TMMB_107836.2	757
ENSMUSG00000017686_Rhot1_TMMB_107837.3	628
ENSMUSG00000017686_Rhot1_TMMB_107838.4	119
ENSMUSG00000017686_Rhot1_TMMB_107839.5	1023
ENSMUSG00000017686_Rhot1_TMMB_107840.6	36
ENSMUSG00000017686_Rhot1_TMMB_107841.7	225
ENSMUSG00000017686_Rhot1_TMMB_107842.8	757
ENSMUSG00000017686_Rhot1_TMMB_107843.9	78
ENSMUSG00000017686_Rhot1_TMMB_107844.10	482
ENSMUSG00000017688_Hnf4g_TMMA_107826.2	166
ENSMUSG00000017697_Ada_ACOCB_23792.1	1
ENSMUSG00000017715_Pgs1_TMMB_26846.1	243
ENSMUSG00000017715_Pgs1_TMMB_26847.2	418
ENSMUSG00000017715_Pgs1_TMMB_26848.3	143
ENSMUSG00000017715_Pgs1_TMMB_26849.4	406
ENSMUSG00000017715_Pgs1_TMMB_26850.5	215
ENSMUSG00000017715_Pgs1_TMMB_26851.6	205
ENSMUSG00000017715_Pgs1_TMMB_26852.7	203
ENSMUSG00000017715_Pgs1_TMMB_26853.8	208
ENSMUSG00000017715_Pgs1_TMMB_26854.9	29
ENSMUSG00000017715_Pgs1_TMMB_26855.10	51
ENSMUSG00000017754_Pltp_TMMB_145147.1	698
ENSMUSG00000017754_Pltp_TMMB_145148.2	667
ENSMUSG00000017754_Pltp_TMMB_145149.3	386
ENSMUSG00000017754_Pltp_TMMB_145150.4	443
ENSMUSG00000017754_Pltp_TMMB_145151.5	248
ENSMUSG00000017754_Pltp_TMMB_145152.6	358
ENSMUSG00000017754_Pltp_TMMB_145153.7	246
ENSMUSG00000017754_Pltp_TMMB_145154.8	137
ENSMUSG00000017754_Pltp_TMMB_145155.9	667
ENSMUSG00000017754_Pltp_TMMB_145156.10	685
ENSMUSG00000017817_Jph2_TMMB_128495.1	1072
ENSMUSG00000017817_Jph2_TMMB_128496.2	228
ENSMUSG00000017817_Jph2_TMMB_128497.3	211
ENSMUSG00000017817_Jph2_TMMB_128498.4	698
ENSMUSG00000017817_Jph2_TMMB_128499.5	72
ENSMUSG00000017817_Jph2_TMMB_128500.6	241
ENSMUSG00000017817_Jph2_TMMB_128501.7	435
ENSMUSG00000017817_Jph2_TMMB_128502.8	258
ENSMUSG00000017817_Jph2_TMMB_128503.9	176
ENSMUSG00000017817_Jph2_TMMB_128504.10	785
ENSMUSG00000017837_Nkiras2_TMMB_156021.1	970
ENSMUSG00000017837_Nkiras2_TMMB_156022.2	1101
ENSMUSG00000017837_Nkiras2_TMMB_156023.3	639
ENSMUSG00000017837_Nkiras2_TMMB_156024.4	964
ENSMUSG00000017837_Nkiras2_TMMB_156025.5	500
ENSMUSG00000017837_Nkiras2_TMMB_156026.6	961
ENSMUSG00000017837_Nkiras2_TMMB_156027.7	867
ENSMUSG00000017837_Nkiras2_TMMB_156028.8	1090
ENSMUSG00000017837_Nkiras2_TMMB_156029.9	168
ENSMUSG00000017837_Nkiras2_TMMB_156030.10	752
ENSMUSG00000017897_Eya2_ACOCB_105240.10	1
ENSMUSG00000018171_Vmp1_TMMB_142852.1	207
ENSMUSG00000018171_Vmp1_TMMB_142853.2	52
ENSMUSG00000018171_Vmp1_TMMB_142854.3	82
[truncated: 9,502 more rows]
