# Supplementary material for: Genome-scale CRISPR screening reveals that C3aR signaling is critical for rapid capture of fungi by macrophages
Source: PLoS Pathog. 2022 Sep 29;18(9):e1010237. doi: 10.1371/journal.ppat.1010237 (PMC9578593; doi:10.1371/journal.ppat.1010237)
Supplement: S1 Data — A ZIP archive of tables in CSV format giving counts for each sgRNA. File names indicate sub-library and experimental sample. (ZIP) [file ppat.1010237.s023.zip › DIR_MAIN/20190208_U1A_T0_counts.csv]

0None_none_ACOCB_227963.4913	8
0None_none_ACOCB_227963.5206	318
0None_none_DTKPA_227963.7094	8
0None_none_GEA_227963.3424	1
0None_none_GEA_227963.3584	1
0None_none_MPA_227963.4137	5
0None_none_MPA_227963.4263	11
0None_none_MPA_227963.4283	3
0None_none_MPB_227963.5878	6
0None_none_MU1A_227963.2155	2
0None_none_MU1A_227963.2189	2
0None_none_MU1B_227963.1115	7
0None_none_MU1B_227963.867	4
0None_none_MU2A_227963.2256	6
0None_none_MU2A_227963.2518	7
0None_none_SPA_227963.5423	5
0None_none_TMMA_227963.2900	1
0None_none_TMMB_227963.3081	2
0None_none_U1A_227963.6376	467
0None_none_U1A_227963.6377	660
0None_none_U1A_227963.6378	94
0None_none_U1A_227963.6379	225
0None_none_U1A_227963.6380	234
0None_none_U1A_227963.6381	369
0None_none_U1A_227963.6382	480
0None_none_U1A_227963.6383	179
0None_none_U1A_227963.6384	452
0None_none_U1A_227963.6385	259
0None_none_U1A_227963.6386	348
0None_none_U1A_227963.6387	296
0None_none_U1A_227963.6388	28
0None_none_U1A_227963.6389	260
0None_none_U1A_227963.6390	60
0None_none_U1A_227963.6391	273
0None_none_U1A_227963.6392	114
0None_none_U1A_227963.6393	671
0None_none_U1A_227963.6394	385
0None_none_U1A_227963.6395	22
0None_none_U1A_227963.6396	231
0None_none_U1A_227963.6397	507
0None_none_U1A_227963.6398	325
0None_none_U1A_227963.6399	600
0None_none_U1A_227963.6400	335
0None_none_U1A_227963.6401	382
0None_none_U1A_227963.6402	556
0None_none_U1A_227963.6403	412
0None_none_U1A_227963.6404	44
0None_none_U1A_227963.6405	511
0None_none_U1A_227963.6406	157
0None_none_U1A_227963.6407	554
0None_none_U1A_227963.6408	63
0None_none_U1A_227963.6409	498
0None_none_U1A_227963.6410	130
0None_none_U1A_227963.6411	454
0None_none_U1A_227963.6412	275
0None_none_U1A_227963.6413	396
0None_none_U1A_227963.6414	77
0None_none_U1A_227963.6415	582
0None_none_U1A_227963.6416	210
0None_none_U1A_227963.6417	350
0None_none_U1A_227963.6418	391
0None_none_U1A_227963.6419	462
0None_none_U1A_227963.6420	341
0None_none_U1A_227963.6421	288
0None_none_U1A_227963.6422	29
0None_none_U1A_227963.6423	796
0None_none_U1A_227963.6424	335
0None_none_U1A_227963.6425	595
0None_none_U1A_227963.6426	171
0None_none_U1A_227963.6427	268
0None_none_U1A_227963.6428	205
0None_none_U1A_227963.6429	426
0None_none_U1A_227963.6430	339
0None_none_U1A_227963.6431	356
0None_none_U1A_227963.6432	474
0None_none_U1A_227963.6433	149
0None_none_U1A_227963.6434	307
0None_none_U1A_227963.6435	387
0None_none_U1A_227963.6436	389
0None_none_U1A_227963.6437	378
0None_none_U1A_227963.6438	437
0None_none_U1A_227963.6439	158
0None_none_U1A_227963.6440	497
0None_none_U1A_227963.6441	301
0None_none_U1A_227963.6442	604
0None_none_U1A_227963.6443	606
0None_none_U1A_227963.6444	483
0None_none_U1A_227963.6445	321
0None_none_U1A_227963.6446	162
0None_none_U1A_227963.6447	408
0None_none_U1A_227963.6448	143
0None_none_U1A_227963.6449	251
0None_none_U1A_227963.6450	382
0None_none_U1A_227963.6451	337
0None_none_U1A_227963.6452	98
0None_none_U1A_227963.6453	589
0None_none_U1A_227963.6454	274
0None_none_U1A_227963.6455	170
0None_none_U1A_227963.6456	362
0None_none_U1A_227963.6457	44
0None_none_U1A_227963.6458	351
0None_none_U1A_227963.6459	580
0None_none_U1A_227963.6460	279
0None_none_U1A_227963.6461	242
0None_none_U1A_227963.6462	268
0None_none_U1A_227963.6463	269
0None_none_U1A_227963.6464	513
0None_none_U1A_227963.6465	217
0None_none_U1A_227963.6466	347
0None_none_U1A_227963.6467	323
0None_none_U1A_227963.6469	470
0None_none_U1A_227963.6470	61
0None_none_U1A_227963.6471	387
0None_none_U1A_227963.6472	271
0None_none_U1A_227963.6473	121
0None_none_U1A_227963.6474	473
0None_none_U1A_227963.6475	494
0None_none_U1A_227963.6476	153
0None_none_U1A_227963.6477	159
0None_none_U1A_227963.6478	123
0None_none_U1A_227963.6479	2
0None_none_U1A_227963.6480	229
0None_none_U1A_227963.6481	111
0None_none_U1A_227963.6482	709
0None_none_U1A_227963.6483	376
0None_none_U1A_227963.6484	530
0None_none_U1A_227963.6485	365
0None_none_U1A_227963.6486	552
0None_none_U1A_227963.6487	282
0None_none_U1A_227963.6488	151
0None_none_U1A_227963.6489	322
0None_none_U1A_227963.6490	381
0None_none_U1A_227963.6491	298
0None_none_U1A_227963.6492	277
0None_none_U1A_227963.6493	656
0None_none_U1A_227963.6494	534
0None_none_U1A_227963.6495	354
0None_none_U1A_227963.6496	456
0None_none_U1A_227963.6497	325
0None_none_U1A_227963.6498	448
0None_none_U1A_227963.6499	199
0None_none_U1A_227963.6500	556
0None_none_U1A_227963.6501	454
0None_none_U1A_227963.6502	533
0None_none_U1A_227963.6503	196
0None_none_U1A_227963.6504	568
0None_none_U1A_227963.6505	291
0None_none_U1A_227963.6506	363
0None_none_U1A_227963.6507	281
0None_none_U1A_227963.6508	141
0None_none_U1A_227963.6509	445
0None_none_U1A_227963.6510	378
0None_none_U1A_227963.6511	282
0None_none_U1A_227963.6512	196
0None_none_U1A_227963.6513	380
0None_none_U1A_227963.6514	281
0None_none_U1A_227963.6515	696
0None_none_U1A_227963.6516	413
0None_none_U1A_227963.6517	400
0None_none_U1A_227963.6518	314
0None_none_U1A_227963.6519	349
0None_none_U1A_227963.6520	554
0None_none_U1A_227963.6521	153
0None_none_U1A_227963.6522	230
0None_none_U1A_227963.6523	507
0None_none_U1A_227963.6524	183
0None_none_U1A_227963.6525	25
0None_none_U1A_227963.6526	632
0None_none_U1A_227963.6527	411
0None_none_U1A_227963.6528	445
0None_none_U1A_227963.6529	440
0None_none_U1A_227963.6530	461
0None_none_U1A_227963.6531	143
0None_none_U1A_227963.6532	392
0None_none_U1A_227963.6533	18
0None_none_U1A_227963.6534	691
0None_none_U1A_227963.6535	333
0None_none_U1A_227963.6536	223
0None_none_U1A_227963.6537	562
0None_none_U1A_227963.6538	310
0None_none_U1A_227963.6539	293
0None_none_U1A_227963.6540	183
0None_none_U1A_227963.6541	11
0None_none_U1A_227963.6542	10
0None_none_U1A_227963.6543	18
0None_none_U1A_227963.6544	401
0None_none_U1A_227963.6545	387
0None_none_U1A_227963.6546	127
0None_none_U1A_227963.6547	355
0None_none_U1A_227963.6548	405
0None_none_U1A_227963.6549	309
0None_none_U1A_227963.6550	172
0None_none_U1A_227963.6551	391
0None_none_U1A_227963.6552	401
0None_none_U1A_227963.6553	252
0None_none_U1A_227963.6554	327
0None_none_U1A_227963.6555	222
0None_none_U1A_227963.6556	277
0None_none_U1A_227963.6557	389
0None_none_U1A_227963.6558	104
0None_none_U1A_227963.6559	267
0None_none_U1A_227963.6560	390
0None_none_U1A_227963.6561	9
0None_none_U1A_227963.6562	161
0None_none_U1A_227963.6563	328
0None_none_U1A_227963.6564	209
0None_none_U1A_227963.6565	291
0None_none_U1A_227963.6566	265
0None_none_U1A_227963.6567	198
0None_none_U1A_227963.6568	519
0None_none_U1A_227963.6569	863
0None_none_U1A_227963.6570	400
0None_none_U1A_227963.6571	340
0None_none_U1A_227963.6572	518
0None_none_U1A_227963.6573	315
0None_none_U1A_227963.6574	402
0None_none_U1A_227963.6575	26
0None_none_U1A_227963.6576	538
0None_none_U1A_227963.6577	189
0None_none_U1A_227963.6578	274
0None_none_U1A_227963.6579	287
0None_none_U1A_227963.6580	382
0None_none_U1A_227963.6581	653
0None_none_U1A_227963.6582	16
0None_none_U1A_227963.6583	498
0None_none_U1A_227963.6584	305
0None_none_U1A_227963.6585	153
0None_none_U1A_227963.6586	526
0None_none_U1A_227963.6587	566
0None_none_U1A_227963.6588	534
0None_none_U1A_227963.6589	380
0None_none_U1A_227963.6590	229
0None_none_U1A_227963.6591	339
0None_none_U1A_227963.6592	167
0None_none_U1A_227963.6593	135
0None_none_U1A_227963.6594	431
0None_none_U1A_227963.6595	378
0None_none_U1A_227963.6596	148
0None_none_U1A_227963.6597	443
0None_none_U1A_227963.6598	397
0None_none_U1A_227963.6599	240
0None_none_U1A_227963.6600	131
0None_none_U1A_227963.6601	352
0None_none_U1A_227963.6602	364
0None_none_U1A_227963.6603	292
0None_none_U1A_227963.6604	141
0None_none_U1A_227963.6605	203
0None_none_U1A_227963.6606	457
0None_none_U1A_227963.6607	12
0None_none_U1A_227963.6608	25
0None_none_U1A_227963.6609	182
0None_none_U1A_227963.6610	429
0None_none_U1A_227963.6611	398
0None_none_U1A_227963.6612	275
0None_none_U1A_227963.6613	43
0None_none_U1A_227963.6614	198
0None_none_U1A_227963.6615	788
0None_none_U1A_227963.6616	198
0None_none_U1A_227963.6617	74
0None_none_U1A_227963.6618	344
0None_none_U1A_227963.6619	366
0None_none_U1A_227963.6620	396
0None_none_U1A_227963.6621	170
0None_none_U1A_227963.6622	57
0None_none_U1A_227963.6623	576
0None_none_U1A_227963.6624	234
0None_none_U1A_227963.6625	351
0None_none_U1A_227963.6626	241
0None_none_U1A_227963.6627	210
0None_none_U1A_227963.6628	173
0None_none_U1A_227963.6629	392
0None_none_U1A_227963.6630	305
0None_none_U1A_227963.6631	122
0None_none_U1A_227963.6632	357
0None_none_U1A_227963.6633	359
0None_none_U1A_227963.6634	254
0None_none_U1A_227963.6636	145
0None_none_U1A_227963.6637	290
0None_none_U1A_227963.6638	394
0None_none_U1A_227963.6639	193
0None_none_U1A_227963.6640	313
0None_none_U1A_227963.6641	280
0None_none_U1A_227963.6642	64
0None_none_U1A_227963.6643	605
0None_none_U1A_227963.6644	202
0None_none_U1A_227963.6645	361
0None_none_U1A_227963.6646	545
0None_none_U1A_227963.6647	326
0None_none_U1A_227963.6648	294
0None_none_U1A_227963.6649	199
0None_none_U1A_227963.6650	59
0None_none_U1A_227963.6651	291
0None_none_U1A_227963.6652	248
0None_none_U1A_227963.6653	206
0None_none_U1A_227963.6654	86
0None_none_U1A_227963.6656	11
0None_none_U1A_227963.6657	138
0None_none_U1A_227963.6658	518
0None_none_U1A_227963.6659	129
0None_none_U1A_227963.6660	39
0None_none_U1A_227963.6661	219
0None_none_U1A_227963.6662	148
0None_none_U1A_227963.6663	81
0None_none_U1A_227963.6664	141
0None_none_U1A_227963.6665	242
0None_none_U1A_227963.6666	685
0None_none_U1A_227963.6667	411
0None_none_U1A_227963.6668	391
0None_none_U1A_227963.6669	200
0None_none_U1A_227963.6670	174
0None_none_U1A_227963.6671	217
0None_none_U1A_227963.6672	220
0None_none_U1A_227963.6673	22
0None_none_U1A_227963.6674	463
0None_none_U1A_227963.6675	362
0None_none_U1A_227963.6676	577
0None_none_U1A_227963.6677	235
0None_none_U1A_227963.6678	366
0None_none_U1A_227963.6679	78
0None_none_U1A_227963.6680	211
0None_none_U1A_227963.6681	425
0None_none_U1A_227963.6682	190
0None_none_U1A_227963.6683	302
0None_none_U1A_227963.6684	380
0None_none_U1A_227963.6685	197
0None_none_U1A_227963.6686	668
0None_none_U1A_227963.6687	119
0None_none_U1A_227963.6688	361
0None_none_U1A_227963.6689	381
0None_none_U1A_227963.6690	386
0None_none_U1A_227963.6691	262
0None_none_U1A_227963.6692	451
0None_none_U1A_227963.6693	346
0None_none_U1A_227963.6694	271
0None_none_U1A_227963.6695	764
0None_none_U1A_227963.6696	384
0None_none_U1A_227963.6697	255
0None_none_U1A_227963.6698	289
0None_none_U1A_227963.6699	370
0None_none_U1A_227963.6700	274
0None_none_U1A_227963.6701	234
0None_none_U1A_227963.6702	300
0None_none_U1A_227963.6703	228
0None_none_U1A_227963.6704	301
0None_none_U1A_227963.6705	423
0None_none_U1A_227963.6706	628
0None_none_U1A_227963.6707	252
0None_none_U1A_227963.6708	81
0None_none_U1A_227963.6709	267
0None_none_U1A_227963.6710	497
0None_none_U1A_227963.6711	323
0None_none_U1A_227963.6712	350
0None_none_U1A_227963.6713	318
0None_none_U1A_227963.6714	295
0None_none_U1A_227963.6716	297
0None_none_U1A_227963.6717	284
0None_none_U1A_227963.6718	14
0None_none_U1A_227963.6719	236
0None_none_U1A_227963.6720	346
0None_none_U1A_227963.6721	338
0None_none_U1A_227963.6722	329
0None_none_U1A_227963.6723	628
0None_none_U1A_227963.6724	383
0None_none_U1A_227963.6725	62
0None_none_U1A_227963.6726	331
0None_none_U1A_227963.6727	251
0None_none_U1A_227963.6728	327
0None_none_U1A_227963.6729	365
0None_none_U1A_227963.6730	403
0None_none_U1A_227963.6731	438
0None_none_U1A_227963.6732	81
0None_none_U1A_227963.6733	45
0None_none_U1A_227963.6734	395
0None_none_U1A_227963.6735	109
0None_none_U1A_227963.6736	138
0None_none_U1A_227963.6738	317
0None_none_U1A_227963.6739	288
0None_none_U1A_227963.6740	358
0None_none_U1A_227963.6741	297
0None_none_U1A_227963.6742	374
0None_none_U1A_227963.6743	209
0None_none_U1A_227963.6744	154
0None_none_U1A_227963.6745	476
0None_none_U1A_227963.6746	304
0None_none_U1A_227963.6747	459
0None_none_U1A_227963.6748	201
0None_none_U1A_227963.6749	279
0None_none_U1A_227963.6750	561
0None_none_U1B_227963.402	1
0None_none_U1B_227963.474	1
0None_none_U1B_227963.475	2
0None_none_U1B_227963.569	3
0None_none_U1B_227963.589	3
0None_none_U1B_227963.641	3
0None_none_U1B_227963.647	7
0None_none_U1B_227963.687	4
0None_none_U1B_227963.732	10
0None_none_U1B_227963.745	17
0None_none_U2A_227963.1706	6
0None_none_U2A_227963.1725	1
0None_none_U2B_227963.1194	1
0None_none_U2B_227963.1327	1
0Safe_safe_ACOCA_227963.4769	3
0Safe_safe_ACOCB_227963.5058	2
0Safe_safe_ACOCB_227963.5202	133
0Safe_safe_DTKPA_227963.6870	4
0Safe_safe_DTKPA_227963.7074	5
0Safe_safe_DTKPB_227963.7292	384
0Safe_safe_DTKPB_227963.7384	1
0Safe_safe_GEA_227963.3425	5
0Safe_safe_GEA_227963.3483	1
0Safe_safe_GEA_227963.3674	467
0Safe_safe_GEB_227963.3786	2
0Safe_safe_MPA_227963.4126	10
0Safe_safe_MPA_227963.4171	5
0Safe_safe_MPA_227963.4176	188
0Safe_safe_MPA_227963.4237	29
0Safe_safe_MPA_227963.4281	1
0Safe_safe_MPA_227963.4338	8
0Safe_safe_MPA_227963.4362	6
0Safe_safe_MPA_227963.4390	6
0Safe_safe_MPA_227963.4391	1
0Safe_safe_MPA_227963.4444	2
0Safe_safe_MPB_227963.5702	3
0Safe_safe_MPB_227963.5800	3
0Safe_safe_MPB_227963.5948	421
0Safe_safe_MPB_227963.5978	210
0Safe_safe_MU1A_227963.1943	12
0Safe_safe_MU1A_227963.2093	414
0Safe_safe_MU1A_227963.2176	5
0Safe_safe_MU1A_227963.2190	300
0Safe_safe_MU1B_227963.791	236
0Safe_safe_MU2A_227963.2391	510
0Safe_safe_MU2A_227963.2493	958
0Safe_safe_MU2B_227963.2	2
0Safe_safe_MU2B_227963.316	320
0Safe_safe_MU2B_227963.68	7
0Safe_safe_SPA_227963.5562	477
0Safe_safe_SPB_227963.6373	7
0Safe_safe_SPB_227963.6375	2
0Safe_safe_TMMB_227963.3086	639
0Safe_safe_TMMB_227963.3223	5
0Safe_safe_TMMB_227963.3271	477
0Safe_safe_U1A_227963.6376	180
0Safe_safe_U1A_227963.6377	395
0Safe_safe_U1A_227963.6378	655
0Safe_safe_U1A_227963.6379	422
0Safe_safe_U1A_227963.6380	674
0Safe_safe_U1A_227963.6381	74
0Safe_safe_U1A_227963.6382	187
0Safe_safe_U1A_227963.6383	234
0Safe_safe_U1A_227963.6384	158
0Safe_safe_U1A_227963.6385	158
0Safe_safe_U1A_227963.6386	359
0Safe_safe_U1A_227963.6387	423
0Safe_safe_U1A_227963.6388	167
0Safe_safe_U1A_227963.6389	378
0Safe_safe_U1A_227963.6390	505
0Safe_safe_U1A_227963.6391	206
0Safe_safe_U1A_227963.6392	241
0Safe_safe_U1A_227963.6393	252
0Safe_safe_U1A_227963.6394	313
0Safe_safe_U1A_227963.6395	303
0Safe_safe_U1A_227963.6396	133
0Safe_safe_U1A_227963.6397	406
0Safe_safe_U1A_227963.6398	539
0Safe_safe_U1A_227963.6399	226
0Safe_safe_U1A_227963.6400	256
0Safe_safe_U1A_227963.6401	304
0Safe_safe_U1A_227963.6402	423
0Safe_safe_U1A_227963.6403	141
0Safe_safe_U1A_227963.6404	355
0Safe_safe_U1A_227963.6405	277
0Safe_safe_U1A_227963.6406	272
0Safe_safe_U1A_227963.6407	149
0Safe_safe_U1A_227963.6408	363
0Safe_safe_U1A_227963.6409	297
0Safe_safe_U1A_227963.6410	309
0Safe_safe_U1A_227963.6411	373
0Safe_safe_U1A_227963.6412	429
0Safe_safe_U1A_227963.6413	278
0Safe_safe_U1A_227963.6414	270
0Safe_safe_U1A_227963.6415	477
0Safe_safe_U1A_227963.6416	355
0Safe_safe_U1A_227963.6417	317
0Safe_safe_U1A_227963.6418	639
0Safe_safe_U1A_227963.6419	317
0Safe_safe_U1A_227963.6420	293
0Safe_safe_U1A_227963.6421	750
0Safe_safe_U1A_227963.6422	264
0Safe_safe_U1A_227963.6423	369
0Safe_safe_U1A_227963.6424	304
0Safe_safe_U1A_227963.6425	268
0Safe_safe_U1A_227963.6426	463
0Safe_safe_U1A_227963.6427	296
0Safe_safe_U1A_227963.6428	119
0Safe_safe_U1A_227963.6429	176
0Safe_safe_U1A_227963.6430	247
0Safe_safe_U1A_227963.6431	232
0Safe_safe_U1A_227963.6432	331
0Safe_safe_U1A_227963.6433	554
0Safe_safe_U1A_227963.6434	414
0Safe_safe_U1A_227963.6435	368
0Safe_safe_U1A_227963.6436	272
0Safe_safe_U1A_227963.6437	113
0Safe_safe_U1A_227963.6438	556
0Safe_safe_U1A_227963.6439	658
0Safe_safe_U1A_227963.6440	239
0Safe_safe_U1A_227963.6441	360
0Safe_safe_U1A_227963.6442	476
0Safe_safe_U1A_227963.6443	367
0Safe_safe_U1A_227963.6444	593
0Safe_safe_U1A_227963.6445	404
0Safe_safe_U1A_227963.6446	248
0Safe_safe_U1A_227963.6447	249
0Safe_safe_U1A_227963.6448	283
0Safe_safe_U1A_227963.6449	186
0Safe_safe_U1A_227963.6450	193
0Safe_safe_U1A_227963.6451	454
0Safe_safe_U1A_227963.6452	502
0Safe_safe_U1A_227963.6453	298
0Safe_safe_U1A_227963.6454	357
0Safe_safe_U1A_227963.6455	233
0Safe_safe_U1A_227963.6456	503
0Safe_safe_U1A_227963.6457	187
0Safe_safe_U1A_227963.6458	380
0Safe_safe_U1A_227963.6459	294
0Safe_safe_U1A_227963.6460	441
0Safe_safe_U1A_227963.6461	306
0Safe_safe_U1A_227963.6462	173
0Safe_safe_U1A_227963.6463	501
0Safe_safe_U1A_227963.6464	222
0Safe_safe_U1A_227963.6465	283
0Safe_safe_U1A_227963.6466	66
0Safe_safe_U1A_227963.6467	269
0Safe_safe_U1A_227963.6468	310
0Safe_safe_U1A_227963.6469	343
0Safe_safe_U1A_227963.6470	352
0Safe_safe_U1A_227963.6471	1
0Safe_safe_U1A_227963.6472	352
0Safe_safe_U1A_227963.6473	496
0Safe_safe_U1A_227963.6474	303
0Safe_safe_U1A_227963.6475	208
0Safe_safe_U1A_227963.6476	324
0Safe_safe_U1A_227963.6477	182
0Safe_safe_U1A_227963.6478	102
0Safe_safe_U1A_227963.6479	270
0Safe_safe_U1A_227963.6480	262
0Safe_safe_U1A_227963.6481	490
0Safe_safe_U1A_227963.6482	408
0Safe_safe_U1A_227963.6483	309
0Safe_safe_U1A_227963.6484	249
0Safe_safe_U1A_227963.6485	261
0Safe_safe_U1A_227963.6486	416
0Safe_safe_U1A_227963.6487	228
0Safe_safe_U1A_227963.6488	575
0Safe_safe_U1A_227963.6489	424
0Safe_safe_U1A_227963.6490	222
0Safe_safe_U1A_227963.6491	341
0Safe_safe_U1A_227963.6492	401
0Safe_safe_U1A_227963.6493	549
0Safe_safe_U1A_227963.6494	486
0Safe_safe_U1A_227963.6495	569
0Safe_safe_U1A_227963.6496	99
0Safe_safe_U1A_227963.6497	367
0Safe_safe_U1A_227963.6498	433
0Safe_safe_U1A_227963.6499	314
0Safe_safe_U1A_227963.6500	141
0Safe_safe_U1A_227963.6501	416
0Safe_safe_U1A_227963.6502	441
0Safe_safe_U1A_227963.6503	344
0Safe_safe_U1A_227963.6504	184
0Safe_safe_U1A_227963.6505	204
0Safe_safe_U1A_227963.6506	360
0Safe_safe_U1A_227963.6507	279
0Safe_safe_U1A_227963.6508	86
0Safe_safe_U1A_227963.6509	507
0Safe_safe_U1A_227963.6510	482
0Safe_safe_U1A_227963.6511	371
0Safe_safe_U1A_227963.6512	89
0Safe_safe_U1A_227963.6513	570
0Safe_safe_U1A_227963.6514	143
0Safe_safe_U1A_227963.6515	289
0Safe_safe_U1A_227963.6516	453
0Safe_safe_U1A_227963.6517	369
0Safe_safe_U1A_227963.6518	241
0Safe_safe_U1A_227963.6519	197
0Safe_safe_U1A_227963.6520	374
0Safe_safe_U1A_227963.6521	380
0Safe_safe_U1A_227963.6522	430
0Safe_safe_U1A_227963.6523	300
0Safe_safe_U1A_227963.6524	423
0Safe_safe_U1A_227963.6525	359
0Safe_safe_U1A_227963.6526	215
0Safe_safe_U1A_227963.6527	212
0Safe_safe_U1A_227963.6528	225
0Safe_safe_U1A_227963.6529	468
0Safe_safe_U1A_227963.6530	611
0Safe_safe_U1A_227963.6531	240
0Safe_safe_U1A_227963.6532	373
0Safe_safe_U1A_227963.6533	228
0Safe_safe_U1A_227963.6534	360
0Safe_safe_U1A_227963.6535	227
0Safe_safe_U1A_227963.6536	334
0Safe_safe_U1A_227963.6537	286
0Safe_safe_U1A_227963.6538	345
0Safe_safe_U1A_227963.6539	212
0Safe_safe_U1A_227963.6540	260
0Safe_safe_U1A_227963.6541	494
0Safe_safe_U1A_227963.6542	471
0Safe_safe_U1A_227963.6543	433
0Safe_safe_U1A_227963.6544	346
0Safe_safe_U1A_227963.6545	282
0Safe_safe_U1A_227963.6546	220
0Safe_safe_U1A_227963.6547	356
0Safe_safe_U1A_227963.6548	285
0Safe_safe_U1A_227963.6549	214
0Safe_safe_U1A_227963.6550	225
0Safe_safe_U1A_227963.6551	907
0Safe_safe_U1A_227963.6552	198
0Safe_safe_U1A_227963.6553	622
0Safe_safe_U1A_227963.6554	215
0Safe_safe_U1A_227963.6555	210
0Safe_safe_U1A_227963.6556	239
0Safe_safe_U1A_227963.6557	617
0Safe_safe_U1A_227963.6558	298
0Safe_safe_U1A_227963.6559	246
0Safe_safe_U1A_227963.6560	207
0Safe_safe_U1A_227963.6561	226
0Safe_safe_U1A_227963.6562	292
0Safe_safe_U1A_227963.6563	261
0Safe_safe_U1A_227963.6564	447
0Safe_safe_U1A_227963.6565	513
0Safe_safe_U1A_227963.6566	395
0Safe_safe_U1A_227963.6567	348
0Safe_safe_U1A_227963.6568	214
0Safe_safe_U1A_227963.6569	631
0Safe_safe_U1A_227963.6570	396
0Safe_safe_U1A_227963.6571	263
0Safe_safe_U1A_227963.6572	236
0Safe_safe_U1A_227963.6573	132
0Safe_safe_U1A_227963.6574	345
0Safe_safe_U1A_227963.6575	483
0Safe_safe_U1A_227963.6576	338
0Safe_safe_U1A_227963.6577	242
0Safe_safe_U1A_227963.6578	220
0Safe_safe_U1A_227963.6579	206
0Safe_safe_U1A_227963.6580	345
0Safe_safe_U1A_227963.6581	320
0Safe_safe_U1A_227963.6582	260
0Safe_safe_U1A_227963.6583	290
0Safe_safe_U1A_227963.6584	492
0Safe_safe_U1A_227963.6585	256
0Safe_safe_U1A_227963.6586	423
0Safe_safe_U1A_227963.6587	505
0Safe_safe_U1A_227963.6588	214
0Safe_safe_U1A_227963.6589	300
0Safe_safe_U1A_227963.6590	251
0Safe_safe_U1A_227963.6591	135
0Safe_safe_U1A_227963.6592	284
0Safe_safe_U1A_227963.6593	243
0Safe_safe_U1A_227963.6594	301
0Safe_safe_U1A_227963.6595	403
0Safe_safe_U1A_227963.6596	239
0Safe_safe_U1A_227963.6597	226
0Safe_safe_U1A_227963.6598	325
0Safe_safe_U1A_227963.6599	236
0Safe_safe_U1A_227963.6600	483
0Safe_safe_U1A_227963.6601	155
0Safe_safe_U1A_227963.6602	465
0Safe_safe_U1A_227963.6603	350
0Safe_safe_U1A_227963.6604	392
0Safe_safe_U1A_227963.6605	510
0Safe_safe_U1A_227963.6606	370
0Safe_safe_U1A_227963.6607	511
0Safe_safe_U1A_227963.6608	582
0Safe_safe_U1A_227963.6609	757
0Safe_safe_U1A_227963.6610	291
0Safe_safe_U1A_227963.6611	399
0Safe_safe_U1A_227963.6612	579
0Safe_safe_U1A_227963.6613	287
0Safe_safe_U1A_227963.6614	166
0Safe_safe_U1A_227963.6615	321
0Safe_safe_U1A_227963.6616	314
0Safe_safe_U1A_227963.6617	471
0Safe_safe_U1A_227963.6618	439
0Safe_safe_U1A_227963.6619	338
0Safe_safe_U1A_227963.6620	582
0Safe_safe_U1A_227963.6621	222
0Safe_safe_U1A_227963.6622	292
0Safe_safe_U1A_227963.6623	266
0Safe_safe_U1A_227963.6624	725
0Safe_safe_U1A_227963.6625	331
0Safe_safe_U1A_227963.6626	329
0Safe_safe_U1A_227963.6627	205
0Safe_safe_U1A_227963.6628	290
0Safe_safe_U1A_227963.6629	364
0Safe_safe_U1A_227963.6630	602
0Safe_safe_U1A_227963.6631	148
0Safe_safe_U1A_227963.6632	501
0Safe_safe_U1A_227963.6633	186
0Safe_safe_U1A_227963.6634	284
0Safe_safe_U1A_227963.6635	205
0Safe_safe_U1A_227963.6636	204
0Safe_safe_U1A_227963.6637	318
0Safe_safe_U1A_227963.6638	267
0Safe_safe_U1A_227963.6639	253
0Safe_safe_U1A_227963.6640	276
0Safe_safe_U1A_227963.6641	379
0Safe_safe_U1A_227963.6642	472
0Safe_safe_U1A_227963.6643	491
0Safe_safe_U1A_227963.6644	278
0Safe_safe_U1A_227963.6645	297
0Safe_safe_U1A_227963.6646	575
0Safe_safe_U1A_227963.6647	315
0Safe_safe_U1A_227963.6648	243
0Safe_safe_U1A_227963.6649	269
0Safe_safe_U1A_227963.6650	249
0Safe_safe_U1A_227963.6651	332
0Safe_safe_U1A_227963.6652	356
0Safe_safe_U1A_227963.6653	384
0Safe_safe_U1A_227963.6654	221
0Safe_safe_U1A_227963.6655	165
0Safe_safe_U1A_227963.6656	378
0Safe_safe_U1A_227963.6657	426
0Safe_safe_U1A_227963.6658	277
0Safe_safe_U1A_227963.6659	382
0Safe_safe_U1A_227963.6660	149
0Safe_safe_U1A_227963.6661	347
0Safe_safe_U1A_227963.6662	216
0Safe_safe_U1A_227963.6663	512
0Safe_safe_U1A_227963.6664	188
0Safe_safe_U1A_227963.6665	508
0Safe_safe_U1A_227963.6666	899
0Safe_safe_U1A_227963.6667	277
0Safe_safe_U1A_227963.6668	423
0Safe_safe_U1A_227963.6669	229
0Safe_safe_U1A_227963.6670	195
0Safe_safe_U1A_227963.6671	188
0Safe_safe_U1A_227963.6672	315
0Safe_safe_U1A_227963.6673	427
0Safe_safe_U1A_227963.6674	177
0Safe_safe_U1A_227963.6675	345
0Safe_safe_U1A_227963.6676	320
0Safe_safe_U1A_227963.6677	166
0Safe_safe_U1A_227963.6678	230
0Safe_safe_U1A_227963.6679	447
0Safe_safe_U1A_227963.6680	279
0Safe_safe_U1A_227963.6681	343
0Safe_safe_U1A_227963.6682	133
0Safe_safe_U1A_227963.6683	306
0Safe_safe_U1A_227963.6684	377
0Safe_safe_U1A_227963.6685	421
0Safe_safe_U1A_227963.6686	203
0Safe_safe_U1A_227963.6687	324
0Safe_safe_U1A_227963.6688	293
0Safe_safe_U1A_227963.6689	217
0Safe_safe_U1A_227963.6690	177
0Safe_safe_U1A_227963.6691	400
0Safe_safe_U1A_227963.6692	406
0Safe_safe_U1A_227963.6693	404
0Safe_safe_U1A_227963.6694	419
0Safe_safe_U1A_227963.6695	330
0Safe_safe_U1A_227963.6696	528
0Safe_safe_U1A_227963.6697	301
0Safe_safe_U1A_227963.6698	380
0Safe_safe_U1A_227963.6699	419
0Safe_safe_U1A_227963.6700	257
0Safe_safe_U1A_227963.6701	473
0Safe_safe_U1A_227963.6702	294
0Safe_safe_U1A_227963.6703	644
0Safe_safe_U1A_227963.6704	256
0Safe_safe_U1A_227963.6705	146
0Safe_safe_U1A_227963.6706	162
0Safe_safe_U1A_227963.6707	298
0Safe_safe_U1A_227963.6708	325
0Safe_safe_U1A_227963.6709	594
0Safe_safe_U1A_227963.6710	375
0Safe_safe_U1A_227963.6711	310
0Safe_safe_U1A_227963.6712	368
0Safe_safe_U1A_227963.6713	277
0Safe_safe_U1A_227963.6714	268
0Safe_safe_U1A_227963.6715	647
0Safe_safe_U1A_227963.6716	179
0Safe_safe_U1A_227963.6717	387
0Safe_safe_U1A_227963.6718	620
0Safe_safe_U1A_227963.6719	3
0Safe_safe_U1A_227963.6720	476
0Safe_safe_U1A_227963.6721	264
0Safe_safe_U1A_227963.6722	316
0Safe_safe_U1A_227963.6723	338
0Safe_safe_U1A_227963.6724	253
0Safe_safe_U1A_227963.6725	398
0Safe_safe_U1A_227963.6726	277
0Safe_safe_U1A_227963.6727	371
0Safe_safe_U1A_227963.6728	958
0Safe_safe_U1A_227963.6729	441
0Safe_safe_U1A_227963.6730	18
0Safe_safe_U1A_227963.6731	358
0Safe_safe_U1A_227963.6732	275
0Safe_safe_U1A_227963.6733	512
0Safe_safe_U1A_227963.6734	308
0Safe_safe_U1A_227963.6735	247
0Safe_safe_U1A_227963.6736	403
0Safe_safe_U1A_227963.6737	205
0Safe_safe_U1A_227963.6738	160
0Safe_safe_U1A_227963.6739	237
0Safe_safe_U1A_227963.6740	300
0Safe_safe_U1A_227963.6741	378
0Safe_safe_U1A_227963.6742	372
0Safe_safe_U1A_227963.6743	210
0Safe_safe_U1A_227963.6744	188
0Safe_safe_U1A_227963.6745	173
0Safe_safe_U1A_227963.6746	204
0Safe_safe_U1A_227963.6747	125
0Safe_safe_U1A_227963.6748	623
0Safe_safe_U1A_227963.6749	210
0Safe_safe_U1A_227963.6750	418
0Safe_safe_U1B_227963.385	7
0Safe_safe_U1B_227963.400	2
0Safe_safe_U1B_227963.437	1
0Safe_safe_U1B_227963.512	369
0Safe_safe_U1B_227963.514	4
0Safe_safe_U1B_227963.578	2
0Safe_safe_U1B_227963.591	4
0Safe_safe_U1B_227963.601	11
0Safe_safe_U1B_227963.604	10
0Safe_safe_U1B_227963.613	6
0Safe_safe_U1B_227963.628	5
0Safe_safe_U1B_227963.686	2
0Safe_safe_U1B_227963.710	7
0Safe_safe_U1B_227963.723	4
0Safe_safe_U1B_227963.737	1
0Safe_safe_U2A_227963.1645	1
0Safe_safe_U2A_227963.1651	289
0Safe_safe_U2B_227963.1184	201
0Safe_safe_U2B_227963.1195	355
0Safe_safe_U2B_227963.1222	1
ENSMUSG00000000204_Slfn4_U1A_18115.1	775
ENSMUSG00000000204_Slfn4_U1A_18116.2	193
ENSMUSG00000000204_Slfn4_U1A_18117.3	414
ENSMUSG00000000204_Slfn4_U1A_18118.4	361
ENSMUSG00000000204_Slfn4_U1A_18119.5	269
ENSMUSG00000000204_Slfn4_U1A_18120.6	680
ENSMUSG00000000204_Slfn4_U1A_18121.7	213
ENSMUSG00000000204_Slfn4_U1A_18122.8	210
ENSMUSG00000000204_Slfn4_U1A_18123.9	424
ENSMUSG00000000204_Slfn4_U1A_18124.10	275
ENSMUSG00000000290_Itgb2_ACOCB_152937.6	8
ENSMUSG00000000531_Grasp_U1A_188886.1	337
ENSMUSG00000000531_Grasp_U1A_188887.2	272
ENSMUSG00000000531_Grasp_U1A_188888.3	298
ENSMUSG00000000531_Grasp_U1A_188889.4	585
ENSMUSG00000000531_Grasp_U1A_188890.5	14
ENSMUSG00000000531_Grasp_U1A_188891.6	160
ENSMUSG00000000531_Grasp_U1A_188892.7	416
ENSMUSG00000000531_Grasp_U1A_188893.8	407
ENSMUSG00000000531_Grasp_U1A_188894.9	162
ENSMUSG00000000531_Grasp_U1A_188895.10	912
ENSMUSG00000000561_Wdr77_U1A_19204.1	163
ENSMUSG00000000561_Wdr77_U1A_19205.2	572
ENSMUSG00000000561_Wdr77_U1A_19206.3	339
ENSMUSG00000000561_Wdr77_U1A_19207.4	259
ENSMUSG00000000561_Wdr77_U1A_19208.5	221
ENSMUSG00000000561_Wdr77_U1A_19209.6	166
ENSMUSG00000000561_Wdr77_U1A_19210.7	261
ENSMUSG00000000561_Wdr77_U1A_19211.8	192
ENSMUSG00000000561_Wdr77_U1A_19212.9	436
ENSMUSG00000000561_Wdr77_U1A_19213.10	287
ENSMUSG00000000686_Abhd15_U1B_29734.3	4
ENSMUSG00000000693_Loxl3_U1A_173483.1	348
ENSMUSG00000000693_Loxl3_U1A_173484.2	633
ENSMUSG00000000693_Loxl3_U1A_173485.3	322
ENSMUSG00000000693_Loxl3_U1A_173486.4	307
ENSMUSG00000000693_Loxl3_U1A_173487.5	438
ENSMUSG00000000693_Loxl3_U1A_173488.6	293
ENSMUSG00000000693_Loxl3_U1A_173489.7	420
ENSMUSG00000000693_Loxl3_U1A_173490.8	257
ENSMUSG00000000693_Loxl3_U1A_173491.9	294
ENSMUSG00000000693_Loxl3_U1A_173492.10	681
ENSMUSG00000000732_Icosl_U1A_23862.1	448
ENSMUSG00000000732_Icosl_U1A_23863.2	280
ENSMUSG00000000732_Icosl_U1A_23864.3	652
ENSMUSG00000000732_Icosl_U1A_23865.4	298
ENSMUSG00000000732_Icosl_U1A_23866.5	310
ENSMUSG00000000732_Icosl_U1A_23867.6	649
ENSMUSG00000000732_Icosl_U1A_23868.7	538
ENSMUSG00000000732_Icosl_U1A_23869.8	229
ENSMUSG00000000732_Icosl_U1A_23870.9	202
ENSMUSG00000000732_Icosl_U1A_23871.10	244
ENSMUSG00000000827_Tpd52l2_ACOCB_91369.7	5
ENSMUSG00000000902_Smarcb1_U1B_102467.8	3
ENSMUSG00000000958_Slc7a7_U1A_76363.1	570
ENSMUSG00000000958_Slc7a7_U1A_76364.2	312
ENSMUSG00000000958_Slc7a7_U1A_76365.3	416
ENSMUSG00000000958_Slc7a7_U1A_76366.4	440
ENSMUSG00000000958_Slc7a7_U1A_76367.5	341
ENSMUSG00000000958_Slc7a7_U1A_76368.6	419
ENSMUSG00000000958_Slc7a7_U1A_76369.7	54
ENSMUSG00000000958_Slc7a7_U1A_76370.8	530
ENSMUSG00000000958_Slc7a7_U1A_76371.9	590
ENSMUSG00000000958_Slc7a7_U1A_76372.10	435
ENSMUSG00000000976_Heatr6_U1A_18415.1	509
ENSMUSG00000000976_Heatr6_U1A_18416.2	382
ENSMUSG00000000976_Heatr6_U1A_18417.3	268
ENSMUSG00000000976_Heatr6_U1A_18418.4	599
ENSMUSG00000000976_Heatr6_U1A_18419.5	314
ENSMUSG00000000976_Heatr6_U1A_18420.6	458
ENSMUSG00000000976_Heatr6_U1A_18421.7	193
ENSMUSG00000000976_Heatr6_U1A_18422.8	303
ENSMUSG00000000976_Heatr6_U1A_18423.9	342
ENSMUSG00000000976_Heatr6_U1A_18424.10	442
ENSMUSG00000001054_Rmnd5b_U1A_206574.1	275
ENSMUSG00000001054_Rmnd5b_U1A_206575.2	455
ENSMUSG00000001054_Rmnd5b_U1A_206576.3	394
ENSMUSG00000001054_Rmnd5b_U1A_206577.4	386
ENSMUSG00000001054_Rmnd5b_U1A_206578.5	417
ENSMUSG00000001054_Rmnd5b_U1A_206579.6	443
ENSMUSG00000001054_Rmnd5b_U1A_206580.7	560
ENSMUSG00000001054_Rmnd5b_U1A_206581.8	323
ENSMUSG00000001054_Rmnd5b_U1A_206582.9	260
ENSMUSG00000001054_Rmnd5b_U1A_206583.10	341
ENSMUSG00000001062_Vps9d1_U1B_53134.5	2
ENSMUSG00000001062_Vps9d1_U1B_53138.9	4
ENSMUSG00000001076_C1ql4_U1B_55232.8	4
ENSMUSG00000001095_Slc13a2_U1A_113943.1	295
ENSMUSG00000001095_Slc13a2_U1A_113944.2	341
ENSMUSG00000001095_Slc13a2_U1A_113945.3	367
ENSMUSG00000001095_Slc13a2_U1A_113946.4	356
ENSMUSG00000001095_Slc13a2_U1A_113947.5	254
ENSMUSG00000001095_Slc13a2_U1A_113948.6	467
ENSMUSG00000001095_Slc13a2_U1A_113949.7	357
ENSMUSG00000001095_Slc13a2_U1A_113950.8	335
ENSMUSG00000001095_Slc13a2_U1A_113951.9	418
ENSMUSG00000001095_Slc13a2_U1A_113952.10	459
ENSMUSG00000001103_Sebox_U1A_211615.1	381
ENSMUSG00000001103_Sebox_U1A_211616.2	727
ENSMUSG00000001103_Sebox_U1A_211617.3	602
ENSMUSG00000001103_Sebox_U1A_211618.4	122
ENSMUSG00000001103_Sebox_U1A_211619.5	332
ENSMUSG00000001103_Sebox_U1A_211620.6	366
ENSMUSG00000001103_Sebox_U1A_211621.7	384
ENSMUSG00000001103_Sebox_U1A_211622.8	436
ENSMUSG00000001103_Sebox_U1A_211623.9	429
ENSMUSG00000001103_Sebox_U1A_211624.10	332
ENSMUSG00000001119_Col6a1_U1A_126682.1	290
ENSMUSG00000001119_Col6a1_U1A_126683.2	333
ENSMUSG00000001119_Col6a1_U1A_126684.3	286
ENSMUSG00000001119_Col6a1_U1A_126685.4	561
ENSMUSG00000001119_Col6a1_U1A_126686.5	406
ENSMUSG00000001119_Col6a1_U1A_126687.6	235
ENSMUSG00000001119_Col6a1_U1A_126688.7	510
ENSMUSG00000001119_Col6a1_U1A_126689.8	104
ENSMUSG00000001119_Col6a1_U1A_126690.9	117
ENSMUSG00000001119_Col6a1_U1A_126691.10	299
ENSMUSG00000001229_Dpp9_U1A_82804.1	194
ENSMUSG00000001229_Dpp9_U1A_82805.2	402
ENSMUSG00000001229_Dpp9_U1A_82806.3	612
ENSMUSG00000001229_Dpp9_U1A_82807.4	313
ENSMUSG00000001229_Dpp9_U1A_82808.5	308
ENSMUSG00000001229_Dpp9_U1A_82809.6	252
ENSMUSG00000001229_Dpp9_U1A_82810.7	505
ENSMUSG00000001229_Dpp9_U1A_82811.8	250
ENSMUSG00000001229_Dpp9_U1A_82812.9	426
ENSMUSG00000001229_Dpp9_U1A_82813.10	521
ENSMUSG00000001376_Ccdc132_U1A_163821.1	494
ENSMUSG00000001376_Ccdc132_U1A_163822.2	519
ENSMUSG00000001376_Ccdc132_U1A_163823.3	67
ENSMUSG00000001376_Ccdc132_U1A_163824.4	249
ENSMUSG00000001376_Ccdc132_U1A_163825.5	233
ENSMUSG00000001376_Ccdc132_U1A_163826.6	238
ENSMUSG00000001376_Ccdc132_U1A_163827.7	360
ENSMUSG00000001376_Ccdc132_U1A_163828.8	553
ENSMUSG00000001376_Ccdc132_U1A_163829.9	179
ENSMUSG00000001376_Ccdc132_U1A_163830.10	248
ENSMUSG00000001436_Slc19a1_U1A_217396.1	466
ENSMUSG00000001436_Slc19a1_U1A_217397.2	237
ENSMUSG00000001436_Slc19a1_U1A_217398.3	394
ENSMUSG00000001436_Slc19a1_U1A_217399.4	675
ENSMUSG00000001436_Slc19a1_U1A_217400.5	431
ENSMUSG00000001436_Slc19a1_U1A_217401.6	402
ENSMUSG00000001436_Slc19a1_U1A_217402.7	548
ENSMUSG00000001436_Slc19a1_U1A_217403.8	373
ENSMUSG00000001436_Slc19a1_U1A_217404.9	492
ENSMUSG00000001436_Slc19a1_U1A_217405.10	362
ENSMUSG00000001524_Gtf2h4_ACOCA_127322.7	1
ENSMUSG00000001918_Slc1a5_U1A_97972.1	386
ENSMUSG00000001918_Slc1a5_U1A_97973.2	187
ENSMUSG00000001918_Slc1a5_U1A_97974.3	325
ENSMUSG00000001918_Slc1a5_U1A_97975.4	321
ENSMUSG00000001918_Slc1a5_U1A_97976.5	415
ENSMUSG00000001918_Slc1a5_U1A_97977.6	352
ENSMUSG00000001918_Slc1a5_U1A_97978.7	331
ENSMUSG00000001918_Slc1a5_U1A_97979.8	347
ENSMUSG00000001918_Slc1a5_U1A_97980.9	344
ENSMUSG00000001918_Slc1a5_U1A_97981.10	212
ENSMUSG00000001948_Spa17_U1A_21302.1	349
ENSMUSG00000001948_Spa17_U1A_21303.2	290
ENSMUSG00000001948_Spa17_U1A_21304.3	335
ENSMUSG00000001948_Spa17_U1A_21305.4	337
ENSMUSG00000001948_Spa17_U1A_21306.5	275
ENSMUSG00000001948_Spa17_U1A_21307.6	546
ENSMUSG00000001948_Spa17_U1A_21308.7	347
ENSMUSG00000001948_Spa17_U1A_21309.8	296
ENSMUSG00000001948_Spa17_U1A_21310.9	567
ENSMUSG00000001948_Spa17_U1A_21311.10	475
ENSMUSG00000001998_Ap4e1_SPA_62101.1	14
ENSMUSG00000002006_Pdzd4_U1A_198900.1	306
ENSMUSG00000002006_Pdzd4_U1A_198901.2	434
ENSMUSG00000002006_Pdzd4_U1A_198902.3	414
ENSMUSG00000002006_Pdzd4_U1A_198903.4	259
ENSMUSG00000002006_Pdzd4_U1A_198904.5	496
ENSMUSG00000002006_Pdzd4_U1A_198905.6	428
ENSMUSG00000002006_Pdzd4_U1A_198906.7	302
ENSMUSG00000002006_Pdzd4_U1A_198907.8	123
ENSMUSG00000002006_Pdzd4_U1A_198908.9	318
ENSMUSG00000002006_Pdzd4_U1A_198909.10	271
ENSMUSG00000002028_Kmt2a_U1B_139866.10	2
ENSMUSG00000002147_Stat6_U1A_150604.1	725
ENSMUSG00000002147_Stat6_U1A_150605.2	499
ENSMUSG00000002147_Stat6_U1A_150606.3	425
ENSMUSG00000002147_Stat6_U1A_150607.4	475
ENSMUSG00000002147_Stat6_U1A_150608.5	285
ENSMUSG00000002147_Stat6_U1A_150609.6	412
ENSMUSG00000002147_Stat6_U1A_150610.7	337
ENSMUSG00000002147_Stat6_U1A_150611.8	280
ENSMUSG00000002147_Stat6_U1A_150612.9	188
ENSMUSG00000002147_Stat6_U1A_150613.10	384
ENSMUSG00000002222_Rmnd5a_U1A_116881.1	326
ENSMUSG00000002222_Rmnd5a_U1A_116882.2	289
ENSMUSG00000002222_Rmnd5a_U1A_116883.3	484
ENSMUSG00000002222_Rmnd5a_U1A_116884.4	540
ENSMUSG00000002222_Rmnd5a_U1A_116885.5	349
ENSMUSG00000002222_Rmnd5a_U1A_116886.6	248
ENSMUSG00000002222_Rmnd5a_U1A_116887.7	284
ENSMUSG00000002222_Rmnd5a_U1A_116888.8	130
ENSMUSG00000002222_Rmnd5a_U1A_116889.9	267
ENSMUSG00000002222_Rmnd5a_U1A_116890.10	358
ENSMUSG00000002227_Mov10_U1A_116901.1	232
ENSMUSG00000002227_Mov10_U1A_116902.2	272
ENSMUSG00000002227_Mov10_U1A_116903.3	145
ENSMUSG00000002227_Mov10_U1A_116904.4	504
ENSMUSG00000002227_Mov10_U1A_116905.5	714
ENSMUSG00000002227_Mov10_U1A_116906.6	293
ENSMUSG00000002227_Mov10_U1A_116907.7	300
ENSMUSG00000002227_Mov10_U1A_116908.8	372
ENSMUSG00000002227_Mov10_U1A_116909.9	298
ENSMUSG00000002227_Mov10_U1A_116910.10	934
ENSMUSG00000002274_Metrn_U1A_143062.1	387
ENSMUSG00000002274_Metrn_U1A_143063.2	382
ENSMUSG00000002274_Metrn_U1A_143064.3	93
ENSMUSG00000002274_Metrn_U1A_143065.4	733
ENSMUSG00000002274_Metrn_U1A_143066.5	419
ENSMUSG00000002274_Metrn_U1A_143067.6	266
ENSMUSG00000002274_Metrn_U1A_143068.7	512
ENSMUSG00000002274_Metrn_U1A_143069.8	698
ENSMUSG00000002274_Metrn_U1A_143070.9	376
ENSMUSG00000002274_Metrn_U1A_143071.10	80
ENSMUSG00000002325_Irf9_GEB_68564.6	1
ENSMUSG00000002428_Hltf_U1A_118872.1	387
ENSMUSG00000002428_Hltf_U1A_118873.2	297
ENSMUSG00000002428_Hltf_U1A_118874.3	108
ENSMUSG00000002428_Hltf_U1A_118875.4	210
ENSMUSG00000002428_Hltf_U1A_118876.5	293
ENSMUSG00000002428_Hltf_U1A_118877.6	301
ENSMUSG00000002428_Hltf_U1A_118878.7	45
ENSMUSG00000002428_Hltf_U1A_118879.8	115
ENSMUSG00000002428_Hltf_U1A_118880.9	295
ENSMUSG00000002428_Hltf_U1A_118881.10	223
ENSMUSG00000002475_Abhd3_U1A_145117.1	470
ENSMUSG00000002475_Abhd3_U1A_145118.2	333
ENSMUSG00000002475_Abhd3_U1A_145119.3	315
ENSMUSG00000002475_Abhd3_U1A_145120.4	487
ENSMUSG00000002475_Abhd3_U1A_145121.5	405
ENSMUSG00000002475_Abhd3_U1A_145122.6	240
ENSMUSG00000002475_Abhd3_U1A_145123.7	531
ENSMUSG00000002475_Abhd3_U1A_145124.8	440
ENSMUSG00000002475_Abhd3_U1A_145125.9	524
ENSMUSG00000002475_Abhd3_U1A_145126.10	307
ENSMUSG00000002477_Snrpd1_U1B_145127.1	2
ENSMUSG00000002504_Slc9a3r2_U1A_215445.1	413
ENSMUSG00000002504_Slc9a3r2_U1A_215446.2	742
ENSMUSG00000002504_Slc9a3r2_U1A_215447.3	490
ENSMUSG00000002504_Slc9a3r2_U1A_215448.4	200
ENSMUSG00000002504_Slc9a3r2_U1A_215449.5	430
ENSMUSG00000002504_Slc9a3r2_U1A_215450.6	612
ENSMUSG00000002504_Slc9a3r2_U1A_215451.7	657
ENSMUSG00000002504_Slc9a3r2_U1A_215452.8	307
ENSMUSG00000002504_Slc9a3r2_U1A_215453.9	412
ENSMUSG00000002504_Slc9a3r2_U1A_215454.10	341
ENSMUSG00000002580_Mien1_U1B_223774.1	1
ENSMUSG00000002608_Ccdc97_U1B_37741.5	3
ENSMUSG00000002664_Pspn_U1A_214485.1	918
ENSMUSG00000002664_Pspn_U1A_214486.2	352
ENSMUSG00000002664_Pspn_U1A_214487.3	324
ENSMUSG00000002664_Pspn_U1A_214488.4	428
ENSMUSG00000002664_Pspn_U1A_214489.5	434
ENSMUSG00000002664_Pspn_U1A_214490.6	522
ENSMUSG00000002664_Pspn_U1A_214491.7	762
ENSMUSG00000002664_Pspn_U1A_214492.8	564
ENSMUSG00000002664_Pspn_U1A_214493.9	295
ENSMUSG00000002664_Pspn_U1A_214494.10	918
ENSMUSG00000002699_Lcp2_U1A_173112.1	490
ENSMUSG00000002699_Lcp2_U1A_173113.2	236
ENSMUSG00000002699_Lcp2_U1A_173114.3	402
ENSMUSG00000002699_Lcp2_U1A_173115.4	530
ENSMUSG00000002699_Lcp2_U1A_173116.5	533
ENSMUSG00000002699_Lcp2_U1A_173117.6	266
ENSMUSG00000002699_Lcp2_U1A_173118.7	234
ENSMUSG00000002699_Lcp2_U1A_173119.8	129
ENSMUSG00000002699_Lcp2_U1A_173120.9	332
ENSMUSG00000002699_Lcp2_U1A_173121.10	238
ENSMUSG00000002768_Mea1_U1B_167082.1	7
ENSMUSG00000002768_Mea1_U1B_167084.3	7
ENSMUSG00000002797_Ggct_U1B_184348.4	2
ENSMUSG00000002804_Nudt14_U1A_124424.1	392
ENSMUSG00000002804_Nudt14_U1A_124425.2	251
ENSMUSG00000002804_Nudt14_U1A_124426.3	600
ENSMUSG00000002804_Nudt14_U1A_124427.4	440
ENSMUSG00000002804_Nudt14_U1A_124428.5	511
ENSMUSG00000002804_Nudt14_U1A_124429.6	402
ENSMUSG00000002804_Nudt14_U1A_124430.7	565
ENSMUSG00000002804_Nudt14_U1A_124431.8	261
ENSMUSG00000002804_Nudt14_U1A_124432.9	384
ENSMUSG00000002804_Nudt14_U1A_124433.10	237
ENSMUSG00000002844_Adprh_U1A_15978.1	185
ENSMUSG00000002844_Adprh_U1A_15979.2	405
ENSMUSG00000002844_Adprh_U1A_15980.3	390
ENSMUSG00000002844_Adprh_U1A_15981.4	26
ENSMUSG00000002844_Adprh_U1A_15982.5	201
ENSMUSG00000002844_Adprh_U1A_15983.6	697
ENSMUSG00000002844_Adprh_U1A_15984.7	559
ENSMUSG00000002844_Adprh_U1A_15985.8	347
ENSMUSG00000002844_Adprh_U1A_15986.9	330
ENSMUSG00000002844_Adprh_U1A_15987.10	304
ENSMUSG00000003068_Stk11_U1B_45260.6	5
ENSMUSG00000003134_Tbc1d8_U1A_118652.1	230
ENSMUSG00000003134_Tbc1d8_U1A_118653.2	8
ENSMUSG00000003134_Tbc1d8_U1A_118654.3	281
ENSMUSG00000003134_Tbc1d8_U1A_118655.4	620
ENSMUSG00000003134_Tbc1d8_U1A_118656.5	387
ENSMUSG00000003134_Tbc1d8_U1A_118657.6	445
ENSMUSG00000003134_Tbc1d8_U1A_118658.7	471
ENSMUSG00000003134_Tbc1d8_U1A_118659.8	496
ENSMUSG00000003134_Tbc1d8_U1A_118660.9	431
ENSMUSG00000003134_Tbc1d8_U1A_118661.10	496
ENSMUSG00000003153_Slc2a3_U1A_178114.1	57
ENSMUSG00000003153_Slc2a3_U1A_178115.2	390
ENSMUSG00000003153_Slc2a3_U1A_178116.3	358
ENSMUSG00000003153_Slc2a3_U1A_178117.4	533
ENSMUSG00000003153_Slc2a3_U1A_178118.5	126
ENSMUSG00000003153_Slc2a3_U1A_178119.6	215
ENSMUSG00000003153_Slc2a3_U1A_178120.7	449
ENSMUSG00000003153_Slc2a3_U1A_178121.8	404
ENSMUSG00000003153_Slc2a3_U1A_178122.9	341
ENSMUSG00000003153_Slc2a3_U1A_178123.10	104
ENSMUSG00000003208_Ccdc94_U1A_77322.1	59
ENSMUSG00000003208_Ccdc94_U1A_77323.2	252
ENSMUSG00000003208_Ccdc94_U1A_77324.3	124
ENSMUSG00000003208_Ccdc94_U1A_77325.4	329
ENSMUSG00000003208_Ccdc94_U1A_77326.5	8
ENSMUSG00000003208_Ccdc94_U1A_77327.6	256
ENSMUSG00000003208_Ccdc94_U1A_77328.7	118
ENSMUSG00000003208_Ccdc94_U1A_77329.8	145
ENSMUSG00000003208_Ccdc94_U1A_77330.9	165
ENSMUSG00000003208_Ccdc94_U1A_77331.10	174
ENSMUSG00000003418_St8sia6_U1B_123025.9	3
ENSMUSG00000003541_Ier3_ACOCB_19058.5	5
ENSMUSG00000003824_Syce2_U1A_635.1	275
ENSMUSG00000003824_Syce2_U1A_636.2	352
ENSMUSG00000003824_Syce2_U1A_637.3	60
ENSMUSG00000003824_Syce2_U1A_638.4	102
ENSMUSG00000003824_Syce2_U1A_639.5	277
ENSMUSG00000003824_Syce2_U1A_640.6	296
ENSMUSG00000003824_Syce2_U1A_641.7	458
ENSMUSG00000003824_Syce2_U1A_642.8	321
ENSMUSG00000003824_Syce2_U1A_643.9	470
ENSMUSG00000003824_Syce2_U1A_644.10	644
ENSMUSG00000004040_Stat3_U1A_45126.1	406
ENSMUSG00000004040_Stat3_U1A_45127.2	399
ENSMUSG00000004040_Stat3_U1A_45128.3	510
ENSMUSG00000004040_Stat3_U1A_45129.4	627
ENSMUSG00000004040_Stat3_U1A_45130.5	251
ENSMUSG00000004040_Stat3_U1A_45131.6	390
ENSMUSG00000004040_Stat3_U1A_45132.7	242
ENSMUSG00000004040_Stat3_U1A_45133.8	541
ENSMUSG00000004040_Stat3_U1A_45134.9	369
ENSMUSG00000004040_Stat3_U1A_45135.10	481
ENSMUSG00000004085_Zak_U1B_155224.4	9
ENSMUSG00000004359_Spic_U1A_79880.1	404
ENSMUSG00000004359_Spic_U1A_79881.2	363
ENSMUSG00000004359_Spic_U1A_79882.3	723
ENSMUSG00000004359_Spic_U1A_79883.4	298
ENSMUSG00000004359_Spic_U1A_79884.5	372
ENSMUSG00000004359_Spic_U1A_79885.6	537
ENSMUSG00000004359_Spic_U1A_79886.7	106
ENSMUSG00000004359_Spic_U1A_79887.8	1106
ENSMUSG00000004359_Spic_U1A_79888.9	392
ENSMUSG00000004359_Spic_U1A_79889.10	1106
ENSMUSG00000004366_Sst_U1B_54491.2	2
ENSMUSG00000004612_Nkg7_MPB_166503.1	1
ENSMUSG00000004612_Nkg7_MPB_166512.10	1
ENSMUSG00000004837_Grap_U1A_79150.1	661
ENSMUSG00000004837_Grap_U1A_79151.2	473
ENSMUSG00000004837_Grap_U1A_79152.3	697
ENSMUSG00000004837_Grap_U1A_79153.4	303
ENSMUSG00000004837_Grap_U1A_79154.5	362
ENSMUSG00000004837_Grap_U1A_79155.6	502
ENSMUSG00000004837_Grap_U1A_79156.7	180
ENSMUSG00000004837_Grap_U1A_79157.8	374
ENSMUSG00000004837_Grap_U1A_79158.9	610
ENSMUSG00000004837_Grap_U1A_79159.10	352
ENSMUSG00000004894_Hapln2_U1A_28424.1	380
ENSMUSG00000004894_Hapln2_U1A_28425.2	523
ENSMUSG00000004894_Hapln2_U1A_28426.3	343
ENSMUSG00000004894_Hapln2_U1A_28427.4	193
ENSMUSG00000004894_Hapln2_U1A_28428.5	492
ENSMUSG00000004894_Hapln2_U1A_28429.6	524
ENSMUSG00000004894_Hapln2_U1A_28430.7	277
ENSMUSG00000004894_Hapln2_U1A_28431.8	183
ENSMUSG00000004894_Hapln2_U1A_28432.9	318
ENSMUSG00000004894_Hapln2_U1A_28433.10	491
ENSMUSG00000004896_Rrnad1_U1A_28444.1	460
ENSMUSG00000004896_Rrnad1_U1A_28445.2	748
ENSMUSG00000004896_Rrnad1_U1A_28446.3	229
ENSMUSG00000004896_Rrnad1_U1A_28447.4	377
ENSMUSG00000004896_Rrnad1_U1A_28448.5	233
ENSMUSG00000004896_Rrnad1_U1A_28449.6	463
ENSMUSG00000004896_Rrnad1_U1A_28450.7	395
ENSMUSG00000004896_Rrnad1_U1A_28451.8	132
ENSMUSG00000004896_Rrnad1_U1A_28452.9	101
ENSMUSG00000004896_Rrnad1_U1A_28453.10	460
ENSMUSG00000004897_Hdgf_U1B_28434.1	9
ENSMUSG00000005089_Slc1a2_U1A_87765.1	34
ENSMUSG00000005089_Slc1a2_U1A_87766.2	456
ENSMUSG00000005089_Slc1a2_U1A_87767.3	490
ENSMUSG00000005089_Slc1a2_U1A_87768.4	545
ENSMUSG00000005089_Slc1a2_U1A_87769.5	531
ENSMUSG00000005089_Slc1a2_U1A_87770.6	404
ENSMUSG00000005089_Slc1a2_U1A_87771.7	218
ENSMUSG00000005089_Slc1a2_U1A_87772.8	331
ENSMUSG00000005089_Slc1a2_U1A_87773.9	310
ENSMUSG00000005089_Slc1a2_U1A_87774.10	232
ENSMUSG00000005125_Ndrg1_U1B_178664.1	5
ENSMUSG00000005357_Slc1a6_U1A_155151.1	425
ENSMUSG00000005357_Slc1a6_U1A_155152.2	230
ENSMUSG00000005357_Slc1a6_U1A_155153.3	314
ENSMUSG00000005357_Slc1a6_U1A_155154.4	33
ENSMUSG00000005357_Slc1a6_U1A_155155.5	377
ENSMUSG00000005357_Slc1a6_U1A_155156.6	229
ENSMUSG00000005357_Slc1a6_U1A_155157.7	420
ENSMUSG00000005357_Slc1a6_U1A_155158.8	377
ENSMUSG00000005357_Slc1a6_U1A_155159.9	528
ENSMUSG00000005357_Slc1a6_U1A_155160.10	366
ENSMUSG00000005360_Slc1a3_U1A_70229.1	284
ENSMUSG00000005360_Slc1a3_U1A_70230.2	191
ENSMUSG00000005360_Slc1a3_U1A_70231.3	237
ENSMUSG00000005360_Slc1a3_U1A_70232.4	484
ENSMUSG00000005360_Slc1a3_U1A_70233.5	329
ENSMUSG00000005360_Slc1a3_U1A_70234.6	499
ENSMUSG00000005360_Slc1a3_U1A_70235.7	272
ENSMUSG00000005360_Slc1a3_U1A_70236.8	323
ENSMUSG00000005360_Slc1a3_U1A_70237.9	374
ENSMUSG00000005360_Slc1a3_U1A_70238.10	211
ENSMUSG00000005374_Tbl2_U1A_213765.1	304
ENSMUSG00000005374_Tbl2_U1A_213766.2	112
ENSMUSG00000005374_Tbl2_U1A_213767.3	122
ENSMUSG00000005374_Tbl2_U1A_213768.4	67
ENSMUSG00000005374_Tbl2_U1A_213769.5	317
ENSMUSG00000005374_Tbl2_U1A_213770.6	318
ENSMUSG00000005374_Tbl2_U1A_213771.7	200
ENSMUSG00000005374_Tbl2_U1A_213772.8	448
ENSMUSG00000005374_Tbl2_U1A_213773.9	569
ENSMUSG00000005374_Tbl2_U1A_213774.10	331
ENSMUSG00000005566_Trim28_ACOCB_39911.7	7
ENSMUSG00000005656_Snx6_U1A_121418.1	511
ENSMUSG00000005656_Snx6_U1A_121419.2	203
ENSMUSG00000005656_Snx6_U1A_121420.3	429
ENSMUSG00000005656_Snx6_U1A_121421.4	440
ENSMUSG00000005656_Snx6_U1A_121422.5	480
ENSMUSG00000005656_Snx6_U1A_121423.6	372
ENSMUSG00000005656_Snx6_U1A_121424.7	329
ENSMUSG00000005656_Snx6_U1A_121425.8	42
ENSMUSG00000005656_Snx6_U1A_121426.9	190
ENSMUSG00000005656_Snx6_U1A_121427.10	454
ENSMUSG00000005982_Naa60_U1A_203775.7	380
ENSMUSG00000005982_Naa60_U1A_203776.8	438
ENSMUSG00000005982_Naa60_U1A_203777.9	375
ENSMUSG00000005982_Naa60_U1A_203778.10	391
ENSMUSG00000006307_Kmt2b_U1A_186829.1	228
ENSMUSG00000006307_Kmt2b_U1A_186830.2	16
ENSMUSG00000006307_Kmt2b_U1A_186831.3	152
ENSMUSG00000006307_Kmt2b_U1A_186832.4	267
ENSMUSG00000006307_Kmt2b_U1A_186833.5	151
ENSMUSG00000006307_Kmt2b_U1A_186834.6	251
ENSMUSG00000006307_Kmt2b_U1A_186835.7	288
ENSMUSG00000006307_Kmt2b_U1A_186836.8	215
ENSMUSG00000006307_Kmt2b_U1A_186837.9	347
ENSMUSG00000006307_Kmt2b_U1A_186838.10	307
ENSMUSG00000006378_Gcat_GEB_101988.9	6
ENSMUSG00000006471_Ndor1_U1A_152084.1	222
ENSMUSG00000006471_Ndor1_U1A_152085.2	485
ENSMUSG00000006471_Ndor1_U1A_152086.3	259
ENSMUSG00000006471_Ndor1_U1A_152087.4	316
ENSMUSG00000006471_Ndor1_U1A_152088.5	309
ENSMUSG00000006471_Ndor1_U1A_152089.6	369
ENSMUSG00000006471_Ndor1_U1A_152090.7	202
ENSMUSG00000006471_Ndor1_U1A_152091.8	257
ENSMUSG00000006471_Ndor1_U1A_152092.9	141
ENSMUSG00000006471_Ndor1_U1A_152093.10	300
ENSMUSG00000006527_Sfmbt1_U1A_78519.1	555
ENSMUSG00000006527_Sfmbt1_U1A_78520.2	328
ENSMUSG00000006527_Sfmbt1_U1A_78521.3	448
ENSMUSG00000006527_Sfmbt1_U1A_78522.4	352
ENSMUSG00000006527_Sfmbt1_U1A_78523.5	398
ENSMUSG00000006527_Sfmbt1_U1A_78524.6	514
ENSMUSG00000006527_Sfmbt1_U1A_78525.7	282
ENSMUSG00000006527_Sfmbt1_U1A_78526.8	526
ENSMUSG00000006527_Sfmbt1_U1A_78527.9	452
ENSMUSG00000006527_Sfmbt1_U1A_78528.10	317
ENSMUSG00000006574_Slc4a1_U1A_45166.1	442
ENSMUSG00000006574_Slc4a1_U1A_45167.2	442
ENSMUSG00000006574_Slc4a1_U1A_45168.3	290
ENSMUSG00000006574_Slc4a1_U1A_45169.4	598
ENSMUSG00000006574_Slc4a1_U1A_45170.5	864
ENSMUSG00000006574_Slc4a1_U1A_45171.6	318
ENSMUSG00000006574_Slc4a1_U1A_45172.7	441
ENSMUSG00000006574_Slc4a1_U1A_45173.8	442
ENSMUSG00000006574_Slc4a1_U1A_45174.9	343
ENSMUSG00000006574_Slc4a1_U1A_45175.10	440
ENSMUSG00000006576_Slc4a3_U1A_45186.1	256
ENSMUSG00000006576_Slc4a3_U1A_45187.2	460
ENSMUSG00000006576_Slc4a3_U1A_45188.3	493
ENSMUSG00000006576_Slc4a3_U1A_45189.4	559
ENSMUSG00000006576_Slc4a3_U1A_45190.5	436
ENSMUSG00000006576_Slc4a3_U1A_45191.6	218
ENSMUSG00000006576_Slc4a3_U1A_45192.7	505
ENSMUSG00000006576_Slc4a3_U1A_45193.8	227
ENSMUSG00000006576_Slc4a3_U1A_45194.9	374
ENSMUSG00000006576_Slc4a3_U1A_45195.10	693
ENSMUSG00000006784_Ttc25_U1B_115635.3	3
ENSMUSG00000006818_Sod2_U1B_98862.1	10
ENSMUSG00000007021_Syngr3_U1A_15484.1	419
ENSMUSG00000007021_Syngr3_U1A_15485.2	547
ENSMUSG00000007021_Syngr3_U1A_15486.3	240
ENSMUSG00000007021_Syngr3_U1A_15487.4	476
ENSMUSG00000007021_Syngr3_U1A_15488.5	547
ENSMUSG00000007021_Syngr3_U1A_15489.6	449
ENSMUSG00000007021_Syngr3_U1A_15490.7	510
ENSMUSG00000007021_Syngr3_U1A_15491.8	27
ENSMUSG00000007021_Syngr3_U1A_15492.9	522
ENSMUSG00000007021_Syngr3_U1A_15493.10	568
ENSMUSG00000007440_Pcdha2_U1B_42421.8	2
ENSMUSG00000007656_Arpp19_U1A_133291.1	151
ENSMUSG00000007656_Arpp19_U1A_133292.2	134
ENSMUSG00000007656_Arpp19_U1A_133293.3	369
ENSMUSG00000007656_Arpp19_U1A_133294.4	305
ENSMUSG00000007656_Arpp19_U1A_133295.5	318
ENSMUSG00000007656_Arpp19_U1A_133296.6	254
ENSMUSG00000007656_Arpp19_U1A_133297.7	544
ENSMUSG00000007656_Arpp19_U1A_133299.9	265
ENSMUSG00000007656_Arpp19_U1A_133300.10	241
ENSMUSG00000007833_Aldh16a1_U1A_157631.1	268
ENSMUSG00000007833_Aldh16a1_U1A_157632.2	72
ENSMUSG00000007833_Aldh16a1_U1A_157633.3	228
ENSMUSG00000007833_Aldh16a1_U1A_157634.4	316
ENSMUSG00000007833_Aldh16a1_U1A_157635.5	160
ENSMUSG00000007833_Aldh16a1_U1A_157636.6	179
ENSMUSG00000007833_Aldh16a1_U1A_157637.7	440
ENSMUSG00000007833_Aldh16a1_U1A_157638.8	345
ENSMUSG00000007833_Aldh16a1_U1A_157639.9	314
ENSMUSG00000007833_Aldh16a1_U1A_157640.10	245
ENSMUSG00000008129_4930432K21Rik_U1A_12866.1	353
ENSMUSG00000008129_4930432K21Rik_U1A_12867.2	394
ENSMUSG00000008129_4930432K21Rik_U1A_12868.3	502
ENSMUSG00000008129_4930432K21Rik_U1A_12869.4	775
ENSMUSG00000008129_4930432K21Rik_U1A_12870.5	449
ENSMUSG00000008129_4930432K21Rik_U1A_12871.6	249
ENSMUSG00000008129_4930432K21Rik_U1A_12872.7	549
ENSMUSG00000008129_4930432K21Rik_U1A_12873.8	565
ENSMUSG00000008129_4930432K21Rik_U1A_12874.9	396
ENSMUSG00000008129_4930432K21Rik_U1A_12875.10	209
ENSMUSG00000008333_Snrpb2_U1A_126442.1	289
ENSMUSG00000008333_Snrpb2_U1A_126443.2	335
ENSMUSG00000008333_Snrpb2_U1A_126444.3	103
ENSMUSG00000008333_Snrpb2_U1A_126445.4	213
ENSMUSG00000008333_Snrpb2_U1A_126446.5	290
ENSMUSG00000008333_Snrpb2_U1A_126447.6	213
ENSMUSG00000008333_Snrpb2_U1A_126448.7	114
ENSMUSG00000008333_Snrpb2_U1A_126449.8	436
ENSMUSG00000008333_Snrpb2_U1A_126450.9	215
ENSMUSG00000008333_Snrpb2_U1A_126451.10	272
ENSMUSG00000008822_Acyp1_ACOCB_133046.6	4
ENSMUSG00000009115_Spatc1l_U1A_23562.1	225
ENSMUSG00000009115_Spatc1l_U1A_23563.2	318
ENSMUSG00000009115_Spatc1l_U1A_23564.3	316
ENSMUSG00000009115_Spatc1l_U1A_23565.4	279
ENSMUSG00000009115_Spatc1l_U1A_23566.5	317
ENSMUSG00000009115_Spatc1l_U1A_23567.6	334
ENSMUSG00000009115_Spatc1l_U1A_23568.7	300
ENSMUSG00000009115_Spatc1l_U1A_23569.8	201
ENSMUSG00000009115_Spatc1l_U1A_23570.9	316
ENSMUSG00000009115_Spatc1l_U1A_23571.10	302
ENSMUSG00000009394_Syn2_U1A_118792.1	413
ENSMUSG00000009394_Syn2_U1A_118793.2	729
ENSMUSG00000009394_Syn2_U1A_118794.3	396
ENSMUSG00000009394_Syn2_U1A_118795.4	311
ENSMUSG00000009394_Syn2_U1A_118796.5	429
ENSMUSG00000009394_Syn2_U1A_118797.6	548
ENSMUSG00000009394_Syn2_U1A_118798.7	592
ENSMUSG00000009394_Syn2_U1A_118799.8	378
ENSMUSG00000009394_Syn2_U1A_118800.9	331
ENSMUSG00000009394_Syn2_U1A_118801.10	396
ENSMUSG00000009549_Srp14_U1A_18652.1	64
ENSMUSG00000009549_Srp14_U1A_18653.2	68
ENSMUSG00000009549_Srp14_U1A_18654.3	202
ENSMUSG00000009549_Srp14_U1A_18655.4	130
ENSMUSG00000009549_Srp14_U1A_18656.5	24
ENSMUSG00000009549_Srp14_U1A_18657.6	44
ENSMUSG00000009549_Srp14_U1A_18658.7	221
ENSMUSG00000009549_Srp14_U1A_18659.8	266
ENSMUSG00000009549_Srp14_U1A_18660.9	126
ENSMUSG00000009549_Srp14_U1A_18661.10	31
ENSMUSG00000009741_Ubp1_ACOCB_129693.4	2
ENSMUSG00000009894_Snap47_U1A_83175.1	410
ENSMUSG00000009894_Snap47_U1A_83176.2	522
ENSMUSG00000009894_Snap47_U1A_83177.3	236
ENSMUSG00000009894_Snap47_U1A_83178.4	381
ENSMUSG00000009894_Snap47_U1A_83179.5	306
ENSMUSG00000009894_Snap47_U1A_83180.6	338
ENSMUSG00000009894_Snap47_U1A_83181.7	457
ENSMUSG00000009894_Snap47_U1A_83182.8	314
ENSMUSG00000009894_Snap47_U1A_83183.9	391
ENSMUSG00000009894_Snap47_U1A_83184.10	457
ENSMUSG00000010048_Ifrd2_U1B_181705.8	4
ENSMUSG00000010057_Nprl2_ACOCB_37877.1	7
ENSMUSG00000010095_Slc3a2_MPA_155756.6	4
ENSMUSG00000010136_Pifo_U1A_195904.1	221
ENSMUSG00000010136_Pifo_U1A_195905.2	483
ENSMUSG00000010136_Pifo_U1A_195906.3	609
ENSMUSG00000010136_Pifo_U1A_195907.4	402
ENSMUSG00000010136_Pifo_U1A_195908.5	197
ENSMUSG00000010136_Pifo_U1A_195909.6	302
ENSMUSG00000010136_Pifo_U1A_195910.7	261
ENSMUSG00000010136_Pifo_U1A_195911.8	228
ENSMUSG00000010136_Pifo_U1A_195912.9	667
ENSMUSG00000010136_Pifo_U1A_195913.10	543
ENSMUSG00000010277_2610507B11Rik_U1A_9646.1	189
ENSMUSG00000010277_2610507B11Rik_U1A_9647.2	270
ENSMUSG00000010277_2610507B11Rik_U1A_9648.3	201
ENSMUSG00000010277_2610507B11Rik_U1A_9649.4	330
ENSMUSG00000010277_2610507B11Rik_U1A_9650.5	151
ENSMUSG00000010277_2610507B11Rik_U1A_9651.6	312
ENSMUSG00000010277_2610507B11Rik_U1A_9652.7	218
ENSMUSG00000010277_2610507B11Rik_U1A_9653.8	300
ENSMUSG00000010277_2610507B11Rik_U1A_9654.9	233
ENSMUSG00000010277_2610507B11Rik_U1A_9655.10	175
ENSMUSG00000010290_AI597479_U1A_51807.1	488
ENSMUSG00000010290_AI597479_U1A_51808.2	385
ENSMUSG00000010290_AI597479_U1A_51809.3	312
ENSMUSG00000010290_AI597479_U1A_51810.4	363
ENSMUSG00000010290_AI597479_U1A_51811.5	264
ENSMUSG00000010290_AI597479_U1A_51812.6	610
ENSMUSG00000010290_AI597479_U1A_51813.7	108
ENSMUSG00000010290_AI597479_U1A_51814.8	394
ENSMUSG00000010290_AI597479_U1A_51815.9	716
ENSMUSG00000010290_AI597479_U1A_51816.10	412
ENSMUSG00000010461_Eya4_GEA_167161.10	1
ENSMUSG00000010538_Tsacc_U1A_20924.1	508
ENSMUSG00000010538_Tsacc_U1A_20925.2	181
ENSMUSG00000010538_Tsacc_U1A_20926.3	294
ENSMUSG00000010538_Tsacc_U1A_20927.4	393
ENSMUSG00000010538_Tsacc_U1A_20928.5	209
ENSMUSG00000010538_Tsacc_U1A_20929.6	391
ENSMUSG00000010538_Tsacc_U1A_20930.7	340
ENSMUSG00000010538_Tsacc_U1A_20931.8	589
ENSMUSG00000010538_Tsacc_U1A_20932.9	394
ENSMUSG00000010538_Tsacc_U1A_20933.10	313
ENSMUSG00000010911_Apip_U1A_209806.1	292
ENSMUSG00000010911_Apip_U1A_209807.2	587
ENSMUSG00000010911_Apip_U1A_209808.3	478
ENSMUSG00000010911_Apip_U1A_209809.4	328
ENSMUSG00000010911_Apip_U1A_209810.5	438
ENSMUSG00000010911_Apip_U1A_209811.6	293
ENSMUSG00000010911_Apip_U1A_209812.7	304
ENSMUSG00000010911_Apip_U1A_209813.8	706
ENSMUSG00000010911_Apip_U1A_209814.9	167
ENSMUSG00000010911_Apip_U1A_209815.10	278
ENSMUSG00000011096_Akt1s1_U1A_183022.1	330
ENSMUSG00000011096_Akt1s1_U1A_183023.2	449
ENSMUSG00000011096_Akt1s1_U1A_183024.3	238
ENSMUSG00000011096_Akt1s1_U1A_183025.4	495
ENSMUSG00000011096_Akt1s1_U1A_183026.5	559
ENSMUSG00000011096_Akt1s1_U1A_183027.6	444
ENSMUSG00000011096_Akt1s1_U1A_183029.8	239
ENSMUSG00000011096_Akt1s1_U1A_183030.9	440
ENSMUSG00000011096_Akt1s1_U1A_183031.10	687
ENSMUSG00000011263_Exoc3l2_U1A_75687.1	583
ENSMUSG00000011263_Exoc3l2_U1A_75688.2	261
ENSMUSG00000011263_Exoc3l2_U1A_75689.3	147
ENSMUSG00000011263_Exoc3l2_U1A_75690.4	211
ENSMUSG00000011263_Exoc3l2_U1A_75691.5	469
ENSMUSG00000011263_Exoc3l2_U1A_75692.6	268
ENSMUSG00000011263_Exoc3l2_U1A_75693.7	483
ENSMUSG00000011263_Exoc3l2_U1A_75694.8	432
ENSMUSG00000011263_Exoc3l2_U1A_75695.9	462
ENSMUSG00000011263_Exoc3l2_U1A_75696.10	517
ENSMUSG00000011305_Plin5_U1A_92253.1	282
ENSMUSG00000011305_Plin5_U1A_92254.2	621
ENSMUSG00000011305_Plin5_U1A_92255.3	204
ENSMUSG00000011305_Plin5_U1A_92256.4	577
ENSMUSG00000011305_Plin5_U1A_92257.5	301
ENSMUSG00000011305_Plin5_U1A_92258.6	355
ENSMUSG00000011305_Plin5_U1A_92259.7	235
ENSMUSG00000011305_Plin5_U1A_92260.8	553
ENSMUSG00000011305_Plin5_U1A_92261.9	343
ENSMUSG00000011305_Plin5_U1A_92262.10	546
ENSMUSG00000011589_Fsd1_U1A_72442.1	328
ENSMUSG00000011589_Fsd1_U1A_72443.2	375
ENSMUSG00000011589_Fsd1_U1A_72444.3	266
ENSMUSG00000011589_Fsd1_U1A_72445.4	720
ENSMUSG00000011589_Fsd1_U1A_72446.5	210
ENSMUSG00000011589_Fsd1_U1A_72447.6	465
ENSMUSG00000011589_Fsd1_U1A_72448.7	248
ENSMUSG00000011589_Fsd1_U1A_72449.8	337
ENSMUSG00000011589_Fsd1_U1A_72450.9	164
ENSMUSG00000011589_Fsd1_U1A_72451.10	343
ENSMUSG00000012211_Tex22_U1A_74427.1	433
ENSMUSG00000012211_Tex22_U1A_74428.2	527
ENSMUSG00000012211_Tex22_U1A_74429.3	296
ENSMUSG00000012211_Tex22_U1A_74430.4	553
ENSMUSG00000012211_Tex22_U1A_74431.5	778
ENSMUSG00000012211_Tex22_U1A_74432.6	545
ENSMUSG00000012211_Tex22_U1A_74433.7	279
ENSMUSG00000012211_Tex22_U1A_74434.8	378
ENSMUSG00000012211_Tex22_U1A_74435.9	757
ENSMUSG00000012211_Tex22_U1A_74436.10	757
ENSMUSG00000013076_Amotl1_U1A_46379.1	234
ENSMUSG00000013076_Amotl1_U1A_46380.2	342
ENSMUSG00000013076_Amotl1_U1A_46381.3	454
ENSMUSG00000013076_Amotl1_U1A_46382.4	352
ENSMUSG00000013076_Amotl1_U1A_46383.5	305
ENSMUSG00000013076_Amotl1_U1A_46384.6	96
ENSMUSG00000013076_Amotl1_U1A_46385.7	322
ENSMUSG00000013076_Amotl1_U1A_46386.8	214
ENSMUSG00000013076_Amotl1_U1A_46387.9	628
ENSMUSG00000013076_Amotl1_U1A_46388.10	385
ENSMUSG00000013158_4933405L10Rik_U1A_226688.1	282
ENSMUSG00000013158_4933405L10Rik_U1A_226689.2	240
ENSMUSG00000013158_4933405L10Rik_U1A_226690.3	674
ENSMUSG00000013158_4933405L10Rik_U1A_226691.4	354
ENSMUSG00000013158_4933405L10Rik_U1A_226692.5	338
ENSMUSG00000013158_4933405L10Rik_U1A_226693.6	337
ENSMUSG00000013158_4933405L10Rik_U1A_226694.7	321
ENSMUSG00000013158_4933405L10Rik_U1A_226695.8	301
ENSMUSG00000013158_4933405L10Rik_U1A_226696.9	395
ENSMUSG00000013158_4933405L10Rik_U1A_226697.10	242
ENSMUSG00000013465_Nelfb_GEB_144175.9	6
ENSMUSG00000013646_Sh3bp5l_U1A_4923.1	331
ENSMUSG00000013646_Sh3bp5l_U1A_4924.2	320
ENSMUSG00000013646_Sh3bp5l_U1A_4925.3	552
ENSMUSG00000013646_Sh3bp5l_U1A_4926.4	446
ENSMUSG00000013646_Sh3bp5l_U1A_4927.5	252
ENSMUSG00000013646_Sh3bp5l_U1A_4928.6	508
ENSMUSG00000013646_Sh3bp5l_U1A_4929.7	469
ENSMUSG00000013646_Sh3bp5l_U1A_4930.8	402
ENSMUSG00000013646_Sh3bp5l_U1A_4931.9	329
ENSMUSG00000013646_Sh3bp5l_U1A_4932.10	817
ENSMUSG00000013707_Tnfaip8l2_U1A_185150.1	330
ENSMUSG00000013707_Tnfaip8l2_U1A_185151.2	299
ENSMUSG00000013707_Tnfaip8l2_U1A_185152.3	877
ENSMUSG00000013707_Tnfaip8l2_U1A_185153.4	520
ENSMUSG00000013707_Tnfaip8l2_U1A_185154.5	325
ENSMUSG00000013707_Tnfaip8l2_U1A_185155.6	257
ENSMUSG00000013707_Tnfaip8l2_U1A_185156.7	453
ENSMUSG00000013707_Tnfaip8l2_U1A_185157.8	333
ENSMUSG00000013707_Tnfaip8l2_U1A_185158.9	214
ENSMUSG00000013707_Tnfaip8l2_U1A_185159.10	351
ENSMUSG00000014075_Tctex1d2_U1A_58353.1	421
ENSMUSG00000014075_Tctex1d2_U1A_58354.2	629
ENSMUSG00000014075_Tctex1d2_U1A_58355.3	373
ENSMUSG00000014075_Tctex1d2_U1A_58356.4	450
ENSMUSG00000014075_Tctex1d2_U1A_58357.5	554
ENSMUSG00000014075_Tctex1d2_U1A_58358.6	347
ENSMUSG00000014075_Tctex1d2_U1A_58359.7	1056
ENSMUSG00000014075_Tctex1d2_U1A_58360.8	370
ENSMUSG00000014075_Tctex1d2_U1A_58361.9	305
ENSMUSG00000014075_Tctex1d2_U1A_58362.10	618
ENSMUSG00000014198_Zfp385c_U1A_4264.1	177
ENSMUSG00000014198_Zfp385c_U1A_4265.2	420
ENSMUSG00000014198_Zfp385c_U1A_4266.3	239
ENSMUSG00000014198_Zfp385c_U1A_4267.4	499
ENSMUSG00000014198_Zfp385c_U1A_4268.5	525
ENSMUSG00000014198_Zfp385c_U1A_4269.6	446
ENSMUSG00000014198_Zfp385c_U1A_4270.7	467
ENSMUSG00000014198_Zfp385c_U1A_4271.8	575
ENSMUSG00000014198_Zfp385c_U1A_4272.9	514
ENSMUSG00000014198_Zfp385c_U1A_4273.10	471
ENSMUSG00000014243_Zswim7_U1A_173014.1	64
ENSMUSG00000014243_Zswim7_U1A_173015.2	446
ENSMUSG00000014243_Zswim7_U1A_173016.3	333
ENSMUSG00000014243_Zswim7_U1A_173017.4	417
ENSMUSG00000014243_Zswim7_U1A_173018.5	378
ENSMUSG00000014243_Zswim7_U1A_173019.6	371
ENSMUSG00000014243_Zswim7_U1A_173020.7	353
ENSMUSG00000014243_Zswim7_U1A_173021.8	423
ENSMUSG00000014243_Zswim7_U1A_173022.9	278
ENSMUSG00000014243_Zswim7_U1A_173023.10	67
ENSMUSG00000014418_Hps5_U1A_85850.1	473
ENSMUSG00000014418_Hps5_U1A_85851.2	223
ENSMUSG00000014418_Hps5_U1A_85852.3	318
ENSMUSG00000014418_Hps5_U1A_85853.4	641
ENSMUSG00000014418_Hps5_U1A_85854.5	250
ENSMUSG00000014418_Hps5_U1A_85855.6	504
ENSMUSG00000014418_Hps5_U1A_85856.7	191
ENSMUSG00000014418_Hps5_U1A_85857.8	212
ENSMUSG00000014418_Hps5_U1A_85858.9	267
ENSMUSG00000014418_Hps5_U1A_85859.10	251
ENSMUSG00000014496_Ankrd28_U1A_77519.1	269
ENSMUSG00000014496_Ankrd28_U1A_77520.2	434
ENSMUSG00000014496_Ankrd28_U1A_77521.3	415
ENSMUSG00000014496_Ankrd28_U1A_77522.4	598
ENSMUSG00000014496_Ankrd28_U1A_77523.5	454
ENSMUSG00000014496_Ankrd28_U1A_77524.6	370
ENSMUSG00000014496_Ankrd28_U1A_77525.7	114
ENSMUSG00000014496_Ankrd28_U1A_77526.8	419
ENSMUSG00000014496_Ankrd28_U1A_77527.9	324
ENSMUSG00000014496_Ankrd28_U1A_77528.10	434
ENSMUSG00000014498_Ankrd52_U1A_77539.1	600
ENSMUSG00000014498_Ankrd52_U1A_77540.2	271
ENSMUSG00000014498_Ankrd52_U1A_77541.3	409
ENSMUSG00000014498_Ankrd52_U1A_77542.4	492
ENSMUSG00000014498_Ankrd52_U1A_77543.5	248
ENSMUSG00000014498_Ankrd52_U1A_77544.6	280
ENSMUSG00000014498_Ankrd52_U1A_77545.7	331
ENSMUSG00000014498_Ankrd52_U1A_77546.8	349
ENSMUSG00000014498_Ankrd52_U1A_77547.9	389
ENSMUSG00000014498_Ankrd52_U1A_77548.10	136
ENSMUSG00000014503_Pkd2l2_TMMA_44848.3	3
ENSMUSG00000014601_Strip1_U1A_63151.1	395
ENSMUSG00000014601_Strip1_U1A_63152.2	321
ENSMUSG00000014601_Strip1_U1A_63153.3	231
ENSMUSG00000014601_Strip1_U1A_63154.4	405
ENSMUSG00000014601_Strip1_U1A_63155.5	374
ENSMUSG00000014601_Strip1_U1A_63156.6	278
ENSMUSG00000014601_Strip1_U1A_63157.7	221
ENSMUSG00000014601_Strip1_U1A_63158.8	259
ENSMUSG00000014601_Strip1_U1A_63159.9	367
ENSMUSG00000014601_Strip1_U1A_63160.10	227
ENSMUSG00000014763_Fam120b_U1A_122054.1	350
ENSMUSG00000014763_Fam120b_U1A_122055.2	449
ENSMUSG00000014763_Fam120b_U1A_122056.3	211
ENSMUSG00000014763_Fam120b_U1A_122057.4	343
ENSMUSG00000014763_Fam120b_U1A_122058.5	154
ENSMUSG00000014763_Fam120b_U1A_122059.6	303
ENSMUSG00000014763_Fam120b_U1A_122060.7	177
ENSMUSG00000014763_Fam120b_U1A_122061.8	533
ENSMUSG00000014763_Fam120b_U1A_122062.9	537
ENSMUSG00000014763_Fam120b_U1A_122063.10	200
ENSMUSG00000014782_Plekhg4_U1A_62931.1	230
ENSMUSG00000014782_Plekhg4_U1A_62932.2	384
ENSMUSG00000014782_Plekhg4_U1A_62933.3	548
ENSMUSG00000014782_Plekhg4_U1A_62934.4	631
ENSMUSG00000014782_Plekhg4_U1A_62935.5	319
ENSMUSG00000014782_Plekhg4_U1A_62936.6	377
ENSMUSG00000014782_Plekhg4_U1A_62937.7	564
ENSMUSG00000014782_Plekhg4_U1A_62938.8	535
ENSMUSG00000014782_Plekhg4_U1A_62939.9	346
ENSMUSG00000014782_Plekhg4_U1A_62940.10	328
ENSMUSG00000014813_Stc1_U1A_65217.1	322
ENSMUSG00000014813_Stc1_U1A_65218.2	501
ENSMUSG00000014813_Stc1_U1A_65219.3	552
ENSMUSG00000014813_Stc1_U1A_65220.4	526
ENSMUSG00000014813_Stc1_U1A_65221.5	230
ENSMUSG00000014813_Stc1_U1A_65222.6	600
ENSMUSG00000014813_Stc1_U1A_65223.7	289
ENSMUSG00000014813_Stc1_U1A_65224.8	484
ENSMUSG00000014813_Stc1_U1A_65225.9	233
ENSMUSG00000014813_Stc1_U1A_65226.10	344
ENSMUSG00000014837_4931428F04Rik_U1A_7104.1	339
ENSMUSG00000014837_4931428F04Rik_U1A_7105.2	462
ENSMUSG00000014837_4931428F04Rik_U1A_7106.3	737
ENSMUSG00000014837_4931428F04Rik_U1A_7107.4	161
ENSMUSG00000014837_4931428F04Rik_U1A_7108.5	446
ENSMUSG00000014837_4931428F04Rik_U1A_7109.6	327
ENSMUSG00000014837_4931428F04Rik_U1A_7110.7	445
ENSMUSG00000014837_4931428F04Rik_U1A_7111.8	334
ENSMUSG00000014837_4931428F04Rik_U1A_7112.9	643
ENSMUSG00000014837_4931428F04Rik_U1A_7113.10	420
ENSMUSG00000014873_Surf2_U1B_116455.5	6
ENSMUSG00000015087_Rabl6_U1A_128485.1	331
ENSMUSG00000015087_Rabl6_U1A_128486.2	332
ENSMUSG00000015087_Rabl6_U1A_128487.3	323
ENSMUSG00000015087_Rabl6_U1A_128488.4	253
ENSMUSG00000015087_Rabl6_U1A_128489.5	255
ENSMUSG00000015087_Rabl6_U1A_128490.6	148
ENSMUSG00000015087_Rabl6_U1A_128491.7	222
ENSMUSG00000015087_Rabl6_U1A_128492.8	151
ENSMUSG00000015087_Rabl6_U1A_128493.9	537
ENSMUSG00000015087_Rabl6_U1A_128494.10	292
ENSMUSG00000015093_Clic3_U1B_13284.9	1
ENSMUSG00000015536_Mocs2_U1A_12766.1	651
ENSMUSG00000015536_Mocs2_U1A_12767.2	513
ENSMUSG00000015536_Mocs2_U1A_12768.3	645
ENSMUSG00000015536_Mocs2_U1A_12769.4	538
ENSMUSG00000015536_Mocs2_U1A_12770.5	41
ENSMUSG00000015536_Mocs2_U1A_12771.6	298
ENSMUSG00000015536_Mocs2_U1A_12772.7	294
ENSMUSG00000015536_Mocs2_U1A_12773.8	134
ENSMUSG00000015536_Mocs2_U1A_12774.9	236
ENSMUSG00000015536_Mocs2_U1A_12775.10	770
ENSMUSG00000015605_Srf_U1A_114043.1	312
ENSMUSG00000015605_Srf_U1A_114044.2	104
ENSMUSG00000015605_Srf_U1A_114045.3	324
ENSMUSG00000015605_Srf_U1A_114046.4	318
ENSMUSG00000015605_Srf_U1A_114047.5	37
ENSMUSG00000015605_Srf_U1A_114048.6	297
ENSMUSG00000015605_Srf_U1A_114049.7	135
ENSMUSG00000015605_Srf_U1A_114050.8	139
ENSMUSG00000015605_Srf_U1A_114051.9	271
ENSMUSG00000015605_Srf_U1A_114052.10	318
ENSMUSG00000015776_Med22_U1A_92153.1	153
ENSMUSG00000015776_Med22_U1A_92154.2	85
ENSMUSG00000015776_Med22_U1A_92155.3	59
ENSMUSG00000015776_Med22_U1A_92156.4	14
ENSMUSG00000015776_Med22_U1A_92157.5	73
ENSMUSG00000015776_Med22_U1A_92158.6	12
ENSMUSG00000015776_Med22_U1A_92159.7	61
ENSMUSG00000015776_Med22_U1A_92160.8	38
ENSMUSG00000015776_Med22_U1A_92161.9	90
ENSMUSG00000015776_Med22_U1A_92162.10	152
ENSMUSG00000015942_Gtf2ird2_MU2A_220421.6	1
ENSMUSG00000015962_1700016C15Rik_U1A_51529.1	76
ENSMUSG00000015962_1700016C15Rik_U1A_51530.2	424
ENSMUSG00000015962_1700016C15Rik_U1A_51531.3	185
ENSMUSG00000015962_1700016C15Rik_U1A_51532.4	366
ENSMUSG00000015962_1700016C15Rik_U1A_51533.5	204
ENSMUSG00000015962_1700016C15Rik_U1A_51534.6	343
ENSMUSG00000015962_1700016C15Rik_U1A_51535.7	364
ENSMUSG00000015962_1700016C15Rik_U1A_51536.8	391
ENSMUSG00000015962_1700016C15Rik_U1A_51537.9	407
ENSMUSG00000015962_1700016C15Rik_U1A_51538.10	238
ENSMUSG00000016984_Etaa1_U1A_52027.1	376
ENSMUSG00000016984_Etaa1_U1A_52028.2	157
ENSMUSG00000016984_Etaa1_U1A_52029.3	370
ENSMUSG00000016984_Etaa1_U1A_52030.4	299
ENSMUSG00000016984_Etaa1_U1A_52031.5	249
ENSMUSG00000016984_Etaa1_U1A_52032.6	711
ENSMUSG00000016984_Etaa1_U1A_52033.7	276
ENSMUSG00000016984_Etaa1_U1A_52034.8	390
ENSMUSG00000016984_Etaa1_U1A_52035.9	512
ENSMUSG00000016984_Etaa1_U1A_52036.10	155
ENSMUSG00000016995_Matn4_U1A_196042.1	206
ENSMUSG00000016995_Matn4_U1A_196043.2	14
ENSMUSG00000016995_Matn4_U1A_196044.3	869
ENSMUSG00000016995_Matn4_U1A_196045.4	183
ENSMUSG00000016995_Matn4_U1A_196046.5	631
ENSMUSG00000016995_Matn4_U1A_196047.6	316
ENSMUSG00000016995_Matn4_U1A_196048.7	353
ENSMUSG00000016995_Matn4_U1A_196049.8	893
ENSMUSG00000016995_Matn4_U1A_196050.9	425
ENSMUSG00000016995_Matn4_U1A_196051.10	570
ENSMUSG00000016998_Svs4_U1A_196002.1	495
ENSMUSG00000016998_Svs4_U1A_196003.2	813
ENSMUSG00000016998_Svs4_U1A_196004.3	295
ENSMUSG00000016998_Svs4_U1A_196005.4	352
ENSMUSG00000016998_Svs4_U1A_196006.5	252
ENSMUSG00000016998_Svs4_U1A_196007.6	475
ENSMUSG00000016998_Svs4_U1A_196008.7	160
ENSMUSG00000016998_Svs4_U1A_196009.8	260
ENSMUSG00000016998_Svs4_U1A_196010.9	341
ENSMUSG00000016998_Svs4_U1A_196011.10	303
ENSMUSG00000017004_Svs5_U1A_12635.1	19
ENSMUSG00000017004_Svs5_U1A_12636.2	513
ENSMUSG00000017004_Svs5_U1A_12637.3	309
ENSMUSG00000017004_Svs5_U1A_12638.4	410
ENSMUSG00000017004_Svs5_U1A_12639.5	272
ENSMUSG00000017004_Svs5_U1A_12640.6	194
ENSMUSG00000017004_Svs5_U1A_12641.7	347
ENSMUSG00000017004_Svs5_U1A_12642.8	547
ENSMUSG00000017004_Svs5_U1A_12643.9	406
ENSMUSG00000017004_Svs5_U1A_12644.10	407
ENSMUSG00000017009_Sdc4_U1A_12675.1	214
ENSMUSG00000017009_Sdc4_U1A_12676.2	407
ENSMUSG00000017009_Sdc4_U1A_12677.3	12
ENSMUSG00000017009_Sdc4_U1A_12678.4	528
ENSMUSG00000017009_Sdc4_U1A_12679.5	290
ENSMUSG00000017009_Sdc4_U1A_12680.6	270
ENSMUSG00000017009_Sdc4_U1A_12681.7	201
ENSMUSG00000017009_Sdc4_U1A_12682.8	463
ENSMUSG00000017009_Sdc4_U1A_12683.9	434
ENSMUSG00000017009_Sdc4_U1A_12684.10	118
ENSMUSG00000017049_Ccdc70_U1A_49393.1	349
ENSMUSG00000017049_Ccdc70_U1A_49394.2	208
ENSMUSG00000017049_Ccdc70_U1A_49395.3	303
ENSMUSG00000017049_Ccdc70_U1A_49396.4	477
ENSMUSG00000017049_Ccdc70_U1A_49397.5	365
ENSMUSG00000017049_Ccdc70_U1A_49398.6	384
ENSMUSG00000017049_Ccdc70_U1A_49399.7	310
ENSMUSG00000017049_Ccdc70_U1A_49400.8	546
ENSMUSG00000017049_Ccdc70_U1A_49401.9	498
ENSMUSG00000017049_Ccdc70_U1A_49402.10	284
ENSMUSG00000017314_Mpp2_U1A_46459.1	565
ENSMUSG00000017314_Mpp2_U1A_46460.2	311
ENSMUSG00000017314_Mpp2_U1A_46461.3	225
ENSMUSG00000017314_Mpp2_U1A_46462.4	327
ENSMUSG00000017314_Mpp2_U1A_46463.5	351
ENSMUSG00000017314_Mpp2_U1A_46464.6	681
ENSMUSG00000017314_Mpp2_U1A_46465.7	481
ENSMUSG00000017314_Mpp2_U1A_46466.8	248
ENSMUSG00000017314_Mpp2_U1A_46467.9	317
ENSMUSG00000017314_Mpp2_U1A_46468.10	408
ENSMUSG00000017550_Atad5_U1A_4384.1	403
ENSMUSG00000017550_Atad5_U1A_4385.2	268
ENSMUSG00000017550_Atad5_U1A_4386.3	302
ENSMUSG00000017550_Atad5_U1A_4387.4	270
ENSMUSG00000017550_Atad5_U1A_4388.5	119
ENSMUSG00000017550_Atad5_U1A_4389.6	115
ENSMUSG00000017550_Atad5_U1A_4390.7	307
ENSMUSG00000017550_Atad5_U1A_4391.8	231
ENSMUSG00000017550_Atad5_U1A_4392.9	582
ENSMUSG00000017550_Atad5_U1A_4393.10	463
ENSMUSG00000017561_Crlf3_U1A_88605.1	411
ENSMUSG00000017561_Crlf3_U1A_88606.2	573
ENSMUSG00000017561_Crlf3_U1A_88607.3	200
ENSMUSG00000017561_Crlf3_U1A_88608.4	173
ENSMUSG00000017561_Crlf3_U1A_88609.5	371
ENSMUSG00000017561_Crlf3_U1A_88610.6	535
ENSMUSG00000017561_Crlf3_U1A_88611.7	232
ENSMUSG00000017561_Crlf3_U1A_88612.8	472
ENSMUSG00000017561_Crlf3_U1A_88613.9	319
ENSMUSG00000017561_Crlf3_U1A_88614.10	381
ENSMUSG00000017679_Ttpal_U1A_65537.1	535
ENSMUSG00000017679_Ttpal_U1A_65538.2	334
ENSMUSG00000017679_Ttpal_U1A_65539.3	394
ENSMUSG00000017679_Ttpal_U1A_65540.4	291
ENSMUSG00000017679_Ttpal_U1A_65541.5	257
ENSMUSG00000017679_Ttpal_U1A_65542.6	360
ENSMUSG00000017679_Ttpal_U1A_65543.7	249
ENSMUSG00000017679_Ttpal_U1A_65544.8	420
ENSMUSG00000017679_Ttpal_U1A_65545.9	138
ENSMUSG00000017679_Ttpal_U1A_65546.10	359
ENSMUSG00000017697_Ada_ACOCB_23793.2	4
ENSMUSG00000017734_Dbndd2_U1A_85570.1	170
ENSMUSG00000017734_Dbndd2_U1A_85571.2	487
ENSMUSG00000017734_Dbndd2_U1A_85572.3	347
ENSMUSG00000017734_Dbndd2_U1A_85573.4	321
ENSMUSG00000017734_Dbndd2_U1A_85574.5	351
ENSMUSG00000017734_Dbndd2_U1A_85575.6	264
ENSMUSG00000017734_Dbndd2_U1A_85576.7	306
ENSMUSG00000017734_Dbndd2_U1A_85577.8	93
ENSMUSG00000017734_Dbndd2_U1A_85578.9	41
ENSMUSG00000017734_Dbndd2_U1A_85579.10	57
ENSMUSG00000017969_Ptgis_DTKPB_74284.8	1
ENSMUSG00000018238_Gdf9_U1A_144297.1	440
ENSMUSG00000018238_Gdf9_U1A_144298.2	368
ENSMUSG00000018238_Gdf9_U1A_144299.3	454
ENSMUSG00000018238_Gdf9_U1A_144300.4	717
ENSMUSG00000018238_Gdf9_U1A_144301.5	258
ENSMUSG00000018238_Gdf9_U1A_144302.6	190
ENSMUSG00000018238_Gdf9_U1A_144303.7	398
ENSMUSG00000018238_Gdf9_U1A_144304.8	293
ENSMUSG00000018238_Gdf9_U1A_144305.9	414
ENSMUSG00000018238_Gdf9_U1A_144306.10	699
ENSMUSG00000018287_Spag7_U1A_8669.1	652
ENSMUSG00000018287_Spag7_U1A_8670.2	109
ENSMUSG00000018287_Spag7_U1A_8671.3	289
ENSMUSG00000018287_Spag7_U1A_8672.4	252
ENSMUSG00000018287_Spag7_U1A_8673.5	512
ENSMUSG00000018287_Spag7_U1A_8674.6	170
ENSMUSG00000018287_Spag7_U1A_8675.7	473
ENSMUSG00000018287_Spag7_U1A_8676.8	415
ENSMUSG00000018287_Spag7_U1A_8677.9	351
ENSMUSG00000018287_Spag7_U1A_8678.10	468
ENSMUSG00000018427_Ypel2_U1A_81484.1	301
ENSMUSG00000018427_Ypel2_U1A_81485.2	633
ENSMUSG00000018427_Ypel2_U1A_81486.3	256
ENSMUSG00000018427_Ypel2_U1A_81487.4	318
ENSMUSG00000018427_Ypel2_U1A_81488.5	393
ENSMUSG00000018427_Ypel2_U1A_81489.6	163
ENSMUSG00000018427_Ypel2_U1A_81490.7	292
ENSMUSG00000018427_Ypel2_U1A_81491.8	615
ENSMUSG00000018427_Ypel2_U1A_81492.9	255
ENSMUSG00000018427_Ypel2_U1A_81493.10	395
ENSMUSG00000018470_Kcnab3_U1A_47919.1	325
ENSMUSG00000018470_Kcnab3_U1A_47920.2	535
ENSMUSG00000018470_Kcnab3_U1A_47921.3	457
ENSMUSG00000018470_Kcnab3_U1A_47922.4	451
ENSMUSG00000018470_Kcnab3_U1A_47923.5	426
ENSMUSG00000018470_Kcnab3_U1A_47924.6	241
ENSMUSG00000018470_Kcnab3_U1A_47925.7	417
ENSMUSG00000018470_Kcnab3_U1A_47926.8	471
ENSMUSG00000018470_Kcnab3_U1A_47927.9	407
ENSMUSG00000018470_Kcnab3_U1A_47928.10	340
ENSMUSG00000018566_Slc2a4_U1B_11791.4	3
ENSMUSG00000018572_Phf23_U1A_154831.1	572
ENSMUSG00000018572_Phf23_U1A_154832.2	117
ENSMUSG00000018572_Phf23_U1A_154833.3	316
ENSMUSG00000018572_Phf23_U1A_154834.4	346
ENSMUSG00000018572_Phf23_U1A_154835.5	215
ENSMUSG00000018572_Phf23_U1A_154836.6	194
ENSMUSG00000018572_Phf23_U1A_154837.7	340
ENSMUSG00000018572_Phf23_U1A_154838.8	249
ENSMUSG00000018572_Phf23_U1A_154839.9	312
ENSMUSG00000018572_Phf23_U1A_154840.10	208
ENSMUSG00000018593_Sparc_U1A_221674.1	204
ENSMUSG00000018593_Sparc_U1A_221675.2	332
ENSMUSG00000018593_Sparc_U1A_221676.3	457
ENSMUSG00000018593_Sparc_U1A_221677.4	384
ENSMUSG00000018593_Sparc_U1A_221678.5	377
ENSMUSG00000018593_Sparc_U1A_221679.6	378
ENSMUSG00000018593_Sparc_U1A_221680.7	597
ENSMUSG00000018593_Sparc_U1A_221681.8	238
ENSMUSG00000018593_Sparc_U1A_221682.9	464
ENSMUSG00000018593_Sparc_U1A_221683.10	482
ENSMUSG00000018849_Wwc1_U2B_164564.2	1
ENSMUSG00000018900_Slc22a5_U1A_91013.1	423
ENSMUSG00000018900_Slc22a5_U1A_91014.2	398
ENSMUSG00000018900_Slc22a5_U1A_91015.3	293
ENSMUSG00000018900_Slc22a5_U1A_91016.4	55
ENSMUSG00000018900_Slc22a5_U1A_91017.5	405
ENSMUSG00000018900_Slc22a5_U1A_91018.6	152
ENSMUSG00000018900_Slc22a5_U1A_91019.7	493
ENSMUSG00000018900_Slc22a5_U1A_91020.8	332
ENSMUSG00000018900_Slc22a5_U1A_91021.9	286
ENSMUSG00000018900_Slc22a5_U1A_91022.10	259
ENSMUSG00000018986_Slfn3_U1A_212546.1	183
ENSMUSG00000018986_Slfn3_U1A_212547.2	455
ENSMUSG00000018986_Slfn3_U1A_212548.3	373
ENSMUSG00000018986_Slfn3_U1A_212549.4	810
ENSMUSG00000018986_Slfn3_U1A_212550.5	369
ENSMUSG00000018986_Slfn3_U1A_212551.6	191
ENSMUSG00000018986_Slfn3_U1A_212552.7	247
ENSMUSG00000018986_Slfn3_U1A_212553.8	230
ENSMUSG00000018986_Slfn3_U1A_212554.9	505
ENSMUSG00000018986_Slfn3_U1A_212555.10	592
ENSMUSG00000019362_D8Ertd738e_U1A_184475.1	345
ENSMUSG00000019362_D8Ertd738e_U1A_184476.2	368
ENSMUSG00000019362_D8Ertd738e_U1A_184477.3	458
ENSMUSG00000019362_D8Ertd738e_U1A_184478.4	380
ENSMUSG00000019362_D8Ertd738e_U1A_184479.5	216
ENSMUSG00000019362_D8Ertd738e_U1A_184480.6	270
ENSMUSG00000019362_D8Ertd738e_U1A_184481.7	103
ENSMUSG00000019362_D8Ertd738e_U1A_184482.8	283
ENSMUSG00000019362_D8Ertd738e_U1A_184483.9	734
ENSMUSG00000019362_D8Ertd738e_U1A_184484.10	541
ENSMUSG00000019461_Plscr3_U1A_202420.1	471
ENSMUSG00000019461_Plscr3_U1A_202421.2	483
ENSMUSG00000019461_Plscr3_U1A_202422.3	245
ENSMUSG00000019461_Plscr3_U1A_202423.4	405
ENSMUSG00000019461_Plscr3_U1A_202424.5	261
ENSMUSG00000019461_Plscr3_U1A_202425.6	254
ENSMUSG00000019461_Plscr3_U1A_202426.7	463
ENSMUSG00000019461_Plscr3_U1A_202427.8	360
ENSMUSG00000019461_Plscr3_U1A_202428.9	444
ENSMUSG00000019461_Plscr3_U1A_202429.10	320
ENSMUSG00000019813_Cep57l1_U1B_159393.1	5
ENSMUSG00000019868_Vta1_U1A_74767.1	288
ENSMUSG00000019868_Vta1_U1A_74768.2	289
ENSMUSG00000019868_Vta1_U1A_74769.3	546
ENSMUSG00000019868_Vta1_U1A_74770.4	273
ENSMUSG00000019868_Vta1_U1A_74771.5	327
ENSMUSG00000019868_Vta1_U1A_74772.6	358
ENSMUSG00000019868_Vta1_U1A_74773.7	203
ENSMUSG00000019868_Vta1_U1A_74774.8	356
ENSMUSG00000019868_Vta1_U1A_74775.9	213
ENSMUSG00000019868_Vta1_U1A_74776.10	218
ENSMUSG00000019951_Uhrf1bp1l_U1A_52787.1	420
ENSMUSG00000019951_Uhrf1bp1l_U1A_52788.2	340
ENSMUSG00000019951_Uhrf1bp1l_U1A_52789.3	348
ENSMUSG00000019951_Uhrf1bp1l_U1A_52790.4	377
ENSMUSG00000019951_Uhrf1bp1l_U1A_52791.5	504
ENSMUSG00000019951_Uhrf1bp1l_U1A_52792.6	82
ENSMUSG00000019951_Uhrf1bp1l_U1A_52793.7	422
ENSMUSG00000019951_Uhrf1bp1l_U1A_52794.8	370
ENSMUSG00000019951_Uhrf1bp1l_U1A_52795.9	316
ENSMUSG00000019951_Uhrf1bp1l_U1A_52796.10	248
ENSMUSG00000019988_Nedd1_U1B_78177.9	10
ENSMUSG00000020059_Sycp3_U1A_207802.1	324
ENSMUSG00000020059_Sycp3_U1A_207803.2	430
ENSMUSG00000020059_Sycp3_U1A_207804.3	102
ENSMUSG00000020059_Sycp3_U1A_207805.4	261
ENSMUSG00000020059_Sycp3_U1A_207806.5	372
ENSMUSG00000020059_Sycp3_U1A_207807.6	316
ENSMUSG00000020059_Sycp3_U1A_207808.7	164
ENSMUSG00000020059_Sycp3_U1A_207809.8	529
ENSMUSG00000020059_Sycp3_U1A_207810.9	340
ENSMUSG00000020059_Sycp3_U1A_207811.10	346
ENSMUSG00000020072_Pbld1_U1B_209600.5	2
ENSMUSG00000020102_Slc16a7_U1A_121098.1	290
ENSMUSG00000020102_Slc16a7_U1A_121099.2	349
ENSMUSG00000020102_Slc16a7_U1A_121100.3	399
ENSMUSG00000020102_Slc16a7_U1A_121101.4	311
ENSMUSG00000020102_Slc16a7_U1A_121102.5	324
ENSMUSG00000020102_Slc16a7_U1A_121103.6	270
ENSMUSG00000020102_Slc16a7_U1A_121104.7	482
ENSMUSG00000020102_Slc16a7_U1A_121105.8	548
ENSMUSG00000020102_Slc16a7_U1A_121106.9	188
ENSMUSG00000020102_Slc16a7_U1A_121107.10	325
ENSMUSG00000020107_Anapc16_U1A_121118.1	353
[truncated: 9,607 more rows]
