# Supplementary material for: Genome-scale CRISPR screening reveals that C3aR signaling is critical for rapid capture of fungi by macrophages
Source: PLoS Pathog. 2022 Sep 29;18(9):e1010237. doi: 10.1371/journal.ppat.1010237 (PMC9578593; doi:10.1371/journal.ppat.1010237)
Supplement: S1 Data — A ZIP archive of tables in CSV format giving counts for each sgRNA. File names indicate sub-library and experimental sample. (ZIP) [file ppat.1010237.s023.zip › DIR_MAIN/20181123_ACOCAlib2_Hc2_counts.csv]

0None_none_ACOCA_227963.4501	592
0None_none_ACOCA_227963.4502	84
0None_none_ACOCA_227963.4503	689
0None_none_ACOCA_227963.4504	467
0None_none_ACOCA_227963.4505	424
0None_none_ACOCA_227963.4506	730
0None_none_ACOCA_227963.4507	728
0None_none_ACOCA_227963.4508	206
0None_none_ACOCA_227963.4509	452
0None_none_ACOCA_227963.4510	326
0None_none_ACOCA_227963.4511	432
0None_none_ACOCA_227963.4512	514
0None_none_ACOCA_227963.4513	628
0None_none_ACOCA_227963.4514	648
0None_none_ACOCA_227963.4515	348
0None_none_ACOCA_227963.4516	358
0None_none_ACOCA_227963.4517	289
0None_none_ACOCA_227963.4518	619
0None_none_ACOCA_227963.4519	372
0None_none_ACOCA_227963.4520	665
0None_none_ACOCA_227963.4521	678
0None_none_ACOCA_227963.4522	1340
0None_none_ACOCA_227963.4523	354
0None_none_ACOCA_227963.4524	367
0None_none_ACOCA_227963.4525	876
0None_none_ACOCA_227963.4526	744
0None_none_ACOCA_227963.4527	240
0None_none_ACOCA_227963.4528	737
0None_none_ACOCA_227963.4529	298
0None_none_ACOCA_227963.4530	450
0None_none_ACOCA_227963.4531	1565
0None_none_ACOCA_227963.4532	364
0None_none_ACOCA_227963.4533	532
0None_none_ACOCA_227963.4534	555
0None_none_ACOCA_227963.4535	438
0None_none_ACOCA_227963.4536	686
0None_none_ACOCA_227963.4537	146
0None_none_ACOCA_227963.4538	684
0None_none_ACOCA_227963.4539	685
0None_none_ACOCA_227963.4540	167
0None_none_ACOCA_227963.4541	674
0None_none_ACOCA_227963.4542	343
0None_none_ACOCA_227963.4543	488
0None_none_ACOCA_227963.4544	657
0None_none_ACOCA_227963.4545	300
0None_none_ACOCA_227963.4546	345
0None_none_ACOCA_227963.4547	997
0None_none_ACOCA_227963.4548	334
0None_none_ACOCA_227963.4549	499
0None_none_ACOCA_227963.4550	615
0None_none_ACOCA_227963.4551	639
0None_none_ACOCA_227963.4552	672
0None_none_ACOCA_227963.4553	581
0None_none_ACOCA_227963.4554	422
0None_none_ACOCA_227963.4555	1276
0None_none_ACOCA_227963.4556	819
0None_none_ACOCA_227963.4557	384
0None_none_ACOCA_227963.4558	692
0None_none_ACOCA_227963.4559	139
0None_none_ACOCA_227963.4560	439
0None_none_ACOCA_227963.4561	88
0None_none_ACOCA_227963.4562	152
0None_none_ACOCA_227963.4563	467
0None_none_ACOCA_227963.4564	259
0None_none_ACOCA_227963.4565	166
0None_none_ACOCA_227963.4566	539
0None_none_ACOCA_227963.4567	350
0None_none_ACOCA_227963.4568	253
0None_none_ACOCA_227963.4569	1058
0None_none_ACOCA_227963.4570	421
0None_none_ACOCA_227963.4571	896
0None_none_ACOCA_227963.4572	168
0None_none_ACOCA_227963.4573	402
0None_none_ACOCA_227963.4574	857
0None_none_ACOCA_227963.4575	823
0None_none_ACOCA_227963.4576	447
0None_none_ACOCA_227963.4577	669
0None_none_ACOCA_227963.4578	927
0None_none_ACOCA_227963.4579	179
0None_none_ACOCA_227963.4580	521
0None_none_ACOCA_227963.4581	458
0None_none_ACOCA_227963.4582	774
0None_none_ACOCA_227963.4583	298
0None_none_ACOCA_227963.4584	595
0None_none_ACOCA_227963.4585	739
0None_none_ACOCA_227963.4586	300
0None_none_ACOCA_227963.4587	521
0None_none_ACOCA_227963.4588	277
0None_none_ACOCA_227963.4589	567
0None_none_ACOCA_227963.4590	599
0None_none_ACOCA_227963.4591	806
0None_none_ACOCA_227963.4592	368
0None_none_ACOCA_227963.4593	945
0None_none_ACOCA_227963.4594	135
0None_none_ACOCA_227963.4595	293
0None_none_ACOCA_227963.4596	519
0None_none_ACOCA_227963.4597	385
0None_none_ACOCA_227963.4598	501
0None_none_ACOCA_227963.4599	845
0None_none_ACOCA_227963.4600	426
0None_none_ACOCA_227963.4601	660
0None_none_ACOCA_227963.4602	176
0None_none_ACOCA_227963.4603	150
0None_none_ACOCA_227963.4604	415
0None_none_ACOCA_227963.4605	357
0None_none_ACOCA_227963.4606	558
0None_none_ACOCA_227963.4607	556
0None_none_ACOCA_227963.4608	689
0None_none_ACOCA_227963.4609	660
0None_none_ACOCA_227963.4610	227
0None_none_ACOCA_227963.4611	812
0None_none_ACOCA_227963.4612	319
0None_none_ACOCA_227963.4613	246
0None_none_ACOCA_227963.4614	603
0None_none_ACOCA_227963.4615	461
0None_none_ACOCA_227963.4616	700
0None_none_ACOCA_227963.4617	404
0None_none_ACOCA_227963.4618	480
0None_none_ACOCA_227963.4619	1005
0None_none_ACOCA_227963.4620	385
0None_none_ACOCA_227963.4621	419
0None_none_ACOCA_227963.4622	485
0None_none_ACOCA_227963.4623	329
0None_none_ACOCA_227963.4624	211
0None_none_ACOCA_227963.4625	1216
0None_none_ACOCA_227963.4626	412
0None_none_ACOCA_227963.4627	416
0None_none_ACOCA_227963.4628	410
0None_none_ACOCA_227963.4629	675
0None_none_ACOCA_227963.4630	615
0None_none_ACOCA_227963.4631	327
0None_none_ACOCA_227963.4632	463
0None_none_ACOCA_227963.4633	1503
0None_none_ACOCA_227963.4634	301
0None_none_ACOCA_227963.4635	894
0None_none_ACOCA_227963.4636	423
0None_none_ACOCA_227963.4637	1352
0None_none_ACOCA_227963.4638	239
0None_none_ACOCA_227963.4639	229
0None_none_ACOCA_227963.4640	467
0None_none_ACOCA_227963.4641	424
0None_none_ACOCA_227963.4642	340
0None_none_ACOCA_227963.4643	1150
0None_none_ACOCA_227963.4644	385
0None_none_ACOCA_227963.4645	188
0None_none_ACOCA_227963.4646	425
0None_none_ACOCA_227963.4647	741
0None_none_ACOCA_227963.4648	611
0None_none_ACOCA_227963.4649	1042
0None_none_ACOCA_227963.4650	931
0None_none_ACOCA_227963.4651	690
0None_none_ACOCA_227963.4652	934
0None_none_ACOCA_227963.4653	363
0None_none_ACOCA_227963.4654	336
0None_none_ACOCA_227963.4655	275
0None_none_ACOCA_227963.4656	748
0None_none_ACOCA_227963.4657	800
0None_none_ACOCA_227963.4658	649
0None_none_ACOCA_227963.4659	769
0None_none_ACOCA_227963.4660	1186
0None_none_ACOCA_227963.4661	240
0None_none_ACOCA_227963.4662	401
0None_none_ACOCA_227963.4663	401
0None_none_ACOCA_227963.4664	336
0None_none_ACOCA_227963.4665	311
0None_none_ACOCA_227963.4666	206
0None_none_ACOCA_227963.4667	576
0None_none_ACOCA_227963.4668	415
0None_none_ACOCA_227963.4669	461
0None_none_ACOCA_227963.4670	687
0None_none_ACOCA_227963.4671	674
0None_none_ACOCA_227963.4672	210
0None_none_ACOCA_227963.4673	649
0None_none_ACOCA_227963.4674	465
0None_none_ACOCA_227963.4675	234
0None_none_ACOCA_227963.4676	823
0None_none_ACOCA_227963.4677	648
0None_none_ACOCA_227963.4678	391
0None_none_ACOCA_227963.4679	513
0None_none_ACOCA_227963.4680	491
0None_none_ACOCA_227963.4681	1070
0None_none_ACOCA_227963.4682	926
0None_none_ACOCA_227963.4683	299
0None_none_ACOCA_227963.4684	402
0None_none_ACOCA_227963.4685	916
0None_none_ACOCA_227963.4686	341
0None_none_ACOCA_227963.4687	701
0None_none_ACOCA_227963.4688	587
0None_none_ACOCA_227963.4689	689
0None_none_ACOCA_227963.4690	123
0None_none_ACOCA_227963.4691	789
0None_none_ACOCA_227963.4692	253
0None_none_ACOCA_227963.4693	880
0None_none_ACOCA_227963.4694	469
0None_none_ACOCA_227963.4695	506
0None_none_ACOCA_227963.4696	324
0None_none_ACOCA_227963.4697	462
0None_none_ACOCA_227963.4698	489
0None_none_ACOCA_227963.4699	1142
0None_none_ACOCA_227963.4700	553
0None_none_ACOCA_227963.4701	475
0None_none_ACOCA_227963.4702	614
0None_none_ACOCA_227963.4703	585
0None_none_ACOCA_227963.4704	257
0None_none_ACOCA_227963.4705	391
0None_none_ACOCA_227963.4706	614
0None_none_ACOCA_227963.4707	373
0None_none_ACOCA_227963.4708	649
0None_none_ACOCA_227963.4709	229
0None_none_ACOCA_227963.4710	849
0None_none_ACOCA_227963.4711	324
0None_none_ACOCA_227963.4712	834
0None_none_ACOCA_227963.4713	359
0None_none_ACOCA_227963.4714	383
0None_none_ACOCA_227963.4715	613
0None_none_ACOCA_227963.4716	462
0None_none_ACOCA_227963.4717	658
0None_none_ACOCA_227963.4718	568
0None_none_ACOCA_227963.4719	750
0None_none_ACOCA_227963.4720	433
0None_none_ACOCA_227963.4721	593
0None_none_ACOCA_227963.4722	519
0None_none_ACOCA_227963.4723	1199
0None_none_ACOCA_227963.4724	510
0None_none_ACOCA_227963.4725	659
0None_none_ACOCA_227963.4726	258
0None_none_ACOCA_227963.4727	749
0None_none_ACOCA_227963.4728	187
0None_none_ACOCA_227963.4729	393
0None_none_ACOCA_227963.4730	676
0None_none_ACOCA_227963.4731	718
0None_none_ACOCA_227963.4732	741
0None_none_ACOCA_227963.4733	249
0None_none_ACOCA_227963.4734	288
0None_none_ACOCA_227963.4735	251
0None_none_ACOCA_227963.4736	430
0None_none_ACOCA_227963.4737	933
0None_none_ACOCA_227963.4738	905
0None_none_ACOCA_227963.4739	346
0None_none_ACOCA_227963.4740	1131
0None_none_ACOCA_227963.4741	688
0None_none_ACOCA_227963.4742	391
0None_none_ACOCA_227963.4743	334
0None_none_ACOCA_227963.4744	193
0None_none_ACOCA_227963.4745	610
0None_none_ACOCA_227963.4746	488
0None_none_ACOCA_227963.4747	215
0None_none_ACOCA_227963.4748	412
0None_none_ACOCA_227963.4749	483
0None_none_ACOCA_227963.4750	673
0None_none_ACOCA_227963.4751	421
0None_none_ACOCA_227963.4752	260
0None_none_ACOCA_227963.4753	444
0None_none_ACOCA_227963.4754	790
0None_none_ACOCA_227963.4755	550
0None_none_ACOCA_227963.4756	308
0None_none_ACOCA_227963.4757	335
0None_none_ACOCA_227963.4758	468
0None_none_ACOCA_227963.4759	757
0None_none_ACOCA_227963.4760	288
0None_none_ACOCA_227963.4761	208
0None_none_ACOCA_227963.4762	897
0None_none_ACOCA_227963.4763	242
0None_none_ACOCA_227963.4764	1279
0None_none_ACOCA_227963.4765	455
0None_none_ACOCA_227963.4766	235
0None_none_ACOCA_227963.4767	826
0None_none_ACOCA_227963.4768	249
0None_none_ACOCA_227963.4769	611
0None_none_ACOCA_227963.4770	43
0None_none_ACOCA_227963.4771	302
0None_none_ACOCA_227963.4772	527
0None_none_ACOCA_227963.4773	566
0None_none_ACOCA_227963.4774	385
0None_none_ACOCA_227963.4775	532
0None_none_ACOCA_227963.4776	416
0None_none_ACOCA_227963.4777	336
0None_none_ACOCA_227963.4778	565
0None_none_ACOCA_227963.4779	462
0None_none_ACOCA_227963.4780	211
0None_none_ACOCA_227963.4781	639
0None_none_ACOCA_227963.4782	496
0None_none_ACOCA_227963.4783	455
0None_none_ACOCA_227963.4784	891
0None_none_ACOCA_227963.4785	584
0None_none_ACOCA_227963.4786	646
0None_none_ACOCA_227963.4787	1202
0None_none_ACOCA_227963.4788	304
0None_none_ACOCA_227963.4789	752
0None_none_ACOCA_227963.4790	637
0None_none_ACOCA_227963.4791	730
0None_none_ACOCA_227963.4792	799
0None_none_ACOCA_227963.4793	313
0None_none_ACOCA_227963.4794	208
0None_none_ACOCA_227963.4795	213
0None_none_ACOCA_227963.4796	507
0None_none_ACOCA_227963.4797	163
0None_none_ACOCA_227963.4798	402
0None_none_ACOCA_227963.4799	867
0None_none_ACOCA_227963.4800	627
0None_none_ACOCA_227963.4801	942
0None_none_ACOCA_227963.4802	180
0None_none_ACOCA_227963.4803	586
0None_none_ACOCA_227963.4804	458
0None_none_ACOCA_227963.4805	594
0None_none_ACOCA_227963.4806	620
0None_none_ACOCA_227963.4807	768
0None_none_ACOCA_227963.4808	766
0None_none_ACOCA_227963.4809	305
0None_none_ACOCA_227963.4810	480
0None_none_ACOCA_227963.4811	945
0None_none_ACOCA_227963.4812	637
0None_none_ACOCA_227963.4813	605
0None_none_ACOCA_227963.4814	245
0None_none_ACOCA_227963.4815	82
0None_none_ACOCA_227963.4816	267
0None_none_ACOCA_227963.4817	457
0None_none_ACOCA_227963.4818	754
0None_none_ACOCA_227963.4819	698
0None_none_ACOCA_227963.4820	463
0None_none_ACOCA_227963.4821	650
0None_none_ACOCA_227963.4822	364
0None_none_ACOCA_227963.4823	206
0None_none_ACOCA_227963.4824	268
0None_none_ACOCA_227963.4825	490
0None_none_ACOCA_227963.4826	59
0None_none_ACOCA_227963.4827	589
0None_none_ACOCA_227963.4828	396
0None_none_ACOCA_227963.4829	232
0None_none_ACOCA_227963.4830	705
0None_none_ACOCA_227963.4831	810
0None_none_ACOCA_227963.4832	629
0None_none_ACOCA_227963.4833	1034
0None_none_ACOCA_227963.4834	617
0None_none_ACOCA_227963.4835	370
0None_none_ACOCA_227963.4836	504
0None_none_ACOCA_227963.4837	494
0None_none_ACOCA_227963.4838	719
0None_none_ACOCA_227963.4839	1047
0None_none_ACOCA_227963.4840	704
0None_none_ACOCA_227963.4841	343
0None_none_ACOCA_227963.4842	717
0None_none_ACOCA_227963.4843	492
0None_none_ACOCA_227963.4844	398
0None_none_ACOCA_227963.4845	441
0None_none_ACOCA_227963.4846	163
0None_none_ACOCA_227963.4847	460
0None_none_ACOCA_227963.4848	440
0None_none_ACOCA_227963.4849	596
0None_none_ACOCA_227963.4850	268
0None_none_ACOCA_227963.4851	302
0None_none_ACOCA_227963.4852	453
0None_none_ACOCA_227963.4853	426
0None_none_ACOCA_227963.4854	445
0None_none_ACOCA_227963.4855	375
0None_none_ACOCA_227963.4856	555
0None_none_ACOCA_227963.4857	214
0None_none_ACOCA_227963.4858	275
0None_none_ACOCA_227963.4859	380
0None_none_ACOCA_227963.4860	291
0None_none_ACOCA_227963.4861	324
0None_none_ACOCA_227963.4862	375
0None_none_ACOCA_227963.4863	172
0None_none_ACOCA_227963.4864	654
0None_none_ACOCA_227963.4865	654
0None_none_ACOCA_227963.4866	616
0None_none_ACOCA_227963.4867	668
0None_none_ACOCA_227963.4868	215
0None_none_ACOCA_227963.4869	283
0None_none_ACOCA_227963.4870	323
0None_none_ACOCA_227963.4871	332
0None_none_ACOCA_227963.4872	741
0None_none_ACOCA_227963.4873	464
0None_none_ACOCA_227963.4874	575
0None_none_ACOCA_227963.4875	495
0None_none_DTKPA_227963.6945	52
0None_none_DTKPA_227963.7059	22
0None_none_GEA_227963.3729	18
0None_none_GEB_227963.3840	16
0None_none_GEB_227963.3858	2
0None_none_GEB_227963.3870	6
0None_none_GEB_227963.3871	15
0None_none_GEB_227963.3875	31
0None_none_GEB_227963.3926	40
0None_none_GEB_227963.3962	17
0None_none_GEB_227963.4010	99
0None_none_GEB_227963.4033	21
0None_none_GEB_227963.4063	78
0None_none_GEB_227963.4078	21
0None_none_GEB_227963.4082	51
0None_none_GEB_227963.4098	1
0None_none_GEB_227963.4109	34
0None_none_MPA_227963.4353	13
0None_none_MPB_227963.5936	3
0None_none_SPA_227963.5273	15
0None_none_SPA_227963.5293	19
0None_none_SPA_227963.5378	1
0None_none_SPA_227963.5436	3
0None_none_SPA_227963.5449	1
0None_none_SPA_227963.5468	84
0None_none_SPA_227963.5471	13
0None_none_SPA_227963.5542	1
0None_none_SPA_227963.5625	1
0None_none_SPB_227963.6358	1
0Safe_safe_ACOCA_227963.4501	209
0Safe_safe_ACOCA_227963.4502	232
0Safe_safe_ACOCA_227963.4503	806
0Safe_safe_ACOCA_227963.4504	312
0Safe_safe_ACOCA_227963.4505	215
0Safe_safe_ACOCA_227963.4506	160
0Safe_safe_ACOCA_227963.4507	288
0Safe_safe_ACOCA_227963.4508	360
0Safe_safe_ACOCA_227963.4509	469
0Safe_safe_ACOCA_227963.4510	560
0Safe_safe_ACOCA_227963.4511	728
0Safe_safe_ACOCA_227963.4512	817
0Safe_safe_ACOCA_227963.4513	186
0Safe_safe_ACOCA_227963.4514	394
0Safe_safe_ACOCA_227963.4515	250
0Safe_safe_ACOCA_227963.4516	536
0Safe_safe_ACOCA_227963.4517	313
0Safe_safe_ACOCA_227963.4518	596
0Safe_safe_ACOCA_227963.4519	356
0Safe_safe_ACOCA_227963.4520	304
0Safe_safe_ACOCA_227963.4521	191
0Safe_safe_ACOCA_227963.4522	162
0Safe_safe_ACOCA_227963.4523	154
0Safe_safe_ACOCA_227963.4524	216
0Safe_safe_ACOCA_227963.4525	520
0Safe_safe_ACOCA_227963.4526	633
0Safe_safe_ACOCA_227963.4527	519
0Safe_safe_ACOCA_227963.4528	245
0Safe_safe_ACOCA_227963.4529	233
0Safe_safe_ACOCA_227963.4530	677
0Safe_safe_ACOCA_227963.4531	583
0Safe_safe_ACOCA_227963.4532	268
0Safe_safe_ACOCA_227963.4533	430
0Safe_safe_ACOCA_227963.4534	331
0Safe_safe_ACOCA_227963.4535	258
0Safe_safe_ACOCA_227963.4536	683
0Safe_safe_ACOCA_227963.4537	381
0Safe_safe_ACOCA_227963.4538	1224
0Safe_safe_ACOCA_227963.4539	681
0Safe_safe_ACOCA_227963.4540	674
0Safe_safe_ACOCA_227963.4541	78
0Safe_safe_ACOCA_227963.4542	464
0Safe_safe_ACOCA_227963.4543	710
0Safe_safe_ACOCA_227963.4544	239
0Safe_safe_ACOCA_227963.4545	28
0Safe_safe_ACOCA_227963.4546	126
0Safe_safe_ACOCA_227963.4547	194
0Safe_safe_ACOCA_227963.4548	230
0Safe_safe_ACOCA_227963.4549	322
0Safe_safe_ACOCA_227963.4550	260
0Safe_safe_ACOCA_227963.4551	156
0Safe_safe_ACOCA_227963.4552	150
0Safe_safe_ACOCA_227963.4553	107
0Safe_safe_ACOCA_227963.4554	304
0Safe_safe_ACOCA_227963.4555	228
0Safe_safe_ACOCA_227963.4556	139
0Safe_safe_ACOCA_227963.4557	200
0Safe_safe_ACOCA_227963.4558	79
0Safe_safe_ACOCA_227963.4559	417
0Safe_safe_ACOCA_227963.4560	407
0Safe_safe_ACOCA_227963.4561	837
0Safe_safe_ACOCA_227963.4562	23
0Safe_safe_ACOCA_227963.4563	855
0Safe_safe_ACOCA_227963.4564	257
0Safe_safe_ACOCA_227963.4565	444
0Safe_safe_ACOCA_227963.4566	195
0Safe_safe_ACOCA_227963.4567	217
0Safe_safe_ACOCA_227963.4568	221
0Safe_safe_ACOCA_227963.4569	184
0Safe_safe_ACOCA_227963.4570	528
0Safe_safe_ACOCA_227963.4571	293
0Safe_safe_ACOCA_227963.4572	272
0Safe_safe_ACOCA_227963.4573	369
0Safe_safe_ACOCA_227963.4574	648
0Safe_safe_ACOCA_227963.4575	111
0Safe_safe_ACOCA_227963.4576	567
0Safe_safe_ACOCA_227963.4577	165
0Safe_safe_ACOCA_227963.4578	124
0Safe_safe_ACOCA_227963.4579	291
0Safe_safe_ACOCA_227963.4580	221
0Safe_safe_ACOCA_227963.4581	421
0Safe_safe_ACOCA_227963.4582	115
0Safe_safe_ACOCA_227963.4583	677
0Safe_safe_ACOCA_227963.4584	131
0Safe_safe_ACOCA_227963.4585	70
0Safe_safe_ACOCA_227963.4586	138
0Safe_safe_ACOCA_227963.4587	340
0Safe_safe_ACOCA_227963.4588	226
0Safe_safe_ACOCA_227963.4589	231
0Safe_safe_ACOCA_227963.4590	183
0Safe_safe_ACOCA_227963.4591	48
0Safe_safe_ACOCA_227963.4592	499
0Safe_safe_ACOCA_227963.4593	508
0Safe_safe_ACOCA_227963.4594	249
0Safe_safe_ACOCA_227963.4595	226
0Safe_safe_ACOCA_227963.4596	330
0Safe_safe_ACOCA_227963.4597	816
0Safe_safe_ACOCA_227963.4598	344
0Safe_safe_ACOCA_227963.4599	200
0Safe_safe_ACOCA_227963.4600	498
0Safe_safe_ACOCA_227963.4601	589
0Safe_safe_ACOCA_227963.4602	816
0Safe_safe_ACOCA_227963.4603	603
0Safe_safe_ACOCA_227963.4604	411
0Safe_safe_ACOCA_227963.4605	420
0Safe_safe_ACOCA_227963.4606	388
0Safe_safe_ACOCA_227963.4607	327
0Safe_safe_ACOCA_227963.4608	116
0Safe_safe_ACOCA_227963.4609	369
0Safe_safe_ACOCA_227963.4610	314
0Safe_safe_ACOCA_227963.4611	293
0Safe_safe_ACOCA_227963.4612	115
0Safe_safe_ACOCA_227963.4613	493
0Safe_safe_ACOCA_227963.4614	188
0Safe_safe_ACOCA_227963.4615	844
0Safe_safe_ACOCA_227963.4616	580
0Safe_safe_ACOCA_227963.4617	181
0Safe_safe_ACOCA_227963.4618	136
0Safe_safe_ACOCA_227963.4619	445
0Safe_safe_ACOCA_227963.4620	54
0Safe_safe_ACOCA_227963.4621	93
0Safe_safe_ACOCA_227963.4622	338
0Safe_safe_ACOCA_227963.4623	181
0Safe_safe_ACOCA_227963.4624	467
0Safe_safe_ACOCA_227963.4625	246
0Safe_safe_ACOCA_227963.4626	812
0Safe_safe_ACOCA_227963.4627	292
0Safe_safe_ACOCA_227963.4628	379
0Safe_safe_ACOCA_227963.4629	178
0Safe_safe_ACOCA_227963.4630	507
0Safe_safe_ACOCA_227963.4631	274
0Safe_safe_ACOCA_227963.4632	222
0Safe_safe_ACOCA_227963.4633	288
0Safe_safe_ACOCA_227963.4634	453
0Safe_safe_ACOCA_227963.4635	993
0Safe_safe_ACOCA_227963.4636	677
0Safe_safe_ACOCA_227963.4637	131
0Safe_safe_ACOCA_227963.4638	237
0Safe_safe_ACOCA_227963.4639	71
0Safe_safe_ACOCA_227963.4640	494
0Safe_safe_ACOCA_227963.4641	78
0Safe_safe_ACOCA_227963.4642	708
0Safe_safe_ACOCA_227963.4643	331
0Safe_safe_ACOCA_227963.4644	823
0Safe_safe_ACOCA_227963.4645	255
0Safe_safe_ACOCA_227963.4646	283
0Safe_safe_ACOCA_227963.4647	639
0Safe_safe_ACOCA_227963.4648	99
0Safe_safe_ACOCA_227963.4649	173
0Safe_safe_ACOCA_227963.4650	330
0Safe_safe_ACOCA_227963.4651	727
0Safe_safe_ACOCA_227963.4652	614
0Safe_safe_ACOCA_227963.4653	107
0Safe_safe_ACOCA_227963.4654	487
0Safe_safe_ACOCA_227963.4655	392
0Safe_safe_ACOCA_227963.4656	766
0Safe_safe_ACOCA_227963.4657	316
0Safe_safe_ACOCA_227963.4658	472
0Safe_safe_ACOCA_227963.4659	185
0Safe_safe_ACOCA_227963.4660	223
0Safe_safe_ACOCA_227963.4661	226
0Safe_safe_ACOCA_227963.4662	480
0Safe_safe_ACOCA_227963.4663	670
0Safe_safe_ACOCA_227963.4664	71
0Safe_safe_ACOCA_227963.4665	252
0Safe_safe_ACOCA_227963.4666	218
0Safe_safe_ACOCA_227963.4667	220
0Safe_safe_ACOCA_227963.4668	339
0Safe_safe_ACOCA_227963.4669	742
0Safe_safe_ACOCA_227963.4670	247
0Safe_safe_ACOCA_227963.4671	95
0Safe_safe_ACOCA_227963.4672	1093
0Safe_safe_ACOCA_227963.4673	436
0Safe_safe_ACOCA_227963.4675	605
0Safe_safe_ACOCA_227963.4676	469
0Safe_safe_ACOCA_227963.4677	606
0Safe_safe_ACOCA_227963.4678	208
0Safe_safe_ACOCA_227963.4679	229
0Safe_safe_ACOCA_227963.4680	221
0Safe_safe_ACOCA_227963.4681	247
0Safe_safe_ACOCA_227963.4682	94
0Safe_safe_ACOCA_227963.4683	568
0Safe_safe_ACOCA_227963.4684	189
0Safe_safe_ACOCA_227963.4685	627
0Safe_safe_ACOCA_227963.4686	406
0Safe_safe_ACOCA_227963.4687	562
0Safe_safe_ACOCA_227963.4688	103
0Safe_safe_ACOCA_227963.4689	1816
0Safe_safe_ACOCA_227963.4690	119
0Safe_safe_ACOCA_227963.4691	189
0Safe_safe_ACOCA_227963.4692	575
0Safe_safe_ACOCA_227963.4693	488
0Safe_safe_ACOCA_227963.4694	200
0Safe_safe_ACOCA_227963.4695	121
0Safe_safe_ACOCA_227963.4696	763
0Safe_safe_ACOCA_227963.4697	46
0Safe_safe_ACOCA_227963.4698	449
0Safe_safe_ACOCA_227963.4699	944
0Safe_safe_ACOCA_227963.4700	128
0Safe_safe_ACOCA_227963.4701	253
0Safe_safe_ACOCA_227963.4702	162
0Safe_safe_ACOCA_227963.4703	284
0Safe_safe_ACOCA_227963.4704	307
0Safe_safe_ACOCA_227963.4705	733
0Safe_safe_ACOCA_227963.4706	380
0Safe_safe_ACOCA_227963.4707	845
0Safe_safe_ACOCA_227963.4708	283
0Safe_safe_ACOCA_227963.4709	174
0Safe_safe_ACOCA_227963.4710	150
0Safe_safe_ACOCA_227963.4711	372
0Safe_safe_ACOCA_227963.4712	768
0Safe_safe_ACOCA_227963.4713	184
0Safe_safe_ACOCA_227963.4714	104
0Safe_safe_ACOCA_227963.4715	142
0Safe_safe_ACOCA_227963.4716	465
0Safe_safe_ACOCA_227963.4717	253
0Safe_safe_ACOCA_227963.4718	241
0Safe_safe_ACOCA_227963.4719	376
0Safe_safe_ACOCA_227963.4720	463
0Safe_safe_ACOCA_227963.4721	62
0Safe_safe_ACOCA_227963.4722	177
0Safe_safe_ACOCA_227963.4723	541
0Safe_safe_ACOCA_227963.4724	147
0Safe_safe_ACOCA_227963.4725	432
0Safe_safe_ACOCA_227963.4726	435
0Safe_safe_ACOCA_227963.4727	264
0Safe_safe_ACOCA_227963.4728	554
0Safe_safe_ACOCA_227963.4729	307
0Safe_safe_ACOCA_227963.4730	304
0Safe_safe_ACOCA_227963.4731	531
0Safe_safe_ACOCA_227963.4732	568
0Safe_safe_ACOCA_227963.4733	325
0Safe_safe_ACOCA_227963.4734	275
0Safe_safe_ACOCA_227963.4735	71
0Safe_safe_ACOCA_227963.4736	281
0Safe_safe_ACOCA_227963.4737	304
0Safe_safe_ACOCA_227963.4738	144
0Safe_safe_ACOCA_227963.4739	1105
0Safe_safe_ACOCA_227963.4740	272
0Safe_safe_ACOCA_227963.4741	236
0Safe_safe_ACOCA_227963.4742	559
0Safe_safe_ACOCA_227963.4743	517
0Safe_safe_ACOCA_227963.4744	801
0Safe_safe_ACOCA_227963.4745	415
0Safe_safe_ACOCA_227963.4746	394
0Safe_safe_ACOCA_227963.4747	125
0Safe_safe_ACOCA_227963.4748	736
0Safe_safe_ACOCA_227963.4749	124
0Safe_safe_ACOCA_227963.4750	308
0Safe_safe_ACOCA_227963.4751	752
0Safe_safe_ACOCA_227963.4752	434
0Safe_safe_ACOCA_227963.4753	315
0Safe_safe_ACOCA_227963.4754	593
0Safe_safe_ACOCA_227963.4755	346
0Safe_safe_ACOCA_227963.4756	732
0Safe_safe_ACOCA_227963.4757	520
0Safe_safe_ACOCA_227963.4758	434
0Safe_safe_ACOCA_227963.4759	470
0Safe_safe_ACOCA_227963.4760	510
0Safe_safe_ACOCA_227963.4761	356
0Safe_safe_ACOCA_227963.4762	86
0Safe_safe_ACOCA_227963.4763	152
0Safe_safe_ACOCA_227963.4764	102
0Safe_safe_ACOCA_227963.4765	244
0Safe_safe_ACOCA_227963.4766	629
0Safe_safe_ACOCA_227963.4767	358
0Safe_safe_ACOCA_227963.4768	308
0Safe_safe_ACOCA_227963.4769	150
0Safe_safe_ACOCA_227963.4770	298
0Safe_safe_ACOCA_227963.4771	604
0Safe_safe_ACOCA_227963.4772	508
0Safe_safe_ACOCA_227963.4773	373
0Safe_safe_ACOCA_227963.4774	709
0Safe_safe_ACOCA_227963.4775	650
0Safe_safe_ACOCA_227963.4776	387
0Safe_safe_ACOCA_227963.4777	108
0Safe_safe_ACOCA_227963.4778	598
0Safe_safe_ACOCA_227963.4779	620
0Safe_safe_ACOCA_227963.4780	316
0Safe_safe_ACOCA_227963.4781	373
0Safe_safe_ACOCA_227963.4782	275
0Safe_safe_ACOCA_227963.4783	460
0Safe_safe_ACOCA_227963.4784	178
0Safe_safe_ACOCA_227963.4785	251
0Safe_safe_ACOCA_227963.4786	417
0Safe_safe_ACOCA_227963.4787	572
0Safe_safe_ACOCA_227963.4788	573
0Safe_safe_ACOCA_227963.4789	771
0Safe_safe_ACOCA_227963.4790	546
0Safe_safe_ACOCA_227963.4791	246
0Safe_safe_ACOCA_227963.4792	532
0Safe_safe_ACOCA_227963.4793	335
0Safe_safe_ACOCA_227963.4794	282
0Safe_safe_ACOCA_227963.4795	231
0Safe_safe_ACOCA_227963.4796	171
0Safe_safe_ACOCA_227963.4797	139
0Safe_safe_ACOCA_227963.4798	229
0Safe_safe_ACOCA_227963.4799	389
0Safe_safe_ACOCA_227963.4800	534
0Safe_safe_ACOCA_227963.4801	394
0Safe_safe_ACOCA_227963.4802	254
0Safe_safe_ACOCA_227963.4803	679
0Safe_safe_ACOCA_227963.4804	273
0Safe_safe_ACOCA_227963.4805	634
0Safe_safe_ACOCA_227963.4806	311
0Safe_safe_ACOCA_227963.4807	182
0Safe_safe_ACOCA_227963.4808	443
0Safe_safe_ACOCA_227963.4809	50
0Safe_safe_ACOCA_227963.4810	756
0Safe_safe_ACOCA_227963.4811	83
0Safe_safe_ACOCA_227963.4812	658
0Safe_safe_ACOCA_227963.4813	174
0Safe_safe_ACOCA_227963.4814	218
0Safe_safe_ACOCA_227963.4815	523
0Safe_safe_ACOCA_227963.4816	335
0Safe_safe_ACOCA_227963.4817	118
0Safe_safe_ACOCA_227963.4818	362
0Safe_safe_ACOCA_227963.4819	534
0Safe_safe_ACOCA_227963.4820	345
0Safe_safe_ACOCA_227963.4821	520
0Safe_safe_ACOCA_227963.4822	430
0Safe_safe_ACOCA_227963.4823	734
0Safe_safe_ACOCA_227963.4825	351
0Safe_safe_ACOCA_227963.4826	128
0Safe_safe_ACOCA_227963.4827	97
0Safe_safe_ACOCA_227963.4828	287
0Safe_safe_ACOCA_227963.4829	242
0Safe_safe_ACOCA_227963.4830	1043
0Safe_safe_ACOCA_227963.4831	646
0Safe_safe_ACOCA_227963.4832	373
0Safe_safe_ACOCA_227963.4833	197
0Safe_safe_ACOCA_227963.4834	558
0Safe_safe_ACOCA_227963.4835	882
0Safe_safe_ACOCA_227963.4836	176
0Safe_safe_ACOCA_227963.4837	627
0Safe_safe_ACOCA_227963.4838	360
0Safe_safe_ACOCA_227963.4839	491
0Safe_safe_ACOCA_227963.4840	133
0Safe_safe_ACOCA_227963.4841	909
0Safe_safe_ACOCA_227963.4842	602
0Safe_safe_ACOCA_227963.4843	262
0Safe_safe_ACOCA_227963.4844	377
0Safe_safe_ACOCA_227963.4845	262
0Safe_safe_ACOCA_227963.4846	521
0Safe_safe_ACOCA_227963.4847	363
0Safe_safe_ACOCA_227963.4848	526
0Safe_safe_ACOCA_227963.4849	470
0Safe_safe_ACOCA_227963.4850	1201
0Safe_safe_ACOCA_227963.4851	43
0Safe_safe_ACOCA_227963.4852	54
0Safe_safe_ACOCA_227963.4853	201
0Safe_safe_ACOCA_227963.4854	399
0Safe_safe_ACOCA_227963.4855	566
0Safe_safe_ACOCA_227963.4856	589
0Safe_safe_ACOCA_227963.4857	434
0Safe_safe_ACOCA_227963.4859	61
0Safe_safe_ACOCA_227963.4860	163
0Safe_safe_ACOCA_227963.4861	435
0Safe_safe_ACOCA_227963.4862	208
0Safe_safe_ACOCA_227963.4863	255
0Safe_safe_ACOCA_227963.4864	420
0Safe_safe_ACOCA_227963.4865	447
0Safe_safe_ACOCA_227963.4866	10
0Safe_safe_ACOCA_227963.4867	256
0Safe_safe_ACOCA_227963.4868	303
0Safe_safe_ACOCA_227963.4869	250
0Safe_safe_ACOCA_227963.4870	798
0Safe_safe_ACOCA_227963.4871	356
0Safe_safe_ACOCA_227963.4872	429
0Safe_safe_ACOCA_227963.4873	339
0Safe_safe_ACOCA_227963.4874	122
0Safe_safe_ACOCA_227963.4875	378
0Safe_safe_ACOCB_227963.5169	817
0Safe_safe_ACOCB_227963.5177	245
0Safe_safe_ACOCB_227963.5189	736
0Safe_safe_DTKPA_227963.6910	14
0Safe_safe_DTKPB_227963.7181	54
0Safe_safe_DTKPB_227963.7487	260
0Safe_safe_GEA_227963.3565	664
0Safe_safe_GEA_227963.3591	1
0Safe_safe_GEB_227963.3752	531
0Safe_safe_GEB_227963.3802	1
0Safe_safe_GEB_227963.3815	3
0Safe_safe_GEB_227963.3912	7
0Safe_safe_GEB_227963.3946	4
0Safe_safe_GEB_227963.3974	8
0Safe_safe_GEB_227963.4009	29
0Safe_safe_GEB_227963.4027	5
0Safe_safe_GEB_227963.4057	34
0Safe_safe_GEB_227963.4093	11
0Safe_safe_MPA_227963.4195	554
0Safe_safe_MPB_227963.5828	27
0Safe_safe_MPB_227963.5844	4
0Safe_safe_MU1B_227963.1102	494
0Safe_safe_MU1B_227963.813	1
0Safe_safe_MU1B_227963.942	283
0Safe_safe_MU1B_227963.945	249
0Safe_safe_MU1B_227963.959	562
0Safe_safe_MU2A_227963.2300	766
0Safe_safe_MU2A_227963.2523	56
0Safe_safe_SPA_227963.5280	1
0Safe_safe_SPA_227963.5294	1
0Safe_safe_SPA_227963.5355	178
0Safe_safe_SPA_227963.5482	154
0Safe_safe_SPA_227963.5512	1
0Safe_safe_SPA_227963.5522	1
0Safe_safe_SPA_227963.5549	62
0Safe_safe_SPB_227963.6362	1
0Safe_safe_TMMA_227963.2933	498
0Safe_safe_TMMB_227963.3014	139
0Safe_safe_U1A_227963.6630	679
0Safe_safe_U1B_227963.395	534
0Safe_safe_U1B_227963.697	6
0Safe_safe_U1B_227963.731	346
0Safe_safe_U2A_227963.1588	589
0Safe_safe_U2A_227963.1791	185
0Safe_safe_U2B_227963.1293	420
0Safe_safe_U2B_227963.1480	9
0Safe_safe_U2B_227963.1490	508
ENSMUSG00000000058_Cav2_SPA_139387.1	134
ENSMUSG00000000078_Klf6_ACOCA_47379.1	568
ENSMUSG00000000078_Klf6_ACOCA_47380.2	760
ENSMUSG00000000078_Klf6_ACOCA_47381.3	193
ENSMUSG00000000078_Klf6_ACOCA_47382.4	428
ENSMUSG00000000078_Klf6_ACOCA_47383.5	365
ENSMUSG00000000078_Klf6_ACOCA_47384.6	943
ENSMUSG00000000078_Klf6_ACOCA_47385.7	152
ENSMUSG00000000078_Klf6_ACOCA_47386.8	228
ENSMUSG00000000078_Klf6_ACOCA_47387.9	346
ENSMUSG00000000078_Klf6_ACOCA_47388.10	947
ENSMUSG00000000093_Tbx2_ACOCA_12966.1	320
ENSMUSG00000000093_Tbx2_ACOCA_12967.2	266
ENSMUSG00000000093_Tbx2_ACOCA_12968.3	326
ENSMUSG00000000093_Tbx2_ACOCA_12969.4	533
ENSMUSG00000000093_Tbx2_ACOCA_12970.5	508
ENSMUSG00000000093_Tbx2_ACOCA_12971.6	260
ENSMUSG00000000093_Tbx2_ACOCA_12972.7	413
ENSMUSG00000000093_Tbx2_ACOCA_12973.8	827
ENSMUSG00000000093_Tbx2_ACOCA_12974.9	451
ENSMUSG00000000093_Tbx2_ACOCA_12975.10	415
ENSMUSG00000000094_Tbx4_ACOCA_12986.1	527
ENSMUSG00000000094_Tbx4_ACOCA_12987.2	502
ENSMUSG00000000094_Tbx4_ACOCA_12988.3	223
ENSMUSG00000000094_Tbx4_ACOCA_12989.4	227
ENSMUSG00000000094_Tbx4_ACOCA_12990.5	235
ENSMUSG00000000094_Tbx4_ACOCA_12991.6	537
ENSMUSG00000000094_Tbx4_ACOCA_12992.7	554
ENSMUSG00000000094_Tbx4_ACOCA_12993.8	229
ENSMUSG00000000094_Tbx4_ACOCA_12994.9	165
ENSMUSG00000000094_Tbx4_ACOCA_12995.10	511
ENSMUSG00000000126_Wnt9a_ACOCA_116321.1	247
ENSMUSG00000000126_Wnt9a_ACOCA_116322.2	159
ENSMUSG00000000126_Wnt9a_ACOCA_116323.3	510
ENSMUSG00000000126_Wnt9a_ACOCA_116324.4	180
ENSMUSG00000000126_Wnt9a_ACOCA_116325.5	205
ENSMUSG00000000126_Wnt9a_ACOCA_116326.6	507
ENSMUSG00000000126_Wnt9a_ACOCA_116327.7	435
ENSMUSG00000000126_Wnt9a_ACOCA_116328.8	108
ENSMUSG00000000126_Wnt9a_ACOCA_116329.9	286
ENSMUSG00000000126_Wnt9a_ACOCA_116330.10	726
ENSMUSG00000000142_Axin2_ACOCA_65057.1	680
ENSMUSG00000000142_Axin2_ACOCA_65058.2	262
ENSMUSG00000000142_Axin2_ACOCA_65059.3	176
ENSMUSG00000000142_Axin2_ACOCA_65060.4	307
ENSMUSG00000000142_Axin2_ACOCA_65061.5	137
ENSMUSG00000000142_Axin2_ACOCA_65062.6	353
ENSMUSG00000000142_Axin2_ACOCA_65063.7	246
ENSMUSG00000000142_Axin2_ACOCA_65064.8	821
ENSMUSG00000000142_Axin2_ACOCA_65065.9	180
ENSMUSG00000000142_Axin2_ACOCA_65066.10	414
ENSMUSG00000000149_Gna12_ACOCA_65017.1	289
ENSMUSG00000000149_Gna12_ACOCA_65018.2	510
ENSMUSG00000000149_Gna12_ACOCA_65019.3	247
ENSMUSG00000000149_Gna12_ACOCA_65020.4	302
ENSMUSG00000000149_Gna12_ACOCA_65021.5	846
ENSMUSG00000000149_Gna12_ACOCA_65022.6	224
ENSMUSG00000000149_Gna12_ACOCA_65023.7	531
ENSMUSG00000000149_Gna12_ACOCA_65024.8	454
ENSMUSG00000000149_Gna12_ACOCA_65025.9	538
ENSMUSG00000000149_Gna12_ACOCA_65026.10	794
ENSMUSG00000000184_Ccnd2_ACOCB_167313.2	1
ENSMUSG00000000266_Mid2_ACOCA_184055.1	911
ENSMUSG00000000266_Mid2_ACOCA_184056.2	302
ENSMUSG00000000266_Mid2_ACOCA_184057.3	231
ENSMUSG00000000266_Mid2_ACOCA_184058.4	571
ENSMUSG00000000266_Mid2_ACOCA_184059.5	602
ENSMUSG00000000266_Mid2_ACOCA_184060.6	154
ENSMUSG00000000266_Mid2_ACOCA_184061.7	359
ENSMUSG00000000266_Mid2_ACOCA_184062.8	66
ENSMUSG00000000266_Mid2_ACOCA_184063.9	767
ENSMUSG00000000266_Mid2_ACOCA_184064.10	384
ENSMUSG00000000296_Tpd52l1_ACOCA_152882.1	203
ENSMUSG00000000296_Tpd52l1_ACOCA_152883.2	341
ENSMUSG00000000296_Tpd52l1_ACOCA_152884.3	61
ENSMUSG00000000296_Tpd52l1_ACOCA_152885.4	238
ENSMUSG00000000296_Tpd52l1_ACOCA_152886.5	458
ENSMUSG00000000296_Tpd52l1_ACOCA_152887.6	433
ENSMUSG00000000296_Tpd52l1_ACOCA_152888.7	638
ENSMUSG00000000296_Tpd52l1_ACOCA_152889.8	363
ENSMUSG00000000296_Tpd52l1_ACOCA_152890.9	463
ENSMUSG00000000296_Tpd52l1_ACOCA_152891.10	178
ENSMUSG00000000303_Cdh1_ACOCA_55475.1	411
ENSMUSG00000000303_Cdh1_ACOCA_55476.2	389
ENSMUSG00000000303_Cdh1_ACOCA_55477.3	258
ENSMUSG00000000303_Cdh1_ACOCA_55478.4	248
ENSMUSG00000000303_Cdh1_ACOCA_55479.5	364
ENSMUSG00000000303_Cdh1_ACOCA_55480.6	597
ENSMUSG00000000303_Cdh1_ACOCA_55481.7	341
ENSMUSG00000000303_Cdh1_ACOCA_55482.8	770
ENSMUSG00000000303_Cdh1_ACOCA_55483.9	303
ENSMUSG00000000303_Cdh1_ACOCA_55484.10	397
ENSMUSG00000000355_Mcts1_ACOCA_181094.1	68
ENSMUSG00000000355_Mcts1_ACOCA_181095.2	111
ENSMUSG00000000355_Mcts1_ACOCA_181096.3	89
ENSMUSG00000000355_Mcts1_ACOCA_181097.4	9
ENSMUSG00000000355_Mcts1_ACOCA_181098.5	34
ENSMUSG00000000355_Mcts1_ACOCA_181099.6	159
ENSMUSG00000000355_Mcts1_ACOCA_181101.8	14
ENSMUSG00000000355_Mcts1_ACOCA_181102.9	27
ENSMUSG00000000355_Mcts1_ACOCA_181103.10	11
ENSMUSG00000000384_Tbrg4_ACOCA_62911.1	271
ENSMUSG00000000384_Tbrg4_ACOCA_62912.2	216
ENSMUSG00000000384_Tbrg4_ACOCA_62913.3	221
ENSMUSG00000000384_Tbrg4_ACOCA_62914.4	447
ENSMUSG00000000384_Tbrg4_ACOCA_62915.5	424
ENSMUSG00000000384_Tbrg4_ACOCA_62916.6	467
ENSMUSG00000000384_Tbrg4_ACOCA_62917.7	584
ENSMUSG00000000384_Tbrg4_ACOCA_62918.8	626
ENSMUSG00000000384_Tbrg4_ACOCA_62919.9	510
ENSMUSG00000000384_Tbrg4_ACOCA_62920.10	105
ENSMUSG00000000402_Egfl6_ACOCA_124744.1	741
ENSMUSG00000000402_Egfl6_ACOCA_124745.2	573
ENSMUSG00000000402_Egfl6_ACOCA_124746.3	438
ENSMUSG00000000402_Egfl6_ACOCA_124747.4	385
ENSMUSG00000000402_Egfl6_ACOCA_124748.5	285
ENSMUSG00000000402_Egfl6_ACOCA_124749.6	470
ENSMUSG00000000402_Egfl6_ACOCA_124750.7	706
ENSMUSG00000000402_Egfl6_ACOCA_124751.8	369
ENSMUSG00000000402_Egfl6_ACOCA_124752.9	256
ENSMUSG00000000402_Egfl6_ACOCA_124753.10	303
ENSMUSG00000000411_Tssk3_DTKPA_49155.3	4
ENSMUSG00000000440_Pparg_ACOCA_7876.1	436
ENSMUSG00000000440_Pparg_ACOCA_7877.2	334
ENSMUSG00000000440_Pparg_ACOCA_7878.3	853
ENSMUSG00000000440_Pparg_ACOCA_7879.4	240
ENSMUSG00000000440_Pparg_ACOCA_7880.5	244
ENSMUSG00000000440_Pparg_ACOCA_7881.6	274
ENSMUSG00000000440_Pparg_ACOCA_7882.7	439
ENSMUSG00000000440_Pparg_ACOCA_7883.8	669
ENSMUSG00000000440_Pparg_ACOCA_7884.9	261
ENSMUSG00000000440_Pparg_ACOCA_7885.10	287
ENSMUSG00000000489_Pdgfb_ACOCA_133571.1	299
ENSMUSG00000000489_Pdgfb_ACOCA_133572.2	327
ENSMUSG00000000489_Pdgfb_ACOCA_133573.3	784
ENSMUSG00000000489_Pdgfb_ACOCA_133574.4	130
ENSMUSG00000000489_Pdgfb_ACOCA_133575.5	717
ENSMUSG00000000489_Pdgfb_ACOCA_133576.6	495
ENSMUSG00000000489_Pdgfb_ACOCA_133577.7	360
ENSMUSG00000000489_Pdgfb_ACOCA_133578.8	500
ENSMUSG00000000489_Pdgfb_ACOCA_133579.9	554
ENSMUSG00000000489_Pdgfb_ACOCA_133580.10	142
ENSMUSG00000000682_Cd52_ACOCA_180274.1	684
ENSMUSG00000000682_Cd52_ACOCA_180275.2	128
ENSMUSG00000000682_Cd52_ACOCA_180276.3	747
ENSMUSG00000000682_Cd52_ACOCA_180277.4	946
ENSMUSG00000000682_Cd52_ACOCA_180278.5	521
ENSMUSG00000000682_Cd52_ACOCA_180279.6	195
ENSMUSG00000000682_Cd52_ACOCA_180280.7	275
ENSMUSG00000000682_Cd52_ACOCA_180281.8	683
ENSMUSG00000000682_Cd52_ACOCA_180282.9	819
ENSMUSG00000000682_Cd52_ACOCA_180283.10	276
ENSMUSG00000000708_Kat2b_ACOCA_107865.1	174
ENSMUSG00000000708_Kat2b_ACOCA_107866.2	133
ENSMUSG00000000708_Kat2b_ACOCA_107867.3	219
ENSMUSG00000000708_Kat2b_ACOCA_107868.4	221
ENSMUSG00000000708_Kat2b_ACOCA_107869.5	402
ENSMUSG00000000708_Kat2b_ACOCA_107870.6	297
ENSMUSG00000000708_Kat2b_ACOCA_107871.7	303
ENSMUSG00000000708_Kat2b_ACOCA_107872.8	373
ENSMUSG00000000708_Kat2b_ACOCA_107873.9	295
ENSMUSG00000000708_Kat2b_ACOCA_107874.10	368
ENSMUSG00000000753_Serpinf1_SPA_74018.5	208
ENSMUSG00000000776_Polr3d_ACOCA_133551.1	51
ENSMUSG00000000776_Polr3d_ACOCA_133552.2	131
ENSMUSG00000000776_Polr3d_ACOCA_133553.3	92
ENSMUSG00000000776_Polr3d_ACOCA_133554.4	239
ENSMUSG00000000776_Polr3d_ACOCA_133555.5	157
ENSMUSG00000000776_Polr3d_ACOCA_133556.6	169
ENSMUSG00000000776_Polr3d_ACOCA_133557.7	36
ENSMUSG00000000776_Polr3d_ACOCA_133558.8	93
ENSMUSG00000000776_Polr3d_ACOCA_133559.9	318
ENSMUSG00000000776_Polr3d_ACOCA_133560.10	21
ENSMUSG00000000782_Tcf7_ACOCA_99823.1	257
ENSMUSG00000000782_Tcf7_ACOCA_99824.2	202
ENSMUSG00000000782_Tcf7_ACOCA_99825.3	193
ENSMUSG00000000782_Tcf7_ACOCA_99826.4	393
ENSMUSG00000000782_Tcf7_ACOCA_99827.5	463
ENSMUSG00000000782_Tcf7_ACOCA_99828.6	492
ENSMUSG00000000782_Tcf7_ACOCA_99829.7	110
ENSMUSG00000000782_Tcf7_ACOCA_99830.8	369
ENSMUSG00000000782_Tcf7_ACOCA_99831.9	242
ENSMUSG00000000782_Tcf7_ACOCA_99832.10	271
ENSMUSG00000000817_Fasl_ACOCA_176153.1	473
ENSMUSG00000000817_Fasl_ACOCA_176154.2	331
ENSMUSG00000000817_Fasl_ACOCA_176155.3	161
ENSMUSG00000000817_Fasl_ACOCA_176156.4	526
ENSMUSG00000000817_Fasl_ACOCA_176157.5	275
ENSMUSG00000000817_Fasl_ACOCA_176158.6	180
ENSMUSG00000000817_Fasl_ACOCA_176159.7	839
ENSMUSG00000000817_Fasl_ACOCA_176160.8	111
ENSMUSG00000000817_Fasl_ACOCA_176161.9	531
ENSMUSG00000000817_Fasl_ACOCA_176162.10	3
ENSMUSG00000000861_Bcl11a_ACOCA_209312.1	268
ENSMUSG00000000861_Bcl11a_ACOCA_209313.2	184
ENSMUSG00000000861_Bcl11a_ACOCA_209314.3	80
ENSMUSG00000000861_Bcl11a_ACOCA_209315.4	510
ENSMUSG00000000861_Bcl11a_ACOCA_209316.5	425
ENSMUSG00000000861_Bcl11a_ACOCA_209317.6	378
ENSMUSG00000000861_Bcl11a_ACOCA_209318.7	415
ENSMUSG00000000861_Bcl11a_ACOCA_209319.8	878
ENSMUSG00000000861_Bcl11a_ACOCA_209320.9	77
ENSMUSG00000000861_Bcl11a_ACOCA_209321.10	773
ENSMUSG00000000903_Vpreb3_ACOCA_102450.1	807
ENSMUSG00000000903_Vpreb3_ACOCA_102451.2	736
ENSMUSG00000000903_Vpreb3_ACOCA_102452.3	335
ENSMUSG00000000903_Vpreb3_ACOCA_102453.4	443
ENSMUSG00000000903_Vpreb3_ACOCA_102454.5	97
ENSMUSG00000000903_Vpreb3_ACOCA_102455.6	87
ENSMUSG00000000903_Vpreb3_ACOCA_102456.7	103
ENSMUSG00000000903_Vpreb3_ACOCA_102457.8	346
ENSMUSG00000000903_Vpreb3_ACOCA_102458.9	203
ENSMUSG00000000903_Vpreb3_ACOCA_102459.10	648
ENSMUSG00000001034_Mapk7_ACOCA_164773.1	506
ENSMUSG00000001034_Mapk7_ACOCA_164774.2	272
ENSMUSG00000001034_Mapk7_ACOCA_164775.3	545
ENSMUSG00000001034_Mapk7_ACOCA_164776.4	557
ENSMUSG00000001034_Mapk7_ACOCA_164777.5	428
ENSMUSG00000001034_Mapk7_ACOCA_164778.6	535
ENSMUSG00000001034_Mapk7_ACOCA_164779.7	616
ENSMUSG00000001034_Mapk7_ACOCA_164780.8	628
ENSMUSG00000001034_Mapk7_ACOCA_164781.9	643
ENSMUSG00000001034_Mapk7_ACOCA_164782.10	1503
ENSMUSG00000001036_Epn2_ACOCA_80013.1	284
ENSMUSG00000001036_Epn2_ACOCA_80014.2	422
ENSMUSG00000001036_Epn2_ACOCA_80015.3	467
ENSMUSG00000001036_Epn2_ACOCA_80016.4	726
ENSMUSG00000001036_Epn2_ACOCA_80017.5	299
ENSMUSG00000001036_Epn2_ACOCA_80018.6	388
ENSMUSG00000001036_Epn2_ACOCA_80019.7	319
ENSMUSG00000001036_Epn2_ACOCA_80020.8	839
ENSMUSG00000001036_Epn2_ACOCA_80021.9	485
ENSMUSG00000001036_Epn2_ACOCA_80022.10	286
ENSMUSG00000001128_Cfp_ACOCA_152702.1	475
ENSMUSG00000001128_Cfp_ACOCA_152703.2	744
ENSMUSG00000001128_Cfp_ACOCA_152704.3	439
ENSMUSG00000001128_Cfp_ACOCA_152705.4	512
ENSMUSG00000001128_Cfp_ACOCA_152706.5	481
ENSMUSG00000001128_Cfp_ACOCA_152707.6	266
ENSMUSG00000001128_Cfp_ACOCA_152708.7	642
ENSMUSG00000001128_Cfp_ACOCA_152709.8	248
ENSMUSG00000001128_Cfp_ACOCA_152710.9	243
ENSMUSG00000001128_Cfp_ACOCA_152711.10	229
ENSMUSG00000001131_Timp1_ACOCA_67714.1	851
ENSMUSG00000001131_Timp1_ACOCA_67715.2	497
ENSMUSG00000001131_Timp1_ACOCA_67716.3	206
ENSMUSG00000001131_Timp1_ACOCA_67717.4	210
ENSMUSG00000001131_Timp1_ACOCA_67718.5	474
ENSMUSG00000001131_Timp1_ACOCA_67719.6	323
ENSMUSG00000001131_Timp1_ACOCA_67720.7	349
ENSMUSG00000001131_Timp1_ACOCA_67721.8	475
ENSMUSG00000001131_Timp1_ACOCA_67722.9	845
ENSMUSG00000001131_Timp1_ACOCA_67723.10	153
ENSMUSG00000001150_Mcm3ap_ACOCA_9586.1	327
ENSMUSG00000001150_Mcm3ap_ACOCA_9587.2	483
ENSMUSG00000001150_Mcm3ap_ACOCA_9588.3	771
ENSMUSG00000001150_Mcm3ap_ACOCA_9589.4	408
ENSMUSG00000001150_Mcm3ap_ACOCA_9590.5	140
ENSMUSG00000001150_Mcm3ap_ACOCA_9591.6	427
ENSMUSG00000001150_Mcm3ap_ACOCA_9592.7	140
ENSMUSG00000001150_Mcm3ap_ACOCA_9593.8	38
ENSMUSG00000001150_Mcm3ap_ACOCA_9594.9	469
ENSMUSG00000001150_Mcm3ap_ACOCA_9595.10	142
ENSMUSG00000001173_Ocrl_ACOCA_178374.1	452
ENSMUSG00000001173_Ocrl_ACOCA_178375.2	308
ENSMUSG00000001173_Ocrl_ACOCA_178376.3	304
ENSMUSG00000001173_Ocrl_ACOCA_178377.4	255
ENSMUSG00000001173_Ocrl_ACOCA_178378.5	469
ENSMUSG00000001173_Ocrl_ACOCA_178379.6	448
ENSMUSG00000001173_Ocrl_ACOCA_178380.7	330
ENSMUSG00000001173_Ocrl_ACOCA_178381.8	739
ENSMUSG00000001173_Ocrl_ACOCA_178382.9	208
ENSMUSG00000001173_Ocrl_ACOCA_178383.10	629
ENSMUSG00000001225_Slc26a3_GEB_82825.1	71
ENSMUSG00000001403_Ube2c_ACOCA_73777.1	468
ENSMUSG00000001403_Ube2c_ACOCA_73778.2	519
ENSMUSG00000001403_Ube2c_ACOCA_73779.3	550
ENSMUSG00000001403_Ube2c_ACOCA_73780.4	260
ENSMUSG00000001403_Ube2c_ACOCA_73781.5	437
ENSMUSG00000001403_Ube2c_ACOCA_73782.6	331
ENSMUSG00000001403_Ube2c_ACOCA_73783.7	468
ENSMUSG00000001403_Ube2c_ACOCA_73784.8	360
ENSMUSG00000001403_Ube2c_ACOCA_73785.9	395
ENSMUSG00000001403_Ube2c_ACOCA_73786.10	89
ENSMUSG00000001467_Cyp51_ACOCA_15739.1	494
ENSMUSG00000001467_Cyp51_ACOCA_15740.2	436
ENSMUSG00000001467_Cyp51_ACOCA_15741.3	510
ENSMUSG00000001467_Cyp51_ACOCA_15742.4	333
ENSMUSG00000001467_Cyp51_ACOCA_15743.5	244
ENSMUSG00000001467_Cyp51_ACOCA_15744.6	154
ENSMUSG00000001467_Cyp51_ACOCA_15745.7	235
ENSMUSG00000001467_Cyp51_ACOCA_15746.8	372
ENSMUSG00000001467_Cyp51_ACOCA_15747.9	445
ENSMUSG00000001467_Cyp51_ACOCA_15748.10	549
ENSMUSG00000001521_Tulp3_ACOCA_173152.1	213
ENSMUSG00000001521_Tulp3_ACOCA_173153.2	525
ENSMUSG00000001521_Tulp3_ACOCA_173154.3	962
ENSMUSG00000001521_Tulp3_ACOCA_173155.4	654
ENSMUSG00000001521_Tulp3_ACOCA_173156.5	309
ENSMUSG00000001521_Tulp3_ACOCA_173157.6	230
ENSMUSG00000001521_Tulp3_ACOCA_173158.7	354
ENSMUSG00000001521_Tulp3_ACOCA_173159.8	469
ENSMUSG00000001521_Tulp3_ACOCA_173160.9	669
ENSMUSG00000001521_Tulp3_ACOCA_173161.10	456
ENSMUSG00000001524_Gtf2h4_ACOCA_127316.1	509
ENSMUSG00000001524_Gtf2h4_ACOCA_127317.2	43
ENSMUSG00000001524_Gtf2h4_ACOCA_127318.3	194
ENSMUSG00000001524_Gtf2h4_ACOCA_127319.4	26
ENSMUSG00000001524_Gtf2h4_ACOCA_127320.5	5
ENSMUSG00000001524_Gtf2h4_ACOCA_127321.6	204
ENSMUSG00000001524_Gtf2h4_ACOCA_127322.7	173
ENSMUSG00000001524_Gtf2h4_ACOCA_127323.8	161
ENSMUSG00000001524_Gtf2h4_ACOCA_127324.9	118
ENSMUSG00000001524_Gtf2h4_ACOCA_127325.10	297
ENSMUSG00000001552_Jup_ACOCA_37647.1	414
ENSMUSG00000001552_Jup_ACOCA_37648.2	250
ENSMUSG00000001552_Jup_ACOCA_37649.3	200
ENSMUSG00000001552_Jup_ACOCA_37650.4	212
ENSMUSG00000001552_Jup_ACOCA_37651.5	519
ENSMUSG00000001552_Jup_ACOCA_37652.6	323
ENSMUSG00000001552_Jup_ACOCA_37653.7	301
ENSMUSG00000001552_Jup_ACOCA_37654.8	325
ENSMUSG00000001552_Jup_ACOCA_37655.9	330
ENSMUSG00000001552_Jup_ACOCA_37656.10	182
ENSMUSG00000001566_Mnx1_ACOCA_62731.1	978
ENSMUSG00000001566_Mnx1_ACOCA_62732.2	568
ENSMUSG00000001566_Mnx1_ACOCA_62733.3	489
ENSMUSG00000001566_Mnx1_ACOCA_62734.4	899
ENSMUSG00000001566_Mnx1_ACOCA_62735.5	199
ENSMUSG00000001566_Mnx1_ACOCA_62736.6	583
ENSMUSG00000001566_Mnx1_ACOCA_62737.7	315
ENSMUSG00000001566_Mnx1_ACOCA_62738.8	538
ENSMUSG00000001566_Mnx1_ACOCA_62739.9	150
ENSMUSG00000001566_Mnx1_ACOCA_62740.10	168
ENSMUSG00000001655_Hoxc13_ACOCA_127765.1	224
ENSMUSG00000001655_Hoxc13_ACOCA_127766.2	1006
ENSMUSG00000001655_Hoxc13_ACOCA_127767.3	287
ENSMUSG00000001655_Hoxc13_ACOCA_127768.4	489
ENSMUSG00000001655_Hoxc13_ACOCA_127769.5	594
ENSMUSG00000001655_Hoxc13_ACOCA_127770.6	284
ENSMUSG00000001655_Hoxc13_ACOCA_127771.7	352
ENSMUSG00000001655_Hoxc13_ACOCA_127772.8	243
ENSMUSG00000001655_Hoxc13_ACOCA_127773.9	484
ENSMUSG00000001655_Hoxc13_ACOCA_127774.10	717
ENSMUSG00000001674_Ddx18_ACOCA_68849.1	82
ENSMUSG00000001674_Ddx18_ACOCA_68850.2	18
ENSMUSG00000001674_Ddx18_ACOCA_68851.3	147
ENSMUSG00000001674_Ddx18_ACOCA_68852.4	182
ENSMUSG00000001674_Ddx18_ACOCA_68853.5	45
ENSMUSG00000001674_Ddx18_ACOCA_68854.6	64
ENSMUSG00000001674_Ddx18_ACOCA_68855.7	92
ENSMUSG00000001674_Ddx18_ACOCA_68856.8	13
ENSMUSG00000001674_Ddx18_ACOCA_68858.10	79
ENSMUSG00000001707_Eef1e1_ACOCA_91933.1	40
ENSMUSG00000001707_Eef1e1_ACOCA_91934.2	49
ENSMUSG00000001707_Eef1e1_ACOCA_91935.3	68
ENSMUSG00000001707_Eef1e1_ACOCA_91937.5	547
ENSMUSG00000001707_Eef1e1_ACOCA_91938.6	49
ENSMUSG00000001707_Eef1e1_ACOCA_91939.7	131
ENSMUSG00000001707_Eef1e1_ACOCA_91940.8	70
ENSMUSG00000001707_Eef1e1_ACOCA_91941.9	247
ENSMUSG00000001707_Eef1e1_ACOCA_91942.10	96
ENSMUSG00000001847_Rac1_ACOCA_98852.1	167
ENSMUSG00000001847_Rac1_ACOCA_98853.2	169
ENSMUSG00000001847_Rac1_ACOCA_98854.3	144
ENSMUSG00000001847_Rac1_ACOCA_98855.4	152
ENSMUSG00000001847_Rac1_ACOCA_98856.5	137
ENSMUSG00000001847_Rac1_ACOCA_98857.6	98
ENSMUSG00000001847_Rac1_ACOCA_98858.7	190
ENSMUSG00000001847_Rac1_ACOCA_98859.8	117
ENSMUSG00000001847_Rac1_ACOCA_98860.9	549
ENSMUSG00000001847_Rac1_ACOCA_98861.10	73
ENSMUSG00000001855_Nup214_ACOCA_183815.1	451
ENSMUSG00000001855_Nup214_ACOCA_183816.2	83
ENSMUSG00000001855_Nup214_ACOCA_183817.3	12
ENSMUSG00000001855_Nup214_ACOCA_183818.4	90
ENSMUSG00000001855_Nup214_ACOCA_183819.5	95
ENSMUSG00000001855_Nup214_ACOCA_183820.6	310
ENSMUSG00000001855_Nup214_ACOCA_183821.7	227
ENSMUSG00000001855_Nup214_ACOCA_183822.8	351
ENSMUSG00000001855_Nup214_ACOCA_183823.9	11
ENSMUSG00000001855_Nup214_ACOCA_183824.10	138
ENSMUSG00000001930_Vwf_ACOCA_222879.1	261
ENSMUSG00000001930_Vwf_ACOCA_222880.2	360
ENSMUSG00000001930_Vwf_ACOCA_222881.3	233
ENSMUSG00000001930_Vwf_ACOCA_222882.4	369
ENSMUSG00000001930_Vwf_ACOCA_222883.5	554
ENSMUSG00000001930_Vwf_ACOCA_222884.6	791
ENSMUSG00000001930_Vwf_ACOCA_222885.7	285
ENSMUSG00000001930_Vwf_ACOCA_222886.8	353
ENSMUSG00000001930_Vwf_ACOCA_222887.9	172
ENSMUSG00000001930_Vwf_ACOCA_222888.10	445
ENSMUSG00000002015_Bcap31_SPA_113634.3	1
ENSMUSG00000002043_Trappc6a_DTKPA_88410.6	1
ENSMUSG00000002055_Spag5_ACOCA_4064.1	529
ENSMUSG00000002055_Spag5_ACOCA_4065.2	236
ENSMUSG00000002055_Spag5_ACOCA_4066.3	228
ENSMUSG00000002055_Spag5_ACOCA_4067.4	226
ENSMUSG00000002055_Spag5_ACOCA_4068.5	300
ENSMUSG00000002055_Spag5_ACOCA_4069.6	7
ENSMUSG00000002055_Spag5_ACOCA_4070.7	182
ENSMUSG00000002055_Spag5_ACOCA_4071.8	74
ENSMUSG00000002055_Spag5_ACOCA_4072.9	201
ENSMUSG00000002055_Spag5_ACOCA_4073.10	215
ENSMUSG00000002068_Ccne1_ACOCA_29303.1	62
ENSMUSG00000002068_Ccne1_ACOCA_29304.2	274
ENSMUSG00000002068_Ccne1_ACOCA_29305.3	200
ENSMUSG00000002068_Ccne1_ACOCA_29306.4	218
ENSMUSG00000002068_Ccne1_ACOCA_29307.5	137
ENSMUSG00000002068_Ccne1_ACOCA_29308.6	374
ENSMUSG00000002068_Ccne1_ACOCA_29309.7	277
ENSMUSG00000002068_Ccne1_ACOCA_29310.8	276
ENSMUSG00000002068_Ccne1_ACOCA_29311.9	116
ENSMUSG00000002068_Ccne1_ACOCA_29312.10	119
ENSMUSG00000002109_Ddb2_ACOCA_40275.1	366
ENSMUSG00000002109_Ddb2_ACOCA_40276.2	609
ENSMUSG00000002109_Ddb2_ACOCA_40277.3	1013
ENSMUSG00000002109_Ddb2_ACOCA_40278.4	1184
ENSMUSG00000002109_Ddb2_ACOCA_40279.5	552
ENSMUSG00000002109_Ddb2_ACOCA_40280.6	532
ENSMUSG00000002109_Ddb2_ACOCA_40281.7	426
ENSMUSG00000002109_Ddb2_ACOCA_40282.8	544
ENSMUSG00000002109_Ddb2_ACOCA_40283.9	299
ENSMUSG00000002109_Ddb2_ACOCA_40284.10	183
ENSMUSG00000002111_Spi1_SPB_124161.8	1
ENSMUSG00000002210_Smg9_ACOCA_201900.1	260
ENSMUSG00000002210_Smg9_ACOCA_201901.2	835
ENSMUSG00000002210_Smg9_ACOCA_201902.3	645
ENSMUSG00000002210_Smg9_ACOCA_201903.4	658
ENSMUSG00000002210_Smg9_ACOCA_201904.5	449
ENSMUSG00000002210_Smg9_ACOCA_201905.6	173
ENSMUSG00000002210_Smg9_ACOCA_201906.7	223
ENSMUSG00000002210_Smg9_ACOCA_201907.8	699
ENSMUSG00000002210_Smg9_ACOCA_201908.9	532
ENSMUSG00000002210_Smg9_ACOCA_201909.10	710
ENSMUSG00000002265_Peg3_ACOCA_227048.1	1077
ENSMUSG00000002265_Peg3_ACOCA_227049.2	656
ENSMUSG00000002265_Peg3_ACOCA_227050.3	277
ENSMUSG00000002265_Peg3_ACOCA_227051.4	462
ENSMUSG00000002265_Peg3_ACOCA_227052.5	280
ENSMUSG00000002265_Peg3_ACOCA_227053.6	166
ENSMUSG00000002265_Peg3_ACOCA_227054.7	305
ENSMUSG00000002265_Peg3_ACOCA_227055.8	334
ENSMUSG00000002265_Peg3_ACOCA_227056.9	434
ENSMUSG00000002265_Peg3_ACOCA_227057.10	414
ENSMUSG00000002307_Daxx_ACOCA_86305.1	166
ENSMUSG00000002307_Daxx_ACOCA_86306.2	222
ENSMUSG00000002307_Daxx_ACOCA_86307.3	273
ENSMUSG00000002307_Daxx_ACOCA_86308.4	68
ENSMUSG00000002307_Daxx_ACOCA_86309.5	162
ENSMUSG00000002307_Daxx_ACOCA_86310.6	496
ENSMUSG00000002307_Daxx_ACOCA_86311.7	28
ENSMUSG00000002307_Daxx_ACOCA_86312.8	55
ENSMUSG00000002307_Daxx_ACOCA_86313.9	693
ENSMUSG00000002307_Daxx_ACOCA_86314.10	201
ENSMUSG00000002320_Tm9sf1_SPA_68598.10	1
ENSMUSG00000002324_Rec8_ACOCA_68569.1	844
ENSMUSG00000002324_Rec8_ACOCA_68570.2	393
ENSMUSG00000002324_Rec8_ACOCA_68571.3	499
ENSMUSG00000002324_Rec8_ACOCA_68572.4	406
ENSMUSG00000002324_Rec8_ACOCA_68573.5	341
ENSMUSG00000002324_Rec8_ACOCA_68574.6	293
ENSMUSG00000002324_Rec8_ACOCA_68575.7	263
ENSMUSG00000002324_Rec8_ACOCA_68576.8	170
ENSMUSG00000002324_Rec8_ACOCA_68577.9	293
ENSMUSG00000002324_Rec8_ACOCA_68578.10	26
ENSMUSG00000002343_Armc6_ACOCA_62121.1	206
ENSMUSG00000002343_Armc6_ACOCA_62122.2	451
ENSMUSG00000002343_Armc6_ACOCA_62123.3	533
ENSMUSG00000002343_Armc6_ACOCA_62124.4	241
ENSMUSG00000002343_Armc6_ACOCA_62125.5	401
ENSMUSG00000002343_Armc6_ACOCA_62126.6	706
ENSMUSG00000002343_Armc6_ACOCA_62127.7	660
ENSMUSG00000002343_Armc6_ACOCA_62128.8	891
ENSMUSG00000002343_Armc6_ACOCA_62129.9	392
ENSMUSG00000002343_Armc6_ACOCA_62130.10	362
ENSMUSG00000002489_Tiam1_ACOCA_170076.1	346
ENSMUSG00000002489_Tiam1_ACOCA_170077.2	295
ENSMUSG00000002489_Tiam1_ACOCA_170078.3	231
ENSMUSG00000002489_Tiam1_ACOCA_170079.4	588
ENSMUSG00000002489_Tiam1_ACOCA_170080.5	1039
ENSMUSG00000002489_Tiam1_ACOCA_170081.6	421
ENSMUSG00000002489_Tiam1_ACOCA_170082.7	689
ENSMUSG00000002489_Tiam1_ACOCA_170083.8	309
ENSMUSG00000002489_Tiam1_ACOCA_170084.9	447
ENSMUSG00000002489_Tiam1_ACOCA_170085.10	307
ENSMUSG00000002496_Tsc2_ACOCA_85550.1	295
ENSMUSG00000002496_Tsc2_ACOCA_85551.2	106
ENSMUSG00000002496_Tsc2_ACOCA_85552.3	95
ENSMUSG00000002496_Tsc2_ACOCA_85553.4	305
ENSMUSG00000002496_Tsc2_ACOCA_85554.5	296
ENSMUSG00000002496_Tsc2_ACOCA_85555.6	125
ENSMUSG00000002496_Tsc2_ACOCA_85556.7	90
ENSMUSG00000002496_Tsc2_ACOCA_85557.8	163
ENSMUSG00000002496_Tsc2_ACOCA_85559.10	83
ENSMUSG00000002550_Uck1_ACOCA_4084.1	141
ENSMUSG00000002550_Uck1_ACOCA_4085.2	229
ENSMUSG00000002550_Uck1_ACOCA_4086.3	137
ENSMUSG00000002550_Uck1_ACOCA_4087.4	636
ENSMUSG00000002550_Uck1_ACOCA_4088.5	315
ENSMUSG00000002550_Uck1_ACOCA_4089.6	250
ENSMUSG00000002550_Uck1_ACOCA_4090.7	438
ENSMUSG00000002550_Uck1_ACOCA_4091.8	1020
ENSMUSG00000002550_Uck1_ACOCA_4092.9	519
ENSMUSG00000002550_Uck1_ACOCA_4093.10	489
ENSMUSG00000002565_Scin_SPA_164461.9	1
ENSMUSG00000002578_Ikzf4_GEB_21797.6	61
ENSMUSG00000002812_Flii_ACOCA_40555.1	395
ENSMUSG00000002812_Flii_ACOCA_40556.2	88
ENSMUSG00000002812_Flii_ACOCA_40557.3	55
ENSMUSG00000002812_Flii_ACOCA_40558.4	71
ENSMUSG00000002812_Flii_ACOCA_40559.5	161
ENSMUSG00000002812_Flii_ACOCA_40560.6	185
ENSMUSG00000002812_Flii_ACOCA_40561.7	94
ENSMUSG00000002812_Flii_ACOCA_40562.8	200
ENSMUSG00000002812_Flii_ACOCA_40563.9	20
ENSMUSG00000002812_Flii_ACOCA_40564.10	302
ENSMUSG00000002900_Lamb1_ACOCA_195764.1	704
ENSMUSG00000002900_Lamb1_ACOCA_195765.2	732
ENSMUSG00000002900_Lamb1_ACOCA_195766.3	873
ENSMUSG00000002900_Lamb1_ACOCA_195767.4	166
ENSMUSG00000002900_Lamb1_ACOCA_195768.5	780
ENSMUSG00000002900_Lamb1_ACOCA_195769.6	263
ENSMUSG00000002900_Lamb1_ACOCA_195771.8	259
ENSMUSG00000002900_Lamb1_ACOCA_195772.9	320
ENSMUSG00000002900_Lamb1_ACOCA_195773.10	325
ENSMUSG00000002944_Cd36_ACOCA_10046.1	509
ENSMUSG00000002944_Cd36_ACOCA_10047.2	528
ENSMUSG00000002944_Cd36_ACOCA_10048.3	321
ENSMUSG00000002944_Cd36_ACOCA_10049.4	791
ENSMUSG00000002944_Cd36_ACOCA_10050.5	707
ENSMUSG00000002944_Cd36_ACOCA_10051.6	94
ENSMUSG00000002944_Cd36_ACOCA_10052.7	351
ENSMUSG00000002944_Cd36_ACOCA_10053.8	134
ENSMUSG00000002944_Cd36_ACOCA_10054.9	281
ENSMUSG00000002944_Cd36_ACOCA_10055.10	625
ENSMUSG00000002949_Timm44_ACOCA_77102.1	114
ENSMUSG00000002949_Timm44_ACOCA_77103.2	3
ENSMUSG00000002949_Timm44_ACOCA_77104.3	157
ENSMUSG00000002949_Timm44_ACOCA_77105.4	107
ENSMUSG00000002949_Timm44_ACOCA_77106.5	35
ENSMUSG00000002949_Timm44_ACOCA_77107.6	95
ENSMUSG00000002949_Timm44_ACOCA_77108.7	143
ENSMUSG00000002949_Timm44_ACOCA_77109.8	111
ENSMUSG00000002949_Timm44_ACOCA_77110.9	193
ENSMUSG00000002949_Timm44_ACOCA_77111.10	100
ENSMUSG00000003032_Klf4_ACOCA_12495.1	1029
ENSMUSG00000003032_Klf4_ACOCA_12496.2	556
ENSMUSG00000003032_Klf4_ACOCA_12497.3	562
ENSMUSG00000003032_Klf4_ACOCA_12498.4	177
ENSMUSG00000003032_Klf4_ACOCA_12499.5	163
ENSMUSG00000003032_Klf4_ACOCA_12500.6	569
ENSMUSG00000003032_Klf4_ACOCA_12501.7	426
ENSMUSG00000003032_Klf4_ACOCA_12502.8	439
ENSMUSG00000003032_Klf4_ACOCA_12503.9	255
ENSMUSG00000003032_Klf4_ACOCA_12504.10	560
ENSMUSG00000003051_Elf3_GEB_189582.7	37
ENSMUSG00000003154_Foxj2_GEB_178086.3	14
ENSMUSG00000003271_Sult2b1_ACOCA_159923.1	470
ENSMUSG00000003271_Sult2b1_ACOCA_159924.2	676
ENSMUSG00000003271_Sult2b1_ACOCA_159925.3	270
ENSMUSG00000003271_Sult2b1_ACOCA_159926.4	262
ENSMUSG00000003271_Sult2b1_ACOCA_159927.5	333
ENSMUSG00000003271_Sult2b1_ACOCA_159928.6	79
ENSMUSG00000003271_Sult2b1_ACOCA_159929.7	138
ENSMUSG00000003271_Sult2b1_ACOCA_159930.8	579
ENSMUSG00000003271_Sult2b1_ACOCA_159931.9	511
ENSMUSG00000003271_Sult2b1_ACOCA_159932.10	86
ENSMUSG00000003308_Keap1_ACOCA_57088.1	63
ENSMUSG00000003308_Keap1_ACOCA_57089.2	135
ENSMUSG00000003308_Keap1_ACOCA_57090.3	289
ENSMUSG00000003308_Keap1_ACOCA_57092.5	133
ENSMUSG00000003308_Keap1_ACOCA_57093.6	52
ENSMUSG00000003308_Keap1_ACOCA_57094.7	57
ENSMUSG00000003308_Keap1_ACOCA_57095.8	131
ENSMUSG00000003308_Keap1_ACOCA_57096.9	47
ENSMUSG00000003308_Keap1_ACOCA_57097.10	11
ENSMUSG00000003348_Mob3a_ACOCA_166573.1	185
ENSMUSG00000003348_Mob3a_ACOCA_166574.2	223
ENSMUSG00000003348_Mob3a_ACOCA_166575.3	206
ENSMUSG00000003348_Mob3a_ACOCA_166576.4	704
ENSMUSG00000003348_Mob3a_ACOCA_166577.5	684
ENSMUSG00000003348_Mob3a_ACOCA_166578.6	816
ENSMUSG00000003348_Mob3a_ACOCA_166579.7	479
ENSMUSG00000003348_Mob3a_ACOCA_166580.8	172
ENSMUSG00000003348_Mob3a_ACOCA_166581.9	520
ENSMUSG00000003348_Mob3a_ACOCA_166582.10	659
ENSMUSG00000003360_Ddx23_ACOCA_107470.1	146
ENSMUSG00000003360_Ddx23_ACOCA_107471.2	373
ENSMUSG00000003360_Ddx23_ACOCA_107472.3	66
ENSMUSG00000003360_Ddx23_ACOCA_107473.4	697
ENSMUSG00000003360_Ddx23_ACOCA_107474.5	346
ENSMUSG00000003360_Ddx23_ACOCA_107475.6	364
ENSMUSG00000003360_Ddx23_ACOCA_107476.7	319
ENSMUSG00000003360_Ddx23_ACOCA_107477.8	142
ENSMUSG00000003360_Ddx23_ACOCA_107478.9	122
ENSMUSG00000003360_Ddx23_ACOCA_107479.10	228
ENSMUSG00000003379_Cd79a_ACOCB_23434.3	1
ENSMUSG00000003402_Prkcsh_ACOCA_7956.1	106
ENSMUSG00000003402_Prkcsh_ACOCA_7957.2	331
ENSMUSG00000003402_Prkcsh_ACOCA_7958.3	102
ENSMUSG00000003402_Prkcsh_ACOCA_7959.4	289
ENSMUSG00000003402_Prkcsh_ACOCA_7960.5	59
ENSMUSG00000003402_Prkcsh_ACOCA_7961.6	430
ENSMUSG00000003402_Prkcsh_ACOCA_7962.7	362
ENSMUSG00000003402_Prkcsh_ACOCA_7963.8	485
ENSMUSG00000003402_Prkcsh_ACOCA_7964.9	331
ENSMUSG00000003402_Prkcsh_ACOCA_7965.10	345
ENSMUSG00000003436_Dll3_ACOCA_159983.1	239
ENSMUSG00000003436_Dll3_ACOCA_159984.2	382
ENSMUSG00000003436_Dll3_ACOCA_159985.3	407
ENSMUSG00000003436_Dll3_ACOCA_159986.4	382
ENSMUSG00000003436_Dll3_ACOCA_159987.5	1010
ENSMUSG00000003436_Dll3_ACOCA_159988.6	361
ENSMUSG00000003436_Dll3_ACOCA_159989.7	183
ENSMUSG00000003436_Dll3_ACOCA_159990.8	699
ENSMUSG00000003436_Dll3_ACOCA_159991.9	467
ENSMUSG00000003436_Dll3_ACOCA_159992.10	406
ENSMUSG00000003444_Med29_GEB_149405.3	25
ENSMUSG00000003500_Impdh1_ACOCA_197262.1	399
ENSMUSG00000003500_Impdh1_ACOCA_197263.2	29
ENSMUSG00000003500_Impdh1_ACOCA_197264.3	398
ENSMUSG00000003500_Impdh1_ACOCA_197265.4	609
ENSMUSG00000003500_Impdh1_ACOCA_197266.5	500
ENSMUSG00000003500_Impdh1_ACOCA_197267.6	642
ENSMUSG00000003500_Impdh1_ACOCA_197268.7	41
ENSMUSG00000003500_Impdh1_ACOCA_197269.8	192
ENSMUSG00000003500_Impdh1_ACOCA_197270.9	328
ENSMUSG00000003500_Impdh1_ACOCA_197271.10	1122
ENSMUSG00000003549_Ercc1_ACOCA_18964.1	171
ENSMUSG00000003549_Ercc1_ACOCA_18965.2	243
ENSMUSG00000003549_Ercc1_ACOCA_18966.3	268
ENSMUSG00000003549_Ercc1_ACOCA_18967.4	165
ENSMUSG00000003549_Ercc1_ACOCA_18968.5	360
ENSMUSG00000003549_Ercc1_ACOCA_18969.6	487
ENSMUSG00000003549_Ercc1_ACOCA_18970.7	374
ENSMUSG00000003549_Ercc1_ACOCA_18971.8	743
ENSMUSG00000003549_Ercc1_ACOCA_18972.9	314
ENSMUSG00000003549_Ercc1_ACOCA_18973.10	528
ENSMUSG00000003573_Homer3_GEB_53276.7	6
ENSMUSG00000003573_Homer3_GEB_53277.8	55
ENSMUSG00000003575_Crtc1_ACOCA_93827.1	848
ENSMUSG00000003575_Crtc1_ACOCA_93828.2	588
ENSMUSG00000003575_Crtc1_ACOCA_93829.3	609
ENSMUSG00000003575_Crtc1_ACOCA_93830.4	390
ENSMUSG00000003575_Crtc1_ACOCA_93831.5	490
ENSMUSG00000003575_Crtc1_ACOCA_93832.6	572
ENSMUSG00000003575_Crtc1_ACOCA_93833.7	389
ENSMUSG00000003575_Crtc1_ACOCA_93834.8	600
ENSMUSG00000003575_Crtc1_ACOCA_93835.9	427
ENSMUSG00000003575_Crtc1_ACOCA_93836.10	540
ENSMUSG00000003604_Aven_ACOCA_147553.1	189
ENSMUSG00000003604_Aven_ACOCA_147554.2	248
ENSMUSG00000003604_Aven_ACOCA_147555.3	303
ENSMUSG00000003604_Aven_ACOCA_147556.4	437
ENSMUSG00000003604_Aven_ACOCA_147557.5	264
ENSMUSG00000003604_Aven_ACOCA_147558.6	427
ENSMUSG00000003604_Aven_ACOCA_147559.7	402
ENSMUSG00000003604_Aven_ACOCA_147560.8	834
ENSMUSG00000003604_Aven_ACOCA_147561.9	25
ENSMUSG00000003604_Aven_ACOCA_147562.10	80
ENSMUSG00000003813_Rad23a_ACOCA_144797.1	615
ENSMUSG00000003813_Rad23a_ACOCA_144798.2	446
ENSMUSG00000003813_Rad23a_ACOCA_144799.3	439
ENSMUSG00000003813_Rad23a_ACOCA_144800.4	298
ENSMUSG00000003813_Rad23a_ACOCA_144801.5	434
ENSMUSG00000003813_Rad23a_ACOCA_144802.6	499
ENSMUSG00000003813_Rad23a_ACOCA_144803.7	446
ENSMUSG00000003813_Rad23a_ACOCA_144804.8	156
ENSMUSG00000003813_Rad23a_ACOCA_144805.9	436
ENSMUSG00000003813_Rad23a_ACOCA_144806.10	620
ENSMUSG00000003872_Lin7b_ACOCA_77939.1	852
ENSMUSG00000003872_Lin7b_ACOCA_77940.2	152
ENSMUSG00000003872_Lin7b_ACOCA_77941.3	594
ENSMUSG00000003872_Lin7b_ACOCA_77942.4	524
ENSMUSG00000003872_Lin7b_ACOCA_77943.5	424
ENSMUSG00000003872_Lin7b_ACOCA_77944.6	1179
ENSMUSG00000003872_Lin7b_ACOCA_77945.7	446
ENSMUSG00000003872_Lin7b_ACOCA_77946.8	264
ENSMUSG00000003872_Lin7b_ACOCA_77947.9	594
ENSMUSG00000003872_Lin7b_ACOCA_77948.10	385
ENSMUSG00000003882_Il7r_ACOCA_51309.1	72
ENSMUSG00000003882_Il7r_ACOCA_51310.2	75
ENSMUSG00000003882_Il7r_ACOCA_51311.3	400
ENSMUSG00000003882_Il7r_ACOCA_51312.4	402
ENSMUSG00000003882_Il7r_ACOCA_51313.5	523
ENSMUSG00000003882_Il7r_ACOCA_51314.6	282
ENSMUSG00000003882_Il7r_ACOCA_51315.7	199
ENSMUSG00000003882_Il7r_ACOCA_51316.8	272
ENSMUSG00000003882_Il7r_ACOCA_51317.9	146
ENSMUSG00000003882_Il7r_ACOCA_51318.10	259
ENSMUSG00000003923_Tfam_ACOCA_48393.1	52
ENSMUSG00000003923_Tfam_ACOCA_48394.2	16
ENSMUSG00000003923_Tfam_ACOCA_48395.3	129
ENSMUSG00000003923_Tfam_ACOCA_48396.4	22
ENSMUSG00000003923_Tfam_ACOCA_48397.5	44
ENSMUSG00000003923_Tfam_ACOCA_48398.6	666
ENSMUSG00000003923_Tfam_ACOCA_48399.7	20
ENSMUSG00000003923_Tfam_ACOCA_48400.8	105
ENSMUSG00000003923_Tfam_ACOCA_48401.9	663
ENSMUSG00000003923_Tfam_ACOCA_48402.10	350
ENSMUSG00000003949_Hlf_ACOCA_107270.1	223
ENSMUSG00000003949_Hlf_ACOCA_107271.2	693
ENSMUSG00000003949_Hlf_ACOCA_107272.3	499
ENSMUSG00000003949_Hlf_ACOCA_107273.4	421
ENSMUSG00000003949_Hlf_ACOCA_107274.5	333
ENSMUSG00000003949_Hlf_ACOCA_107275.6	578
ENSMUSG00000003949_Hlf_ACOCA_107276.7	418
ENSMUSG00000003949_Hlf_ACOCA_107277.8	56
ENSMUSG00000003949_Hlf_ACOCA_107278.9	270
ENSMUSG00000003949_Hlf_ACOCA_107279.10	158
ENSMUSG00000004099_Dnmt1_ACOCA_70329.1	222
ENSMUSG00000004099_Dnmt1_ACOCA_70330.2	90
ENSMUSG00000004099_Dnmt1_ACOCA_70331.3	278
ENSMUSG00000004099_Dnmt1_ACOCA_70332.4	114
ENSMUSG00000004099_Dnmt1_ACOCA_70333.5	22
ENSMUSG00000004099_Dnmt1_ACOCA_70334.6	12
ENSMUSG00000004099_Dnmt1_ACOCA_70335.7	303
ENSMUSG00000004099_Dnmt1_ACOCA_70336.8	192
ENSMUSG00000004099_Dnmt1_ACOCA_70337.9	68
ENSMUSG00000004099_Dnmt1_ACOCA_70338.10	54
ENSMUSG00000004151_Etv1_ACOCA_200520.1	22
ENSMUSG00000004151_Etv1_ACOCA_200521.2	440
ENSMUSG00000004151_Etv1_ACOCA_200522.3	644
ENSMUSG00000004151_Etv1_ACOCA_200523.4	239
ENSMUSG00000004151_Etv1_ACOCA_200524.5	177
ENSMUSG00000004151_Etv1_ACOCA_200525.6	1021
ENSMUSG00000004151_Etv1_ACOCA_200526.7	461
ENSMUSG00000004151_Etv1_ACOCA_200527.8	955
ENSMUSG00000004151_Etv1_ACOCA_200528.9	473
ENSMUSG00000004151_Etv1_ACOCA_200529.10	242
ENSMUSG00000004231_Pax2_ACOCA_127236.1	359
ENSMUSG00000004231_Pax2_ACOCA_127237.2	926
ENSMUSG00000004231_Pax2_ACOCA_127238.3	262
ENSMUSG00000004231_Pax2_ACOCA_127239.4	327
ENSMUSG00000004231_Pax2_ACOCA_127240.5	205
ENSMUSG00000004231_Pax2_ACOCA_127241.6	847
ENSMUSG00000004231_Pax2_ACOCA_127242.7	580
ENSMUSG00000004231_Pax2_ACOCA_127243.8	615
ENSMUSG00000004231_Pax2_ACOCA_127244.9	437
ENSMUSG00000004231_Pax2_ACOCA_127245.10	617
ENSMUSG00000004296_Il12b_ACOCA_195164.1	351
ENSMUSG00000004296_Il12b_ACOCA_195165.2	571
ENSMUSG00000004296_Il12b_ACOCA_195166.3	1003
ENSMUSG00000004296_Il12b_ACOCA_195167.4	456
ENSMUSG00000004296_Il12b_ACOCA_195168.5	261
ENSMUSG00000004296_Il12b_ACOCA_195169.6	184
ENSMUSG00000004296_Il12b_ACOCA_195170.7	327
ENSMUSG00000004296_Il12b_ACOCA_195171.8	356
ENSMUSG00000004296_Il12b_ACOCA_195172.9	434
ENSMUSG00000004296_Il12b_ACOCA_195173.10	651
ENSMUSG00000004535_Tax1bp1_ACOCA_206514.1	25
ENSMUSG00000004535_Tax1bp1_ACOCA_206516.3	447
ENSMUSG00000004535_Tax1bp1_ACOCA_206517.4	75
ENSMUSG00000004535_Tax1bp1_ACOCA_206518.5	162
ENSMUSG00000004535_Tax1bp1_ACOCA_206519.6	183
ENSMUSG00000004535_Tax1bp1_ACOCA_206520.7	65
ENSMUSG00000004535_Tax1bp1_ACOCA_206521.8	55
ENSMUSG00000004535_Tax1bp1_ACOCA_206522.9	206
ENSMUSG00000004535_Tax1bp1_ACOCA_206523.10	317
ENSMUSG00000004558_Ndrg2_MPB_155329.9	36
ENSMUSG00000004562_Arhgef40_ACOCA_12236.1	546
ENSMUSG00000004562_Arhgef40_ACOCA_12237.2	391
ENSMUSG00000004562_Arhgef40_ACOCA_12238.3	296
ENSMUSG00000004562_Arhgef40_ACOCA_12239.4	667
ENSMUSG00000004562_Arhgef40_ACOCA_12240.5	1110
ENSMUSG00000004562_Arhgef40_ACOCA_12241.6	1268
ENSMUSG00000004562_Arhgef40_ACOCA_12242.7	344
ENSMUSG00000004562_Arhgef40_ACOCA_12243.8	358
ENSMUSG00000004562_Arhgef40_ACOCA_12244.9	175
ENSMUSG00000004562_Arhgef40_ACOCA_12245.10	394
ENSMUSG00000004610_Etfb_SPA_166516.4	1
ENSMUSG00000004612_Nkg7_MPB_166510.8	31
ENSMUSG00000004637_Wwox_ACOCA_107310.1	584
ENSMUSG00000004637_Wwox_ACOCA_107311.2	406
ENSMUSG00000004637_Wwox_ACOCA_107312.3	286
ENSMUSG00000004637_Wwox_ACOCA_107313.4	468
ENSMUSG00000004637_Wwox_ACOCA_107314.5	182
ENSMUSG00000004637_Wwox_ACOCA_107315.6	517
ENSMUSG00000004637_Wwox_ACOCA_107316.7	146
ENSMUSG00000004637_Wwox_ACOCA_107317.8	317
ENSMUSG00000004637_Wwox_ACOCA_107318.9	282
ENSMUSG00000004637_Wwox_ACOCA_107319.10	321
ENSMUSG00000004698_Hdac9_ACOCA_175003.1	248
ENSMUSG00000004698_Hdac9_ACOCA_175004.2	504
ENSMUSG00000004698_Hdac9_ACOCA_175005.3	469
ENSMUSG00000004698_Hdac9_ACOCA_175006.4	245
ENSMUSG00000004698_Hdac9_ACOCA_175007.5	301
ENSMUSG00000004698_Hdac9_ACOCA_175008.6	277
ENSMUSG00000004698_Hdac9_ACOCA_175009.7	167
ENSMUSG00000004698_Hdac9_ACOCA_175010.8	386
ENSMUSG00000004698_Hdac9_ACOCA_175011.9	610
ENSMUSG00000004698_Hdac9_ACOCA_175012.10	440
ENSMUSG00000004771_Rab11a_ACOCA_125764.1	937
ENSMUSG00000004771_Rab11a_ACOCA_125765.2	18
ENSMUSG00000004771_Rab11a_ACOCA_125766.3	161
ENSMUSG00000004771_Rab11a_ACOCA_125767.4	313
ENSMUSG00000004771_Rab11a_ACOCA_125768.5	51
ENSMUSG00000004771_Rab11a_ACOCA_125769.6	449
ENSMUSG00000004771_Rab11a_ACOCA_125770.7	311
ENSMUSG00000004771_Rab11a_ACOCA_125771.8	521
ENSMUSG00000004771_Rab11a_ACOCA_125772.9	345
ENSMUSG00000004771_Rab11a_ACOCA_125773.10	284
ENSMUSG00000004789_Dlst_ACOCA_85174.1	34
ENSMUSG00000004789_Dlst_ACOCA_85175.2	39
ENSMUSG00000004789_Dlst_ACOCA_85176.3	80
ENSMUSG00000004789_Dlst_ACOCA_85177.4	59
ENSMUSG00000004789_Dlst_ACOCA_85178.5	13
ENSMUSG00000004789_Dlst_ACOCA_85179.6	94
ENSMUSG00000004789_Dlst_ACOCA_85180.7	18
ENSMUSG00000004789_Dlst_ACOCA_85181.8	100
ENSMUSG00000004789_Dlst_ACOCA_85182.9	34
ENSMUSG00000004789_Dlst_ACOCA_85183.10	604
ENSMUSG00000004791_Pgf_ACOCA_169638.1	201
ENSMUSG00000004791_Pgf_ACOCA_169639.2	409
ENSMUSG00000004791_Pgf_ACOCA_169640.3	475
ENSMUSG00000004791_Pgf_ACOCA_169641.4	355
ENSMUSG00000004791_Pgf_ACOCA_169642.5	342
ENSMUSG00000004791_Pgf_ACOCA_169643.6	429
ENSMUSG00000004791_Pgf_ACOCA_169644.7	437
ENSMUSG00000004791_Pgf_ACOCA_169645.8	677
ENSMUSG00000004791_Pgf_ACOCA_169646.9	197
ENSMUSG00000004791_Pgf_ACOCA_169647.10	483
ENSMUSG00000004846_Plod3_GEB_214584.10	23
ENSMUSG00000004931_Apba3_SPA_201187.8	1
ENSMUSG00000004951_Hspb1_ACOCA_142165.1	486
ENSMUSG00000004951_Hspb1_ACOCA_142166.2	139
ENSMUSG00000004951_Hspb1_ACOCA_142167.3	332
ENSMUSG00000004951_Hspb1_ACOCA_142168.4	502
ENSMUSG00000004951_Hspb1_ACOCA_142169.5	456
ENSMUSG00000004951_Hspb1_ACOCA_142170.6	197
ENSMUSG00000004951_Hspb1_ACOCA_142171.7	762
ENSMUSG00000004951_Hspb1_ACOCA_142172.8	271
ENSMUSG00000004951_Hspb1_ACOCA_142173.9	164
ENSMUSG00000004951_Hspb1_ACOCA_142174.10	70
ENSMUSG00000005054_Cstb_ACOCA_45940.1	91
ENSMUSG00000005054_Cstb_ACOCA_45941.2	37
ENSMUSG00000005054_Cstb_ACOCA_45942.3	749
ENSMUSG00000005054_Cstb_ACOCA_45943.4	219
ENSMUSG00000005054_Cstb_ACOCA_45944.5	31
ENSMUSG00000005054_Cstb_ACOCA_45945.6	105
ENSMUSG00000005054_Cstb_ACOCA_45946.7	19
ENSMUSG00000005054_Cstb_ACOCA_45947.8	646
ENSMUSG00000005054_Cstb_ACOCA_45948.9	109
ENSMUSG00000005124_Wisp1_ACOCA_178654.1	860
ENSMUSG00000005124_Wisp1_ACOCA_178655.2	400
ENSMUSG00000005124_Wisp1_ACOCA_178656.3	1265
ENSMUSG00000005124_Wisp1_ACOCA_178657.4	982
ENSMUSG00000005124_Wisp1_ACOCA_178658.5	484
ENSMUSG00000005124_Wisp1_ACOCA_178659.6	668
ENSMUSG00000005124_Wisp1_ACOCA_178660.7	776
ENSMUSG00000005124_Wisp1_ACOCA_178661.8	329
ENSMUSG00000005124_Wisp1_ACOCA_178662.9	277
ENSMUSG00000005124_Wisp1_ACOCA_178663.10	325
ENSMUSG00000005150_Wdr83_GEB_43063.1	8
ENSMUSG00000005204_Senp3_SPA_200262.3	8
ENSMUSG00000005370_Msh6_ACOCA_213725.1	545
ENSMUSG00000005370_Msh6_ACOCA_213726.2	501
ENSMUSG00000005370_Msh6_ACOCA_213727.3	262
ENSMUSG00000005370_Msh6_ACOCA_213728.4	121
ENSMUSG00000005370_Msh6_ACOCA_213729.5	211
ENSMUSG00000005370_Msh6_ACOCA_213730.6	276
ENSMUSG00000005370_Msh6_ACOCA_213731.7	504
ENSMUSG00000005370_Msh6_ACOCA_213732.8	552
ENSMUSG00000005370_Msh6_ACOCA_213733.9	231
ENSMUSG00000005370_Msh6_ACOCA_213734.10	463
ENSMUSG00000005410_Mcm5_ACOCA_144617.1	10
ENSMUSG00000005410_Mcm5_ACOCA_144618.2	63
ENSMUSG00000005410_Mcm5_ACOCA_144619.3	26
ENSMUSG00000005410_Mcm5_ACOCA_144620.4	22
ENSMUSG00000005410_Mcm5_ACOCA_144621.5	58
ENSMUSG00000005410_Mcm5_ACOCA_144622.6	170
ENSMUSG00000005410_Mcm5_ACOCA_144624.8	114
ENSMUSG00000005410_Mcm5_ACOCA_144625.9	213
ENSMUSG00000005410_Mcm5_ACOCA_144626.10	74
ENSMUSG00000005417_Mprip_GEB_144632.6	47
ENSMUSG00000005447_Pafah1b3_ACOCA_177794.1	187
ENSMUSG00000005447_Pafah1b3_ACOCA_177795.2	256
ENSMUSG00000005447_Pafah1b3_ACOCA_177796.3	833
ENSMUSG00000005447_Pafah1b3_ACOCA_177797.4	246
ENSMUSG00000005447_Pafah1b3_ACOCA_177798.5	349
ENSMUSG00000005447_Pafah1b3_ACOCA_177799.6	123
ENSMUSG00000005447_Pafah1b3_ACOCA_177800.7	407
ENSMUSG00000005447_Pafah1b3_ACOCA_177801.8	423
ENSMUSG00000005447_Pafah1b3_ACOCA_177802.9	524
ENSMUSG00000005447_Pafah1b3_ACOCA_177803.10	319
ENSMUSG00000005547_Cyp2a5_ACOCB_98970.9	2
ENSMUSG00000005583_Mef2c_ACOCA_225350.1	372
ENSMUSG00000005583_Mef2c_ACOCA_225351.2	395
ENSMUSG00000005583_Mef2c_ACOCA_225352.3	494
ENSMUSG00000005583_Mef2c_ACOCA_225353.4	130
ENSMUSG00000005583_Mef2c_ACOCA_225354.5	200
ENSMUSG00000005583_Mef2c_ACOCA_225355.6	86
ENSMUSG00000005583_Mef2c_ACOCA_225356.7	428
ENSMUSG00000005583_Mef2c_ACOCA_225357.8	384
ENSMUSG00000005583_Mef2c_ACOCA_225358.9	202
ENSMUSG00000005583_Mef2c_ACOCA_225359.10	362
ENSMUSG00000005609_Ctr9_ACOCA_147253.1	181
ENSMUSG00000005609_Ctr9_ACOCA_147254.2	43
ENSMUSG00000005609_Ctr9_ACOCA_147255.3	28
ENSMUSG00000005609_Ctr9_ACOCA_147256.4	37
ENSMUSG00000005609_Ctr9_ACOCA_147257.5	249
ENSMUSG00000005609_Ctr9_ACOCA_147258.6	2
ENSMUSG00000005609_Ctr9_ACOCA_147259.7	13
ENSMUSG00000005609_Ctr9_ACOCA_147260.8	137
ENSMUSG00000005609_Ctr9_ACOCA_147261.9	22
ENSMUSG00000005609_Ctr9_ACOCA_147262.10	256
ENSMUSG00000005686_Ampd3_ACOCA_155271.1	312
ENSMUSG00000005686_Ampd3_ACOCA_155272.2	352
ENSMUSG00000005686_Ampd3_ACOCA_155273.3	168
ENSMUSG00000005686_Ampd3_ACOCA_155274.4	81
ENSMUSG00000005686_Ampd3_ACOCA_155275.5	559
ENSMUSG00000005686_Ampd3_ACOCA_155276.6	257
ENSMUSG00000005686_Ampd3_ACOCA_155277.7	234
ENSMUSG00000005686_Ampd3_ACOCA_155278.8	382
ENSMUSG00000005686_Ampd3_ACOCA_155279.9	58
ENSMUSG00000005686_Ampd3_ACOCA_155280.10	768
ENSMUSG00000005699_Pard6a_ACOCA_12136.1	430
ENSMUSG00000005699_Pard6a_ACOCA_12137.2	167
ENSMUSG00000005699_Pard6a_ACOCA_12138.3	559
ENSMUSG00000005699_Pard6a_ACOCA_12139.4	204
ENSMUSG00000005699_Pard6a_ACOCA_12140.5	602
ENSMUSG00000005699_Pard6a_ACOCA_12141.6	200
ENSMUSG00000005699_Pard6a_ACOCA_12142.7	396
ENSMUSG00000005699_Pard6a_ACOCA_12143.8	570
ENSMUSG00000005699_Pard6a_ACOCA_12144.9	652
ENSMUSG00000005699_Pard6a_ACOCA_12145.10	465
ENSMUSG00000005732_Ranbp1_ACOCA_51149.1	68
ENSMUSG00000005732_Ranbp1_ACOCA_51150.2	15
ENSMUSG00000005732_Ranbp1_ACOCA_51151.3	108
ENSMUSG00000005732_Ranbp1_ACOCA_51152.4	52
ENSMUSG00000005732_Ranbp1_ACOCA_51153.5	57
ENSMUSG00000005732_Ranbp1_ACOCA_51154.6	46
ENSMUSG00000005732_Ranbp1_ACOCA_51155.7	22
ENSMUSG00000005732_Ranbp1_ACOCA_51156.8	25
ENSMUSG00000005732_Ranbp1_ACOCA_51157.9	179
ENSMUSG00000005732_Ranbp1_ACOCA_51158.10	66
ENSMUSG00000005779_Psmb4_ACOCA_169678.1	93
ENSMUSG00000005779_Psmb4_ACOCA_169679.2	53
ENSMUSG00000005779_Psmb4_ACOCA_169680.3	59
ENSMUSG00000005779_Psmb4_ACOCA_169681.4	89
ENSMUSG00000005779_Psmb4_ACOCA_169682.5	28
ENSMUSG00000005779_Psmb4_ACOCA_169683.6	476
ENSMUSG00000005779_Psmb4_ACOCA_169684.7	6
ENSMUSG00000005836_Gata6_ACOCB_197401.10	1
ENSMUSG00000005871_Apc_ACOCA_78850.1	398
ENSMUSG00000005871_Apc_ACOCA_78851.2	67
ENSMUSG00000005871_Apc_ACOCA_78852.3	141
ENSMUSG00000005871_Apc_ACOCA_78853.4	284
ENSMUSG00000005871_Apc_ACOCA_78854.5	243
ENSMUSG00000005871_Apc_ACOCA_78855.6	349
ENSMUSG00000005871_Apc_ACOCA_78856.7	459
ENSMUSG00000005871_Apc_ACOCA_78857.8	714
ENSMUSG00000005871_Apc_ACOCA_78858.9	363
ENSMUSG00000005871_Apc_ACOCA_78859.10	767
ENSMUSG00000005883_Spo11_GEB_45443.9	9
ENSMUSG00000005893_Nr2c2_ACOCA_129820.1	482
ENSMUSG00000005893_Nr2c2_ACOCA_129821.2	247
ENSMUSG00000005893_Nr2c2_ACOCA_129822.3	372
ENSMUSG00000005893_Nr2c2_ACOCA_129823.4	399
ENSMUSG00000005893_Nr2c2_ACOCA_129824.5	646
ENSMUSG00000005893_Nr2c2_ACOCA_129825.6	176
ENSMUSG00000005893_Nr2c2_ACOCA_129826.7	98
ENSMUSG00000005893_Nr2c2_ACOCA_129827.8	531
ENSMUSG00000005893_Nr2c2_ACOCA_129828.9	165
ENSMUSG00000005893_Nr2c2_ACOCA_129829.10	250
ENSMUSG00000005897_Nr2c1_ACOCA_129800.1	286
ENSMUSG00000005897_Nr2c1_ACOCA_129801.2	240
ENSMUSG00000005897_Nr2c1_ACOCA_129802.3	654
ENSMUSG00000005897_Nr2c1_ACOCA_129803.4	502
ENSMUSG00000005897_Nr2c1_ACOCA_129804.5	265
ENSMUSG00000005897_Nr2c1_ACOCA_129805.6	223
ENSMUSG00000005897_Nr2c1_ACOCA_129806.7	299
ENSMUSG00000005897_Nr2c1_ACOCA_129807.8	463
ENSMUSG00000005897_Nr2c1_ACOCA_129808.9	149
ENSMUSG00000005897_Nr2c1_ACOCA_129809.10	105
ENSMUSG00000005968_Tuft1_ACOCA_42325.2	38
ENSMUSG00000005968_Tuft1_ACOCA_42326.3	314
ENSMUSG00000005968_Tuft1_ACOCA_42327.4	683
ENSMUSG00000005968_Tuft1_ACOCA_42328.5	481
ENSMUSG00000005968_Tuft1_ACOCA_42329.6	292
ENSMUSG00000005968_Tuft1_ACOCA_42330.7	328
ENSMUSG00000005968_Tuft1_ACOCA_42331.8	221
ENSMUSG00000005968_Tuft1_ACOCA_42332.9	379
ENSMUSG00000005968_Tuft1_ACOCA_42333.10	227
ENSMUSG00000005986_Ankrd13d_SPA_203730.2	1
ENSMUSG00000006205_Htra1_SPA_116061.1	1
ENSMUSG00000006288_Ttc5_ACOCA_107983.1	204
ENSMUSG00000006288_Ttc5_ACOCA_107984.2	517
ENSMUSG00000006288_Ttc5_ACOCA_107985.3	375
ENSMUSG00000006288_Ttc5_ACOCA_107986.4	387
ENSMUSG00000006288_Ttc5_ACOCA_107987.5	617
ENSMUSG00000006288_Ttc5_ACOCA_107988.6	407
ENSMUSG00000006288_Ttc5_ACOCA_107989.7	152
ENSMUSG00000006288_Ttc5_ACOCA_107990.8	501
ENSMUSG00000006288_Ttc5_ACOCA_107991.9	505
ENSMUSG00000006288_Ttc5_ACOCA_107992.10	302
ENSMUSG00000006315_Tmem147_SPA_42813.10	30
ENSMUSG00000006335_Tfpt_ACOCA_211635.1	747
ENSMUSG00000006335_Tfpt_ACOCA_211636.2	327
ENSMUSG00000006335_Tfpt_ACOCA_211637.3	682
ENSMUSG00000006335_Tfpt_ACOCA_211638.4	615
ENSMUSG00000006335_Tfpt_ACOCA_211639.5	909
ENSMUSG00000006335_Tfpt_ACOCA_211640.6	604
ENSMUSG00000006335_Tfpt_ACOCA_211641.7	76
ENSMUSG00000006335_Tfpt_ACOCA_211642.8	392
ENSMUSG00000006335_Tfpt_ACOCA_211643.9	178
ENSMUSG00000006335_Tfpt_ACOCA_211644.10	403
ENSMUSG00000006345_Ggt1_ACOCA_75847.1	828
ENSMUSG00000006345_Ggt1_ACOCA_75848.2	365
ENSMUSG00000006345_Ggt1_ACOCA_75849.3	408
ENSMUSG00000006345_Ggt1_ACOCA_75850.4	429
ENSMUSG00000006345_Ggt1_ACOCA_75851.5	324
ENSMUSG00000006345_Ggt1_ACOCA_75852.6	276
ENSMUSG00000006345_Ggt1_ACOCA_75853.7	269
ENSMUSG00000006345_Ggt1_ACOCA_75854.8	176
ENSMUSG00000006345_Ggt1_ACOCA_75855.9	127
ENSMUSG00000006345_Ggt1_ACOCA_75856.10	243
ENSMUSG00000006369_Fbln1_ACOCA_17815.1	393
ENSMUSG00000006369_Fbln1_ACOCA_17816.2	371
ENSMUSG00000006369_Fbln1_ACOCA_17817.3	525
ENSMUSG00000006369_Fbln1_ACOCA_17818.4	418
ENSMUSG00000006369_Fbln1_ACOCA_17819.5	372
ENSMUSG00000006369_Fbln1_ACOCA_17820.6	434
ENSMUSG00000006369_Fbln1_ACOCA_17821.7	517
ENSMUSG00000006369_Fbln1_ACOCA_17822.8	439
ENSMUSG00000006369_Fbln1_ACOCA_17823.9	788
ENSMUSG00000006369_Fbln1_ACOCA_17824.10	1106
ENSMUSG00000006373_Pgrmc1_ACOCA_101970.1	873
ENSMUSG00000006373_Pgrmc1_ACOCA_101971.2	291
ENSMUSG00000006373_Pgrmc1_ACOCA_101972.3	161
ENSMUSG00000006373_Pgrmc1_ACOCA_101973.4	339
ENSMUSG00000006373_Pgrmc1_ACOCA_101974.5	147
ENSMUSG00000006373_Pgrmc1_ACOCA_101975.6	100
ENSMUSG00000006373_Pgrmc1_ACOCA_101976.7	428
ENSMUSG00000006373_Pgrmc1_ACOCA_101977.8	218
ENSMUSG00000006373_Pgrmc1_ACOCA_101978.9	558
ENSMUSG00000006373_Pgrmc1_ACOCA_101979.10	369
ENSMUSG00000006378_Gcat_GEB_101983.4	16
ENSMUSG00000006378_Gcat_GEB_101986.7	6
ENSMUSG00000006386_Tek_ACOCA_178394.1	46
ENSMUSG00000006386_Tek_ACOCA_178395.2	312
ENSMUSG00000006386_Tek_ACOCA_178396.3	223
ENSMUSG00000006386_Tek_ACOCA_178397.4	84
ENSMUSG00000006386_Tek_ACOCA_178398.5	303
ENSMUSG00000006386_Tek_ACOCA_178399.6	233
ENSMUSG00000006386_Tek_ACOCA_178400.7	444
ENSMUSG00000006386_Tek_ACOCA_178401.8	405
ENSMUSG00000006386_Tek_ACOCA_178402.9	340
ENSMUSG00000006386_Tek_ACOCA_178403.10	570
ENSMUSG00000006403_Adamts4_SPA_178055.2	1
ENSMUSG00000006403_Adamts4_SPA_178061.8	1
ENSMUSG00000006585_Cdt1_ACOCA_12396.1	182
ENSMUSG00000006585_Cdt1_ACOCA_12397.2	78
ENSMUSG00000006585_Cdt1_ACOCA_12398.3	74
ENSMUSG00000006585_Cdt1_ACOCA_12399.4	159
ENSMUSG00000006585_Cdt1_ACOCA_12400.5	22
ENSMUSG00000006585_Cdt1_ACOCA_12401.6	212
ENSMUSG00000006585_Cdt1_ACOCA_12402.7	59
ENSMUSG00000006585_Cdt1_ACOCA_12403.8	130
ENSMUSG00000006585_Cdt1_ACOCA_12404.9	78
ENSMUSG00000006585_Cdt1_ACOCA_12405.10	331
ENSMUSG00000006599_Gtf2h1_ACOCA_96439.1	83
ENSMUSG00000006599_Gtf2h1_ACOCA_96440.2	33
ENSMUSG00000006599_Gtf2h1_ACOCA_96441.3	50
ENSMUSG00000006599_Gtf2h1_ACOCA_96442.4	243
ENSMUSG00000006599_Gtf2h1_ACOCA_96443.5	487
ENSMUSG00000006599_Gtf2h1_ACOCA_96444.6	61
ENSMUSG00000006599_Gtf2h1_ACOCA_96445.7	114
ENSMUSG00000006599_Gtf2h1_ACOCA_96446.8	135
ENSMUSG00000006599_Gtf2h1_ACOCA_96447.9	551
ENSMUSG00000006599_Gtf2h1_ACOCA_96448.10	369
ENSMUSG00000006651_Aplp1_SPA_62554.4	1
ENSMUSG00000006678_Pola1_ACOCA_121614.1	47
ENSMUSG00000006678_Pola1_ACOCA_121615.2	55
ENSMUSG00000006678_Pola1_ACOCA_121616.3	350
ENSMUSG00000006678_Pola1_ACOCA_121617.4	134
ENSMUSG00000006678_Pola1_ACOCA_121618.5	63
ENSMUSG00000006678_Pola1_ACOCA_121619.6	220
ENSMUSG00000006678_Pola1_ACOCA_121620.7	9
ENSMUSG00000006678_Pola1_ACOCA_121621.8	54
ENSMUSG00000006678_Pola1_ACOCA_121622.9	38
ENSMUSG00000006678_Pola1_ACOCA_121623.10	80
ENSMUSG00000006724_Cyp27b1_ACOCA_48553.1	337
ENSMUSG00000006724_Cyp27b1_ACOCA_48554.2	1039
ENSMUSG00000006724_Cyp27b1_ACOCA_48555.3	216
ENSMUSG00000006724_Cyp27b1_ACOCA_48556.4	160
ENSMUSG00000006724_Cyp27b1_ACOCA_48557.5	1117
ENSMUSG00000006724_Cyp27b1_ACOCA_48558.6	683
ENSMUSG00000006724_Cyp27b1_ACOCA_48559.7	719
ENSMUSG00000006724_Cyp27b1_ACOCA_48560.8	58
ENSMUSG00000006724_Cyp27b1_ACOCA_48561.9	89
ENSMUSG00000006724_Cyp27b1_ACOCA_48562.10	264
ENSMUSG00000006736_Tspan31_ACOCA_132991.1	440
ENSMUSG00000006736_Tspan31_ACOCA_132992.2	169
ENSMUSG00000006736_Tspan31_ACOCA_132993.3	504
ENSMUSG00000006736_Tspan31_ACOCA_132994.4	915
ENSMUSG00000006736_Tspan31_ACOCA_132995.5	142
ENSMUSG00000006736_Tspan31_ACOCA_132996.6	213
ENSMUSG00000006736_Tspan31_ACOCA_132997.7	273
ENSMUSG00000006736_Tspan31_ACOCA_132998.8	302
ENSMUSG00000006736_Tspan31_ACOCA_132999.9	208
ENSMUSG00000006736_Tspan31_ACOCA_133000.10	500
ENSMUSG00000006782_Cnp_ACOCA_115643.1	497
ENSMUSG00000006782_Cnp_ACOCA_115644.2	708
ENSMUSG00000006782_Cnp_ACOCA_115645.3	157
ENSMUSG00000006782_Cnp_ACOCA_115646.4	723
ENSMUSG00000006782_Cnp_ACOCA_115647.5	274
ENSMUSG00000006782_Cnp_ACOCA_115648.6	219
ENSMUSG00000006782_Cnp_ACOCA_115649.7	1191
ENSMUSG00000006782_Cnp_ACOCA_115650.8	188
ENSMUSG00000006782_Cnp_ACOCA_115651.9	425
ENSMUSG00000006782_Cnp_ACOCA_115652.10	466
ENSMUSG00000006931_Leprel4_GEB_169371.4	13
ENSMUSG00000006931_Leprel4_GEB_169372.5	54
ENSMUSG00000006931_Leprel4_GEB_169375.8	36
ENSMUSG00000007035_Msh5_GEB_99362.4	18
ENSMUSG00000007080_Pole_ACOCA_82004.1	49
ENSMUSG00000007080_Pole_ACOCA_82005.2	71
ENSMUSG00000007080_Pole_ACOCA_82006.3	161
ENSMUSG00000007080_Pole_ACOCA_82007.4	30
ENSMUSG00000007080_Pole_ACOCA_82008.5	8
ENSMUSG00000007080_Pole_ACOCA_82009.6	6
ENSMUSG00000007080_Pole_ACOCA_82010.7	116
ENSMUSG00000007080_Pole_ACOCA_82011.8	99
ENSMUSG00000007080_Pole_ACOCA_82012.9	432
ENSMUSG00000007080_Pole_ACOCA_82013.10	4
ENSMUSG00000007570_Fance_ACOCA_138588.1	211
ENSMUSG00000007570_Fance_ACOCA_138589.2	353
ENSMUSG00000007570_Fance_ACOCA_138590.3	417
ENSMUSG00000007570_Fance_ACOCA_138591.4	172
ENSMUSG00000007570_Fance_ACOCA_138592.5	203
ENSMUSG00000007570_Fance_ACOCA_138593.6	229
ENSMUSG00000007570_Fance_ACOCA_138594.7	19
ENSMUSG00000007570_Fance_ACOCA_138595.8	160
ENSMUSG00000007570_Fance_ACOCA_138596.9	284
ENSMUSG00000007570_Fance_ACOCA_138597.10	570
ENSMUSG00000007659_Bcl2l1_ACOCA_136338.1	58
ENSMUSG00000007659_Bcl2l1_ACOCA_136339.2	49
ENSMUSG00000007659_Bcl2l1_ACOCA_136340.3	444
ENSMUSG00000007659_Bcl2l1_ACOCA_136341.4	150
ENSMUSG00000007659_Bcl2l1_ACOCA_136342.5	187
ENSMUSG00000007659_Bcl2l1_ACOCA_136343.6	37
ENSMUSG00000007659_Bcl2l1_ACOCA_136344.7	32
ENSMUSG00000007659_Bcl2l1_ACOCA_136345.8	125
ENSMUSG00000007659_Bcl2l1_ACOCA_136346.9	70
ENSMUSG00000007659_Bcl2l1_ACOCA_136347.10	94
ENSMUSG00000007836_Hnrnpa0_ACOCA_157611.1	441
ENSMUSG00000007836_Hnrnpa0_ACOCA_157612.2	32
ENSMUSG00000007836_Hnrnpa0_ACOCA_157613.3	553
ENSMUSG00000007836_Hnrnpa0_ACOCA_157614.4	116
ENSMUSG00000007836_Hnrnpa0_ACOCA_157615.5	413
ENSMUSG00000007836_Hnrnpa0_ACOCA_157616.6	435
ENSMUSG00000007836_Hnrnpa0_ACOCA_157617.7	428
ENSMUSG00000007836_Hnrnpa0_ACOCA_157618.8	203
ENSMUSG00000007836_Hnrnpa0_ACOCA_157619.9	309
ENSMUSG00000007836_Hnrnpa0_ACOCA_157620.10	257
ENSMUSG00000007877_Tcap_ACOCA_39675.1	522
ENSMUSG00000007877_Tcap_ACOCA_39676.2	149
ENSMUSG00000007877_Tcap_ACOCA_39677.3	453
ENSMUSG00000007877_Tcap_ACOCA_39678.4	399
ENSMUSG00000007877_Tcap_ACOCA_39679.5	276
ENSMUSG00000007877_Tcap_ACOCA_39680.6	392
ENSMUSG00000007877_Tcap_ACOCA_39681.7	792
ENSMUSG00000007877_Tcap_ACOCA_39682.8	872
ENSMUSG00000007877_Tcap_ACOCA_39683.9	175
ENSMUSG00000007877_Tcap_ACOCA_39684.10	289
ENSMUSG00000007891_Ctsd_ACOCA_208941.1	55
ENSMUSG00000007891_Ctsd_ACOCA_208942.2	697
ENSMUSG00000007891_Ctsd_ACOCA_208943.3	826
ENSMUSG00000007891_Ctsd_ACOCA_208944.4	340
ENSMUSG00000007891_Ctsd_ACOCA_208945.5	535
ENSMUSG00000007891_Ctsd_ACOCA_208946.6	630
ENSMUSG00000007891_Ctsd_ACOCA_208947.7	221
ENSMUSG00000007891_Ctsd_ACOCA_208948.8	323
ENSMUSG00000007891_Ctsd_ACOCA_208949.9	441
ENSMUSG00000007891_Ctsd_ACOCA_208950.10	590
[truncated: 14,957 more rows]
