# Supplementary material for: Genome-scale CRISPR screening reveals that C3aR signaling is critical for rapid capture of fungi by macrophages
Source: PLoS Pathog. 2022 Sep 29;18(9):e1010237. doi: 10.1371/journal.ppat.1010237 (PMC9578593; doi:10.1371/journal.ppat.1010237)
Supplement: S1 Data — A ZIP archive of tables in CSV format giving counts for each sgRNA. File names indicate sub-library and experimental sample. (ZIP) [file ppat.1010237.s023.zip › DIR_MAIN/20181123_DTKPA_Un1_counts.csv]

0None_none_ACOCA_227963.4531	9
0None_none_ACOCA_227963.4687	1
0None_none_ACOCA_227963.4688	1
0None_none_ACOCA_227963.4693	1
0None_none_ACOCA_227963.4746	1
0None_none_DTKPA_227963.6751	506
0None_none_DTKPA_227963.6752	317
0None_none_DTKPA_227963.6753	529
0None_none_DTKPA_227963.6754	1023
0None_none_DTKPA_227963.6755	548
0None_none_DTKPA_227963.6756	665
0None_none_DTKPA_227963.6757	580
0None_none_DTKPA_227963.6758	390
0None_none_DTKPA_227963.6759	746
0None_none_DTKPA_227963.6760	760
0None_none_DTKPA_227963.6761	525
0None_none_DTKPA_227963.6762	674
0None_none_DTKPA_227963.6763	404
0None_none_DTKPA_227963.6764	350
0None_none_DTKPA_227963.6765	303
0None_none_DTKPA_227963.6766	558
0None_none_DTKPA_227963.6767	596
0None_none_DTKPA_227963.6768	759
0None_none_DTKPA_227963.6769	283
0None_none_DTKPA_227963.6770	433
0None_none_DTKPA_227963.6771	91
0None_none_DTKPA_227963.6772	169
0None_none_DTKPA_227963.6773	442
0None_none_DTKPA_227963.6774	473
0None_none_DTKPA_227963.6775	835
0None_none_DTKPA_227963.6776	525
0None_none_DTKPA_227963.6777	976
0None_none_DTKPA_227963.6778	810
0None_none_DTKPA_227963.6779	457
0None_none_DTKPA_227963.6780	752
0None_none_DTKPA_227963.6781	390
0None_none_DTKPA_227963.6782	335
0None_none_DTKPA_227963.6783	444
0None_none_DTKPA_227963.6784	777
0None_none_DTKPA_227963.6785	429
0None_none_DTKPA_227963.6786	466
0None_none_DTKPA_227963.6787	443
0None_none_DTKPA_227963.6788	257
0None_none_DTKPA_227963.6789	574
0None_none_DTKPA_227963.6790	943
0None_none_DTKPA_227963.6791	915
0None_none_DTKPA_227963.6792	475
0None_none_DTKPA_227963.6793	292
0None_none_DTKPA_227963.6794	613
0None_none_DTKPA_227963.6795	553
0None_none_DTKPA_227963.6796	1354
0None_none_DTKPA_227963.6797	620
0None_none_DTKPA_227963.6798	642
0None_none_DTKPA_227963.6799	593
0None_none_DTKPA_227963.6800	708
0None_none_DTKPA_227963.6801	508
0None_none_DTKPA_227963.6802	187
0None_none_DTKPA_227963.6803	720
0None_none_DTKPA_227963.6804	481
0None_none_DTKPA_227963.6805	266
0None_none_DTKPA_227963.6806	649
0None_none_DTKPA_227963.6807	761
0None_none_DTKPA_227963.6808	723
0None_none_DTKPA_227963.6809	271
0None_none_DTKPA_227963.6810	383
0None_none_DTKPA_227963.6811	619
0None_none_DTKPA_227963.6812	386
0None_none_DTKPA_227963.6813	789
0None_none_DTKPA_227963.6814	519
0None_none_DTKPA_227963.6815	504
0None_none_DTKPA_227963.6816	418
0None_none_DTKPA_227963.6817	410
0None_none_DTKPA_227963.6818	475
0None_none_DTKPA_227963.6819	307
0None_none_DTKPA_227963.6820	397
0None_none_DTKPA_227963.6821	462
0None_none_DTKPA_227963.6822	263
0None_none_DTKPA_227963.6823	369
0None_none_DTKPA_227963.6824	614
0None_none_DTKPA_227963.6825	436
0None_none_DTKPA_227963.6826	510
0None_none_DTKPA_227963.6827	7
0None_none_DTKPA_227963.6828	269
0None_none_DTKPA_227963.6829	438
0None_none_DTKPA_227963.6830	213
0None_none_DTKPA_227963.6831	698
0None_none_DTKPA_227963.6832	254
0None_none_DTKPA_227963.6833	493
0None_none_DTKPA_227963.6834	778
0None_none_DTKPA_227963.6835	668
0None_none_DTKPA_227963.6836	352
0None_none_DTKPA_227963.6837	633
0None_none_DTKPA_227963.6838	532
0None_none_DTKPA_227963.6839	453
0None_none_DTKPA_227963.6840	352
0None_none_DTKPA_227963.6841	485
0None_none_DTKPA_227963.6842	318
0None_none_DTKPA_227963.6843	234
0None_none_DTKPA_227963.6844	579
0None_none_DTKPA_227963.6845	539
0None_none_DTKPA_227963.6846	511
0None_none_DTKPA_227963.6847	242
0None_none_DTKPA_227963.6848	382
0None_none_DTKPA_227963.6849	194
0None_none_DTKPA_227963.6850	117
0None_none_DTKPA_227963.6851	352
0None_none_DTKPA_227963.6852	649
0None_none_DTKPA_227963.6853	627
0None_none_DTKPA_227963.6854	554
0None_none_DTKPA_227963.6855	406
0None_none_DTKPA_227963.6856	385
0None_none_DTKPA_227963.6857	461
0None_none_DTKPA_227963.6858	344
0None_none_DTKPA_227963.6859	617
0None_none_DTKPA_227963.6860	584
0None_none_DTKPA_227963.6861	631
0None_none_DTKPA_227963.6862	368
0None_none_DTKPA_227963.6863	282
0None_none_DTKPA_227963.6864	635
0None_none_DTKPA_227963.6865	458
0None_none_DTKPA_227963.6866	431
0None_none_DTKPA_227963.6867	553
0None_none_DTKPA_227963.6868	526
0None_none_DTKPA_227963.6869	633
0None_none_DTKPA_227963.6870	504
0None_none_DTKPA_227963.6871	462
0None_none_DTKPA_227963.6872	584
0None_none_DTKPA_227963.6873	1032
0None_none_DTKPA_227963.6874	412
0None_none_DTKPA_227963.6875	613
0None_none_DTKPA_227963.6876	349
0None_none_DTKPA_227963.6877	409
0None_none_DTKPA_227963.6878	129
0None_none_DTKPA_227963.6879	378
0None_none_DTKPA_227963.6880	629
0None_none_DTKPA_227963.6881	1131
0None_none_DTKPA_227963.6882	494
0None_none_DTKPA_227963.6883	577
0None_none_DTKPA_227963.6884	424
0None_none_DTKPA_227963.6885	518
0None_none_DTKPA_227963.6886	454
0None_none_DTKPA_227963.6887	396
0None_none_DTKPA_227963.6888	372
0None_none_DTKPA_227963.6889	839
0None_none_DTKPA_227963.6890	509
0None_none_DTKPA_227963.6891	408
0None_none_DTKPA_227963.6892	332
0None_none_DTKPA_227963.6893	119
0None_none_DTKPA_227963.6894	260
0None_none_DTKPA_227963.6895	639
0None_none_DTKPA_227963.6896	665
0None_none_DTKPA_227963.6897	976
0None_none_DTKPA_227963.6898	428
0None_none_DTKPA_227963.6899	337
0None_none_DTKPA_227963.6900	486
0None_none_DTKPA_227963.6901	366
0None_none_DTKPA_227963.6902	418
0None_none_DTKPA_227963.6903	39
0None_none_DTKPA_227963.6904	472
0None_none_DTKPA_227963.6905	408
0None_none_DTKPA_227963.6906	573
0None_none_DTKPA_227963.6907	686
0None_none_DTKPA_227963.6908	466
0None_none_DTKPA_227963.6909	429
0None_none_DTKPA_227963.6910	411
0None_none_DTKPA_227963.6911	510
0None_none_DTKPA_227963.6912	197
0None_none_DTKPA_227963.6913	991
0None_none_DTKPA_227963.6914	469
0None_none_DTKPA_227963.6915	244
0None_none_DTKPA_227963.6916	154
0None_none_DTKPA_227963.6917	826
0None_none_DTKPA_227963.6918	346
0None_none_DTKPA_227963.6919	523
0None_none_DTKPA_227963.6920	365
0None_none_DTKPA_227963.6921	566
0None_none_DTKPA_227963.6922	915
0None_none_DTKPA_227963.6923	592
0None_none_DTKPA_227963.6924	688
0None_none_DTKPA_227963.6925	659
0None_none_DTKPA_227963.6926	519
0None_none_DTKPA_227963.6927	437
0None_none_DTKPA_227963.6928	197
0None_none_DTKPA_227963.6929	281
0None_none_DTKPA_227963.6930	700
0None_none_DTKPA_227963.6931	412
0None_none_DTKPA_227963.6932	632
0None_none_DTKPA_227963.6933	581
0None_none_DTKPA_227963.6934	233
0None_none_DTKPA_227963.6935	109
0None_none_DTKPA_227963.6936	447
0None_none_DTKPA_227963.6937	231
0None_none_DTKPA_227963.6938	811
0None_none_DTKPA_227963.6939	236
0None_none_DTKPA_227963.6940	432
0None_none_DTKPA_227963.6941	362
0None_none_DTKPA_227963.6942	317
0None_none_DTKPA_227963.6943	812
0None_none_DTKPA_227963.6944	332
0None_none_DTKPA_227963.6945	551
0None_none_DTKPA_227963.6946	779
0None_none_DTKPA_227963.6947	514
0None_none_DTKPA_227963.6948	401
0None_none_DTKPA_227963.6949	925
0None_none_DTKPA_227963.6950	836
0None_none_DTKPA_227963.6951	481
0None_none_DTKPA_227963.6952	375
0None_none_DTKPA_227963.6953	305
0None_none_DTKPA_227963.6954	130
0None_none_DTKPA_227963.6955	570
0None_none_DTKPA_227963.6956	769
0None_none_DTKPA_227963.6957	622
0None_none_DTKPA_227963.6958	481
0None_none_DTKPA_227963.6959	619
0None_none_DTKPA_227963.6960	662
0None_none_DTKPA_227963.6961	369
0None_none_DTKPA_227963.6962	807
0None_none_DTKPA_227963.6963	795
0None_none_DTKPA_227963.6964	504
0None_none_DTKPA_227963.6965	1159
0None_none_DTKPA_227963.6966	1033
0None_none_DTKPA_227963.6967	918
0None_none_DTKPA_227963.6968	244
0None_none_DTKPA_227963.6969	428
0None_none_DTKPA_227963.6970	565
0None_none_DTKPA_227963.6971	342
0None_none_DTKPA_227963.6972	336
0None_none_DTKPA_227963.6973	557
0None_none_DTKPA_227963.6974	623
0None_none_DTKPA_227963.6975	411
0None_none_DTKPA_227963.6976	597
0None_none_DTKPA_227963.6977	403
0None_none_DTKPA_227963.6978	69
0None_none_DTKPA_227963.6979	123
0None_none_DTKPA_227963.6980	367
0None_none_DTKPA_227963.6981	367
0None_none_DTKPA_227963.6982	566
0None_none_DTKPA_227963.6983	435
0None_none_DTKPA_227963.6984	444
0None_none_DTKPA_227963.6985	978
0None_none_DTKPA_227963.6986	889
0None_none_DTKPA_227963.6987	488
0None_none_DTKPA_227963.6988	410
0None_none_DTKPA_227963.6989	1012
0None_none_DTKPA_227963.6990	451
0None_none_DTKPA_227963.6991	187
0None_none_DTKPA_227963.6992	440
0None_none_DTKPA_227963.6993	347
0None_none_DTKPA_227963.6994	211
0None_none_DTKPA_227963.6995	211
0None_none_DTKPA_227963.6996	1056
0None_none_DTKPA_227963.6997	642
0None_none_DTKPA_227963.6998	348
0None_none_DTKPA_227963.6999	726
0None_none_DTKPA_227963.7000	319
0None_none_DTKPA_227963.7001	650
0None_none_DTKPA_227963.7002	528
0None_none_DTKPA_227963.7003	283
0None_none_DTKPA_227963.7004	510
0None_none_DTKPA_227963.7005	591
0None_none_DTKPA_227963.7006	466
0None_none_DTKPA_227963.7007	620
0None_none_DTKPA_227963.7008	593
0None_none_DTKPA_227963.7009	749
0None_none_DTKPA_227963.7010	387
0None_none_DTKPA_227963.7011	678
0None_none_DTKPA_227963.7012	674
0None_none_DTKPA_227963.7013	789
0None_none_DTKPA_227963.7014	123
0None_none_DTKPA_227963.7015	666
0None_none_DTKPA_227963.7016	342
0None_none_DTKPA_227963.7017	599
0None_none_DTKPA_227963.7018	404
0None_none_DTKPA_227963.7019	583
0None_none_DTKPA_227963.7020	590
0None_none_DTKPA_227963.7021	383
0None_none_DTKPA_227963.7022	758
0None_none_DTKPA_227963.7023	347
0None_none_DTKPA_227963.7024	10
0None_none_DTKPA_227963.7025	485
0None_none_DTKPA_227963.7026	420
0None_none_DTKPA_227963.7027	811
0None_none_DTKPA_227963.7028	668
0None_none_DTKPA_227963.7029	581
0None_none_DTKPA_227963.7030	968
0None_none_DTKPA_227963.7031	1037
0None_none_DTKPA_227963.7032	346
0None_none_DTKPA_227963.7033	448
0None_none_DTKPA_227963.7034	643
0None_none_DTKPA_227963.7035	323
0None_none_DTKPA_227963.7036	147
0None_none_DTKPA_227963.7037	862
0None_none_DTKPA_227963.7038	566
0None_none_DTKPA_227963.7039	423
0None_none_DTKPA_227963.7040	356
0None_none_DTKPA_227963.7041	834
0None_none_DTKPA_227963.7042	463
0None_none_DTKPA_227963.7043	459
0None_none_DTKPA_227963.7044	709
0None_none_DTKPA_227963.7045	1182
0None_none_DTKPA_227963.7046	126
0None_none_DTKPA_227963.7047	548
0None_none_DTKPA_227963.7048	387
0None_none_DTKPA_227963.7049	581
0None_none_DTKPA_227963.7050	772
0None_none_DTKPA_227963.7051	415
0None_none_DTKPA_227963.7052	210
0None_none_DTKPA_227963.7053	989
0None_none_DTKPA_227963.7054	899
0None_none_DTKPA_227963.7055	290
0None_none_DTKPA_227963.7056	267
0None_none_DTKPA_227963.7057	278
0None_none_DTKPA_227963.7058	252
0None_none_DTKPA_227963.7059	677
0None_none_DTKPA_227963.7060	689
0None_none_DTKPA_227963.7061	222
0None_none_DTKPA_227963.7062	625
0None_none_DTKPA_227963.7063	330
0None_none_DTKPA_227963.7064	562
0None_none_DTKPA_227963.7065	159
0None_none_DTKPA_227963.7066	273
0None_none_DTKPA_227963.7067	968
0None_none_DTKPA_227963.7068	745
0None_none_DTKPA_227963.7069	58
0None_none_DTKPA_227963.7070	1256
0None_none_DTKPA_227963.7071	590
0None_none_DTKPA_227963.7072	265
0None_none_DTKPA_227963.7073	492
0None_none_DTKPA_227963.7074	262
0None_none_DTKPA_227963.7075	1161
0None_none_DTKPA_227963.7076	506
0None_none_DTKPA_227963.7077	637
0None_none_DTKPA_227963.7078	422
0None_none_DTKPA_227963.7079	617
0None_none_DTKPA_227963.7080	341
0None_none_DTKPA_227963.7081	707
0None_none_DTKPA_227963.7082	440
0None_none_DTKPA_227963.7083	963
0None_none_DTKPA_227963.7084	347
0None_none_DTKPA_227963.7085	463
0None_none_DTKPA_227963.7086	316
0None_none_DTKPA_227963.7087	632
0None_none_DTKPA_227963.7088	245
0None_none_DTKPA_227963.7089	689
0None_none_DTKPA_227963.7090	479
0None_none_DTKPA_227963.7091	310
0None_none_DTKPA_227963.7092	551
0None_none_DTKPA_227963.7093	384
0None_none_DTKPA_227963.7094	521
0None_none_DTKPA_227963.7095	358
0None_none_DTKPA_227963.7096	1023
0None_none_DTKPA_227963.7097	336
0None_none_DTKPA_227963.7098	328
0None_none_DTKPA_227963.7099	685
0None_none_DTKPA_227963.7100	623
0None_none_DTKPA_227963.7101	389
0None_none_DTKPA_227963.7102	767
0None_none_DTKPA_227963.7103	1502
0None_none_DTKPA_227963.7104	280
0None_none_DTKPA_227963.7105	851
0None_none_DTKPA_227963.7106	393
0None_none_DTKPA_227963.7107	472
0None_none_DTKPA_227963.7108	1346
0None_none_DTKPA_227963.7109	280
0None_none_DTKPA_227963.7110	236
0None_none_DTKPA_227963.7111	618
0None_none_DTKPA_227963.7112	722
0None_none_DTKPA_227963.7113	498
0None_none_DTKPA_227963.7114	678
0None_none_DTKPA_227963.7115	524
0None_none_DTKPA_227963.7116	588
0None_none_DTKPA_227963.7117	162
0None_none_DTKPA_227963.7118	363
0None_none_DTKPA_227963.7119	532
0None_none_DTKPA_227963.7120	708
0None_none_DTKPA_227963.7121	221
0None_none_DTKPA_227963.7122	217
0None_none_DTKPA_227963.7123	536
0None_none_DTKPA_227963.7124	400
0None_none_DTKPA_227963.7125	268
0None_none_DTKPB_227963.7197	90
0None_none_DTKPB_227963.7204	1
0None_none_DTKPB_227963.7231	10
0None_none_DTKPB_227963.7269	2
0None_none_DTKPB_227963.7289	1
0None_none_DTKPB_227963.7294	18
0None_none_DTKPB_227963.7302	4
0None_none_DTKPB_227963.7308	1
0None_none_DTKPB_227963.7313	1
0None_none_DTKPB_227963.7389	20
0None_none_DTKPB_227963.7391	61
0None_none_DTKPB_227963.7411	1
0None_none_DTKPB_227963.7437	1
0None_none_DTKPB_227963.7447	1
0None_none_DTKPB_227963.7448	1
0None_none_DTKPB_227963.7455	1
0None_none_DTKPB_227963.7458	1
0None_none_DTKPB_227963.7483	1
0None_none_GEA_227963.3473	25
0None_none_MPA_227963.4399	39
0None_none_MPB_227963.5894	10
0None_none_MU1A_227963.2141	17
0None_none_MU1B_227963.908	25
0None_none_SPA_227963.5311	79
0None_none_SPA_227963.5327	57
0None_none_SPB_227963.6149	7
0None_none_SPB_227963.6367	12
0Safe_safe_ACOCA_227963.4504	65
0Safe_safe_ACOCA_227963.4539	1
0Safe_safe_ACOCA_227963.4559	1
0Safe_safe_ACOCA_227963.4792	1
0Safe_safe_ACOCB_227963.5038	132
0Safe_safe_DTKPA_227963.6751	527
0Safe_safe_DTKPA_227963.6752	261
0Safe_safe_DTKPA_227963.6753	333
0Safe_safe_DTKPA_227963.6754	307
0Safe_safe_DTKPA_227963.6755	141
0Safe_safe_DTKPA_227963.6756	572
0Safe_safe_DTKPA_227963.6757	309
0Safe_safe_DTKPA_227963.6758	539
0Safe_safe_DTKPA_227963.6759	221
0Safe_safe_DTKPA_227963.6760	417
0Safe_safe_DTKPA_227963.6761	392
0Safe_safe_DTKPA_227963.6762	448
0Safe_safe_DTKPA_227963.6763	650
0Safe_safe_DTKPA_227963.6764	314
0Safe_safe_DTKPA_227963.6765	197
0Safe_safe_DTKPA_227963.6766	591
0Safe_safe_DTKPA_227963.6767	443
0Safe_safe_DTKPA_227963.6768	856
0Safe_safe_DTKPA_227963.6769	444
0Safe_safe_DTKPA_227963.6770	225
0Safe_safe_DTKPA_227963.6771	9
0Safe_safe_DTKPA_227963.6772	550
0Safe_safe_DTKPA_227963.6773	316
0Safe_safe_DTKPA_227963.6774	688
0Safe_safe_DTKPA_227963.6775	323
0Safe_safe_DTKPA_227963.6776	215
0Safe_safe_DTKPA_227963.6777	235
0Safe_safe_DTKPA_227963.6778	741
0Safe_safe_DTKPA_227963.6779	545
0Safe_safe_DTKPA_227963.6780	393
0Safe_safe_DTKPA_227963.6781	235
0Safe_safe_DTKPA_227963.6782	315
0Safe_safe_DTKPA_227963.6783	242
0Safe_safe_DTKPA_227963.6784	19
0Safe_safe_DTKPA_227963.6785	350
0Safe_safe_DTKPA_227963.6786	571
0Safe_safe_DTKPA_227963.6787	392
0Safe_safe_DTKPA_227963.6788	391
0Safe_safe_DTKPA_227963.6789	447
0Safe_safe_DTKPA_227963.6790	324
0Safe_safe_DTKPA_227963.6791	607
0Safe_safe_DTKPA_227963.6792	859
0Safe_safe_DTKPA_227963.6793	276
0Safe_safe_DTKPA_227963.6794	182
0Safe_safe_DTKPA_227963.6795	305
0Safe_safe_DTKPA_227963.6796	643
0Safe_safe_DTKPA_227963.6797	266
0Safe_safe_DTKPA_227963.6798	298
0Safe_safe_DTKPA_227963.6799	375
0Safe_safe_DTKPA_227963.6800	148
0Safe_safe_DTKPA_227963.6801	314
0Safe_safe_DTKPA_227963.6802	400
0Safe_safe_DTKPA_227963.6803	155
0Safe_safe_DTKPA_227963.6804	288
0Safe_safe_DTKPA_227963.6805	449
0Safe_safe_DTKPA_227963.6806	172
0Safe_safe_DTKPA_227963.6807	561
0Safe_safe_DTKPA_227963.6808	544
0Safe_safe_DTKPA_227963.6809	467
0Safe_safe_DTKPA_227963.6810	550
0Safe_safe_DTKPA_227963.6811	155
0Safe_safe_DTKPA_227963.6812	357
0Safe_safe_DTKPA_227963.6813	257
0Safe_safe_DTKPA_227963.6814	149
0Safe_safe_DTKPA_227963.6815	51
0Safe_safe_DTKPA_227963.6816	480
0Safe_safe_DTKPA_227963.6817	669
0Safe_safe_DTKPA_227963.6818	445
0Safe_safe_DTKPA_227963.6819	486
0Safe_safe_DTKPA_227963.6820	84
0Safe_safe_DTKPA_227963.6821	1027
0Safe_safe_DTKPA_227963.6822	454
0Safe_safe_DTKPA_227963.6823	188
0Safe_safe_DTKPA_227963.6824	560
0Safe_safe_DTKPA_227963.6825	342
0Safe_safe_DTKPA_227963.6826	280
0Safe_safe_DTKPA_227963.6827	341
0Safe_safe_DTKPA_227963.6828	392
0Safe_safe_DTKPA_227963.6829	330
0Safe_safe_DTKPA_227963.6830	355
0Safe_safe_DTKPA_227963.6831	561
0Safe_safe_DTKPA_227963.6832	271
0Safe_safe_DTKPA_227963.6833	101
0Safe_safe_DTKPA_227963.6834	797
0Safe_safe_DTKPA_227963.6835	417
0Safe_safe_DTKPA_227963.6836	125
0Safe_safe_DTKPA_227963.6837	582
0Safe_safe_DTKPA_227963.6838	140
0Safe_safe_DTKPA_227963.6839	650
0Safe_safe_DTKPA_227963.6840	352
0Safe_safe_DTKPA_227963.6841	454
0Safe_safe_DTKPA_227963.6842	384
0Safe_safe_DTKPA_227963.6843	202
0Safe_safe_DTKPA_227963.6844	36
0Safe_safe_DTKPA_227963.6845	308
0Safe_safe_DTKPA_227963.6846	185
0Safe_safe_DTKPA_227963.6847	725
0Safe_safe_DTKPA_227963.6848	395
0Safe_safe_DTKPA_227963.6849	308
0Safe_safe_DTKPA_227963.6850	301
0Safe_safe_DTKPA_227963.6851	77
0Safe_safe_DTKPA_227963.6852	443
0Safe_safe_DTKPA_227963.6853	408
0Safe_safe_DTKPA_227963.6854	264
0Safe_safe_DTKPA_227963.6855	317
0Safe_safe_DTKPA_227963.6856	288
0Safe_safe_DTKPA_227963.6857	324
0Safe_safe_DTKPA_227963.6858	368
0Safe_safe_DTKPA_227963.6859	404
0Safe_safe_DTKPA_227963.6860	93
0Safe_safe_DTKPA_227963.6861	469
0Safe_safe_DTKPA_227963.6862	268
0Safe_safe_DTKPA_227963.6863	398
0Safe_safe_DTKPA_227963.6864	243
0Safe_safe_DTKPA_227963.6865	490
0Safe_safe_DTKPA_227963.6866	255
0Safe_safe_DTKPA_227963.6867	271
0Safe_safe_DTKPA_227963.6868	259
0Safe_safe_DTKPA_227963.6869	236
0Safe_safe_DTKPA_227963.6870	314
0Safe_safe_DTKPA_227963.6871	483
0Safe_safe_DTKPA_227963.6872	866
0Safe_safe_DTKPA_227963.6873	559
0Safe_safe_DTKPA_227963.6874	346
0Safe_safe_DTKPA_227963.6875	260
0Safe_safe_DTKPA_227963.6876	569
0Safe_safe_DTKPA_227963.6877	694
0Safe_safe_DTKPA_227963.6878	716
0Safe_safe_DTKPA_227963.6879	281
0Safe_safe_DTKPA_227963.6880	153
0Safe_safe_DTKPA_227963.6881	415
0Safe_safe_DTKPA_227963.6882	291
0Safe_safe_DTKPA_227963.6883	10
0Safe_safe_DTKPA_227963.6884	280
0Safe_safe_DTKPA_227963.6885	267
0Safe_safe_DTKPA_227963.6886	577
0Safe_safe_DTKPA_227963.6887	186
0Safe_safe_DTKPA_227963.6888	484
0Safe_safe_DTKPA_227963.6889	300
0Safe_safe_DTKPA_227963.6890	215
0Safe_safe_DTKPA_227963.6891	173
0Safe_safe_DTKPA_227963.6892	305
0Safe_safe_DTKPA_227963.6893	226
0Safe_safe_DTKPA_227963.6894	378
0Safe_safe_DTKPA_227963.6895	609
0Safe_safe_DTKPA_227963.6896	342
0Safe_safe_DTKPA_227963.6897	950
0Safe_safe_DTKPA_227963.6898	216
0Safe_safe_DTKPA_227963.6899	470
0Safe_safe_DTKPA_227963.6900	135
0Safe_safe_DTKPA_227963.6901	213
0Safe_safe_DTKPA_227963.6902	238
0Safe_safe_DTKPA_227963.6903	684
0Safe_safe_DTKPA_227963.6904	440
0Safe_safe_DTKPA_227963.6905	655
0Safe_safe_DTKPA_227963.6906	217
0Safe_safe_DTKPA_227963.6907	570
0Safe_safe_DTKPA_227963.6908	902
0Safe_safe_DTKPA_227963.6909	194
0Safe_safe_DTKPA_227963.6910	65
0Safe_safe_DTKPA_227963.6911	442
0Safe_safe_DTKPA_227963.6912	534
0Safe_safe_DTKPA_227963.6913	418
0Safe_safe_DTKPA_227963.6914	224
0Safe_safe_DTKPA_227963.6915	468
0Safe_safe_DTKPA_227963.6916	743
0Safe_safe_DTKPA_227963.6917	685
0Safe_safe_DTKPA_227963.6918	449
0Safe_safe_DTKPA_227963.6919	144
0Safe_safe_DTKPA_227963.6920	174
0Safe_safe_DTKPA_227963.6921	115
0Safe_safe_DTKPA_227963.6922	213
0Safe_safe_DTKPA_227963.6923	710
0Safe_safe_DTKPA_227963.6924	446
0Safe_safe_DTKPA_227963.6925	628
0Safe_safe_DTKPA_227963.6926	219
0Safe_safe_DTKPA_227963.6927	311
0Safe_safe_DTKPA_227963.6928	534
0Safe_safe_DTKPA_227963.6929	314
0Safe_safe_DTKPA_227963.6930	152
0Safe_safe_DTKPA_227963.6931	148
0Safe_safe_DTKPA_227963.6932	435
0Safe_safe_DTKPA_227963.6933	222
0Safe_safe_DTKPA_227963.6934	543
0Safe_safe_DTKPA_227963.6935	320
0Safe_safe_DTKPA_227963.6936	577
0Safe_safe_DTKPA_227963.6937	226
0Safe_safe_DTKPA_227963.6938	536
0Safe_safe_DTKPA_227963.6939	365
0Safe_safe_DTKPA_227963.6940	630
0Safe_safe_DTKPA_227963.6941	1040
0Safe_safe_DTKPA_227963.6942	233
0Safe_safe_DTKPA_227963.6943	446
0Safe_safe_DTKPA_227963.6944	392
0Safe_safe_DTKPA_227963.6945	627
0Safe_safe_DTKPA_227963.6946	215
0Safe_safe_DTKPA_227963.6947	483
0Safe_safe_DTKPA_227963.6948	587
0Safe_safe_DTKPA_227963.6949	396
0Safe_safe_DTKPA_227963.6950	836
0Safe_safe_DTKPA_227963.6951	317
0Safe_safe_DTKPA_227963.6952	444
0Safe_safe_DTKPA_227963.6953	309
0Safe_safe_DTKPA_227963.6954	461
0Safe_safe_DTKPA_227963.6955	432
0Safe_safe_DTKPA_227963.6956	237
0Safe_safe_DTKPA_227963.6957	398
0Safe_safe_DTKPA_227963.6958	301
0Safe_safe_DTKPA_227963.6959	444
0Safe_safe_DTKPA_227963.6960	131
0Safe_safe_DTKPA_227963.6961	534
0Safe_safe_DTKPA_227963.6962	204
0Safe_safe_DTKPA_227963.6963	270
0Safe_safe_DTKPA_227963.6964	379
0Safe_safe_DTKPA_227963.6965	435
0Safe_safe_DTKPA_227963.6966	177
0Safe_safe_DTKPA_227963.6967	610
0Safe_safe_DTKPA_227963.6968	469
0Safe_safe_DTKPA_227963.6969	347
0Safe_safe_DTKPA_227963.6970	536
0Safe_safe_DTKPA_227963.6971	188
0Safe_safe_DTKPA_227963.6972	266
0Safe_safe_DTKPA_227963.6973	457
0Safe_safe_DTKPA_227963.6974	345
0Safe_safe_DTKPA_227963.6975	808
0Safe_safe_DTKPA_227963.6976	234
0Safe_safe_DTKPA_227963.6977	252
0Safe_safe_DTKPA_227963.6978	332
0Safe_safe_DTKPA_227963.6979	435
0Safe_safe_DTKPA_227963.6980	378
0Safe_safe_DTKPA_227963.6981	426
0Safe_safe_DTKPA_227963.6982	166
0Safe_safe_DTKPA_227963.6983	512
0Safe_safe_DTKPA_227963.6984	615
0Safe_safe_DTKPA_227963.6985	457
0Safe_safe_DTKPA_227963.6986	386
0Safe_safe_DTKPA_227963.6987	350
0Safe_safe_DTKPA_227963.6988	215
0Safe_safe_DTKPA_227963.6989	352
0Safe_safe_DTKPA_227963.6990	293
0Safe_safe_DTKPA_227963.6991	434
0Safe_safe_DTKPA_227963.6992	536
0Safe_safe_DTKPA_227963.6993	325
0Safe_safe_DTKPA_227963.6994	402
0Safe_safe_DTKPA_227963.6995	629
0Safe_safe_DTKPA_227963.6996	593
0Safe_safe_DTKPA_227963.6997	149
0Safe_safe_DTKPA_227963.6998	476
0Safe_safe_DTKPA_227963.6999	197
0Safe_safe_DTKPA_227963.7000	323
0Safe_safe_DTKPA_227963.7001	489
0Safe_safe_DTKPA_227963.7002	447
0Safe_safe_DTKPA_227963.7003	483
0Safe_safe_DTKPA_227963.7004	670
0Safe_safe_DTKPA_227963.7005	368
0Safe_safe_DTKPA_227963.7006	153
0Safe_safe_DTKPA_227963.7007	230
0Safe_safe_DTKPA_227963.7008	146
0Safe_safe_DTKPA_227963.7009	438
0Safe_safe_DTKPA_227963.7010	674
0Safe_safe_DTKPA_227963.7011	387
0Safe_safe_DTKPA_227963.7012	434
0Safe_safe_DTKPA_227963.7013	300
0Safe_safe_DTKPA_227963.7014	853
0Safe_safe_DTKPA_227963.7015	366
0Safe_safe_DTKPA_227963.7016	363
0Safe_safe_DTKPA_227963.7017	135
0Safe_safe_DTKPA_227963.7018	71
0Safe_safe_DTKPA_227963.7019	211
0Safe_safe_DTKPA_227963.7020	176
0Safe_safe_DTKPA_227963.7021	335
0Safe_safe_DTKPA_227963.7022	340
0Safe_safe_DTKPA_227963.7023	245
0Safe_safe_DTKPA_227963.7024	844
0Safe_safe_DTKPA_227963.7025	534
0Safe_safe_DTKPA_227963.7026	190
0Safe_safe_DTKPA_227963.7027	351
0Safe_safe_DTKPA_227963.7028	267
0Safe_safe_DTKPA_227963.7029	109
0Safe_safe_DTKPA_227963.7030	598
0Safe_safe_DTKPA_227963.7031	403
0Safe_safe_DTKPA_227963.7032	622
0Safe_safe_DTKPA_227963.7033	330
0Safe_safe_DTKPA_227963.7035	499
0Safe_safe_DTKPA_227963.7036	269
0Safe_safe_DTKPA_227963.7037	401
0Safe_safe_DTKPA_227963.7038	367
0Safe_safe_DTKPA_227963.7039	385
0Safe_safe_DTKPA_227963.7040	399
0Safe_safe_DTKPA_227963.7041	134
0Safe_safe_DTKPA_227963.7042	113
0Safe_safe_DTKPA_227963.7043	147
0Safe_safe_DTKPA_227963.7044	364
0Safe_safe_DTKPA_227963.7045	228
0Safe_safe_DTKPA_227963.7046	352
0Safe_safe_DTKPA_227963.7047	494
0Safe_safe_DTKPA_227963.7048	746
0Safe_safe_DTKPA_227963.7049	114
0Safe_safe_DTKPA_227963.7050	146
0Safe_safe_DTKPA_227963.7051	70
0Safe_safe_DTKPA_227963.7052	456
0Safe_safe_DTKPA_227963.7053	441
0Safe_safe_DTKPA_227963.7054	142
0Safe_safe_DTKPA_227963.7055	141
0Safe_safe_DTKPA_227963.7056	439
0Safe_safe_DTKPA_227963.7057	301
0Safe_safe_DTKPA_227963.7058	281
0Safe_safe_DTKPA_227963.7059	785
0Safe_safe_DTKPA_227963.7060	885
0Safe_safe_DTKPA_227963.7061	505
0Safe_safe_DTKPA_227963.7062	456
0Safe_safe_DTKPA_227963.7063	258
0Safe_safe_DTKPA_227963.7064	1261
0Safe_safe_DTKPA_227963.7065	290
0Safe_safe_DTKPA_227963.7066	166
0Safe_safe_DTKPA_227963.7067	645
0Safe_safe_DTKPA_227963.7068	512
0Safe_safe_DTKPA_227963.7069	204
0Safe_safe_DTKPA_227963.7070	266
0Safe_safe_DTKPA_227963.7071	672
0Safe_safe_DTKPA_227963.7072	295
0Safe_safe_DTKPA_227963.7073	191
0Safe_safe_DTKPA_227963.7074	465
0Safe_safe_DTKPA_227963.7075	201
0Safe_safe_DTKPA_227963.7076	435
0Safe_safe_DTKPA_227963.7077	296
0Safe_safe_DTKPA_227963.7078	195
0Safe_safe_DTKPA_227963.7079	401
0Safe_safe_DTKPA_227963.7080	403
0Safe_safe_DTKPA_227963.7081	128
0Safe_safe_DTKPA_227963.7082	276
0Safe_safe_DTKPA_227963.7083	559
0Safe_safe_DTKPA_227963.7084	465
0Safe_safe_DTKPA_227963.7085	181
0Safe_safe_DTKPA_227963.7086	264
0Safe_safe_DTKPA_227963.7087	536
0Safe_safe_DTKPA_227963.7088	615
0Safe_safe_DTKPA_227963.7089	52
0Safe_safe_DTKPA_227963.7090	378
0Safe_safe_DTKPA_227963.7091	21
0Safe_safe_DTKPA_227963.7092	322
0Safe_safe_DTKPA_227963.7093	467
0Safe_safe_DTKPA_227963.7094	132
0Safe_safe_DTKPA_227963.7095	148
0Safe_safe_DTKPA_227963.7096	400
0Safe_safe_DTKPA_227963.7097	246
0Safe_safe_DTKPA_227963.7098	220
0Safe_safe_DTKPA_227963.7099	845
0Safe_safe_DTKPA_227963.7100	506
0Safe_safe_DTKPA_227963.7101	354
0Safe_safe_DTKPA_227963.7102	99
0Safe_safe_DTKPA_227963.7103	195
0Safe_safe_DTKPA_227963.7104	230
0Safe_safe_DTKPA_227963.7105	378
0Safe_safe_DTKPA_227963.7106	255
0Safe_safe_DTKPA_227963.7107	570
0Safe_safe_DTKPA_227963.7108	388
0Safe_safe_DTKPA_227963.7109	141
0Safe_safe_DTKPA_227963.7110	183
0Safe_safe_DTKPA_227963.7111	299
0Safe_safe_DTKPA_227963.7112	418
0Safe_safe_DTKPA_227963.7113	249
0Safe_safe_DTKPA_227963.7114	386
0Safe_safe_DTKPA_227963.7115	310
0Safe_safe_DTKPA_227963.7116	480
0Safe_safe_DTKPA_227963.7117	485
0Safe_safe_DTKPA_227963.7118	324
0Safe_safe_DTKPA_227963.7119	334
0Safe_safe_DTKPA_227963.7120	492
0Safe_safe_DTKPA_227963.7121	265
0Safe_safe_DTKPA_227963.7122	69
0Safe_safe_DTKPA_227963.7123	501
0Safe_safe_DTKPA_227963.7124	379
0Safe_safe_DTKPA_227963.7125	238
0Safe_safe_DTKPB_227963.7128	1
0Safe_safe_DTKPB_227963.7187	67
0Safe_safe_DTKPB_227963.7199	1
0Safe_safe_DTKPB_227963.7212	1
0Safe_safe_DTKPB_227963.7240	1
0Safe_safe_DTKPB_227963.7254	15
0Safe_safe_DTKPB_227963.7273	19
0Safe_safe_DTKPB_227963.7324	1
0Safe_safe_DTKPB_227963.7367	1
0Safe_safe_DTKPB_227963.7370	1
0Safe_safe_DTKPB_227963.7378	1
0Safe_safe_DTKPB_227963.7386	9
0Safe_safe_DTKPB_227963.7408	1
0Safe_safe_DTKPB_227963.7427	1
0Safe_safe_DTKPB_227963.7443	15
0Safe_safe_DTKPB_227963.7473	1
0Safe_safe_DTKPB_227963.7480	1
0Safe_safe_DTKPB_227963.7493	1
0Safe_safe_DTKPB_227963.7495	9
0Safe_safe_GEA_227963.3428	582
0Safe_safe_GEA_227963.3459	449
0Safe_safe_GEA_227963.3632	1
0Safe_safe_GEB_227963.3980	268
0Safe_safe_GEB_227963.4065	379
0Safe_safe_MPA_227963.4357	185
0Safe_safe_MPA_227963.4436	628
0Safe_safe_MPB_227963.5855	62
0Safe_safe_MU1A_227963.2019	449
0Safe_safe_MU1A_227963.2025	401
0Safe_safe_MU1A_227963.2126	9
0Safe_safe_MU1B_227963.1044	1
0Safe_safe_MU1B_227963.1087	9
0Safe_safe_MU1B_227963.772	190
0Safe_safe_SPA_227963.5277	268
0Safe_safe_SPA_227963.5325	1
0Safe_safe_SPA_227963.5466	233
0Safe_safe_SPA_227963.5566	9
0Safe_safe_SPA_227963.5574	16
0Safe_safe_SPA_227963.5599	330
0Safe_safe_SPB_227963.6169	1
0Safe_safe_SPB_227963.6191	9
0Safe_safe_SPB_227963.6257	14
0Safe_safe_SPB_227963.6282	1
0Safe_safe_TMMA_227963.2815	1
0Safe_safe_TMMA_227963.2936	785
0Safe_safe_TMMB_227963.3034	456
0Safe_safe_U1B_227963.669	134
0Safe_safe_U2A_227963.1829	21
0Safe_safe_U2B_227963.1190	1
ENSMUSG00000000049_Apoh_DTKPA_222998.1	943
ENSMUSG00000000049_Apoh_DTKPA_222999.2	311
ENSMUSG00000000049_Apoh_DTKPA_223000.3	502
ENSMUSG00000000049_Apoh_DTKPA_223001.4	353
ENSMUSG00000000049_Apoh_DTKPA_223002.5	67
ENSMUSG00000000049_Apoh_DTKPA_223003.6	332
ENSMUSG00000000049_Apoh_DTKPA_223004.7	284
ENSMUSG00000000049_Apoh_DTKPA_223005.8	943
ENSMUSG00000000049_Apoh_DTKPA_223006.9	302
ENSMUSG00000000049_Apoh_DTKPA_223007.10	178
ENSMUSG00000000088_Cox5a_DTKPA_96975.1	426
ENSMUSG00000000088_Cox5a_DTKPA_96976.2	149
ENSMUSG00000000088_Cox5a_DTKPA_96977.3	33
ENSMUSG00000000088_Cox5a_DTKPA_96978.4	22
ENSMUSG00000000088_Cox5a_DTKPA_96979.5	43
ENSMUSG00000000088_Cox5a_DTKPA_96980.6	166
ENSMUSG00000000088_Cox5a_DTKPA_96981.7	426
ENSMUSG00000000088_Cox5a_DTKPA_96982.8	54
ENSMUSG00000000088_Cox5a_DTKPA_96983.9	268
ENSMUSG00000000088_Cox5a_DTKPA_96984.10	20
ENSMUSG00000000215_Ins2_DTKPA_160711.1	775
ENSMUSG00000000215_Ins2_DTKPA_160712.2	52
ENSMUSG00000000215_Ins2_DTKPA_160713.3	533
ENSMUSG00000000215_Ins2_DTKPA_160714.4	185
ENSMUSG00000000215_Ins2_DTKPA_160715.5	271
ENSMUSG00000000215_Ins2_DTKPA_160716.6	502
ENSMUSG00000000215_Ins2_DTKPA_160717.7	226
ENSMUSG00000000215_Ins2_DTKPA_160718.8	453
ENSMUSG00000000215_Ins2_DTKPA_160719.9	396
ENSMUSG00000000215_Ins2_DTKPA_160720.10	212
ENSMUSG00000000253_Gmpr_DTKPA_31022.1	101
ENSMUSG00000000253_Gmpr_DTKPA_31023.2	665
ENSMUSG00000000253_Gmpr_DTKPA_31024.3	422
ENSMUSG00000000253_Gmpr_DTKPA_31025.4	299
ENSMUSG00000000253_Gmpr_DTKPA_31026.5	47
ENSMUSG00000000253_Gmpr_DTKPA_31027.6	400
ENSMUSG00000000253_Gmpr_DTKPA_31028.7	420
ENSMUSG00000000253_Gmpr_DTKPA_31029.8	653
ENSMUSG00000000253_Gmpr_DTKPA_31030.9	654
ENSMUSG00000000253_Gmpr_DTKPA_31031.10	528
ENSMUSG00000000263_Glra1_DTKPA_67934.1	151
ENSMUSG00000000263_Glra1_DTKPA_67935.2	473
ENSMUSG00000000263_Glra1_DTKPA_67936.3	809
ENSMUSG00000000263_Glra1_DTKPA_67937.4	74
ENSMUSG00000000263_Glra1_DTKPA_67938.5	204
ENSMUSG00000000263_Glra1_DTKPA_67939.6	257
ENSMUSG00000000263_Glra1_DTKPA_67940.7	388
ENSMUSG00000000263_Glra1_DTKPA_67941.8	169
ENSMUSG00000000263_Glra1_DTKPA_67942.9	406
ENSMUSG00000000263_Glra1_DTKPA_67943.10	319
ENSMUSG00000000276_Dgke_DTKPA_211909.1	179
ENSMUSG00000000276_Dgke_DTKPA_211910.2	157
ENSMUSG00000000276_Dgke_DTKPA_211911.3	521
ENSMUSG00000000276_Dgke_DTKPA_211912.4	99
ENSMUSG00000000276_Dgke_DTKPA_211913.5	176
ENSMUSG00000000276_Dgke_DTKPA_211914.6	283
ENSMUSG00000000276_Dgke_DTKPA_211915.7	627
ENSMUSG00000000276_Dgke_DTKPA_211916.8	366
ENSMUSG00000000276_Dgke_DTKPA_211917.9	182
ENSMUSG00000000276_Dgke_DTKPA_211918.10	189
ENSMUSG00000000278_Scpep1_DTKPA_132591.1	47
ENSMUSG00000000278_Scpep1_DTKPA_132592.2	360
ENSMUSG00000000278_Scpep1_DTKPA_132593.3	543
ENSMUSG00000000278_Scpep1_DTKPA_132594.4	217
ENSMUSG00000000278_Scpep1_DTKPA_132595.5	198
ENSMUSG00000000278_Scpep1_DTKPA_132596.6	15
ENSMUSG00000000278_Scpep1_DTKPA_132597.7	253
ENSMUSG00000000278_Scpep1_DTKPA_132598.8	373
ENSMUSG00000000278_Scpep1_DTKPA_132599.9	354
ENSMUSG00000000278_Scpep1_DTKPA_132600.10	271
ENSMUSG00000000308_Ckmt1_DTKPA_55535.1	204
ENSMUSG00000000308_Ckmt1_DTKPA_55536.2	337
ENSMUSG00000000308_Ckmt1_DTKPA_55537.3	178
ENSMUSG00000000308_Ckmt1_DTKPA_55538.4	576
ENSMUSG00000000308_Ckmt1_DTKPA_55539.5	403
ENSMUSG00000000308_Ckmt1_DTKPA_55540.6	561
ENSMUSG00000000308_Ckmt1_DTKPA_55541.7	70
ENSMUSG00000000308_Ckmt1_DTKPA_55542.8	271
ENSMUSG00000000308_Ckmt1_DTKPA_55543.9	293
ENSMUSG00000000308_Ckmt1_DTKPA_55544.10	798
ENSMUSG00000000365_Rnf17_SPA_4613.10	20
ENSMUSG00000000409_Lck_DTKPA_70149.1	438
ENSMUSG00000000409_Lck_DTKPA_70150.2	27
ENSMUSG00000000409_Lck_DTKPA_70151.3	140
ENSMUSG00000000409_Lck_DTKPA_70152.4	76
ENSMUSG00000000409_Lck_DTKPA_70153.5	185
ENSMUSG00000000409_Lck_DTKPA_70154.6	170
ENSMUSG00000000409_Lck_DTKPA_70155.7	301
ENSMUSG00000000409_Lck_DTKPA_70156.8	600
ENSMUSG00000000409_Lck_DTKPA_70157.9	387
ENSMUSG00000000409_Lck_DTKPA_70158.10	250
ENSMUSG00000000411_Tssk3_DTKPA_49153.1	160
ENSMUSG00000000411_Tssk3_DTKPA_49154.2	158
ENSMUSG00000000411_Tssk3_DTKPA_49155.3	164
ENSMUSG00000000411_Tssk3_DTKPA_49156.4	243
ENSMUSG00000000411_Tssk3_DTKPA_49157.5	451
ENSMUSG00000000411_Tssk3_DTKPA_49158.6	355
ENSMUSG00000000411_Tssk3_DTKPA_49159.7	258
ENSMUSG00000000411_Tssk3_DTKPA_49160.8	462
ENSMUSG00000000411_Tssk3_DTKPA_49161.9	504
ENSMUSG00000000411_Tssk3_DTKPA_49162.10	81
ENSMUSG00000000420_Galnt1_DTKPA_184755.1	141
ENSMUSG00000000420_Galnt1_DTKPA_184756.2	87
ENSMUSG00000000420_Galnt1_DTKPA_184757.3	293
ENSMUSG00000000420_Galnt1_DTKPA_184758.4	361
ENSMUSG00000000420_Galnt1_DTKPA_184759.5	510
ENSMUSG00000000420_Galnt1_DTKPA_184760.6	523
ENSMUSG00000000420_Galnt1_DTKPA_184761.7	351
ENSMUSG00000000420_Galnt1_DTKPA_184762.8	318
ENSMUSG00000000420_Galnt1_DTKPA_184763.9	234
ENSMUSG00000000420_Galnt1_DTKPA_184764.10	505
ENSMUSG00000000530_Acvrl1_DTKPB_220924.1	9
ENSMUSG00000000560_Gabra2_DTKPB_113002.9	1
ENSMUSG00000000628_Hk2_DTKPA_207062.1	201
ENSMUSG00000000628_Hk2_DTKPA_207063.2	581
ENSMUSG00000000628_Hk2_DTKPA_207064.3	233
ENSMUSG00000000628_Hk2_DTKPA_207065.4	334
ENSMUSG00000000628_Hk2_DTKPA_207066.5	373
ENSMUSG00000000628_Hk2_DTKPA_207067.6	149
ENSMUSG00000000628_Hk2_DTKPA_207068.7	676
ENSMUSG00000000628_Hk2_DTKPA_207069.8	165
ENSMUSG00000000628_Hk2_DTKPA_207070.9	626
ENSMUSG00000000628_Hk2_DTKPA_207071.10	550
ENSMUSG00000000794_Kcnn3_DTKPA_184635.1	473
ENSMUSG00000000794_Kcnn3_DTKPA_184636.2	353
ENSMUSG00000000794_Kcnn3_DTKPA_184637.3	806
ENSMUSG00000000794_Kcnn3_DTKPA_184638.4	874
ENSMUSG00000000794_Kcnn3_DTKPA_184639.5	212
ENSMUSG00000000794_Kcnn3_DTKPA_184640.6	543
ENSMUSG00000000794_Kcnn3_DTKPA_184641.7	352
ENSMUSG00000000794_Kcnn3_DTKPA_184642.8	441
ENSMUSG00000000794_Kcnn3_DTKPA_184643.9	408
ENSMUSG00000000794_Kcnn3_DTKPA_184644.10	247
ENSMUSG00000000805_Car4_DTKPA_32394.1	273
ENSMUSG00000000805_Car4_DTKPA_32395.2	871
ENSMUSG00000000805_Car4_DTKPA_32396.3	223
ENSMUSG00000000805_Car4_DTKPA_32397.4	370
ENSMUSG00000000805_Car4_DTKPA_32398.5	252
ENSMUSG00000000805_Car4_DTKPA_32399.6	663
ENSMUSG00000000805_Car4_DTKPA_32400.7	334
ENSMUSG00000000805_Car4_DTKPA_32401.8	173
ENSMUSG00000000805_Car4_DTKPA_32402.9	473
ENSMUSG00000000805_Car4_DTKPA_32403.10	264
ENSMUSG00000000889_Dbh_DTKPB_40011.7	1
ENSMUSG00000000901_Mmp11_DTKPA_102470.1	278
ENSMUSG00000000901_Mmp11_DTKPA_102471.2	551
ENSMUSG00000000901_Mmp11_DTKPA_102472.3	911
ENSMUSG00000000901_Mmp11_DTKPA_102473.4	199
ENSMUSG00000000901_Mmp11_DTKPA_102474.5	381
ENSMUSG00000000901_Mmp11_DTKPA_102475.6	659
ENSMUSG00000000901_Mmp11_DTKPA_102476.7	476
ENSMUSG00000000901_Mmp11_DTKPA_102477.8	539
ENSMUSG00000000901_Mmp11_DTKPA_102478.9	517
ENSMUSG00000000901_Mmp11_DTKPA_102479.10	744
ENSMUSG00000000934_Top1mt_DTKPA_127156.1	403
ENSMUSG00000000934_Top1mt_DTKPA_127157.2	273
ENSMUSG00000000934_Top1mt_DTKPA_127158.3	371
ENSMUSG00000000934_Top1mt_DTKPA_127159.4	228
ENSMUSG00000000934_Top1mt_DTKPA_127160.5	637
ENSMUSG00000000934_Top1mt_DTKPA_127161.6	224
ENSMUSG00000000934_Top1mt_DTKPA_127162.7	250
ENSMUSG00000000934_Top1mt_DTKPA_127163.8	307
ENSMUSG00000000934_Top1mt_DTKPA_127164.9	446
ENSMUSG00000000934_Top1mt_DTKPA_127165.10	147
ENSMUSG00000001052_Sec24b_SPB_223999.6	25
ENSMUSG00000001138_Cnnm3_MPB_67729.6	10
ENSMUSG00000001173_Ocrl_ACOCA_178381.8	1
ENSMUSG00000001211_Agpat3_DTKPA_226181.1	554
ENSMUSG00000001211_Agpat3_DTKPA_226182.2	258
ENSMUSG00000001211_Agpat3_DTKPA_226183.3	654
ENSMUSG00000001211_Agpat3_DTKPA_226184.4	545
ENSMUSG00000001211_Agpat3_DTKPA_226185.5	446
ENSMUSG00000001211_Agpat3_DTKPA_226186.6	520
ENSMUSG00000001211_Agpat3_DTKPA_226187.7	132
ENSMUSG00000001211_Agpat3_DTKPA_226188.8	150
ENSMUSG00000001211_Agpat3_DTKPA_226189.9	408
ENSMUSG00000001211_Agpat3_DTKPA_226190.10	488
ENSMUSG00000001240_Ramp2_DTKPA_32054.1	353
ENSMUSG00000001240_Ramp2_DTKPA_32055.2	221
ENSMUSG00000001240_Ramp2_DTKPA_32056.3	137
ENSMUSG00000001240_Ramp2_DTKPA_32057.4	200
ENSMUSG00000001240_Ramp2_DTKPA_32058.5	313
ENSMUSG00000001240_Ramp2_DTKPA_32059.6	243
ENSMUSG00000001240_Ramp2_DTKPA_32060.7	129
ENSMUSG00000001240_Ramp2_DTKPA_32061.8	214
ENSMUSG00000001240_Ramp2_DTKPA_32062.9	281
ENSMUSG00000001240_Ramp2_DTKPA_32063.10	221
ENSMUSG00000001249_Hpn_DTKPA_32014.1	145
ENSMUSG00000001249_Hpn_DTKPA_32015.2	674
ENSMUSG00000001249_Hpn_DTKPA_32016.3	211
ENSMUSG00000001249_Hpn_DTKPA_32017.4	264
ENSMUSG00000001249_Hpn_DTKPA_32018.5	966
ENSMUSG00000001249_Hpn_DTKPA_32019.6	446
ENSMUSG00000001249_Hpn_DTKPA_32020.7	301
ENSMUSG00000001249_Hpn_DTKPA_32021.8	282
ENSMUSG00000001249_Hpn_DTKPA_32022.9	498
ENSMUSG00000001249_Hpn_DTKPA_32023.10	373
ENSMUSG00000001260_Gabrg1_DTKPA_201300.1	329
ENSMUSG00000001260_Gabrg1_DTKPA_201301.2	183
ENSMUSG00000001260_Gabrg1_DTKPA_201302.3	371
ENSMUSG00000001260_Gabrg1_DTKPA_201303.4	318
ENSMUSG00000001260_Gabrg1_DTKPA_201304.5	446
ENSMUSG00000001260_Gabrg1_DTKPA_201305.6	339
ENSMUSG00000001260_Gabrg1_DTKPA_201306.7	319
ENSMUSG00000001260_Gabrg1_DTKPA_201307.8	619
ENSMUSG00000001260_Gabrg1_DTKPA_201308.9	468
ENSMUSG00000001260_Gabrg1_DTKPA_201309.10	629
ENSMUSG00000001270_Ckb_DTKPA_57467.1	735
ENSMUSG00000001270_Ckb_DTKPA_57468.2	364
ENSMUSG00000001270_Ckb_DTKPA_57469.3	38
ENSMUSG00000001270_Ckb_DTKPA_57470.4	542
ENSMUSG00000001270_Ckb_DTKPA_57471.5	463
ENSMUSG00000001270_Ckb_DTKPA_57472.6	621
ENSMUSG00000001270_Ckb_DTKPA_57473.7	378
ENSMUSG00000001270_Ckb_DTKPA_57474.8	292
ENSMUSG00000001270_Ckb_DTKPA_57475.9	613
ENSMUSG00000001270_Ckb_DTKPA_57476.10	466
ENSMUSG00000001288_Rarg_DTKPA_133471.1	269
ENSMUSG00000001288_Rarg_DTKPA_133472.2	703
ENSMUSG00000001288_Rarg_DTKPA_133473.3	248
ENSMUSG00000001288_Rarg_DTKPA_133474.4	401
ENSMUSG00000001288_Rarg_DTKPA_133475.5	516
ENSMUSG00000001288_Rarg_DTKPA_133476.6	337
ENSMUSG00000001288_Rarg_DTKPA_133477.7	414
ENSMUSG00000001288_Rarg_DTKPA_133478.8	473
ENSMUSG00000001288_Rarg_DTKPA_133479.9	447
ENSMUSG00000001288_Rarg_DTKPA_133480.10	80
ENSMUSG00000001289_Pfdn5_SPB_133461.1	6
ENSMUSG00000001300_Efnb2_DTKPA_71006.1	83
ENSMUSG00000001300_Efnb2_DTKPA_71007.2	217
ENSMUSG00000001300_Efnb2_DTKPA_71008.3	185
ENSMUSG00000001300_Efnb2_DTKPA_71009.4	865
ENSMUSG00000001300_Efnb2_DTKPA_71010.5	73
ENSMUSG00000001300_Efnb2_DTKPA_71011.6	80
ENSMUSG00000001300_Efnb2_DTKPA_71012.7	181
ENSMUSG00000001300_Efnb2_DTKPA_71013.8	611
ENSMUSG00000001300_Efnb2_DTKPA_71014.9	310
ENSMUSG00000001416_Cct3_DTKPB_158407.7	1
ENSMUSG00000001493_Meox1_SPA_150708.5	1
ENSMUSG00000001630_Stk38l_DTKPA_188089.1	135
ENSMUSG00000001630_Stk38l_DTKPA_188090.2	351
ENSMUSG00000001630_Stk38l_DTKPA_188091.3	153
ENSMUSG00000001630_Stk38l_DTKPA_188092.4	315
ENSMUSG00000001630_Stk38l_DTKPA_188093.5	122
ENSMUSG00000001630_Stk38l_DTKPA_188094.6	127
ENSMUSG00000001630_Stk38l_DTKPA_188095.7	201
ENSMUSG00000001630_Stk38l_DTKPA_188096.8	311
ENSMUSG00000001630_Stk38l_DTKPA_188097.9	403
ENSMUSG00000001630_Stk38l_DTKPA_188098.10	296
ENSMUSG00000001670_Tat_DTKPA_68829.1	120
ENSMUSG00000001670_Tat_DTKPA_68830.2	313
ENSMUSG00000001670_Tat_DTKPA_68831.3	106
ENSMUSG00000001670_Tat_DTKPA_68832.4	320
ENSMUSG00000001670_Tat_DTKPA_68833.5	388
ENSMUSG00000001670_Tat_DTKPA_68834.6	178
ENSMUSG00000001670_Tat_DTKPA_68835.7	313
ENSMUSG00000001670_Tat_DTKPA_68836.8	343
ENSMUSG00000001670_Tat_DTKPA_68837.9	186
ENSMUSG00000001670_Tat_DTKPA_68838.10	426
ENSMUSG00000001707_Eef1e1_ACOCA_91937.5	1
ENSMUSG00000001729_Akt1_DTKPA_150824.1	205
ENSMUSG00000001729_Akt1_DTKPA_150825.2	522
ENSMUSG00000001729_Akt1_DTKPA_150826.3	551
ENSMUSG00000001729_Akt1_DTKPA_150827.4	600
ENSMUSG00000001729_Akt1_DTKPA_150828.5	261
ENSMUSG00000001729_Akt1_DTKPA_150829.6	421
ENSMUSG00000001729_Akt1_DTKPA_150830.7	118
ENSMUSG00000001729_Akt1_DTKPA_150831.8	439
ENSMUSG00000001729_Akt1_DTKPA_150832.9	515
ENSMUSG00000001729_Akt1_DTKPA_150833.10	214
ENSMUSG00000001774_Chordc1_SPB_147368.6	11
ENSMUSG00000001783_Rtcb_DTKPA_99663.1	36
ENSMUSG00000001783_Rtcb_DTKPA_99664.2	8
ENSMUSG00000001783_Rtcb_DTKPA_99665.3	109
ENSMUSG00000001783_Rtcb_DTKPA_99666.4	101
ENSMUSG00000001783_Rtcb_DTKPA_99667.5	110
ENSMUSG00000001783_Rtcb_DTKPA_99668.6	186
ENSMUSG00000001783_Rtcb_DTKPA_99669.7	5
ENSMUSG00000001783_Rtcb_DTKPA_99670.8	52
ENSMUSG00000001783_Rtcb_DTKPA_99671.9	25
ENSMUSG00000001783_Rtcb_DTKPA_99672.10	31
ENSMUSG00000001847_Rac1_ACOCA_98860.9	1
ENSMUSG00000001901_Kcnh6_DTKPB_139339.3	1
ENSMUSG00000001901_Kcnh6_DTKPB_139341.5	1
ENSMUSG00000001901_Kcnh6_DTKPB_139344.8	1
ENSMUSG00000001985_Grik3_DTKPA_147193.1	280
ENSMUSG00000001985_Grik3_DTKPA_147194.2	799
ENSMUSG00000001985_Grik3_DTKPA_147195.3	259
ENSMUSG00000001985_Grik3_DTKPA_147196.4	478
ENSMUSG00000001985_Grik3_DTKPA_147197.5	785
ENSMUSG00000001985_Grik3_DTKPA_147198.6	189
ENSMUSG00000001985_Grik3_DTKPA_147199.7	369
ENSMUSG00000001985_Grik3_DTKPA_147200.8	562
ENSMUSG00000001985_Grik3_DTKPA_147201.9	40
ENSMUSG00000001985_Grik3_DTKPA_147202.10	470
ENSMUSG00000002010_Idh3g_DTKPA_113612.1	166
ENSMUSG00000002010_Idh3g_DTKPA_113613.2	76
ENSMUSG00000002010_Idh3g_DTKPA_113614.3	488
ENSMUSG00000002010_Idh3g_DTKPA_113615.4	344
ENSMUSG00000002010_Idh3g_DTKPA_113616.5	146
ENSMUSG00000002010_Idh3g_DTKPA_113617.6	540
ENSMUSG00000002010_Idh3g_DTKPA_113618.7	742
ENSMUSG00000002010_Idh3g_DTKPA_113619.8	345
ENSMUSG00000002010_Idh3g_DTKPA_113620.9	77
ENSMUSG00000002010_Idh3g_DTKPA_113621.10	299
ENSMUSG00000002033_Cd3g_DTKPA_102630.1	329
ENSMUSG00000002033_Cd3g_DTKPA_102631.2	251
ENSMUSG00000002033_Cd3g_DTKPA_102632.3	370
ENSMUSG00000002033_Cd3g_DTKPA_102633.4	525
ENSMUSG00000002033_Cd3g_DTKPA_102634.5	287
ENSMUSG00000002033_Cd3g_DTKPA_102635.6	388
ENSMUSG00000002033_Cd3g_DTKPA_102636.7	194
ENSMUSG00000002033_Cd3g_DTKPA_102637.8	524
ENSMUSG00000002033_Cd3g_DTKPA_102638.9	474
ENSMUSG00000002033_Cd3g_DTKPA_102639.10	422
ENSMUSG00000002043_Trappc6a_DTKPA_88405.1	736
ENSMUSG00000002043_Trappc6a_DTKPA_88406.2	284
ENSMUSG00000002043_Trappc6a_DTKPA_88407.3	392
ENSMUSG00000002043_Trappc6a_DTKPA_88408.4	115
ENSMUSG00000002043_Trappc6a_DTKPA_88409.5	55
ENSMUSG00000002043_Trappc6a_DTKPA_88410.6	154
ENSMUSG00000002043_Trappc6a_DTKPA_88411.7	529
ENSMUSG00000002043_Trappc6a_DTKPA_88412.8	170
ENSMUSG00000002043_Trappc6a_DTKPA_88413.9	341
ENSMUSG00000002043_Trappc6a_DTKPA_88414.10	294
ENSMUSG00000002103_Acp2_DTKPA_40255.1	194
ENSMUSG00000002103_Acp2_DTKPA_40256.2	779
ENSMUSG00000002103_Acp2_DTKPA_40257.3	156
ENSMUSG00000002103_Acp2_DTKPA_40258.4	626
ENSMUSG00000002103_Acp2_DTKPA_40259.5	405
ENSMUSG00000002103_Acp2_DTKPA_40260.6	647
ENSMUSG00000002103_Acp2_DTKPA_40261.7	470
ENSMUSG00000002103_Acp2_DTKPA_40262.8	499
ENSMUSG00000002103_Acp2_DTKPA_40263.9	517
ENSMUSG00000002103_Acp2_DTKPA_40264.10	446
ENSMUSG00000002205_Vrk3_DTKPB_58168.6	1
ENSMUSG00000002205_Vrk3_DTKPB_58169.7	1
ENSMUSG00000002250_Ppard_DTKPA_83474.1	77
ENSMUSG00000002250_Ppard_DTKPA_83475.2	167
ENSMUSG00000002250_Ppard_DTKPA_83476.3	221
ENSMUSG00000002250_Ppard_DTKPA_83477.4	406
ENSMUSG00000002250_Ppard_DTKPA_83478.5	407
ENSMUSG00000002250_Ppard_DTKPA_83479.6	855
ENSMUSG00000002250_Ppard_DTKPA_83480.7	319
ENSMUSG00000002250_Ppard_DTKPA_83481.8	378
ENSMUSG00000002250_Ppard_DTKPA_83482.9	394
ENSMUSG00000002250_Ppard_DTKPA_83483.10	800
ENSMUSG00000002341_Ncan_DTKPA_10446.1	388
ENSMUSG00000002341_Ncan_DTKPA_10447.2	350
ENSMUSG00000002341_Ncan_DTKPA_10448.3	635
ENSMUSG00000002341_Ncan_DTKPA_10449.4	397
ENSMUSG00000002341_Ncan_DTKPA_10450.5	433
ENSMUSG00000002341_Ncan_DTKPA_10451.6	432
ENSMUSG00000002341_Ncan_DTKPA_10452.7	461
ENSMUSG00000002341_Ncan_DTKPA_10453.8	620
ENSMUSG00000002341_Ncan_DTKPA_10454.9	646
ENSMUSG00000002341_Ncan_DTKPA_10455.10	357
ENSMUSG00000002379_Ndufa11_DTKPA_223427.1	101
ENSMUSG00000002379_Ndufa11_DTKPA_223428.2	209
ENSMUSG00000002379_Ndufa11_DTKPA_223429.3	63
ENSMUSG00000002379_Ndufa11_DTKPA_223430.4	13
ENSMUSG00000002379_Ndufa11_DTKPA_223431.5	90
ENSMUSG00000002379_Ndufa11_DTKPA_223432.6	9
ENSMUSG00000002379_Ndufa11_DTKPA_223433.7	105
ENSMUSG00000002379_Ndufa11_DTKPA_223434.8	51
ENSMUSG00000002379_Ndufa11_DTKPA_223435.9	113
ENSMUSG00000002379_Ndufa11_DTKPA_223436.10	188
ENSMUSG00000002413_Braf_DTKPA_93707.1	407
ENSMUSG00000002413_Braf_DTKPA_93708.2	389
ENSMUSG00000002413_Braf_DTKPA_93709.3	97
ENSMUSG00000002413_Braf_DTKPA_93710.4	100
ENSMUSG00000002413_Braf_DTKPA_93711.5	612
ENSMUSG00000002413_Braf_DTKPA_93712.6	272
ENSMUSG00000002413_Braf_DTKPA_93713.7	414
ENSMUSG00000002413_Braf_DTKPA_93714.8	69
ENSMUSG00000002413_Braf_DTKPA_93715.9	208
ENSMUSG00000002413_Braf_DTKPA_93716.10	406
ENSMUSG00000002588_Pon1_DTKPA_223764.1	480
ENSMUSG00000002588_Pon1_DTKPA_223765.2	246
ENSMUSG00000002588_Pon1_DTKPA_223766.3	257
ENSMUSG00000002588_Pon1_DTKPA_223767.4	53
ENSMUSG00000002588_Pon1_DTKPA_223768.5	466
ENSMUSG00000002588_Pon1_DTKPA_223769.6	512
ENSMUSG00000002588_Pon1_DTKPA_223770.7	814
ENSMUSG00000002588_Pon1_DTKPA_223771.8	466
ENSMUSG00000002588_Pon1_DTKPA_223772.9	199
ENSMUSG00000002588_Pon1_DTKPA_223773.10	719
ENSMUSG00000002625_Akap8l_DTKPA_96815.1	404
ENSMUSG00000002625_Akap8l_DTKPA_96816.2	733
ENSMUSG00000002625_Akap8l_DTKPA_96817.3	242
ENSMUSG00000002625_Akap8l_DTKPA_96818.4	253
ENSMUSG00000002625_Akap8l_DTKPA_96819.5	716
ENSMUSG00000002625_Akap8l_DTKPA_96820.6	275
ENSMUSG00000002625_Akap8l_DTKPA_96821.7	171
ENSMUSG00000002625_Akap8l_DTKPA_96822.8	414
ENSMUSG00000002625_Akap8l_DTKPA_96823.9	398
ENSMUSG00000002625_Akap8l_DTKPA_96824.10	614
ENSMUSG00000002660_Clpp_DTKPA_214465.1	194
ENSMUSG00000002660_Clpp_DTKPA_214466.2	296
ENSMUSG00000002660_Clpp_DTKPA_214467.3	541
ENSMUSG00000002660_Clpp_DTKPA_214468.4	78
ENSMUSG00000002660_Clpp_DTKPA_214469.5	161
ENSMUSG00000002660_Clpp_DTKPA_214470.6	21
ENSMUSG00000002660_Clpp_DTKPA_214471.7	668
ENSMUSG00000002660_Clpp_DTKPA_214472.8	218
ENSMUSG00000002660_Clpp_DTKPA_214473.9	119
ENSMUSG00000002660_Clpp_DTKPA_214474.10	480
ENSMUSG00000002688_Prkd1_DTKPB_29492.1	1
ENSMUSG00000002769_Gnmt_DTKPA_167072.1	473
ENSMUSG00000002769_Gnmt_DTKPA_167073.2	291
ENSMUSG00000002769_Gnmt_DTKPA_167074.3	846
ENSMUSG00000002769_Gnmt_DTKPA_167075.4	526
ENSMUSG00000002769_Gnmt_DTKPA_167076.5	425
ENSMUSG00000002769_Gnmt_DTKPA_167077.6	250
ENSMUSG00000002769_Gnmt_DTKPA_167078.7	1021
ENSMUSG00000002769_Gnmt_DTKPA_167079.8	54
ENSMUSG00000002769_Gnmt_DTKPA_167080.9	206
ENSMUSG00000002769_Gnmt_DTKPA_167081.10	9
ENSMUSG00000002771_Grin2d_DTKPA_23782.1	296
ENSMUSG00000002771_Grin2d_DTKPA_23783.2	138
ENSMUSG00000002771_Grin2d_DTKPA_23784.3	602
ENSMUSG00000002771_Grin2d_DTKPA_23785.4	323
ENSMUSG00000002771_Grin2d_DTKPA_23786.5	745
ENSMUSG00000002771_Grin2d_DTKPA_23787.6	555
ENSMUSG00000002771_Grin2d_DTKPA_23788.7	142
ENSMUSG00000002771_Grin2d_DTKPA_23789.8	247
ENSMUSG00000002771_Grin2d_DTKPA_23790.9	427
ENSMUSG00000002771_Grin2d_DTKPA_23791.10	225
ENSMUSG00000002908_Kcnn1_DTKPA_195704.1	596
ENSMUSG00000002908_Kcnn1_DTKPA_195705.2	892
ENSMUSG00000002908_Kcnn1_DTKPA_195706.3	263
ENSMUSG00000002908_Kcnn1_DTKPA_195707.4	597
ENSMUSG00000002908_Kcnn1_DTKPA_195708.5	229
ENSMUSG00000002908_Kcnn1_DTKPA_195709.6	390
ENSMUSG00000002908_Kcnn1_DTKPA_195710.7	249
ENSMUSG00000002908_Kcnn1_DTKPA_195711.8	363
ENSMUSG00000002908_Kcnn1_DTKPA_195712.9	190
ENSMUSG00000002908_Kcnn1_DTKPA_195713.10	441
ENSMUSG00000002963_Pnkp_DTKPA_136792.1	3
ENSMUSG00000002963_Pnkp_DTKPA_136793.2	24
ENSMUSG00000002963_Pnkp_DTKPA_136795.4	54
ENSMUSG00000002963_Pnkp_DTKPA_136796.5	30
ENSMUSG00000002963_Pnkp_DTKPA_136797.6	63
ENSMUSG00000002963_Pnkp_DTKPA_136798.7	26
ENSMUSG00000002963_Pnkp_DTKPA_136799.8	170
ENSMUSG00000002963_Pnkp_DTKPA_136800.9	98
ENSMUSG00000002963_Pnkp_DTKPA_136801.10	41
ENSMUSG00000002985_Apoe_DTKPA_203949.1	362
ENSMUSG00000002985_Apoe_DTKPA_203950.2	397
ENSMUSG00000002985_Apoe_DTKPA_203951.3	823
ENSMUSG00000002985_Apoe_DTKPA_203952.4	103
ENSMUSG00000002985_Apoe_DTKPA_203953.5	267
ENSMUSG00000002985_Apoe_DTKPA_203954.6	263
ENSMUSG00000002985_Apoe_DTKPA_203955.7	474
ENSMUSG00000002985_Apoe_DTKPA_203956.8	293
ENSMUSG00000002985_Apoe_DTKPA_203957.9	1080
ENSMUSG00000002985_Apoe_DTKPA_203958.10	541
ENSMUSG00000002997_Prkar2b_DTKPA_60205.1	782
ENSMUSG00000002997_Prkar2b_DTKPA_60206.2	381
ENSMUSG00000002997_Prkar2b_DTKPA_60207.3	360
ENSMUSG00000002997_Prkar2b_DTKPA_60208.4	606
ENSMUSG00000002997_Prkar2b_DTKPA_60209.5	138
ENSMUSG00000002997_Prkar2b_DTKPA_60210.6	400
ENSMUSG00000002997_Prkar2b_DTKPA_60211.7	62
ENSMUSG00000002997_Prkar2b_DTKPA_60212.8	377
ENSMUSG00000002997_Prkar2b_DTKPA_60213.9	421
ENSMUSG00000002997_Prkar2b_DTKPA_60214.10	682
ENSMUSG00000003031_Cdkn1b_DTKPA_12515.1	627
ENSMUSG00000003031_Cdkn1b_DTKPA_12516.2	484
ENSMUSG00000003031_Cdkn1b_DTKPA_12517.3	317
ENSMUSG00000003031_Cdkn1b_DTKPA_12518.4	443
ENSMUSG00000003031_Cdkn1b_DTKPA_12519.5	1173
ENSMUSG00000003031_Cdkn1b_DTKPA_12520.6	558
ENSMUSG00000003031_Cdkn1b_DTKPA_12521.7	500
ENSMUSG00000003031_Cdkn1b_DTKPA_12522.8	244
ENSMUSG00000003031_Cdkn1b_DTKPA_12523.9	451
ENSMUSG00000003031_Cdkn1b_DTKPA_12524.10	275
ENSMUSG00000003053_Cyp2c29_DTKPA_189586.1	624
ENSMUSG00000003053_Cyp2c29_DTKPA_189587.2	235
ENSMUSG00000003053_Cyp2c29_DTKPA_189588.3	71
ENSMUSG00000003053_Cyp2c29_DTKPA_189589.4	233
ENSMUSG00000003053_Cyp2c29_DTKPA_189590.5	310
ENSMUSG00000003053_Cyp2c29_DTKPA_189591.6	423
ENSMUSG00000003053_Cyp2c29_DTKPA_189592.7	350
ENSMUSG00000003053_Cyp2c29_DTKPA_189593.8	403
ENSMUSG00000003053_Cyp2c29_DTKPA_189594.9	641
ENSMUSG00000003053_Cyp2c29_DTKPA_189595.10	304
ENSMUSG00000003099_Ppp5c_DTKPB_78949.10	1
ENSMUSG00000003269_Cyth2_DTKPA_209432.1	84
ENSMUSG00000003269_Cyth2_DTKPA_209433.2	305
ENSMUSG00000003269_Cyth2_DTKPA_209434.3	298
ENSMUSG00000003269_Cyth2_DTKPA_209435.4	389
ENSMUSG00000003269_Cyth2_DTKPA_209436.5	305
ENSMUSG00000003269_Cyth2_DTKPA_209437.6	393
ENSMUSG00000003269_Cyth2_DTKPA_209438.7	291
ENSMUSG00000003269_Cyth2_DTKPA_209439.8	438
ENSMUSG00000003269_Cyth2_DTKPA_209440.9	170
ENSMUSG00000003269_Cyth2_DTKPA_209441.10	299
ENSMUSG00000003283_Hck_DTKPA_118579.1	314
ENSMUSG00000003283_Hck_DTKPA_118580.2	239
ENSMUSG00000003283_Hck_DTKPA_118581.3	158
ENSMUSG00000003283_Hck_DTKPA_118582.4	455
ENSMUSG00000003283_Hck_DTKPA_118583.5	129
ENSMUSG00000003283_Hck_DTKPA_118584.6	639
ENSMUSG00000003283_Hck_DTKPA_118585.7	520
ENSMUSG00000003283_Hck_DTKPA_118586.8	166
ENSMUSG00000003283_Hck_DTKPA_118587.9	394
ENSMUSG00000003283_Hck_DTKPA_118588.10	37
ENSMUSG00000003345_Csnk1g2_DTKPA_166533.1	749
ENSMUSG00000003345_Csnk1g2_DTKPA_166534.2	241
ENSMUSG00000003345_Csnk1g2_DTKPA_166535.3	323
ENSMUSG00000003345_Csnk1g2_DTKPA_166536.4	242
ENSMUSG00000003345_Csnk1g2_DTKPA_166537.5	210
ENSMUSG00000003345_Csnk1g2_DTKPA_166538.6	327
ENSMUSG00000003345_Csnk1g2_DTKPA_166539.7	769
ENSMUSG00000003345_Csnk1g2_DTKPA_166540.8	414
ENSMUSG00000003345_Csnk1g2_DTKPA_166541.9	212
ENSMUSG00000003345_Csnk1g2_DTKPA_166542.10	485
ENSMUSG00000003352_Cacnb3_DTKPA_82104.1	358
ENSMUSG00000003352_Cacnb3_DTKPA_82105.2	259
ENSMUSG00000003352_Cacnb3_DTKPA_82106.3	350
ENSMUSG00000003352_Cacnb3_DTKPA_82107.4	616
ENSMUSG00000003352_Cacnb3_DTKPA_82108.5	32
ENSMUSG00000003352_Cacnb3_DTKPA_82109.6	412
ENSMUSG00000003352_Cacnb3_DTKPA_82110.7	782
ENSMUSG00000003352_Cacnb3_DTKPA_82111.8	454
ENSMUSG00000003352_Cacnb3_DTKPA_82112.9	441
ENSMUSG00000003352_Cacnb3_DTKPA_82113.10	444
ENSMUSG00000003378_Grik5_DTKPA_23442.1	213
ENSMUSG00000003378_Grik5_DTKPA_23443.2	542
ENSMUSG00000003378_Grik5_DTKPA_23444.3	426
ENSMUSG00000003378_Grik5_DTKPA_23445.4	362
ENSMUSG00000003378_Grik5_DTKPA_23446.5	257
ENSMUSG00000003378_Grik5_DTKPA_23447.6	442
ENSMUSG00000003378_Grik5_DTKPA_23448.7	486
ENSMUSG00000003378_Grik5_DTKPA_23449.8	185
ENSMUSG00000003378_Grik5_DTKPA_23450.9	667
ENSMUSG00000003378_Grik5_DTKPA_23451.10	294
ENSMUSG00000003382_Etv3_GEB_64504.5	6
ENSMUSG00000003421_Nosip_SPB_208354.4	10
ENSMUSG00000003518_Dusp3_DTKPB_112316.6	23
ENSMUSG00000003527_Dgcr14_DTKPA_28028.1	227
ENSMUSG00000003527_Dgcr14_DTKPA_28029.2	88
ENSMUSG00000003527_Dgcr14_DTKPA_28030.3	142
ENSMUSG00000003527_Dgcr14_DTKPA_28031.4	78
ENSMUSG00000003527_Dgcr14_DTKPA_28032.5	94
ENSMUSG00000003527_Dgcr14_DTKPA_28033.6	56
ENSMUSG00000003527_Dgcr14_DTKPA_28034.7	48
ENSMUSG00000003527_Dgcr14_DTKPA_28035.8	65
ENSMUSG00000003527_Dgcr14_DTKPA_28036.9	445
ENSMUSG00000003527_Dgcr14_DTKPA_28037.10	279
ENSMUSG00000003534_Ddr1_DTKPA_171556.1	481
ENSMUSG00000003534_Ddr1_DTKPA_171557.2	240
ENSMUSG00000003534_Ddr1_DTKPA_171558.3	643
ENSMUSG00000003534_Ddr1_DTKPA_171559.4	369
ENSMUSG00000003534_Ddr1_DTKPA_171560.5	450
ENSMUSG00000003534_Ddr1_DTKPA_171561.6	431
ENSMUSG00000003534_Ddr1_DTKPA_171562.7	159
ENSMUSG00000003534_Ddr1_DTKPA_171563.8	482
ENSMUSG00000003534_Ddr1_DTKPA_171564.9	355
ENSMUSG00000003534_Ddr1_DTKPA_171565.10	332
ENSMUSG00000003585_Sec14l2_DTKPA_189346.1	163
ENSMUSG00000003585_Sec14l2_DTKPA_189347.2	303
ENSMUSG00000003585_Sec14l2_DTKPA_189348.3	903
ENSMUSG00000003585_Sec14l2_DTKPA_189349.4	454
ENSMUSG00000003585_Sec14l2_DTKPA_189350.5	343
ENSMUSG00000003585_Sec14l2_DTKPA_189351.6	306
ENSMUSG00000003585_Sec14l2_DTKPA_189352.7	222
ENSMUSG00000003585_Sec14l2_DTKPA_189353.8	776
ENSMUSG00000003585_Sec14l2_DTKPA_189354.9	248
ENSMUSG00000003585_Sec14l2_DTKPA_189355.10	481
ENSMUSG00000003623_Crot_DTKPB_206565.2	1
ENSMUSG00000003752_Itpkc_DTKPA_111010.1	633
ENSMUSG00000003752_Itpkc_DTKPA_111011.2	534
ENSMUSG00000003752_Itpkc_DTKPA_111012.3	332
ENSMUSG00000003752_Itpkc_DTKPA_111013.4	463
ENSMUSG00000003752_Itpkc_DTKPA_111014.5	326
ENSMUSG00000003752_Itpkc_DTKPA_111015.6	408
ENSMUSG00000003752_Itpkc_DTKPA_111016.7	395
ENSMUSG00000003752_Itpkc_DTKPA_111017.8	426
ENSMUSG00000003752_Itpkc_DTKPA_111018.9	439
ENSMUSG00000003752_Itpkc_DTKPA_111019.10	492
ENSMUSG00000003809_Gcdh_DTKPA_59808.1	239
ENSMUSG00000003809_Gcdh_DTKPA_59809.2	464
ENSMUSG00000003809_Gcdh_DTKPA_59810.3	178
ENSMUSG00000003809_Gcdh_DTKPA_59811.4	80
ENSMUSG00000003809_Gcdh_DTKPA_59812.5	446
ENSMUSG00000003809_Gcdh_DTKPA_59813.6	651
ENSMUSG00000003809_Gcdh_DTKPA_59814.7	96
ENSMUSG00000003809_Gcdh_DTKPA_59815.8	352
ENSMUSG00000003809_Gcdh_DTKPA_59816.9	382
ENSMUSG00000003809_Gcdh_DTKPA_59817.10	392
ENSMUSG00000003810_Mast2_DTKPA_144777.1	1027
ENSMUSG00000003810_Mast2_DTKPA_144778.2	163
ENSMUSG00000003810_Mast2_DTKPA_144779.3	180
ENSMUSG00000003810_Mast2_DTKPA_144780.4	213
ENSMUSG00000003810_Mast2_DTKPA_144781.5	278
ENSMUSG00000003810_Mast2_DTKPA_144782.6	514
ENSMUSG00000003810_Mast2_DTKPA_144783.7	369
ENSMUSG00000003810_Mast2_DTKPA_144784.8	341
ENSMUSG00000003810_Mast2_DTKPA_144785.9	152
ENSMUSG00000003810_Mast2_DTKPA_144786.10	294
ENSMUSG00000003849_Nqo1_DTKPA_177814.1	446
ENSMUSG00000003849_Nqo1_DTKPA_177815.2	229
ENSMUSG00000003849_Nqo1_DTKPA_177816.3	307
ENSMUSG00000003849_Nqo1_DTKPA_177817.4	322
ENSMUSG00000003849_Nqo1_DTKPA_177818.5	228
ENSMUSG00000003849_Nqo1_DTKPA_177819.6	684
ENSMUSG00000003849_Nqo1_DTKPA_177820.7	358
ENSMUSG00000003849_Nqo1_DTKPA_177821.8	217
ENSMUSG00000003849_Nqo1_DTKPA_177822.9	284
ENSMUSG00000003849_Nqo1_DTKPA_177823.10	421
ENSMUSG00000003863_Ppfia3_DTKPA_118439.1	187
ENSMUSG00000003863_Ppfia3_DTKPA_118440.2	326
ENSMUSG00000003863_Ppfia3_DTKPA_118441.3	497
ENSMUSG00000003863_Ppfia3_DTKPA_118442.4	207
ENSMUSG00000003863_Ppfia3_DTKPA_118443.5	384
ENSMUSG00000003863_Ppfia3_DTKPA_118444.6	357
ENSMUSG00000003863_Ppfia3_DTKPA_118445.7	497
ENSMUSG00000003863_Ppfia3_DTKPA_118446.8	579
ENSMUSG00000003863_Ppfia3_DTKPA_118447.9	507
ENSMUSG00000003863_Ppfia3_DTKPA_118448.10	321
ENSMUSG00000004070_Hmox2_DTKPA_20292.1	58
ENSMUSG00000004070_Hmox2_DTKPA_20293.2	311
ENSMUSG00000004070_Hmox2_DTKPA_20294.3	181
ENSMUSG00000004070_Hmox2_DTKPA_20295.4	619
ENSMUSG00000004070_Hmox2_DTKPA_20296.5	124
ENSMUSG00000004070_Hmox2_DTKPA_20297.6	484
ENSMUSG00000004070_Hmox2_DTKPA_20298.7	275
ENSMUSG00000004070_Hmox2_DTKPA_20299.8	436
ENSMUSG00000004070_Hmox2_DTKPA_20300.9	320
ENSMUSG00000004070_Hmox2_DTKPA_20301.10	313
ENSMUSG00000004113_Cacna1b_DTKPA_84334.1	313
ENSMUSG00000004113_Cacna1b_DTKPA_84335.2	626
ENSMUSG00000004113_Cacna1b_DTKPA_84336.3	401
ENSMUSG00000004113_Cacna1b_DTKPA_84337.4	68
ENSMUSG00000004113_Cacna1b_DTKPA_84338.5	360
ENSMUSG00000004113_Cacna1b_DTKPA_84339.6	371
ENSMUSG00000004113_Cacna1b_DTKPA_84340.7	376
ENSMUSG00000004113_Cacna1b_DTKPA_84341.8	236
ENSMUSG00000004113_Cacna1b_DTKPA_84342.9	505
ENSMUSG00000004113_Cacna1b_DTKPA_84343.10	190
ENSMUSG00000004221_Ikbkg_DTKPA_212106.1	253
ENSMUSG00000004221_Ikbkg_DTKPA_212107.2	22
ENSMUSG00000004221_Ikbkg_DTKPA_212108.3	68
ENSMUSG00000004221_Ikbkg_DTKPA_212109.4	221
ENSMUSG00000004221_Ikbkg_DTKPA_212111.6	6
ENSMUSG00000004221_Ikbkg_DTKPA_212113.8	4
ENSMUSG00000004221_Ikbkg_DTKPA_212114.9	128
ENSMUSG00000004221_Ikbkg_DTKPA_212115.10	37
ENSMUSG00000004266_Ptpn6_DTKPA_102510.1	614
ENSMUSG00000004266_Ptpn6_DTKPA_102511.2	718
ENSMUSG00000004266_Ptpn6_DTKPA_102512.3	511
ENSMUSG00000004266_Ptpn6_DTKPA_102513.4	666
ENSMUSG00000004266_Ptpn6_DTKPA_102514.5	804
ENSMUSG00000004266_Ptpn6_DTKPA_102515.6	344
ENSMUSG00000004266_Ptpn6_DTKPA_102516.7	495
ENSMUSG00000004266_Ptpn6_DTKPA_102517.8	527
ENSMUSG00000004266_Ptpn6_DTKPA_102518.9	1631
ENSMUSG00000004266_Ptpn6_DTKPA_102519.10	358
ENSMUSG00000004341_Gpx6_DTKPA_223249.1	276
ENSMUSG00000004341_Gpx6_DTKPA_223250.2	200
ENSMUSG00000004341_Gpx6_DTKPA_223251.3	140
ENSMUSG00000004341_Gpx6_DTKPA_223252.4	15
ENSMUSG00000004341_Gpx6_DTKPA_223253.5	369
ENSMUSG00000004341_Gpx6_DTKPA_223254.6	587
ENSMUSG00000004341_Gpx6_DTKPA_223255.7	294
ENSMUSG00000004341_Gpx6_DTKPA_223256.8	143
ENSMUSG00000004341_Gpx6_DTKPA_223257.9	282
ENSMUSG00000004341_Gpx6_DTKPA_223258.10	445
ENSMUSG00000004567_Mcoln1_SPB_155863.3	13
ENSMUSG00000004591_Pkn2_DTKPA_45225.1	367
ENSMUSG00000004591_Pkn2_DTKPA_45226.2	227
ENSMUSG00000004591_Pkn2_DTKPA_45227.3	524
ENSMUSG00000004591_Pkn2_DTKPA_45228.4	540
ENSMUSG00000004591_Pkn2_DTKPA_45229.5	220
ENSMUSG00000004591_Pkn2_DTKPA_45230.6	909
ENSMUSG00000004591_Pkn2_DTKPA_45231.7	206
ENSMUSG00000004591_Pkn2_DTKPA_45232.8	223
ENSMUSG00000004591_Pkn2_DTKPA_45233.9	223
ENSMUSG00000004591_Pkn2_DTKPA_45234.10	287
ENSMUSG00000004654_Ghrhr_DTKPA_48373.1	538
ENSMUSG00000004654_Ghrhr_DTKPA_48374.2	640
ENSMUSG00000004654_Ghrhr_DTKPA_48375.3	408
ENSMUSG00000004654_Ghrhr_DTKPA_48376.4	225
ENSMUSG00000004654_Ghrhr_DTKPA_48377.5	216
ENSMUSG00000004654_Ghrhr_DTKPA_48378.6	350
ENSMUSG00000004654_Ghrhr_DTKPA_48379.7	536
ENSMUSG00000004654_Ghrhr_DTKPA_48380.8	384
ENSMUSG00000004654_Ghrhr_DTKPA_48381.9	230
ENSMUSG00000004654_Ghrhr_DTKPA_48382.10	266
ENSMUSG00000004768_Rab23_SPB_41989.7	7
ENSMUSG00000005034_Prkacb_DTKPB_222997.10	1
ENSMUSG00000005102_Eif2ak4_DTKPA_10006.1	66
ENSMUSG00000005102_Eif2ak4_DTKPA_10007.2	1348
ENSMUSG00000005102_Eif2ak4_DTKPA_10008.3	304
ENSMUSG00000005102_Eif2ak4_DTKPA_10009.4	93
ENSMUSG00000005102_Eif2ak4_DTKPA_10010.5	445
ENSMUSG00000005102_Eif2ak4_DTKPA_10011.6	80
ENSMUSG00000005102_Eif2ak4_DTKPA_10012.7	114
ENSMUSG00000005102_Eif2ak4_DTKPA_10013.8	17
ENSMUSG00000005102_Eif2ak4_DTKPA_10014.9	44
ENSMUSG00000005102_Eif2ak4_DTKPA_10015.10	437
ENSMUSG00000005251_Ripk4_DTKPA_166173.1	501
ENSMUSG00000005251_Ripk4_DTKPA_166174.2	452
ENSMUSG00000005251_Ripk4_DTKPA_166175.3	882
ENSMUSG00000005251_Ripk4_DTKPA_166176.4	315
ENSMUSG00000005251_Ripk4_DTKPA_166177.5	362
ENSMUSG00000005251_Ripk4_DTKPA_166178.6	434
ENSMUSG00000005251_Ripk4_DTKPA_166179.7	403
ENSMUSG00000005251_Ripk4_DTKPA_166180.8	171
ENSMUSG00000005251_Ripk4_DTKPA_166181.9	222
ENSMUSG00000005251_Ripk4_DTKPA_166182.10	220
ENSMUSG00000005268_Prlr_DTKPA_23042.1	877
ENSMUSG00000005268_Prlr_DTKPA_23043.2	364
ENSMUSG00000005268_Prlr_DTKPA_23044.3	438
ENSMUSG00000005268_Prlr_DTKPA_23045.4	362
ENSMUSG00000005268_Prlr_DTKPA_23046.5	627
ENSMUSG00000005268_Prlr_DTKPA_23047.6	335
ENSMUSG00000005268_Prlr_DTKPA_23048.7	268
ENSMUSG00000005268_Prlr_DTKPA_23049.8	345
ENSMUSG00000005268_Prlr_DTKPA_23050.9	253
ENSMUSG00000005268_Prlr_DTKPA_23051.10	226
ENSMUSG00000005320_Fgfr4_DTKPB_189039.4	1
ENSMUSG00000005339_Fcer1a_DTKPA_104210.1	179
ENSMUSG00000005339_Fcer1a_DTKPA_104211.2	805
ENSMUSG00000005339_Fcer1a_DTKPA_104212.3	670
ENSMUSG00000005339_Fcer1a_DTKPA_104213.4	597
ENSMUSG00000005339_Fcer1a_DTKPA_104214.5	499
ENSMUSG00000005339_Fcer1a_DTKPA_104215.6	367
ENSMUSG00000005339_Fcer1a_DTKPA_104216.7	338
ENSMUSG00000005339_Fcer1a_DTKPA_104217.8	272
ENSMUSG00000005339_Fcer1a_DTKPA_104218.9	336
ENSMUSG00000005339_Fcer1a_DTKPA_104219.10	12
ENSMUSG00000005397_Nid1_DTKPA_37187.1	280
ENSMUSG00000005397_Nid1_DTKPA_37188.2	518
ENSMUSG00000005397_Nid1_DTKPA_37189.3	394
ENSMUSG00000005397_Nid1_DTKPA_37190.4	373
ENSMUSG00000005397_Nid1_DTKPA_37191.5	836
ENSMUSG00000005397_Nid1_DTKPA_37192.6	461
ENSMUSG00000005397_Nid1_DTKPA_37193.7	551
ENSMUSG00000005397_Nid1_DTKPA_37194.8	233
ENSMUSG00000005397_Nid1_DTKPA_37195.9	301
ENSMUSG00000005397_Nid1_DTKPA_37196.10	474
ENSMUSG00000005469_Prkaca_DTKPB_8918.3	1
ENSMUSG00000005505_Kbtbd4_SPB_163860.10	16
ENSMUSG00000005514_Por_DTKPA_132651.1	98
ENSMUSG00000005514_Por_DTKPA_132652.2	180
ENSMUSG00000005514_Por_DTKPA_132653.3	269
ENSMUSG00000005514_Por_DTKPA_132654.4	295
ENSMUSG00000005514_Por_DTKPA_132655.5	944
ENSMUSG00000005514_Por_DTKPA_132656.6	507
ENSMUSG00000005514_Por_DTKPA_132657.7	506
ENSMUSG00000005514_Por_DTKPA_132658.8	153
ENSMUSG00000005514_Por_DTKPA_132659.9	300
ENSMUSG00000005514_Por_DTKPA_132660.10	230
ENSMUSG00000005533_Igf1r_DTKPA_73317.1	345
ENSMUSG00000005533_Igf1r_DTKPA_73318.2	424
ENSMUSG00000005533_Igf1r_DTKPA_73319.3	332
ENSMUSG00000005533_Igf1r_DTKPA_73320.4	165
ENSMUSG00000005533_Igf1r_DTKPA_73321.5	333
ENSMUSG00000005533_Igf1r_DTKPA_73322.6	590
ENSMUSG00000005533_Igf1r_DTKPA_73323.7	306
ENSMUSG00000005533_Igf1r_DTKPA_73324.8	403
ENSMUSG00000005533_Igf1r_DTKPA_73325.9	378
ENSMUSG00000005533_Igf1r_DTKPA_73326.10	454
ENSMUSG00000005534_Insr_DTKPA_73297.1	288
ENSMUSG00000005534_Insr_DTKPA_73298.2	518
ENSMUSG00000005534_Insr_DTKPA_73299.3	227
ENSMUSG00000005534_Insr_DTKPA_73300.4	470
ENSMUSG00000005534_Insr_DTKPA_73301.5	380
ENSMUSG00000005534_Insr_DTKPA_73302.6	223
ENSMUSG00000005534_Insr_DTKPA_73303.7	499
ENSMUSG00000005534_Insr_DTKPA_73304.8	228
ENSMUSG00000005534_Insr_DTKPA_73305.9	572
ENSMUSG00000005534_Insr_DTKPA_73306.10	118
ENSMUSG00000005615_Pcyt1a_DTKPA_3744.1	126
ENSMUSG00000005615_Pcyt1a_DTKPA_3745.2	97
ENSMUSG00000005615_Pcyt1a_DTKPA_3746.3	755
ENSMUSG00000005615_Pcyt1a_DTKPA_3747.4	265
ENSMUSG00000005615_Pcyt1a_DTKPA_3749.6	81
ENSMUSG00000005615_Pcyt1a_DTKPA_3751.8	40
ENSMUSG00000005615_Pcyt1a_DTKPA_3752.9	12
ENSMUSG00000005615_Pcyt1a_DTKPA_3753.10	66
ENSMUSG00000005667_Mthfd2_DTKPA_206343.1	26
ENSMUSG00000005667_Mthfd2_DTKPA_206344.2	335
ENSMUSG00000005667_Mthfd2_DTKPA_206345.3	144
ENSMUSG00000005667_Mthfd2_DTKPA_206346.4	698
ENSMUSG00000005667_Mthfd2_DTKPA_206347.5	125
ENSMUSG00000005667_Mthfd2_DTKPA_206349.7	13
ENSMUSG00000005667_Mthfd2_DTKPA_206350.8	47
ENSMUSG00000005667_Mthfd2_DTKPA_206351.9	51
ENSMUSG00000005667_Mthfd2_DTKPA_206352.10	14
ENSMUSG00000005672_Kit_DTKPB_62212.2	17
ENSMUSG00000005672_Kit_DTKPB_62220.10	1
ENSMUSG00000005683_Cs_DTKPA_155231.1	34
ENSMUSG00000005683_Cs_DTKPA_155232.2	557
ENSMUSG00000005683_Cs_DTKPA_155233.3	123
ENSMUSG00000005683_Cs_DTKPA_155234.4	175
ENSMUSG00000005683_Cs_DTKPA_155235.5	394
ENSMUSG00000005683_Cs_DTKPA_155236.6	103
ENSMUSG00000005683_Cs_DTKPA_155237.7	340
ENSMUSG00000005683_Cs_DTKPA_155238.8	211
ENSMUSG00000005683_Cs_DTKPA_155239.9	83
ENSMUSG00000005683_Cs_DTKPA_155240.10	113
ENSMUSG00000005699_Pard6a_ACOCA_12143.8	62
ENSMUSG00000005763_Cd247_DTKPB_26369.4	1
ENSMUSG00000005800_Mmp8_DTKPA_53360.1	193
ENSMUSG00000005800_Mmp8_DTKPA_53361.2	238
ENSMUSG00000005800_Mmp8_DTKPA_53362.3	499
ENSMUSG00000005800_Mmp8_DTKPA_53363.4	366
ENSMUSG00000005800_Mmp8_DTKPA_53364.5	825
ENSMUSG00000005800_Mmp8_DTKPA_53365.6	307
ENSMUSG00000005800_Mmp8_DTKPA_53366.7	399
ENSMUSG00000005800_Mmp8_DTKPA_53367.8	307
ENSMUSG00000005800_Mmp8_DTKPA_53368.9	429
ENSMUSG00000005800_Mmp8_DTKPA_53369.10	619
ENSMUSG00000005813_Metap1_DTKPA_138568.1	124
ENSMUSG00000005813_Metap1_DTKPA_138569.2	13
ENSMUSG00000005813_Metap1_DTKPA_138570.3	32
ENSMUSG00000005813_Metap1_DTKPA_138571.4	295
ENSMUSG00000005813_Metap1_DTKPA_138572.5	11
ENSMUSG00000005813_Metap1_DTKPA_138573.6	189
ENSMUSG00000005813_Metap1_DTKPA_138574.7	308
ENSMUSG00000005813_Metap1_DTKPA_138575.8	138
ENSMUSG00000005813_Metap1_DTKPA_138576.9	96
ENSMUSG00000005813_Metap1_DTKPA_138577.10	30
ENSMUSG00000005899_Smpd4_DTKPA_129780.1	486
ENSMUSG00000005899_Smpd4_DTKPA_129781.2	79
ENSMUSG00000005899_Smpd4_DTKPA_129782.3	117
ENSMUSG00000005899_Smpd4_DTKPA_129783.4	402
ENSMUSG00000005899_Smpd4_DTKPA_129784.5	610
ENSMUSG00000005899_Smpd4_DTKPA_129785.6	409
ENSMUSG00000005899_Smpd4_DTKPA_129786.7	204
ENSMUSG00000005899_Smpd4_DTKPA_129787.8	495
ENSMUSG00000005899_Smpd4_DTKPA_129788.9	64
ENSMUSG00000005899_Smpd4_DTKPA_129789.10	208
ENSMUSG00000005950_P2rx5_MPB_102602.3	11
ENSMUSG00000005951_Shpk_DTKPA_17435.1	645
ENSMUSG00000005951_Shpk_DTKPA_17436.2	369
ENSMUSG00000005951_Shpk_DTKPA_17437.3	317
ENSMUSG00000005951_Shpk_DTKPA_17438.4	405
ENSMUSG00000005951_Shpk_DTKPA_17439.5	705
ENSMUSG00000005951_Shpk_DTKPA_17440.6	638
ENSMUSG00000005951_Shpk_DTKPA_17441.7	169
ENSMUSG00000005951_Shpk_DTKPA_17442.8	187
ENSMUSG00000005951_Shpk_DTKPA_17443.9	950
ENSMUSG00000005951_Shpk_DTKPA_17444.10	565
ENSMUSG00000005952_Trpv1_DTKPB_102582.3	1
ENSMUSG00000005958_Ephb3_DTKPA_17415.1	654
ENSMUSG00000005958_Ephb3_DTKPA_17416.2	412
ENSMUSG00000005958_Ephb3_DTKPA_17417.3	173
ENSMUSG00000005958_Ephb3_DTKPA_17418.4	549
ENSMUSG00000005958_Ephb3_DTKPA_17419.5	738
ENSMUSG00000005958_Ephb3_DTKPA_17420.6	354
ENSMUSG00000005958_Ephb3_DTKPA_17421.7	348
ENSMUSG00000005958_Ephb3_DTKPA_17422.8	250
ENSMUSG00000005958_Ephb3_DTKPA_17423.9	531
ENSMUSG00000005958_Ephb3_DTKPA_17424.10	411
ENSMUSG00000005980_Dnase1_DTKPA_203749.1	414
ENSMUSG00000005980_Dnase1_DTKPA_203750.2	210
ENSMUSG00000005980_Dnase1_DTKPA_203751.3	74
ENSMUSG00000005980_Dnase1_DTKPA_203752.4	460
ENSMUSG00000005980_Dnase1_DTKPA_203753.5	224
ENSMUSG00000005980_Dnase1_DTKPA_203754.6	324
ENSMUSG00000005980_Dnase1_DTKPA_203755.7	425
ENSMUSG00000005980_Dnase1_DTKPA_203756.8	357
ENSMUSG00000005980_Dnase1_DTKPA_203757.9	533
ENSMUSG00000005980_Dnase1_DTKPA_203758.10	420
ENSMUSG00000006154_Eps8l1_DTKPA_169898.1	682
ENSMUSG00000006154_Eps8l1_DTKPA_169899.2	346
ENSMUSG00000006154_Eps8l1_DTKPA_169900.3	406
ENSMUSG00000006154_Eps8l1_DTKPA_169901.4	382
ENSMUSG00000006154_Eps8l1_DTKPA_169902.5	958
ENSMUSG00000006154_Eps8l1_DTKPA_169903.6	264
ENSMUSG00000006154_Eps8l1_DTKPA_169904.7	389
ENSMUSG00000006154_Eps8l1_DTKPA_169905.8	176
ENSMUSG00000006154_Eps8l1_DTKPA_169906.9	273
ENSMUSG00000006154_Eps8l1_DTKPA_169907.10	321
ENSMUSG00000006215_Zbtb17_ACOCB_32044.1	500
ENSMUSG00000006218_Fam131c_SPB_32009.6	11
ENSMUSG00000006235_Epor_DTKPB_90849.7	7
ENSMUSG00000006273_Atp6v1b2_DTKPA_208861.1	204
ENSMUSG00000006273_Atp6v1b2_DTKPA_208862.2	67
ENSMUSG00000006273_Atp6v1b2_DTKPA_208863.3	98
ENSMUSG00000006273_Atp6v1b2_DTKPA_208864.4	278
ENSMUSG00000006273_Atp6v1b2_DTKPA_208865.5	155
ENSMUSG00000006273_Atp6v1b2_DTKPA_208867.7	24
ENSMUSG00000006273_Atp6v1b2_DTKPA_208869.9	11
ENSMUSG00000006273_Atp6v1b2_DTKPA_208870.10	95
ENSMUSG00000006304_Arpc2_DTKPB_186840.2	1
ENSMUSG00000006494_Pdk1_DTKPA_85361.1	713
ENSMUSG00000006494_Pdk1_DTKPA_85362.2	511
ENSMUSG00000006494_Pdk1_DTKPA_85363.3	690
ENSMUSG00000006494_Pdk1_DTKPA_85364.4	638
ENSMUSG00000006494_Pdk1_DTKPA_85365.5	282
ENSMUSG00000006494_Pdk1_DTKPA_85366.6	311
ENSMUSG00000006494_Pdk1_DTKPA_85367.7	271
ENSMUSG00000006494_Pdk1_DTKPA_85368.8	429
ENSMUSG00000006494_Pdk1_DTKPA_85369.9	454
ENSMUSG00000006494_Pdk1_DTKPA_85370.10	153
ENSMUSG00000006542_Prkag3_DTKPA_129545.1	255
ENSMUSG00000006542_Prkag3_DTKPA_129546.2	270
ENSMUSG00000006542_Prkag3_DTKPA_129547.3	188
ENSMUSG00000006542_Prkag3_DTKPA_129548.4	508
ENSMUSG00000006542_Prkag3_DTKPA_129549.5	211
ENSMUSG00000006542_Prkag3_DTKPA_129550.6	82
ENSMUSG00000006542_Prkag3_DTKPA_129551.7	437
ENSMUSG00000006542_Prkag3_DTKPA_129552.8	288
ENSMUSG00000006542_Prkag3_DTKPA_129553.9	322
ENSMUSG00000006542_Prkag3_DTKPA_129554.10	156
ENSMUSG00000006589_Aprt_DTKPA_71162.1	301
ENSMUSG00000006589_Aprt_DTKPA_71163.2	164
ENSMUSG00000006589_Aprt_DTKPA_71164.3	112
ENSMUSG00000006589_Aprt_DTKPA_71165.4	922
ENSMUSG00000006589_Aprt_DTKPA_71166.5	109
ENSMUSG00000006589_Aprt_DTKPA_71167.6	23
ENSMUSG00000006589_Aprt_DTKPA_71168.7	114
ENSMUSG00000006589_Aprt_DTKPA_71169.8	261
ENSMUSG00000006589_Aprt_DTKPA_71170.9	202
ENSMUSG00000006589_Aprt_DTKPA_71171.10	624
ENSMUSG00000006641_Slc5a6_DTKPA_147733.1	207
ENSMUSG00000006641_Slc5a6_DTKPA_147734.2	75
ENSMUSG00000006641_Slc5a6_DTKPA_147735.3	532
ENSMUSG00000006641_Slc5a6_DTKPA_147736.4	522
ENSMUSG00000006641_Slc5a6_DTKPA_147737.5	377
ENSMUSG00000006641_Slc5a6_DTKPA_147738.6	66
ENSMUSG00000006641_Slc5a6_DTKPA_147739.7	368
ENSMUSG00000006641_Slc5a6_DTKPA_147740.8	414
ENSMUSG00000006641_Slc5a6_DTKPA_147741.9	107
ENSMUSG00000006641_Slc5a6_DTKPA_147742.10	489
ENSMUSG00000006717_Acot13_DTKPA_192305.1	471
ENSMUSG00000006717_Acot13_DTKPA_192306.2	610
ENSMUSG00000006717_Acot13_DTKPA_192307.3	590
ENSMUSG00000006717_Acot13_DTKPA_192308.4	559
ENSMUSG00000006717_Acot13_DTKPA_192309.5	345
ENSMUSG00000006717_Acot13_DTKPA_192310.6	286
ENSMUSG00000006717_Acot13_DTKPA_192311.7	379
ENSMUSG00000006717_Acot13_DTKPA_192312.8	716
ENSMUSG00000006717_Acot13_DTKPA_192313.9	470
ENSMUSG00000006717_Acot13_DTKPA_192314.10	56
ENSMUSG00000006728_Cdk4_DTKPA_48533.1	65
ENSMUSG00000006728_Cdk4_DTKPA_48534.2	38
ENSMUSG00000006728_Cdk4_DTKPA_48535.3	58
ENSMUSG00000006728_Cdk4_DTKPA_48536.4	20
ENSMUSG00000006728_Cdk4_DTKPA_48537.5	140
ENSMUSG00000006728_Cdk4_DTKPA_48538.6	61
ENSMUSG00000006728_Cdk4_DTKPA_48539.7	9
ENSMUSG00000006728_Cdk4_DTKPA_48540.8	157
ENSMUSG00000006728_Cdk4_DTKPA_48541.9	42
ENSMUSG00000006728_Cdk4_DTKPA_48542.10	73
ENSMUSG00000006740_Kif5b_DTKPA_217216.1	467
ENSMUSG00000006740_Kif5b_DTKPA_217217.2	224
ENSMUSG00000006740_Kif5b_DTKPA_217218.3	528
ENSMUSG00000006740_Kif5b_DTKPA_217219.4	559
ENSMUSG00000006740_Kif5b_DTKPA_217221.6	302
ENSMUSG00000006740_Kif5b_DTKPA_217222.7	215
ENSMUSG00000006740_Kif5b_DTKPA_217223.8	347
ENSMUSG00000006740_Kif5b_DTKPA_217224.9	340
ENSMUSG00000006740_Kif5b_DTKPA_217225.10	271
ENSMUSG00000007039_Ddah2_DTKPA_99329.1	281
ENSMUSG00000007039_Ddah2_DTKPA_99330.2	253
ENSMUSG00000007039_Ddah2_DTKPA_99331.3	757
ENSMUSG00000007039_Ddah2_DTKPA_99332.4	447
ENSMUSG00000007039_Ddah2_DTKPA_99333.5	167
ENSMUSG00000007039_Ddah2_DTKPA_99334.6	423
ENSMUSG00000007039_Ddah2_DTKPA_99335.7	378
ENSMUSG00000007039_Ddah2_DTKPA_99336.8	222
ENSMUSG00000007039_Ddah2_DTKPA_99337.9	458
ENSMUSG00000007039_Ddah2_DTKPA_99338.10	304
ENSMUSG00000007458_M6pr_DTKPA_126322.1	93
ENSMUSG00000007458_M6pr_DTKPA_126324.3	105
ENSMUSG00000007458_M6pr_DTKPA_126325.4	22
ENSMUSG00000007458_M6pr_DTKPA_126326.5	17
ENSMUSG00000007458_M6pr_DTKPA_126327.6	148
ENSMUSG00000007458_M6pr_DTKPA_126328.7	115
ENSMUSG00000007458_M6pr_DTKPA_126329.8	191
ENSMUSG00000007458_M6pr_DTKPA_126330.9	124
ENSMUSG00000007458_M6pr_DTKPA_126331.10	193
ENSMUSG00000007564_Ppp2r1a_DTKPA_31662.1	6
ENSMUSG00000007564_Ppp2r1a_DTKPA_31663.2	7
ENSMUSG00000007564_Ppp2r1a_DTKPA_31664.3	196
ENSMUSG00000007564_Ppp2r1a_DTKPA_31665.4	8
ENSMUSG00000007564_Ppp2r1a_DTKPA_31666.5	36
ENSMUSG00000007564_Ppp2r1a_DTKPA_31667.6	26
ENSMUSG00000007564_Ppp2r1a_DTKPA_31669.8	333
ENSMUSG00000007564_Ppp2r1a_DTKPA_31670.9	51
ENSMUSG00000007564_Ppp2r1a_DTKPA_31671.10	24
ENSMUSG00000007589_Tinf2_DTKPA_73918.2	2
ENSMUSG00000007589_Tinf2_DTKPA_73920.4	36
ENSMUSG00000007589_Tinf2_DTKPA_73923.7	35
ENSMUSG00000007589_Tinf2_DTKPA_73925.9	5
ENSMUSG00000007589_Tinf2_DTKPA_73926.10	16
ENSMUSG00000007591_Tssk4_DTKPB_217473.8	1
ENSMUSG00000007653_Gabrb2_DTKPA_136378.1	166
ENSMUSG00000007653_Gabrb2_DTKPA_136379.2	11
ENSMUSG00000007653_Gabrb2_DTKPA_136380.3	391
ENSMUSG00000007653_Gabrb2_DTKPA_136381.4	269
ENSMUSG00000007653_Gabrb2_DTKPA_136382.5	457
ENSMUSG00000007653_Gabrb2_DTKPA_136383.6	311
ENSMUSG00000007653_Gabrb2_DTKPA_136384.7	539
ENSMUSG00000007653_Gabrb2_DTKPA_136385.8	314
ENSMUSG00000007653_Gabrb2_DTKPA_136386.9	348
ENSMUSG00000007653_Gabrb2_DTKPA_136387.10	463
ENSMUSG00000007891_Ctsd_ACOCA_208945.5	1
ENSMUSG00000008226_Scrn3_SPB_82736.3	24
ENSMUSG00000008435_Rdh13_DTKPA_28326.1	552
ENSMUSG00000008435_Rdh13_DTKPA_28327.2	519
ENSMUSG00000008435_Rdh13_DTKPA_28328.3	88
ENSMUSG00000008435_Rdh13_DTKPA_28329.4	460
ENSMUSG00000008435_Rdh13_DTKPA_28330.5	492
ENSMUSG00000008435_Rdh13_DTKPA_28331.6	505
ENSMUSG00000008435_Rdh13_DTKPA_28332.7	357
ENSMUSG00000008435_Rdh13_DTKPA_28333.8	162
ENSMUSG00000008435_Rdh13_DTKPA_28334.9	465
ENSMUSG00000008435_Rdh13_DTKPA_28335.10	706
ENSMUSG00000008475_Arpc5_DTKPA_138968.1	233
ENSMUSG00000008475_Arpc5_DTKPA_138969.2	812
ENSMUSG00000008475_Arpc5_DTKPA_138970.3	168
ENSMUSG00000008475_Arpc5_DTKPA_138971.4	112
ENSMUSG00000008475_Arpc5_DTKPA_138972.5	574
ENSMUSG00000008475_Arpc5_DTKPA_138973.6	240
ENSMUSG00000008475_Arpc5_DTKPA_138974.7	356
ENSMUSG00000008475_Arpc5_DTKPA_138975.8	356
ENSMUSG00000008475_Arpc5_DTKPA_138976.9	148
ENSMUSG00000008475_Arpc5_DTKPA_138977.10	283
ENSMUSG00000008540_Mgst1_DTKPA_6327.1	169
ENSMUSG00000008540_Mgst1_DTKPA_6328.2	789
ENSMUSG00000008540_Mgst1_DTKPA_6329.3	162
ENSMUSG00000008540_Mgst1_DTKPA_6330.4	255
ENSMUSG00000008540_Mgst1_DTKPA_6331.5	564
ENSMUSG00000008540_Mgst1_DTKPA_6332.6	477
ENSMUSG00000008540_Mgst1_DTKPA_6333.7	186
ENSMUSG00000008540_Mgst1_DTKPA_6334.8	324
ENSMUSG00000008540_Mgst1_DTKPA_6335.9	224
ENSMUSG00000008540_Mgst1_DTKPA_6336.10	90
ENSMUSG00000008730_Hipk1_DTKPA_147753.1	384
ENSMUSG00000008730_Hipk1_DTKPA_147754.2	209
ENSMUSG00000008730_Hipk1_DTKPA_147755.3	548
ENSMUSG00000008730_Hipk1_DTKPA_147756.4	261
ENSMUSG00000008730_Hipk1_DTKPA_147757.5	482
ENSMUSG00000008730_Hipk1_DTKPA_147758.6	554
ENSMUSG00000008730_Hipk1_DTKPA_147759.7	307
ENSMUSG00000008730_Hipk1_DTKPA_147760.8	267
ENSMUSG00000008730_Hipk1_DTKPA_147761.9	509
ENSMUSG00000008730_Hipk1_DTKPA_147762.10	166
ENSMUSG00000008859_Rala_DTKPA_107665.1	211
ENSMUSG00000008859_Rala_DTKPA_107666.2	488
ENSMUSG00000008859_Rala_DTKPA_107667.3	129
ENSMUSG00000008859_Rala_DTKPA_107668.4	233
ENSMUSG00000008859_Rala_DTKPA_107669.5	348
ENSMUSG00000008859_Rala_DTKPA_107670.6	611
ENSMUSG00000008859_Rala_DTKPA_107671.7	73
ENSMUSG00000008859_Rala_DTKPA_107672.8	305
ENSMUSG00000008859_Rala_DTKPA_107673.9	365
ENSMUSG00000008859_Rala_DTKPA_107674.10	325
ENSMUSG00000008932_Slc1a7_DTKPA_169858.1	601
ENSMUSG00000008932_Slc1a7_DTKPA_169859.2	285
ENSMUSG00000008932_Slc1a7_DTKPA_169860.3	313
ENSMUSG00000008932_Slc1a7_DTKPA_169861.4	419
ENSMUSG00000008932_Slc1a7_DTKPA_169862.5	445
ENSMUSG00000008932_Slc1a7_DTKPA_169863.6	435
ENSMUSG00000008932_Slc1a7_DTKPA_169864.7	290
ENSMUSG00000008932_Slc1a7_DTKPA_169865.8	357
ENSMUSG00000008932_Slc1a7_DTKPA_169866.9	660
ENSMUSG00000008932_Slc1a7_DTKPA_169867.10	762
ENSMUSG00000009292_Trpm2_DTKPA_129860.1	400
ENSMUSG00000009292_Trpm2_DTKPA_129861.2	353
ENSMUSG00000009292_Trpm2_DTKPA_129862.3	405
ENSMUSG00000009292_Trpm2_DTKPA_129863.4	440
ENSMUSG00000009292_Trpm2_DTKPA_129864.5	277
ENSMUSG00000009292_Trpm2_DTKPA_129865.6	224
ENSMUSG00000009292_Trpm2_DTKPA_129866.7	474
ENSMUSG00000009292_Trpm2_DTKPA_129867.8	209
ENSMUSG00000009292_Trpm2_DTKPA_129868.9	433
ENSMUSG00000009292_Trpm2_DTKPA_129869.10	308
ENSMUSG00000009545_Kcnq1_DTKPB_18651.10	1
ENSMUSG00000009566_Fpgs_DTKPA_187709.1	24
ENSMUSG00000009566_Fpgs_DTKPA_187710.2	22
ENSMUSG00000009566_Fpgs_DTKPA_187711.3	60
ENSMUSG00000009566_Fpgs_DTKPA_187712.4	175
ENSMUSG00000009566_Fpgs_DTKPA_187713.5	27
ENSMUSG00000009566_Fpgs_DTKPA_187714.6	31
ENSMUSG00000009566_Fpgs_DTKPA_187715.7	6
ENSMUSG00000009566_Fpgs_DTKPA_187716.8	348
ENSMUSG00000009566_Fpgs_DTKPA_187717.9	42
ENSMUSG00000009566_Fpgs_DTKPA_187718.10	334
ENSMUSG00000009630_Ppp2cb_DTKPA_115763.1	305
ENSMUSG00000009630_Ppp2cb_DTKPA_115764.2	230
ENSMUSG00000009630_Ppp2cb_DTKPA_115765.3	213
ENSMUSG00000009630_Ppp2cb_DTKPA_115766.4	368
ENSMUSG00000009630_Ppp2cb_DTKPA_115767.5	279
ENSMUSG00000009630_Ppp2cb_DTKPA_115768.6	194
ENSMUSG00000009630_Ppp2cb_DTKPA_115769.7	285
ENSMUSG00000009630_Ppp2cb_DTKPA_115770.8	481
ENSMUSG00000009630_Ppp2cb_DTKPA_115771.9	154
ENSMUSG00000009630_Ppp2cb_DTKPA_115772.10	496
ENSMUSG00000009681_Bcr_DTKPB_82176.3	1
ENSMUSG00000009772_Nuak2_DTKPA_104681.1	427
ENSMUSG00000009772_Nuak2_DTKPA_104682.2	89
ENSMUSG00000009772_Nuak2_DTKPA_104683.3	323
ENSMUSG00000009772_Nuak2_DTKPA_104684.4	828
ENSMUSG00000009772_Nuak2_DTKPA_104685.5	197
ENSMUSG00000009772_Nuak2_DTKPA_104686.6	314
ENSMUSG00000009772_Nuak2_DTKPA_104687.7	552
ENSMUSG00000009772_Nuak2_DTKPA_104688.8	402
ENSMUSG00000009772_Nuak2_DTKPA_104689.9	656
ENSMUSG00000009772_Nuak2_DTKPA_104690.10	460
ENSMUSG00000009828_Ick_DTKPB_70388.10	10
ENSMUSG00000009905_Kdsr_ACOCA_173930.8	1
ENSMUSG00000010154_Spire2_DTKPA_26948.1	313
ENSMUSG00000010154_Spire2_DTKPA_26949.2	523
ENSMUSG00000010154_Spire2_DTKPA_26950.3	201
ENSMUSG00000010154_Spire2_DTKPA_26951.4	321
ENSMUSG00000010154_Spire2_DTKPA_26952.5	706
ENSMUSG00000010154_Spire2_DTKPA_26953.6	393
ENSMUSG00000010154_Spire2_DTKPA_26954.7	184
ENSMUSG00000010154_Spire2_DTKPA_26955.8	743
ENSMUSG00000010154_Spire2_DTKPA_26956.9	354
ENSMUSG00000010154_Spire2_DTKPA_26957.10	255
ENSMUSG00000010660_Plcd1_ACOCA_164677.5	6
ENSMUSG00000010803_Gabra1_DTKPB_136588.1	19
ENSMUSG00000010803_Gabra1_DTKPB_136589.2	23
ENSMUSG00000010936_Vac14_SPB_40469.5	6
ENSMUSG00000011148_Adssl1_DTKPA_227443.1	274
ENSMUSG00000011148_Adssl1_DTKPA_227444.2	581
ENSMUSG00000011148_Adssl1_DTKPA_227445.3	524
ENSMUSG00000011148_Adssl1_DTKPA_227446.4	569
ENSMUSG00000011148_Adssl1_DTKPA_227447.5	759
ENSMUSG00000011148_Adssl1_DTKPA_227448.6	458
ENSMUSG00000011148_Adssl1_DTKPA_227449.7	351
ENSMUSG00000011148_Adssl1_DTKPA_227450.8	319
ENSMUSG00000011148_Adssl1_DTKPA_227451.9	263
ENSMUSG00000011148_Adssl1_DTKPA_227452.10	398
ENSMUSG00000011179_Odc1_DTKPA_143360.1	204
ENSMUSG00000011179_Odc1_DTKPA_143361.2	351
ENSMUSG00000011179_Odc1_DTKPA_143362.3	734
ENSMUSG00000011179_Odc1_DTKPA_143363.4	127
ENSMUSG00000011179_Odc1_DTKPA_143364.5	116
ENSMUSG00000011179_Odc1_DTKPA_143365.6	562
ENSMUSG00000011179_Odc1_DTKPA_143366.7	562
ENSMUSG00000011179_Odc1_DTKPA_143367.8	204
ENSMUSG00000011179_Odc1_DTKPA_143368.9	5
ENSMUSG00000011179_Odc1_DTKPA_143369.10	341
ENSMUSG00000011463_Cpb1_DTKPB_77532.4	1
ENSMUSG00000011877_Git1_DTKPA_177151.1	495
ENSMUSG00000011877_Git1_DTKPA_177152.2	527
ENSMUSG00000011877_Git1_DTKPA_177153.3	570
ENSMUSG00000011877_Git1_DTKPA_177154.4	461
ENSMUSG00000011877_Git1_DTKPA_177155.5	484
ENSMUSG00000011877_Git1_DTKPA_177156.6	326
ENSMUSG00000011877_Git1_DTKPA_177157.7	320
ENSMUSG00000011877_Git1_DTKPA_177158.8	505
ENSMUSG00000011877_Git1_DTKPA_177159.9	300
ENSMUSG00000011877_Git1_DTKPA_177160.10	477
ENSMUSG00000011884_Gltp_DTKPA_210406.1	511
ENSMUSG00000011884_Gltp_DTKPA_210407.2	831
ENSMUSG00000011884_Gltp_DTKPA_210408.3	517
ENSMUSG00000011884_Gltp_DTKPA_210409.4	427
ENSMUSG00000011884_Gltp_DTKPA_210410.5	510
ENSMUSG00000011884_Gltp_DTKPA_210411.6	577
ENSMUSG00000011884_Gltp_DTKPA_210412.7	680
ENSMUSG00000011884_Gltp_DTKPA_210413.8	232
ENSMUSG00000011884_Gltp_DTKPA_210414.9	704
ENSMUSG00000011884_Gltp_DTKPA_210415.10	435
[truncated: 9,497 more rows]
