# Supplementary material for: Genome-scale CRISPR screening reveals that C3aR signaling is critical for rapid capture of fungi by macrophages
Source: PLoS Pathog. 2022 Sep 29;18(9):e1010237. doi: 10.1371/journal.ppat.1010237 (PMC9578593; doi:10.1371/journal.ppat.1010237)
Supplement: S1 Data — A ZIP archive of tables in CSV format giving counts for each sgRNA. File names indicate sub-library and experimental sample. (ZIP) [file ppat.1010237.s023.zip › DIR_MAIN/20190208_U1B_Hc1_counts.csv]

0None_none_ACOCB_227963.5053	7
0None_none_ACOCB_227963.5094	22
0None_none_GEA_227963.3469	1
0None_none_GEA_227963.3546	1
0None_none_GEA_227963.3681	5
0None_none_GEA_227963.3701	1
0None_none_GEA_227963.3739	1
0None_none_GEB_227963.4117	14
0None_none_MPA_227963.4128	10
0None_none_MPA_227963.4351	3
0None_none_MPA_227963.4422	1
0None_none_MU2A_227963.2410	3
0None_none_SPB_227963.6126	3
0None_none_U1A_227963.6423	1
0None_none_U1A_227963.6681	2
0None_none_U1B_227963.376	259
0None_none_U1B_227963.377	149
0None_none_U1B_227963.378	297
0None_none_U1B_227963.379	463
0None_none_U1B_227963.380	425
0None_none_U1B_227963.381	341
0None_none_U1B_227963.382	218
0None_none_U1B_227963.383	364
0None_none_U1B_227963.384	196
0None_none_U1B_227963.385	149
0None_none_U1B_227963.387	357
0None_none_U1B_227963.388	929
0None_none_U1B_227963.389	229
0None_none_U1B_227963.390	405
0None_none_U1B_227963.391	357
0None_none_U1B_227963.392	333
0None_none_U1B_227963.393	667
0None_none_U1B_227963.394	238
0None_none_U1B_227963.395	429
0None_none_U1B_227963.396	367
0None_none_U1B_227963.397	396
0None_none_U1B_227963.398	348
0None_none_U1B_227963.399	226
0None_none_U1B_227963.400	306
0None_none_U1B_227963.401	457
0None_none_U1B_227963.402	208
0None_none_U1B_227963.403	6
0None_none_U1B_227963.404	178
0None_none_U1B_227963.405	451
0None_none_U1B_227963.406	451
0None_none_U1B_227963.407	305
0None_none_U1B_227963.408	251
0None_none_U1B_227963.409	57
0None_none_U1B_227963.410	312
0None_none_U1B_227963.411	366
0None_none_U1B_227963.412	289
0None_none_U1B_227963.413	655
0None_none_U1B_227963.414	600
0None_none_U1B_227963.415	329
0None_none_U1B_227963.416	247
0None_none_U1B_227963.417	639
0None_none_U1B_227963.418	357
0None_none_U1B_227963.419	108
0None_none_U1B_227963.420	92
0None_none_U1B_227963.421	256
0None_none_U1B_227963.422	351
0None_none_U1B_227963.423	370
0None_none_U1B_227963.424	525
0None_none_U1B_227963.425	162
0None_none_U1B_227963.426	251
0None_none_U1B_227963.427	491
0None_none_U1B_227963.428	180
0None_none_U1B_227963.429	396
0None_none_U1B_227963.430	166
0None_none_U1B_227963.431	493
0None_none_U1B_227963.432	71
0None_none_U1B_227963.433	460
0None_none_U1B_227963.434	464
0None_none_U1B_227963.435	220
0None_none_U1B_227963.436	241
0None_none_U1B_227963.437	469
0None_none_U1B_227963.438	242
0None_none_U1B_227963.439	190
0None_none_U1B_227963.440	423
0None_none_U1B_227963.441	272
0None_none_U1B_227963.442	224
0None_none_U1B_227963.443	764
0None_none_U1B_227963.444	548
0None_none_U1B_227963.445	369
0None_none_U1B_227963.446	107
0None_none_U1B_227963.447	326
0None_none_U1B_227963.448	212
0None_none_U1B_227963.449	162
0None_none_U1B_227963.450	323
0None_none_U1B_227963.451	397
0None_none_U1B_227963.452	465
0None_none_U1B_227963.453	350
0None_none_U1B_227963.454	79
0None_none_U1B_227963.455	416
0None_none_U1B_227963.456	611
0None_none_U1B_227963.457	477
0None_none_U1B_227963.458	485
0None_none_U1B_227963.459	170
0None_none_U1B_227963.460	469
0None_none_U1B_227963.461	341
0None_none_U1B_227963.462	573
0None_none_U1B_227963.463	524
0None_none_U1B_227963.464	401
0None_none_U1B_227963.465	445
0None_none_U1B_227963.466	356
0None_none_U1B_227963.467	591
0None_none_U1B_227963.468	398
0None_none_U1B_227963.469	619
0None_none_U1B_227963.470	236
0None_none_U1B_227963.471	527
0None_none_U1B_227963.472	475
0None_none_U1B_227963.473	641
0None_none_U1B_227963.474	322
0None_none_U1B_227963.475	372
0None_none_U1B_227963.476	298
0None_none_U1B_227963.477	468
0None_none_U1B_227963.478	488
0None_none_U1B_227963.479	472
0None_none_U1B_227963.480	330
0None_none_U1B_227963.481	497
0None_none_U1B_227963.482	566
0None_none_U1B_227963.483	191
0None_none_U1B_227963.484	480
0None_none_U1B_227963.485	304
0None_none_U1B_227963.486	401
0None_none_U1B_227963.487	366
0None_none_U1B_227963.488	164
0None_none_U1B_227963.489	319
0None_none_U1B_227963.490	418
0None_none_U1B_227963.491	537
0None_none_U1B_227963.492	316
0None_none_U1B_227963.493	207
0None_none_U1B_227963.494	548
0None_none_U1B_227963.495	742
0None_none_U1B_227963.496	274
0None_none_U1B_227963.497	355
0None_none_U1B_227963.498	424
0None_none_U1B_227963.499	291
0None_none_U1B_227963.500	342
0None_none_U1B_227963.501	354
0None_none_U1B_227963.502	512
0None_none_U1B_227963.503	427
0None_none_U1B_227963.504	228
0None_none_U1B_227963.505	675
0None_none_U1B_227963.506	784
0None_none_U1B_227963.507	456
0None_none_U1B_227963.508	310
0None_none_U1B_227963.509	229
0None_none_U1B_227963.510	320
0None_none_U1B_227963.511	434
0None_none_U1B_227963.512	227
0None_none_U1B_227963.513	267
0None_none_U1B_227963.514	278
0None_none_U1B_227963.515	725
0None_none_U1B_227963.516	627
0None_none_U1B_227963.517	535
0None_none_U1B_227963.518	303
0None_none_U1B_227963.519	109
0None_none_U1B_227963.520	481
0None_none_U1B_227963.521	636
0None_none_U1B_227963.522	389
0None_none_U1B_227963.523	404
0None_none_U1B_227963.524	204
0None_none_U1B_227963.525	382
0None_none_U1B_227963.526	143
0None_none_U1B_227963.527	340
0None_none_U1B_227963.528	199
0None_none_U1B_227963.529	334
0None_none_U1B_227963.530	382
0None_none_U1B_227963.531	427
0None_none_U1B_227963.532	326
0None_none_U1B_227963.533	268
0None_none_U1B_227963.534	784
0None_none_U1B_227963.535	320
0None_none_U1B_227963.536	665
0None_none_U1B_227963.537	465
0None_none_U1B_227963.538	724
0None_none_U1B_227963.539	530
0None_none_U1B_227963.540	648
0None_none_U1B_227963.541	551
0None_none_U1B_227963.542	304
0None_none_U1B_227963.543	365
0None_none_U1B_227963.544	258
0None_none_U1B_227963.545	118
0None_none_U1B_227963.546	171
0None_none_U1B_227963.547	391
0None_none_U1B_227963.548	425
0None_none_U1B_227963.549	503
0None_none_U1B_227963.550	378
0None_none_U1B_227963.551	336
0None_none_U1B_227963.552	235
0None_none_U1B_227963.553	232
0None_none_U1B_227963.554	362
0None_none_U1B_227963.555	387
0None_none_U1B_227963.556	311
0None_none_U1B_227963.557	267
0None_none_U1B_227963.558	428
0None_none_U1B_227963.559	511
0None_none_U1B_227963.560	424
0None_none_U1B_227963.561	791
0None_none_U1B_227963.562	341
0None_none_U1B_227963.563	153
0None_none_U1B_227963.564	524
0None_none_U1B_227963.565	48
0None_none_U1B_227963.566	316
0None_none_U1B_227963.567	512
0None_none_U1B_227963.568	849
0None_none_U1B_227963.569	435
0None_none_U1B_227963.570	639
0None_none_U1B_227963.571	342
0None_none_U1B_227963.572	274
0None_none_U1B_227963.573	609
0None_none_U1B_227963.574	474
0None_none_U1B_227963.575	320
0None_none_U1B_227963.576	521
0None_none_U1B_227963.577	443
0None_none_U1B_227963.578	243
0None_none_U1B_227963.579	62
0None_none_U1B_227963.580	648
0None_none_U1B_227963.581	338
0None_none_U1B_227963.582	578
0None_none_U1B_227963.583	206
0None_none_U1B_227963.584	305
0None_none_U1B_227963.585	63
0None_none_U1B_227963.586	546
0None_none_U1B_227963.587	577
0None_none_U1B_227963.588	452
0None_none_U1B_227963.589	367
0None_none_U1B_227963.590	379
0None_none_U1B_227963.591	490
0None_none_U1B_227963.592	433
0None_none_U1B_227963.593	443
0None_none_U1B_227963.594	538
0None_none_U1B_227963.595	303
0None_none_U1B_227963.596	339
0None_none_U1B_227963.597	140
0None_none_U1B_227963.598	98
0None_none_U1B_227963.599	196
0None_none_U1B_227963.600	146
0None_none_U1B_227963.601	684
0None_none_U1B_227963.602	353
0None_none_U1B_227963.603	445
0None_none_U1B_227963.604	554
0None_none_U1B_227963.605	500
0None_none_U1B_227963.606	467
0None_none_U1B_227963.607	276
0None_none_U1B_227963.608	434
0None_none_U1B_227963.609	327
0None_none_U1B_227963.610	279
0None_none_U1B_227963.611	267
0None_none_U1B_227963.612	435
0None_none_U1B_227963.613	496
0None_none_U1B_227963.614	415
0None_none_U1B_227963.615	105
0None_none_U1B_227963.616	351
0None_none_U1B_227963.617	817
0None_none_U1B_227963.618	340
0None_none_U1B_227963.619	411
0None_none_U1B_227963.620	381
0None_none_U1B_227963.621	373
0None_none_U1B_227963.622	224
0None_none_U1B_227963.623	303
0None_none_U1B_227963.624	614
0None_none_U1B_227963.625	511
0None_none_U1B_227963.626	401
0None_none_U1B_227963.627	464
0None_none_U1B_227963.628	456
0None_none_U1B_227963.629	344
0None_none_U1B_227963.630	353
0None_none_U1B_227963.631	499
0None_none_U1B_227963.632	287
0None_none_U1B_227963.633	48
0None_none_U1B_227963.634	164
0None_none_U1B_227963.635	291
0None_none_U1B_227963.636	110
0None_none_U1B_227963.637	587
0None_none_U1B_227963.638	530
0None_none_U1B_227963.639	489
0None_none_U1B_227963.640	110
0None_none_U1B_227963.641	385
0None_none_U1B_227963.642	408
0None_none_U1B_227963.643	537
0None_none_U1B_227963.644	8
0None_none_U1B_227963.645	384
0None_none_U1B_227963.646	524
0None_none_U1B_227963.647	263
0None_none_U1B_227963.648	2
0None_none_U1B_227963.649	202
0None_none_U1B_227963.650	3
0None_none_U1B_227963.651	238
0None_none_U1B_227963.652	147
0None_none_U1B_227963.653	251
0None_none_U1B_227963.654	966
0None_none_U1B_227963.655	366
0None_none_U1B_227963.656	281
0None_none_U1B_227963.657	109
0None_none_U1B_227963.658	896
0None_none_U1B_227963.659	130
0None_none_U1B_227963.660	508
0None_none_U1B_227963.661	856
0None_none_U1B_227963.662	485
0None_none_U1B_227963.663	225
0None_none_U1B_227963.664	546
0None_none_U1B_227963.665	376
0None_none_U1B_227963.666	352
0None_none_U1B_227963.667	329
0None_none_U1B_227963.668	403
0None_none_U1B_227963.669	440
0None_none_U1B_227963.670	423
0None_none_U1B_227963.671	435
0None_none_U1B_227963.672	433
0None_none_U1B_227963.673	360
0None_none_U1B_227963.674	342
0None_none_U1B_227963.675	495
0None_none_U1B_227963.676	248
0None_none_U1B_227963.677	402
0None_none_U1B_227963.678	524
0None_none_U1B_227963.679	104
0None_none_U1B_227963.680	58
0None_none_U1B_227963.681	423
0None_none_U1B_227963.682	413
0None_none_U1B_227963.683	254
0None_none_U1B_227963.684	392
0None_none_U1B_227963.685	340
0None_none_U1B_227963.686	301
0None_none_U1B_227963.687	129
0None_none_U1B_227963.688	380
0None_none_U1B_227963.689	442
0None_none_U1B_227963.690	37
0None_none_U1B_227963.691	427
0None_none_U1B_227963.692	357
0None_none_U1B_227963.693	161
0None_none_U1B_227963.694	356
0None_none_U1B_227963.695	204
0None_none_U1B_227963.696	436
0None_none_U1B_227963.697	280
0None_none_U1B_227963.698	442
0None_none_U1B_227963.699	486
0None_none_U1B_227963.700	226
0None_none_U1B_227963.701	529
0None_none_U1B_227963.702	299
0None_none_U1B_227963.703	381
0None_none_U1B_227963.704	265
0None_none_U1B_227963.705	199
0None_none_U1B_227963.706	157
0None_none_U1B_227963.707	295
0None_none_U1B_227963.708	498
0None_none_U1B_227963.709	520
0None_none_U1B_227963.710	335
0None_none_U1B_227963.711	245
0None_none_U1B_227963.712	369
0None_none_U1B_227963.713	456
0None_none_U1B_227963.714	417
0None_none_U1B_227963.715	268
0None_none_U1B_227963.716	442
0None_none_U1B_227963.717	435
0None_none_U1B_227963.718	318
0None_none_U1B_227963.719	319
0None_none_U1B_227963.720	194
0None_none_U1B_227963.721	696
0None_none_U1B_227963.722	161
0None_none_U1B_227963.723	261
0None_none_U1B_227963.724	429
0None_none_U1B_227963.725	432
0None_none_U1B_227963.726	479
0None_none_U1B_227963.727	522
0None_none_U1B_227963.728	207
0None_none_U1B_227963.729	710
0None_none_U1B_227963.730	375
0None_none_U1B_227963.731	495
0None_none_U1B_227963.732	146
0None_none_U1B_227963.733	361
0None_none_U1B_227963.734	243
0None_none_U1B_227963.735	363
0None_none_U1B_227963.736	478
0None_none_U1B_227963.737	374
0None_none_U1B_227963.738	323
0None_none_U1B_227963.739	433
0None_none_U1B_227963.740	426
0None_none_U1B_227963.741	840
0None_none_U1B_227963.742	428
0None_none_U1B_227963.743	249
0None_none_U1B_227963.744	81
0None_none_U1B_227963.745	731
0None_none_U1B_227963.746	199
0None_none_U1B_227963.747	185
0None_none_U1B_227963.748	585
0None_none_U1B_227963.749	521
0None_none_U1B_227963.750	190
0None_none_U2A_227963.1763	1
0None_none_U2B_227963.1289	1
0None_none_U2B_227963.1405	7
0Safe_safe_ACOCA_227963.4616	5
0Safe_safe_ACOCA_227963.4755	1
0Safe_safe_ACOCA_227963.4836	233
0Safe_safe_ACOCB_227963.5180	227
0Safe_safe_ACOCB_227963.5232	6
0Safe_safe_ACOCB_227963.5241	5
0Safe_safe_DTKPA_227963.7041	2
0Safe_safe_DTKPB_227963.7306	280
0Safe_safe_DTKPB_227963.7333	3
0Safe_safe_GEA_227963.3398	1
0Safe_safe_GEA_227963.3404	1
0Safe_safe_GEA_227963.3477	1
0Safe_safe_GEA_227963.3519	1
0Safe_safe_GEA_227963.3554	1
0Safe_safe_GEA_227963.3643	1
0Safe_safe_GEA_227963.3674	4
0Safe_safe_GEA_227963.3714	1
0Safe_safe_GEB_227963.3769	368
0Safe_safe_GEB_227963.3860	153
0Safe_safe_GEB_227963.4103	474
0Safe_safe_GEB_227963.4115	1
0Safe_safe_MPA_227963.4261	1
0Safe_safe_MPA_227963.4290	10
0Safe_safe_MPA_227963.4342	327
0Safe_safe_MPA_227963.4350	3
0Safe_safe_MPA_227963.4443	362
0Safe_safe_MPB_227963.5948	2
0Safe_safe_MU1A_227963.2000	302
0Safe_safe_MU1B_227963.791	12
0Safe_safe_MU2A_227963.2327	372
0Safe_safe_MU2A_227963.2346	219
0Safe_safe_MU2B_227963.194	2
0Safe_safe_SPA_227963.5302	1
0Safe_safe_SPB_227963.6143	390
0Safe_safe_TMMA_227963.2655	7
0Safe_safe_TMMA_227963.2837	493
0Safe_safe_TMMA_227963.2917	294
0Safe_safe_TMMB_227963.3146	14
0Safe_safe_TMMB_227963.3308	870
0Safe_safe_U1A_227963.6417	4
0Safe_safe_U1A_227963.6536	3
0Safe_safe_U1A_227963.6542	4
0Safe_safe_U1A_227963.6557	2
0Safe_safe_U1A_227963.6599	12
0Safe_safe_U1A_227963.6611	1
0Safe_safe_U1A_227963.6617	2
0Safe_safe_U1A_227963.6685	2
0Safe_safe_U1A_227963.6742	3
0Safe_safe_U1B_227963.376	408
0Safe_safe_U1B_227963.377	384
0Safe_safe_U1B_227963.378	268
0Safe_safe_U1B_227963.379	436
0Safe_safe_U1B_227963.380	204
0Safe_safe_U1B_227963.381	183
0Safe_safe_U1B_227963.382	345
0Safe_safe_U1B_227963.383	472
0Safe_safe_U1B_227963.384	174
0Safe_safe_U1B_227963.385	210
0Safe_safe_U1B_227963.386	222
0Safe_safe_U1B_227963.387	474
0Safe_safe_U1B_227963.388	352
0Safe_safe_U1B_227963.389	300
0Safe_safe_U1B_227963.390	212
0Safe_safe_U1B_227963.391	403
0Safe_safe_U1B_227963.392	332
0Safe_safe_U1B_227963.393	493
0Safe_safe_U1B_227963.394	256
0Safe_safe_U1B_227963.395	560
0Safe_safe_U1B_227963.396	235
0Safe_safe_U1B_227963.397	138
0Safe_safe_U1B_227963.398	153
0Safe_safe_U1B_227963.399	244
0Safe_safe_U1B_227963.400	558
0Safe_safe_U1B_227963.401	284
0Safe_safe_U1B_227963.402	178
0Safe_safe_U1B_227963.403	222
0Safe_safe_U1B_227963.404	870
0Safe_safe_U1B_227963.405	229
0Safe_safe_U1B_227963.406	617
0Safe_safe_U1B_227963.407	203
0Safe_safe_U1B_227963.408	336
0Safe_safe_U1B_227963.409	389
0Safe_safe_U1B_227963.410	350
0Safe_safe_U1B_227963.411	126
0Safe_safe_U1B_227963.412	117
0Safe_safe_U1B_227963.413	242
0Safe_safe_U1B_227963.414	378
0Safe_safe_U1B_227963.415	470
0Safe_safe_U1B_227963.416	247
0Safe_safe_U1B_227963.417	557
0Safe_safe_U1B_227963.419	215
0Safe_safe_U1B_227963.420	332
0Safe_safe_U1B_227963.421	418
0Safe_safe_U1B_227963.422	155
0Safe_safe_U1B_227963.423	165
0Safe_safe_U1B_227963.424	527
0Safe_safe_U1B_227963.425	203
0Safe_safe_U1B_227963.426	232
0Safe_safe_U1B_227963.427	225
0Safe_safe_U1B_227963.428	235
0Safe_safe_U1B_227963.429	337
0Safe_safe_U1B_227963.430	370
0Safe_safe_U1B_227963.431	245
0Safe_safe_U1B_227963.432	350
0Safe_safe_U1B_227963.433	364
0Safe_safe_U1B_227963.434	165
0Safe_safe_U1B_227963.435	121
0Safe_safe_U1B_227963.436	416
0Safe_safe_U1B_227963.437	491
0Safe_safe_U1B_227963.438	307
0Safe_safe_U1B_227963.439	142
0Safe_safe_U1B_227963.440	308
0Safe_safe_U1B_227963.441	91
0Safe_safe_U1B_227963.442	365
0Safe_safe_U1B_227963.443	274
0Safe_safe_U1B_227963.444	258
0Safe_safe_U1B_227963.445	494
0Safe_safe_U1B_227963.446	152
0Safe_safe_U1B_227963.447	43
0Safe_safe_U1B_227963.448	221
0Safe_safe_U1B_227963.449	279
0Safe_safe_U1B_227963.450	453
0Safe_safe_U1B_227963.451	279
0Safe_safe_U1B_227963.452	403
0Safe_safe_U1B_227963.453	396
0Safe_safe_U1B_227963.454	196
0Safe_safe_U1B_227963.455	311
0Safe_safe_U1B_227963.456	582
0Safe_safe_U1B_227963.457	133
0Safe_safe_U1B_227963.458	41
0Safe_safe_U1B_227963.459	244
0Safe_safe_U1B_227963.460	123
0Safe_safe_U1B_227963.461	226
0Safe_safe_U1B_227963.462	319
0Safe_safe_U1B_227963.463	252
0Safe_safe_U1B_227963.464	430
0Safe_safe_U1B_227963.465	300
0Safe_safe_U1B_227963.466	412
0Safe_safe_U1B_227963.467	299
0Safe_safe_U1B_227963.468	5
0Safe_safe_U1B_227963.469	289
0Safe_safe_U1B_227963.470	273
0Safe_safe_U1B_227963.471	397
0Safe_safe_U1B_227963.472	177
0Safe_safe_U1B_227963.473	421
0Safe_safe_U1B_227963.474	302
0Safe_safe_U1B_227963.475	503
0Safe_safe_U1B_227963.476	147
0Safe_safe_U1B_227963.477	345
0Safe_safe_U1B_227963.478	307
0Safe_safe_U1B_227963.479	432
0Safe_safe_U1B_227963.480	134
0Safe_safe_U1B_227963.481	279
0Safe_safe_U1B_227963.482	412
0Safe_safe_U1B_227963.483	135
0Safe_safe_U1B_227963.484	594
0Safe_safe_U1B_227963.485	65
0Safe_safe_U1B_227963.486	401
0Safe_safe_U1B_227963.487	257
0Safe_safe_U1B_227963.488	755
0Safe_safe_U1B_227963.489	264
0Safe_safe_U1B_227963.490	165
0Safe_safe_U1B_227963.491	324
0Safe_safe_U1B_227963.492	358
0Safe_safe_U1B_227963.493	604
0Safe_safe_U1B_227963.494	275
0Safe_safe_U1B_227963.495	315
0Safe_safe_U1B_227963.496	519
0Safe_safe_U1B_227963.497	298
0Safe_safe_U1B_227963.498	258
0Safe_safe_U1B_227963.499	292
0Safe_safe_U1B_227963.500	303
0Safe_safe_U1B_227963.501	541
0Safe_safe_U1B_227963.502	215
0Safe_safe_U1B_227963.503	409
0Safe_safe_U1B_227963.504	153
0Safe_safe_U1B_227963.505	226
0Safe_safe_U1B_227963.506	311
0Safe_safe_U1B_227963.507	338
0Safe_safe_U1B_227963.508	318
0Safe_safe_U1B_227963.509	133
0Safe_safe_U1B_227963.510	347
0Safe_safe_U1B_227963.511	388
0Safe_safe_U1B_227963.512	295
0Safe_safe_U1B_227963.513	446
0Safe_safe_U1B_227963.514	426
0Safe_safe_U1B_227963.515	370
0Safe_safe_U1B_227963.516	144
0Safe_safe_U1B_227963.517	119
0Safe_safe_U1B_227963.518	164
0Safe_safe_U1B_227963.519	41
0Safe_safe_U1B_227963.520	171
0Safe_safe_U1B_227963.521	473
0Safe_safe_U1B_227963.522	27
0Safe_safe_U1B_227963.523	226
0Safe_safe_U1B_227963.524	366
0Safe_safe_U1B_227963.525	393
0Safe_safe_U1B_227963.526	267
0Safe_safe_U1B_227963.527	465
0Safe_safe_U1B_227963.528	328
0Safe_safe_U1B_227963.529	197
0Safe_safe_U1B_227963.530	595
0Safe_safe_U1B_227963.531	42
0Safe_safe_U1B_227963.532	625
0Safe_safe_U1B_227963.533	272
0Safe_safe_U1B_227963.534	368
0Safe_safe_U1B_227963.535	285
0Safe_safe_U1B_227963.536	363
0Safe_safe_U1B_227963.537	105
0Safe_safe_U1B_227963.538	292
0Safe_safe_U1B_227963.539	185
0Safe_safe_U1B_227963.540	181
0Safe_safe_U1B_227963.541	123
0Safe_safe_U1B_227963.542	325
0Safe_safe_U1B_227963.543	222
0Safe_safe_U1B_227963.544	500
0Safe_safe_U1B_227963.545	291
0Safe_safe_U1B_227963.546	219
0Safe_safe_U1B_227963.547	166
0Safe_safe_U1B_227963.548	149
0Safe_safe_U1B_227963.549	170
0Safe_safe_U1B_227963.550	299
0Safe_safe_U1B_227963.551	395
0Safe_safe_U1B_227963.552	279
0Safe_safe_U1B_227963.553	404
0Safe_safe_U1B_227963.554	269
0Safe_safe_U1B_227963.555	48
0Safe_safe_U1B_227963.556	95
0Safe_safe_U1B_227963.557	254
0Safe_safe_U1B_227963.558	287
0Safe_safe_U1B_227963.559	271
0Safe_safe_U1B_227963.560	204
0Safe_safe_U1B_227963.561	236
0Safe_safe_U1B_227963.562	208
0Safe_safe_U1B_227963.563	338
0Safe_safe_U1B_227963.564	307
0Safe_safe_U1B_227963.565	236
0Safe_safe_U1B_227963.566	427
0Safe_safe_U1B_227963.567	372
0Safe_safe_U1B_227963.568	127
0Safe_safe_U1B_227963.569	374
0Safe_safe_U1B_227963.570	501
0Safe_safe_U1B_227963.571	271
0Safe_safe_U1B_227963.572	76
0Safe_safe_U1B_227963.573	102
0Safe_safe_U1B_227963.574	152
0Safe_safe_U1B_227963.575	157
0Safe_safe_U1B_227963.576	250
0Safe_safe_U1B_227963.577	313
0Safe_safe_U1B_227963.578	431
0Safe_safe_U1B_227963.579	290
0Safe_safe_U1B_227963.580	207
0Safe_safe_U1B_227963.581	320
0Safe_safe_U1B_227963.582	254
0Safe_safe_U1B_227963.583	372
0Safe_safe_U1B_227963.584	502
0Safe_safe_U1B_227963.585	465
0Safe_safe_U1B_227963.586	453
0Safe_safe_U1B_227963.587	356
0Safe_safe_U1B_227963.588	294
0Safe_safe_U1B_227963.589	581
0Safe_safe_U1B_227963.590	84
0Safe_safe_U1B_227963.591	260
0Safe_safe_U1B_227963.592	227
0Safe_safe_U1B_227963.593	420
0Safe_safe_U1B_227963.594	208
0Safe_safe_U1B_227963.595	161
0Safe_safe_U1B_227963.596	252
0Safe_safe_U1B_227963.597	322
0Safe_safe_U1B_227963.598	299
0Safe_safe_U1B_227963.599	210
0Safe_safe_U1B_227963.600	296
0Safe_safe_U1B_227963.601	264
0Safe_safe_U1B_227963.602	458
0Safe_safe_U1B_227963.603	233
0Safe_safe_U1B_227963.604	213
0Safe_safe_U1B_227963.605	484
0Safe_safe_U1B_227963.606	317
0Safe_safe_U1B_227963.607	737
0Safe_safe_U1B_227963.608	165
0Safe_safe_U1B_227963.609	549
0Safe_safe_U1B_227963.610	516
0Safe_safe_U1B_227963.611	205
0Safe_safe_U1B_227963.612	268
0Safe_safe_U1B_227963.613	490
0Safe_safe_U1B_227963.614	434
0Safe_safe_U1B_227963.615	280
0Safe_safe_U1B_227963.616	243
0Safe_safe_U1B_227963.617	693
0Safe_safe_U1B_227963.618	330
0Safe_safe_U1B_227963.619	303
0Safe_safe_U1B_227963.620	327
0Safe_safe_U1B_227963.621	322
0Safe_safe_U1B_227963.622	221
0Safe_safe_U1B_227963.623	339
0Safe_safe_U1B_227963.624	219
0Safe_safe_U1B_227963.625	464
0Safe_safe_U1B_227963.626	317
0Safe_safe_U1B_227963.627	766
0Safe_safe_U1B_227963.628	302
0Safe_safe_U1B_227963.629	284
0Safe_safe_U1B_227963.630	244
0Safe_safe_U1B_227963.631	355
0Safe_safe_U1B_227963.632	330
0Safe_safe_U1B_227963.633	213
0Safe_safe_U1B_227963.634	269
0Safe_safe_U1B_227963.635	404
0Safe_safe_U1B_227963.636	390
0Safe_safe_U1B_227963.637	531
0Safe_safe_U1B_227963.638	601
0Safe_safe_U1B_227963.639	246
0Safe_safe_U1B_227963.640	330
0Safe_safe_U1B_227963.641	212
0Safe_safe_U1B_227963.642	390
0Safe_safe_U1B_227963.643	396
0Safe_safe_U1B_227963.644	340
0Safe_safe_U1B_227963.645	38
0Safe_safe_U1B_227963.646	208
0Safe_safe_U1B_227963.647	179
0Safe_safe_U1B_227963.648	408
0Safe_safe_U1B_227963.649	297
0Safe_safe_U1B_227963.650	479
0Safe_safe_U1B_227963.651	156
0Safe_safe_U1B_227963.652	395
0Safe_safe_U1B_227963.653	302
0Safe_safe_U1B_227963.654	232
0Safe_safe_U1B_227963.655	566
0Safe_safe_U1B_227963.656	441
0Safe_safe_U1B_227963.657	504
0Safe_safe_U1B_227963.658	10
0Safe_safe_U1B_227963.659	223
0Safe_safe_U1B_227963.660	324
0Safe_safe_U1B_227963.661	217
0Safe_safe_U1B_227963.662	251
0Safe_safe_U1B_227963.663	421
0Safe_safe_U1B_227963.664	128
0Safe_safe_U1B_227963.665	209
0Safe_safe_U1B_227963.666	281
0Safe_safe_U1B_227963.667	113
0Safe_safe_U1B_227963.668	405
0Safe_safe_U1B_227963.669	380
0Safe_safe_U1B_227963.670	362
0Safe_safe_U1B_227963.671	118
0Safe_safe_U1B_227963.672	138
0Safe_safe_U1B_227963.673	298
0Safe_safe_U1B_227963.674	388
0Safe_safe_U1B_227963.675	320
0Safe_safe_U1B_227963.676	179
0Safe_safe_U1B_227963.677	302
0Safe_safe_U1B_227963.678	589
0Safe_safe_U1B_227963.679	176
0Safe_safe_U1B_227963.680	264
0Safe_safe_U1B_227963.681	299
0Safe_safe_U1B_227963.682	324
0Safe_safe_U1B_227963.683	155
0Safe_safe_U1B_227963.684	488
0Safe_safe_U1B_227963.685	231
0Safe_safe_U1B_227963.686	179
0Safe_safe_U1B_227963.687	240
0Safe_safe_U1B_227963.688	302
0Safe_safe_U1B_227963.689	318
0Safe_safe_U1B_227963.690	413
0Safe_safe_U1B_227963.691	224
0Safe_safe_U1B_227963.692	106
0Safe_safe_U1B_227963.693	503
0Safe_safe_U1B_227963.694	121
0Safe_safe_U1B_227963.695	416
0Safe_safe_U1B_227963.696	251
0Safe_safe_U1B_227963.697	233
0Safe_safe_U1B_227963.698	442
0Safe_safe_U1B_227963.699	327
0Safe_safe_U1B_227963.700	146
0Safe_safe_U1B_227963.701	144
0Safe_safe_U1B_227963.702	248
0Safe_safe_U1B_227963.703	262
0Safe_safe_U1B_227963.704	259
0Safe_safe_U1B_227963.705	943
0Safe_safe_U1B_227963.706	255
0Safe_safe_U1B_227963.707	336
0Safe_safe_U1B_227963.708	339
0Safe_safe_U1B_227963.709	188
0Safe_safe_U1B_227963.710	371
0Safe_safe_U1B_227963.711	401
0Safe_safe_U1B_227963.712	155
0Safe_safe_U1B_227963.713	416
0Safe_safe_U1B_227963.714	335
0Safe_safe_U1B_227963.715	484
0Safe_safe_U1B_227963.716	325
0Safe_safe_U1B_227963.717	513
0Safe_safe_U1B_227963.718	167
0Safe_safe_U1B_227963.719	68
0Safe_safe_U1B_227963.720	229
0Safe_safe_U1B_227963.721	165
0Safe_safe_U1B_227963.722	175
0Safe_safe_U1B_227963.723	566
0Safe_safe_U1B_227963.724	199
0Safe_safe_U1B_227963.725	280
0Safe_safe_U1B_227963.726	245
0Safe_safe_U1B_227963.727	458
0Safe_safe_U1B_227963.728	212
0Safe_safe_U1B_227963.729	248
0Safe_safe_U1B_227963.730	513
0Safe_safe_U1B_227963.731	1
0Safe_safe_U1B_227963.732	668
0Safe_safe_U1B_227963.733	157
0Safe_safe_U1B_227963.734	235
0Safe_safe_U1B_227963.735	362
0Safe_safe_U1B_227963.736	280
0Safe_safe_U1B_227963.737	138
0Safe_safe_U1B_227963.738	119
0Safe_safe_U1B_227963.739	516
0Safe_safe_U1B_227963.740	318
0Safe_safe_U1B_227963.741	374
0Safe_safe_U1B_227963.742	433
0Safe_safe_U1B_227963.743	240
0Safe_safe_U1B_227963.744	606
0Safe_safe_U1B_227963.745	136
0Safe_safe_U1B_227963.746	174
0Safe_safe_U1B_227963.747	327
0Safe_safe_U1B_227963.748	257
0Safe_safe_U1B_227963.749	454
0Safe_safe_U1B_227963.750	451
0Safe_safe_U2A_227963.1538	1
0Safe_safe_U2A_227963.1630	1
ENSMUSG00000000167_Pih1d2_U1B_38908.1	376
ENSMUSG00000000167_Pih1d2_U1B_38909.2	333
ENSMUSG00000000167_Pih1d2_U1B_38910.3	311
ENSMUSG00000000167_Pih1d2_U1B_38911.4	463
ENSMUSG00000000167_Pih1d2_U1B_38912.5	226
ENSMUSG00000000167_Pih1d2_U1B_38913.6	556
ENSMUSG00000000167_Pih1d2_U1B_38914.7	336
ENSMUSG00000000167_Pih1d2_U1B_38915.8	218
ENSMUSG00000000167_Pih1d2_U1B_38916.9	398
ENSMUSG00000000167_Pih1d2_U1B_38917.10	363
ENSMUSG00000000184_Ccnd2_ACOCB_167315.4	5
ENSMUSG00000000378_Ccm2_U1B_88984.1	5
ENSMUSG00000000378_Ccm2_U1B_88985.2	174
ENSMUSG00000000378_Ccm2_U1B_88986.3	127
ENSMUSG00000000378_Ccm2_U1B_88987.4	10
ENSMUSG00000000378_Ccm2_U1B_88988.5	33
ENSMUSG00000000378_Ccm2_U1B_88989.6	59
ENSMUSG00000000378_Ccm2_U1B_88990.7	495
ENSMUSG00000000378_Ccm2_U1B_88991.8	109
ENSMUSG00000000378_Ccm2_U1B_88992.9	30
ENSMUSG00000000378_Ccm2_U1B_88993.10	70
ENSMUSG00000000544_Gpa33_U2A_77344.3	1
ENSMUSG00000000567_Sox9_U1B_19254.1	350
ENSMUSG00000000567_Sox9_U1B_19255.2	420
ENSMUSG00000000567_Sox9_U1B_19256.3	293
ENSMUSG00000000567_Sox9_U1B_19257.4	605
ENSMUSG00000000567_Sox9_U1B_19258.5	520
ENSMUSG00000000567_Sox9_U1B_19259.6	205
ENSMUSG00000000567_Sox9_U1B_19260.7	50
ENSMUSG00000000567_Sox9_U1B_19261.8	486
ENSMUSG00000000567_Sox9_U1B_19262.9	251
ENSMUSG00000000567_Sox9_U1B_19263.10	315
ENSMUSG00000000686_Abhd15_U1B_29732.1	359
ENSMUSG00000000686_Abhd15_U1B_29733.2	309
ENSMUSG00000000686_Abhd15_U1B_29734.3	175
ENSMUSG00000000686_Abhd15_U1B_29735.4	338
ENSMUSG00000000686_Abhd15_U1B_29736.5	342
ENSMUSG00000000686_Abhd15_U1B_29737.6	233
ENSMUSG00000000686_Abhd15_U1B_29738.7	290
ENSMUSG00000000686_Abhd15_U1B_29739.8	230
ENSMUSG00000000686_Abhd15_U1B_29740.9	418
ENSMUSG00000000686_Abhd15_U1B_29741.10	309
ENSMUSG00000000730_Dnmt3l_GEA_23851.10	1
ENSMUSG00000000881_Dlg3_SPA_40020.6	2
ENSMUSG00000000902_Smarcb1_U1B_102460.1	187
ENSMUSG00000000902_Smarcb1_U1B_102461.2	34
ENSMUSG00000000902_Smarcb1_U1B_102462.3	29
ENSMUSG00000000902_Smarcb1_U1B_102463.4	274
ENSMUSG00000000902_Smarcb1_U1B_102464.5	39
ENSMUSG00000000902_Smarcb1_U1B_102465.6	138
ENSMUSG00000000902_Smarcb1_U1B_102466.7	106
ENSMUSG00000000902_Smarcb1_U1B_102467.8	80
ENSMUSG00000000902_Smarcb1_U1B_102468.9	101
ENSMUSG00000000902_Smarcb1_U1B_102469.10	162
ENSMUSG00000000948_Snrpn_U1B_220106.1	173
ENSMUSG00000000948_Snrpn_U1B_220107.2	51
ENSMUSG00000000948_Snrpn_U1B_220108.3	750
ENSMUSG00000000948_Snrpn_U1B_220109.4	100
ENSMUSG00000000948_Snrpn_U1B_220110.5	401
ENSMUSG00000000948_Snrpn_U1B_220111.6	464
ENSMUSG00000000948_Snrpn_U1B_220112.7	190
ENSMUSG00000000948_Snrpn_U1B_220113.8	407
ENSMUSG00000000948_Snrpn_U1B_220114.9	485
ENSMUSG00000000948_Snrpn_U1B_220115.10	97
ENSMUSG00000001018_Snapin_U1B_106120.1	933
ENSMUSG00000001018_Snapin_U1B_106121.2	642
ENSMUSG00000001018_Snapin_U1B_106122.3	185
ENSMUSG00000001018_Snapin_U1B_106123.4	25
ENSMUSG00000001018_Snapin_U1B_106124.5	186
ENSMUSG00000001018_Snapin_U1B_106125.6	933
ENSMUSG00000001018_Snapin_U1B_106126.7	116
ENSMUSG00000001018_Snapin_U1B_106127.8	158
ENSMUSG00000001018_Snapin_U1B_106128.9	194
ENSMUSG00000001018_Snapin_U1B_106129.10	155
ENSMUSG00000001039_B9d1_U1B_164823.1	342
ENSMUSG00000001039_B9d1_U1B_164824.2	271
ENSMUSG00000001039_B9d1_U1B_164825.3	558
ENSMUSG00000001039_B9d1_U1B_164826.4	535
ENSMUSG00000001039_B9d1_U1B_164827.5	253
ENSMUSG00000001039_B9d1_U1B_164828.6	40
ENSMUSG00000001039_B9d1_U1B_164829.7	412
ENSMUSG00000001039_B9d1_U1B_164830.8	496
ENSMUSG00000001039_B9d1_U1B_164831.9	426
ENSMUSG00000001039_B9d1_U1B_164832.10	163
ENSMUSG00000001062_Vps9d1_U1B_53130.1	436
ENSMUSG00000001062_Vps9d1_U1B_53131.2	483
ENSMUSG00000001062_Vps9d1_U1B_53132.3	233
ENSMUSG00000001062_Vps9d1_U1B_53133.4	376
ENSMUSG00000001062_Vps9d1_U1B_53134.5	448
ENSMUSG00000001062_Vps9d1_U1B_53135.6	431
ENSMUSG00000001062_Vps9d1_U1B_53136.7	226
ENSMUSG00000001062_Vps9d1_U1B_53137.8	372
ENSMUSG00000001062_Vps9d1_U1B_53138.9	313
ENSMUSG00000001062_Vps9d1_U1B_53139.10	161
ENSMUSG00000001076_C1ql4_U1B_55225.1	205
ENSMUSG00000001076_C1ql4_U1B_55226.2	535
ENSMUSG00000001076_C1ql4_U1B_55227.3	661
ENSMUSG00000001076_C1ql4_U1B_55228.4	263
ENSMUSG00000001076_C1ql4_U1B_55229.5	181
ENSMUSG00000001076_C1ql4_U1B_55230.6	233
ENSMUSG00000001076_C1ql4_U1B_55231.7	417
ENSMUSG00000001076_C1ql4_U1B_55232.8	450
ENSMUSG00000001076_C1ql4_U1B_55233.9	318
ENSMUSG00000001076_C1ql4_U1B_55234.10	433
ENSMUSG00000001228_Uhrf1_U1B_82814.1	6
ENSMUSG00000001228_Uhrf1_U1B_82815.2	64
ENSMUSG00000001228_Uhrf1_U1B_82816.3	48
ENSMUSG00000001228_Uhrf1_U1B_82817.4	70
ENSMUSG00000001228_Uhrf1_U1B_82818.5	121
ENSMUSG00000001228_Uhrf1_U1B_82819.6	38
ENSMUSG00000001228_Uhrf1_U1B_82820.7	188
ENSMUSG00000001228_Uhrf1_U1B_82821.8	15
ENSMUSG00000001228_Uhrf1_U1B_82822.9	31
ENSMUSG00000001228_Uhrf1_U1B_82823.10	46
ENSMUSG00000001280_Sp1_U1B_133501.1	426
ENSMUSG00000001280_Sp1_U1B_133502.2	130
ENSMUSG00000001280_Sp1_U1B_133503.3	404
ENSMUSG00000001280_Sp1_U1B_133504.4	331
ENSMUSG00000001280_Sp1_U1B_133505.5	106
ENSMUSG00000001280_Sp1_U1B_133506.6	168
ENSMUSG00000001280_Sp1_U1B_133507.7	362
ENSMUSG00000001280_Sp1_U1B_133508.8	1028
ENSMUSG00000001280_Sp1_U1B_133509.9	198
ENSMUSG00000001280_Sp1_U1B_133510.10	169
ENSMUSG00000001366_Fbxo9_SPB_21157.6	8
ENSMUSG00000001376_Ccdc132_U1A_163822.2	17
ENSMUSG00000001504_Irx2_GEA_4288.5	1
ENSMUSG00000001518_Itfg2_U1B_147883.1	162
ENSMUSG00000001518_Itfg2_U1B_147884.2	651
ENSMUSG00000001518_Itfg2_U1B_147885.3	223
ENSMUSG00000001518_Itfg2_U1B_147886.4	347
ENSMUSG00000001518_Itfg2_U1B_147887.5	721
ENSMUSG00000001518_Itfg2_U1B_147888.6	333
ENSMUSG00000001518_Itfg2_U1B_147889.7	220
ENSMUSG00000001518_Itfg2_U1B_147890.8	476
ENSMUSG00000001518_Itfg2_U1B_147891.9	281
ENSMUSG00000001518_Itfg2_U1B_147892.10	282
ENSMUSG00000001542_Ell2_GEA_121739.6	1
ENSMUSG00000001962_Fam50a_U1B_189996.1	58
ENSMUSG00000001962_Fam50a_U1B_189997.2	4
ENSMUSG00000001962_Fam50a_U1B_189998.3	24
ENSMUSG00000001962_Fam50a_U1B_189999.4	19
ENSMUSG00000001962_Fam50a_U1B_190000.5	53
ENSMUSG00000001962_Fam50a_U1B_190001.6	277
ENSMUSG00000001962_Fam50a_U1B_190002.7	88
ENSMUSG00000001962_Fam50a_U1B_190003.8	114
ENSMUSG00000001962_Fam50a_U1B_190004.9	66
ENSMUSG00000001962_Fam50a_U1B_190005.10	50
ENSMUSG00000002014_Ssr4_U1B_113642.1	807
ENSMUSG00000002014_Ssr4_U1B_113643.2	549
ENSMUSG00000002014_Ssr4_U1B_113644.3	596
ENSMUSG00000002014_Ssr4_U1B_113645.4	617
ENSMUSG00000002014_Ssr4_U1B_113646.5	107
ENSMUSG00000002014_Ssr4_U1B_113647.6	285
ENSMUSG00000002014_Ssr4_U1B_113648.7	549
ENSMUSG00000002014_Ssr4_U1B_113649.8	625
ENSMUSG00000002014_Ssr4_U1B_113650.9	259
ENSMUSG00000002014_Ssr4_U1B_113651.10	44
ENSMUSG00000002028_Kmt2a_U1B_139857.1	271
ENSMUSG00000002028_Kmt2a_U1B_139858.2	363
ENSMUSG00000002028_Kmt2a_U1B_139859.3	544
ENSMUSG00000002028_Kmt2a_U1B_139860.4	146
ENSMUSG00000002028_Kmt2a_U1B_139861.5	334
ENSMUSG00000002028_Kmt2a_U1B_139862.6	140
ENSMUSG00000002028_Kmt2a_U1B_139863.7	253
ENSMUSG00000002028_Kmt2a_U1B_139864.8	228
ENSMUSG00000002028_Kmt2a_U1B_139865.9	163
ENSMUSG00000002028_Kmt2a_U1B_139866.10	380
ENSMUSG00000002031_Ift46_U1B_54890.1	470
ENSMUSG00000002031_Ift46_U1B_54891.2	66
ENSMUSG00000002031_Ift46_U1B_54892.3	273
ENSMUSG00000002031_Ift46_U1B_54893.4	394
ENSMUSG00000002031_Ift46_U1B_54894.5	413
ENSMUSG00000002031_Ift46_U1B_54895.6	316
ENSMUSG00000002031_Ift46_U1B_54896.7	234
ENSMUSG00000002031_Ift46_U1B_54897.8	314
ENSMUSG00000002031_Ift46_U1B_54898.9	313
ENSMUSG00000002031_Ift46_U1B_54899.10	422
ENSMUSG00000002052_Supt6_U1B_4074.1	115
ENSMUSG00000002052_Supt6_U1B_4075.2	223
ENSMUSG00000002052_Supt6_U1B_4076.3	28
ENSMUSG00000002052_Supt6_U1B_4077.4	250
ENSMUSG00000002052_Supt6_U1B_4078.5	359
ENSMUSG00000002052_Supt6_U1B_4079.6	75
ENSMUSG00000002052_Supt6_U1B_4080.7	257
ENSMUSG00000002052_Supt6_U1B_4081.8	131
ENSMUSG00000002052_Supt6_U1B_4082.9	71
ENSMUSG00000002052_Supt6_U1B_4083.10	318
ENSMUSG00000002274_Metrn_U1A_143069.8	4
ENSMUSG00000002396_Ocel1_U1B_220546.1	138
ENSMUSG00000002396_Ocel1_U1B_220547.2	471
ENSMUSG00000002396_Ocel1_U1B_220548.3	404
ENSMUSG00000002396_Ocel1_U1B_220549.4	310
ENSMUSG00000002396_Ocel1_U1B_220550.5	100
ENSMUSG00000002396_Ocel1_U1B_220551.6	316
ENSMUSG00000002396_Ocel1_U1B_220552.7	400
ENSMUSG00000002396_Ocel1_U1B_220553.8	507
ENSMUSG00000002396_Ocel1_U1B_220554.9	185
ENSMUSG00000002396_Ocel1_U1B_220555.10	351
ENSMUSG00000002477_Snrpd1_U1B_145127.1	222
ENSMUSG00000002477_Snrpd1_U1B_145128.2	33
ENSMUSG00000002477_Snrpd1_U1B_145129.3	15
ENSMUSG00000002477_Snrpd1_U1B_145130.4	42
ENSMUSG00000002477_Snrpd1_U1B_145131.5	16
ENSMUSG00000002477_Snrpd1_U1B_145132.6	53
ENSMUSG00000002477_Snrpd1_U1B_145133.7	27
ENSMUSG00000002477_Snrpd1_U1B_145134.8	97
ENSMUSG00000002477_Snrpd1_U1B_145135.9	2
ENSMUSG00000002477_Snrpd1_U1B_145136.10	17
ENSMUSG00000002580_Mien1_U1B_223774.1	282
ENSMUSG00000002580_Mien1_U1B_223775.2	473
ENSMUSG00000002580_Mien1_U1B_223776.3	273
ENSMUSG00000002580_Mien1_U1B_223777.4	674
ENSMUSG00000002580_Mien1_U1B_223778.5	147
ENSMUSG00000002580_Mien1_U1B_223779.6	272
ENSMUSG00000002580_Mien1_U1B_223780.7	495
ENSMUSG00000002580_Mien1_U1B_223781.8	389
ENSMUSG00000002580_Mien1_U1B_223782.9	778
ENSMUSG00000002580_Mien1_U1B_223783.10	778
ENSMUSG00000002608_Ccdc97_U1B_37737.1	372
ENSMUSG00000002608_Ccdc97_U1B_37738.2	292
ENSMUSG00000002608_Ccdc97_U1B_37739.3	136
ENSMUSG00000002608_Ccdc97_U1B_37740.4	48
ENSMUSG00000002608_Ccdc97_U1B_37741.5	416
ENSMUSG00000002608_Ccdc97_U1B_37742.6	326
ENSMUSG00000002608_Ccdc97_U1B_37743.7	329
ENSMUSG00000002608_Ccdc97_U1B_37744.8	291
ENSMUSG00000002608_Ccdc97_U1B_37745.9	443
ENSMUSG00000002608_Ccdc97_U1B_37746.10	145
ENSMUSG00000002635_Pdcd2l_U1B_12816.1	391
ENSMUSG00000002635_Pdcd2l_U1B_12817.2	301
ENSMUSG00000002635_Pdcd2l_U1B_12818.3	390
ENSMUSG00000002635_Pdcd2l_U1B_12819.4	325
ENSMUSG00000002635_Pdcd2l_U1B_12820.5	70
ENSMUSG00000002635_Pdcd2l_U1B_12821.6	463
ENSMUSG00000002635_Pdcd2l_U1B_12822.7	409
ENSMUSG00000002635_Pdcd2l_U1B_12823.8	278
ENSMUSG00000002635_Pdcd2l_U1B_12824.9	395
ENSMUSG00000002635_Pdcd2l_U1B_12825.10	362
ENSMUSG00000002664_Pspn_U1A_214491.7	3
ENSMUSG00000002668_Dennd1c_U1B_214455.1	135
ENSMUSG00000002668_Dennd1c_U1B_214456.2	296
ENSMUSG00000002668_Dennd1c_U1B_214457.3	217
ENSMUSG00000002668_Dennd1c_U1B_214458.4	398
ENSMUSG00000002668_Dennd1c_U1B_214459.5	400
ENSMUSG00000002668_Dennd1c_U1B_214460.6	315
ENSMUSG00000002668_Dennd1c_U1B_214461.7	203
ENSMUSG00000002668_Dennd1c_U1B_214462.8	116
ENSMUSG00000002668_Dennd1c_U1B_214463.9	478
ENSMUSG00000002668_Dennd1c_U1B_214464.10	424
ENSMUSG00000002699_Lcp2_U1A_173114.3	4
ENSMUSG00000002768_Mea1_U1B_167082.1	306
ENSMUSG00000002768_Mea1_U1B_167083.2	512
ENSMUSG00000002768_Mea1_U1B_167084.3	329
ENSMUSG00000002768_Mea1_U1B_167085.4	273
ENSMUSG00000002768_Mea1_U1B_167086.5	566
ENSMUSG00000002768_Mea1_U1B_167087.6	364
ENSMUSG00000002768_Mea1_U1B_167088.7	574
ENSMUSG00000002768_Mea1_U1B_167089.8	306
ENSMUSG00000002768_Mea1_U1B_167090.9	300
ENSMUSG00000002768_Mea1_U1B_167091.10	268
ENSMUSG00000002797_Ggct_U1B_184345.1	253
ENSMUSG00000002797_Ggct_U1B_184346.2	179
ENSMUSG00000002797_Ggct_U1B_184347.3	334
ENSMUSG00000002797_Ggct_U1B_184348.4	193
ENSMUSG00000002797_Ggct_U1B_184349.5	239
ENSMUSG00000002797_Ggct_U1B_184350.6	365
ENSMUSG00000002797_Ggct_U1B_184351.7	361
ENSMUSG00000002797_Ggct_U1B_184352.8	552
ENSMUSG00000002797_Ggct_U1B_184353.9	102
ENSMUSG00000002797_Ggct_U1B_184354.10	472
ENSMUSG00000003068_Stk11_U1B_45255.1	67
ENSMUSG00000003068_Stk11_U1B_45256.2	196
ENSMUSG00000003068_Stk11_U1B_45257.3	158
ENSMUSG00000003068_Stk11_U1B_45258.4	41
ENSMUSG00000003068_Stk11_U1B_45259.5	420
ENSMUSG00000003068_Stk11_U1B_45260.6	48
ENSMUSG00000003068_Stk11_U1B_45261.7	21
ENSMUSG00000003068_Stk11_U1B_45262.8	14
ENSMUSG00000003068_Stk11_U1B_45263.9	58
ENSMUSG00000003068_Stk11_U1B_45264.10	1
ENSMUSG00000003135_Cnot11_U1B_118642.1	58
ENSMUSG00000003135_Cnot11_U1B_118643.2	463
ENSMUSG00000003135_Cnot11_U1B_118644.3	232
ENSMUSG00000003135_Cnot11_U1B_118645.4	86
ENSMUSG00000003135_Cnot11_U1B_118646.5	160
ENSMUSG00000003135_Cnot11_U1B_118647.6	509
ENSMUSG00000003135_Cnot11_U1B_118648.7	143
ENSMUSG00000003135_Cnot11_U1B_118649.8	84
ENSMUSG00000003135_Cnot11_U1B_118650.9	187
ENSMUSG00000003135_Cnot11_U1B_118651.10	65
ENSMUSG00000003206_Ebi3_U1B_126112.1	536
ENSMUSG00000003206_Ebi3_U1B_126113.2	151
ENSMUSG00000003206_Ebi3_U1B_126114.3	393
ENSMUSG00000003206_Ebi3_U1B_126115.4	309
ENSMUSG00000003206_Ebi3_U1B_126117.6	379
ENSMUSG00000003206_Ebi3_U1B_126118.7	94
ENSMUSG00000003206_Ebi3_U1B_126119.8	225
ENSMUSG00000003206_Ebi3_U1B_126120.9	188
ENSMUSG00000003206_Ebi3_U1B_126121.10	340
ENSMUSG00000003418_St8sia6_U1B_123017.1	619
ENSMUSG00000003418_St8sia6_U1B_123018.2	367
ENSMUSG00000003418_St8sia6_U1B_123019.3	388
ENSMUSG00000003418_St8sia6_U1B_123020.4	400
ENSMUSG00000003418_St8sia6_U1B_123021.5	166
ENSMUSG00000003418_St8sia6_U1B_123022.6	761
ENSMUSG00000003418_St8sia6_U1B_123023.7	556
ENSMUSG00000003418_St8sia6_U1B_123024.8	372
ENSMUSG00000003418_St8sia6_U1B_123025.9	134
ENSMUSG00000003418_St8sia6_U1B_123026.10	207
ENSMUSG00000003423_Pih1d1_U1B_208371.1	372
ENSMUSG00000003423_Pih1d1_U1B_208372.2	606
ENSMUSG00000003423_Pih1d1_U1B_208373.3	772
ENSMUSG00000003423_Pih1d1_U1B_208374.4	727
ENSMUSG00000003423_Pih1d1_U1B_208375.5	150
ENSMUSG00000003423_Pih1d1_U1B_208376.6	413
ENSMUSG00000003423_Pih1d1_U1B_208377.7	151
ENSMUSG00000003423_Pih1d1_U1B_208378.8	391
ENSMUSG00000003423_Pih1d1_U1B_208379.9	758
ENSMUSG00000003423_Pih1d1_U1B_208380.10	378
ENSMUSG00000003435_Supt5_U1B_64180.1	151
ENSMUSG00000003435_Supt5_U1B_64181.2	50
ENSMUSG00000003435_Supt5_U1B_64182.3	9
ENSMUSG00000003435_Supt5_U1B_64183.4	252
ENSMUSG00000003435_Supt5_U1B_64184.5	109
ENSMUSG00000003435_Supt5_U1B_64185.6	58
ENSMUSG00000003435_Supt5_U1B_64186.7	105
ENSMUSG00000003435_Supt5_U1B_64187.8	154
ENSMUSG00000003435_Supt5_U1B_64188.9	49
ENSMUSG00000003435_Supt5_U1B_64189.10	101
ENSMUSG00000003469_Phyhip_U1B_85371.1	470
ENSMUSG00000003469_Phyhip_U1B_85372.2	523
ENSMUSG00000003469_Phyhip_U1B_85373.3	405
ENSMUSG00000003469_Phyhip_U1B_85374.4	310
ENSMUSG00000003469_Phyhip_U1B_85375.5	265
ENSMUSG00000003469_Phyhip_U1B_85376.6	289
ENSMUSG00000003469_Phyhip_U1B_85377.7	143
ENSMUSG00000003469_Phyhip_U1B_85378.8	425
ENSMUSG00000003469_Phyhip_U1B_85379.9	107
ENSMUSG00000003469_Phyhip_U1B_85380.10	203
ENSMUSG00000003527_Dgcr14_DTKPA_28036.9	1
ENSMUSG00000003731_Kpna6_ACOCB_161201.1	1
ENSMUSG00000004043_Stat5a_U1B_43896.1	477
ENSMUSG00000004043_Stat5a_U1B_43897.2	430
ENSMUSG00000004043_Stat5a_U1B_43898.3	504
ENSMUSG00000004043_Stat5a_U1B_43899.4	261
ENSMUSG00000004043_Stat5a_U1B_43900.5	392
ENSMUSG00000004043_Stat5a_U1B_43901.6	183
ENSMUSG00000004043_Stat5a_U1B_43902.7	544
ENSMUSG00000004043_Stat5a_U1B_43903.8	259
ENSMUSG00000004043_Stat5a_U1B_43904.9	285
ENSMUSG00000004043_Stat5a_U1B_43905.10	271
ENSMUSG00000004085_Zak_U1B_155221.1	381
ENSMUSG00000004085_Zak_U1B_155222.2	321
ENSMUSG00000004085_Zak_U1B_155223.3	647
ENSMUSG00000004085_Zak_U1B_155224.4	712
ENSMUSG00000004085_Zak_U1B_155225.5	458
ENSMUSG00000004085_Zak_U1B_155226.6	164
ENSMUSG00000004085_Zak_U1B_155227.7	392
ENSMUSG00000004085_Zak_U1B_155228.8	480
ENSMUSG00000004085_Zak_U1B_155229.9	82
ENSMUSG00000004085_Zak_U1B_155230.10	232
ENSMUSG00000004366_Sst_U1B_54490.1	816
ENSMUSG00000004366_Sst_U1B_54491.2	690
ENSMUSG00000004366_Sst_U1B_54492.3	319
ENSMUSG00000004366_Sst_U1B_54493.4	404
ENSMUSG00000004366_Sst_U1B_54494.5	456
ENSMUSG00000004366_Sst_U1B_54495.6	457
ENSMUSG00000004366_Sst_U1B_54496.7	402
ENSMUSG00000004366_Sst_U1B_54497.8	816
ENSMUSG00000004366_Sst_U1B_54498.9	314
ENSMUSG00000004366_Sst_U1B_54499.10	423
ENSMUSG00000004371_Il11_U1B_139537.1	442
ENSMUSG00000004371_Il11_U1B_139538.2	435
ENSMUSG00000004371_Il11_U1B_139539.3	95
ENSMUSG00000004371_Il11_U1B_139540.4	513
ENSMUSG00000004371_Il11_U1B_139541.5	623
ENSMUSG00000004371_Il11_U1B_139542.6	424
ENSMUSG00000004371_Il11_U1B_139543.7	106
ENSMUSG00000004371_Il11_U1B_139544.8	507
ENSMUSG00000004371_Il11_U1B_139545.9	205
ENSMUSG00000004371_Il11_U1B_139546.10	180
ENSMUSG00000004446_Bid_ACOCB_4254.1	8
ENSMUSG00000004446_Bid_ACOCB_4260.7	8
ENSMUSG00000004508_Gab2_U1B_181144.1	10
ENSMUSG00000004508_Gab2_U1B_181145.2	1
ENSMUSG00000004508_Gab2_U1B_181146.3	282
ENSMUSG00000004508_Gab2_U1B_181147.4	567
ENSMUSG00000004508_Gab2_U1B_181148.5	10
ENSMUSG00000004508_Gab2_U1B_181149.6	27
ENSMUSG00000004508_Gab2_U1B_181150.7	73
ENSMUSG00000004508_Gab2_U1B_181151.8	16
ENSMUSG00000004508_Gab2_U1B_181152.9	89
ENSMUSG00000004508_Gab2_U1B_181153.10	44
ENSMUSG00000004626_Stxbp2_U1B_192175.1	416
ENSMUSG00000004626_Stxbp2_U1B_192176.2	469
ENSMUSG00000004626_Stxbp2_U1B_192177.3	224
ENSMUSG00000004626_Stxbp2_U1B_192178.4	390
ENSMUSG00000004626_Stxbp2_U1B_192179.5	241
ENSMUSG00000004626_Stxbp2_U1B_192180.6	133
ENSMUSG00000004626_Stxbp2_U1B_192181.7	337
ENSMUSG00000004626_Stxbp2_U1B_192182.8	438
ENSMUSG00000004626_Stxbp2_U1B_192183.9	380
ENSMUSG00000004626_Stxbp2_U1B_192184.10	517
ENSMUSG00000004864_Mapk13_GEA_45606.2	1
ENSMUSG00000004865_Srpk1_U1B_45615.1	414
ENSMUSG00000004865_Srpk1_U1B_45616.2	126
ENSMUSG00000004865_Srpk1_U1B_45617.3	63
ENSMUSG00000004865_Srpk1_U1B_45618.4	86
ENSMUSG00000004865_Srpk1_U1B_45619.5	351
ENSMUSG00000004865_Srpk1_U1B_45620.6	284
ENSMUSG00000004865_Srpk1_U1B_45621.7	292
ENSMUSG00000004865_Srpk1_U1B_45622.8	185
ENSMUSG00000004865_Srpk1_U1B_45624.10	172
ENSMUSG00000004897_Hdgf_U1B_28434.1	69
ENSMUSG00000004897_Hdgf_U1B_28435.2	121
ENSMUSG00000004897_Hdgf_U1B_28436.3	216
ENSMUSG00000004897_Hdgf_U1B_28437.4	195
ENSMUSG00000004897_Hdgf_U1B_28438.5	85
ENSMUSG00000004897_Hdgf_U1B_28439.6	482
ENSMUSG00000004897_Hdgf_U1B_28440.7	9
ENSMUSG00000004897_Hdgf_U1B_28441.8	422
ENSMUSG00000004897_Hdgf_U1B_28442.9	199
ENSMUSG00000004897_Hdgf_U1B_28443.10	427
ENSMUSG00000004936_Map2k1_GEA_201148.9	1
ENSMUSG00000004994_Ccdc130_U1B_39485.1	240
ENSMUSG00000004994_Ccdc130_U1B_39486.2	212
ENSMUSG00000004994_Ccdc130_U1B_39487.3	222
ENSMUSG00000004994_Ccdc130_U1B_39488.4	163
ENSMUSG00000004994_Ccdc130_U1B_39489.5	176
ENSMUSG00000004994_Ccdc130_U1B_39490.6	113
ENSMUSG00000004994_Ccdc130_U1B_39491.7	121
ENSMUSG00000004994_Ccdc130_U1B_39492.8	343
ENSMUSG00000004994_Ccdc130_U1B_39493.9	235
ENSMUSG00000004994_Ccdc130_U1B_39494.10	302
ENSMUSG00000005125_Ndrg1_U1B_178664.1	256
ENSMUSG00000005125_Ndrg1_U1B_178665.2	311
ENSMUSG00000005125_Ndrg1_U1B_178666.3	230
ENSMUSG00000005125_Ndrg1_U1B_178667.4	278
ENSMUSG00000005125_Ndrg1_U1B_178668.5	526
ENSMUSG00000005125_Ndrg1_U1B_178669.6	75
ENSMUSG00000005125_Ndrg1_U1B_178670.7	166
ENSMUSG00000005125_Ndrg1_U1B_178671.8	222
ENSMUSG00000005125_Ndrg1_U1B_178672.9	100
ENSMUSG00000005125_Ndrg1_U1B_178673.10	438
ENSMUSG00000005131_4930550C14Rik_U1B_93117.1	354
ENSMUSG00000005131_4930550C14Rik_U1B_93118.2	260
ENSMUSG00000005131_4930550C14Rik_U1B_93119.3	300
ENSMUSG00000005131_4930550C14Rik_U1B_93120.4	230
ENSMUSG00000005131_4930550C14Rik_U1B_93121.5	166
ENSMUSG00000005131_4930550C14Rik_U1B_93122.6	277
ENSMUSG00000005131_4930550C14Rik_U1B_93123.7	343
ENSMUSG00000005131_4930550C14Rik_U1B_93124.8	490
ENSMUSG00000005131_4930550C14Rik_U1B_93125.9	294
ENSMUSG00000005131_4930550C14Rik_U1B_93126.10	441
ENSMUSG00000005360_Slc1a3_U1A_70236.8	9
ENSMUSG00000005705_Agrp_U2A_6056.10	1
ENSMUSG00000005871_Apc_ACOCA_78851.2	3
ENSMUSG00000006019_Dhx34_GEA_171936.3	1
ENSMUSG00000006270_Vax1_ACOCB_208875.5	7
ENSMUSG00000006342_Susd2_GEA_75871.5	1
ENSMUSG00000006411_Pvrl4_U2A_93292.6	1
ENSMUSG00000006423_C330007P06Rik_U1B_118569.1	219
ENSMUSG00000006423_C330007P06Rik_U1B_118570.2	487
ENSMUSG00000006423_C330007P06Rik_U1B_118571.3	180
ENSMUSG00000006423_C330007P06Rik_U1B_118572.4	297
ENSMUSG00000006423_C330007P06Rik_U1B_118573.5	153
ENSMUSG00000006423_C330007P06Rik_U1B_118574.6	562
ENSMUSG00000006423_C330007P06Rik_U1B_118575.7	991
ENSMUSG00000006423_C330007P06Rik_U1B_118576.8	77
ENSMUSG00000006423_C330007P06Rik_U1B_118577.9	55
ENSMUSG00000006423_C330007P06Rik_U1B_118578.10	55
ENSMUSG00000006442_Srm_U1B_67127.1	330
ENSMUSG00000006442_Srm_U1B_67128.2	649
ENSMUSG00000006442_Srm_U1B_67129.3	705
ENSMUSG00000006442_Srm_U1B_67130.4	224
ENSMUSG00000006442_Srm_U1B_67131.5	588
ENSMUSG00000006442_Srm_U1B_67132.6	195
ENSMUSG00000006442_Srm_U1B_67133.7	423
ENSMUSG00000006442_Srm_U1B_67134.8	248
ENSMUSG00000006442_Srm_U1B_67135.9	659
ENSMUSG00000006442_Srm_U1B_67136.10	93
ENSMUSG00000006476_Nsmf_U1B_152074.1	149
ENSMUSG00000006476_Nsmf_U1B_152075.2	264
ENSMUSG00000006476_Nsmf_U1B_152076.3	311
ENSMUSG00000006476_Nsmf_U1B_152077.4	151
ENSMUSG00000006476_Nsmf_U1B_152078.5	404
ENSMUSG00000006476_Nsmf_U1B_152079.6	258
ENSMUSG00000006476_Nsmf_U1B_152080.7	434
ENSMUSG00000006476_Nsmf_U1B_152081.8	182
ENSMUSG00000006476_Nsmf_U1B_152082.9	284
ENSMUSG00000006476_Nsmf_U1B_152083.10	228
ENSMUSG00000006526_Tmem110_U1B_78529.1	604
ENSMUSG00000006526_Tmem110_U1B_78530.2	213
ENSMUSG00000006526_Tmem110_U1B_78531.3	184
ENSMUSG00000006526_Tmem110_U1B_78532.4	286
ENSMUSG00000006526_Tmem110_U1B_78533.5	251
ENSMUSG00000006526_Tmem110_U1B_78534.6	330
ENSMUSG00000006526_Tmem110_U1B_78535.7	133
ENSMUSG00000006526_Tmem110_U1B_78536.8	608
ENSMUSG00000006526_Tmem110_U1B_78537.9	394
ENSMUSG00000006526_Tmem110_U1B_78538.10	307
ENSMUSG00000006763_Saal1_U1B_158261.1	209
ENSMUSG00000006763_Saal1_U1B_158262.2	291
ENSMUSG00000006763_Saal1_U1B_158263.3	146
ENSMUSG00000006763_Saal1_U1B_158264.4	717
ENSMUSG00000006763_Saal1_U1B_158265.5	426
ENSMUSG00000006763_Saal1_U1B_158266.6	275
ENSMUSG00000006763_Saal1_U1B_158267.7	293
ENSMUSG00000006763_Saal1_U1B_158268.8	166
ENSMUSG00000006763_Saal1_U1B_158269.9	120
ENSMUSG00000006763_Saal1_U1B_158270.10	243
ENSMUSG00000006784_Ttc25_U1B_115633.1	141
ENSMUSG00000006784_Ttc25_U1B_115634.2	408
ENSMUSG00000006784_Ttc25_U1B_115635.3	225
ENSMUSG00000006784_Ttc25_U1B_115636.4	428
ENSMUSG00000006784_Ttc25_U1B_115637.5	404
ENSMUSG00000006784_Ttc25_U1B_115638.6	103
ENSMUSG00000006784_Ttc25_U1B_115639.7	165
ENSMUSG00000006784_Ttc25_U1B_115640.8	286
ENSMUSG00000006784_Ttc25_U1B_115641.9	592
ENSMUSG00000006784_Ttc25_U1B_115642.10	336
ENSMUSG00000006818_Sod2_U1B_98862.1	400
ENSMUSG00000006818_Sod2_U1B_98863.2	102
ENSMUSG00000006818_Sod2_U1B_98864.3	337
ENSMUSG00000006818_Sod2_U1B_98865.4	223
ENSMUSG00000006818_Sod2_U1B_98866.5	329
ENSMUSG00000006818_Sod2_U1B_98867.6	506
ENSMUSG00000006818_Sod2_U1B_98868.7	232
ENSMUSG00000006818_Sod2_U1B_98869.8	132
ENSMUSG00000006818_Sod2_U1B_98870.9	213
ENSMUSG00000006818_Sod2_U1B_98871.10	351
ENSMUSG00000007021_Syngr3_U1A_15488.5	6
ENSMUSG00000007036_Abhd16a_U2B_99341.3	1
ENSMUSG00000007207_Stx1a_U1B_213835.1	245
ENSMUSG00000007207_Stx1a_U1B_213836.2	694
ENSMUSG00000007207_Stx1a_U1B_213837.3	394
ENSMUSG00000007207_Stx1a_U1B_213838.4	464
ENSMUSG00000007207_Stx1a_U1B_213839.5	336
ENSMUSG00000007207_Stx1a_U1B_213840.6	609
ENSMUSG00000007207_Stx1a_U1B_213841.7	276
ENSMUSG00000007207_Stx1a_U1B_213842.8	371
ENSMUSG00000007207_Stx1a_U1B_213843.9	668
ENSMUSG00000007207_Stx1a_U1B_213844.10	275
ENSMUSG00000007379_Dennd2c_U1B_118509.1	222
ENSMUSG00000007379_Dennd2c_U1B_118510.2	225
ENSMUSG00000007379_Dennd2c_U1B_118511.3	292
ENSMUSG00000007379_Dennd2c_U1B_118512.4	383
ENSMUSG00000007379_Dennd2c_U1B_118513.5	78
ENSMUSG00000007379_Dennd2c_U1B_118514.6	193
ENSMUSG00000007379_Dennd2c_U1B_118515.7	134
ENSMUSG00000007379_Dennd2c_U1B_118516.8	333
ENSMUSG00000007379_Dennd2c_U1B_118517.9	367
ENSMUSG00000007379_Dennd2c_U1B_118518.10	334
ENSMUSG00000007440_Pcdha2_U1B_42414.1	194
ENSMUSG00000007440_Pcdha2_U1B_42415.2	306
ENSMUSG00000007440_Pcdha2_U1B_42416.3	402
ENSMUSG00000007440_Pcdha2_U1B_42417.4	435
ENSMUSG00000007440_Pcdha2_U1B_42418.5	416
ENSMUSG00000007440_Pcdha2_U1B_42419.6	621
ENSMUSG00000007440_Pcdha2_U1B_42420.7	315
ENSMUSG00000007440_Pcdha2_U1B_42421.8	446
ENSMUSG00000007440_Pcdha2_U1B_42422.9	461
ENSMUSG00000007440_Pcdha2_U1B_42423.10	383
ENSMUSG00000007721_Ccdc124_U1B_163271.1	425
ENSMUSG00000007721_Ccdc124_U1B_163272.2	203
ENSMUSG00000007721_Ccdc124_U1B_163273.3	532
ENSMUSG00000007721_Ccdc124_U1B_163274.4	234
ENSMUSG00000007721_Ccdc124_U1B_163275.5	452
ENSMUSG00000007721_Ccdc124_U1B_163276.6	395
ENSMUSG00000007721_Ccdc124_U1B_163277.7	561
ENSMUSG00000007721_Ccdc124_U1B_163278.8	464
ENSMUSG00000007721_Ccdc124_U1B_163279.9	715
ENSMUSG00000007721_Ccdc124_U1B_163280.10	355
ENSMUSG00000007833_Aldh16a1_U1A_157640.10	5
ENSMUSG00000007989_Fzd3_ACOCB_53871.2	11
ENSMUSG00000008028_1700008O03Rik_U1B_60295.1	711
ENSMUSG00000008028_1700008O03Rik_U1B_60296.2	451
ENSMUSG00000008028_1700008O03Rik_U1B_60297.3	344
ENSMUSG00000008028_1700008O03Rik_U1B_60298.4	257
ENSMUSG00000008028_1700008O03Rik_U1B_60299.5	317
ENSMUSG00000008028_1700008O03Rik_U1B_60300.6	283
ENSMUSG00000008028_1700008O03Rik_U1B_60301.7	293
ENSMUSG00000008028_1700008O03Rik_U1B_60302.8	111
ENSMUSG00000008028_1700008O03Rik_U1B_60303.9	306
ENSMUSG00000008028_1700008O03Rik_U1B_60304.10	1264
ENSMUSG00000008200_Fnbp4_U1B_142095.1	315
ENSMUSG00000008200_Fnbp4_U1B_142096.2	386
ENSMUSG00000008200_Fnbp4_U1B_142097.3	156
ENSMUSG00000008200_Fnbp4_U1B_142098.4	255
ENSMUSG00000008200_Fnbp4_U1B_142099.5	572
ENSMUSG00000008200_Fnbp4_U1B_142100.6	445
ENSMUSG00000008200_Fnbp4_U1B_142101.7	449
ENSMUSG00000008200_Fnbp4_U1B_142102.8	300
ENSMUSG00000008200_Fnbp4_U1B_142103.9	288
ENSMUSG00000008200_Fnbp4_U1B_142104.10	434
ENSMUSG00000009035_Tmem184b_MPA_93393.7	2
ENSMUSG00000009075_Cabp7_U2A_5537.2	1
ENSMUSG00000009108_Gnat2_U1B_107615.1	283
ENSMUSG00000009108_Gnat2_U1B_107616.2	345
ENSMUSG00000009108_Gnat2_U1B_107617.3	215
ENSMUSG00000009108_Gnat2_U1B_107618.4	397
ENSMUSG00000009108_Gnat2_U1B_107619.5	318
ENSMUSG00000009108_Gnat2_U1B_107620.6	148
ENSMUSG00000009108_Gnat2_U1B_107621.7	227
ENSMUSG00000009108_Gnat2_U1B_107622.8	598
ENSMUSG00000009108_Gnat2_U1B_107623.9	420
ENSMUSG00000009108_Gnat2_U1B_107624.10	407
ENSMUSG00000009621_Vav2_ACOCA_31546.5	5
ENSMUSG00000009741_Ubp1_ACOCB_129697.8	2
ENSMUSG00000010048_Ifrd2_U1B_181698.1	450
ENSMUSG00000010048_Ifrd2_U1B_181699.2	584
ENSMUSG00000010048_Ifrd2_U1B_181700.3	290
ENSMUSG00000010048_Ifrd2_U1B_181701.4	381
ENSMUSG00000010048_Ifrd2_U1B_181702.5	377
ENSMUSG00000010048_Ifrd2_U1B_181703.6	94
ENSMUSG00000010048_Ifrd2_U1B_181704.7	264
ENSMUSG00000010048_Ifrd2_U1B_181705.8	599
ENSMUSG00000010048_Ifrd2_U1B_181706.9	199
ENSMUSG00000010048_Ifrd2_U1B_181707.10	160
ENSMUSG00000010064_Slc38a3_U1B_121944.1	314
ENSMUSG00000010064_Slc38a3_U1B_121945.2	415
ENSMUSG00000010064_Slc38a3_U1B_121946.3	318
ENSMUSG00000010064_Slc38a3_U1B_121947.4	534
ENSMUSG00000010064_Slc38a3_U1B_121948.5	495
ENSMUSG00000010064_Slc38a3_U1B_121949.6	205
ENSMUSG00000010064_Slc38a3_U1B_121950.7	366
ENSMUSG00000010064_Slc38a3_U1B_121951.8	431
ENSMUSG00000010064_Slc38a3_U1B_121952.9	247
ENSMUSG00000010064_Slc38a3_U1B_121953.10	160
ENSMUSG00000010554_Mettl16_U1B_70996.1	8
ENSMUSG00000010554_Mettl16_U1B_70997.2	182
ENSMUSG00000010554_Mettl16_U1B_70998.3	9
ENSMUSG00000010554_Mettl16_U1B_70999.4	40
ENSMUSG00000010554_Mettl16_U1B_71000.5	335
ENSMUSG00000010554_Mettl16_U1B_71001.6	66
ENSMUSG00000010554_Mettl16_U1B_71002.7	171
ENSMUSG00000010554_Mettl16_U1B_71003.8	275
ENSMUSG00000010554_Mettl16_U1B_71004.9	24
ENSMUSG00000010554_Mettl16_U1B_71005.10	113
ENSMUSG00000011034_Slc5a1_U1B_131609.1	319
ENSMUSG00000011034_Slc5a1_U1B_131610.2	123
ENSMUSG00000011034_Slc5a1_U1B_131611.3	195
ENSMUSG00000011034_Slc5a1_U1B_131612.4	397
ENSMUSG00000011034_Slc5a1_U1B_131613.5	218
ENSMUSG00000011034_Slc5a1_U1B_131614.6	352
ENSMUSG00000011034_Slc5a1_U1B_131615.7	269
ENSMUSG00000011034_Slc5a1_U1B_131616.8	207
ENSMUSG00000011034_Slc5a1_U1B_131617.9	934
ENSMUSG00000011034_Slc5a1_U1B_131618.10	366
ENSMUSG00000012123_Aim1l_U1B_1634.1	489
ENSMUSG00000012123_Aim1l_U1B_1635.2	106
ENSMUSG00000012123_Aim1l_U1B_1636.3	40
ENSMUSG00000012123_Aim1l_U1B_1637.4	193
ENSMUSG00000012123_Aim1l_U1B_1638.5	410
ENSMUSG00000012123_Aim1l_U1B_1639.6	359
ENSMUSG00000012123_Aim1l_U1B_1640.7	548
ENSMUSG00000012123_Aim1l_U1B_1641.8	340
ENSMUSG00000012123_Aim1l_U1B_1642.9	440
ENSMUSG00000012123_Aim1l_U1B_1643.10	333
ENSMUSG00000012282_Wnt8a_U1B_210396.1	311
ENSMUSG00000012282_Wnt8a_U1B_210397.2	680
ENSMUSG00000012282_Wnt8a_U1B_210398.3	399
ENSMUSG00000012282_Wnt8a_U1B_210399.4	259
ENSMUSG00000012282_Wnt8a_U1B_210400.5	571
ENSMUSG00000012282_Wnt8a_U1B_210401.6	194
ENSMUSG00000012282_Wnt8a_U1B_210402.7	309
ENSMUSG00000012282_Wnt8a_U1B_210403.8	188
ENSMUSG00000012282_Wnt8a_U1B_210404.9	842
ENSMUSG00000012282_Wnt8a_U1B_210405.10	241
ENSMUSG00000012889_Podnl1_U1B_49483.1	451
ENSMUSG00000012889_Podnl1_U1B_49484.2	528
ENSMUSG00000012889_Podnl1_U1B_49485.3	201
ENSMUSG00000012889_Podnl1_U1B_49486.4	454
ENSMUSG00000012889_Podnl1_U1B_49487.5	331
ENSMUSG00000012889_Podnl1_U1B_49488.6	294
ENSMUSG00000012889_Podnl1_U1B_49489.7	242
ENSMUSG00000012889_Podnl1_U1B_49490.8	335
ENSMUSG00000012889_Podnl1_U1B_49491.9	483
ENSMUSG00000012889_Podnl1_U1B_49492.10	291
ENSMUSG00000013921_Clip3_U1B_119781.1	227
ENSMUSG00000013921_Clip3_U1B_119782.2	285
ENSMUSG00000013921_Clip3_U1B_119783.3	290
ENSMUSG00000013921_Clip3_U1B_119784.4	284
ENSMUSG00000013921_Clip3_U1B_119785.5	250
ENSMUSG00000013921_Clip3_U1B_119786.6	264
ENSMUSG00000013921_Clip3_U1B_119787.7	247
ENSMUSG00000013921_Clip3_U1B_119788.8	169
ENSMUSG00000013921_Clip3_U1B_119789.9	624
ENSMUSG00000013921_Clip3_U1B_119790.10	422
ENSMUSG00000014867_Surf4_U1B_32364.1	301
ENSMUSG00000014867_Surf4_U1B_32365.2	359
ENSMUSG00000014867_Surf4_U1B_32366.3	150
ENSMUSG00000014867_Surf4_U1B_32367.4	308
ENSMUSG00000014867_Surf4_U1B_32368.5	494
ENSMUSG00000014867_Surf4_U1B_32369.6	98
ENSMUSG00000014867_Surf4_U1B_32370.7	371
ENSMUSG00000014867_Surf4_U1B_32371.8	197
ENSMUSG00000014867_Surf4_U1B_32372.9	192
ENSMUSG00000014867_Surf4_U1B_32373.10	250
ENSMUSG00000014873_Surf2_U1B_116451.1	114
ENSMUSG00000014873_Surf2_U1B_116452.2	157
ENSMUSG00000014873_Surf2_U1B_116453.3	141
ENSMUSG00000014873_Surf2_U1B_116454.4	222
ENSMUSG00000014873_Surf2_U1B_116455.5	438
ENSMUSG00000014873_Surf2_U1B_116456.6	151
ENSMUSG00000014873_Surf2_U1B_116457.7	193
ENSMUSG00000014873_Surf2_U1B_116458.8	94
ENSMUSG00000014873_Surf2_U1B_116459.9	381
ENSMUSG00000014873_Surf2_U1B_116460.10	206
ENSMUSG00000015093_Clic3_U1B_13276.1	453
ENSMUSG00000015093_Clic3_U1B_13277.2	547
ENSMUSG00000015093_Clic3_U1B_13278.3	204
ENSMUSG00000015093_Clic3_U1B_13279.4	640
ENSMUSG00000015093_Clic3_U1B_13280.5	331
ENSMUSG00000015093_Clic3_U1B_13281.6	440
ENSMUSG00000015093_Clic3_U1B_13282.7	365
ENSMUSG00000015093_Clic3_U1B_13283.8	359
ENSMUSG00000015093_Clic3_U1B_13284.9	342
ENSMUSG00000015093_Clic3_U1B_13285.10	252
ENSMUSG00000015126_Tsr3_U1B_103291.1	389
ENSMUSG00000015126_Tsr3_U1B_103292.2	108
ENSMUSG00000015126_Tsr3_U1B_103293.3	646
ENSMUSG00000015126_Tsr3_U1B_103294.4	729
ENSMUSG00000015126_Tsr3_U1B_103295.5	240
ENSMUSG00000015126_Tsr3_U1B_103296.6	440
ENSMUSG00000015126_Tsr3_U1B_103297.7	357
ENSMUSG00000015126_Tsr3_U1B_103298.8	749
ENSMUSG00000015126_Tsr3_U1B_103299.9	688
ENSMUSG00000015126_Tsr3_U1B_103300.10	76
ENSMUSG00000015222_Map2_ACOCA_24324.3	5
ENSMUSG00000015377_Dennd6b_U1B_178684.1	457
ENSMUSG00000015377_Dennd6b_U1B_178685.2	271
ENSMUSG00000015377_Dennd6b_U1B_178686.3	434
ENSMUSG00000015377_Dennd6b_U1B_178687.4	82
ENSMUSG00000015377_Dennd6b_U1B_178688.5	275
ENSMUSG00000015377_Dennd6b_U1B_178689.6	558
ENSMUSG00000015377_Dennd6b_U1B_178690.7	209
ENSMUSG00000015377_Dennd6b_U1B_178691.8	619
ENSMUSG00000015377_Dennd6b_U1B_178692.9	664
ENSMUSG00000015377_Dennd6b_U1B_178693.10	372
ENSMUSG00000015542_Nat9_U1B_206972.1	195
ENSMUSG00000015542_Nat9_U1B_206973.2	353
ENSMUSG00000015542_Nat9_U1B_206974.3	260
ENSMUSG00000015542_Nat9_U1B_206975.4	593
ENSMUSG00000015542_Nat9_U1B_206976.5	434
ENSMUSG00000015542_Nat9_U1B_206977.6	242
ENSMUSG00000015542_Nat9_U1B_206978.7	365
ENSMUSG00000015542_Nat9_U1B_206979.8	135
ENSMUSG00000015542_Nat9_U1B_206980.9	201
ENSMUSG00000015542_Nat9_U1B_206981.10	334
ENSMUSG00000015702_Anxa9_U1B_184545.1	419
ENSMUSG00000015702_Anxa9_U1B_184546.2	450
ENSMUSG00000015702_Anxa9_U1B_184547.3	522
ENSMUSG00000015702_Anxa9_U1B_184548.4	513
ENSMUSG00000015702_Anxa9_U1B_184549.5	486
ENSMUSG00000015702_Anxa9_U1B_184550.6	285
ENSMUSG00000015702_Anxa9_U1B_184551.7	464
ENSMUSG00000015702_Anxa9_U1B_184552.8	300
ENSMUSG00000015702_Anxa9_U1B_184553.9	359
ENSMUSG00000015702_Anxa9_U1B_184554.10	319
ENSMUSG00000015787_Abo_U1B_192847.1	146
ENSMUSG00000015787_Abo_U1B_192848.2	240
ENSMUSG00000015787_Abo_U1B_192849.3	202
ENSMUSG00000015787_Abo_U1B_192850.4	138
ENSMUSG00000015787_Abo_U1B_192851.5	121
ENSMUSG00000015787_Abo_U1B_192852.6	335
ENSMUSG00000015787_Abo_U1B_192853.7	581
ENSMUSG00000015787_Abo_U1B_192854.8	735
ENSMUSG00000015787_Abo_U1B_192855.9	282
ENSMUSG00000015787_Abo_U1B_192856.10	413
ENSMUSG00000015790_Surf1_U1B_48943.1	171
ENSMUSG00000015790_Surf1_U1B_48944.2	307
ENSMUSG00000015790_Surf1_U1B_48945.3	346
ENSMUSG00000015790_Surf1_U1B_48946.4	428
ENSMUSG00000015790_Surf1_U1B_48947.5	250
ENSMUSG00000015790_Surf1_U1B_48948.6	215
ENSMUSG00000015790_Surf1_U1B_48949.7	304
ENSMUSG00000015790_Surf1_U1B_48950.8	191
ENSMUSG00000015790_Surf1_U1B_48951.9	243
ENSMUSG00000015790_Surf1_U1B_48952.10	168
ENSMUSG00000015829_Tnr_ACOCB_201710.1	13
ENSMUSG00000015850_Adamtsl4_U1B_57937.1	262
ENSMUSG00000015850_Adamtsl4_U1B_57938.2	616
ENSMUSG00000015850_Adamtsl4_U1B_57939.3	298
ENSMUSG00000015850_Adamtsl4_U1B_57940.4	498
ENSMUSG00000015850_Adamtsl4_U1B_57941.5	220
ENSMUSG00000015850_Adamtsl4_U1B_57942.6	177
ENSMUSG00000015850_Adamtsl4_U1B_57943.7	250
ENSMUSG00000015850_Adamtsl4_U1B_57944.8	226
ENSMUSG00000015850_Adamtsl4_U1B_57945.9	573
ENSMUSG00000015850_Adamtsl4_U1B_57946.10	58
ENSMUSG00000016344_Ppdpf_U1B_88475.1	210
ENSMUSG00000016344_Ppdpf_U1B_88476.2	498
ENSMUSG00000016344_Ppdpf_U1B_88477.3	283
ENSMUSG00000016344_Ppdpf_U1B_88478.4	240
ENSMUSG00000016344_Ppdpf_U1B_88479.5	400
ENSMUSG00000016344_Ppdpf_U1B_88480.6	281
ENSMUSG00000016344_Ppdpf_U1B_88482.8	435
ENSMUSG00000016344_Ppdpf_U1B_88483.9	266
ENSMUSG00000016344_Ppdpf_U1B_88484.10	254
ENSMUSG00000016409_Nkap_U1B_136568.1	52
ENSMUSG00000016409_Nkap_U1B_136569.2	46
ENSMUSG00000016409_Nkap_U1B_136570.3	412
ENSMUSG00000016409_Nkap_U1B_136571.4	671
ENSMUSG00000016409_Nkap_U1B_136572.5	137
ENSMUSG00000016409_Nkap_U1B_136573.6	82
ENSMUSG00000016409_Nkap_U1B_136574.7	143
ENSMUSG00000016409_Nkap_U1B_136575.8	242
ENSMUSG00000016409_Nkap_U1B_136576.9	32
ENSMUSG00000016409_Nkap_U1B_136577.10	226
ENSMUSG00000016763_Scube1_U1B_103011.1	779
ENSMUSG00000016763_Scube1_U1B_103012.2	230
ENSMUSG00000016763_Scube1_U1B_103013.3	347
ENSMUSG00000016763_Scube1_U1B_103014.4	436
ENSMUSG00000016763_Scube1_U1B_103015.5	95
ENSMUSG00000016763_Scube1_U1B_103016.6	244
ENSMUSG00000016763_Scube1_U1B_103017.7	503
ENSMUSG00000016763_Scube1_U1B_103018.8	276
ENSMUSG00000016763_Scube1_U1B_103019.9	204
ENSMUSG00000016763_Scube1_U1B_103020.10	208
ENSMUSG00000017000_Svs6_U1B_12665.1	231
ENSMUSG00000017000_Svs6_U1B_12666.2	365
ENSMUSG00000017000_Svs6_U1B_12667.3	401
ENSMUSG00000017000_Svs6_U1B_12668.4	268
ENSMUSG00000017000_Svs6_U1B_12669.5	523
ENSMUSG00000017000_Svs6_U1B_12670.6	232
ENSMUSG00000017000_Svs6_U1B_12671.7	413
ENSMUSG00000017000_Svs6_U1B_12672.8	660
ENSMUSG00000017000_Svs6_U1B_12673.9	294
ENSMUSG00000017000_Svs6_U1B_12674.10	341
ENSMUSG00000017002_Slpi_U1B_12645.1	263
ENSMUSG00000017002_Slpi_U1B_12646.2	368
ENSMUSG00000017002_Slpi_U1B_12647.3	71
ENSMUSG00000017002_Slpi_U1B_12648.4	490
ENSMUSG00000017002_Slpi_U1B_12649.5	285
ENSMUSG00000017002_Slpi_U1B_12650.6	426
ENSMUSG00000017002_Slpi_U1B_12651.7	485
ENSMUSG00000017002_Slpi_U1B_12652.8	212
ENSMUSG00000017002_Slpi_U1B_12653.9	611
ENSMUSG00000017002_Slpi_U1B_12654.10	148
ENSMUSG00000017204_Gsdma_U2A_119853.3	1
ENSMUSG00000017316_Ppy_U1B_46449.1	467
ENSMUSG00000017316_Ppy_U1B_46450.2	322
ENSMUSG00000017316_Ppy_U1B_46451.3	376
ENSMUSG00000017316_Ppy_U1B_46452.4	656
ENSMUSG00000017316_Ppy_U1B_46453.5	378
ENSMUSG00000017316_Ppy_U1B_46454.6	412
ENSMUSG00000017316_Ppy_U1B_46455.7	436
ENSMUSG00000017316_Ppy_U1B_46456.8	178
ENSMUSG00000017316_Ppy_U1B_46457.9	391
ENSMUSG00000017316_Ppy_U1B_46458.10	421
ENSMUSG00000017386_Traf4_ACOCB_54533.4	5
ENSMUSG00000017740_Slc12a5_DTKPA_60149.5	1
ENSMUSG00000017764_Zswim1_U1B_118862.1	424
ENSMUSG00000017764_Zswim1_U1B_118863.2	656
ENSMUSG00000017764_Zswim1_U1B_118864.3	184
ENSMUSG00000017764_Zswim1_U1B_118865.4	243
ENSMUSG00000017764_Zswim1_U1B_118866.5	412
ENSMUSG00000017764_Zswim1_U1B_118867.6	597
ENSMUSG00000017764_Zswim1_U1B_118868.7	298
ENSMUSG00000017764_Zswim1_U1B_118869.8	147
ENSMUSG00000017764_Zswim1_U1B_118870.9	203
ENSMUSG00000017764_Zswim1_U1B_118871.10	636
ENSMUSG00000017767_Spata25_U1B_118842.1	201
ENSMUSG00000017767_Spata25_U1B_118843.2	252
ENSMUSG00000017767_Spata25_U1B_118844.3	178
ENSMUSG00000017767_Spata25_U1B_118845.4	437
ENSMUSG00000017767_Spata25_U1B_118846.5	313
ENSMUSG00000017767_Spata25_U1B_118847.6	278
ENSMUSG00000017767_Spata25_U1B_118848.7	74
ENSMUSG00000017767_Spata25_U1B_118849.8	408
ENSMUSG00000017767_Spata25_U1B_118850.9	377
ENSMUSG00000017767_Spata25_U1B_118851.10	306
ENSMUSG00000018126_Baiap2l2_U1B_108572.1	412
ENSMUSG00000018126_Baiap2l2_U1B_108573.2	205
ENSMUSG00000018126_Baiap2l2_U1B_108574.3	285
ENSMUSG00000018126_Baiap2l2_U1B_108575.4	393
ENSMUSG00000018126_Baiap2l2_U1B_108576.5	448
ENSMUSG00000018126_Baiap2l2_U1B_108577.6	209
ENSMUSG00000018126_Baiap2l2_U1B_108578.7	531
ENSMUSG00000018126_Baiap2l2_U1B_108579.8	287
ENSMUSG00000018126_Baiap2l2_U1B_108580.9	136
ENSMUSG00000018126_Baiap2l2_U1B_108581.10	439
ENSMUSG00000018199_Trove2_U1B_185680.1	222
ENSMUSG00000018199_Trove2_U1B_185681.2	164
ENSMUSG00000018199_Trove2_U1B_185682.3	370
ENSMUSG00000018199_Trove2_U1B_185683.4	163
ENSMUSG00000018199_Trove2_U1B_185684.5	250
ENSMUSG00000018199_Trove2_U1B_185685.6	187
ENSMUSG00000018199_Trove2_U1B_185686.7	215
ENSMUSG00000018199_Trove2_U1B_185687.8	142
ENSMUSG00000018199_Trove2_U1B_185688.9	358
ENSMUSG00000018199_Trove2_U1B_185689.10	165
ENSMUSG00000018259_Prl8a2_MU2A_203107.8	2
ENSMUSG00000018372_Cep95_U1B_156321.1	250
ENSMUSG00000018372_Cep95_U1B_156322.2	281
ENSMUSG00000018372_Cep95_U1B_156323.3	367
ENSMUSG00000018372_Cep95_U1B_156324.4	477
ENSMUSG00000018372_Cep95_U1B_156325.5	286
ENSMUSG00000018372_Cep95_U1B_156326.6	224
ENSMUSG00000018372_Cep95_U1B_156327.7	417
ENSMUSG00000018372_Cep95_U1B_156328.8	194
ENSMUSG00000018372_Cep95_U1B_156329.9	236
ENSMUSG00000018372_Cep95_U1B_156330.10	356
ENSMUSG00000018433_Nol11_U1B_165863.1	30
ENSMUSG00000018433_Nol11_U1B_165864.2	579
ENSMUSG00000018433_Nol11_U1B_165865.3	65
ENSMUSG00000018433_Nol11_U1B_165866.4	12
ENSMUSG00000018433_Nol11_U1B_165867.5	15
ENSMUSG00000018433_Nol11_U1B_165868.6	177
ENSMUSG00000018433_Nol11_U1B_165869.7	1
ENSMUSG00000018433_Nol11_U1B_165870.8	72
ENSMUSG00000018433_Nol11_U1B_165871.9	96
ENSMUSG00000018433_Nol11_U1B_165872.10	20
ENSMUSG00000018501_Ncor1_SPB_69959.1	22
ENSMUSG00000018541_Cwc25_U1B_180684.1	552
ENSMUSG00000018541_Cwc25_U1B_180685.2	172
ENSMUSG00000018541_Cwc25_U1B_180686.3	211
ENSMUSG00000018541_Cwc25_U1B_180687.4	121
ENSMUSG00000018541_Cwc25_U1B_180688.5	85
ENSMUSG00000018541_Cwc25_U1B_180689.6	244
ENSMUSG00000018541_Cwc25_U1B_180690.7	211
ENSMUSG00000018541_Cwc25_U1B_180691.8	117
ENSMUSG00000018541_Cwc25_U1B_180692.9	208
ENSMUSG00000018541_Cwc25_U1B_180693.10	107
ENSMUSG00000018543_1700001P01Rik_U2A_180675.2	1
ENSMUSG00000018566_Slc2a4_U1B_11788.1	461
ENSMUSG00000018566_Slc2a4_U1B_11789.2	517
ENSMUSG00000018566_Slc2a4_U1B_11790.3	47
ENSMUSG00000018566_Slc2a4_U1B_11791.4	392
ENSMUSG00000018566_Slc2a4_U1B_11792.5	403
ENSMUSG00000018566_Slc2a4_U1B_11793.6	504
ENSMUSG00000018566_Slc2a4_U1B_11794.7	360
ENSMUSG00000018566_Slc2a4_U1B_11795.8	297
ENSMUSG00000018566_Slc2a4_U1B_11796.9	291
ENSMUSG00000018566_Slc2a4_U1B_11797.10	294
ENSMUSG00000018572_Phf23_U1A_154839.9	1
ENSMUSG00000018765_Fxr2_ACOCB_41445.1	1
ENSMUSG00000018809_Smyd4_U1B_46829.1	237
ENSMUSG00000018809_Smyd4_U1B_46830.2	257
ENSMUSG00000018809_Smyd4_U1B_46831.3	334
ENSMUSG00000018809_Smyd4_U1B_46832.4	106
ENSMUSG00000018809_Smyd4_U1B_46833.5	317
ENSMUSG00000018809_Smyd4_U1B_46834.6	299
ENSMUSG00000018809_Smyd4_U1B_46835.7	404
ENSMUSG00000018809_Smyd4_U1B_46836.8	267
ENSMUSG00000018809_Smyd4_U1B_46837.9	279
ENSMUSG00000018809_Smyd4_U1B_46838.10	307
ENSMUSG00000018820_Zfyve27_MPB_215696.2	1
ENSMUSG00000018830_Myh11_ACOCA_72007.6	1
ENSMUSG00000018900_Slc22a5_U1A_91022.10	3
ENSMUSG00000018983_E2f2_ACOCB_212543.8	3
ENSMUSG00000019132_BC005537_U1B_156721.1	6
ENSMUSG00000019132_BC005537_U1B_156722.2	761
ENSMUSG00000019132_BC005537_U1B_156723.3	292
ENSMUSG00000019132_BC005537_U1B_156724.4	217
ENSMUSG00000019132_BC005537_U1B_156725.5	237
ENSMUSG00000019132_BC005537_U1B_156726.6	353
ENSMUSG00000019132_BC005537_U1B_156727.7	373
ENSMUSG00000019132_BC005537_U1B_156728.8	332
ENSMUSG00000019132_BC005537_U1B_156729.9	386
ENSMUSG00000019132_BC005537_U1B_156730.10	308
ENSMUSG00000019659_Ccdc12_U1B_43916.1	260
ENSMUSG00000019659_Ccdc12_U1B_43917.2	74
ENSMUSG00000019659_Ccdc12_U1B_43918.3	219
ENSMUSG00000019659_Ccdc12_U1B_43919.4	29
ENSMUSG00000019659_Ccdc12_U1B_43920.5	265
ENSMUSG00000019659_Ccdc12_U1B_43921.6	281
ENSMUSG00000019659_Ccdc12_U1B_43922.7	163
ENSMUSG00000019659_Ccdc12_U1B_43923.8	142
ENSMUSG00000019659_Ccdc12_U1B_43924.9	98
ENSMUSG00000019659_Ccdc12_U1B_43925.10	328
ENSMUSG00000019775_Rgs17_U1B_224222.1	355
ENSMUSG00000019775_Rgs17_U1B_224223.2	200
ENSMUSG00000019775_Rgs17_U1B_224224.3	159
ENSMUSG00000019775_Rgs17_U1B_224225.4	453
ENSMUSG00000019775_Rgs17_U1B_224226.5	252
ENSMUSG00000019775_Rgs17_U1B_224227.6	375
ENSMUSG00000019775_Rgs17_U1B_224228.7	216
ENSMUSG00000019775_Rgs17_U1B_224229.8	248
ENSMUSG00000019775_Rgs17_U1B_224230.9	286
ENSMUSG00000019775_Rgs17_U1B_224231.10	125
ENSMUSG00000019808_Adat2_U1B_16905.1	566
ENSMUSG00000019808_Adat2_U1B_16906.2	601
ENSMUSG00000019808_Adat2_U1B_16907.3	73
ENSMUSG00000019808_Adat2_U1B_16908.4	139
ENSMUSG00000019808_Adat2_U1B_16909.5	334
ENSMUSG00000019808_Adat2_U1B_16910.6	28
ENSMUSG00000019808_Adat2_U1B_16911.7	177
ENSMUSG00000019808_Adat2_U1B_16912.8	84
ENSMUSG00000019808_Adat2_U1B_16913.9	48
ENSMUSG00000019808_Adat2_U1B_16914.10	136
ENSMUSG00000019813_Cep57l1_U1B_159393.1	507
ENSMUSG00000019813_Cep57l1_U1B_159394.2	493
ENSMUSG00000019813_Cep57l1_U1B_159395.3	278
ENSMUSG00000019813_Cep57l1_U1B_159396.4	277
ENSMUSG00000019813_Cep57l1_U1B_159397.5	344
ENSMUSG00000019813_Cep57l1_U1B_159398.6	124
ENSMUSG00000019813_Cep57l1_U1B_159399.7	50
ENSMUSG00000019813_Cep57l1_U1B_159400.8	208
ENSMUSG00000019813_Cep57l1_U1B_159401.9	105
ENSMUSG00000019813_Cep57l1_U1B_159402.10	590
ENSMUSG00000019822_Smpd2_U1B_185720.1	324
ENSMUSG00000019822_Smpd2_U1B_185721.2	221
ENSMUSG00000019822_Smpd2_U1B_185722.3	260
ENSMUSG00000019822_Smpd2_U1B_185723.4	567
ENSMUSG00000019822_Smpd2_U1B_185724.5	293
ENSMUSG00000019822_Smpd2_U1B_185725.6	400
ENSMUSG00000019822_Smpd2_U1B_185726.7	324
ENSMUSG00000019822_Smpd2_U1B_185727.8	300
ENSMUSG00000019822_Smpd2_U1B_185728.9	580
ENSMUSG00000019822_Smpd2_U1B_185729.10	116
ENSMUSG00000019831_Wasf1_TMMA_100913.2	8
ENSMUSG00000019854_Reps1_U1B_49683.1	383
ENSMUSG00000019854_Reps1_U1B_49684.2	408
ENSMUSG00000019854_Reps1_U1B_49685.3	179
ENSMUSG00000019854_Reps1_U1B_49686.4	458
ENSMUSG00000019854_Reps1_U1B_49687.5	502
ENSMUSG00000019854_Reps1_U1B_49688.6	288
ENSMUSG00000019854_Reps1_U1B_49689.7	476
ENSMUSG00000019854_Reps1_U1B_49690.8	456
ENSMUSG00000019854_Reps1_U1B_49691.9	298
ENSMUSG00000019854_Reps1_U1B_49692.10	477
ENSMUSG00000019872_Smpdl3a_U1B_218295.1	395
ENSMUSG00000019872_Smpdl3a_U1B_218296.2	126
ENSMUSG00000019872_Smpdl3a_U1B_218297.3	63
ENSMUSG00000019872_Smpdl3a_U1B_218298.4	691
ENSMUSG00000019872_Smpdl3a_U1B_218299.5	482
ENSMUSG00000019872_Smpdl3a_U1B_218300.6	224
ENSMUSG00000019872_Smpdl3a_U1B_218301.7	302
ENSMUSG00000019872_Smpdl3a_U1B_218302.8	406
ENSMUSG00000019872_Smpdl3a_U1B_218303.9	357
ENSMUSG00000019872_Smpdl3a_U1B_218304.10	344
ENSMUSG00000019888_Mgat4c_U2A_8615.2	1
ENSMUSG00000019906_Lin7a_TMMB_86342.8	5
ENSMUSG00000019952_Poc1b_SPB_52785.9	2
ENSMUSG00000019988_Nedd1_U1B_78169.1	169
ENSMUSG00000019988_Nedd1_U1B_78170.2	275
ENSMUSG00000019988_Nedd1_U1B_78171.3	39
ENSMUSG00000019988_Nedd1_U1B_78172.4	453
ENSMUSG00000019988_Nedd1_U1B_78173.5	356
ENSMUSG00000019988_Nedd1_U1B_78174.6	126
ENSMUSG00000019988_Nedd1_U1B_78175.7	122
ENSMUSG00000019988_Nedd1_U1B_78176.8	267
ENSMUSG00000019988_Nedd1_U1B_78177.9	161
ENSMUSG00000019988_Nedd1_U1B_78178.10	370
ENSMUSG00000020072_Pbld1_U1B_209596.1	235
ENSMUSG00000020072_Pbld1_U1B_209597.2	362
ENSMUSG00000020072_Pbld1_U1B_209598.3	165
ENSMUSG00000020072_Pbld1_U1B_209599.4	432
ENSMUSG00000020072_Pbld1_U1B_209600.5	266
ENSMUSG00000020072_Pbld1_U1B_209601.6	413
ENSMUSG00000020072_Pbld1_U1B_209602.7	368
ENSMUSG00000020072_Pbld1_U1B_209603.8	653
ENSMUSG00000020072_Pbld1_U1B_209604.9	189
ENSMUSG00000020072_Pbld1_U1B_209605.10	517
ENSMUSG00000020173_Cobl_U1B_154601.1	152
ENSMUSG00000020173_Cobl_U1B_154602.2	392
ENSMUSG00000020173_Cobl_U1B_154603.3	298
ENSMUSG00000020173_Cobl_U1B_154604.4	246
ENSMUSG00000020173_Cobl_U1B_154605.5	348
ENSMUSG00000020173_Cobl_U1B_154606.6	250
ENSMUSG00000020173_Cobl_U1B_154607.7	433
ENSMUSG00000020173_Cobl_U1B_154608.8	647
ENSMUSG00000020173_Cobl_U1B_154609.9	298
ENSMUSG00000020173_Cobl_U1B_154610.10	306
ENSMUSG00000020190_Mknk2_DTKPA_213368.4	1
ENSMUSG00000020193_Zpbp_U1B_213355.1	362
ENSMUSG00000020193_Zpbp_U1B_213356.2	459
ENSMUSG00000020193_Zpbp_U1B_213357.3	517
ENSMUSG00000020193_Zpbp_U1B_213358.4	210
ENSMUSG00000020193_Zpbp_U1B_213359.5	318
ENSMUSG00000020193_Zpbp_U1B_213360.6	452
ENSMUSG00000020193_Zpbp_U1B_213361.7	64
ENSMUSG00000020193_Zpbp_U1B_213362.8	266
ENSMUSG00000020193_Zpbp_U1B_213363.9	170
ENSMUSG00000020193_Zpbp_U1B_213364.10	236
ENSMUSG00000020257_Wdr82_U1B_74797.1	15
ENSMUSG00000020257_Wdr82_U1B_74798.2	7
ENSMUSG00000020257_Wdr82_U1B_74800.4	48
ENSMUSG00000020257_Wdr82_U1B_74801.5	291
ENSMUSG00000020257_Wdr82_U1B_74802.6	108
ENSMUSG00000020257_Wdr82_U1B_74803.7	27
ENSMUSG00000020257_Wdr82_U1B_74804.8	299
ENSMUSG00000020257_Wdr82_U1B_74805.9	30
ENSMUSG00000020257_Wdr82_U1B_74806.10	316
ENSMUSG00000020272_Stk10_U1B_134495.1	361
ENSMUSG00000020272_Stk10_U1B_134496.2	636
ENSMUSG00000020272_Stk10_U1B_134497.3	500
ENSMUSG00000020272_Stk10_U1B_134498.4	127
ENSMUSG00000020272_Stk10_U1B_134499.5	2
ENSMUSG00000020272_Stk10_U1B_134500.6	167
ENSMUSG00000020272_Stk10_U1B_134501.7	404
ENSMUSG00000020272_Stk10_U1B_134502.8	677
ENSMUSG00000020272_Stk10_U1B_134503.9	148
ENSMUSG00000020272_Stk10_U1B_134504.10	312
ENSMUSG00000020280_Pus10_U1B_34275.1	131
ENSMUSG00000020280_Pus10_U1B_34276.2	152
ENSMUSG00000020280_Pus10_U1B_34277.3	113
ENSMUSG00000020280_Pus10_U1B_34278.4	185
ENSMUSG00000020280_Pus10_U1B_34279.5	188
ENSMUSG00000020280_Pus10_U1B_34280.6	183
ENSMUSG00000020280_Pus10_U1B_34281.7	132
ENSMUSG00000020280_Pus10_U1B_34282.8	264
ENSMUSG00000020280_Pus10_U1B_34283.9	213
ENSMUSG00000020280_Pus10_U1B_34284.10	466
ENSMUSG00000020284_1810043G02Rik_U1B_204659.1	1
ENSMUSG00000020284_1810043G02Rik_U1B_204660.2	119
ENSMUSG00000020284_1810043G02Rik_U1B_204661.3	194
ENSMUSG00000020284_1810043G02Rik_U1B_204662.4	32
ENSMUSG00000020284_1810043G02Rik_U1B_204663.5	85
ENSMUSG00000020284_1810043G02Rik_U1B_204664.6	58
ENSMUSG00000020284_1810043G02Rik_U1B_204665.7	154
ENSMUSG00000020284_1810043G02Rik_U1B_204666.8	46
ENSMUSG00000020284_1810043G02Rik_U1B_204667.9	374
ENSMUSG00000020284_1810043G02Rik_U1B_204668.10	78
ENSMUSG00000020289_Nprl3_U1B_34335.1	123
ENSMUSG00000020289_Nprl3_U1B_34336.2	200
ENSMUSG00000020289_Nprl3_U1B_34337.3	74
ENSMUSG00000020289_Nprl3_U1B_34338.4	73
ENSMUSG00000020289_Nprl3_U1B_34339.5	152
ENSMUSG00000020289_Nprl3_U1B_34340.6	414
ENSMUSG00000020289_Nprl3_U1B_34341.7	75
ENSMUSG00000020289_Nprl3_U1B_34342.8	112
ENSMUSG00000020289_Nprl3_U1B_34343.9	372
ENSMUSG00000020289_Nprl3_U1B_34344.10	175
ENSMUSG00000020305_Asb3_U1B_111960.1	457
ENSMUSG00000020305_Asb3_U1B_111961.2	232
ENSMUSG00000020305_Asb3_U1B_111962.3	362
ENSMUSG00000020305_Asb3_U1B_111963.4	128
ENSMUSG00000020305_Asb3_U1B_111964.5	133
ENSMUSG00000020305_Asb3_U1B_111965.6	167
ENSMUSG00000020305_Asb3_U1B_111966.7	461
ENSMUSG00000020305_Asb3_U1B_111967.8	350
ENSMUSG00000020305_Asb3_U1B_111968.9	360
ENSMUSG00000020305_Asb3_U1B_111969.10	42
ENSMUSG00000020315_Sptbn1_U1B_196872.1	338
ENSMUSG00000020315_Sptbn1_U1B_196873.2	175
ENSMUSG00000020315_Sptbn1_U1B_196874.3	99
ENSMUSG00000020315_Sptbn1_U1B_196875.4	183
ENSMUSG00000020315_Sptbn1_U1B_196876.5	346
ENSMUSG00000020315_Sptbn1_U1B_196877.6	188
ENSMUSG00000020315_Sptbn1_U1B_196878.7	475
ENSMUSG00000020315_Sptbn1_U1B_196879.8	171
ENSMUSG00000020315_Sptbn1_U1B_196880.9	62
ENSMUSG00000020315_Sptbn1_U1B_196881.10	281
ENSMUSG00000020359_Phykpl_U1B_86375.1	352
ENSMUSG00000020359_Phykpl_U1B_86376.2	138
ENSMUSG00000020359_Phykpl_U1B_86377.3	228
ENSMUSG00000020359_Phykpl_U1B_86378.4	277
ENSMUSG00000020359_Phykpl_U1B_86379.5	152
ENSMUSG00000020359_Phykpl_U1B_86380.6	236
ENSMUSG00000020359_Phykpl_U1B_86381.7	281
ENSMUSG00000020359_Phykpl_U1B_86382.8	628
ENSMUSG00000020359_Phykpl_U1B_86383.9	483
ENSMUSG00000020359_Phykpl_U1B_86384.10	207
ENSMUSG00000020374_Rasgef1c_U1B_27558.1	464
ENSMUSG00000020374_Rasgef1c_U1B_27559.2	289
ENSMUSG00000020374_Rasgef1c_U1B_27560.3	294
ENSMUSG00000020374_Rasgef1c_U1B_27561.4	298
ENSMUSG00000020374_Rasgef1c_U1B_27562.5	242
ENSMUSG00000020374_Rasgef1c_U1B_27563.6	257
ENSMUSG00000020374_Rasgef1c_U1B_27564.7	316
ENSMUSG00000020374_Rasgef1c_U1B_27565.8	280
ENSMUSG00000020374_Rasgef1c_U1B_27566.9	391
ENSMUSG00000020374_Rasgef1c_U1B_27567.10	278
ENSMUSG00000020381_3010026O09Rik_U1B_104340.1	316
ENSMUSG00000020381_3010026O09Rik_U1B_104341.2	433
ENSMUSG00000020381_3010026O09Rik_U1B_104342.3	295
ENSMUSG00000020381_3010026O09Rik_U1B_104343.4	108
ENSMUSG00000020381_3010026O09Rik_U1B_104344.5	370
ENSMUSG00000020381_3010026O09Rik_U1B_104345.6	273
ENSMUSG00000020381_3010026O09Rik_U1B_104346.7	282
ENSMUSG00000020381_3010026O09Rik_U1B_104347.8	475
ENSMUSG00000020381_3010026O09Rik_U1B_104348.9	325
ENSMUSG00000020381_3010026O09Rik_U1B_104349.10	160
ENSMUSG00000020424_Gatsl3_U1B_44296.1	291
ENSMUSG00000020424_Gatsl3_U1B_44297.2	221
ENSMUSG00000020424_Gatsl3_U1B_44298.3	287
ENSMUSG00000020424_Gatsl3_U1B_44299.4	408
ENSMUSG00000020424_Gatsl3_U1B_44300.5	125
ENSMUSG00000020424_Gatsl3_U1B_44301.6	338
ENSMUSG00000020424_Gatsl3_U1B_44302.7	368
[truncated: 8,599 more rows]
