# Supplementary material for: Genome-scale CRISPR screening reveals that C3aR signaling is critical for rapid capture of fungi by macrophages
Source: PLoS Pathog. 2022 Sep 29;18(9):e1010237. doi: 10.1371/journal.ppat.1010237 (PMC9578593; doi:10.1371/journal.ppat.1010237)
Supplement: S1 Data — A ZIP archive of tables in CSV format giving counts for each sgRNA. File names indicate sub-library and experimental sample. (ZIP) [file ppat.1010237.s023.zip › DIR_MAIN/20181123_SPB_Un2_counts.csv]

0None_none_ACOCA_227963.4505	1
0None_none_ACOCA_227963.4534	1
0None_none_ACOCA_227963.4577	1
0None_none_ACOCA_227963.4633	4
0None_none_ACOCA_227963.4655	1
0None_none_ACOCA_227963.4665	31
0None_none_ACOCA_227963.4725	1
0None_none_ACOCA_227963.4749	1
0None_none_ACOCA_227963.4802	1
0None_none_ACOCA_227963.4855	1
0None_none_ACOCB_227963.4957	17
0None_none_ACOCB_227963.5191	17
0None_none_DTKPA_227963.6751	29
0None_none_DTKPA_227963.6757	17
0None_none_DTKPA_227963.6763	90
0None_none_DTKPA_227963.6775	25
0None_none_DTKPA_227963.6782	95
0None_none_DTKPA_227963.6785	3
0None_none_DTKPA_227963.6801	3
0None_none_DTKPA_227963.6815	14
0None_none_DTKPA_227963.6818	5
0None_none_DTKPA_227963.6834	35
0None_none_DTKPA_227963.6845	9
0None_none_DTKPA_227963.6846	6
0None_none_DTKPA_227963.6847	14
0None_none_DTKPA_227963.6855	15
0None_none_DTKPA_227963.6861	6
0None_none_DTKPA_227963.6877	114
0None_none_DTKPA_227963.6881	4
0None_none_DTKPA_227963.6883	11
0None_none_DTKPA_227963.6885	11
0None_none_DTKPA_227963.6886	12
0None_none_DTKPA_227963.6896	16
0None_none_DTKPA_227963.6916	84
0None_none_DTKPA_227963.6918	28
0None_none_DTKPA_227963.6923	28
0None_none_DTKPA_227963.6931	29
0None_none_DTKPA_227963.6947	44
0None_none_DTKPA_227963.6959	6
0None_none_DTKPA_227963.6963	34
0None_none_DTKPA_227963.6965	16
0None_none_DTKPA_227963.6967	3
0None_none_DTKPA_227963.6971	1
0None_none_DTKPA_227963.6973	10
0None_none_DTKPA_227963.6974	10
0None_none_DTKPA_227963.6980	9
0None_none_DTKPA_227963.6982	17
0None_none_DTKPA_227963.6994	1
0None_none_DTKPA_227963.6995	3
0None_none_DTKPA_227963.6996	32
0None_none_DTKPA_227963.6998	14
0None_none_DTKPA_227963.7001	86
0None_none_DTKPA_227963.7011	24
0None_none_DTKPA_227963.7014	1
0None_none_DTKPA_227963.7020	49
0None_none_DTKPA_227963.7027	5
0None_none_DTKPA_227963.7029	35
0None_none_DTKPA_227963.7030	5
0None_none_DTKPA_227963.7034	24
0None_none_DTKPA_227963.7039	17
0None_none_DTKPA_227963.7040	26
0None_none_DTKPA_227963.7065	9
0None_none_DTKPA_227963.7068	15
0None_none_DTKPA_227963.7075	19
0None_none_DTKPA_227963.7084	8
0None_none_DTKPA_227963.7086	2
0None_none_DTKPA_227963.7092	50
0None_none_DTKPA_227963.7093	16
0None_none_DTKPA_227963.7094	3
0None_none_DTKPA_227963.7119	40
0None_none_DTKPB_227963.7126	1
0None_none_DTKPB_227963.7139	2
0None_none_DTKPB_227963.7152	7
0None_none_DTKPB_227963.7162	7
0None_none_DTKPB_227963.7168	1
0None_none_DTKPB_227963.7169	25
0None_none_DTKPB_227963.7231	2
0None_none_DTKPB_227963.7245	18
0None_none_DTKPB_227963.7276	30
0None_none_DTKPB_227963.7292	1
0None_none_DTKPB_227963.7307	7
0None_none_DTKPB_227963.7316	6
0None_none_DTKPB_227963.7379	3
0None_none_DTKPB_227963.7405	1
0None_none_DTKPB_227963.7421	24
0None_none_DTKPB_227963.7427	37
0None_none_DTKPB_227963.7449	12
0None_none_DTKPB_227963.7455	29
0None_none_DTKPB_227963.7456	6
0None_none_DTKPB_227963.7471	1
0None_none_DTKPB_227963.7490	17
0None_none_GEA_227963.3731	30
0None_none_GEB_227963.4069	35
0None_none_MPA_227963.4163	15
0None_none_MPB_227963.5638	5
0None_none_MPB_227963.5646	2
0None_none_MPB_227963.5651	2
0None_none_MPB_227963.5663	12
0None_none_MPB_227963.5679	4
0None_none_MPB_227963.5694	18
0None_none_MPB_227963.5715	6
0None_none_MPB_227963.5747	1
0None_none_MPB_227963.5782	21
0None_none_MPB_227963.5805	5
0None_none_MPB_227963.5812	20
0None_none_MPB_227963.5849	7
0None_none_MPB_227963.5851	18
0None_none_MPB_227963.5861	2
0None_none_MPB_227963.5887	24
0None_none_MPB_227963.5896	7
0None_none_MPB_227963.5902	9
0None_none_MPB_227963.5908	39
0None_none_MPB_227963.5933	31
0None_none_MPB_227963.5939	8
0None_none_MPB_227963.5941	6
0None_none_MU1A_227963.1937	2
0None_none_MU1A_227963.1978	5
0None_none_MU1A_227963.2098	7
0None_none_MU1B_227963.1115	6
0None_none_MU2A_227963.2310	13
0None_none_MU2A_227963.2318	12
0None_none_MU2A_227963.2456	9
0None_none_MU2B_227963.42	16
0None_none_SPA_227963.5280	15
0None_none_SPA_227963.5426	12
0None_none_SPA_227963.5609	34
0None_none_SPA_227963.5621	16
0None_none_SPB_227963.6001	767
0None_none_SPB_227963.6002	443
0None_none_SPB_227963.6003	408
0None_none_SPB_227963.6004	152
0None_none_SPB_227963.6005	225
0None_none_SPB_227963.6006	322
0None_none_SPB_227963.6007	123
0None_none_SPB_227963.6008	172
0None_none_SPB_227963.6009	71
0None_none_SPB_227963.6010	501
0None_none_SPB_227963.6011	561
0None_none_SPB_227963.6012	230
0None_none_SPB_227963.6013	160
0None_none_SPB_227963.6014	830
0None_none_SPB_227963.6015	446
0None_none_SPB_227963.6016	364
0None_none_SPB_227963.6017	485
0None_none_SPB_227963.6018	345
0None_none_SPB_227963.6019	148
0None_none_SPB_227963.6020	67
0None_none_SPB_227963.6021	228
0None_none_SPB_227963.6022	618
0None_none_SPB_227963.6023	106
0None_none_SPB_227963.6024	598
0None_none_SPB_227963.6025	398
0None_none_SPB_227963.6026	161
0None_none_SPB_227963.6027	157
0None_none_SPB_227963.6028	180
0None_none_SPB_227963.6029	210
0None_none_SPB_227963.6031	268
0None_none_SPB_227963.6032	156
0None_none_SPB_227963.6033	596
0None_none_SPB_227963.6034	533
0None_none_SPB_227963.6035	248
0None_none_SPB_227963.6036	175
0None_none_SPB_227963.6037	662
0None_none_SPB_227963.6038	283
0None_none_SPB_227963.6039	116
0None_none_SPB_227963.6040	441
0None_none_SPB_227963.6041	399
0None_none_SPB_227963.6042	228
0None_none_SPB_227963.6043	727
0None_none_SPB_227963.6044	666
0None_none_SPB_227963.6045	277
0None_none_SPB_227963.6046	204
0None_none_SPB_227963.6047	398
0None_none_SPB_227963.6048	421
0None_none_SPB_227963.6049	71
0None_none_SPB_227963.6050	689
0None_none_SPB_227963.6051	153
0None_none_SPB_227963.6052	309
0None_none_SPB_227963.6053	387
0None_none_SPB_227963.6054	533
0None_none_SPB_227963.6055	538
0None_none_SPB_227963.6056	492
0None_none_SPB_227963.6057	183
0None_none_SPB_227963.6058	300
0None_none_SPB_227963.6059	110
0None_none_SPB_227963.6060	139
0None_none_SPB_227963.6061	365
0None_none_SPB_227963.6062	434
0None_none_SPB_227963.6063	110
0None_none_SPB_227963.6064	321
0None_none_SPB_227963.6065	380
0None_none_SPB_227963.6066	376
0None_none_SPB_227963.6067	219
0None_none_SPB_227963.6068	205
0None_none_SPB_227963.6069	574
0None_none_SPB_227963.6070	605
0None_none_SPB_227963.6071	422
0None_none_SPB_227963.6072	152
0None_none_SPB_227963.6073	273
0None_none_SPB_227963.6074	199
0None_none_SPB_227963.6075	30
0None_none_SPB_227963.6076	526
0None_none_SPB_227963.6077	213
0None_none_SPB_227963.6078	480
0None_none_SPB_227963.6079	13
0None_none_SPB_227963.6080	43
0None_none_SPB_227963.6081	501
0None_none_SPB_227963.6082	351
0None_none_SPB_227963.6083	433
0None_none_SPB_227963.6084	428
0None_none_SPB_227963.6085	295
0None_none_SPB_227963.6086	219
0None_none_SPB_227963.6087	344
0None_none_SPB_227963.6088	293
0None_none_SPB_227963.6089	408
0None_none_SPB_227963.6090	337
0None_none_SPB_227963.6091	421
0None_none_SPB_227963.6092	494
0None_none_SPB_227963.6093	574
0None_none_SPB_227963.6094	274
0None_none_SPB_227963.6095	256
0None_none_SPB_227963.6096	221
0None_none_SPB_227963.6097	18
0None_none_SPB_227963.6098	266
0None_none_SPB_227963.6099	608
0None_none_SPB_227963.6100	190
0None_none_SPB_227963.6101	325
0None_none_SPB_227963.6102	637
0None_none_SPB_227963.6103	214
0None_none_SPB_227963.6104	729
0None_none_SPB_227963.6105	206
0None_none_SPB_227963.6106	110
0None_none_SPB_227963.6107	515
0None_none_SPB_227963.6108	439
0None_none_SPB_227963.6109	432
0None_none_SPB_227963.6110	241
0None_none_SPB_227963.6111	194
0None_none_SPB_227963.6112	216
0None_none_SPB_227963.6113	354
0None_none_SPB_227963.6114	33
0None_none_SPB_227963.6115	249
0None_none_SPB_227963.6116	278
0None_none_SPB_227963.6117	362
0None_none_SPB_227963.6118	199
0None_none_SPB_227963.6119	424
0None_none_SPB_227963.6120	374
0None_none_SPB_227963.6121	370
0None_none_SPB_227963.6122	539
0None_none_SPB_227963.6123	358
0None_none_SPB_227963.6124	360
0None_none_SPB_227963.6125	339
0None_none_SPB_227963.6126	323
0None_none_SPB_227963.6127	617
0None_none_SPB_227963.6128	416
0None_none_SPB_227963.6129	433
0None_none_SPB_227963.6130	278
0None_none_SPB_227963.6131	417
0None_none_SPB_227963.6132	508
0None_none_SPB_227963.6133	107
0None_none_SPB_227963.6134	303
0None_none_SPB_227963.6135	287
0None_none_SPB_227963.6136	377
0None_none_SPB_227963.6137	292
0None_none_SPB_227963.6138	228
0None_none_SPB_227963.6139	674
0None_none_SPB_227963.6140	367
0None_none_SPB_227963.6141	243
0None_none_SPB_227963.6142	400
0None_none_SPB_227963.6143	281
0None_none_SPB_227963.6144	355
0None_none_SPB_227963.6145	691
0None_none_SPB_227963.6146	470
0None_none_SPB_227963.6147	45
0None_none_SPB_227963.6148	403
0None_none_SPB_227963.6149	461
0None_none_SPB_227963.6150	625
0None_none_SPB_227963.6151	247
0None_none_SPB_227963.6152	864
0None_none_SPB_227963.6153	328
0None_none_SPB_227963.6154	545
0None_none_SPB_227963.6155	168
0None_none_SPB_227963.6156	481
0None_none_SPB_227963.6157	242
0None_none_SPB_227963.6158	262
0None_none_SPB_227963.6159	79
0None_none_SPB_227963.6160	164
0None_none_SPB_227963.6161	418
0None_none_SPB_227963.6162	470
0None_none_SPB_227963.6163	317
0None_none_SPB_227963.6164	375
0None_none_SPB_227963.6165	361
0None_none_SPB_227963.6166	982
0None_none_SPB_227963.6167	424
0None_none_SPB_227963.6168	245
0None_none_SPB_227963.6169	224
0None_none_SPB_227963.6170	137
0None_none_SPB_227963.6171	272
0None_none_SPB_227963.6172	635
0None_none_SPB_227963.6173	326
0None_none_SPB_227963.6174	276
0None_none_SPB_227963.6175	474
0None_none_SPB_227963.6176	330
0None_none_SPB_227963.6177	559
0None_none_SPB_227963.6178	404
0None_none_SPB_227963.6179	361
0None_none_SPB_227963.6180	151
0None_none_SPB_227963.6181	103
0None_none_SPB_227963.6182	557
0None_none_SPB_227963.6183	297
0None_none_SPB_227963.6184	545
0None_none_SPB_227963.6185	551
0None_none_SPB_227963.6186	126
0None_none_SPB_227963.6187	424
0None_none_SPB_227963.6188	167
0None_none_SPB_227963.6189	275
0None_none_SPB_227963.6190	631
0None_none_SPB_227963.6191	366
0None_none_SPB_227963.6192	73
0None_none_SPB_227963.6193	447
0None_none_SPB_227963.6194	487
0None_none_SPB_227963.6195	300
0None_none_SPB_227963.6196	164
0None_none_SPB_227963.6197	276
0None_none_SPB_227963.6198	189
0None_none_SPB_227963.6199	258
0None_none_SPB_227963.6200	279
0None_none_SPB_227963.6201	231
0None_none_SPB_227963.6202	351
0None_none_SPB_227963.6203	334
0None_none_SPB_227963.6204	77
0None_none_SPB_227963.6205	444
0None_none_SPB_227963.6206	405
0None_none_SPB_227963.6207	580
0None_none_SPB_227963.6208	282
0None_none_SPB_227963.6209	457
0None_none_SPB_227963.6210	231
0None_none_SPB_227963.6211	411
0None_none_SPB_227963.6212	238
0None_none_SPB_227963.6213	71
0None_none_SPB_227963.6214	186
0None_none_SPB_227963.6215	294
0None_none_SPB_227963.6216	167
0None_none_SPB_227963.6217	479
0None_none_SPB_227963.6218	375
0None_none_SPB_227963.6219	464
0None_none_SPB_227963.6220	295
0None_none_SPB_227963.6221	237
0None_none_SPB_227963.6222	383
0None_none_SPB_227963.6223	366
0None_none_SPB_227963.6224	506
0None_none_SPB_227963.6225	664
0None_none_SPB_227963.6226	203
0None_none_SPB_227963.6227	449
0None_none_SPB_227963.6229	274
0None_none_SPB_227963.6230	518
0None_none_SPB_227963.6231	480
0None_none_SPB_227963.6232	503
0None_none_SPB_227963.6233	743
0None_none_SPB_227963.6234	274
0None_none_SPB_227963.6235	480
0None_none_SPB_227963.6236	358
0None_none_SPB_227963.6237	356
0None_none_SPB_227963.6238	260
0None_none_SPB_227963.6239	325
0None_none_SPB_227963.6240	501
0None_none_SPB_227963.6241	206
0None_none_SPB_227963.6242	271
0None_none_SPB_227963.6243	150
0None_none_SPB_227963.6244	285
0None_none_SPB_227963.6245	125
0None_none_SPB_227963.6246	525
0None_none_SPB_227963.6247	564
0None_none_SPB_227963.6248	316
0None_none_SPB_227963.6249	213
0None_none_SPB_227963.6250	268
0None_none_SPB_227963.6251	406
0None_none_SPB_227963.6252	485
0None_none_SPB_227963.6253	504
0None_none_SPB_227963.6254	68
0None_none_SPB_227963.6255	267
0None_none_SPB_227963.6256	153
0None_none_SPB_227963.6257	125
0None_none_SPB_227963.6258	447
0None_none_SPB_227963.6259	351
0None_none_SPB_227963.6260	222
0None_none_SPB_227963.6261	296
0None_none_SPB_227963.6262	113
0None_none_SPB_227963.6263	462
0None_none_SPB_227963.6264	100
0None_none_SPB_227963.6265	299
0None_none_SPB_227963.6266	309
0None_none_SPB_227963.6267	244
0None_none_SPB_227963.6268	896
0None_none_SPB_227963.6269	373
0None_none_SPB_227963.6270	283
0None_none_SPB_227963.6271	354
0None_none_SPB_227963.6272	225
0None_none_SPB_227963.6273	389
0None_none_SPB_227963.6274	436
0None_none_SPB_227963.6275	348
0None_none_SPB_227963.6276	486
0None_none_SPB_227963.6277	299
0None_none_SPB_227963.6278	439
0None_none_SPB_227963.6279	157
0None_none_SPB_227963.6280	383
0None_none_SPB_227963.6281	507
0None_none_SPB_227963.6282	584
0None_none_SPB_227963.6283	157
0None_none_SPB_227963.6284	416
0None_none_SPB_227963.6285	170
0None_none_SPB_227963.6286	608
0None_none_SPB_227963.6287	617
0None_none_SPB_227963.6288	663
0None_none_SPB_227963.6289	448
0None_none_SPB_227963.6290	93
0None_none_SPB_227963.6291	785
0None_none_SPB_227963.6292	156
0None_none_SPB_227963.6293	153
0None_none_SPB_227963.6294	213
0None_none_SPB_227963.6295	570
0None_none_SPB_227963.6296	536
0None_none_SPB_227963.6297	253
0None_none_SPB_227963.6298	317
0None_none_SPB_227963.6299	196
0None_none_SPB_227963.6300	862
0None_none_SPB_227963.6301	280
0None_none_SPB_227963.6302	305
0None_none_SPB_227963.6303	921
0None_none_SPB_227963.6304	103
0None_none_SPB_227963.6305	603
0None_none_SPB_227963.6306	641
0None_none_SPB_227963.6307	422
0None_none_SPB_227963.6308	245
0None_none_SPB_227963.6309	348
0None_none_SPB_227963.6310	164
0None_none_SPB_227963.6311	277
0None_none_SPB_227963.6312	136
0None_none_SPB_227963.6313	457
0None_none_SPB_227963.6314	570
0None_none_SPB_227963.6315	356
0None_none_SPB_227963.6316	166
0None_none_SPB_227963.6317	655
0None_none_SPB_227963.6318	367
0None_none_SPB_227963.6319	710
0None_none_SPB_227963.6320	77
0None_none_SPB_227963.6321	303
0None_none_SPB_227963.6322	511
0None_none_SPB_227963.6323	515
0None_none_SPB_227963.6324	165
0None_none_SPB_227963.6325	144
0None_none_SPB_227963.6326	486
0None_none_SPB_227963.6327	345
0None_none_SPB_227963.6328	353
0None_none_SPB_227963.6329	276
0None_none_SPB_227963.6330	323
0None_none_SPB_227963.6331	236
0None_none_SPB_227963.6332	553
0None_none_SPB_227963.6333	147
0None_none_SPB_227963.6334	453
0None_none_SPB_227963.6335	183
0None_none_SPB_227963.6336	504
0None_none_SPB_227963.6337	285
0None_none_SPB_227963.6338	278
0None_none_SPB_227963.6339	505
0None_none_SPB_227963.6340	292
0None_none_SPB_227963.6341	806
0None_none_SPB_227963.6342	269
0None_none_SPB_227963.6343	306
0None_none_SPB_227963.6344	558
0None_none_SPB_227963.6345	238
0None_none_SPB_227963.6346	549
0None_none_SPB_227963.6347	160
0None_none_SPB_227963.6348	149
0None_none_SPB_227963.6349	538
0None_none_SPB_227963.6350	546
0None_none_SPB_227963.6351	371
0None_none_SPB_227963.6352	214
0None_none_SPB_227963.6353	254
0None_none_SPB_227963.6354	145
0None_none_SPB_227963.6355	438
0None_none_SPB_227963.6356	107
0None_none_SPB_227963.6357	218
0None_none_SPB_227963.6358	370
0None_none_SPB_227963.6359	76
0None_none_SPB_227963.6360	172
0None_none_SPB_227963.6361	138
0None_none_SPB_227963.6362	320
0None_none_SPB_227963.6363	203
0None_none_SPB_227963.6364	361
0None_none_SPB_227963.6365	243
0None_none_SPB_227963.6366	252
0None_none_SPB_227963.6367	579
0None_none_SPB_227963.6368	316
0None_none_SPB_227963.6369	423
0None_none_SPB_227963.6370	238
0None_none_SPB_227963.6371	295
0None_none_SPB_227963.6372	249
0None_none_SPB_227963.6373	298
0None_none_SPB_227963.6374	366
0None_none_SPB_227963.6375	92
0None_none_TMMA_227963.2769	3
0None_none_TMMB_227963.3157	15
0None_none_U1A_227963.6384	4
0None_none_U1B_227963.612	1
0None_none_U1B_227963.677	20
0None_none_U1B_227963.695	3
0None_none_U2A_227963.1745	53
0None_none_U2A_227963.1798	4
0None_none_U2A_227963.1830	19
0Safe_safe_ACOCA_227963.4513	5
0Safe_safe_ACOCA_227963.4516	1
0Safe_safe_ACOCA_227963.4587	1
0Safe_safe_ACOCA_227963.4598	1
0Safe_safe_ACOCA_227963.4672	1
0Safe_safe_ACOCA_227963.4728	1
0Safe_safe_ACOCA_227963.4738	2
0Safe_safe_ACOCA_227963.4753	96
0Safe_safe_ACOCA_227963.4771	1
0Safe_safe_ACOCA_227963.4816	1
0Safe_safe_ACOCA_227963.4871	3
0Safe_safe_ACOCB_227963.4998	5
0Safe_safe_ACOCB_227963.5061	10
0Safe_safe_ACOCB_227963.5136	176
0Safe_safe_ACOCB_227963.5217	15
0Safe_safe_DTKPA_227963.6788	1
0Safe_safe_DTKPA_227963.6793	9
0Safe_safe_DTKPA_227963.6806	14
0Safe_safe_DTKPA_227963.6807	2
0Safe_safe_DTKPA_227963.6817	18
0Safe_safe_DTKPA_227963.6818	4
0Safe_safe_DTKPA_227963.6824	1
0Safe_safe_DTKPA_227963.6825	21
0Safe_safe_DTKPA_227963.6833	15
0Safe_safe_DTKPA_227963.6841	4
0Safe_safe_DTKPA_227963.6844	9
0Safe_safe_DTKPA_227963.6846	1
0Safe_safe_DTKPA_227963.6857	15
0Safe_safe_DTKPA_227963.6865	9
0Safe_safe_DTKPA_227963.6875	6
0Safe_safe_DTKPA_227963.6876	1
0Safe_safe_DTKPA_227963.6899	10
0Safe_safe_DTKPA_227963.6900	1
0Safe_safe_DTKPA_227963.6906	16
0Safe_safe_DTKPA_227963.6908	58
0Safe_safe_DTKPA_227963.6913	9
0Safe_safe_DTKPA_227963.6928	61
0Safe_safe_DTKPA_227963.6932	8
0Safe_safe_DTKPA_227963.6936	20
0Safe_safe_DTKPA_227963.6947	12
0Safe_safe_DTKPA_227963.6961	43
0Safe_safe_DTKPA_227963.6962	2
0Safe_safe_DTKPA_227963.6969	11
0Safe_safe_DTKPA_227963.6972	13
0Safe_safe_DTKPA_227963.6984	10
0Safe_safe_DTKPA_227963.7004	12
0Safe_safe_DTKPA_227963.7006	3
0Safe_safe_DTKPA_227963.7008	15
0Safe_safe_DTKPA_227963.7010	12
0Safe_safe_DTKPA_227963.7011	3
0Safe_safe_DTKPA_227963.7036	28
0Safe_safe_DTKPA_227963.7042	19
0Safe_safe_DTKPA_227963.7052	4
0Safe_safe_DTKPA_227963.7061	16
0Safe_safe_DTKPA_227963.7079	2
0Safe_safe_DTKPA_227963.7096	3
0Safe_safe_DTKPA_227963.7099	5
0Safe_safe_DTKPA_227963.7105	12
0Safe_safe_DTKPA_227963.7111	12
0Safe_safe_DTKPB_227963.7129	14
0Safe_safe_DTKPB_227963.7160	31
0Safe_safe_DTKPB_227963.7259	32
0Safe_safe_DTKPB_227963.7291	11
0Safe_safe_DTKPB_227963.7333	5
0Safe_safe_DTKPB_227963.7354	51
0Safe_safe_DTKPB_227963.7363	12
0Safe_safe_DTKPB_227963.7383	13
0Safe_safe_DTKPB_227963.7391	1
0Safe_safe_DTKPB_227963.7466	459
0Safe_safe_GEA_227963.3486	546
0Safe_safe_GEA_227963.3629	28
0Safe_safe_GEA_227963.3712	3
0Safe_safe_GEA_227963.3742	91
0Safe_safe_GEB_227963.3811	2
0Safe_safe_GEB_227963.3824	10
0Safe_safe_GEB_227963.3899	9
0Safe_safe_GEB_227963.4015	8
0Safe_safe_MPA_227963.4195	1
0Safe_safe_MPA_227963.4357	1
0Safe_safe_MPB_227963.5637	13
0Safe_safe_MPB_227963.5650	2
0Safe_safe_MPB_227963.5654	23
0Safe_safe_MPB_227963.5670	118
0Safe_safe_MPB_227963.5699	6
0Safe_safe_MPB_227963.5723	3
0Safe_safe_MPB_227963.5754	4
0Safe_safe_MPB_227963.5756	2
0Safe_safe_MPB_227963.5760	14
0Safe_safe_MPB_227963.5767	50
0Safe_safe_MPB_227963.5768	4
0Safe_safe_MPB_227963.5781	43
0Safe_safe_MPB_227963.5807	13
0Safe_safe_MPB_227963.5822	71
0Safe_safe_MPB_227963.5829	31
0Safe_safe_MPB_227963.5844	1
0Safe_safe_MPB_227963.5859	7
0Safe_safe_MPB_227963.5886	7
0Safe_safe_MPB_227963.5889	15
0Safe_safe_MPB_227963.5896	18
0Safe_safe_MPB_227963.5942	5
0Safe_safe_MPB_227963.5959	5
0Safe_safe_MPB_227963.5971	207
0Safe_safe_MPB_227963.5981	29
0Safe_safe_MPB_227963.5993	37
0Safe_safe_MU1A_227963.1896	13
0Safe_safe_MU1A_227963.1972	781
0Safe_safe_MU1A_227963.1998	535
0Safe_safe_MU1A_227963.2025	3
0Safe_safe_MU1A_227963.2027	100
0Safe_safe_MU1A_227963.2092	469
0Safe_safe_MU1B_227963.1002	11
0Safe_safe_MU1B_227963.997	5
0Safe_safe_MU2A_227963.2322	4
0Safe_safe_MU2A_227963.2368	52
0Safe_safe_MU2A_227963.2401	14
0Safe_safe_MU2A_227963.2610	286
0Safe_safe_MU2B_227963.162	710
0Safe_safe_MU2B_227963.170	6
0Safe_safe_SPA_227963.5341	13
0Safe_safe_SPA_227963.5372	15
0Safe_safe_SPA_227963.5519	1
0Safe_safe_SPA_227963.5561	8
0Safe_safe_SPB_227963.6001	330
0Safe_safe_SPB_227963.6002	128
0Safe_safe_SPB_227963.6003	176
0Safe_safe_SPB_227963.6004	335
0Safe_safe_SPB_227963.6005	280
0Safe_safe_SPB_227963.6006	173
0Safe_safe_SPB_227963.6007	466
0Safe_safe_SPB_227963.6008	356
0Safe_safe_SPB_227963.6009	263
0Safe_safe_SPB_227963.6010	207
0Safe_safe_SPB_227963.6011	159
0Safe_safe_SPB_227963.6012	132
0Safe_safe_SPB_227963.6013	470
0Safe_safe_SPB_227963.6014	183
0Safe_safe_SPB_227963.6015	504
0Safe_safe_SPB_227963.6016	118
0Safe_safe_SPB_227963.6017	276
0Safe_safe_SPB_227963.6018	347
0Safe_safe_SPB_227963.6019	470
0Safe_safe_SPB_227963.6020	292
0Safe_safe_SPB_227963.6021	306
0Safe_safe_SPB_227963.6022	784
0Safe_safe_SPB_227963.6023	155
0Safe_safe_SPB_227963.6025	796
0Safe_safe_SPB_227963.6026	154
0Safe_safe_SPB_227963.6027	279
0Safe_safe_SPB_227963.6028	102
0Safe_safe_SPB_227963.6029	513
0Safe_safe_SPB_227963.6030	163
0Safe_safe_SPB_227963.6031	781
0Safe_safe_SPB_227963.6032	481
0Safe_safe_SPB_227963.6033	285
0Safe_safe_SPB_227963.6035	231
0Safe_safe_SPB_227963.6036	457
0Safe_safe_SPB_227963.6037	97
0Safe_safe_SPB_227963.6038	539
0Safe_safe_SPB_227963.6039	465
0Safe_safe_SPB_227963.6040	328
0Safe_safe_SPB_227963.6041	543
0Safe_safe_SPB_227963.6042	259
0Safe_safe_SPB_227963.6043	180
0Safe_safe_SPB_227963.6044	433
0Safe_safe_SPB_227963.6045	115
0Safe_safe_SPB_227963.6046	430
0Safe_safe_SPB_227963.6047	79
0Safe_safe_SPB_227963.6048	308
0Safe_safe_SPB_227963.6049	177
0Safe_safe_SPB_227963.6050	538
0Safe_safe_SPB_227963.6051	261
0Safe_safe_SPB_227963.6052	270
0Safe_safe_SPB_227963.6053	244
0Safe_safe_SPB_227963.6054	391
0Safe_safe_SPB_227963.6055	323
0Safe_safe_SPB_227963.6056	10
0Safe_safe_SPB_227963.6057	126
0Safe_safe_SPB_227963.6058	429
0Safe_safe_SPB_227963.6059	327
0Safe_safe_SPB_227963.6060	218
0Safe_safe_SPB_227963.6061	702
0Safe_safe_SPB_227963.6062	634
0Safe_safe_SPB_227963.6063	267
0Safe_safe_SPB_227963.6064	819
0Safe_safe_SPB_227963.6065	131
0Safe_safe_SPB_227963.6066	127
0Safe_safe_SPB_227963.6067	330
0Safe_safe_SPB_227963.6068	252
0Safe_safe_SPB_227963.6069	325
0Safe_safe_SPB_227963.6070	203
0Safe_safe_SPB_227963.6071	742
0Safe_safe_SPB_227963.6072	719
0Safe_safe_SPB_227963.6073	289
0Safe_safe_SPB_227963.6074	19
0Safe_safe_SPB_227963.6075	473
0Safe_safe_SPB_227963.6076	464
0Safe_safe_SPB_227963.6077	273
0Safe_safe_SPB_227963.6078	598
0Safe_safe_SPB_227963.6079	479
0Safe_safe_SPB_227963.6080	488
0Safe_safe_SPB_227963.6081	150
0Safe_safe_SPB_227963.6082	126
0Safe_safe_SPB_227963.6083	308
0Safe_safe_SPB_227963.6084	494
0Safe_safe_SPB_227963.6085	245
0Safe_safe_SPB_227963.6086	314
0Safe_safe_SPB_227963.6087	369
0Safe_safe_SPB_227963.6088	325
0Safe_safe_SPB_227963.6089	218
0Safe_safe_SPB_227963.6090	311
0Safe_safe_SPB_227963.6091	425
0Safe_safe_SPB_227963.6092	337
0Safe_safe_SPB_227963.6093	207
0Safe_safe_SPB_227963.6094	333
0Safe_safe_SPB_227963.6095	498
0Safe_safe_SPB_227963.6096	568
0Safe_safe_SPB_227963.6097	37
0Safe_safe_SPB_227963.6098	177
0Safe_safe_SPB_227963.6099	328
0Safe_safe_SPB_227963.6100	784
0Safe_safe_SPB_227963.6101	645
0Safe_safe_SPB_227963.6102	298
0Safe_safe_SPB_227963.6103	23
0Safe_safe_SPB_227963.6104	75
0Safe_safe_SPB_227963.6105	138
0Safe_safe_SPB_227963.6106	609
0Safe_safe_SPB_227963.6107	160
0Safe_safe_SPB_227963.6108	527
0Safe_safe_SPB_227963.6109	536
0Safe_safe_SPB_227963.6110	352
0Safe_safe_SPB_227963.6111	100
0Safe_safe_SPB_227963.6112	314
0Safe_safe_SPB_227963.6113	374
0Safe_safe_SPB_227963.6114	77
0Safe_safe_SPB_227963.6115	473
0Safe_safe_SPB_227963.6116	183
0Safe_safe_SPB_227963.6117	408
0Safe_safe_SPB_227963.6118	710
0Safe_safe_SPB_227963.6119	251
0Safe_safe_SPB_227963.6120	575
0Safe_safe_SPB_227963.6121	186
0Safe_safe_SPB_227963.6122	247
0Safe_safe_SPB_227963.6123	275
0Safe_safe_SPB_227963.6124	276
0Safe_safe_SPB_227963.6125	514
0Safe_safe_SPB_227963.6126	663
0Safe_safe_SPB_227963.6127	91
0Safe_safe_SPB_227963.6128	248
0Safe_safe_SPB_227963.6129	230
0Safe_safe_SPB_227963.6130	125
0Safe_safe_SPB_227963.6131	238
0Safe_safe_SPB_227963.6132	435
0Safe_safe_SPB_227963.6133	179
0Safe_safe_SPB_227963.6134	274
0Safe_safe_SPB_227963.6135	447
0Safe_safe_SPB_227963.6136	349
0Safe_safe_SPB_227963.6137	48
0Safe_safe_SPB_227963.6138	341
0Safe_safe_SPB_227963.6139	545
0Safe_safe_SPB_227963.6140	173
0Safe_safe_SPB_227963.6141	227
0Safe_safe_SPB_227963.6142	246
0Safe_safe_SPB_227963.6143	277
0Safe_safe_SPB_227963.6144	411
0Safe_safe_SPB_227963.6145	546
0Safe_safe_SPB_227963.6146	183
0Safe_safe_SPB_227963.6147	285
0Safe_safe_SPB_227963.6148	104
0Safe_safe_SPB_227963.6149	104
0Safe_safe_SPB_227963.6150	938
0Safe_safe_SPB_227963.6151	418
0Safe_safe_SPB_227963.6152	212
0Safe_safe_SPB_227963.6153	117
0Safe_safe_SPB_227963.6154	340
0Safe_safe_SPB_227963.6155	736
0Safe_safe_SPB_227963.6156	151
0Safe_safe_SPB_227963.6157	302
0Safe_safe_SPB_227963.6158	399
0Safe_safe_SPB_227963.6159	344
0Safe_safe_SPB_227963.6160	522
0Safe_safe_SPB_227963.6161	165
0Safe_safe_SPB_227963.6162	408
0Safe_safe_SPB_227963.6163	798
0Safe_safe_SPB_227963.6164	422
0Safe_safe_SPB_227963.6165	94
0Safe_safe_SPB_227963.6166	344
0Safe_safe_SPB_227963.6167	198
0Safe_safe_SPB_227963.6168	470
0Safe_safe_SPB_227963.6169	234
0Safe_safe_SPB_227963.6170	619
0Safe_safe_SPB_227963.6171	264
0Safe_safe_SPB_227963.6172	458
0Safe_safe_SPB_227963.6173	361
0Safe_safe_SPB_227963.6174	363
0Safe_safe_SPB_227963.6175	237
0Safe_safe_SPB_227963.6176	683
0Safe_safe_SPB_227963.6177	899
0Safe_safe_SPB_227963.6178	723
0Safe_safe_SPB_227963.6179	578
0Safe_safe_SPB_227963.6180	259
0Safe_safe_SPB_227963.6181	46
0Safe_safe_SPB_227963.6182	281
0Safe_safe_SPB_227963.6183	77
0Safe_safe_SPB_227963.6184	100
0Safe_safe_SPB_227963.6185	297
0Safe_safe_SPB_227963.6186	252
0Safe_safe_SPB_227963.6187	451
0Safe_safe_SPB_227963.6188	96
0Safe_safe_SPB_227963.6189	340
0Safe_safe_SPB_227963.6190	490
0Safe_safe_SPB_227963.6191	521
0Safe_safe_SPB_227963.6192	440
0Safe_safe_SPB_227963.6193	137
0Safe_safe_SPB_227963.6194	99
0Safe_safe_SPB_227963.6195	196
0Safe_safe_SPB_227963.6196	378
0Safe_safe_SPB_227963.6197	525
0Safe_safe_SPB_227963.6198	168
0Safe_safe_SPB_227963.6199	218
0Safe_safe_SPB_227963.6200	490
0Safe_safe_SPB_227963.6201	320
0Safe_safe_SPB_227963.6202	423
0Safe_safe_SPB_227963.6203	179
0Safe_safe_SPB_227963.6204	515
0Safe_safe_SPB_227963.6205	394
0Safe_safe_SPB_227963.6206	320
0Safe_safe_SPB_227963.6207	604
0Safe_safe_SPB_227963.6208	229
0Safe_safe_SPB_227963.6209	142
0Safe_safe_SPB_227963.6210	192
0Safe_safe_SPB_227963.6211	469
0Safe_safe_SPB_227963.6212	621
0Safe_safe_SPB_227963.6213	957
0Safe_safe_SPB_227963.6214	294
0Safe_safe_SPB_227963.6215	305
0Safe_safe_SPB_227963.6216	799
0Safe_safe_SPB_227963.6217	637
0Safe_safe_SPB_227963.6218	741
0Safe_safe_SPB_227963.6219	504
0Safe_safe_SPB_227963.6220	306
0Safe_safe_SPB_227963.6221	578
0Safe_safe_SPB_227963.6222	367
0Safe_safe_SPB_227963.6223	663
0Safe_safe_SPB_227963.6224	657
0Safe_safe_SPB_227963.6225	199
0Safe_safe_SPB_227963.6226	247
0Safe_safe_SPB_227963.6227	347
0Safe_safe_SPB_227963.6228	389
0Safe_safe_SPB_227963.6229	452
0Safe_safe_SPB_227963.6230	81
0Safe_safe_SPB_227963.6231	363
0Safe_safe_SPB_227963.6232	283
0Safe_safe_SPB_227963.6233	585
0Safe_safe_SPB_227963.6234	287
0Safe_safe_SPB_227963.6235	985
0Safe_safe_SPB_227963.6236	466
0Safe_safe_SPB_227963.6237	67
0Safe_safe_SPB_227963.6238	284
0Safe_safe_SPB_227963.6239	61
0Safe_safe_SPB_227963.6240	471
0Safe_safe_SPB_227963.6241	290
0Safe_safe_SPB_227963.6242	274
0Safe_safe_SPB_227963.6243	566
0Safe_safe_SPB_227963.6244	126
0Safe_safe_SPB_227963.6245	101
0Safe_safe_SPB_227963.6246	72
0Safe_safe_SPB_227963.6247	286
0Safe_safe_SPB_227963.6248	247
0Safe_safe_SPB_227963.6249	396
0Safe_safe_SPB_227963.6250	161
0Safe_safe_SPB_227963.6251	27
0Safe_safe_SPB_227963.6252	928
0Safe_safe_SPB_227963.6253	254
0Safe_safe_SPB_227963.6254	418
0Safe_safe_SPB_227963.6255	528
0Safe_safe_SPB_227963.6256	136
0Safe_safe_SPB_227963.6257	333
0Safe_safe_SPB_227963.6258	463
0Safe_safe_SPB_227963.6259	718
0Safe_safe_SPB_227963.6260	324
0Safe_safe_SPB_227963.6261	574
0Safe_safe_SPB_227963.6262	306
0Safe_safe_SPB_227963.6263	281
0Safe_safe_SPB_227963.6264	193
0Safe_safe_SPB_227963.6265	300
0Safe_safe_SPB_227963.6266	246
0Safe_safe_SPB_227963.6267	202
0Safe_safe_SPB_227963.6268	448
0Safe_safe_SPB_227963.6269	214
0Safe_safe_SPB_227963.6270	286
0Safe_safe_SPB_227963.6271	240
0Safe_safe_SPB_227963.6272	162
0Safe_safe_SPB_227963.6273	178
0Safe_safe_SPB_227963.6274	146
0Safe_safe_SPB_227963.6275	219
0Safe_safe_SPB_227963.6276	570
0Safe_safe_SPB_227963.6277	486
0Safe_safe_SPB_227963.6278	179
0Safe_safe_SPB_227963.6279	210
0Safe_safe_SPB_227963.6280	160
0Safe_safe_SPB_227963.6281	486
0Safe_safe_SPB_227963.6282	733
0Safe_safe_SPB_227963.6283	459
0Safe_safe_SPB_227963.6284	205
0Safe_safe_SPB_227963.6285	514
0Safe_safe_SPB_227963.6286	95
0Safe_safe_SPB_227963.6287	75
0Safe_safe_SPB_227963.6288	689
0Safe_safe_SPB_227963.6289	219
0Safe_safe_SPB_227963.6290	480
0Safe_safe_SPB_227963.6291	343
0Safe_safe_SPB_227963.6292	224
0Safe_safe_SPB_227963.6293	242
0Safe_safe_SPB_227963.6294	269
0Safe_safe_SPB_227963.6295	296
0Safe_safe_SPB_227963.6296	297
0Safe_safe_SPB_227963.6297	445
0Safe_safe_SPB_227963.6298	394
0Safe_safe_SPB_227963.6299	33
0Safe_safe_SPB_227963.6300	246
0Safe_safe_SPB_227963.6301	422
0Safe_safe_SPB_227963.6302	234
0Safe_safe_SPB_227963.6303	535
0Safe_safe_SPB_227963.6304	522
0Safe_safe_SPB_227963.6305	256
0Safe_safe_SPB_227963.6306	123
0Safe_safe_SPB_227963.6307	237
0Safe_safe_SPB_227963.6308	773
0Safe_safe_SPB_227963.6309	282
0Safe_safe_SPB_227963.6310	528
0Safe_safe_SPB_227963.6311	466
0Safe_safe_SPB_227963.6312	666
0Safe_safe_SPB_227963.6313	375
0Safe_safe_SPB_227963.6314	517
0Safe_safe_SPB_227963.6315	298
0Safe_safe_SPB_227963.6316	374
0Safe_safe_SPB_227963.6317	352
0Safe_safe_SPB_227963.6318	125
0Safe_safe_SPB_227963.6319	678
0Safe_safe_SPB_227963.6320	252
0Safe_safe_SPB_227963.6321	291
0Safe_safe_SPB_227963.6322	119
0Safe_safe_SPB_227963.6323	314
0Safe_safe_SPB_227963.6324	410
0Safe_safe_SPB_227963.6325	272
0Safe_safe_SPB_227963.6326	288
0Safe_safe_SPB_227963.6327	517
0Safe_safe_SPB_227963.6328	232
0Safe_safe_SPB_227963.6329	310
0Safe_safe_SPB_227963.6330	422
0Safe_safe_SPB_227963.6331	187
0Safe_safe_SPB_227963.6332	293
0Safe_safe_SPB_227963.6333	270
0Safe_safe_SPB_227963.6334	307
0Safe_safe_SPB_227963.6335	466
0Safe_safe_SPB_227963.6336	336
0Safe_safe_SPB_227963.6337	236
0Safe_safe_SPB_227963.6338	511
0Safe_safe_SPB_227963.6339	248
0Safe_safe_SPB_227963.6340	518
0Safe_safe_SPB_227963.6341	313
0Safe_safe_SPB_227963.6342	165
0Safe_safe_SPB_227963.6343	416
0Safe_safe_SPB_227963.6344	1191
0Safe_safe_SPB_227963.6345	226
0Safe_safe_SPB_227963.6346	186
0Safe_safe_SPB_227963.6347	404
0Safe_safe_SPB_227963.6348	188
0Safe_safe_SPB_227963.6349	295
0Safe_safe_SPB_227963.6350	18
0Safe_safe_SPB_227963.6351	557
0Safe_safe_SPB_227963.6352	286
0Safe_safe_SPB_227963.6353	526
0Safe_safe_SPB_227963.6354	220
0Safe_safe_SPB_227963.6355	593
0Safe_safe_SPB_227963.6356	123
0Safe_safe_SPB_227963.6357	155
0Safe_safe_SPB_227963.6358	282
0Safe_safe_SPB_227963.6359	294
0Safe_safe_SPB_227963.6360	328
0Safe_safe_SPB_227963.6361	513
0Safe_safe_SPB_227963.6362	606
0Safe_safe_SPB_227963.6363	194
0Safe_safe_SPB_227963.6364	511
0Safe_safe_SPB_227963.6365	115
0Safe_safe_SPB_227963.6366	429
0Safe_safe_SPB_227963.6367	642
0Safe_safe_SPB_227963.6368	488
0Safe_safe_SPB_227963.6369	278
0Safe_safe_SPB_227963.6370	317
0Safe_safe_SPB_227963.6371	206
0Safe_safe_SPB_227963.6372	124
0Safe_safe_SPB_227963.6373	670
0Safe_safe_SPB_227963.6374	41
0Safe_safe_SPB_227963.6375	255
0Safe_safe_TMMA_227963.2910	28
0Safe_safe_TMMB_227963.3005	5
0Safe_safe_TMMB_227963.3070	3
0Safe_safe_TMMB_227963.3309	30
0Safe_safe_TMMB_227963.3374	85
0Safe_safe_U1A_227963.6421	255
0Safe_safe_U1A_227963.6546	14
0Safe_safe_U1B_227963.467	7
0Safe_safe_U1B_227963.686	340
0Safe_safe_U2A_227963.1544	17
0Safe_safe_U2A_227963.1821	285
0Safe_safe_U2A_227963.1834	448
0Safe_safe_U2A_227963.1852	1
0Safe_safe_U2B_227963.1397	2
0Safe_safe_U2B_227963.1462	473
ENSMUSG00000000049_Apoh_DTKPA_223000.3	1
ENSMUSG00000000049_Apoh_DTKPA_223003.6	7
ENSMUSG00000000049_Apoh_DTKPA_223007.10	54
ENSMUSG00000000088_Cox5a_DTKPA_96982.8	2
ENSMUSG00000000093_Tbx2_ACOCA_12968.3	1
ENSMUSG00000000120_Ngfr_SPA_15524.1	25
ENSMUSG00000000197_Nalcn_SPB_23952.1	445
ENSMUSG00000000197_Nalcn_SPB_23953.2	646
ENSMUSG00000000197_Nalcn_SPB_23954.3	232
ENSMUSG00000000197_Nalcn_SPB_23955.4	587
ENSMUSG00000000197_Nalcn_SPB_23956.5	446
ENSMUSG00000000197_Nalcn_SPB_23957.6	370
ENSMUSG00000000197_Nalcn_SPB_23958.7	485
ENSMUSG00000000197_Nalcn_SPB_23959.8	178
ENSMUSG00000000197_Nalcn_SPB_23960.9	266
ENSMUSG00000000197_Nalcn_SPB_23961.10	451
ENSMUSG00000000216_Scnn1g_SPB_160701.1	319
ENSMUSG00000000216_Scnn1g_SPB_160702.2	46
ENSMUSG00000000216_Scnn1g_SPB_160703.3	425
ENSMUSG00000000216_Scnn1g_SPB_160704.4	347
ENSMUSG00000000216_Scnn1g_SPB_160705.5	9
ENSMUSG00000000216_Scnn1g_SPB_160706.6	110
ENSMUSG00000000216_Scnn1g_SPB_160707.7	237
ENSMUSG00000000216_Scnn1g_SPB_160708.8	293
ENSMUSG00000000216_Scnn1g_SPB_160709.9	265
ENSMUSG00000000216_Scnn1g_SPB_160710.10	68
ENSMUSG00000000253_Gmpr_DTKPA_31024.3	1
ENSMUSG00000000275_Trim25_SPB_211879.1	315
ENSMUSG00000000275_Trim25_SPB_211880.2	245
ENSMUSG00000000275_Trim25_SPB_211881.3	121
ENSMUSG00000000275_Trim25_SPB_211882.4	759
ENSMUSG00000000275_Trim25_SPB_211883.5	553
ENSMUSG00000000275_Trim25_SPB_211884.6	22
ENSMUSG00000000275_Trim25_SPB_211885.7	436
ENSMUSG00000000275_Trim25_SPB_211886.8	183
ENSMUSG00000000275_Trim25_SPB_211887.9	182
ENSMUSG00000000275_Trim25_SPB_211888.10	249
ENSMUSG00000000276_Dgke_DTKPA_211913.5	10
ENSMUSG00000000278_Scpep1_DTKPA_132595.5	22
ENSMUSG00000000278_Scpep1_DTKPA_132600.10	2
ENSMUSG00000000296_Tpd52l1_ACOCA_152887.6	1
ENSMUSG00000000303_Cdh1_ACOCA_55484.10	22
ENSMUSG00000000308_Ckmt1_DTKPA_55536.2	4
ENSMUSG00000000308_Ckmt1_DTKPA_55539.5	8
ENSMUSG00000000318_Clec10a_SPB_156261.1	250
ENSMUSG00000000318_Clec10a_SPB_156262.2	297
ENSMUSG00000000318_Clec10a_SPB_156263.3	225
ENSMUSG00000000318_Clec10a_SPB_156264.4	520
ENSMUSG00000000318_Clec10a_SPB_156265.5	190
ENSMUSG00000000318_Clec10a_SPB_156266.6	215
ENSMUSG00000000318_Clec10a_SPB_156267.7	684
ENSMUSG00000000318_Clec10a_SPB_156268.8	64
ENSMUSG00000000318_Clec10a_SPB_156269.9	363
ENSMUSG00000000318_Clec10a_SPB_156270.10	551
ENSMUSG00000000420_Galnt1_DTKPA_184761.7	72
ENSMUSG00000000560_Gabra2_DTKPB_112997.4	21
ENSMUSG00000000560_Gabra2_DTKPB_113003.10	3
ENSMUSG00000000581_C1d_SPB_204039.1	163
ENSMUSG00000000581_C1d_SPB_204040.2	10
ENSMUSG00000000581_C1d_SPB_204041.3	122
ENSMUSG00000000581_C1d_SPB_204042.4	209
ENSMUSG00000000581_C1d_SPB_204043.5	5
ENSMUSG00000000581_C1d_SPB_204044.6	185
ENSMUSG00000000581_C1d_SPB_204045.7	244
ENSMUSG00000000581_C1d_SPB_204046.8	2
ENSMUSG00000000581_C1d_SPB_204047.9	31
ENSMUSG00000000581_C1d_SPB_204048.10	209
ENSMUSG00000000628_Hk2_DTKPA_207066.5	13
ENSMUSG00000000632_Sez6_SPB_121984.1	5
ENSMUSG00000000632_Sez6_SPB_121985.2	432
ENSMUSG00000000632_Sez6_SPB_121986.3	555
ENSMUSG00000000632_Sez6_SPB_121987.4	547
ENSMUSG00000000632_Sez6_SPB_121988.5	442
ENSMUSG00000000632_Sez6_SPB_121989.6	170
ENSMUSG00000000632_Sez6_SPB_121990.7	235
ENSMUSG00000000632_Sez6_SPB_121991.8	358
ENSMUSG00000000632_Sez6_SPB_121992.9	220
ENSMUSG00000000632_Sez6_SPB_121993.10	19
ENSMUSG00000000690_Hoxb6_GEB_173494.2	8
ENSMUSG00000000731_Aire_GEB_23858.7	50
ENSMUSG00000000731_Aire_GEB_23859.8	4
ENSMUSG00000000776_Polr3d_ACOCA_133559.9	17
ENSMUSG00000000792_Slc5a5_MPB_184650.6	7
ENSMUSG00000000794_Kcnn3_DTKPA_184635.1	7
ENSMUSG00000000804_Usp32_SPB_32384.1	31
ENSMUSG00000000804_Usp32_SPB_32385.2	330
ENSMUSG00000000804_Usp32_SPB_32386.3	344
ENSMUSG00000000804_Usp32_SPB_32387.4	94
ENSMUSG00000000804_Usp32_SPB_32388.5	209
ENSMUSG00000000804_Usp32_SPB_32389.6	188
ENSMUSG00000000804_Usp32_SPB_32390.7	200
ENSMUSG00000000804_Usp32_SPB_32391.8	97
ENSMUSG00000000804_Usp32_SPB_32392.9	180
ENSMUSG00000000804_Usp32_SPB_32393.10	327
ENSMUSG00000000889_Dbh_DTKPB_40007.3	13
ENSMUSG00000000934_Top1mt_DTKPA_127156.1	14
ENSMUSG00000000982_Ccl3_SPA_110812.3	5
ENSMUSG00000001025_S100a6_SPB_80602.1	202
ENSMUSG00000001025_S100a6_SPB_80603.2	280
ENSMUSG00000001025_S100a6_SPB_80604.3	151
ENSMUSG00000001025_S100a6_SPB_80605.4	401
ENSMUSG00000001025_S100a6_SPB_80606.5	324
ENSMUSG00000001025_S100a6_SPB_80607.6	214
ENSMUSG00000001025_S100a6_SPB_80608.7	303
ENSMUSG00000001025_S100a6_SPB_80609.8	176
ENSMUSG00000001025_S100a6_SPB_80610.9	195
ENSMUSG00000001025_S100a6_SPB_80611.10	470
ENSMUSG00000001029_Icam2_MPB_80523.2	32
ENSMUSG00000001029_Icam2_MPB_80531.10	17
ENSMUSG00000001052_Sec24b_SPB_223994.1	123
ENSMUSG00000001052_Sec24b_SPB_223995.2	289
ENSMUSG00000001052_Sec24b_SPB_223996.3	225
ENSMUSG00000001052_Sec24b_SPB_223997.4	475
ENSMUSG00000001052_Sec24b_SPB_223998.5	350
ENSMUSG00000001052_Sec24b_SPB_223999.6	722
ENSMUSG00000001052_Sec24b_SPB_224000.7	343
ENSMUSG00000001052_Sec24b_SPB_224001.8	176
ENSMUSG00000001052_Sec24b_SPB_224002.9	754
ENSMUSG00000001052_Sec24b_SPB_224003.10	295
ENSMUSG00000001098_Kctd10_SPB_113893.1	158
ENSMUSG00000001098_Kctd10_SPB_113894.2	404
ENSMUSG00000001098_Kctd10_SPB_113895.3	462
ENSMUSG00000001098_Kctd10_SPB_113896.4	166
ENSMUSG00000001098_Kctd10_SPB_113897.5	216
ENSMUSG00000001098_Kctd10_SPB_113898.6	280
ENSMUSG00000001098_Kctd10_SPB_113899.7	211
ENSMUSG00000001098_Kctd10_SPB_113900.8	313
ENSMUSG00000001098_Kctd10_SPB_113901.9	152
ENSMUSG00000001098_Kctd10_SPB_113902.10	132
ENSMUSG00000001105_Ift20_SPB_211625.1	62
ENSMUSG00000001105_Ift20_SPB_211626.2	245
ENSMUSG00000001105_Ift20_SPB_211627.3	313
ENSMUSG00000001105_Ift20_SPB_211628.4	425
ENSMUSG00000001105_Ift20_SPB_211629.5	200
ENSMUSG00000001105_Ift20_SPB_211630.6	107
ENSMUSG00000001105_Ift20_SPB_211631.7	157
ENSMUSG00000001105_Ift20_SPB_211632.8	509
ENSMUSG00000001105_Ift20_SPB_211633.9	682
ENSMUSG00000001105_Ift20_SPB_211634.10	166
ENSMUSG00000001138_Cnnm3_MPB_67733.10	8
ENSMUSG00000001143_Lman2l_SPB_93837.1	230
ENSMUSG00000001143_Lman2l_SPB_93838.2	81
ENSMUSG00000001143_Lman2l_SPB_93839.3	307
ENSMUSG00000001143_Lman2l_SPB_93840.4	330
ENSMUSG00000001143_Lman2l_SPB_93841.5	32
ENSMUSG00000001143_Lman2l_SPB_93842.6	254
ENSMUSG00000001143_Lman2l_SPB_93843.7	588
ENSMUSG00000001143_Lman2l_SPB_93844.8	251
ENSMUSG00000001143_Lman2l_SPB_93845.9	409
ENSMUSG00000001143_Lman2l_SPB_93846.10	323
ENSMUSG00000001173_Ocrl_ACOCA_178374.1	10
ENSMUSG00000001211_Agpat3_DTKPA_226181.1	3
ENSMUSG00000001211_Agpat3_DTKPA_226184.4	1
ENSMUSG00000001249_Hpn_DTKPA_32016.3	3
ENSMUSG00000001249_Hpn_DTKPA_32019.6	8
ENSMUSG00000001260_Gabrg1_DTKPA_201308.9	11
ENSMUSG00000001285_Myg1_TMMA_117782.4	10
ENSMUSG00000001288_Rarg_DTKPA_133472.2	4
ENSMUSG00000001288_Rarg_DTKPA_133477.7	7
ENSMUSG00000001289_Pfdn5_SPB_133461.1	719
ENSMUSG00000001289_Pfdn5_SPB_133462.2	310
ENSMUSG00000001289_Pfdn5_SPB_133463.3	99
ENSMUSG00000001289_Pfdn5_SPB_133464.4	87
ENSMUSG00000001289_Pfdn5_SPB_133465.5	238
ENSMUSG00000001289_Pfdn5_SPB_133466.6	385
ENSMUSG00000001289_Pfdn5_SPB_133467.7	84
ENSMUSG00000001289_Pfdn5_SPB_133468.8	167
ENSMUSG00000001289_Pfdn5_SPB_133469.9	288
ENSMUSG00000001289_Pfdn5_SPB_133470.10	44
ENSMUSG00000001300_Efnb2_DTKPA_71013.8	6
ENSMUSG00000001366_Fbxo9_SPB_21152.1	173
ENSMUSG00000001366_Fbxo9_SPB_21153.2	45
ENSMUSG00000001366_Fbxo9_SPB_21154.3	294
ENSMUSG00000001366_Fbxo9_SPB_21155.4	318
ENSMUSG00000001366_Fbxo9_SPB_21156.5	62
ENSMUSG00000001366_Fbxo9_SPB_21157.6	331
ENSMUSG00000001366_Fbxo9_SPB_21158.7	200
ENSMUSG00000001366_Fbxo9_SPB_21159.8	578
ENSMUSG00000001366_Fbxo9_SPB_21160.9	122
ENSMUSG00000001366_Fbxo9_SPB_21161.10	224
ENSMUSG00000001424_Snd1_SPB_133141.1	487
ENSMUSG00000001424_Snd1_SPB_133142.2	62
ENSMUSG00000001424_Snd1_SPB_133143.3	273
ENSMUSG00000001424_Snd1_SPB_133144.4	117
ENSMUSG00000001424_Snd1_SPB_133145.5	302
ENSMUSG00000001424_Snd1_SPB_133146.6	230
ENSMUSG00000001424_Snd1_SPB_133147.7	436
ENSMUSG00000001424_Snd1_SPB_133148.8	177
ENSMUSG00000001424_Snd1_SPB_133149.9	349
ENSMUSG00000001424_Snd1_SPB_133150.10	384
ENSMUSG00000001473_Tubb6_SPB_99633.1	327
ENSMUSG00000001473_Tubb6_SPB_99634.2	531
ENSMUSG00000001473_Tubb6_SPB_99635.3	215
ENSMUSG00000001473_Tubb6_SPB_99636.4	398
ENSMUSG00000001473_Tubb6_SPB_99637.5	152
ENSMUSG00000001473_Tubb6_SPB_99638.6	111
ENSMUSG00000001473_Tubb6_SPB_99639.7	318
ENSMUSG00000001473_Tubb6_SPB_99640.8	167
ENSMUSG00000001473_Tubb6_SPB_99641.9	489
ENSMUSG00000001473_Tubb6_SPB_99642.10	557
ENSMUSG00000001508_Sgca_SPB_4274.1	346
ENSMUSG00000001508_Sgca_SPB_4275.2	113
ENSMUSG00000001508_Sgca_SPB_4276.3	323
ENSMUSG00000001508_Sgca_SPB_4277.4	171
ENSMUSG00000001508_Sgca_SPB_4278.5	393
ENSMUSG00000001508_Sgca_SPB_4279.6	479
ENSMUSG00000001508_Sgca_SPB_4280.7	151
ENSMUSG00000001508_Sgca_SPB_4281.8	289
ENSMUSG00000001508_Sgca_SPB_4282.9	487
ENSMUSG00000001508_Sgca_SPB_4283.10	202
ENSMUSG00000001510_Dlx3_SPB_147863.1	522
ENSMUSG00000001510_Dlx3_SPB_147864.2	324
ENSMUSG00000001510_Dlx3_SPB_147865.3	514
ENSMUSG00000001510_Dlx3_SPB_147866.4	602
ENSMUSG00000001510_Dlx3_SPB_147867.5	316
ENSMUSG00000001510_Dlx3_SPB_147868.6	239
ENSMUSG00000001510_Dlx3_SPB_147869.7	254
ENSMUSG00000001510_Dlx3_SPB_147870.8	199
ENSMUSG00000001510_Dlx3_SPB_147871.9	193
ENSMUSG00000001510_Dlx3_SPB_147872.10	259
ENSMUSG00000001520_Nrip2_SPB_173142.1	352
ENSMUSG00000001520_Nrip2_SPB_173143.2	195
ENSMUSG00000001520_Nrip2_SPB_173144.3	91
ENSMUSG00000001520_Nrip2_SPB_173145.4	364
ENSMUSG00000001520_Nrip2_SPB_173146.5	429
ENSMUSG00000001520_Nrip2_SPB_173147.6	40
ENSMUSG00000001520_Nrip2_SPB_173148.7	295
ENSMUSG00000001520_Nrip2_SPB_173149.8	385
ENSMUSG00000001520_Nrip2_SPB_173150.9	382
ENSMUSG00000001520_Nrip2_SPB_173151.10	469
ENSMUSG00000001521_Tulp3_ACOCA_173158.7	12
ENSMUSG00000001524_Gtf2h4_ACOCA_127316.1	16
ENSMUSG00000001555_Fkbp10_SPB_37637.1	138
ENSMUSG00000001555_Fkbp10_SPB_37638.2	331
ENSMUSG00000001555_Fkbp10_SPB_37639.3	216
ENSMUSG00000001555_Fkbp10_SPB_37640.4	416
ENSMUSG00000001555_Fkbp10_SPB_37641.5	136
ENSMUSG00000001555_Fkbp10_SPB_37642.6	667
ENSMUSG00000001555_Fkbp10_SPB_37643.7	163
ENSMUSG00000001555_Fkbp10_SPB_37644.8	181
ENSMUSG00000001555_Fkbp10_SPB_37645.9	140
ENSMUSG00000001555_Fkbp10_SPB_37646.10	164
ENSMUSG00000001566_Mnx1_ACOCA_62734.4	1
ENSMUSG00000001627_Ifrd1_MPB_103139.9	15
ENSMUSG00000001632_Brpf1_SPB_188079.1	589
ENSMUSG00000001632_Brpf1_SPB_188080.2	193
ENSMUSG00000001632_Brpf1_SPB_188081.3	169
ENSMUSG00000001632_Brpf1_SPB_188082.4	146
ENSMUSG00000001632_Brpf1_SPB_188083.5	453
ENSMUSG00000001632_Brpf1_SPB_188084.6	30
ENSMUSG00000001632_Brpf1_SPB_188085.7	69
ENSMUSG00000001632_Brpf1_SPB_188086.8	109
ENSMUSG00000001632_Brpf1_SPB_188087.9	134
ENSMUSG00000001632_Brpf1_SPB_188088.10	565
ENSMUSG00000001655_Hoxc13_ACOCA_127773.9	1
ENSMUSG00000001670_Tat_DTKPA_68838.10	10
ENSMUSG00000001729_Akt1_DTKPA_150828.5	7
ENSMUSG00000001729_Akt1_DTKPA_150831.8	6
ENSMUSG00000001729_Akt1_DTKPA_150833.10	19
ENSMUSG00000001750_Tcirg1_SPB_117111.1	203
ENSMUSG00000001750_Tcirg1_SPB_117112.2	268
ENSMUSG00000001750_Tcirg1_SPB_117113.3	189
ENSMUSG00000001750_Tcirg1_SPB_117114.4	514
ENSMUSG00000001750_Tcirg1_SPB_117115.5	563
ENSMUSG00000001750_Tcirg1_SPB_117116.6	789
ENSMUSG00000001750_Tcirg1_SPB_117117.7	326
ENSMUSG00000001750_Tcirg1_SPB_117118.8	330
ENSMUSG00000001750_Tcirg1_SPB_117119.9	237
ENSMUSG00000001750_Tcirg1_SPB_117120.10	85
ENSMUSG00000001774_Chordc1_SPB_147363.1	38
ENSMUSG00000001774_Chordc1_SPB_147364.2	163
ENSMUSG00000001774_Chordc1_SPB_147365.3	54
ENSMUSG00000001774_Chordc1_SPB_147366.4	38
ENSMUSG00000001774_Chordc1_SPB_147367.5	33
ENSMUSG00000001774_Chordc1_SPB_147368.6	435
ENSMUSG00000001774_Chordc1_SPB_147369.7	171
ENSMUSG00000001774_Chordc1_SPB_147370.8	216
ENSMUSG00000001774_Chordc1_SPB_147371.9	378
ENSMUSG00000001774_Chordc1_SPB_147372.10	43
ENSMUSG00000001785_Pwp1_GEB_99661.9	9
ENSMUSG00000001827_Folr1_SPB_39885.1	409
ENSMUSG00000001827_Folr1_SPB_39886.2	92
ENSMUSG00000001827_Folr1_SPB_39887.3	35
ENSMUSG00000001827_Folr1_SPB_39888.4	417
ENSMUSG00000001827_Folr1_SPB_39889.5	145
ENSMUSG00000001827_Folr1_SPB_39890.6	300
ENSMUSG00000001827_Folr1_SPB_39891.7	148
ENSMUSG00000001827_Folr1_SPB_39892.8	561
ENSMUSG00000001827_Folr1_SPB_39893.9	514
ENSMUSG00000001827_Folr1_SPB_39894.10	368
ENSMUSG00000001865_Cpa3_SPA_157896.6	1
ENSMUSG00000001891_Ugp2_DTKPB_57520.4	1
ENSMUSG00000001964_Emd_MPB_226680.3	12
ENSMUSG00000001985_Grik3_DTKPA_147193.1	28
ENSMUSG00000001986_Gria3_DTKPB_147204.2	16
ENSMUSG00000002007_Srpk3_DTKPB_198914.5	32
ENSMUSG00000002007_Srpk3_DTKPB_198915.6	1
ENSMUSG00000002010_Idh3g_DTKPA_113618.7	21
ENSMUSG00000002017_Fam98a_SPB_113622.1	371
ENSMUSG00000002017_Fam98a_SPB_113623.2	212
ENSMUSG00000002017_Fam98a_SPB_113624.3	377
ENSMUSG00000002017_Fam98a_SPB_113625.4	325
ENSMUSG00000002017_Fam98a_SPB_113626.5	551
ENSMUSG00000002017_Fam98a_SPB_113627.6	154
ENSMUSG00000002017_Fam98a_SPB_113628.7	260
ENSMUSG00000002017_Fam98a_SPB_113629.8	268
ENSMUSG00000002017_Fam98a_SPB_113630.9	429
ENSMUSG00000002017_Fam98a_SPB_113631.10	212
ENSMUSG00000002032_Tmem25_MPB_54912.3	20
ENSMUSG00000002033_Cd3g_DTKPA_102637.8	7
ENSMUSG00000002043_Trappc6a_DTKPA_88409.5	19
ENSMUSG00000002064_Sdf2_SPB_29293.1	203
ENSMUSG00000002064_Sdf2_SPB_29294.2	307
ENSMUSG00000002064_Sdf2_SPB_29295.3	194
ENSMUSG00000002064_Sdf2_SPB_29296.4	332
ENSMUSG00000002064_Sdf2_SPB_29297.5	160
ENSMUSG00000002064_Sdf2_SPB_29298.6	433
ENSMUSG00000002064_Sdf2_SPB_29299.7	263
ENSMUSG00000002064_Sdf2_SPB_29300.8	299
ENSMUSG00000002064_Sdf2_SPB_29301.9	501
ENSMUSG00000002064_Sdf2_SPB_29302.10	313
ENSMUSG00000002076_Hsf2bp_SPB_172904.1	77
ENSMUSG00000002076_Hsf2bp_SPB_172905.2	356
ENSMUSG00000002076_Hsf2bp_SPB_172906.3	226
ENSMUSG00000002076_Hsf2bp_SPB_172907.4	745
ENSMUSG00000002076_Hsf2bp_SPB_172908.5	328
ENSMUSG00000002076_Hsf2bp_SPB_172909.6	174
ENSMUSG00000002076_Hsf2bp_SPB_172910.7	582
ENSMUSG00000002076_Hsf2bp_SPB_172911.8	206
ENSMUSG00000002076_Hsf2bp_SPB_172912.9	229
ENSMUSG00000002076_Hsf2bp_SPB_172913.10	67
ENSMUSG00000002104_Rapsn_SPB_40225.1	134
ENSMUSG00000002104_Rapsn_SPB_40226.2	150
ENSMUSG00000002104_Rapsn_SPB_40227.3	98
ENSMUSG00000002104_Rapsn_SPB_40228.4	285
ENSMUSG00000002104_Rapsn_SPB_40229.5	245
ENSMUSG00000002104_Rapsn_SPB_40230.6	604
ENSMUSG00000002104_Rapsn_SPB_40231.7	143
ENSMUSG00000002104_Rapsn_SPB_40232.8	254
ENSMUSG00000002104_Rapsn_SPB_40233.9	421
ENSMUSG00000002104_Rapsn_SPB_40234.10	154
ENSMUSG00000002109_Ddb2_ACOCA_40279.5	1
ENSMUSG00000002109_Ddb2_ACOCA_40282.8	1
ENSMUSG00000002111_Spi1_SPB_124154.1	4
ENSMUSG00000002111_Spi1_SPB_124155.2	24
ENSMUSG00000002111_Spi1_SPB_124156.3	42
ENSMUSG00000002111_Spi1_SPB_124157.4	40
ENSMUSG00000002111_Spi1_SPB_124159.6	28
ENSMUSG00000002111_Spi1_SPB_124160.7	1
ENSMUSG00000002111_Spi1_SPB_124161.8	49
ENSMUSG00000002111_Spi1_SPB_124162.9	14
ENSMUSG00000002111_Spi1_SPB_124163.10	25
ENSMUSG00000002129_Sf3a1_SPB_99419.1	117
ENSMUSG00000002129_Sf3a1_SPB_99421.3	17
ENSMUSG00000002129_Sf3a1_SPB_99422.4	17
ENSMUSG00000002129_Sf3a1_SPB_99423.5	88
ENSMUSG00000002129_Sf3a1_SPB_99424.6	69
ENSMUSG00000002129_Sf3a1_SPB_99425.7	34
ENSMUSG00000002129_Sf3a1_SPB_99426.8	25
ENSMUSG00000002129_Sf3a1_SPB_99427.9	1
ENSMUSG00000002129_Sf3a1_SPB_99428.10	3
ENSMUSG00000002210_Smg9_ACOCA_201901.2	1
ENSMUSG00000002250_Ppard_DTKPA_83474.1	7
ENSMUSG00000002250_Ppard_DTKPA_83478.5	3
ENSMUSG00000002250_Ppard_DTKPA_83479.6	16
ENSMUSG00000002250_Ppard_DTKPA_83480.7	2
ENSMUSG00000002297_Dbf4_DTKPB_209636.1	2
ENSMUSG00000002324_Rec8_ACOCA_68577.9	33
ENSMUSG00000002341_Ncan_DTKPA_10453.8	4
ENSMUSG00000002546_Golga2_SPB_105745.1	411
ENSMUSG00000002546_Golga2_SPB_105746.2	176
ENSMUSG00000002546_Golga2_SPB_105747.3	199
ENSMUSG00000002546_Golga2_SPB_105748.4	469
ENSMUSG00000002546_Golga2_SPB_105749.5	141
ENSMUSG00000002546_Golga2_SPB_105750.6	457
ENSMUSG00000002546_Golga2_SPB_105751.7	263
ENSMUSG00000002546_Golga2_SPB_105752.8	646
ENSMUSG00000002546_Golga2_SPB_105753.9	193
ENSMUSG00000002546_Golga2_SPB_105754.10	605
ENSMUSG00000002588_Pon1_DTKPA_223764.1	41
ENSMUSG00000002588_Pon1_DTKPA_223770.7	2
ENSMUSG00000002588_Pon1_DTKPA_223773.10	41
ENSMUSG00000002688_Prkd1_DTKPB_29495.4	16
ENSMUSG00000002732_Fkbp7_SPB_133361.1	433
ENSMUSG00000002732_Fkbp7_SPB_133362.2	150
ENSMUSG00000002732_Fkbp7_SPB_133363.3	723
ENSMUSG00000002732_Fkbp7_SPB_133364.4	357
ENSMUSG00000002732_Fkbp7_SPB_133365.5	86
ENSMUSG00000002732_Fkbp7_SPB_133366.6	453
ENSMUSG00000002732_Fkbp7_SPB_133367.7	195
ENSMUSG00000002732_Fkbp7_SPB_133368.8	509
ENSMUSG00000002732_Fkbp7_SPB_133369.9	714
ENSMUSG00000002732_Fkbp7_SPB_133370.10	329
ENSMUSG00000002733_Plekha3_TMMA_85001.8	1
ENSMUSG00000002769_Gnmt_DTKPA_167073.2	6
ENSMUSG00000002769_Gnmt_DTKPA_167078.7	27
ENSMUSG00000002771_Grin2d_DTKPA_23785.4	9
ENSMUSG00000002771_Grin2d_DTKPA_23788.7	15
ENSMUSG00000002771_Grin2d_DTKPA_23790.9	16
ENSMUSG00000002778_Kdelr1_SPB_23812.1	143
ENSMUSG00000002778_Kdelr1_SPB_23813.2	287
ENSMUSG00000002778_Kdelr1_SPB_23814.3	211
ENSMUSG00000002778_Kdelr1_SPB_23815.4	55
ENSMUSG00000002778_Kdelr1_SPB_23816.5	191
ENSMUSG00000002778_Kdelr1_SPB_23817.6	108
ENSMUSG00000002778_Kdelr1_SPB_23818.7	62
ENSMUSG00000002778_Kdelr1_SPB_23819.8	310
ENSMUSG00000002778_Kdelr1_SPB_23820.9	280
ENSMUSG00000002778_Kdelr1_SPB_23821.10	181
ENSMUSG00000002845_Tmem39a_SPB_15988.1	96
ENSMUSG00000002845_Tmem39a_SPB_15989.2	534
ENSMUSG00000002845_Tmem39a_SPB_15990.3	313
ENSMUSG00000002845_Tmem39a_SPB_15991.4	248
ENSMUSG00000002845_Tmem39a_SPB_15992.5	378
ENSMUSG00000002845_Tmem39a_SPB_15993.6	327
ENSMUSG00000002845_Tmem39a_SPB_15994.7	156
ENSMUSG00000002845_Tmem39a_SPB_15995.8	368
ENSMUSG00000002845_Tmem39a_SPB_15996.9	276
ENSMUSG00000002845_Tmem39a_SPB_15997.10	167
ENSMUSG00000002900_Lamb1_ACOCA_195767.4	25
ENSMUSG00000002908_Kcnn1_DTKPA_195704.1	15
ENSMUSG00000002908_Kcnn1_DTKPA_195709.6	11
ENSMUSG00000002910_Arrdc2_SPB_51797.1	630
ENSMUSG00000002910_Arrdc2_SPB_51798.2	634
ENSMUSG00000002910_Arrdc2_SPB_51799.3	294
ENSMUSG00000002910_Arrdc2_SPB_51800.4	511
ENSMUSG00000002910_Arrdc2_SPB_51801.5	578
ENSMUSG00000002910_Arrdc2_SPB_51802.6	713
ENSMUSG00000002910_Arrdc2_SPB_51803.7	172
ENSMUSG00000002910_Arrdc2_SPB_51804.8	356
ENSMUSG00000002910_Arrdc2_SPB_51805.9	361
ENSMUSG00000002910_Arrdc2_SPB_51806.10	191
ENSMUSG00000002957_Ap2a2_SPB_161560.1	34
ENSMUSG00000002957_Ap2a2_SPB_161561.2	357
ENSMUSG00000002957_Ap2a2_SPB_161562.3	134
ENSMUSG00000002957_Ap2a2_SPB_161563.4	230
ENSMUSG00000002957_Ap2a2_SPB_161564.5	414
ENSMUSG00000002957_Ap2a2_SPB_161565.6	347
ENSMUSG00000002957_Ap2a2_SPB_161566.7	149
ENSMUSG00000002957_Ap2a2_SPB_161567.8	452
ENSMUSG00000002957_Ap2a2_SPB_161568.9	117
ENSMUSG00000002957_Ap2a2_SPB_161569.10	310
ENSMUSG00000002981_Clptm1_SPB_203979.1	202
ENSMUSG00000002981_Clptm1_SPB_203980.2	243
ENSMUSG00000002981_Clptm1_SPB_203981.3	6
ENSMUSG00000002981_Clptm1_SPB_203982.4	173
ENSMUSG00000002981_Clptm1_SPB_203983.5	522
ENSMUSG00000002981_Clptm1_SPB_203984.6	343
ENSMUSG00000002981_Clptm1_SPB_203985.7	348
ENSMUSG00000002981_Clptm1_SPB_203986.8	295
ENSMUSG00000002981_Clptm1_SPB_203987.9	61
ENSMUSG00000002981_Clptm1_SPB_203988.10	29
ENSMUSG00000002985_Apoe_DTKPA_203951.3	32
ENSMUSG00000002985_Apoe_DTKPA_203954.6	28
ENSMUSG00000002985_Apoe_DTKPA_203956.8	20
ENSMUSG00000002992_Apoc2_SPB_60215.1	319
ENSMUSG00000002992_Apoc2_SPB_60216.2	1034
ENSMUSG00000002992_Apoc2_SPB_60217.3	369
ENSMUSG00000002992_Apoc2_SPB_60218.4	397
ENSMUSG00000002992_Apoc2_SPB_60219.5	268
ENSMUSG00000002992_Apoc2_SPB_60220.6	380
ENSMUSG00000002992_Apoc2_SPB_60221.7	33
ENSMUSG00000002992_Apoc2_SPB_60222.8	261
ENSMUSG00000002992_Apoc2_SPB_60223.9	237
ENSMUSG00000002992_Apoc2_SPB_60224.10	1034
ENSMUSG00000002997_Prkar2b_DTKPA_60209.5	29
ENSMUSG00000002997_Prkar2b_DTKPA_60212.8	52
ENSMUSG00000003033_Ap1m1_SPB_12505.1	238
ENSMUSG00000003033_Ap1m1_SPB_12506.2	93
ENSMUSG00000003033_Ap1m1_SPB_12507.3	30
ENSMUSG00000003033_Ap1m1_SPB_12508.4	95
ENSMUSG00000003033_Ap1m1_SPB_12509.5	87
ENSMUSG00000003033_Ap1m1_SPB_12510.6	329
ENSMUSG00000003033_Ap1m1_SPB_12511.7	139
ENSMUSG00000003033_Ap1m1_SPB_12512.8	101
ENSMUSG00000003033_Ap1m1_SPB_12513.9	123
ENSMUSG00000003033_Ap1m1_SPB_12514.10	303
ENSMUSG00000003039_Fam32a_GEB_12548.4	3
ENSMUSG00000003053_Cyp2c29_DTKPA_189591.6	22
ENSMUSG00000003070_Efna2_SPB_129650.1	424
ENSMUSG00000003070_Efna2_SPB_129651.2	153
ENSMUSG00000003070_Efna2_SPB_129652.3	249
ENSMUSG00000003070_Efna2_SPB_129653.4	419
ENSMUSG00000003070_Efna2_SPB_129654.5	307
ENSMUSG00000003070_Efna2_SPB_129655.6	280
ENSMUSG00000003070_Efna2_SPB_129656.7	8
ENSMUSG00000003070_Efna2_SPB_129657.8	271
ENSMUSG00000003070_Efna2_SPB_129658.9	317
ENSMUSG00000003070_Efna2_SPB_129659.10	316
ENSMUSG00000003123_Lipe_SPB_203628.1	457
ENSMUSG00000003123_Lipe_SPB_203629.2	431
ENSMUSG00000003123_Lipe_SPB_203630.3	341
ENSMUSG00000003123_Lipe_SPB_203631.4	474
ENSMUSG00000003123_Lipe_SPB_203632.5	326
ENSMUSG00000003123_Lipe_SPB_203633.6	418
ENSMUSG00000003123_Lipe_SPB_203634.7	93
ENSMUSG00000003123_Lipe_SPB_203635.8	149
ENSMUSG00000003123_Lipe_SPB_203636.9	273
ENSMUSG00000003123_Lipe_SPB_203637.10	243
ENSMUSG00000003166_Dgcr2_MPA_93473.7	14
ENSMUSG00000003199_Mpnd_SPB_67404.1	363
ENSMUSG00000003199_Mpnd_SPB_67405.2	381
ENSMUSG00000003199_Mpnd_SPB_67406.3	233
ENSMUSG00000003199_Mpnd_SPB_67407.4	139
ENSMUSG00000003199_Mpnd_SPB_67408.5	122
ENSMUSG00000003199_Mpnd_SPB_67409.6	351
ENSMUSG00000003199_Mpnd_SPB_67410.7	212
ENSMUSG00000003199_Mpnd_SPB_67411.8	272
ENSMUSG00000003199_Mpnd_SPB_67412.9	242
ENSMUSG00000003199_Mpnd_SPB_67413.10	526
ENSMUSG00000003200_Sh3gl1_SPB_126092.1	306
ENSMUSG00000003200_Sh3gl1_SPB_126093.2	550
ENSMUSG00000003200_Sh3gl1_SPB_126094.3	265
ENSMUSG00000003200_Sh3gl1_SPB_126095.4	363
ENSMUSG00000003200_Sh3gl1_SPB_126096.5	520
ENSMUSG00000003200_Sh3gl1_SPB_126097.6	238
ENSMUSG00000003200_Sh3gl1_SPB_126098.7	390
ENSMUSG00000003200_Sh3gl1_SPB_126099.8	403
ENSMUSG00000003200_Sh3gl1_SPB_126100.9	141
ENSMUSG00000003200_Sh3gl1_SPB_126101.10	255
ENSMUSG00000003269_Cyth2_DTKPA_209433.2	1
ENSMUSG00000003269_Cyth2_DTKPA_209437.6	6
ENSMUSG00000003283_Hck_DTKPA_118588.10	3
ENSMUSG00000003309_Ap1m2_SPB_57098.1	348
ENSMUSG00000003309_Ap1m2_SPB_57099.2	428
ENSMUSG00000003309_Ap1m2_SPB_57100.3	142
ENSMUSG00000003309_Ap1m2_SPB_57101.4	156
ENSMUSG00000003309_Ap1m2_SPB_57102.5	383
ENSMUSG00000003309_Ap1m2_SPB_57103.6	323
ENSMUSG00000003309_Ap1m2_SPB_57104.7	187
ENSMUSG00000003309_Ap1m2_SPB_57105.8	763
ENSMUSG00000003309_Ap1m2_SPB_57106.9	506
ENSMUSG00000003309_Ap1m2_SPB_57107.10	148
ENSMUSG00000003344_Btbd2_SPA_88033.9	3
ENSMUSG00000003345_Csnk1g2_DTKPA_166539.7	19
ENSMUSG00000003345_Csnk1g2_DTKPA_166540.8	10
ENSMUSG00000003352_Cacnb3_DTKPA_82104.1	30
ENSMUSG00000003352_Cacnb3_DTKPA_82112.9	10
ENSMUSG00000003355_Fkbp11_SPB_82114.1	479
ENSMUSG00000003355_Fkbp11_SPB_82115.2	452
ENSMUSG00000003355_Fkbp11_SPB_82116.3	814
ENSMUSG00000003355_Fkbp11_SPB_82117.4	166
ENSMUSG00000003355_Fkbp11_SPB_82118.5	594
ENSMUSG00000003355_Fkbp11_SPB_82119.6	548
ENSMUSG00000003355_Fkbp11_SPB_82120.7	419
ENSMUSG00000003355_Fkbp11_SPB_82121.8	138
ENSMUSG00000003355_Fkbp11_SPB_82122.9	327
ENSMUSG00000003355_Fkbp11_SPB_82123.10	684
ENSMUSG00000003363_Pld3_SPB_107460.1	237
ENSMUSG00000003363_Pld3_SPB_107461.2	224
ENSMUSG00000003363_Pld3_SPB_107462.3	387
ENSMUSG00000003363_Pld3_SPB_107463.4	457
ENSMUSG00000003363_Pld3_SPB_107464.5	233
ENSMUSG00000003363_Pld3_SPB_107465.6	284
ENSMUSG00000003363_Pld3_SPB_107466.7	202
ENSMUSG00000003363_Pld3_SPB_107467.8	261
ENSMUSG00000003363_Pld3_SPB_107468.9	155
ENSMUSG00000003363_Pld3_SPB_107469.10	175
ENSMUSG00000003378_Grik5_DTKPA_23443.2	34
ENSMUSG00000003378_Grik5_DTKPA_23449.8	1
ENSMUSG00000003380_Rabac1_SPB_210076.1	263
ENSMUSG00000003380_Rabac1_SPB_210077.2	478
ENSMUSG00000003380_Rabac1_SPB_210078.3	567
ENSMUSG00000003380_Rabac1_SPB_210079.4	147
ENSMUSG00000003380_Rabac1_SPB_210080.5	241
ENSMUSG00000003380_Rabac1_SPB_210081.6	285
ENSMUSG00000003380_Rabac1_SPB_210082.7	237
ENSMUSG00000003380_Rabac1_SPB_210083.8	515
ENSMUSG00000003380_Rabac1_SPB_210084.9	229
ENSMUSG00000003380_Rabac1_SPB_210085.10	94
ENSMUSG00000003421_Nosip_SPB_208351.1	418
ENSMUSG00000003421_Nosip_SPB_208352.2	245
ENSMUSG00000003421_Nosip_SPB_208353.3	737
ENSMUSG00000003421_Nosip_SPB_208354.4	156
ENSMUSG00000003421_Nosip_SPB_208355.5	593
ENSMUSG00000003421_Nosip_SPB_208356.6	234
ENSMUSG00000003421_Nosip_SPB_208357.7	254
ENSMUSG00000003421_Nosip_SPB_208358.8	178
ENSMUSG00000003421_Nosip_SPB_208359.9	294
ENSMUSG00000003421_Nosip_SPB_208360.10	434
ENSMUSG00000003458_Ncstn_SPB_34415.1	195
ENSMUSG00000003458_Ncstn_SPB_34416.2	212
ENSMUSG00000003458_Ncstn_SPB_34417.3	303
ENSMUSG00000003458_Ncstn_SPB_34418.4	170
ENSMUSG00000003458_Ncstn_SPB_34419.5	309
ENSMUSG00000003458_Ncstn_SPB_34420.6	95
ENSMUSG00000003458_Ncstn_SPB_34421.7	262
ENSMUSG00000003458_Ncstn_SPB_34422.8	144
ENSMUSG00000003458_Ncstn_SPB_34423.9	232
ENSMUSG00000003458_Ncstn_SPB_34424.10	201
ENSMUSG00000003581_Rnf215_SPB_189356.1	373
ENSMUSG00000003581_Rnf215_SPB_189357.2	119
ENSMUSG00000003581_Rnf215_SPB_189358.3	90
ENSMUSG00000003581_Rnf215_SPB_189359.4	132
ENSMUSG00000003581_Rnf215_SPB_189360.5	275
ENSMUSG00000003581_Rnf215_SPB_189361.6	439
ENSMUSG00000003581_Rnf215_SPB_189362.7	100
ENSMUSG00000003581_Rnf215_SPB_189363.8	164
ENSMUSG00000003581_Rnf215_SPB_189364.9	105
ENSMUSG00000003581_Rnf215_SPB_189365.10	557
ENSMUSG00000003585_Sec14l2_DTKPA_189346.1	10
ENSMUSG00000003585_Sec14l2_DTKPA_189347.2	4
ENSMUSG00000003585_Sec14l2_DTKPA_189349.4	4
ENSMUSG00000003585_Sec14l2_DTKPA_189350.5	5
ENSMUSG00000003585_Sec14l2_DTKPA_189353.8	7
ENSMUSG00000003644_Rps6ka1_SPB_29054.1	264
ENSMUSG00000003644_Rps6ka1_SPB_29055.2	239
ENSMUSG00000003644_Rps6ka1_SPB_29056.3	65
ENSMUSG00000003644_Rps6ka1_SPB_29057.4	194
ENSMUSG00000003644_Rps6ka1_SPB_29058.5	113
ENSMUSG00000003644_Rps6ka1_SPB_29059.6	110
ENSMUSG00000003644_Rps6ka1_SPB_29060.7	107
ENSMUSG00000003644_Rps6ka1_SPB_29061.8	168
ENSMUSG00000003644_Rps6ka1_SPB_29062.9	1
ENSMUSG00000003644_Rps6ka1_SPB_29063.10	2
ENSMUSG00000003660_Snrnp200_SPB_88315.1	7
ENSMUSG00000003660_Snrnp200_SPB_88316.2	15
ENSMUSG00000003660_Snrnp200_SPB_88317.3	66
ENSMUSG00000003660_Snrnp200_SPB_88318.4	5
ENSMUSG00000003660_Snrnp200_SPB_88319.5	3
ENSMUSG00000003660_Snrnp200_SPB_88320.6	4
ENSMUSG00000003660_Snrnp200_SPB_88321.7	37
ENSMUSG00000003660_Snrnp200_SPB_88322.8	16
ENSMUSG00000003660_Snrnp200_SPB_88323.9	99
ENSMUSG00000003660_Snrnp200_SPB_88324.10	673
ENSMUSG00000003752_Itpkc_DTKPA_111018.9	3
ENSMUSG00000003762_Adck4_DTKPB_136332.5	4
ENSMUSG00000003779_Kif20a_SPB_51459.1	147
ENSMUSG00000003779_Kif20a_SPB_51460.2	77
ENSMUSG00000003779_Kif20a_SPB_51461.3	148
ENSMUSG00000003779_Kif20a_SPB_51462.4	121
ENSMUSG00000003779_Kif20a_SPB_51463.5	83
ENSMUSG00000003779_Kif20a_SPB_51464.6	119
ENSMUSG00000003779_Kif20a_SPB_51465.7	55
ENSMUSG00000003779_Kif20a_SPB_51466.8	160
ENSMUSG00000003779_Kif20a_SPB_51467.9	70
ENSMUSG00000003779_Kif20a_SPB_51468.10	241
ENSMUSG00000003809_Gcdh_DTKPA_59809.2	2
ENSMUSG00000003809_Gcdh_DTKPA_59813.6	18
ENSMUSG00000003813_Rad23a_ACOCA_144799.3	29
ENSMUSG00000003814_Calr_DTKPB_144772.6	1
ENSMUSG00000003848_Nob1_SPB_177826.3	9
ENSMUSG00000003848_Nob1_SPB_177827.4	57
ENSMUSG00000003848_Nob1_SPB_177829.6	52
ENSMUSG00000003848_Nob1_SPB_177830.7	258
ENSMUSG00000003848_Nob1_SPB_177831.8	293
ENSMUSG00000003848_Nob1_SPB_177832.9	407
ENSMUSG00000003848_Nob1_SPB_177833.10	145
ENSMUSG00000003865_Gys1_SPB_118429.1	258
ENSMUSG00000003865_Gys1_SPB_118430.2	230
ENSMUSG00000003865_Gys1_SPB_118431.3	345
ENSMUSG00000003865_Gys1_SPB_118432.4	222
ENSMUSG00000003865_Gys1_SPB_118433.5	345
ENSMUSG00000003865_Gys1_SPB_118434.6	89
ENSMUSG00000003865_Gys1_SPB_118435.7	427
ENSMUSG00000003865_Gys1_SPB_118436.8	205
ENSMUSG00000003865_Gys1_SPB_118437.9	131
ENSMUSG00000003865_Gys1_SPB_118438.10	202
ENSMUSG00000003868_Ruvbl2_SPB_118449.1	90
ENSMUSG00000003868_Ruvbl2_SPB_118451.3	472
ENSMUSG00000003868_Ruvbl2_SPB_118452.4	29
ENSMUSG00000003868_Ruvbl2_SPB_118453.5	50
ENSMUSG00000003868_Ruvbl2_SPB_118454.6	3
ENSMUSG00000003868_Ruvbl2_SPB_118455.7	24
ENSMUSG00000003868_Ruvbl2_SPB_118457.9	368
ENSMUSG00000003868_Ruvbl2_SPB_118458.10	13
ENSMUSG00000003872_Lin7b_ACOCA_77942.4	16
ENSMUSG00000003948_Mmd_SPB_107260.1	265
ENSMUSG00000003948_Mmd_SPB_107261.2	511
ENSMUSG00000003948_Mmd_SPB_107262.3	148
ENSMUSG00000003948_Mmd_SPB_107263.4	347
ENSMUSG00000003948_Mmd_SPB_107264.5	300
ENSMUSG00000003948_Mmd_SPB_107265.6	283
ENSMUSG00000003948_Mmd_SPB_107266.7	148
ENSMUSG00000003948_Mmd_SPB_107267.8	102
ENSMUSG00000003948_Mmd_SPB_107268.9	388
ENSMUSG00000003948_Mmd_SPB_107269.10	257
ENSMUSG00000003949_Hlf_ACOCA_107274.5	1
ENSMUSG00000004044_Ptrf_SPB_45156.1	212
ENSMUSG00000004044_Ptrf_SPB_45157.2	250
ENSMUSG00000004044_Ptrf_SPB_45158.3	105
ENSMUSG00000004044_Ptrf_SPB_45159.4	361
ENSMUSG00000004044_Ptrf_SPB_45160.5	58
ENSMUSG00000004044_Ptrf_SPB_45161.6	33
ENSMUSG00000004044_Ptrf_SPB_45162.7	495
ENSMUSG00000004044_Ptrf_SPB_45163.8	373
ENSMUSG00000004044_Ptrf_SPB_45164.9	262
ENSMUSG00000004044_Ptrf_SPB_45165.10	174
ENSMUSG00000004056_Akt2_DTKPB_189277.2	15
ENSMUSG00000004070_Hmox2_DTKPA_20295.4	31
ENSMUSG00000004151_Etv1_ACOCA_200520.1	8
ENSMUSG00000004231_Pax2_ACOCA_127240.5	8
ENSMUSG00000004264_Phb2_SPB_158481.1	70
ENSMUSG00000004264_Phb2_SPB_158482.2	6
ENSMUSG00000004264_Phb2_SPB_158483.3	27
ENSMUSG00000004264_Phb2_SPB_158484.4	35
ENSMUSG00000004264_Phb2_SPB_158485.5	3
ENSMUSG00000004264_Phb2_SPB_158486.6	3
ENSMUSG00000004264_Phb2_SPB_158487.7	307
ENSMUSG00000004264_Phb2_SPB_158488.8	4
ENSMUSG00000004264_Phb2_SPB_158489.9	14
ENSMUSG00000004264_Phb2_SPB_158490.10	145
ENSMUSG00000004266_Ptpn6_DTKPA_102510.1	16
ENSMUSG00000004270_Lpcat3_SPB_18445.1	295
ENSMUSG00000004270_Lpcat3_SPB_18446.2	311
ENSMUSG00000004270_Lpcat3_SPB_18447.3	323
ENSMUSG00000004270_Lpcat3_SPB_18448.4	56
ENSMUSG00000004270_Lpcat3_SPB_18449.5	370
ENSMUSG00000004270_Lpcat3_SPB_18450.6	212
ENSMUSG00000004270_Lpcat3_SPB_18451.7	505
ENSMUSG00000004270_Lpcat3_SPB_18452.8	225
ENSMUSG00000004270_Lpcat3_SPB_18453.9	173
ENSMUSG00000004270_Lpcat3_SPB_18454.10	218
ENSMUSG00000004285_Atp6v1f_SPB_51259.1	489
ENSMUSG00000004285_Atp6v1f_SPB_51260.2	45
ENSMUSG00000004285_Atp6v1f_SPB_51261.3	789
ENSMUSG00000004285_Atp6v1f_SPB_51262.4	122
ENSMUSG00000004285_Atp6v1f_SPB_51263.5	103
ENSMUSG00000004285_Atp6v1f_SPB_51264.6	595
ENSMUSG00000004285_Atp6v1f_SPB_51265.7	231
ENSMUSG00000004285_Atp6v1f_SPB_51266.8	1262
ENSMUSG00000004285_Atp6v1f_SPB_51267.9	136
ENSMUSG00000004285_Atp6v1f_SPB_51268.10	35
ENSMUSG00000004317_Clcn5_TMMB_198555.4	53
ENSMUSG00000004341_Gpx6_DTKPA_223250.2	1
ENSMUSG00000004415_Col26a1_SPB_26486.1	152
ENSMUSG00000004415_Col26a1_SPB_26487.2	138
ENSMUSG00000004415_Col26a1_SPB_26488.3	473
ENSMUSG00000004415_Col26a1_SPB_26489.4	162
ENSMUSG00000004415_Col26a1_SPB_26490.5	460
ENSMUSG00000004415_Col26a1_SPB_26491.6	202
ENSMUSG00000004415_Col26a1_SPB_26492.7	390
ENSMUSG00000004415_Col26a1_SPB_26493.8	212
ENSMUSG00000004415_Col26a1_SPB_26494.9	169
ENSMUSG00000004415_Col26a1_SPB_26495.10	219
ENSMUSG00000004462_Tbccd1_SPB_59875.1	305
ENSMUSG00000004462_Tbccd1_SPB_59876.2	346
ENSMUSG00000004462_Tbccd1_SPB_59877.3	703
ENSMUSG00000004462_Tbccd1_SPB_59878.4	111
ENSMUSG00000004462_Tbccd1_SPB_59879.5	204
ENSMUSG00000004462_Tbccd1_SPB_59880.6	207
ENSMUSG00000004462_Tbccd1_SPB_59881.7	132
ENSMUSG00000004462_Tbccd1_SPB_59882.8	628
ENSMUSG00000004462_Tbccd1_SPB_59883.9	247
ENSMUSG00000004462_Tbccd1_SPB_59884.10	345
ENSMUSG00000004473_Clec11a_SPB_203588.1	85
ENSMUSG00000004473_Clec11a_SPB_203589.2	205
ENSMUSG00000004473_Clec11a_SPB_203590.3	557
ENSMUSG00000004473_Clec11a_SPB_203591.4	85
ENSMUSG00000004473_Clec11a_SPB_203592.5	338
ENSMUSG00000004473_Clec11a_SPB_203593.6	365
ENSMUSG00000004473_Clec11a_SPB_203594.7	369
ENSMUSG00000004473_Clec11a_SPB_203595.8	186
ENSMUSG00000004473_Clec11a_SPB_203596.9	191
ENSMUSG00000004473_Clec11a_SPB_203597.10	364
ENSMUSG00000004558_Ndrg2_MPB_155329.9	32
ENSMUSG00000004562_Arhgef40_ACOCA_12239.4	1
ENSMUSG00000004565_Pnpla6_SPB_12186.1	446
ENSMUSG00000004565_Pnpla6_SPB_12187.2	293
ENSMUSG00000004565_Pnpla6_SPB_12188.3	572
ENSMUSG00000004565_Pnpla6_SPB_12189.4	45
ENSMUSG00000004565_Pnpla6_SPB_12190.5	225
ENSMUSG00000004565_Pnpla6_SPB_12191.6	128
ENSMUSG00000004565_Pnpla6_SPB_12192.7	200
ENSMUSG00000004565_Pnpla6_SPB_12193.8	242
ENSMUSG00000004565_Pnpla6_SPB_12194.9	76
ENSMUSG00000004565_Pnpla6_SPB_12195.10	427
ENSMUSG00000004567_Mcoln1_SPB_155861.1	79
ENSMUSG00000004567_Mcoln1_SPB_155862.2	374
ENSMUSG00000004567_Mcoln1_SPB_155863.3	292
ENSMUSG00000004567_Mcoln1_SPB_155864.4	543
ENSMUSG00000004567_Mcoln1_SPB_155865.5	433
ENSMUSG00000004567_Mcoln1_SPB_155866.6	286
ENSMUSG00000004567_Mcoln1_SPB_155867.7	250
ENSMUSG00000004567_Mcoln1_SPB_155868.8	446
ENSMUSG00000004567_Mcoln1_SPB_155869.9	345
ENSMUSG00000004567_Mcoln1_SPB_155870.10	200
ENSMUSG00000004591_Pkn2_DTKPA_45227.3	18
ENSMUSG00000004591_Pkn2_DTKPA_45230.6	1
ENSMUSG00000004612_Nkg7_MPB_166511.9	22
ENSMUSG00000004613_Lim2_SPA_166495.3	4
ENSMUSG00000004651_Tyr_ACOCB_48343.1	8
ENSMUSG00000004654_Ghrhr_DTKPA_48373.1	36
ENSMUSG00000004654_Ghrhr_DTKPA_48380.8	22
ENSMUSG00000004677_Myo9b_SPB_164263.1	115
ENSMUSG00000004677_Myo9b_SPB_164264.2	64
ENSMUSG00000004677_Myo9b_SPB_164265.3	66
ENSMUSG00000004677_Myo9b_SPB_164266.4	193
ENSMUSG00000004677_Myo9b_SPB_164267.5	52
ENSMUSG00000004677_Myo9b_SPB_164268.6	140
ENSMUSG00000004677_Myo9b_SPB_164269.7	51
ENSMUSG00000004677_Myo9b_SPB_164270.8	5
ENSMUSG00000004677_Myo9b_SPB_164271.9	681
ENSMUSG00000004677_Myo9b_SPB_164272.10	318
ENSMUSG00000004768_Rab23_SPB_41983.1	760
ENSMUSG00000004768_Rab23_SPB_41984.2	192
ENSMUSG00000004768_Rab23_SPB_41985.3	142
ENSMUSG00000004768_Rab23_SPB_41986.4	396
ENSMUSG00000004768_Rab23_SPB_41987.5	274
ENSMUSG00000004768_Rab23_SPB_41988.6	371
ENSMUSG00000004768_Rab23_SPB_41989.7	412
ENSMUSG00000004768_Rab23_SPB_41990.8	143
ENSMUSG00000004768_Rab23_SPB_41991.9	169
ENSMUSG00000004768_Rab23_SPB_41992.10	161
ENSMUSG00000004815_Dgkq_DTKPB_20942.9	5
ENSMUSG00000004815_Dgkq_DTKPB_20943.10	6
ENSMUSG00000004929_Thop1_SPB_115931.1	571
ENSMUSG00000004929_Thop1_SPB_115932.2	460
ENSMUSG00000004929_Thop1_SPB_115933.3	197
ENSMUSG00000004929_Thop1_SPB_115934.4	458
ENSMUSG00000004929_Thop1_SPB_115935.5	111
ENSMUSG00000004929_Thop1_SPB_115936.6	789
ENSMUSG00000004929_Thop1_SPB_115937.7	528
ENSMUSG00000004929_Thop1_SPB_115938.8	396
ENSMUSG00000004929_Thop1_SPB_115939.9	107
ENSMUSG00000004929_Thop1_SPB_115940.10	450
ENSMUSG00000004937_Sgta_SPB_201150.1	262
ENSMUSG00000004937_Sgta_SPB_201151.2	339
ENSMUSG00000004937_Sgta_SPB_201152.3	321
ENSMUSG00000004937_Sgta_SPB_201153.4	510
ENSMUSG00000004937_Sgta_SPB_201154.5	243
ENSMUSG00000004937_Sgta_SPB_201155.6	306
ENSMUSG00000004937_Sgta_SPB_201156.7	714
ENSMUSG00000004937_Sgta_SPB_201157.8	278
ENSMUSG00000004937_Sgta_SPB_201158.9	175
ENSMUSG00000004937_Sgta_SPB_201159.10	119
ENSMUSG00000004947_Dtx2_SPB_57437.1	411
ENSMUSG00000004947_Dtx2_SPB_57438.2	437
ENSMUSG00000004947_Dtx2_SPB_57439.3	459
ENSMUSG00000004947_Dtx2_SPB_57440.4	556
ENSMUSG00000004947_Dtx2_SPB_57441.5	152
ENSMUSG00000004947_Dtx2_SPB_57442.6	732
ENSMUSG00000004947_Dtx2_SPB_57443.7	244
ENSMUSG00000004947_Dtx2_SPB_57444.8	426
ENSMUSG00000004947_Dtx2_SPB_57445.9	288
ENSMUSG00000004947_Dtx2_SPB_57446.10	462
ENSMUSG00000004951_Hspb1_ACOCA_142172.8	1
ENSMUSG00000004952_Rasa4_SPB_142175.1	221
ENSMUSG00000004952_Rasa4_SPB_142176.2	457
ENSMUSG00000004952_Rasa4_SPB_142177.3	228
ENSMUSG00000004952_Rasa4_SPB_142178.4	454
ENSMUSG00000004952_Rasa4_SPB_142179.5	547
ENSMUSG00000004952_Rasa4_SPB_142180.6	486
ENSMUSG00000004952_Rasa4_SPB_142181.7	33
ENSMUSG00000004952_Rasa4_SPB_142182.8	205
ENSMUSG00000004952_Rasa4_SPB_142183.9	37
ENSMUSG00000004952_Rasa4_SPB_142184.10	462
ENSMUSG00000004996_Mri1_GEB_39510.6	15
ENSMUSG00000005034_Prkacb_DTKPB_222992.5	5
ENSMUSG00000005045_Chd5_SPA_190074.9	2
ENSMUSG00000005107_Slc2a9_SPB_10000.5	494
ENSMUSG00000005107_Slc2a9_SPB_10001.6	251
ENSMUSG00000005107_Slc2a9_SPB_10002.7	342
ENSMUSG00000005107_Slc2a9_SPB_10003.8	130
ENSMUSG00000005107_Slc2a9_SPB_10004.9	757
ENSMUSG00000005107_Slc2a9_SPB_10005.10	119
ENSMUSG00000005107_Slc2a9_SPB_9996.1	203
ENSMUSG00000005107_Slc2a9_SPB_9997.2	318
ENSMUSG00000005107_Slc2a9_SPB_9998.3	216
ENSMUSG00000005107_Slc2a9_SPB_9999.4	323
ENSMUSG00000005198_Polr2a_SPB_160741.1	33
ENSMUSG00000005198_Polr2a_SPB_160742.2	25
ENSMUSG00000005198_Polr2a_SPB_160743.3	48
ENSMUSG00000005198_Polr2a_SPB_160744.4	78
ENSMUSG00000005198_Polr2a_SPB_160745.5	65
ENSMUSG00000005198_Polr2a_SPB_160746.6	57
ENSMUSG00000005198_Polr2a_SPB_160747.7	52
ENSMUSG00000005198_Polr2a_SPB_160748.8	422
ENSMUSG00000005198_Polr2a_SPB_160750.10	149
ENSMUSG00000005220_Corin_SPB_141309.1	500
ENSMUSG00000005220_Corin_SPB_141310.2	558
ENSMUSG00000005220_Corin_SPB_141311.3	288
ENSMUSG00000005220_Corin_SPB_141312.4	310
ENSMUSG00000005220_Corin_SPB_141313.5	338
ENSMUSG00000005220_Corin_SPB_141314.6	704
ENSMUSG00000005220_Corin_SPB_141315.7	647
ENSMUSG00000005220_Corin_SPB_141316.8	47
ENSMUSG00000005220_Corin_SPB_141317.9	328
ENSMUSG00000005220_Corin_SPB_141318.10	547
ENSMUSG00000005237_Dnah2_SPB_225120.1	175
ENSMUSG00000005237_Dnah2_SPB_225121.2	296
ENSMUSG00000005237_Dnah2_SPB_225122.3	234
ENSMUSG00000005237_Dnah2_SPB_225123.4	439
ENSMUSG00000005237_Dnah2_SPB_225124.5	332
ENSMUSG00000005237_Dnah2_SPB_225125.6	326
ENSMUSG00000005237_Dnah2_SPB_225126.7	366
ENSMUSG00000005237_Dnah2_SPB_225127.8	183
ENSMUSG00000005237_Dnah2_SPB_225128.9	270
ENSMUSG00000005237_Dnah2_SPB_225129.10	211
ENSMUSG00000005251_Ripk4_DTKPA_166178.6	4
ENSMUSG00000005267_Zfp287_GEB_136887.6	24
ENSMUSG00000005339_Fcer1a_DTKPA_104214.5	22
ENSMUSG00000005355_Casp14_SPA_155139.9	10
ENSMUSG00000005362_Crbn_SPB_70239.1	432
ENSMUSG00000005362_Crbn_SPB_70240.2	303
ENSMUSG00000005362_Crbn_SPB_70241.3	190
ENSMUSG00000005362_Crbn_SPB_70242.4	430
ENSMUSG00000005362_Crbn_SPB_70243.5	421
ENSMUSG00000005362_Crbn_SPB_70244.6	518
ENSMUSG00000005362_Crbn_SPB_70245.7	140
ENSMUSG00000005362_Crbn_SPB_70246.8	349
ENSMUSG00000005362_Crbn_SPB_70247.9	271
ENSMUSG00000005362_Crbn_SPB_70248.10	828
ENSMUSG00000005371_Fbxo11_SPB_213715.1	327
ENSMUSG00000005371_Fbxo11_SPB_213716.2	68
ENSMUSG00000005371_Fbxo11_SPB_213717.3	351
ENSMUSG00000005371_Fbxo11_SPB_213718.4	430
ENSMUSG00000005371_Fbxo11_SPB_213719.5	141
ENSMUSG00000005371_Fbxo11_SPB_213720.6	553
ENSMUSG00000005371_Fbxo11_SPB_213721.7	275
ENSMUSG00000005371_Fbxo11_SPB_213722.8	303
ENSMUSG00000005371_Fbxo11_SPB_213723.9	50
ENSMUSG00000005371_Fbxo11_SPB_213724.10	277
ENSMUSG00000005397_Nid1_DTKPA_37188.2	7
ENSMUSG00000005465_Il27ra_MPB_8943.8	9
ENSMUSG00000005469_Prkaca_DTKPB_8918.3	2
ENSMUSG00000005481_Ddx39_SPA_51010.2	16
ENSMUSG00000005483_Dnajb1_SPB_79890.1	332
ENSMUSG00000005483_Dnajb1_SPB_79891.2	333
ENSMUSG00000005483_Dnajb1_SPB_79892.3	164
ENSMUSG00000005483_Dnajb1_SPB_79893.4	442
ENSMUSG00000005483_Dnajb1_SPB_79894.5	180
ENSMUSG00000005483_Dnajb1_SPB_79895.6	118
ENSMUSG00000005483_Dnajb1_SPB_79896.7	251
ENSMUSG00000005483_Dnajb1_SPB_79897.8	183
ENSMUSG00000005483_Dnajb1_SPB_79898.9	313
ENSMUSG00000005483_Dnajb1_SPB_79899.10	302
ENSMUSG00000005501_Usp40_SPB_216931.1	229
ENSMUSG00000005501_Usp40_SPB_216932.2	252
ENSMUSG00000005501_Usp40_SPB_216933.3	516
ENSMUSG00000005501_Usp40_SPB_216934.4	310
ENSMUSG00000005501_Usp40_SPB_216935.5	600
ENSMUSG00000005501_Usp40_SPB_216936.6	291
ENSMUSG00000005501_Usp40_SPB_216937.7	347
ENSMUSG00000005501_Usp40_SPB_216938.8	395
ENSMUSG00000005501_Usp40_SPB_216939.9	239
ENSMUSG00000005501_Usp40_SPB_216940.10	323
ENSMUSG00000005505_Kbtbd4_SPB_163851.1	507
ENSMUSG00000005505_Kbtbd4_SPB_163852.2	341
ENSMUSG00000005505_Kbtbd4_SPB_163853.3	317
ENSMUSG00000005505_Kbtbd4_SPB_163854.4	509
ENSMUSG00000005505_Kbtbd4_SPB_163855.5	457
ENSMUSG00000005505_Kbtbd4_SPB_163856.6	371
ENSMUSG00000005505_Kbtbd4_SPB_163857.7	402
ENSMUSG00000005505_Kbtbd4_SPB_163858.8	243
ENSMUSG00000005505_Kbtbd4_SPB_163859.9	406
ENSMUSG00000005505_Kbtbd4_SPB_163860.10	176
ENSMUSG00000005510_Ndufs3_DTKPB_132667.7	5
ENSMUSG00000005510_Ndufs3_DTKPB_132670.10	5
ENSMUSG00000005514_Por_DTKPA_132658.8	16
ENSMUSG00000005615_Pcyt1a_DTKPA_3744.1	4
ENSMUSG00000005681_Apoa2_SPA_155256.6	1
ENSMUSG00000005682_Pan2_SPB_155241.1	85
ENSMUSG00000005682_Pan2_SPB_155242.2	310
ENSMUSG00000005682_Pan2_SPB_155243.3	164
ENSMUSG00000005682_Pan2_SPB_155244.4	306
ENSMUSG00000005682_Pan2_SPB_155245.5	289
ENSMUSG00000005682_Pan2_SPB_155246.6	135
ENSMUSG00000005682_Pan2_SPB_155247.7	231
ENSMUSG00000005682_Pan2_SPB_155248.8	270
ENSMUSG00000005682_Pan2_SPB_155249.9	273
ENSMUSG00000005682_Pan2_SPB_155250.10	84
ENSMUSG00000005683_Cs_DTKPA_155238.8	22
ENSMUSG00000005696_Sh2d1a_SPB_12146.1	210
ENSMUSG00000005696_Sh2d1a_SPB_12147.2	237
ENSMUSG00000005696_Sh2d1a_SPB_12148.3	349
ENSMUSG00000005696_Sh2d1a_SPB_12149.4	257
ENSMUSG00000005696_Sh2d1a_SPB_12150.5	212
ENSMUSG00000005696_Sh2d1a_SPB_12151.6	283
ENSMUSG00000005696_Sh2d1a_SPB_12152.7	34
ENSMUSG00000005696_Sh2d1a_SPB_12153.8	67
ENSMUSG00000005696_Sh2d1a_SPB_12154.9	214
ENSMUSG00000005696_Sh2d1a_SPB_12155.10	300
ENSMUSG00000005732_Ranbp1_ACOCA_51149.1	4
ENSMUSG00000005800_Mmp8_DTKPA_53362.3	2
ENSMUSG00000005800_Mmp8_DTKPA_53363.4	29
ENSMUSG00000005800_Mmp8_DTKPA_53365.6	84
ENSMUSG00000005804_Bloc1s6_SPB_53350.1	246
ENSMUSG00000005804_Bloc1s6_SPB_53351.2	321
ENSMUSG00000005804_Bloc1s6_SPB_53352.3	258
ENSMUSG00000005804_Bloc1s6_SPB_53353.4	343
[truncated: 16,240 more rows]
