# Supplementary material for: Genome-scale CRISPR screening reveals that C3aR signaling is critical for rapid capture of fungi by macrophages
Source: PLoS Pathog. 2022 Sep 29;18(9):e1010237. doi: 10.1371/journal.ppat.1010237 (PMC9578593; doi:10.1371/journal.ppat.1010237)
Supplement: S1 Data — A ZIP archive of tables in CSV format giving counts for each sgRNA. File names indicate sub-library and experimental sample. (ZIP) [file ppat.1010237.s023.zip › DIR_MAIN/20180503_AC_TMMA_Hc1_counts.csv]

0None_none_GEA_227963.3570	1
0None_none_MU1A_227963.1930	70
0None_none_MU1A_227963.2058	30
0None_none_MU1A_227963.2142	3
0None_none_MU1A_227963.2164	6
0None_none_MU1B_227963.869	14
0None_none_MU1B_227963.907	16
0None_none_MU2A_227963.2618	18
0None_none_TMMA_227963.2626	854
0None_none_TMMA_227963.2627	637
0None_none_TMMA_227963.2628	502
0None_none_TMMA_227963.2629	647
0None_none_TMMA_227963.2630	725
0None_none_TMMA_227963.2631	358
0None_none_TMMA_227963.2632	379
0None_none_TMMA_227963.2633	760
0None_none_TMMA_227963.2634	624
0None_none_TMMA_227963.2635	145
0None_none_TMMA_227963.2636	824
0None_none_TMMA_227963.2637	136
0None_none_TMMA_227963.2638	673
0None_none_TMMA_227963.2639	612
0None_none_TMMA_227963.2640	1297
0None_none_TMMA_227963.2641	576
0None_none_TMMA_227963.2642	1592
0None_none_TMMA_227963.2643	879
0None_none_TMMA_227963.2644	486
0None_none_TMMA_227963.2645	652
0None_none_TMMA_227963.2646	598
0None_none_TMMA_227963.2647	1452
0None_none_TMMA_227963.2648	545
0None_none_TMMA_227963.2649	312
0None_none_TMMA_227963.2650	937
0None_none_TMMA_227963.2651	790
0None_none_TMMA_227963.2652	1262
0None_none_TMMA_227963.2653	149
0None_none_TMMA_227963.2654	686
0None_none_TMMA_227963.2655	828
0None_none_TMMA_227963.2656	558
0None_none_TMMA_227963.2657	474
0None_none_TMMA_227963.2658	813
0None_none_TMMA_227963.2659	707
0None_none_TMMA_227963.2660	955
0None_none_TMMA_227963.2661	1044
0None_none_TMMA_227963.2662	1167
0None_none_TMMA_227963.2663	656
0None_none_TMMA_227963.2664	625
0None_none_TMMA_227963.2665	573
0None_none_TMMA_227963.2666	530
0None_none_TMMA_227963.2667	892
0None_none_TMMA_227963.2668	741
0None_none_TMMA_227963.2669	795
0None_none_TMMA_227963.2670	276
0None_none_TMMA_227963.2671	244
0None_none_TMMA_227963.2672	868
0None_none_TMMA_227963.2673	451
0None_none_TMMA_227963.2674	577
0None_none_TMMA_227963.2675	816
0None_none_TMMA_227963.2676	864
0None_none_TMMA_227963.2677	374
0None_none_TMMA_227963.2678	945
0None_none_TMMA_227963.2679	1009
0None_none_TMMA_227963.2680	503
0None_none_TMMA_227963.2681	959
0None_none_TMMA_227963.2682	1035
0None_none_TMMA_227963.2683	335
0None_none_TMMA_227963.2684	426
0None_none_TMMA_227963.2685	701
0None_none_TMMA_227963.2686	865
0None_none_TMMA_227963.2687	458
0None_none_TMMA_227963.2688	461
0None_none_TMMA_227963.2689	972
0None_none_TMMA_227963.2690	509
0None_none_TMMA_227963.2691	885
0None_none_TMMA_227963.2692	23
0None_none_TMMA_227963.2693	1108
0None_none_TMMA_227963.2694	276
0None_none_TMMA_227963.2695	704
0None_none_TMMA_227963.2696	920
0None_none_TMMA_227963.2697	143
0None_none_TMMA_227963.2698	903
0None_none_TMMA_227963.2699	450
0None_none_TMMA_227963.2700	738
0None_none_TMMA_227963.2701	359
0None_none_TMMA_227963.2702	687
0None_none_TMMA_227963.2703	1931
0None_none_TMMA_227963.2704	746
0None_none_TMMA_227963.2705	728
0None_none_TMMA_227963.2706	1357
0None_none_TMMA_227963.2707	495
0None_none_TMMA_227963.2708	743
0None_none_TMMA_227963.2709	400
0None_none_TMMA_227963.2710	399
0None_none_TMMA_227963.2711	426
0None_none_TMMA_227963.2712	1260
0None_none_TMMA_227963.2713	1258
0None_none_TMMA_227963.2714	614
0None_none_TMMA_227963.2715	1517
0None_none_TMMA_227963.2716	1044
0None_none_TMMA_227963.2717	441
0None_none_TMMA_227963.2718	1073
0None_none_TMMA_227963.2719	318
0None_none_TMMA_227963.2720	496
0None_none_TMMA_227963.2721	1091
0None_none_TMMA_227963.2722	403
0None_none_TMMA_227963.2723	1127
0None_none_TMMA_227963.2724	229
0None_none_TMMA_227963.2725	961
0None_none_TMMA_227963.2726	1029
0None_none_TMMA_227963.2727	401
0None_none_TMMA_227963.2728	1352
0None_none_TMMA_227963.2729	809
0None_none_TMMA_227963.2730	1066
0None_none_TMMA_227963.2731	755
0None_none_TMMA_227963.2732	804
0None_none_TMMA_227963.2733	494
0None_none_TMMA_227963.2734	565
0None_none_TMMA_227963.2735	69
0None_none_TMMA_227963.2736	2147
0None_none_TMMA_227963.2737	335
0None_none_TMMA_227963.2738	849
0None_none_TMMA_227963.2739	713
0None_none_TMMA_227963.2740	1067
0None_none_TMMA_227963.2741	934
0None_none_TMMA_227963.2742	1152
0None_none_TMMA_227963.2743	855
0None_none_TMMA_227963.2744	1156
0None_none_TMMA_227963.2745	992
0None_none_TMMA_227963.2746	1182
0None_none_TMMA_227963.2747	1139
0None_none_TMMA_227963.2748	711
0None_none_TMMA_227963.2749	1156
0None_none_TMMA_227963.2750	729
0None_none_TMMA_227963.2751	817
0None_none_TMMA_227963.2752	475
0None_none_TMMA_227963.2753	468
0None_none_TMMA_227963.2754	566
0None_none_TMMA_227963.2755	785
0None_none_TMMA_227963.2756	769
0None_none_TMMA_227963.2757	734
0None_none_TMMA_227963.2758	182
0None_none_TMMA_227963.2759	535
0None_none_TMMA_227963.2760	1090
0None_none_TMMA_227963.2761	1089
0None_none_TMMA_227963.2762	1360
0None_none_TMMA_227963.2763	816
0None_none_TMMA_227963.2764	1326
0None_none_TMMA_227963.2765	669
0None_none_TMMA_227963.2766	878
0None_none_TMMA_227963.2767	308
0None_none_TMMA_227963.2768	441
0None_none_TMMA_227963.2769	639
0None_none_TMMA_227963.2770	437
0None_none_TMMA_227963.2771	900
0None_none_TMMA_227963.2772	833
0None_none_TMMA_227963.2773	741
0None_none_TMMA_227963.2774	557
0None_none_TMMA_227963.2775	819
0None_none_TMMA_227963.2776	715
0None_none_TMMA_227963.2777	632
0None_none_TMMA_227963.2778	903
0None_none_TMMA_227963.2779	375
0None_none_TMMA_227963.2780	1284
0None_none_TMMA_227963.2781	1210
0None_none_TMMA_227963.2782	272
0None_none_TMMA_227963.2783	903
0None_none_TMMA_227963.2784	712
0None_none_TMMA_227963.2785	795
0None_none_TMMA_227963.2786	667
0None_none_TMMA_227963.2787	987
0None_none_TMMA_227963.2788	202
0None_none_TMMA_227963.2789	548
0None_none_TMMA_227963.2790	640
0None_none_TMMA_227963.2791	854
0None_none_TMMA_227963.2792	359
0None_none_TMMA_227963.2793	759
0None_none_TMMA_227963.2794	1079
0None_none_TMMA_227963.2795	1471
0None_none_TMMA_227963.2796	640
0None_none_TMMA_227963.2797	1507
0None_none_TMMA_227963.2798	505
0None_none_TMMA_227963.2799	186
0None_none_TMMA_227963.2800	615
0None_none_TMMA_227963.2801	855
0None_none_TMMA_227963.2802	902
0None_none_TMMA_227963.2803	598
0None_none_TMMA_227963.2804	652
0None_none_TMMA_227963.2805	794
0None_none_TMMA_227963.2806	1008
0None_none_TMMA_227963.2807	328
0None_none_TMMA_227963.2808	773
0None_none_TMMA_227963.2809	741
0None_none_TMMA_227963.2810	1047
0None_none_TMMA_227963.2811	519
0None_none_TMMA_227963.2812	517
0None_none_TMMA_227963.2813	571
0None_none_TMMA_227963.2814	462
0None_none_TMMA_227963.2815	541
0None_none_TMMA_227963.2816	1096
0None_none_TMMA_227963.2817	1032
0None_none_TMMA_227963.2818	331
0None_none_TMMA_227963.2819	573
0None_none_TMMA_227963.2821	905
0None_none_TMMA_227963.2822	762
0None_none_TMMA_227963.2823	282
0None_none_TMMA_227963.2824	569
0None_none_TMMA_227963.2825	961
0None_none_TMMA_227963.2826	201
0None_none_TMMA_227963.2827	335
0None_none_TMMA_227963.2828	1095
0None_none_TMMA_227963.2829	642
0None_none_TMMA_227963.2830	916
0None_none_TMMA_227963.2831	308
0None_none_TMMA_227963.2832	381
0None_none_TMMA_227963.2833	373
0None_none_TMMA_227963.2834	795
0None_none_TMMA_227963.2835	1279
0None_none_TMMA_227963.2836	548
0None_none_TMMA_227963.2837	777
0None_none_TMMA_227963.2838	365
0None_none_TMMA_227963.2839	540
0None_none_TMMA_227963.2840	604
0None_none_TMMA_227963.2841	758
0None_none_TMMA_227963.2842	1254
0None_none_TMMA_227963.2843	256
0None_none_TMMA_227963.2844	643
0None_none_TMMA_227963.2845	1429
0None_none_TMMA_227963.2846	654
0None_none_TMMA_227963.2847	66
0None_none_TMMA_227963.2848	1113
0None_none_TMMA_227963.2849	425
0None_none_TMMA_227963.2850	658
0None_none_TMMA_227963.2851	1122
0None_none_TMMA_227963.2852	458
0None_none_TMMA_227963.2853	619
0None_none_TMMA_227963.2854	1603
0None_none_TMMA_227963.2855	1266
0None_none_TMMA_227963.2856	478
0None_none_TMMA_227963.2857	1230
0None_none_TMMA_227963.2858	445
0None_none_TMMA_227963.2859	722
0None_none_TMMA_227963.2860	457
0None_none_TMMA_227963.2861	800
0None_none_TMMA_227963.2862	673
0None_none_TMMA_227963.2863	1424
0None_none_TMMA_227963.2864	1145
0None_none_TMMA_227963.2865	638
0None_none_TMMA_227963.2866	63
0None_none_TMMA_227963.2867	1334
0None_none_TMMA_227963.2868	666
0None_none_TMMA_227963.2869	1339
0None_none_TMMA_227963.2870	1001
0None_none_TMMA_227963.2871	862
0None_none_TMMA_227963.2872	1063
0None_none_TMMA_227963.2873	397
0None_none_TMMA_227963.2874	810
0None_none_TMMA_227963.2875	553
0None_none_TMMA_227963.2876	996
0None_none_TMMA_227963.2877	825
0None_none_TMMA_227963.2878	1697
0None_none_TMMA_227963.2879	819
0None_none_TMMA_227963.2880	135
0None_none_TMMA_227963.2881	496
0None_none_TMMA_227963.2882	491
0None_none_TMMA_227963.2883	1244
0None_none_TMMA_227963.2884	1426
0None_none_TMMA_227963.2885	1418
0None_none_TMMA_227963.2886	676
0None_none_TMMA_227963.2887	1744
0None_none_TMMA_227963.2888	810
0None_none_TMMA_227963.2889	1416
0None_none_TMMA_227963.2890	749
0None_none_TMMA_227963.2891	1243
0None_none_TMMA_227963.2892	350
0None_none_TMMA_227963.2893	246
0None_none_TMMA_227963.2894	1001
0None_none_TMMA_227963.2895	587
0None_none_TMMA_227963.2896	1046
0None_none_TMMA_227963.2897	788
0None_none_TMMA_227963.2898	589
0None_none_TMMA_227963.2899	707
0None_none_TMMA_227963.2900	841
0None_none_TMMA_227963.2901	796
0None_none_TMMA_227963.2902	562
0None_none_TMMA_227963.2903	710
0None_none_TMMA_227963.2904	225
0None_none_TMMA_227963.2905	288
0None_none_TMMA_227963.2906	627
0None_none_TMMA_227963.2907	816
0None_none_TMMA_227963.2908	1012
0None_none_TMMA_227963.2909	875
0None_none_TMMA_227963.2910	610
0None_none_TMMA_227963.2911	431
0None_none_TMMA_227963.2912	1065
0None_none_TMMA_227963.2913	658
0None_none_TMMA_227963.2914	1376
0None_none_TMMA_227963.2915	144
0None_none_TMMA_227963.2916	1193
0None_none_TMMA_227963.2917	852
0None_none_TMMA_227963.2918	1576
0None_none_TMMA_227963.2919	1246
0None_none_TMMA_227963.2920	524
0None_none_TMMA_227963.2921	1250
0None_none_TMMA_227963.2922	451
0None_none_TMMA_227963.2923	757
0None_none_TMMA_227963.2924	887
0None_none_TMMA_227963.2925	565
0None_none_TMMA_227963.2926	915
0None_none_TMMA_227963.2927	538
0None_none_TMMA_227963.2928	589
0None_none_TMMA_227963.2929	925
0None_none_TMMA_227963.2930	1643
0None_none_TMMA_227963.2931	1134
0None_none_TMMA_227963.2932	692
0None_none_TMMA_227963.2933	1181
0None_none_TMMA_227963.2934	576
0None_none_TMMA_227963.2935	973
0None_none_TMMA_227963.2936	813
0None_none_TMMA_227963.2937	1039
0None_none_TMMA_227963.2938	959
0None_none_TMMA_227963.2939	499
0None_none_TMMA_227963.2940	1471
0None_none_TMMA_227963.2941	772
0None_none_TMMA_227963.2942	575
0None_none_TMMA_227963.2943	865
0None_none_TMMA_227963.2944	1205
0None_none_TMMA_227963.2945	1036
0None_none_TMMA_227963.2946	283
0None_none_TMMA_227963.2947	641
0None_none_TMMA_227963.2948	284
0None_none_TMMA_227963.2949	869
0None_none_TMMA_227963.2950	824
0None_none_TMMA_227963.2951	207
0None_none_TMMA_227963.2952	438
0None_none_TMMA_227963.2953	101
0None_none_TMMA_227963.2954	172
0None_none_TMMA_227963.2955	1321
0None_none_TMMA_227963.2956	974
0None_none_TMMA_227963.2957	416
0None_none_TMMA_227963.2958	903
0None_none_TMMA_227963.2959	655
0None_none_TMMA_227963.2960	676
0None_none_TMMA_227963.2961	895
0None_none_TMMA_227963.2962	1074
0None_none_TMMA_227963.2963	764
0None_none_TMMA_227963.2964	1709
0None_none_TMMA_227963.2965	908
0None_none_TMMA_227963.2966	756
0None_none_TMMA_227963.2967	566
0None_none_TMMA_227963.2968	393
0None_none_TMMA_227963.2969	472
0None_none_TMMA_227963.2970	926
0None_none_TMMA_227963.2971	862
0None_none_TMMA_227963.2972	1221
0None_none_TMMA_227963.2973	1155
0None_none_TMMA_227963.2974	723
0None_none_TMMA_227963.2975	361
0None_none_TMMA_227963.2976	877
0None_none_TMMA_227963.2977	443
0None_none_TMMA_227963.2978	3
0None_none_TMMA_227963.2979	264
0None_none_TMMA_227963.2980	985
0None_none_TMMA_227963.2981	905
0None_none_TMMA_227963.2982	561
0None_none_TMMA_227963.2983	704
0None_none_TMMA_227963.2984	1092
0None_none_TMMA_227963.2985	1338
0None_none_TMMA_227963.2986	1472
0None_none_TMMA_227963.2987	579
0None_none_TMMA_227963.2988	1381
0None_none_TMMA_227963.2989	530
0None_none_TMMA_227963.2990	635
0None_none_TMMA_227963.2991	393
0None_none_TMMA_227963.2992	377
0None_none_TMMA_227963.2993	660
0None_none_TMMA_227963.2994	1172
0None_none_TMMA_227963.2995	984
0None_none_TMMA_227963.2996	1592
0None_none_TMMA_227963.2997	673
0None_none_TMMA_227963.2998	759
0None_none_TMMA_227963.2999	497
0None_none_TMMA_227963.3000	302
0None_none_TMMB_227963.3159	20
0None_none_TMMB_227963.3298	42
0None_none_U2A_227963.1512	33
0None_none_U2A_227963.1677	29
0None_none_U2A_227963.1748	19
0None_none_U2B_227963.1167	15
0None_none_U2B_227963.1173	5
0None_none_U2B_227963.1392	96
0Safe_safe_ACOCA_227963.4776	445
0Safe_safe_ACOCA_227963.4870	611
0Safe_safe_DTKPB_227963.7182	1
0Safe_safe_GEB_227963.4040	861
0Safe_safe_MPA_227963.4470	812
0Safe_safe_MPA_227963.4488	604
0Safe_safe_MPB_227963.5706	1
0Safe_safe_MPB_227963.5778	430
0Safe_safe_MPB_227963.5923	454
0Safe_safe_MU1A_227963.1926	822
0Safe_safe_MU1A_227963.1959	654
0Safe_safe_MU1A_227963.2199	3
0Safe_safe_MU2A_227963.2302	10
0Safe_safe_MU2A_227963.2388	3
0Safe_safe_MU2A_227963.2454	866
0Safe_safe_MU2A_227963.2547	25
0Safe_safe_MU2A_227963.2548	830
0Safe_safe_SPA_227963.5342	1220
0Safe_safe_SPB_227963.6059	1
0Safe_safe_TMMA_227963.2626	380
0Safe_safe_TMMA_227963.2627	588
0Safe_safe_TMMA_227963.2628	952
0Safe_safe_TMMA_227963.2629	297
0Safe_safe_TMMA_227963.2630	569
0Safe_safe_TMMA_227963.2631	464
0Safe_safe_TMMA_227963.2632	780
0Safe_safe_TMMA_227963.2633	415
0Safe_safe_TMMA_227963.2634	336
0Safe_safe_TMMA_227963.2635	276
0Safe_safe_TMMA_227963.2636	443
0Safe_safe_TMMA_227963.2637	469
0Safe_safe_TMMA_227963.2638	527
0Safe_safe_TMMA_227963.2639	635
0Safe_safe_TMMA_227963.2640	371
0Safe_safe_TMMA_227963.2641	940
0Safe_safe_TMMA_227963.2642	168
0Safe_safe_TMMA_227963.2643	263
0Safe_safe_TMMA_227963.2644	962
0Safe_safe_TMMA_227963.2645	948
0Safe_safe_TMMA_227963.2646	1037
0Safe_safe_TMMA_227963.2647	532
0Safe_safe_TMMA_227963.2648	485
0Safe_safe_TMMA_227963.2649	15
0Safe_safe_TMMA_227963.2650	134
0Safe_safe_TMMA_227963.2651	189
0Safe_safe_TMMA_227963.2652	318
0Safe_safe_TMMA_227963.2653	390
0Safe_safe_TMMA_227963.2654	416
0Safe_safe_TMMA_227963.2655	907
0Safe_safe_TMMA_227963.2656	763
0Safe_safe_TMMA_227963.2657	1000
0Safe_safe_TMMA_227963.2658	736
0Safe_safe_TMMA_227963.2659	454
0Safe_safe_TMMA_227963.2660	536
0Safe_safe_TMMA_227963.2661	761
0Safe_safe_TMMA_227963.2662	958
0Safe_safe_TMMA_227963.2663	551
0Safe_safe_TMMA_227963.2664	484
0Safe_safe_TMMA_227963.2665	337
0Safe_safe_TMMA_227963.2666	470
0Safe_safe_TMMA_227963.2667	497
0Safe_safe_TMMA_227963.2668	271
0Safe_safe_TMMA_227963.2669	534
0Safe_safe_TMMA_227963.2670	1059
0Safe_safe_TMMA_227963.2671	1040
0Safe_safe_TMMA_227963.2672	1244
0Safe_safe_TMMA_227963.2673	548
0Safe_safe_TMMA_227963.2674	642
0Safe_safe_TMMA_227963.2675	797
0Safe_safe_TMMA_227963.2676	1059
0Safe_safe_TMMA_227963.2677	440
0Safe_safe_TMMA_227963.2678	584
0Safe_safe_TMMA_227963.2679	390
0Safe_safe_TMMA_227963.2680	1220
0Safe_safe_TMMA_227963.2681	770
0Safe_safe_TMMA_227963.2682	1027
0Safe_safe_TMMA_227963.2683	635
0Safe_safe_TMMA_227963.2684	371
0Safe_safe_TMMA_227963.2685	873
0Safe_safe_TMMA_227963.2686	1123
0Safe_safe_TMMA_227963.2687	646
0Safe_safe_TMMA_227963.2688	751
0Safe_safe_TMMA_227963.2689	531
0Safe_safe_TMMA_227963.2690	858
0Safe_safe_TMMA_227963.2691	661
0Safe_safe_TMMA_227963.2692	1085
0Safe_safe_TMMA_227963.2693	657
0Safe_safe_TMMA_227963.2694	352
0Safe_safe_TMMA_227963.2695	487
0Safe_safe_TMMA_227963.2696	612
0Safe_safe_TMMA_227963.2697	417
0Safe_safe_TMMA_227963.2698	387
0Safe_safe_TMMA_227963.2699	1103
0Safe_safe_TMMA_227963.2700	1220
0Safe_safe_TMMA_227963.2701	846
0Safe_safe_TMMA_227963.2702	1173
0Safe_safe_TMMA_227963.2703	315
0Safe_safe_TMMA_227963.2704	245
0Safe_safe_TMMA_227963.2705	695
0Safe_safe_TMMA_227963.2706	764
0Safe_safe_TMMA_227963.2707	844
0Safe_safe_TMMA_227963.2708	347
0Safe_safe_TMMA_227963.2709	123
0Safe_safe_TMMA_227963.2710	595
0Safe_safe_TMMA_227963.2711	527
0Safe_safe_TMMA_227963.2712	412
0Safe_safe_TMMA_227963.2713	422
0Safe_safe_TMMA_227963.2714	799
0Safe_safe_TMMA_227963.2715	730
0Safe_safe_TMMA_227963.2716	1260
0Safe_safe_TMMA_227963.2717	209
0Safe_safe_TMMA_227963.2718	296
0Safe_safe_TMMA_227963.2719	496
0Safe_safe_TMMA_227963.2720	593
0Safe_safe_TMMA_227963.2721	1083
0Safe_safe_TMMA_227963.2722	199
0Safe_safe_TMMA_227963.2723	762
0Safe_safe_TMMA_227963.2724	950
0Safe_safe_TMMA_227963.2725	575
0Safe_safe_TMMA_227963.2726	1676
0Safe_safe_TMMA_227963.2727	913
0Safe_safe_TMMA_227963.2728	604
0Safe_safe_TMMA_227963.2729	380
0Safe_safe_TMMA_227963.2731	927
0Safe_safe_TMMA_227963.2732	629
0Safe_safe_TMMA_227963.2733	673
0Safe_safe_TMMA_227963.2734	333
0Safe_safe_TMMA_227963.2735	687
0Safe_safe_TMMA_227963.2736	857
0Safe_safe_TMMA_227963.2737	107
0Safe_safe_TMMA_227963.2738	454
0Safe_safe_TMMA_227963.2739	850
0Safe_safe_TMMA_227963.2740	611
0Safe_safe_TMMA_227963.2741	767
0Safe_safe_TMMA_227963.2742	232
0Safe_safe_TMMA_227963.2743	485
0Safe_safe_TMMA_227963.2744	689
0Safe_safe_TMMA_227963.2745	467
0Safe_safe_TMMA_227963.2746	2008
0Safe_safe_TMMA_227963.2747	909
0Safe_safe_TMMA_227963.2748	892
0Safe_safe_TMMA_227963.2749	560
0Safe_safe_TMMA_227963.2750	549
0Safe_safe_TMMA_227963.2751	525
0Safe_safe_TMMA_227963.2752	893
0Safe_safe_TMMA_227963.2753	807
0Safe_safe_TMMA_227963.2754	838
0Safe_safe_TMMA_227963.2755	635
0Safe_safe_TMMA_227963.2756	1175
0Safe_safe_TMMA_227963.2757	648
0Safe_safe_TMMA_227963.2758	773
0Safe_safe_TMMA_227963.2759	550
0Safe_safe_TMMA_227963.2760	690
0Safe_safe_TMMA_227963.2761	616
0Safe_safe_TMMA_227963.2762	1513
0Safe_safe_TMMA_227963.2763	592
0Safe_safe_TMMA_227963.2764	828
0Safe_safe_TMMA_227963.2765	383
0Safe_safe_TMMA_227963.2766	414
0Safe_safe_TMMA_227963.2767	500
0Safe_safe_TMMA_227963.2768	923
0Safe_safe_TMMA_227963.2769	613
0Safe_safe_TMMA_227963.2770	1210
0Safe_safe_TMMA_227963.2771	557
0Safe_safe_TMMA_227963.2772	787
0Safe_safe_TMMA_227963.2773	943
0Safe_safe_TMMA_227963.2774	695
0Safe_safe_TMMA_227963.2775	500
0Safe_safe_TMMA_227963.2776	861
0Safe_safe_TMMA_227963.2777	719
0Safe_safe_TMMA_227963.2778	319
0Safe_safe_TMMA_227963.2779	379
0Safe_safe_TMMA_227963.2780	742
0Safe_safe_TMMA_227963.2781	796
0Safe_safe_TMMA_227963.2782	430
0Safe_safe_TMMA_227963.2783	398
0Safe_safe_TMMA_227963.2784	671
0Safe_safe_TMMA_227963.2785	498
0Safe_safe_TMMA_227963.2786	649
0Safe_safe_TMMA_227963.2787	218
0Safe_safe_TMMA_227963.2788	329
0Safe_safe_TMMA_227963.2789	614
0Safe_safe_TMMA_227963.2790	964
0Safe_safe_TMMA_227963.2791	776
0Safe_safe_TMMA_227963.2792	339
0Safe_safe_TMMA_227963.2793	1234
0Safe_safe_TMMA_227963.2794	272
0Safe_safe_TMMA_227963.2795	653
0Safe_safe_TMMA_227963.2796	572
0Safe_safe_TMMA_227963.2797	463
0Safe_safe_TMMA_227963.2798	956
0Safe_safe_TMMA_227963.2799	725
0Safe_safe_TMMA_227963.2800	480
0Safe_safe_TMMA_227963.2801	561
0Safe_safe_TMMA_227963.2802	469
0Safe_safe_TMMA_227963.2803	248
0Safe_safe_TMMA_227963.2804	277
0Safe_safe_TMMA_227963.2805	391
0Safe_safe_TMMA_227963.2806	553
0Safe_safe_TMMA_227963.2807	580
0Safe_safe_TMMA_227963.2808	581
0Safe_safe_TMMA_227963.2809	425
0Safe_safe_TMMA_227963.2810	866
0Safe_safe_TMMA_227963.2811	843
0Safe_safe_TMMA_227963.2812	212
0Safe_safe_TMMA_227963.2813	540
0Safe_safe_TMMA_227963.2814	634
0Safe_safe_TMMA_227963.2815	293
0Safe_safe_TMMA_227963.2816	212
0Safe_safe_TMMA_227963.2817	678
0Safe_safe_TMMA_227963.2818	1102
0Safe_safe_TMMA_227963.2819	323
0Safe_safe_TMMA_227963.2820	517
0Safe_safe_TMMA_227963.2821	395
0Safe_safe_TMMA_227963.2822	386
0Safe_safe_TMMA_227963.2823	778
0Safe_safe_TMMA_227963.2824	750
0Safe_safe_TMMA_227963.2825	654
0Safe_safe_TMMA_227963.2826	723
0Safe_safe_TMMA_227963.2827	431
0Safe_safe_TMMA_227963.2828	902
0Safe_safe_TMMA_227963.2829	879
0Safe_safe_TMMA_227963.2830	572
0Safe_safe_TMMA_227963.2831	163
0Safe_safe_TMMA_227963.2832	416
0Safe_safe_TMMA_227963.2833	927
0Safe_safe_TMMA_227963.2834	600
0Safe_safe_TMMA_227963.2835	430
0Safe_safe_TMMA_227963.2836	463
0Safe_safe_TMMA_227963.2837	228
0Safe_safe_TMMA_227963.2838	766
0Safe_safe_TMMA_227963.2839	800
0Safe_safe_TMMA_227963.2840	620
0Safe_safe_TMMA_227963.2841	1071
0Safe_safe_TMMA_227963.2842	435
0Safe_safe_TMMA_227963.2843	246
0Safe_safe_TMMA_227963.2844	722
0Safe_safe_TMMA_227963.2845	1057
0Safe_safe_TMMA_227963.2846	360
0Safe_safe_TMMA_227963.2847	1273
0Safe_safe_TMMA_227963.2848	670
0Safe_safe_TMMA_227963.2849	883
0Safe_safe_TMMA_227963.2850	964
0Safe_safe_TMMA_227963.2851	365
0Safe_safe_TMMA_227963.2852	375
0Safe_safe_TMMA_227963.2853	689
0Safe_safe_TMMA_227963.2854	602
0Safe_safe_TMMA_227963.2855	25
0Safe_safe_TMMA_227963.2856	812
0Safe_safe_TMMA_227963.2857	250
0Safe_safe_TMMA_227963.2858	450
0Safe_safe_TMMA_227963.2859	199
0Safe_safe_TMMA_227963.2860	816
0Safe_safe_TMMA_227963.2861	827
0Safe_safe_TMMA_227963.2862	959
0Safe_safe_TMMA_227963.2863	515
0Safe_safe_TMMA_227963.2864	839
0Safe_safe_TMMA_227963.2865	830
0Safe_safe_TMMA_227963.2866	793
0Safe_safe_TMMA_227963.2867	622
0Safe_safe_TMMA_227963.2868	597
0Safe_safe_TMMA_227963.2869	549
0Safe_safe_TMMA_227963.2870	794
0Safe_safe_TMMA_227963.2871	461
0Safe_safe_TMMA_227963.2872	625
0Safe_safe_TMMA_227963.2873	308
0Safe_safe_TMMA_227963.2874	229
0Safe_safe_TMMA_227963.2875	970
0Safe_safe_TMMA_227963.2876	384
0Safe_safe_TMMA_227963.2877	264
0Safe_safe_TMMA_227963.2878	397
0Safe_safe_TMMA_227963.2879	683
0Safe_safe_TMMA_227963.2880	901
0Safe_safe_TMMA_227963.2881	950
0Safe_safe_TMMA_227963.2882	1109
0Safe_safe_TMMA_227963.2883	354
0Safe_safe_TMMA_227963.2884	611
0Safe_safe_TMMA_227963.2885	936
0Safe_safe_TMMA_227963.2886	556
0Safe_safe_TMMA_227963.2887	661
0Safe_safe_TMMA_227963.2888	476
0Safe_safe_TMMA_227963.2889	684
0Safe_safe_TMMA_227963.2890	708
0Safe_safe_TMMA_227963.2891	380
0Safe_safe_TMMA_227963.2892	561
0Safe_safe_TMMA_227963.2893	613
0Safe_safe_TMMA_227963.2894	432
0Safe_safe_TMMA_227963.2895	510
0Safe_safe_TMMA_227963.2896	1398
0Safe_safe_TMMA_227963.2897	924
0Safe_safe_TMMA_227963.2898	526
0Safe_safe_TMMA_227963.2899	1127
0Safe_safe_TMMA_227963.2900	213
0Safe_safe_TMMA_227963.2901	539
0Safe_safe_TMMA_227963.2902	534
0Safe_safe_TMMA_227963.2903	835
0Safe_safe_TMMA_227963.2904	630
0Safe_safe_TMMA_227963.2905	680
0Safe_safe_TMMA_227963.2906	1456
0Safe_safe_TMMA_227963.2907	755
0Safe_safe_TMMA_227963.2908	1571
0Safe_safe_TMMA_227963.2909	340
0Safe_safe_TMMA_227963.2910	565
0Safe_safe_TMMA_227963.2911	1158
0Safe_safe_TMMA_227963.2912	243
0Safe_safe_TMMA_227963.2913	476
0Safe_safe_TMMA_227963.2914	627
0Safe_safe_TMMA_227963.2915	814
0Safe_safe_TMMA_227963.2916	325
0Safe_safe_TMMA_227963.2917	482
0Safe_safe_TMMA_227963.2918	764
0Safe_safe_TMMA_227963.2919	779
0Safe_safe_TMMA_227963.2920	1026
0Safe_safe_TMMA_227963.2921	972
0Safe_safe_TMMA_227963.2922	469
0Safe_safe_TMMA_227963.2923	832
0Safe_safe_TMMA_227963.2924	416
0Safe_safe_TMMA_227963.2925	54
0Safe_safe_TMMA_227963.2926	291
0Safe_safe_TMMA_227963.2927	585
0Safe_safe_TMMA_227963.2928	237
0Safe_safe_TMMA_227963.2929	570
0Safe_safe_TMMA_227963.2930	150
0Safe_safe_TMMA_227963.2931	468
0Safe_safe_TMMA_227963.2932	361
0Safe_safe_TMMA_227963.2933	1364
0Safe_safe_TMMA_227963.2934	635
0Safe_safe_TMMA_227963.2935	670
0Safe_safe_TMMA_227963.2936	840
0Safe_safe_TMMA_227963.2937	616
0Safe_safe_TMMA_227963.2938	596
0Safe_safe_TMMA_227963.2939	1135
0Safe_safe_TMMA_227963.2940	359
0Safe_safe_TMMA_227963.2941	998
0Safe_safe_TMMA_227963.2942	980
0Safe_safe_TMMA_227963.2943	358
0Safe_safe_TMMA_227963.2944	395
0Safe_safe_TMMA_227963.2945	174
0Safe_safe_TMMA_227963.2946	957
0Safe_safe_TMMA_227963.2947	457
0Safe_safe_TMMA_227963.2948	364
0Safe_safe_TMMA_227963.2949	1018
0Safe_safe_TMMA_227963.2950	633
0Safe_safe_TMMA_227963.2951	521
0Safe_safe_TMMA_227963.2952	443
0Safe_safe_TMMA_227963.2953	283
0Safe_safe_TMMA_227963.2954	706
0Safe_safe_TMMA_227963.2955	785
0Safe_safe_TMMA_227963.2956	1665
0Safe_safe_TMMA_227963.2957	815
0Safe_safe_TMMA_227963.2958	870
0Safe_safe_TMMA_227963.2959	271
0Safe_safe_TMMA_227963.2960	591
0Safe_safe_TMMA_227963.2961	611
0Safe_safe_TMMA_227963.2962	939
0Safe_safe_TMMA_227963.2963	511
0Safe_safe_TMMA_227963.2964	660
0Safe_safe_TMMA_227963.2965	133
0Safe_safe_TMMA_227963.2966	399
0Safe_safe_TMMA_227963.2967	517
0Safe_safe_TMMA_227963.2968	1086
0Safe_safe_TMMA_227963.2969	1606
0Safe_safe_TMMA_227963.2970	820
0Safe_safe_TMMA_227963.2971	816
0Safe_safe_TMMA_227963.2972	1762
0Safe_safe_TMMA_227963.2973	837
0Safe_safe_TMMA_227963.2974	84
0Safe_safe_TMMA_227963.2975	527
0Safe_safe_TMMA_227963.2976	670
0Safe_safe_TMMA_227963.2977	817
0Safe_safe_TMMA_227963.2978	358
0Safe_safe_TMMA_227963.2979	468
0Safe_safe_TMMA_227963.2980	753
0Safe_safe_TMMA_227963.2981	593
0Safe_safe_TMMA_227963.2982	738
0Safe_safe_TMMA_227963.2983	362
0Safe_safe_TMMA_227963.2984	471
0Safe_safe_TMMA_227963.2985	1226
0Safe_safe_TMMA_227963.2986	500
0Safe_safe_TMMA_227963.2987	810
0Safe_safe_TMMA_227963.2988	148
0Safe_safe_TMMA_227963.2989	110
0Safe_safe_TMMA_227963.2990	360
0Safe_safe_TMMA_227963.2991	387
0Safe_safe_TMMA_227963.2992	694
0Safe_safe_TMMA_227963.2993	866
0Safe_safe_TMMA_227963.2995	812
0Safe_safe_TMMA_227963.2996	501
0Safe_safe_TMMA_227963.2997	244
0Safe_safe_TMMA_227963.2998	822
0Safe_safe_TMMA_227963.2999	1233
0Safe_safe_TMMA_227963.3000	796
0Safe_safe_TMMB_227963.3171	6
0Safe_safe_U1B_227963.588	482
0Safe_safe_U2A_227963.1687	90
0Safe_safe_U2A_227963.1697	386
0Safe_safe_U2A_227963.1784	1
0Safe_safe_U2B_227963.1167	22
0Safe_safe_U2B_227963.1249	1
0Safe_safe_U2B_227963.1252	2
0Safe_safe_U2B_227963.1258	37
0Safe_safe_U2B_227963.1373	924
ENSMUSG00000000131_Xpo6_TMMA_201480.1	185
ENSMUSG00000000131_Xpo6_TMMA_201481.2	145
ENSMUSG00000000131_Xpo6_TMMA_201482.3	101
ENSMUSG00000000131_Xpo6_TMMA_201483.4	159
ENSMUSG00000000131_Xpo6_TMMA_201484.5	516
ENSMUSG00000000131_Xpo6_TMMA_201485.6	272
ENSMUSG00000000131_Xpo6_TMMA_201486.7	51
ENSMUSG00000000131_Xpo6_TMMA_201487.8	225
ENSMUSG00000000131_Xpo6_TMMA_201488.9	213
ENSMUSG00000000131_Xpo6_TMMA_201489.10	250
ENSMUSG00000000194_Gpr107_TMMA_23942.1	450
ENSMUSG00000000194_Gpr107_TMMA_23943.2	590
ENSMUSG00000000194_Gpr107_TMMA_23944.3	194
ENSMUSG00000000194_Gpr107_TMMA_23945.4	663
ENSMUSG00000000194_Gpr107_TMMA_23946.5	480
ENSMUSG00000000194_Gpr107_TMMA_23947.6	385
ENSMUSG00000000194_Gpr107_TMMA_23948.7	1401
ENSMUSG00000000194_Gpr107_TMMA_23949.8	189
ENSMUSG00000000194_Gpr107_TMMA_23950.9	501
ENSMUSG00000000194_Gpr107_TMMA_23951.10	519
ENSMUSG00000000325_Arvcf_TMMA_114183.1	791
ENSMUSG00000000325_Arvcf_TMMA_114184.2	435
ENSMUSG00000000325_Arvcf_TMMA_114185.3	709
ENSMUSG00000000325_Arvcf_TMMA_114186.4	370
ENSMUSG00000000325_Arvcf_TMMA_114187.5	593
ENSMUSG00000000325_Arvcf_TMMA_114188.6	601
ENSMUSG00000000325_Arvcf_TMMA_114189.7	443
ENSMUSG00000000325_Arvcf_TMMA_114190.8	348
ENSMUSG00000000325_Arvcf_TMMA_114191.9	455
ENSMUSG00000000325_Arvcf_TMMA_114192.10	1648
ENSMUSG00000000340_Dbt_TMMA_173603.1	565
ENSMUSG00000000340_Dbt_TMMA_173604.2	654
ENSMUSG00000000340_Dbt_TMMA_173605.3	1444
ENSMUSG00000000340_Dbt_TMMA_173606.4	905
ENSMUSG00000000340_Dbt_TMMA_173607.5	492
ENSMUSG00000000340_Dbt_TMMA_173608.6	669
ENSMUSG00000000340_Dbt_TMMA_173609.7	1111
ENSMUSG00000000340_Dbt_TMMA_173610.8	731
ENSMUSG00000000340_Dbt_TMMA_173611.9	749
ENSMUSG00000000340_Dbt_TMMA_173612.10	662
ENSMUSG00000000359_Rem1_TMMA_29922.1	418
ENSMUSG00000000359_Rem1_TMMA_29923.2	1200
ENSMUSG00000000359_Rem1_TMMA_29924.3	759
ENSMUSG00000000359_Rem1_TMMA_29925.4	256
ENSMUSG00000000359_Rem1_TMMA_29926.5	222
ENSMUSG00000000359_Rem1_TMMA_29927.6	1236
ENSMUSG00000000359_Rem1_TMMA_29928.7	637
ENSMUSG00000000359_Rem1_TMMA_29929.8	903
ENSMUSG00000000359_Rem1_TMMA_29930.9	352
ENSMUSG00000000359_Rem1_TMMA_29931.10	697
ENSMUSG00000000374_Trappc10_TMMA_88974.1	501
ENSMUSG00000000374_Trappc10_TMMA_88975.2	399
ENSMUSG00000000374_Trappc10_TMMA_88976.3	436
ENSMUSG00000000374_Trappc10_TMMA_88977.4	259
ENSMUSG00000000374_Trappc10_TMMA_88978.5	162
ENSMUSG00000000374_Trappc10_TMMA_88979.6	645
ENSMUSG00000000374_Trappc10_TMMA_88980.7	77
ENSMUSG00000000374_Trappc10_TMMA_88981.8	809
ENSMUSG00000000374_Trappc10_TMMA_88982.9	661
ENSMUSG00000000374_Trappc10_TMMA_88983.10	220
ENSMUSG00000000538_Tom1l2_MU1A_220883.10	7
ENSMUSG00000000568_Hnrnpd_TMMA_113024.1	320
ENSMUSG00000000568_Hnrnpd_TMMA_113025.2	309
ENSMUSG00000000568_Hnrnpd_TMMA_113026.3	814
ENSMUSG00000000568_Hnrnpd_TMMA_113027.4	243
ENSMUSG00000000568_Hnrnpd_TMMA_113028.5	494
ENSMUSG00000000568_Hnrnpd_TMMA_113029.6	291
ENSMUSG00000000568_Hnrnpd_TMMA_113030.7	373
ENSMUSG00000000568_Hnrnpd_TMMA_113031.8	987
ENSMUSG00000000568_Hnrnpd_TMMA_113032.9	266
ENSMUSG00000000568_Hnrnpd_TMMA_113033.10	363
ENSMUSG00000000579_Dynlt1c_TMMB_103251.1	134
ENSMUSG00000000579_Dynlt1c_TMMB_103252.2	130
ENSMUSG00000000579_Dynlt1c_TMMB_103253.3	250
ENSMUSG00000000579_Dynlt1c_TMMB_103254.4	118
ENSMUSG00000000579_Dynlt1c_TMMB_103255.5	367
ENSMUSG00000000579_Dynlt1c_TMMB_103256.6	213
ENSMUSG00000000579_Dynlt1c_TMMB_103257.7	125
ENSMUSG00000000579_Dynlt1c_TMMB_103260.10	367
ENSMUSG00000000740_Rpl13_TMMA_217565.1	2227
ENSMUSG00000000740_Rpl13_TMMA_217567.3	933
ENSMUSG00000000740_Rpl13_TMMA_217568.4	4
ENSMUSG00000000740_Rpl13_TMMA_217569.5	204
ENSMUSG00000000740_Rpl13_TMMA_217570.6	34
ENSMUSG00000000740_Rpl13_TMMA_217571.7	154
ENSMUSG00000000740_Rpl13_TMMA_217572.8	161
ENSMUSG00000000740_Rpl13_TMMA_217573.9	13
ENSMUSG00000000740_Rpl13_TMMA_217574.10	6
ENSMUSG00000000811_Txnrd3_TMMA_176133.1	322
ENSMUSG00000000811_Txnrd3_TMMA_176134.2	838
ENSMUSG00000000811_Txnrd3_TMMA_176135.3	763
ENSMUSG00000000811_Txnrd3_TMMA_176136.4	1046
ENSMUSG00000000811_Txnrd3_TMMA_176137.5	826
ENSMUSG00000000811_Txnrd3_TMMA_176138.6	399
ENSMUSG00000000811_Txnrd3_TMMA_176139.7	646
ENSMUSG00000000811_Txnrd3_TMMA_176140.8	520
ENSMUSG00000000811_Txnrd3_TMMA_176141.9	733
ENSMUSG00000000811_Txnrd3_TMMA_176142.10	940
ENSMUSG00000000889_Dbh_DTKPB_40014.10	36
ENSMUSG00000000976_Heatr6_U1A_18415.1	1
ENSMUSG00000001053_N4bp3_TMMA_224004.1	595
ENSMUSG00000001053_N4bp3_TMMA_224005.2	645
ENSMUSG00000001053_N4bp3_TMMA_224006.3	327
ENSMUSG00000001053_N4bp3_TMMA_224007.4	172
ENSMUSG00000001053_N4bp3_TMMA_224008.5	631
ENSMUSG00000001053_N4bp3_TMMA_224009.6	298
ENSMUSG00000001053_N4bp3_TMMA_224010.7	685
ENSMUSG00000001053_N4bp3_TMMA_224011.8	276
ENSMUSG00000001053_N4bp3_TMMA_224012.9	449
ENSMUSG00000001053_N4bp3_TMMA_224013.10	580
ENSMUSG00000001089_Luzp1_TMMA_29682.1	506
ENSMUSG00000001089_Luzp1_TMMA_29683.2	432
ENSMUSG00000001089_Luzp1_TMMA_29684.3	454
ENSMUSG00000001089_Luzp1_TMMA_29685.4	583
ENSMUSG00000001089_Luzp1_TMMA_29686.5	266
ENSMUSG00000001089_Luzp1_TMMA_29687.6	397
ENSMUSG00000001089_Luzp1_TMMA_29688.7	344
ENSMUSG00000001089_Luzp1_TMMA_29689.8	628
ENSMUSG00000001089_Luzp1_TMMA_29690.9	880
ENSMUSG00000001089_Luzp1_TMMA_29691.10	235
ENSMUSG00000001100_Poldip2_TMMA_211595.1	266
ENSMUSG00000001100_Poldip2_TMMA_211596.2	453
ENSMUSG00000001100_Poldip2_TMMA_211597.3	560
ENSMUSG00000001100_Poldip2_TMMA_211598.4	358
ENSMUSG00000001100_Poldip2_TMMA_211599.5	324
ENSMUSG00000001100_Poldip2_TMMA_211600.6	600
ENSMUSG00000001100_Poldip2_TMMA_211601.7	318
ENSMUSG00000001100_Poldip2_TMMA_211602.8	148
ENSMUSG00000001100_Poldip2_TMMA_211603.9	439
ENSMUSG00000001100_Poldip2_TMMA_211604.10	226
ENSMUSG00000001120_Pcbp3_TMMA_152684.1	687
ENSMUSG00000001120_Pcbp3_TMMA_152685.2	394
ENSMUSG00000001120_Pcbp3_TMMA_152686.3	252
ENSMUSG00000001120_Pcbp3_TMMA_152687.4	496
ENSMUSG00000001120_Pcbp3_TMMA_152688.5	409
ENSMUSG00000001120_Pcbp3_TMMA_152689.6	484
ENSMUSG00000001120_Pcbp3_TMMA_152690.7	1017
ENSMUSG00000001120_Pcbp3_TMMA_152691.8	1157
ENSMUSG00000001120_Pcbp3_TMMA_152692.9	617
ENSMUSG00000001120_Pcbp3_TMMA_152693.10	1445
ENSMUSG00000001156_Mxd1_TMMA_9606.1	369
ENSMUSG00000001156_Mxd1_TMMA_9607.2	548
ENSMUSG00000001156_Mxd1_TMMA_9608.3	732
ENSMUSG00000001156_Mxd1_TMMA_9609.4	883
ENSMUSG00000001156_Mxd1_TMMA_9610.5	753
ENSMUSG00000001156_Mxd1_TMMA_9611.6	585
ENSMUSG00000001156_Mxd1_TMMA_9612.7	328
ENSMUSG00000001156_Mxd1_TMMA_9613.8	1015
ENSMUSG00000001156_Mxd1_TMMA_9614.9	622
ENSMUSG00000001156_Mxd1_TMMA_9615.10	745
ENSMUSG00000001247_Lsr_TMMA_32034.1	439
ENSMUSG00000001247_Lsr_TMMA_32035.2	1029
ENSMUSG00000001247_Lsr_TMMA_32036.3	916
ENSMUSG00000001247_Lsr_TMMA_32037.4	204
ENSMUSG00000001247_Lsr_TMMA_32038.5	226
ENSMUSG00000001247_Lsr_TMMA_32039.6	999
ENSMUSG00000001247_Lsr_TMMA_32040.7	848
ENSMUSG00000001247_Lsr_TMMA_32041.8	709
ENSMUSG00000001247_Lsr_TMMA_32042.9	238
ENSMUSG00000001247_Lsr_TMMA_32043.10	919
ENSMUSG00000001285_Myg1_TMMA_117779.1	813
ENSMUSG00000001285_Myg1_TMMA_117780.2	703
ENSMUSG00000001285_Myg1_TMMA_117781.3	358
ENSMUSG00000001285_Myg1_TMMA_117782.4	528
ENSMUSG00000001285_Myg1_TMMA_117783.5	314
ENSMUSG00000001285_Myg1_TMMA_117784.6	243
ENSMUSG00000001285_Myg1_TMMA_117785.7	582
ENSMUSG00000001285_Myg1_TMMA_117786.8	501
ENSMUSG00000001285_Myg1_TMMA_117787.9	726
ENSMUSG00000001285_Myg1_TMMA_117788.10	750
ENSMUSG00000001349_Cnn1_TMMA_189886.1	325
ENSMUSG00000001349_Cnn1_TMMA_189887.2	1108
ENSMUSG00000001349_Cnn1_TMMA_189888.3	329
ENSMUSG00000001349_Cnn1_TMMA_189889.4	760
ENSMUSG00000001349_Cnn1_TMMA_189890.5	1121
ENSMUSG00000001349_Cnn1_TMMA_189891.6	710
ENSMUSG00000001349_Cnn1_TMMA_189892.7	742
ENSMUSG00000001349_Cnn1_TMMA_189893.8	1273
ENSMUSG00000001349_Cnn1_TMMA_189894.9	681
ENSMUSG00000001349_Cnn1_TMMA_189895.10	631
ENSMUSG00000001417_Rhbg_TMMA_158411.1	67
ENSMUSG00000001417_Rhbg_TMMA_158412.2	500
ENSMUSG00000001417_Rhbg_TMMA_158413.3	371
ENSMUSG00000001417_Rhbg_TMMA_158414.4	842
ENSMUSG00000001417_Rhbg_TMMA_158415.5	58
ENSMUSG00000001417_Rhbg_TMMA_158416.6	541
ENSMUSG00000001417_Rhbg_TMMA_158417.7	129
ENSMUSG00000001417_Rhbg_TMMA_158418.8	1282
ENSMUSG00000001417_Rhbg_TMMA_158419.9	587
ENSMUSG00000001417_Rhbg_TMMA_158420.10	976
ENSMUSG00000001445_Mrpl10_TMMA_184435.1	150
ENSMUSG00000001445_Mrpl10_TMMA_184436.2	192
ENSMUSG00000001445_Mrpl10_TMMA_184437.3	256
ENSMUSG00000001445_Mrpl10_TMMA_184438.4	335
ENSMUSG00000001445_Mrpl10_TMMA_184439.5	160
ENSMUSG00000001445_Mrpl10_TMMA_184440.6	107
ENSMUSG00000001445_Mrpl10_TMMA_184441.7	223
ENSMUSG00000001445_Mrpl10_TMMA_184442.8	124
ENSMUSG00000001445_Mrpl10_TMMA_184443.9	354
ENSMUSG00000001445_Mrpl10_TMMA_184444.10	400
ENSMUSG00000001497_Pax9_TMMA_150684.1	289
ENSMUSG00000001497_Pax9_TMMA_150685.2	703
ENSMUSG00000001497_Pax9_TMMA_150686.3	314
ENSMUSG00000001497_Pax9_TMMA_150687.4	210
ENSMUSG00000001497_Pax9_TMMA_150688.5	713
ENSMUSG00000001497_Pax9_TMMA_150689.6	253
ENSMUSG00000001497_Pax9_TMMA_150690.7	400
ENSMUSG00000001497_Pax9_TMMA_150691.8	306
ENSMUSG00000001497_Pax9_TMMA_150692.9	791
ENSMUSG00000001497_Pax9_TMMA_150693.10	633
ENSMUSG00000001507_Itga3_TMMA_4304.1	460
ENSMUSG00000001507_Itga3_TMMA_4305.2	426
ENSMUSG00000001507_Itga3_TMMA_4306.3	629
ENSMUSG00000001507_Itga3_TMMA_4307.4	567
ENSMUSG00000001507_Itga3_TMMA_4308.5	425
ENSMUSG00000001507_Itga3_TMMA_4309.6	587
ENSMUSG00000001507_Itga3_TMMA_4310.7	423
ENSMUSG00000001507_Itga3_TMMA_4311.8	1060
ENSMUSG00000001507_Itga3_TMMA_4312.9	497
ENSMUSG00000001507_Itga3_TMMA_4313.10	457
ENSMUSG00000001768_Rin2_TMMA_198562.1	861
ENSMUSG00000001768_Rin2_TMMA_198563.2	340
ENSMUSG00000001768_Rin2_TMMA_198564.3	1450
ENSMUSG00000001768_Rin2_TMMA_198565.4	265
ENSMUSG00000001768_Rin2_TMMA_198566.5	240
ENSMUSG00000001768_Rin2_TMMA_198567.6	809
ENSMUSG00000001768_Rin2_TMMA_198568.7	354
ENSMUSG00000001768_Rin2_TMMA_198569.8	773
ENSMUSG00000001768_Rin2_TMMA_198570.9	202
ENSMUSG00000001768_Rin2_TMMA_198571.10	796
ENSMUSG00000001909_Trmt1_TMMA_139347.1	593
ENSMUSG00000001909_Trmt1_TMMA_139348.2	1416
ENSMUSG00000001909_Trmt1_TMMA_139349.3	153
ENSMUSG00000001909_Trmt1_TMMA_139350.4	169
ENSMUSG00000001909_Trmt1_TMMA_139351.5	728
ENSMUSG00000001909_Trmt1_TMMA_139352.6	651
ENSMUSG00000001909_Trmt1_TMMA_139353.7	747
ENSMUSG00000001909_Trmt1_TMMA_139354.8	771
ENSMUSG00000001909_Trmt1_TMMA_139355.9	638
ENSMUSG00000001909_Trmt1_TMMA_139356.10	388
ENSMUSG00000002059_Rab34_TMMA_4024.1	271
ENSMUSG00000002059_Rab34_TMMA_4025.2	786
ENSMUSG00000002059_Rab34_TMMA_4026.3	252
ENSMUSG00000002059_Rab34_TMMA_4027.4	426
ENSMUSG00000002059_Rab34_TMMA_4028.5	287
ENSMUSG00000002059_Rab34_TMMA_4029.6	694
ENSMUSG00000002059_Rab34_TMMA_4030.7	289
ENSMUSG00000002059_Rab34_TMMA_4031.8	599
ENSMUSG00000002059_Rab34_TMMA_4032.9	570
ENSMUSG00000002059_Rab34_TMMA_4033.10	335
ENSMUSG00000002289_Angptl4_TMMA_169658.1	857
ENSMUSG00000002289_Angptl4_TMMA_169659.2	697
ENSMUSG00000002289_Angptl4_TMMA_169660.3	780
ENSMUSG00000002289_Angptl4_TMMA_169661.4	248
ENSMUSG00000002289_Angptl4_TMMA_169662.5	557
ENSMUSG00000002289_Angptl4_TMMA_169663.6	598
ENSMUSG00000002289_Angptl4_TMMA_169664.7	754
ENSMUSG00000002289_Angptl4_TMMA_169665.8	740
ENSMUSG00000002289_Angptl4_TMMA_169666.9	1142
ENSMUSG00000002289_Angptl4_TMMA_169667.10	299
ENSMUSG00000002365_Snx9_TMMA_179134.1	812
ENSMUSG00000002365_Snx9_TMMA_179135.2	791
ENSMUSG00000002365_Snx9_TMMA_179136.3	329
ENSMUSG00000002365_Snx9_TMMA_179137.4	590
ENSMUSG00000002365_Snx9_TMMA_179138.5	350
ENSMUSG00000002365_Snx9_TMMA_179139.6	434
ENSMUSG00000002365_Snx9_TMMA_179140.7	554
ENSMUSG00000002365_Snx9_TMMA_179141.8	459
ENSMUSG00000002365_Snx9_TMMA_179142.9	732
ENSMUSG00000002365_Snx9_TMMA_179143.10	1072
ENSMUSG00000002486_Tchp_TMMA_170056.1	563
ENSMUSG00000002486_Tchp_TMMA_170057.2	589
ENSMUSG00000002486_Tchp_TMMA_170058.3	925
ENSMUSG00000002486_Tchp_TMMA_170059.4	845
ENSMUSG00000002486_Tchp_TMMA_170060.5	350
ENSMUSG00000002486_Tchp_TMMA_170061.6	406
ENSMUSG00000002486_Tchp_TMMA_170062.7	664
ENSMUSG00000002486_Tchp_TMMA_170063.8	975
ENSMUSG00000002486_Tchp_TMMA_170064.9	104
ENSMUSG00000002486_Tchp_TMMA_170065.10	304
ENSMUSG00000002500_Rpl3l_TMMA_156391.1	436
ENSMUSG00000002500_Rpl3l_TMMA_156392.2	914
ENSMUSG00000002500_Rpl3l_TMMA_156393.3	551
ENSMUSG00000002500_Rpl3l_TMMA_156394.4	661
ENSMUSG00000002500_Rpl3l_TMMA_156395.5	546
ENSMUSG00000002500_Rpl3l_TMMA_156396.6	449
ENSMUSG00000002500_Rpl3l_TMMA_156397.7	311
ENSMUSG00000002500_Rpl3l_TMMA_156398.8	446
ENSMUSG00000002500_Rpl3l_TMMA_156399.9	672
ENSMUSG00000002500_Rpl3l_TMMA_156400.10	976
ENSMUSG00000002733_Plekha3_TMMA_84994.1	554
ENSMUSG00000002733_Plekha3_TMMA_84995.2	737
ENSMUSG00000002733_Plekha3_TMMA_84996.3	471
ENSMUSG00000002733_Plekha3_TMMA_84997.4	195
ENSMUSG00000002733_Plekha3_TMMA_84998.5	663
ENSMUSG00000002733_Plekha3_TMMA_84999.6	554
ENSMUSG00000002733_Plekha3_TMMA_85000.7	616
ENSMUSG00000002733_Plekha3_TMMA_85001.8	483
ENSMUSG00000002733_Plekha3_TMMA_85002.9	1138
ENSMUSG00000002733_Plekha3_TMMA_85003.10	607
ENSMUSG00000002831_Plin4_TMMA_209826.1	336
ENSMUSG00000002831_Plin4_TMMA_209827.2	96
ENSMUSG00000002831_Plin4_TMMA_209828.3	189
ENSMUSG00000002831_Plin4_TMMA_209829.4	664
ENSMUSG00000002831_Plin4_TMMA_209830.5	430
ENSMUSG00000002831_Plin4_TMMA_209831.6	687
ENSMUSG00000002831_Plin4_TMMA_209832.7	568
ENSMUSG00000002831_Plin4_TMMA_209833.8	602
ENSMUSG00000002831_Plin4_TMMA_209834.9	430
ENSMUSG00000002831_Plin4_TMMA_209835.10	723
ENSMUSG00000002846_Timmdc1_TMMA_15998.1	790
ENSMUSG00000002846_Timmdc1_TMMA_15999.2	822
ENSMUSG00000002846_Timmdc1_TMMA_16000.3	344
ENSMUSG00000002846_Timmdc1_TMMA_16001.4	112
ENSMUSG00000002846_Timmdc1_TMMA_16002.5	271
ENSMUSG00000002846_Timmdc1_TMMA_16003.6	98
ENSMUSG00000002846_Timmdc1_TMMA_16004.7	14
ENSMUSG00000002846_Timmdc1_TMMA_16005.8	391
ENSMUSG00000002846_Timmdc1_TMMA_16006.9	137
ENSMUSG00000002846_Timmdc1_TMMA_16007.10	157
ENSMUSG00000002930_Ppp1r17_TMMA_211355.1	318
ENSMUSG00000002930_Ppp1r17_TMMA_211356.2	800
ENSMUSG00000002930_Ppp1r17_TMMA_211357.3	427
ENSMUSG00000002930_Ppp1r17_TMMA_211358.4	238
ENSMUSG00000002930_Ppp1r17_TMMA_211359.5	414
ENSMUSG00000002930_Ppp1r17_TMMA_211360.6	380
ENSMUSG00000002930_Ppp1r17_TMMA_211361.7	588
ENSMUSG00000002930_Ppp1r17_TMMA_211362.8	76
ENSMUSG00000002930_Ppp1r17_TMMA_211363.9	407
ENSMUSG00000002930_Ppp1r17_TMMA_211364.10	620
ENSMUSG00000003226_Ranbp2_TMMA_186289.1	154
ENSMUSG00000003226_Ranbp2_TMMA_186290.2	198
ENSMUSG00000003226_Ranbp2_TMMA_186291.3	204
ENSMUSG00000003226_Ranbp2_TMMA_186292.4	231
ENSMUSG00000003226_Ranbp2_TMMA_186293.5	10
ENSMUSG00000003226_Ranbp2_TMMA_186294.6	426
ENSMUSG00000003226_Ranbp2_TMMA_186295.7	75
ENSMUSG00000003226_Ranbp2_TMMA_186296.8	64
ENSMUSG00000003226_Ranbp2_TMMA_186297.9	78
ENSMUSG00000003226_Ranbp2_TMMA_186298.10	258
ENSMUSG00000003299_Mrpl4_TMMA_203578.1	356
ENSMUSG00000003299_Mrpl4_TMMA_203579.2	58
ENSMUSG00000003299_Mrpl4_TMMA_203580.3	7
ENSMUSG00000003299_Mrpl4_TMMA_203581.4	22
ENSMUSG00000003299_Mrpl4_TMMA_203582.5	96
ENSMUSG00000003299_Mrpl4_TMMA_203583.6	27
ENSMUSG00000003299_Mrpl4_TMMA_203584.7	88
ENSMUSG00000003299_Mrpl4_TMMA_203585.8	106
ENSMUSG00000003299_Mrpl4_TMMA_203586.9	372
ENSMUSG00000003299_Mrpl4_TMMA_203587.10	163
ENSMUSG00000003411_Rab3b_TMMA_123047.1	572
ENSMUSG00000003411_Rab3b_TMMA_123048.2	439
ENSMUSG00000003411_Rab3b_TMMA_123049.3	883
ENSMUSG00000003411_Rab3b_TMMA_123050.4	607
ENSMUSG00000003411_Rab3b_TMMA_123051.5	551
ENSMUSG00000003411_Rab3b_TMMA_123052.6	457
ENSMUSG00000003411_Rab3b_TMMA_123053.7	391
ENSMUSG00000003411_Rab3b_TMMA_123054.8	805
ENSMUSG00000003411_Rab3b_TMMA_123055.9	796
ENSMUSG00000003411_Rab3b_TMMA_123056.10	740
ENSMUSG00000003429_Rps11_TMMA_208401.1	62
ENSMUSG00000003429_Rps11_TMMA_208402.2	50
ENSMUSG00000003429_Rps11_TMMA_208404.4	24
ENSMUSG00000003429_Rps11_TMMA_208406.6	2
ENSMUSG00000003429_Rps11_TMMA_208407.7	435
ENSMUSG00000003429_Rps11_TMMA_208408.8	85
ENSMUSG00000003429_Rps11_TMMA_208409.9	423
ENSMUSG00000003429_Rps11_TMMA_208410.10	110
ENSMUSG00000003438_Timm50_TMMA_64250.1	201
ENSMUSG00000003438_Timm50_TMMA_64251.2	288
ENSMUSG00000003438_Timm50_TMMA_64252.3	103
ENSMUSG00000003438_Timm50_TMMA_64253.4	213
ENSMUSG00000003438_Timm50_TMMA_64254.5	267
ENSMUSG00000003438_Timm50_TMMA_64255.6	52
ENSMUSG00000003438_Timm50_TMMA_64256.7	49
ENSMUSG00000003438_Timm50_TMMA_64257.8	440
ENSMUSG00000003438_Timm50_TMMA_64258.9	901
ENSMUSG00000003438_Timm50_TMMA_64259.10	256
ENSMUSG00000003484_Cyp4f18_TMMA_160891.1	634
ENSMUSG00000003484_Cyp4f18_TMMA_160892.2	694
ENSMUSG00000003484_Cyp4f18_TMMA_160893.3	834
ENSMUSG00000003484_Cyp4f18_TMMA_160894.4	380
ENSMUSG00000003484_Cyp4f18_TMMA_160895.5	828
ENSMUSG00000003484_Cyp4f18_TMMA_160896.6	982
ENSMUSG00000003484_Cyp4f18_TMMA_160897.7	239
ENSMUSG00000003484_Cyp4f18_TMMA_160898.8	435
ENSMUSG00000003484_Cyp4f18_TMMA_160899.9	599
ENSMUSG00000003484_Cyp4f18_TMMA_160900.10	543
ENSMUSG00000003559_As3mt_TMMA_222214.1	1126
ENSMUSG00000003559_As3mt_TMMA_222215.2	529
ENSMUSG00000003559_As3mt_TMMA_222216.3	217
ENSMUSG00000003559_As3mt_TMMA_222217.4	847
ENSMUSG00000003559_As3mt_TMMA_222218.5	432
ENSMUSG00000003559_As3mt_TMMA_222219.6	479
ENSMUSG00000003559_As3mt_TMMA_222220.7	148
ENSMUSG00000003559_As3mt_TMMA_222221.8	435
ENSMUSG00000003559_As3mt_TMMA_222222.9	1588
ENSMUSG00000003559_As3mt_TMMA_222223.10	614
ENSMUSG00000003721_Insig2_TMMA_18552.1	811
ENSMUSG00000003721_Insig2_TMMA_18553.2	1257
ENSMUSG00000003721_Insig2_TMMA_18554.3	894
ENSMUSG00000003721_Insig2_TMMA_18555.4	390
ENSMUSG00000003721_Insig2_TMMA_18556.5	753
ENSMUSG00000003721_Insig2_TMMA_18557.6	970
ENSMUSG00000003721_Insig2_TMMA_18558.7	434
ENSMUSG00000003721_Insig2_TMMA_18559.8	735
ENSMUSG00000003721_Insig2_TMMA_18560.9	793
ENSMUSG00000003721_Insig2_TMMA_18561.10	695
ENSMUSG00000003778_Brd8_TMMA_51469.1	195
ENSMUSG00000003778_Brd8_TMMA_51470.2	101
ENSMUSG00000003778_Brd8_TMMA_51471.3	306
ENSMUSG00000003778_Brd8_TMMA_51472.4	105
ENSMUSG00000003778_Brd8_TMMA_51473.5	540
ENSMUSG00000003778_Brd8_TMMA_51474.6	192
ENSMUSG00000003778_Brd8_TMMA_51475.7	356
ENSMUSG00000003778_Brd8_TMMA_51476.8	171
ENSMUSG00000003778_Brd8_TMMA_51477.9	382
ENSMUSG00000003778_Brd8_TMMA_51478.10	473
ENSMUSG00000003955_Fam162a_TMMA_23162.1	642
ENSMUSG00000003955_Fam162a_TMMA_23163.2	1006
ENSMUSG00000003955_Fam162a_TMMA_23164.3	612
ENSMUSG00000003955_Fam162a_TMMA_23165.4	63
ENSMUSG00000003955_Fam162a_TMMA_23166.5	822
ENSMUSG00000003955_Fam162a_TMMA_23167.6	530
ENSMUSG00000003955_Fam162a_TMMA_23168.7	289
ENSMUSG00000003955_Fam162a_TMMA_23169.8	135
ENSMUSG00000003955_Fam162a_TMMA_23170.9	395
ENSMUSG00000003955_Fam162a_TMMA_23171.10	829
ENSMUSG00000004187_Kifc2_TMMA_225410.1	521
ENSMUSG00000004187_Kifc2_TMMA_225411.2	708
ENSMUSG00000004187_Kifc2_TMMA_225412.3	356
ENSMUSG00000004187_Kifc2_TMMA_225413.4	569
ENSMUSG00000004187_Kifc2_TMMA_225414.5	637
ENSMUSG00000004187_Kifc2_TMMA_225415.6	747
ENSMUSG00000004187_Kifc2_TMMA_225416.7	1610
ENSMUSG00000004187_Kifc2_TMMA_225417.8	345
ENSMUSG00000004187_Kifc2_TMMA_225418.9	736
ENSMUSG00000004187_Kifc2_TMMA_225419.10	1455
ENSMUSG00000004394_Tmed4_TMMA_206303.1	243
ENSMUSG00000004394_Tmed4_TMMA_206304.2	405
ENSMUSG00000004394_Tmed4_TMMA_206305.3	1102
ENSMUSG00000004394_Tmed4_TMMA_206306.4	755
ENSMUSG00000004394_Tmed4_TMMA_206307.5	851
ENSMUSG00000004394_Tmed4_TMMA_206308.6	820
ENSMUSG00000004394_Tmed4_TMMA_206309.7	437
ENSMUSG00000004394_Tmed4_TMMA_206310.8	346
ENSMUSG00000004394_Tmed4_TMMA_206311.9	552
ENSMUSG00000004394_Tmed4_TMMA_206312.10	742
ENSMUSG00000004561_Mettl17_TMMA_12216.1	331
ENSMUSG00000004561_Mettl17_TMMA_12217.2	464
ENSMUSG00000004561_Mettl17_TMMA_12218.3	194
ENSMUSG00000004561_Mettl17_TMMA_12219.4	399
ENSMUSG00000004561_Mettl17_TMMA_12220.5	578
ENSMUSG00000004561_Mettl17_TMMA_12221.6	388
ENSMUSG00000004561_Mettl17_TMMA_12222.7	867
ENSMUSG00000004561_Mettl17_TMMA_12223.8	664
ENSMUSG00000004561_Mettl17_TMMA_12224.9	451
ENSMUSG00000004561_Mettl17_TMMA_12225.10	390
ENSMUSG00000004665_Cnn2_TMMA_73457.1	100
ENSMUSG00000004665_Cnn2_TMMA_73458.2	397
ENSMUSG00000004665_Cnn2_TMMA_73459.3	964
ENSMUSG00000004665_Cnn2_TMMA_73460.4	745
ENSMUSG00000004665_Cnn2_TMMA_73461.5	572
ENSMUSG00000004665_Cnn2_TMMA_73462.6	464
ENSMUSG00000004665_Cnn2_TMMA_73464.8	681
ENSMUSG00000004665_Cnn2_TMMA_73465.9	766
ENSMUSG00000004665_Cnn2_TMMA_73466.10	610
ENSMUSG00000004707_Ly9_U2A_103464.4	11
ENSMUSG00000004748_Mtfp1_TMMA_210915.1	353
ENSMUSG00000004748_Mtfp1_TMMA_210916.2	362
ENSMUSG00000004748_Mtfp1_TMMA_210917.3	796
ENSMUSG00000004748_Mtfp1_TMMA_210918.4	666
ENSMUSG00000004748_Mtfp1_TMMA_210919.5	422
ENSMUSG00000004748_Mtfp1_TMMA_210920.6	448
ENSMUSG00000004748_Mtfp1_TMMA_210921.7	735
ENSMUSG00000004748_Mtfp1_TMMA_210922.8	898
ENSMUSG00000004748_Mtfp1_TMMA_210923.9	776
ENSMUSG00000004748_Mtfp1_TMMA_210924.10	1339
ENSMUSG00000004843_Chmp2b_TMMA_214565.1	564
ENSMUSG00000004843_Chmp2b_TMMA_214566.2	891
ENSMUSG00000004843_Chmp2b_TMMA_214567.3	802
ENSMUSG00000004843_Chmp2b_TMMA_214568.4	370
ENSMUSG00000004843_Chmp2b_TMMA_214569.5	706
ENSMUSG00000004843_Chmp2b_TMMA_214570.6	629
ENSMUSG00000004843_Chmp2b_TMMA_214571.7	906
ENSMUSG00000004843_Chmp2b_TMMA_214572.8	135
ENSMUSG00000004843_Chmp2b_TMMA_214573.9	790
ENSMUSG00000004843_Chmp2b_TMMA_214574.10	1185
ENSMUSG00000004892_Bcan_TMMA_28464.1	980
ENSMUSG00000004892_Bcan_TMMA_28465.2	230
ENSMUSG00000004892_Bcan_TMMA_28466.3	644
ENSMUSG00000004892_Bcan_TMMA_28467.4	496
ENSMUSG00000004892_Bcan_TMMA_28468.5	419
ENSMUSG00000004892_Bcan_TMMA_28469.6	720
ENSMUSG00000004892_Bcan_TMMA_28470.7	764
ENSMUSG00000004892_Bcan_TMMA_28471.8	832
ENSMUSG00000004892_Bcan_TMMA_28472.9	473
ENSMUSG00000004892_Bcan_TMMA_28473.10	1085
ENSMUSG00000004961_Syt5_TMMA_226141.1	687
ENSMUSG00000004961_Syt5_TMMA_226142.2	710
ENSMUSG00000004961_Syt5_TMMA_226143.3	195
ENSMUSG00000004961_Syt5_TMMA_226144.4	897
ENSMUSG00000004961_Syt5_TMMA_226145.5	536
ENSMUSG00000004961_Syt5_TMMA_226146.6	288
ENSMUSG00000004961_Syt5_TMMA_226147.7	367
ENSMUSG00000004961_Syt5_TMMA_226148.8	453
ENSMUSG00000004961_Syt5_TMMA_226149.9	135
ENSMUSG00000004961_Syt5_TMMA_226150.10	414
ENSMUSG00000005069_Pex5_TMMA_21342.1	315
ENSMUSG00000005069_Pex5_TMMA_21343.2	129
ENSMUSG00000005069_Pex5_TMMA_21344.3	35
ENSMUSG00000005069_Pex5_TMMA_21345.4	177
ENSMUSG00000005069_Pex5_TMMA_21346.5	159
ENSMUSG00000005069_Pex5_TMMA_21347.6	334
ENSMUSG00000005069_Pex5_TMMA_21348.7	807
ENSMUSG00000005069_Pex5_TMMA_21349.8	141
ENSMUSG00000005069_Pex5_TMMA_21350.9	149
ENSMUSG00000005069_Pex5_TMMA_21351.10	229
ENSMUSG00000005474_Myl10_TMMA_93067.1	1092
ENSMUSG00000005474_Myl10_TMMA_93068.2	201
ENSMUSG00000005474_Myl10_TMMA_93069.3	517
ENSMUSG00000005474_Myl10_TMMA_93070.4	526
ENSMUSG00000005474_Myl10_TMMA_93071.5	148
ENSMUSG00000005474_Myl10_TMMA_93072.6	538
ENSMUSG00000005474_Myl10_TMMA_93073.7	338
ENSMUSG00000005474_Myl10_TMMA_93074.8	516
ENSMUSG00000005474_Myl10_TMMA_93075.9	560
ENSMUSG00000005474_Myl10_TMMA_93076.10	851
ENSMUSG00000005674_Tomm40l_TMMA_62201.1	475
ENSMUSG00000005674_Tomm40l_TMMA_62202.2	1031
ENSMUSG00000005674_Tomm40l_TMMA_62203.3	1095
ENSMUSG00000005674_Tomm40l_TMMA_62204.4	791
ENSMUSG00000005674_Tomm40l_TMMA_62205.5	977
ENSMUSG00000005674_Tomm40l_TMMA_62206.6	548
ENSMUSG00000005674_Tomm40l_TMMA_62207.7	550
ENSMUSG00000005674_Tomm40l_TMMA_62208.8	432
ENSMUSG00000005674_Tomm40l_TMMA_62209.9	627
ENSMUSG00000005674_Tomm40l_TMMA_62210.10	522
ENSMUSG00000005881_Ergic3_TMMA_45425.1	232
ENSMUSG00000005881_Ergic3_TMMA_45426.2	571
ENSMUSG00000005881_Ergic3_TMMA_45427.3	781
ENSMUSG00000005881_Ergic3_TMMA_45428.4	261
ENSMUSG00000005881_Ergic3_TMMA_45429.5	806
ENSMUSG00000005881_Ergic3_TMMA_45430.6	1365
ENSMUSG00000005881_Ergic3_TMMA_45431.7	594
ENSMUSG00000005881_Ergic3_TMMA_45432.8	575
ENSMUSG00000005881_Ergic3_TMMA_45433.9	151
ENSMUSG00000005881_Ergic3_TMMA_45434.10	540
ENSMUSG00000005882_Uqcc1_TMMA_45445.1	244
ENSMUSG00000005882_Uqcc1_TMMA_45446.2	615
ENSMUSG00000005882_Uqcc1_TMMA_45447.3	75
ENSMUSG00000005882_Uqcc1_TMMA_45448.4	109
ENSMUSG00000005882_Uqcc1_TMMA_45449.5	499
ENSMUSG00000005882_Uqcc1_TMMA_45450.6	90
ENSMUSG00000005882_Uqcc1_TMMA_45451.7	792
ENSMUSG00000005882_Uqcc1_TMMA_45452.8	103
ENSMUSG00000005882_Uqcc1_TMMA_45453.9	192
ENSMUSG00000005882_Uqcc1_TMMA_45454.10	130
ENSMUSG00000005907_Pex1_TMMA_211175.1	145
ENSMUSG00000005907_Pex1_TMMA_211176.2	370
ENSMUSG00000005907_Pex1_TMMA_211177.3	175
ENSMUSG00000005907_Pex1_TMMA_211178.4	15
ENSMUSG00000005907_Pex1_TMMA_211179.5	389
ENSMUSG00000005907_Pex1_TMMA_211180.6	131
ENSMUSG00000005907_Pex1_TMMA_211181.7	358
ENSMUSG00000005907_Pex1_TMMA_211182.8	74
ENSMUSG00000005907_Pex1_TMMA_211183.9	150
ENSMUSG00000005907_Pex1_TMMA_211184.10	51
ENSMUSG00000005973_Rcn1_TMMA_186309.1	754
ENSMUSG00000005973_Rcn1_TMMA_186310.2	232
ENSMUSG00000005973_Rcn1_TMMA_186311.3	948
ENSMUSG00000005973_Rcn1_TMMA_186312.4	599
ENSMUSG00000005973_Rcn1_TMMA_186313.5	657
ENSMUSG00000005973_Rcn1_TMMA_186314.6	835
ENSMUSG00000005973_Rcn1_TMMA_186315.7	363
ENSMUSG00000005973_Rcn1_TMMA_186316.8	1050
ENSMUSG00000005973_Rcn1_TMMA_186317.9	564
ENSMUSG00000005973_Rcn1_TMMA_186318.10	645
ENSMUSG00000006021_Kptn_TMMA_197962.1	53
ENSMUSG00000006021_Kptn_TMMA_197963.2	350
ENSMUSG00000006021_Kptn_TMMA_197964.3	514
ENSMUSG00000006021_Kptn_TMMA_197965.4	324
ENSMUSG00000006021_Kptn_TMMA_197966.5	192
ENSMUSG00000006021_Kptn_TMMA_197967.6	583
ENSMUSG00000006021_Kptn_TMMA_197968.7	97
ENSMUSG00000006021_Kptn_TMMA_197969.8	108
ENSMUSG00000006021_Kptn_TMMA_197970.9	786
ENSMUSG00000006021_Kptn_TMMA_197971.10	154
ENSMUSG00000006169_Clint1_TMMA_144977.1	195
ENSMUSG00000006169_Clint1_TMMA_144978.2	419
ENSMUSG00000006169_Clint1_TMMA_144979.3	257
ENSMUSG00000006169_Clint1_TMMA_144980.4	153
ENSMUSG00000006169_Clint1_TMMA_144981.5	41
ENSMUSG00000006169_Clint1_TMMA_144982.6	438
ENSMUSG00000006169_Clint1_TMMA_144983.7	344
ENSMUSG00000006169_Clint1_TMMA_144984.8	445
ENSMUSG00000006169_Clint1_TMMA_144985.9	303
ENSMUSG00000006169_Clint1_TMMA_144986.10	200
ENSMUSG00000006191_Cdkal1_TMMA_59885.1	825
ENSMUSG00000006191_Cdkal1_TMMA_59886.2	295
ENSMUSG00000006191_Cdkal1_TMMA_59887.3	834
ENSMUSG00000006191_Cdkal1_TMMA_59888.4	354
ENSMUSG00000006191_Cdkal1_TMMA_59889.5	316
ENSMUSG00000006191_Cdkal1_TMMA_59890.6	572
ENSMUSG00000006191_Cdkal1_TMMA_59891.7	201
ENSMUSG00000006191_Cdkal1_TMMA_59892.8	773
ENSMUSG00000006191_Cdkal1_TMMA_59893.9	442
ENSMUSG00000006191_Cdkal1_TMMA_59894.10	602
ENSMUSG00000006219_Fblim1_TMMA_31994.1	229
ENSMUSG00000006219_Fblim1_TMMA_31995.2	653
ENSMUSG00000006219_Fblim1_TMMA_31996.3	1052
ENSMUSG00000006219_Fblim1_TMMA_31997.4	337
ENSMUSG00000006219_Fblim1_TMMA_31998.5	351
ENSMUSG00000006219_Fblim1_TMMA_31999.6	686
ENSMUSG00000006219_Fblim1_TMMA_32000.7	666
ENSMUSG00000006219_Fblim1_TMMA_32001.8	568
ENSMUSG00000006219_Fblim1_TMMA_32002.9	751
ENSMUSG00000006219_Fblim1_TMMA_32003.10	370
ENSMUSG00000006390_Elovl1_TMMB_34838.4	67
ENSMUSG00000006587_Snai3_TMMA_12416.1	382
ENSMUSG00000006587_Snai3_TMMA_12417.2	667
ENSMUSG00000006587_Snai3_TMMA_12418.3	938
ENSMUSG00000006587_Snai3_TMMA_12419.4	551
ENSMUSG00000006587_Snai3_TMMA_12420.5	196
ENSMUSG00000006587_Snai3_TMMA_12421.6	793
ENSMUSG00000006587_Snai3_TMMA_12422.7	395
ENSMUSG00000006587_Snai3_TMMA_12423.8	506
ENSMUSG00000006587_Snai3_TMMA_12424.9	99
ENSMUSG00000006587_Snai3_TMMA_12425.10	366
ENSMUSG00000006800_Sulf2_TMMB_183808.4	11
ENSMUSG00000006930_Hap1_TMMA_169358.1	653
ENSMUSG00000006930_Hap1_TMMA_169359.2	863
ENSMUSG00000006930_Hap1_TMMA_169360.3	677
ENSMUSG00000006930_Hap1_TMMA_169361.4	767
ENSMUSG00000006930_Hap1_TMMA_169362.5	511
ENSMUSG00000006930_Hap1_TMMA_169363.6	404
ENSMUSG00000006930_Hap1_TMMA_169364.7	582
ENSMUSG00000006930_Hap1_TMMA_169365.8	528
ENSMUSG00000006930_Hap1_TMMA_169366.9	1080
ENSMUSG00000006930_Hap1_TMMA_169367.10	534
ENSMUSG00000007041_Clic1_TMMA_184175.1	208
ENSMUSG00000007041_Clic1_TMMA_184176.2	615
ENSMUSG00000007041_Clic1_TMMA_184177.3	610
ENSMUSG00000007041_Clic1_TMMA_184178.4	677
ENSMUSG00000007041_Clic1_TMMA_184179.5	576
ENSMUSG00000007041_Clic1_TMMA_184180.6	725
ENSMUSG00000007041_Clic1_TMMA_184181.7	1122
ENSMUSG00000007041_Clic1_TMMA_184182.8	648
ENSMUSG00000007041_Clic1_TMMA_184183.9	587
ENSMUSG00000007041_Clic1_TMMA_184184.10	854
ENSMUSG00000007122_Casq1_TMMA_62321.1	477
ENSMUSG00000007122_Casq1_TMMA_62322.2	355
ENSMUSG00000007122_Casq1_TMMA_62323.3	593
ENSMUSG00000007122_Casq1_TMMA_62324.4	509
ENSMUSG00000007122_Casq1_TMMA_62325.5	773
ENSMUSG00000007122_Casq1_TMMA_62326.6	784
ENSMUSG00000007122_Casq1_TMMA_62327.7	700
ENSMUSG00000007122_Casq1_TMMA_62328.8	264
ENSMUSG00000007122_Casq1_TMMA_62329.9	861
ENSMUSG00000007122_Casq1_TMMA_62330.10	397
ENSMUSG00000007610_Gtpbp3_TMMA_18592.1	530
ENSMUSG00000007610_Gtpbp3_TMMA_18593.2	420
ENSMUSG00000007610_Gtpbp3_TMMA_18594.3	804
ENSMUSG00000007610_Gtpbp3_TMMA_18595.4	1069
ENSMUSG00000007610_Gtpbp3_TMMA_18596.5	417
ENSMUSG00000007610_Gtpbp3_TMMA_18597.6	708
ENSMUSG00000007610_Gtpbp3_TMMA_18598.7	651
ENSMUSG00000007610_Gtpbp3_TMMA_18599.8	590
ENSMUSG00000007610_Gtpbp3_TMMA_18600.9	510
ENSMUSG00000007610_Gtpbp3_TMMA_18601.10	371
ENSMUSG00000007907_Cabs1_TMMA_61821.1	1116
ENSMUSG00000007907_Cabs1_TMMA_61822.2	606
ENSMUSG00000007907_Cabs1_TMMA_61823.3	1891
ENSMUSG00000007907_Cabs1_TMMA_61824.4	1311
ENSMUSG00000007907_Cabs1_TMMA_61825.5	454
ENSMUSG00000007907_Cabs1_TMMA_61826.6	539
ENSMUSG00000007907_Cabs1_TMMA_61827.7	1314
ENSMUSG00000007907_Cabs1_TMMA_61828.8	971
ENSMUSG00000007907_Cabs1_TMMA_61829.9	836
ENSMUSG00000007907_Cabs1_TMMA_61830.10	408
ENSMUSG00000008035_Mid1ip1_TMMA_204089.1	888
ENSMUSG00000008035_Mid1ip1_TMMA_204090.2	467
ENSMUSG00000008035_Mid1ip1_TMMA_204091.3	386
ENSMUSG00000008035_Mid1ip1_TMMA_204092.4	729
ENSMUSG00000008035_Mid1ip1_TMMA_204093.5	838
ENSMUSG00000008035_Mid1ip1_TMMA_204094.6	877
ENSMUSG00000008035_Mid1ip1_TMMA_204095.7	596
ENSMUSG00000008035_Mid1ip1_TMMA_204096.8	285
ENSMUSG00000008035_Mid1ip1_TMMA_204097.9	1172
ENSMUSG00000008035_Mid1ip1_TMMA_204098.10	679
ENSMUSG00000008206_Cers4_TMMA_142105.1	431
ENSMUSG00000008206_Cers4_TMMA_142106.2	501
ENSMUSG00000008206_Cers4_TMMA_142107.3	964
ENSMUSG00000008206_Cers4_TMMA_142108.4	481
ENSMUSG00000008206_Cers4_TMMA_142109.5	576
ENSMUSG00000008206_Cers4_TMMA_142110.6	821
ENSMUSG00000008206_Cers4_TMMA_142111.7	452
ENSMUSG00000008206_Cers4_TMMA_142112.8	661
ENSMUSG00000008206_Cers4_TMMA_142113.9	314
ENSMUSG00000008206_Cers4_TMMA_142114.10	873
ENSMUSG00000008683_Rps15a_TMMA_169978.1	31
ENSMUSG00000008683_Rps15a_TMMA_169979.2	21
ENSMUSG00000008683_Rps15a_TMMA_169980.3	23
ENSMUSG00000008683_Rps15a_TMMA_169981.4	30
ENSMUSG00000008683_Rps15a_TMMA_169982.5	18
ENSMUSG00000008683_Rps15a_TMMA_169983.6	33
ENSMUSG00000008683_Rps15a_TMMA_169984.7	54
ENSMUSG00000008683_Rps15a_TMMA_169985.8	31
ENSMUSG00000008683_Rps15a_TMMA_169987.10	3
ENSMUSG00000008734_Gprc5b_TMMA_147773.1	708
ENSMUSG00000008734_Gprc5b_TMMA_147774.2	944
ENSMUSG00000008734_Gprc5b_TMMA_147775.3	619
ENSMUSG00000008734_Gprc5b_TMMA_147776.4	240
ENSMUSG00000008734_Gprc5b_TMMA_147777.5	197
ENSMUSG00000008734_Gprc5b_TMMA_147778.6	316
ENSMUSG00000008734_Gprc5b_TMMA_147779.7	159
ENSMUSG00000008734_Gprc5b_TMMA_147780.8	1055
ENSMUSG00000008734_Gprc5b_TMMA_147781.9	657
ENSMUSG00000008734_Gprc5b_TMMA_147782.10	1261
ENSMUSG00000009551_6330409D20Rik_MU1A_161297.7	53
ENSMUSG00000009647_Mcu_TMMA_200880.1	1011
ENSMUSG00000009647_Mcu_TMMA_200881.2	202
ENSMUSG00000009647_Mcu_TMMA_200882.3	790
ENSMUSG00000009647_Mcu_TMMA_200883.4	618
ENSMUSG00000009647_Mcu_TMMA_200884.5	1157
ENSMUSG00000009647_Mcu_TMMA_200885.6	434
ENSMUSG00000009647_Mcu_TMMA_200886.7	1327
ENSMUSG00000009647_Mcu_TMMA_200887.8	141
ENSMUSG00000009647_Mcu_TMMA_200888.9	592
ENSMUSG00000009647_Mcu_TMMA_200889.10	921
ENSMUSG00000009876_Cox4i2_TMMA_24436.1	321
ENSMUSG00000009876_Cox4i2_TMMA_24437.2	534
ENSMUSG00000009876_Cox4i2_TMMA_24438.3	693
ENSMUSG00000009876_Cox4i2_TMMA_24439.4	143
ENSMUSG00000009876_Cox4i2_TMMA_24440.5	731
ENSMUSG00000009876_Cox4i2_TMMA_24441.6	195
ENSMUSG00000009876_Cox4i2_TMMA_24442.7	317
ENSMUSG00000009876_Cox4i2_TMMA_24443.8	863
ENSMUSG00000009876_Cox4i2_TMMA_24444.9	1167
ENSMUSG00000009876_Cox4i2_TMMA_24445.10	402
ENSMUSG00000009995_Taz_TMMA_88205.1	710
ENSMUSG00000009995_Taz_TMMA_88206.2	683
ENSMUSG00000009995_Taz_TMMA_88207.3	550
ENSMUSG00000009995_Taz_TMMA_88208.4	441
ENSMUSG00000009995_Taz_TMMA_88209.5	384
ENSMUSG00000009995_Taz_TMMA_88210.6	736
ENSMUSG00000009995_Taz_TMMA_88211.7	218
ENSMUSG00000009995_Taz_TMMA_88212.8	448
ENSMUSG00000009995_Taz_TMMA_88213.9	88
ENSMUSG00000009995_Taz_TMMA_88214.10	886
ENSMUSG00000010021_Kif19a_TMMA_4444.1	621
ENSMUSG00000010021_Kif19a_TMMA_4445.2	622
ENSMUSG00000010021_Kif19a_TMMA_4446.3	348
ENSMUSG00000010021_Kif19a_TMMA_4447.4	987
ENSMUSG00000010021_Kif19a_TMMA_4448.5	1005
ENSMUSG00000010021_Kif19a_TMMA_4449.6	504
ENSMUSG00000010021_Kif19a_TMMA_4450.7	338
ENSMUSG00000010021_Kif19a_TMMA_4451.8	604
ENSMUSG00000010021_Kif19a_TMMA_4452.9	438
ENSMUSG00000010021_Kif19a_TMMA_4453.10	371
ENSMUSG00000010311_Optc_U2B_49010.8	2
ENSMUSG00000010406_Mrpl52_TMMA_115941.1	111
ENSMUSG00000010406_Mrpl52_TMMA_115942.2	191
ENSMUSG00000010406_Mrpl52_TMMA_115943.3	47
ENSMUSG00000010406_Mrpl52_TMMA_115944.4	118
ENSMUSG00000010406_Mrpl52_TMMA_115945.5	23
ENSMUSG00000010406_Mrpl52_TMMA_115946.6	589
ENSMUSG00000010406_Mrpl52_TMMA_115947.7	515
ENSMUSG00000010406_Mrpl52_TMMA_115948.8	215
ENSMUSG00000010406_Mrpl52_TMMA_115949.9	12
ENSMUSG00000010406_Mrpl52_TMMA_115950.10	145
ENSMUSG00000010592_Dazl_GEA_181552.5	5
ENSMUSG00000010607_Pigyl_TMMA_223884.1	936
ENSMUSG00000010607_Pigyl_TMMA_223885.2	597
ENSMUSG00000010607_Pigyl_TMMA_223886.3	773
ENSMUSG00000010607_Pigyl_TMMA_223887.4	977
ENSMUSG00000010607_Pigyl_TMMA_223888.5	682
ENSMUSG00000010607_Pigyl_TMMA_223889.6	339
ENSMUSG00000010607_Pigyl_TMMA_223890.7	506
ENSMUSG00000010607_Pigyl_TMMA_223891.8	1191
ENSMUSG00000010607_Pigyl_TMMA_223892.9	1352
ENSMUSG00000010607_Pigyl_TMMA_223893.10	710
ENSMUSG00000010914_Pdhx_TMMA_119212.1	339
ENSMUSG00000010914_Pdhx_TMMA_119213.2	240
ENSMUSG00000010914_Pdhx_TMMA_119214.3	515
ENSMUSG00000010914_Pdhx_TMMA_119215.4	600
ENSMUSG00000010914_Pdhx_TMMA_119216.5	718
ENSMUSG00000010914_Pdhx_TMMA_119217.6	114
ENSMUSG00000010914_Pdhx_TMMA_119218.7	940
ENSMUSG00000010914_Pdhx_TMMA_119219.8	724
ENSMUSG00000010914_Pdhx_TMMA_119220.9	912
ENSMUSG00000010914_Pdhx_TMMA_119221.10	663
ENSMUSG00000011254_Thg1l_TMMB_160148.2	34
ENSMUSG00000011257_Pabpc4_TMMA_109562.1	643
ENSMUSG00000011257_Pabpc4_TMMA_109563.2	148
ENSMUSG00000011257_Pabpc4_TMMA_109564.3	394
ENSMUSG00000011257_Pabpc4_TMMA_109565.4	996
ENSMUSG00000011257_Pabpc4_TMMA_109566.5	427
ENSMUSG00000011257_Pabpc4_TMMA_109567.6	676
ENSMUSG00000011257_Pabpc4_TMMA_109568.7	297
ENSMUSG00000011257_Pabpc4_TMMA_109569.8	497
ENSMUSG00000011257_Pabpc4_TMMA_109570.9	803
ENSMUSG00000011257_Pabpc4_TMMA_109571.10	377
ENSMUSG00000011751_Sptbn4_TMMA_158970.1	755
ENSMUSG00000011751_Sptbn4_TMMA_158971.2	352
ENSMUSG00000011751_Sptbn4_TMMA_158972.3	1270
ENSMUSG00000011751_Sptbn4_TMMA_158973.4	450
ENSMUSG00000011751_Sptbn4_TMMA_158974.5	506
ENSMUSG00000011751_Sptbn4_TMMA_158975.6	403
ENSMUSG00000011751_Sptbn4_TMMA_158976.7	669
ENSMUSG00000011751_Sptbn4_TMMA_158977.8	703
ENSMUSG00000011751_Sptbn4_TMMA_158978.9	902
ENSMUSG00000011751_Sptbn4_TMMA_158979.10	603
ENSMUSG00000011832_Evi5l_MU2A_59011.4	26
ENSMUSG00000012535_Tnpo3_TMMA_165533.1	153
ENSMUSG00000012535_Tnpo3_TMMA_165535.3	20
ENSMUSG00000012535_Tnpo3_TMMA_165536.4	74
ENSMUSG00000012535_Tnpo3_TMMA_165537.5	97
ENSMUSG00000012535_Tnpo3_TMMA_165538.6	204
ENSMUSG00000012535_Tnpo3_TMMA_165539.7	1
ENSMUSG00000012535_Tnpo3_TMMA_165540.8	216
ENSMUSG00000012535_Tnpo3_TMMA_165541.9	854
ENSMUSG00000012535_Tnpo3_TMMA_165542.10	47
ENSMUSG00000013155_Enkd1_TMMA_226748.1	789
ENSMUSG00000013155_Enkd1_TMMA_226749.2	697
ENSMUSG00000013155_Enkd1_TMMA_226750.3	915
ENSMUSG00000013155_Enkd1_TMMA_226751.4	490
ENSMUSG00000013155_Enkd1_TMMA_226752.5	829
ENSMUSG00000013155_Enkd1_TMMA_226753.6	1099
ENSMUSG00000013155_Enkd1_TMMA_226754.7	625
ENSMUSG00000013155_Enkd1_TMMA_226755.8	849
ENSMUSG00000013155_Enkd1_TMMA_226756.9	952
ENSMUSG00000013155_Enkd1_TMMA_226757.10	713
ENSMUSG00000013562_4833413E03Rik_MU1A_95823.4	12
ENSMUSG00000013662_Atad1_TMMA_173883.1	361
ENSMUSG00000013662_Atad1_TMMA_173884.2	176
ENSMUSG00000013662_Atad1_TMMA_173885.3	146
ENSMUSG00000013662_Atad1_TMMA_173886.4	344
ENSMUSG00000013662_Atad1_TMMA_173887.5	934
ENSMUSG00000013662_Atad1_TMMA_173888.6	439
ENSMUSG00000013662_Atad1_TMMA_173889.7	277
ENSMUSG00000013662_Atad1_TMMA_173890.8	416
ENSMUSG00000013662_Atad1_TMMA_173891.9	271
ENSMUSG00000013662_Atad1_TMMA_173892.10	473
ENSMUSG00000013766_Ly6g6e_MU2B_124959.6	17
ENSMUSG00000013928_Thap8_MU1A_119816.6	17
ENSMUSG00000014245_Pigl_TMMA_125524.1	205
ENSMUSG00000014245_Pigl_TMMA_125525.2	761
ENSMUSG00000014245_Pigl_TMMA_125526.3	431
ENSMUSG00000014245_Pigl_TMMA_125527.4	1042
ENSMUSG00000014245_Pigl_TMMA_125528.5	570
ENSMUSG00000014245_Pigl_TMMA_125529.6	472
ENSMUSG00000014245_Pigl_TMMA_125530.7	811
ENSMUSG00000014245_Pigl_TMMA_125531.8	683
ENSMUSG00000014245_Pigl_TMMA_125532.9	1155
ENSMUSG00000014245_Pigl_TMMA_125533.10	629
ENSMUSG00000014301_Pam16_TMMA_220656.1	297
ENSMUSG00000014301_Pam16_TMMA_220658.3	146
ENSMUSG00000014301_Pam16_TMMA_220661.6	297
ENSMUSG00000014301_Pam16_TMMA_220662.7	118
ENSMUSG00000014301_Pam16_TMMA_220663.8	166
ENSMUSG00000014301_Pam16_TMMA_220664.9	89
ENSMUSG00000014301_Pam16_TMMA_220665.10	83
ENSMUSG00000014351_Gip_U2B_26754.9	6
ENSMUSG00000014444_Piezo1_TMMA_119072.1	883
ENSMUSG00000014444_Piezo1_TMMA_119073.2	815
ENSMUSG00000014444_Piezo1_TMMA_119074.3	774
ENSMUSG00000014444_Piezo1_TMMA_119075.4	571
ENSMUSG00000014444_Piezo1_TMMA_119076.5	541
ENSMUSG00000014444_Piezo1_TMMA_119077.6	257
ENSMUSG00000014444_Piezo1_TMMA_119078.7	895
ENSMUSG00000014444_Piezo1_TMMA_119079.8	636
ENSMUSG00000014444_Piezo1_TMMA_119080.9	543
ENSMUSG00000014444_Piezo1_TMMA_119081.10	717
ENSMUSG00000014503_Pkd2l2_TMMA_44846.1	425
ENSMUSG00000014503_Pkd2l2_TMMA_44847.2	1013
ENSMUSG00000014503_Pkd2l2_TMMA_44848.3	803
ENSMUSG00000014503_Pkd2l2_TMMA_44849.4	474
ENSMUSG00000014503_Pkd2l2_TMMA_44850.5	863
ENSMUSG00000014503_Pkd2l2_TMMA_44851.6	1134
ENSMUSG00000014503_Pkd2l2_TMMA_44852.7	695
ENSMUSG00000014503_Pkd2l2_TMMA_44853.8	576
ENSMUSG00000014503_Pkd2l2_TMMA_44854.9	915
ENSMUSG00000014503_Pkd2l2_TMMA_44855.10	1037
ENSMUSG00000014551_Mrps25_TMMA_192994.1	38
ENSMUSG00000014551_Mrps25_TMMA_192995.2	33
ENSMUSG00000014551_Mrps25_TMMA_192996.3	414
ENSMUSG00000014551_Mrps25_TMMA_192997.4	136
ENSMUSG00000014551_Mrps25_TMMA_192998.5	188
ENSMUSG00000014551_Mrps25_TMMA_192999.6	34
ENSMUSG00000014551_Mrps25_TMMA_193000.7	457
ENSMUSG00000014551_Mrps25_TMMA_193001.8	306
ENSMUSG00000014551_Mrps25_TMMA_193002.9	596
ENSMUSG00000014551_Mrps25_TMMA_193003.10	454
ENSMUSG00000014606_Slc25a11_TMMA_10748.1	614
ENSMUSG00000014606_Slc25a11_TMMA_10749.2	333
ENSMUSG00000014606_Slc25a11_TMMA_10750.3	186
ENSMUSG00000014606_Slc25a11_TMMA_10751.4	632
ENSMUSG00000014606_Slc25a11_TMMA_10752.5	149
ENSMUSG00000014606_Slc25a11_TMMA_10753.6	524
ENSMUSG00000014606_Slc25a11_TMMA_10754.7	978
ENSMUSG00000014606_Slc25a11_TMMA_10755.8	595
ENSMUSG00000014606_Slc25a11_TMMA_10756.9	567
ENSMUSG00000014606_Slc25a11_TMMA_10757.10	599
ENSMUSG00000014633_Cmc2_TMMA_153742.1	161
ENSMUSG00000014633_Cmc2_TMMA_153743.2	261
ENSMUSG00000014633_Cmc2_TMMA_153744.3	397
ENSMUSG00000014633_Cmc2_TMMA_153745.4	696
ENSMUSG00000014633_Cmc2_TMMA_153746.5	882
ENSMUSG00000014633_Cmc2_TMMA_153747.6	856
ENSMUSG00000014633_Cmc2_TMMA_153748.7	557
ENSMUSG00000014633_Cmc2_TMMA_153749.8	648
ENSMUSG00000014633_Cmc2_TMMA_153750.9	1247
ENSMUSG00000014633_Cmc2_TMMA_153751.10	1125
ENSMUSG00000015001_Oc90_TMMB_105199.9	47
ENSMUSG00000015002_Efr3a_TMMA_105201.1	160
ENSMUSG00000015002_Efr3a_TMMA_105202.2	494
ENSMUSG00000015002_Efr3a_TMMA_105203.3	348
ENSMUSG00000015002_Efr3a_TMMA_105204.4	733
ENSMUSG00000015002_Efr3a_TMMA_105205.5	283
ENSMUSG00000015002_Efr3a_TMMA_105206.6	394
ENSMUSG00000015002_Efr3a_TMMA_105207.7	617
ENSMUSG00000015002_Efr3a_TMMA_105208.8	234
ENSMUSG00000015002_Efr3a_TMMA_105209.9	518
ENSMUSG00000015002_Efr3a_TMMA_105210.10	247
ENSMUSG00000015023_Ddx19a_TMMA_45999.1	133
ENSMUSG00000015023_Ddx19a_TMMA_46000.2	35
ENSMUSG00000015023_Ddx19a_TMMA_46001.3	105
ENSMUSG00000015023_Ddx19a_TMMA_46002.4	105
ENSMUSG00000015023_Ddx19a_TMMA_46003.5	39
ENSMUSG00000015023_Ddx19a_TMMA_46004.6	2
ENSMUSG00000015023_Ddx19a_TMMA_46005.7	519
ENSMUSG00000015023_Ddx19a_TMMA_46006.8	30
ENSMUSG00000015023_Ddx19a_TMMA_46007.9	377
ENSMUSG00000015023_Ddx19a_TMMA_46008.10	203
ENSMUSG00000015092_Edf1_TMMA_13286.1	605
ENSMUSG00000015092_Edf1_TMMA_13287.2	746
ENSMUSG00000015092_Edf1_TMMA_13288.3	950
ENSMUSG00000015092_Edf1_TMMA_13289.4	187
ENSMUSG00000015092_Edf1_TMMA_13290.5	855
ENSMUSG00000015092_Edf1_TMMA_13291.6	283
ENSMUSG00000015092_Edf1_TMMA_13292.7	293
ENSMUSG00000015092_Edf1_TMMA_13293.8	794
ENSMUSG00000015092_Edf1_TMMA_13294.9	357
ENSMUSG00000015092_Edf1_TMMA_13295.10	994
ENSMUSG00000015314_Slamf6_TMMA_119372.1	299
ENSMUSG00000015314_Slamf6_TMMA_119373.2	963
ENSMUSG00000015314_Slamf6_TMMA_119374.3	627
ENSMUSG00000015314_Slamf6_TMMA_119375.4	1275
ENSMUSG00000015314_Slamf6_TMMA_119376.5	563
ENSMUSG00000015314_Slamf6_TMMA_119377.6	1304
ENSMUSG00000015314_Slamf6_TMMA_119378.7	563
ENSMUSG00000015314_Slamf6_TMMA_119379.8	314
ENSMUSG00000015314_Slamf6_TMMA_119380.9	230
ENSMUSG00000015314_Slamf6_TMMA_119381.10	499
ENSMUSG00000015341_Golga7_TMMA_153102.1	1130
ENSMUSG00000015341_Golga7_TMMA_153103.2	337
ENSMUSG00000015341_Golga7_TMMA_153104.3	232
ENSMUSG00000015341_Golga7_TMMA_153105.4	1289
ENSMUSG00000015341_Golga7_TMMA_153106.5	1289
ENSMUSG00000015341_Golga7_TMMA_153107.6	746
ENSMUSG00000015341_Golga7_TMMA_153108.7	642
ENSMUSG00000015341_Golga7_TMMA_153109.8	297
ENSMUSG00000015341_Golga7_TMMA_153110.9	642
ENSMUSG00000015341_Golga7_TMMA_153111.10	159
ENSMUSG00000015355_Cd48_TMMA_10066.1	923
ENSMUSG00000015355_Cd48_TMMA_10067.2	1339
ENSMUSG00000015355_Cd48_TMMA_10068.3	594
ENSMUSG00000015355_Cd48_TMMA_10069.4	287
ENSMUSG00000015355_Cd48_TMMA_10070.5	360
ENSMUSG00000015355_Cd48_TMMA_10071.6	643
ENSMUSG00000015355_Cd48_TMMA_10072.7	370
ENSMUSG00000015355_Cd48_TMMA_10073.8	432
ENSMUSG00000015355_Cd48_TMMA_10074.9	870
ENSMUSG00000015355_Cd48_TMMA_10075.10	886
ENSMUSG00000015488_Cacfd1_TMMA_19144.1	556
ENSMUSG00000015488_Cacfd1_TMMA_19145.2	362
ENSMUSG00000015488_Cacfd1_TMMA_19146.3	256
ENSMUSG00000015488_Cacfd1_TMMA_19147.4	306
ENSMUSG00000015488_Cacfd1_TMMA_19148.5	858
ENSMUSG00000015488_Cacfd1_TMMA_19149.6	575
ENSMUSG00000015488_Cacfd1_TMMA_19150.7	467
ENSMUSG00000015488_Cacfd1_TMMA_19151.8	277
ENSMUSG00000015488_Cacfd1_TMMA_19152.9	409
ENSMUSG00000015488_Cacfd1_TMMA_19153.10	1010
ENSMUSG00000015711_Prune_TMMA_40595.1	313
ENSMUSG00000015711_Prune_TMMA_40596.2	188
ENSMUSG00000015711_Prune_TMMA_40597.3	166
ENSMUSG00000015711_Prune_TMMA_40598.4	597
ENSMUSG00000015711_Prune_TMMA_40599.5	95
ENSMUSG00000015711_Prune_TMMA_40600.6	102
ENSMUSG00000015711_Prune_TMMA_40601.7	213
ENSMUSG00000015711_Prune_TMMA_40602.8	551
ENSMUSG00000015711_Prune_TMMA_40603.9	535
ENSMUSG00000015711_Prune_TMMA_40604.10	92
ENSMUSG00000015749_Anp32e_MU2A_65922.6	86
ENSMUSG00000016200_Syt14_TMMA_48573.1	200
ENSMUSG00000016200_Syt14_TMMA_48574.2	600
ENSMUSG00000016200_Syt14_TMMA_48575.3	23
ENSMUSG00000016200_Syt14_TMMA_48576.4	456
ENSMUSG00000016200_Syt14_TMMA_48577.5	560
ENSMUSG00000016200_Syt14_TMMA_48578.6	500
ENSMUSG00000016200_Syt14_TMMA_48579.7	308
ENSMUSG00000016200_Syt14_TMMA_48580.8	1224
ENSMUSG00000016200_Syt14_TMMA_48581.9	416
ENSMUSG00000016200_Syt14_TMMA_48582.10	447
ENSMUSG00000016495_Plgrkt_TMMA_212306.1	395
ENSMUSG00000016495_Plgrkt_TMMA_212307.2	326
ENSMUSG00000016495_Plgrkt_TMMA_212308.3	471
ENSMUSG00000016495_Plgrkt_TMMA_212309.4	259
ENSMUSG00000016495_Plgrkt_TMMA_212310.5	440
ENSMUSG00000016495_Plgrkt_TMMA_212311.6	444
ENSMUSG00000016495_Plgrkt_TMMA_212312.7	1354
ENSMUSG00000016495_Plgrkt_TMMA_212313.8	736
ENSMUSG00000016495_Plgrkt_TMMA_212314.9	412
ENSMUSG00000016495_Plgrkt_TMMA_212315.10	681
ENSMUSG00000016552_Foxred2_TMMA_91653.1	806
ENSMUSG00000016552_Foxred2_TMMA_91654.2	1630
ENSMUSG00000016552_Foxred2_TMMA_91655.3	954
ENSMUSG00000016552_Foxred2_TMMA_91656.4	498
ENSMUSG00000016552_Foxred2_TMMA_91657.5	558
ENSMUSG00000016552_Foxred2_TMMA_91658.6	949
ENSMUSG00000016552_Foxred2_TMMA_91659.7	173
ENSMUSG00000016552_Foxred2_TMMA_91660.8	658
ENSMUSG00000016552_Foxred2_TMMA_91661.9	437
ENSMUSG00000016552_Foxred2_TMMA_91662.10	436
ENSMUSG00000016619_Nup50_TMMA_80273.1	751
ENSMUSG00000016619_Nup50_TMMA_80274.2	1045
ENSMUSG00000016619_Nup50_TMMA_80275.3	506
ENSMUSG00000016619_Nup50_TMMA_80276.4	394
ENSMUSG00000016619_Nup50_TMMA_80277.5	134
ENSMUSG00000016619_Nup50_TMMA_80278.6	293
ENSMUSG00000016619_Nup50_TMMA_80279.7	140
ENSMUSG00000016619_Nup50_TMMA_80280.8	173
ENSMUSG00000016619_Nup50_TMMA_80281.9	658
ENSMUSG00000016619_Nup50_TMMA_80282.10	102
ENSMUSG00000016637_Ift27_TMMA_21642.1	616
ENSMUSG00000016637_Ift27_TMMA_21643.2	964
ENSMUSG00000016637_Ift27_TMMA_21644.3	584
ENSMUSG00000016637_Ift27_TMMA_21645.4	1023
ENSMUSG00000016637_Ift27_TMMA_21646.5	448
ENSMUSG00000016637_Ift27_TMMA_21647.6	403
ENSMUSG00000016637_Ift27_TMMA_21648.7	793
ENSMUSG00000016637_Ift27_TMMA_21649.8	485
ENSMUSG00000016637_Ift27_TMMA_21650.9	270
ENSMUSG00000016637_Ift27_TMMA_21651.10	793
ENSMUSG00000016833_Mrps18c_TMMA_45685.1	129
ENSMUSG00000016833_Mrps18c_TMMA_45686.2	136
ENSMUSG00000016833_Mrps18c_TMMA_45687.3	422
ENSMUSG00000016833_Mrps18c_TMMA_45688.4	68
ENSMUSG00000016833_Mrps18c_TMMA_45689.5	583
ENSMUSG00000016833_Mrps18c_TMMA_45690.6	132
ENSMUSG00000016833_Mrps18c_TMMA_45691.7	180
ENSMUSG00000016833_Mrps18c_TMMA_45692.8	11
ENSMUSG00000016833_Mrps18c_TMMA_45693.9	1250
ENSMUSG00000016833_Mrps18c_TMMA_45694.10	1250
ENSMUSG00000017286_Glod4_TMMB_127603.5	15
ENSMUSG00000017588_Krt27_TMMA_37787.1	297
ENSMUSG00000017588_Krt27_TMMA_37788.2	236
ENSMUSG00000017588_Krt27_TMMA_37789.3	1164
ENSMUSG00000017588_Krt27_TMMA_37790.4	286
ENSMUSG00000017588_Krt27_TMMA_37791.5	466
ENSMUSG00000017588_Krt27_TMMA_37792.6	710
ENSMUSG00000017588_Krt27_TMMA_37793.7	1163
ENSMUSG00000017588_Krt27_TMMA_37794.8	866
ENSMUSG00000017588_Krt27_TMMA_37795.9	739
ENSMUSG00000017588_Krt27_TMMA_37796.10	822
ENSMUSG00000017631_Abr_TMMA_184375.1	692
ENSMUSG00000017631_Abr_TMMA_184376.2	628
ENSMUSG00000017631_Abr_TMMA_184377.3	544
ENSMUSG00000017631_Abr_TMMA_184378.4	466
ENSMUSG00000017631_Abr_TMMA_184379.5	729
ENSMUSG00000017631_Abr_TMMA_184380.6	825
ENSMUSG00000017631_Abr_TMMA_184381.7	857
ENSMUSG00000017631_Abr_TMMA_184382.8	590
ENSMUSG00000017631_Abr_TMMA_184383.9	513
ENSMUSG00000017631_Abr_TMMA_184384.10	500
ENSMUSG00000017664_Slc35c2_TMMA_150664.1	441
ENSMUSG00000017664_Slc35c2_TMMA_150665.2	504
ENSMUSG00000017664_Slc35c2_TMMA_150666.3	400
ENSMUSG00000017664_Slc35c2_TMMA_150667.4	804
ENSMUSG00000017664_Slc35c2_TMMA_150668.5	569
ENSMUSG00000017664_Slc35c2_TMMA_150669.6	311
ENSMUSG00000017664_Slc35c2_TMMA_150670.7	732
ENSMUSG00000017664_Slc35c2_TMMA_150671.8	674
ENSMUSG00000017664_Slc35c2_TMMA_150672.9	283
ENSMUSG00000017664_Slc35c2_TMMA_150673.10	656
ENSMUSG00000017670_Elmo2_TMMA_65517.1	315
ENSMUSG00000017670_Elmo2_TMMA_65518.2	639
ENSMUSG00000017670_Elmo2_TMMA_65519.3	974
ENSMUSG00000017670_Elmo2_TMMA_65520.4	285
ENSMUSG00000017670_Elmo2_TMMA_65521.5	643
ENSMUSG00000017670_Elmo2_TMMA_65522.6	914
ENSMUSG00000017670_Elmo2_TMMA_65523.7	830
ENSMUSG00000017670_Elmo2_TMMA_65524.8	665
ENSMUSG00000017670_Elmo2_TMMA_65525.9	659
ENSMUSG00000017670_Elmo2_TMMA_65526.10	396
ENSMUSG00000017688_Hnf4g_TMMA_107825.1	640
ENSMUSG00000017688_Hnf4g_TMMA_107826.2	933
ENSMUSG00000017688_Hnf4g_TMMA_107827.3	467
ENSMUSG00000017688_Hnf4g_TMMA_107828.4	1114
ENSMUSG00000017688_Hnf4g_TMMA_107829.5	410
ENSMUSG00000017688_Hnf4g_TMMA_107830.6	757
ENSMUSG00000017688_Hnf4g_TMMA_107831.7	546
ENSMUSG00000017688_Hnf4g_TMMA_107832.8	368
ENSMUSG00000017688_Hnf4g_TMMA_107833.9	97
ENSMUSG00000017688_Hnf4g_TMMA_107834.10	506
ENSMUSG00000017721_Pigt_TMMA_1072.1	642
ENSMUSG00000017721_Pigt_TMMA_1073.2	438
ENSMUSG00000017721_Pigt_TMMA_1074.3	221
ENSMUSG00000017721_Pigt_TMMA_1075.4	412
ENSMUSG00000017721_Pigt_TMMA_1076.5	490
ENSMUSG00000017721_Pigt_TMMA_1077.6	587
ENSMUSG00000017721_Pigt_TMMA_1078.7	121
ENSMUSG00000017721_Pigt_TMMA_1079.8	514
ENSMUSG00000017721_Pigt_TMMA_1080.9	920
ENSMUSG00000017721_Pigt_TMMA_1081.10	500
ENSMUSG00000017747_Ghdc_TMMA_60125.1	414
ENSMUSG00000017747_Ghdc_TMMA_60126.2	346
ENSMUSG00000017747_Ghdc_TMMA_60127.3	1110
ENSMUSG00000017747_Ghdc_TMMA_60128.4	846
ENSMUSG00000017747_Ghdc_TMMA_60129.5	464
ENSMUSG00000017747_Ghdc_TMMA_60130.6	574
ENSMUSG00000017747_Ghdc_TMMA_60131.7	408
ENSMUSG00000017747_Ghdc_TMMA_60132.8	378
ENSMUSG00000017747_Ghdc_TMMA_60133.9	208
ENSMUSG00000017747_Ghdc_TMMA_60134.10	1001
ENSMUSG00000017978_Cadps2_TMMA_159070.1	404
ENSMUSG00000017978_Cadps2_TMMA_159071.2	446
ENSMUSG00000017978_Cadps2_TMMA_159072.3	869
ENSMUSG00000017978_Cadps2_TMMA_159073.4	277
ENSMUSG00000017978_Cadps2_TMMA_159074.5	824
ENSMUSG00000017978_Cadps2_TMMA_159075.6	545
ENSMUSG00000017978_Cadps2_TMMA_159076.7	400
ENSMUSG00000017978_Cadps2_TMMA_159077.8	739
ENSMUSG00000017978_Cadps2_TMMA_159078.9	532
ENSMUSG00000017978_Cadps2_TMMA_159079.10	138
ENSMUSG00000018008_Cyth4_TMMA_119771.1	583
ENSMUSG00000018008_Cyth4_TMMA_119772.2	291
ENSMUSG00000018008_Cyth4_TMMA_119773.3	570
ENSMUSG00000018008_Cyth4_TMMA_119774.4	459
ENSMUSG00000018008_Cyth4_TMMA_119775.5	427
ENSMUSG00000018008_Cyth4_TMMA_119776.6	1404
ENSMUSG00000018008_Cyth4_TMMA_119777.7	646
ENSMUSG00000018008_Cyth4_TMMA_119778.8	596
ENSMUSG00000018008_Cyth4_TMMA_119779.9	207
ENSMUSG00000018008_Cyth4_TMMA_119780.10	589
ENSMUSG00000018322_Tomm34_TMMA_130853.1	1135
ENSMUSG00000018322_Tomm34_TMMA_130854.2	1354
ENSMUSG00000018322_Tomm34_TMMA_130855.3	432
ENSMUSG00000018322_Tomm34_TMMA_130856.4	595
ENSMUSG00000018322_Tomm34_TMMA_130857.5	1080
ENSMUSG00000018322_Tomm34_TMMA_130858.6	676
ENSMUSG00000018322_Tomm34_TMMA_130859.7	401
ENSMUSG00000018322_Tomm34_TMMA_130860.8	560
ENSMUSG00000018322_Tomm34_TMMA_130861.9	609
ENSMUSG00000018322_Tomm34_TMMA_130862.10	592
ENSMUSG00000018442_Derl2_TMMA_22762.1	267
ENSMUSG00000018442_Derl2_TMMA_22763.2	440
ENSMUSG00000018442_Derl2_TMMA_22764.3	19
ENSMUSG00000018442_Derl2_TMMA_22765.4	280
ENSMUSG00000018442_Derl2_TMMA_22766.5	378
ENSMUSG00000018442_Derl2_TMMA_22767.6	294
ENSMUSG00000018442_Derl2_TMMA_22768.7	546
ENSMUSG00000018442_Derl2_TMMA_22769.8	229
ENSMUSG00000018442_Derl2_TMMA_22770.9	860
ENSMUSG00000018442_Derl2_TMMA_22771.10	171
ENSMUSG00000018554_Ybx2_TMMA_95920.1	587
ENSMUSG00000018554_Ybx2_TMMA_95921.2	351
ENSMUSG00000018554_Ybx2_TMMA_95922.3	525
ENSMUSG00000018554_Ybx2_TMMA_95923.4	677
ENSMUSG00000018554_Ybx2_TMMA_95924.5	614
ENSMUSG00000018554_Ybx2_TMMA_95925.6	471
ENSMUSG00000018554_Ybx2_TMMA_95926.7	478
ENSMUSG00000018554_Ybx2_TMMA_95927.8	449
ENSMUSG00000018554_Ybx2_TMMA_95928.9	415
ENSMUSG00000018554_Ybx2_TMMA_95929.10	760
ENSMUSG00000018620_Mmp20_TMMA_111790.1	500
ENSMUSG00000018620_Mmp20_TMMA_111791.2	549
ENSMUSG00000018620_Mmp20_TMMA_111792.3	1242
ENSMUSG00000018620_Mmp20_TMMA_111793.4	741
ENSMUSG00000018620_Mmp20_TMMA_111794.5	537
ENSMUSG00000018620_Mmp20_TMMA_111795.6	494
ENSMUSG00000018620_Mmp20_TMMA_111796.7	1135
ENSMUSG00000018620_Mmp20_TMMA_111797.8	661
ENSMUSG00000018620_Mmp20_TMMA_111798.9	360
ENSMUSG00000018620_Mmp20_TMMA_111799.10	384
ENSMUSG00000018661_Cog1_TMMA_221514.1	190
ENSMUSG00000018661_Cog1_TMMA_221515.2	101
ENSMUSG00000018661_Cog1_TMMA_221516.3	181
ENSMUSG00000018661_Cog1_TMMA_221517.4	17
ENSMUSG00000018661_Cog1_TMMA_221518.5	305
ENSMUSG00000018661_Cog1_TMMA_221519.6	143
ENSMUSG00000018661_Cog1_TMMA_221520.7	8
ENSMUSG00000018661_Cog1_TMMA_221521.8	140
ENSMUSG00000018661_Cog1_TMMA_221522.9	169
ENSMUSG00000018661_Cog1_TMMA_221523.10	195
ENSMUSG00000018672_Copz2_TMMA_15244.1	793
ENSMUSG00000018672_Copz2_TMMA_15245.2	682
ENSMUSG00000018672_Copz2_TMMA_15246.3	453
ENSMUSG00000018672_Copz2_TMMA_15247.4	375
ENSMUSG00000018672_Copz2_TMMA_15248.5	295
ENSMUSG00000018672_Copz2_TMMA_15249.6	867
ENSMUSG00000018672_Copz2_TMMA_15250.7	567
ENSMUSG00000018672_Copz2_TMMA_15251.8	554
ENSMUSG00000018672_Copz2_TMMA_15252.9	882
ENSMUSG00000018672_Copz2_TMMA_15253.10	307
ENSMUSG00000018677_Slc25a39_TMMA_77999.1	298
[truncated: 8,919 more rows]
