# Supplementary material for: Genome-scale CRISPR screening reveals that C3aR signaling is critical for rapid capture of fungi by macrophages
Source: PLoS Pathog. 2022 Sep 29;18(9):e1010237. doi: 10.1371/journal.ppat.1010237 (PMC9578593; doi:10.1371/journal.ppat.1010237)
Supplement: S1 Data — A ZIP archive of tables in CSV format giving counts for each sgRNA. File names indicate sub-library and experimental sample. (ZIP) [file ppat.1010237.s023.zip › DIR_MAIN/20180727_AC_ACOCB_T0_counts.csv]

0None_none_ACOCA_227963.4501	6
0None_none_ACOCA_227963.4503	2
0None_none_ACOCA_227963.4743	6
0None_none_ACOCA_227963.4794	3
0None_none_ACOCA_227963.4831	7
0None_none_ACOCB_227963.4876	629
0None_none_ACOCB_227963.4877	80
0None_none_ACOCB_227963.4878	544
0None_none_ACOCB_227963.4879	458
0None_none_ACOCB_227963.4880	857
0None_none_ACOCB_227963.4881	683
0None_none_ACOCB_227963.4882	303
0None_none_ACOCB_227963.4883	555
0None_none_ACOCB_227963.4884	609
0None_none_ACOCB_227963.4885	366
0None_none_ACOCB_227963.4886	499
0None_none_ACOCB_227963.4887	431
0None_none_ACOCB_227963.4888	508
0None_none_ACOCB_227963.4889	84
0None_none_ACOCB_227963.4890	719
0None_none_ACOCB_227963.4891	567
0None_none_ACOCB_227963.4892	717
0None_none_ACOCB_227963.4893	1070
0None_none_ACOCB_227963.4894	602
0None_none_ACOCB_227963.4895	351
0None_none_ACOCB_227963.4896	274
0None_none_ACOCB_227963.4897	481
0None_none_ACOCB_227963.4898	84
0None_none_ACOCB_227963.4899	86
0None_none_ACOCB_227963.4900	966
0None_none_ACOCB_227963.4901	563
0None_none_ACOCB_227963.4902	530
0None_none_ACOCB_227963.4903	268
0None_none_ACOCB_227963.4904	600
0None_none_ACOCB_227963.4905	1128
0None_none_ACOCB_227963.4906	870
0None_none_ACOCB_227963.4907	529
0None_none_ACOCB_227963.4908	581
0None_none_ACOCB_227963.4909	930
0None_none_ACOCB_227963.4910	749
0None_none_ACOCB_227963.4911	504
0None_none_ACOCB_227963.4912	620
0None_none_ACOCB_227963.4913	639
0None_none_ACOCB_227963.4914	465
0None_none_ACOCB_227963.4915	728
0None_none_ACOCB_227963.4916	392
0None_none_ACOCB_227963.4917	154
0None_none_ACOCB_227963.4918	815
0None_none_ACOCB_227963.4919	451
0None_none_ACOCB_227963.4920	626
0None_none_ACOCB_227963.4921	596
0None_none_ACOCB_227963.4922	429
0None_none_ACOCB_227963.4923	434
0None_none_ACOCB_227963.4924	528
0None_none_ACOCB_227963.4925	661
0None_none_ACOCB_227963.4926	548
0None_none_ACOCB_227963.4927	601
0None_none_ACOCB_227963.4928	207
0None_none_ACOCB_227963.4929	779
0None_none_ACOCB_227963.4930	389
0None_none_ACOCB_227963.4931	208
0None_none_ACOCB_227963.4932	464
0None_none_ACOCB_227963.4933	605
0None_none_ACOCB_227963.4934	84
0None_none_ACOCB_227963.4935	674
0None_none_ACOCB_227963.4936	476
0None_none_ACOCB_227963.4937	719
0None_none_ACOCB_227963.4938	277
0None_none_ACOCB_227963.4939	529
0None_none_ACOCB_227963.4940	993
0None_none_ACOCB_227963.4941	160
0None_none_ACOCB_227963.4942	429
0None_none_ACOCB_227963.4943	896
0None_none_ACOCB_227963.4944	408
0None_none_ACOCB_227963.4945	279
0None_none_ACOCB_227963.4946	455
0None_none_ACOCB_227963.4947	225
0None_none_ACOCB_227963.4948	367
0None_none_ACOCB_227963.4949	641
0None_none_ACOCB_227963.4950	284
0None_none_ACOCB_227963.4951	412
0None_none_ACOCB_227963.4952	509
0None_none_ACOCB_227963.4953	421
0None_none_ACOCB_227963.4954	394
0None_none_ACOCB_227963.4955	416
0None_none_ACOCB_227963.4956	563
0None_none_ACOCB_227963.4957	893
0None_none_ACOCB_227963.4958	612
0None_none_ACOCB_227963.4959	826
0None_none_ACOCB_227963.4960	604
0None_none_ACOCB_227963.4961	543
0None_none_ACOCB_227963.4962	251
0None_none_ACOCB_227963.4963	448
0None_none_ACOCB_227963.4964	595
0None_none_ACOCB_227963.4965	571
0None_none_ACOCB_227963.4966	403
0None_none_ACOCB_227963.4967	378
0None_none_ACOCB_227963.4968	347
0None_none_ACOCB_227963.4969	591
0None_none_ACOCB_227963.4970	812
0None_none_ACOCB_227963.4971	583
0None_none_ACOCB_227963.4972	187
0None_none_ACOCB_227963.4973	748
0None_none_ACOCB_227963.4974	651
0None_none_ACOCB_227963.4975	385
0None_none_ACOCB_227963.4976	635
0None_none_ACOCB_227963.4977	767
0None_none_ACOCB_227963.4978	573
0None_none_ACOCB_227963.4979	659
0None_none_ACOCB_227963.4980	287
0None_none_ACOCB_227963.4981	406
0None_none_ACOCB_227963.4982	502
0None_none_ACOCB_227963.4983	453
0None_none_ACOCB_227963.4984	564
0None_none_ACOCB_227963.4985	696
0None_none_ACOCB_227963.4986	435
0None_none_ACOCB_227963.4987	731
0None_none_ACOCB_227963.4988	690
0None_none_ACOCB_227963.4989	192
0None_none_ACOCB_227963.4990	215
0None_none_ACOCB_227963.4991	757
0None_none_ACOCB_227963.4992	382
0None_none_ACOCB_227963.4993	312
0None_none_ACOCB_227963.4994	633
0None_none_ACOCB_227963.4995	261
0None_none_ACOCB_227963.4996	720
0None_none_ACOCB_227963.4997	407
0None_none_ACOCB_227963.4998	531
0None_none_ACOCB_227963.4999	782
0None_none_ACOCB_227963.5000	603
0None_none_ACOCB_227963.5001	401
0None_none_ACOCB_227963.5002	488
0None_none_ACOCB_227963.5003	540
0None_none_ACOCB_227963.5004	725
0None_none_ACOCB_227963.5005	815
0None_none_ACOCB_227963.5006	275
0None_none_ACOCB_227963.5007	463
0None_none_ACOCB_227963.5008	482
0None_none_ACOCB_227963.5009	391
0None_none_ACOCB_227963.5010	313
0None_none_ACOCB_227963.5011	439
0None_none_ACOCB_227963.5012	266
0None_none_ACOCB_227963.5013	706
0None_none_ACOCB_227963.5014	563
0None_none_ACOCB_227963.5015	469
0None_none_ACOCB_227963.5016	509
0None_none_ACOCB_227963.5017	798
0None_none_ACOCB_227963.5018	536
0None_none_ACOCB_227963.5019	424
0None_none_ACOCB_227963.5020	523
0None_none_ACOCB_227963.5021	635
0None_none_ACOCB_227963.5022	899
0None_none_ACOCB_227963.5023	577
0None_none_ACOCB_227963.5024	513
0None_none_ACOCB_227963.5025	526
0None_none_ACOCB_227963.5026	1113
0None_none_ACOCB_227963.5027	381
0None_none_ACOCB_227963.5028	285
0None_none_ACOCB_227963.5029	465
0None_none_ACOCB_227963.5030	474
0None_none_ACOCB_227963.5031	209
0None_none_ACOCB_227963.5032	269
0None_none_ACOCB_227963.5033	191
0None_none_ACOCB_227963.5034	622
0None_none_ACOCB_227963.5035	499
0None_none_ACOCB_227963.5036	508
0None_none_ACOCB_227963.5037	385
0None_none_ACOCB_227963.5038	378
0None_none_ACOCB_227963.5039	633
0None_none_ACOCB_227963.5040	279
0None_none_ACOCB_227963.5041	742
0None_none_ACOCB_227963.5042	636
0None_none_ACOCB_227963.5043	349
0None_none_ACOCB_227963.5044	923
0None_none_ACOCB_227963.5045	409
0None_none_ACOCB_227963.5046	62
0None_none_ACOCB_227963.5047	72
0None_none_ACOCB_227963.5048	741
0None_none_ACOCB_227963.5049	652
0None_none_ACOCB_227963.5050	546
0None_none_ACOCB_227963.5051	242
0None_none_ACOCB_227963.5052	647
0None_none_ACOCB_227963.5053	478
0None_none_ACOCB_227963.5054	394
0None_none_ACOCB_227963.5055	78
0None_none_ACOCB_227963.5056	285
0None_none_ACOCB_227963.5057	593
0None_none_ACOCB_227963.5058	678
0None_none_ACOCB_227963.5059	113
0None_none_ACOCB_227963.5060	720
0None_none_ACOCB_227963.5061	938
0None_none_ACOCB_227963.5062	437
0None_none_ACOCB_227963.5063	236
0None_none_ACOCB_227963.5064	365
0None_none_ACOCB_227963.5065	829
0None_none_ACOCB_227963.5066	458
0None_none_ACOCB_227963.5067	954
0None_none_ACOCB_227963.5068	736
0None_none_ACOCB_227963.5069	739
0None_none_ACOCB_227963.5070	451
0None_none_ACOCB_227963.5071	254
0None_none_ACOCB_227963.5072	829
0None_none_ACOCB_227963.5073	473
0None_none_ACOCB_227963.5074	325
0None_none_ACOCB_227963.5075	305
0None_none_ACOCB_227963.5076	566
0None_none_ACOCB_227963.5077	472
0None_none_ACOCB_227963.5078	368
0None_none_ACOCB_227963.5079	242
0None_none_ACOCB_227963.5080	349
0None_none_ACOCB_227963.5081	1025
0None_none_ACOCB_227963.5082	877
0None_none_ACOCB_227963.5083	523
0None_none_ACOCB_227963.5084	482
0None_none_ACOCB_227963.5085	289
0None_none_ACOCB_227963.5086	212
0None_none_ACOCB_227963.5087	421
0None_none_ACOCB_227963.5088	755
0None_none_ACOCB_227963.5089	751
0None_none_ACOCB_227963.5090	760
0None_none_ACOCB_227963.5091	603
0None_none_ACOCB_227963.5092	722
0None_none_ACOCB_227963.5093	485
0None_none_ACOCB_227963.5094	423
0None_none_ACOCB_227963.5095	562
0None_none_ACOCB_227963.5096	570
0None_none_ACOCB_227963.5097	393
0None_none_ACOCB_227963.5098	317
0None_none_ACOCB_227963.5099	517
0None_none_ACOCB_227963.5100	789
0None_none_ACOCB_227963.5101	577
0None_none_ACOCB_227963.5102	401
0None_none_ACOCB_227963.5103	778
0None_none_ACOCB_227963.5104	592
0None_none_ACOCB_227963.5105	399
0None_none_ACOCB_227963.5106	425
0None_none_ACOCB_227963.5107	676
0None_none_ACOCB_227963.5108	470
0None_none_ACOCB_227963.5109	970
0None_none_ACOCB_227963.5110	440
0None_none_ACOCB_227963.5111	579
0None_none_ACOCB_227963.5112	700
0None_none_ACOCB_227963.5113	409
0None_none_ACOCB_227963.5114	1149
0None_none_ACOCB_227963.5115	380
0None_none_ACOCB_227963.5116	633
0None_none_ACOCB_227963.5117	186
0None_none_ACOCB_227963.5118	654
0None_none_ACOCB_227963.5119	455
0None_none_ACOCB_227963.5120	241
0None_none_ACOCB_227963.5121	917
0None_none_ACOCB_227963.5122	501
0None_none_ACOCB_227963.5123	488
0None_none_ACOCB_227963.5124	614
0None_none_ACOCB_227963.5125	569
0None_none_ACOCB_227963.5126	214
0None_none_ACOCB_227963.5127	718
0None_none_ACOCB_227963.5128	558
0None_none_ACOCB_227963.5129	790
0None_none_ACOCB_227963.5130	790
0None_none_ACOCB_227963.5131	374
0None_none_ACOCB_227963.5132	631
0None_none_ACOCB_227963.5133	477
0None_none_ACOCB_227963.5134	259
0None_none_ACOCB_227963.5135	319
0None_none_ACOCB_227963.5136	641
0None_none_ACOCB_227963.5137	802
0None_none_ACOCB_227963.5138	583
0None_none_ACOCB_227963.5139	380
0None_none_ACOCB_227963.5140	302
0None_none_ACOCB_227963.5141	482
0None_none_ACOCB_227963.5142	525
0None_none_ACOCB_227963.5143	541
0None_none_ACOCB_227963.5144	779
0None_none_ACOCB_227963.5145	414
0None_none_ACOCB_227963.5146	881
0None_none_ACOCB_227963.5147	734
0None_none_ACOCB_227963.5148	259
0None_none_ACOCB_227963.5149	430
0None_none_ACOCB_227963.5150	389
0None_none_ACOCB_227963.5151	365
0None_none_ACOCB_227963.5152	857
0None_none_ACOCB_227963.5153	318
0None_none_ACOCB_227963.5154	297
0None_none_ACOCB_227963.5155	1018
0None_none_ACOCB_227963.5156	493
0None_none_ACOCB_227963.5157	601
0None_none_ACOCB_227963.5158	661
0None_none_ACOCB_227963.5159	179
0None_none_ACOCB_227963.5160	248
0None_none_ACOCB_227963.5161	822
0None_none_ACOCB_227963.5162	558
0None_none_ACOCB_227963.5163	607
0None_none_ACOCB_227963.5164	608
0None_none_ACOCB_227963.5165	870
0None_none_ACOCB_227963.5166	630
0None_none_ACOCB_227963.5167	648
0None_none_ACOCB_227963.5168	318
0None_none_ACOCB_227963.5169	491
0None_none_ACOCB_227963.5170	308
0None_none_ACOCB_227963.5171	635
0None_none_ACOCB_227963.5172	329
0None_none_ACOCB_227963.5173	749
0None_none_ACOCB_227963.5174	804
0None_none_ACOCB_227963.5175	408
0None_none_ACOCB_227963.5176	270
0None_none_ACOCB_227963.5177	850
0None_none_ACOCB_227963.5178	580
0None_none_ACOCB_227963.5179	319
0None_none_ACOCB_227963.5180	899
0None_none_ACOCB_227963.5181	422
0None_none_ACOCB_227963.5182	385
0None_none_ACOCB_227963.5183	379
0None_none_ACOCB_227963.5184	343
0None_none_ACOCB_227963.5185	685
0None_none_ACOCB_227963.5186	345
0None_none_ACOCB_227963.5187	487
0None_none_ACOCB_227963.5188	168
0None_none_ACOCB_227963.5189	487
0None_none_ACOCB_227963.5190	321
0None_none_ACOCB_227963.5191	572
0None_none_ACOCB_227963.5192	499
0None_none_ACOCB_227963.5193	625
0None_none_ACOCB_227963.5194	498
0None_none_ACOCB_227963.5195	572
0None_none_ACOCB_227963.5196	1125
0None_none_ACOCB_227963.5197	398
0None_none_ACOCB_227963.5198	624
0None_none_ACOCB_227963.5199	473
0None_none_ACOCB_227963.5200	589
0None_none_ACOCB_227963.5201	486
0None_none_ACOCB_227963.5202	745
0None_none_ACOCB_227963.5203	764
0None_none_ACOCB_227963.5204	486
0None_none_ACOCB_227963.5205	257
0None_none_ACOCB_227963.5206	867
0None_none_ACOCB_227963.5207	484
0None_none_ACOCB_227963.5208	291
0None_none_ACOCB_227963.5209	465
0None_none_ACOCB_227963.5210	726
0None_none_ACOCB_227963.5211	629
0None_none_ACOCB_227963.5212	12
0None_none_ACOCB_227963.5213	573
0None_none_ACOCB_227963.5214	426
0None_none_ACOCB_227963.5215	361
0None_none_ACOCB_227963.5216	356
0None_none_ACOCB_227963.5217	593
0None_none_ACOCB_227963.5218	646
0None_none_ACOCB_227963.5219	740
0None_none_ACOCB_227963.5220	352
0None_none_ACOCB_227963.5221	412
0None_none_ACOCB_227963.5222	408
0None_none_ACOCB_227963.5223	558
0None_none_ACOCB_227963.5224	658
0None_none_ACOCB_227963.5225	568
0None_none_ACOCB_227963.5226	614
0None_none_ACOCB_227963.5227	432
0None_none_ACOCB_227963.5228	488
0None_none_ACOCB_227963.5229	586
0None_none_ACOCB_227963.5230	625
0None_none_ACOCB_227963.5231	784
0None_none_ACOCB_227963.5232	278
0None_none_ACOCB_227963.5233	783
0None_none_ACOCB_227963.5234	325
0None_none_ACOCB_227963.5235	744
0None_none_ACOCB_227963.5236	177
0None_none_ACOCB_227963.5237	438
0None_none_ACOCB_227963.5238	670
0None_none_ACOCB_227963.5239	269
0None_none_ACOCB_227963.5240	547
0None_none_ACOCB_227963.5241	735
0None_none_ACOCB_227963.5242	425
0None_none_ACOCB_227963.5243	379
0None_none_ACOCB_227963.5244	723
0None_none_ACOCB_227963.5245	418
0None_none_ACOCB_227963.5246	392
0None_none_ACOCB_227963.5247	613
0None_none_ACOCB_227963.5248	572
0None_none_ACOCB_227963.5249	525
0None_none_ACOCB_227963.5250	166
0None_none_DTKPA_227963.6897	6
0None_none_DTKPA_227963.6913	5
0None_none_DTKPA_227963.6930	4
0None_none_DTKPA_227963.6952	4
0None_none_DTKPA_227963.6957	1
0None_none_DTKPA_227963.7076	5
0None_none_DTKPB_227963.7244	5
0None_none_DTKPB_227963.7248	2
0None_none_DTKPB_227963.7384	2
0None_none_DTKPB_227963.7472	1
0None_none_GEA_227963.3408	3
0None_none_GEA_227963.3562	5
0None_none_GEA_227963.3610	5
0None_none_GEA_227963.3741	10
0None_none_GEB_227963.3914	7
0None_none_GEB_227963.3920	2
0None_none_GEB_227963.3995	12
0None_none_GEB_227963.4059	6
0None_none_GEB_227963.4110	4
0None_none_MPA_227963.4150	12
0None_none_MPA_227963.4172	7
0None_none_MPA_227963.4180	2
0None_none_MPA_227963.4198	2
0None_none_MPA_227963.4265	5
0None_none_MPA_227963.4301	4
0None_none_MPA_227963.4329	2
0None_none_MPA_227963.4395	5
0None_none_MPA_227963.4422	4
0None_none_MU1A_227963.1991	6
0None_none_MU1A_227963.2179	1
0None_none_MU1A_227963.2186	2
0None_none_MU1B_227963.1099	3
0None_none_MU1B_227963.908	8
0None_none_MU2A_227963.2273	8
0None_none_MU2A_227963.2277	4
0None_none_MU2A_227963.2401	9
0None_none_MU2A_227963.2407	9
0None_none_MU2A_227963.2443	8
0None_none_MU2A_227963.2538	2
0None_none_MU2B_227963.218	1
0None_none_SPA_227963.5409	1
0None_none_SPA_227963.5414	4
0None_none_SPA_227963.5422	3
0None_none_SPA_227963.5427	9
0None_none_SPA_227963.5441	1
0None_none_SPA_227963.5503	3
0None_none_SPA_227963.5506	3
0None_none_SPA_227963.5596	1
0None_none_SPA_227963.5610	8
0None_none_SPB_227963.6085	2
0None_none_SPB_227963.6095	1
0None_none_TMMA_227963.2874	4
0None_none_TMMA_227963.2879	3
0None_none_TMMB_227963.3173	1
0None_none_TMMB_227963.3188	5
0None_none_TMMB_227963.3189	1
0None_none_TMMB_227963.3199	1
0None_none_TMMB_227963.3218	1
0None_none_TMMB_227963.3236	1
0None_none_TMMB_227963.3238	3
0None_none_U1A_227963.6377	5
0None_none_U1A_227963.6395	1
0None_none_U1A_227963.6475	3
0None_none_U1A_227963.6482	4
0None_none_U1A_227963.6490	3
0None_none_U1A_227963.6513	1
0None_none_U1A_227963.6551	2
0None_none_U1A_227963.6570	8
0None_none_U1A_227963.6597	2
0None_none_U1A_227963.6605	1
0None_none_U1A_227963.6633	4
0None_none_U1A_227963.6637	5
0None_none_U1A_227963.6652	8
0None_none_U1A_227963.6675	7
0None_none_U1A_227963.6681	4
0None_none_U1A_227963.6743	2
0None_none_U1B_227963.377	3
0None_none_U1B_227963.407	4
0None_none_U1B_227963.418	2
0None_none_U1B_227963.422	23
0None_none_U1B_227963.445	4
0None_none_U1B_227963.447	7
0None_none_U1B_227963.449	4
0None_none_U1B_227963.450	4
0None_none_U1B_227963.451	1
0None_none_U1B_227963.453	3
0None_none_U1B_227963.455	6
0None_none_U1B_227963.457	7
0None_none_U1B_227963.468	3
0None_none_U1B_227963.474	4
0None_none_U1B_227963.480	1
0None_none_U1B_227963.488	5
0None_none_U1B_227963.492	2
0None_none_U1B_227963.493	2
0None_none_U1B_227963.504	2
0None_none_U1B_227963.515	8
0None_none_U1B_227963.519	5
0None_none_U1B_227963.522	4
0None_none_U1B_227963.528	1
0None_none_U1B_227963.553	4
0None_none_U1B_227963.556	15
0None_none_U1B_227963.580	1
0None_none_U1B_227963.604	3
0None_none_U1B_227963.605	1
0None_none_U1B_227963.610	4
0None_none_U1B_227963.624	2
0None_none_U1B_227963.626	6
0None_none_U1B_227963.632	4
0None_none_U1B_227963.635	2
0None_none_U1B_227963.642	6
0None_none_U1B_227963.645	9
0None_none_U1B_227963.647	4
0None_none_U1B_227963.649	2
0None_none_U1B_227963.655	2
0None_none_U1B_227963.674	3
0None_none_U1B_227963.697	4
0None_none_U1B_227963.703	2
0None_none_U1B_227963.706	6
0None_none_U1B_227963.709	2
0None_none_U1B_227963.718	5
0None_none_U1B_227963.728	5
0None_none_U1B_227963.737	3
0None_none_U1B_227963.740	2
0None_none_U2A_227963.1793	10
0None_none_U2A_227963.1849	5
0None_none_U2A_227963.1859	8
0None_none_U2B_227963.1170	1
0None_none_U2B_227963.1180	7
0None_none_U2B_227963.1258	3
0None_none_U2B_227963.1277	2
0None_none_U2B_227963.1446	2
0Safe_safe_ACOCA_227963.4512	1
0Safe_safe_ACOCA_227963.4656	1
0Safe_safe_ACOCA_227963.4706	5
0Safe_safe_ACOCA_227963.4748	1
0Safe_safe_ACOCB_227963.4876	395
0Safe_safe_ACOCB_227963.4877	266
0Safe_safe_ACOCB_227963.4878	377
0Safe_safe_ACOCB_227963.4879	132
0Safe_safe_ACOCB_227963.4880	317
0Safe_safe_ACOCB_227963.4881	403
0Safe_safe_ACOCB_227963.4882	246
0Safe_safe_ACOCB_227963.4883	235
0Safe_safe_ACOCB_227963.4884	138
0Safe_safe_ACOCB_227963.4885	155
0Safe_safe_ACOCB_227963.4886	200
0Safe_safe_ACOCB_227963.4887	100
0Safe_safe_ACOCB_227963.4888	235
0Safe_safe_ACOCB_227963.4889	364
0Safe_safe_ACOCB_227963.4890	30
0Safe_safe_ACOCB_227963.4891	195
0Safe_safe_ACOCB_227963.4892	317
0Safe_safe_ACOCB_227963.4893	234
0Safe_safe_ACOCB_227963.4894	287
0Safe_safe_ACOCB_227963.4895	403
0Safe_safe_ACOCB_227963.4896	140
0Safe_safe_ACOCB_227963.4897	225
0Safe_safe_ACOCB_227963.4898	283
0Safe_safe_ACOCB_227963.4899	316
0Safe_safe_ACOCB_227963.4900	333
0Safe_safe_ACOCB_227963.4901	594
0Safe_safe_ACOCB_227963.4902	323
0Safe_safe_ACOCB_227963.4903	366
0Safe_safe_ACOCB_227963.4904	128
0Safe_safe_ACOCB_227963.4905	882
0Safe_safe_ACOCB_227963.4906	275
0Safe_safe_ACOCB_227963.4907	452
0Safe_safe_ACOCB_227963.4908	421
0Safe_safe_ACOCB_227963.4909	305
0Safe_safe_ACOCB_227963.4910	55
0Safe_safe_ACOCB_227963.4911	230
0Safe_safe_ACOCB_227963.4912	204
0Safe_safe_ACOCB_227963.4913	622
0Safe_safe_ACOCB_227963.4914	213
0Safe_safe_ACOCB_227963.4915	564
0Safe_safe_ACOCB_227963.4916	434
0Safe_safe_ACOCB_227963.4917	186
0Safe_safe_ACOCB_227963.4918	77
0Safe_safe_ACOCB_227963.4919	281
0Safe_safe_ACOCB_227963.4920	305
0Safe_safe_ACOCB_227963.4921	290
0Safe_safe_ACOCB_227963.4922	400
0Safe_safe_ACOCB_227963.4923	375
0Safe_safe_ACOCB_227963.4924	379
0Safe_safe_ACOCB_227963.4925	365
0Safe_safe_ACOCB_227963.4926	240
0Safe_safe_ACOCB_227963.4927	231
0Safe_safe_ACOCB_227963.4928	361
0Safe_safe_ACOCB_227963.4929	209
0Safe_safe_ACOCB_227963.4930	208
0Safe_safe_ACOCB_227963.4931	300
0Safe_safe_ACOCB_227963.4932	646
0Safe_safe_ACOCB_227963.4933	202
0Safe_safe_ACOCB_227963.4934	293
0Safe_safe_ACOCB_227963.4935	196
0Safe_safe_ACOCB_227963.4936	254
0Safe_safe_ACOCB_227963.4937	328
0Safe_safe_ACOCB_227963.4938	174
0Safe_safe_ACOCB_227963.4939	89
0Safe_safe_ACOCB_227963.4940	151
0Safe_safe_ACOCB_227963.4941	315
0Safe_safe_ACOCB_227963.4942	129
0Safe_safe_ACOCB_227963.4943	356
0Safe_safe_ACOCB_227963.4944	213
0Safe_safe_ACOCB_227963.4945	219
0Safe_safe_ACOCB_227963.4946	187
0Safe_safe_ACOCB_227963.4947	268
0Safe_safe_ACOCB_227963.4948	264
0Safe_safe_ACOCB_227963.4949	161
0Safe_safe_ACOCB_227963.4950	266
0Safe_safe_ACOCB_227963.4951	302
0Safe_safe_ACOCB_227963.4952	467
0Safe_safe_ACOCB_227963.4953	410
0Safe_safe_ACOCB_227963.4954	474
0Safe_safe_ACOCB_227963.4955	295
0Safe_safe_ACOCB_227963.4956	395
0Safe_safe_ACOCB_227963.4957	302
0Safe_safe_ACOCB_227963.4958	114
0Safe_safe_ACOCB_227963.4959	164
0Safe_safe_ACOCB_227963.4960	388
0Safe_safe_ACOCB_227963.4961	208
0Safe_safe_ACOCB_227963.4962	447
0Safe_safe_ACOCB_227963.4963	315
0Safe_safe_ACOCB_227963.4964	101
0Safe_safe_ACOCB_227963.4965	294
0Safe_safe_ACOCB_227963.4966	332
0Safe_safe_ACOCB_227963.4967	391
0Safe_safe_ACOCB_227963.4968	283
0Safe_safe_ACOCB_227963.4969	71
0Safe_safe_ACOCB_227963.4970	420
0Safe_safe_ACOCB_227963.4971	294
0Safe_safe_ACOCB_227963.4972	181
0Safe_safe_ACOCB_227963.4973	203
0Safe_safe_ACOCB_227963.4974	193
0Safe_safe_ACOCB_227963.4975	141
0Safe_safe_ACOCB_227963.4976	239
0Safe_safe_ACOCB_227963.4977	432
0Safe_safe_ACOCB_227963.4978	151
0Safe_safe_ACOCB_227963.4979	403
0Safe_safe_ACOCB_227963.4980	271
0Safe_safe_ACOCB_227963.4981	423
0Safe_safe_ACOCB_227963.4982	475
0Safe_safe_ACOCB_227963.4983	249
0Safe_safe_ACOCB_227963.4984	69
0Safe_safe_ACOCB_227963.4985	255
0Safe_safe_ACOCB_227963.4986	171
0Safe_safe_ACOCB_227963.4987	359
0Safe_safe_ACOCB_227963.4988	476
0Safe_safe_ACOCB_227963.4989	330
0Safe_safe_ACOCB_227963.4990	229
0Safe_safe_ACOCB_227963.4991	193
0Safe_safe_ACOCB_227963.4992	144
0Safe_safe_ACOCB_227963.4993	609
0Safe_safe_ACOCB_227963.4994	256
0Safe_safe_ACOCB_227963.4995	282
0Safe_safe_ACOCB_227963.4996	133
0Safe_safe_ACOCB_227963.4997	359
0Safe_safe_ACOCB_227963.4998	695
0Safe_safe_ACOCB_227963.4999	254
0Safe_safe_ACOCB_227963.5000	300
0Safe_safe_ACOCB_227963.5001	166
0Safe_safe_ACOCB_227963.5002	361
0Safe_safe_ACOCB_227963.5003	403
0Safe_safe_ACOCB_227963.5004	200
0Safe_safe_ACOCB_227963.5005	258
0Safe_safe_ACOCB_227963.5006	380
0Safe_safe_ACOCB_227963.5007	167
0Safe_safe_ACOCB_227963.5008	166
0Safe_safe_ACOCB_227963.5009	264
0Safe_safe_ACOCB_227963.5010	252
0Safe_safe_ACOCB_227963.5011	581
0Safe_safe_ACOCB_227963.5012	505
0Safe_safe_ACOCB_227963.5013	156
0Safe_safe_ACOCB_227963.5014	219
0Safe_safe_ACOCB_227963.5015	301
0Safe_safe_ACOCB_227963.5016	298
0Safe_safe_ACOCB_227963.5017	308
0Safe_safe_ACOCB_227963.5018	502
0Safe_safe_ACOCB_227963.5019	135
0Safe_safe_ACOCB_227963.5020	127
0Safe_safe_ACOCB_227963.5021	101
0Safe_safe_ACOCB_227963.5022	123
0Safe_safe_ACOCB_227963.5023	481
0Safe_safe_ACOCB_227963.5024	306
0Safe_safe_ACOCB_227963.5025	121
0Safe_safe_ACOCB_227963.5026	453
0Safe_safe_ACOCB_227963.5027	372
0Safe_safe_ACOCB_227963.5028	79
0Safe_safe_ACOCB_227963.5029	245
0Safe_safe_ACOCB_227963.5030	208
0Safe_safe_ACOCB_227963.5031	261
0Safe_safe_ACOCB_227963.5032	209
0Safe_safe_ACOCB_227963.5033	316
0Safe_safe_ACOCB_227963.5034	132
0Safe_safe_ACOCB_227963.5035	265
0Safe_safe_ACOCB_227963.5036	313
0Safe_safe_ACOCB_227963.5037	345
0Safe_safe_ACOCB_227963.5038	326
0Safe_safe_ACOCB_227963.5039	253
0Safe_safe_ACOCB_227963.5040	216
0Safe_safe_ACOCB_227963.5041	277
0Safe_safe_ACOCB_227963.5042	401
0Safe_safe_ACOCB_227963.5043	273
0Safe_safe_ACOCB_227963.5044	155
0Safe_safe_ACOCB_227963.5045	126
0Safe_safe_ACOCB_227963.5046	289
0Safe_safe_ACOCB_227963.5047	76
0Safe_safe_ACOCB_227963.5048	772
0Safe_safe_ACOCB_227963.5049	400
0Safe_safe_ACOCB_227963.5050	284
0Safe_safe_ACOCB_227963.5051	528
0Safe_safe_ACOCB_227963.5052	116
0Safe_safe_ACOCB_227963.5053	337
0Safe_safe_ACOCB_227963.5054	287
0Safe_safe_ACOCB_227963.5055	263
0Safe_safe_ACOCB_227963.5056	369
0Safe_safe_ACOCB_227963.5057	723
0Safe_safe_ACOCB_227963.5058	408
0Safe_safe_ACOCB_227963.5059	200
0Safe_safe_ACOCB_227963.5060	37
0Safe_safe_ACOCB_227963.5061	422
0Safe_safe_ACOCB_227963.5062	240
0Safe_safe_ACOCB_227963.5063	195
0Safe_safe_ACOCB_227963.5064	332
0Safe_safe_ACOCB_227963.5065	346
0Safe_safe_ACOCB_227963.5066	251
0Safe_safe_ACOCB_227963.5067	51
0Safe_safe_ACOCB_227963.5068	172
0Safe_safe_ACOCB_227963.5069	129
0Safe_safe_ACOCB_227963.5070	170
0Safe_safe_ACOCB_227963.5071	297
0Safe_safe_ACOCB_227963.5072	159
0Safe_safe_ACOCB_227963.5073	296
0Safe_safe_ACOCB_227963.5074	277
0Safe_safe_ACOCB_227963.5075	309
0Safe_safe_ACOCB_227963.5076	495
0Safe_safe_ACOCB_227963.5077	437
0Safe_safe_ACOCB_227963.5078	246
0Safe_safe_ACOCB_227963.5079	409
0Safe_safe_ACOCB_227963.5080	218
0Safe_safe_ACOCB_227963.5081	257
0Safe_safe_ACOCB_227963.5082	213
0Safe_safe_ACOCB_227963.5083	412
0Safe_safe_ACOCB_227963.5084	259
0Safe_safe_ACOCB_227963.5085	319
0Safe_safe_ACOCB_227963.5086	278
0Safe_safe_ACOCB_227963.5087	188
0Safe_safe_ACOCB_227963.5088	515
0Safe_safe_ACOCB_227963.5089	200
0Safe_safe_ACOCB_227963.5090	200
0Safe_safe_ACOCB_227963.5091	126
0Safe_safe_ACOCB_227963.5092	339
0Safe_safe_ACOCB_227963.5093	329
0Safe_safe_ACOCB_227963.5094	147
0Safe_safe_ACOCB_227963.5095	115
0Safe_safe_ACOCB_227963.5096	498
0Safe_safe_ACOCB_227963.5097	81
0Safe_safe_ACOCB_227963.5098	391
0Safe_safe_ACOCB_227963.5099	583
0Safe_safe_ACOCB_227963.5100	448
0Safe_safe_ACOCB_227963.5101	172
0Safe_safe_ACOCB_227963.5102	49
0Safe_safe_ACOCB_227963.5103	324
0Safe_safe_ACOCB_227963.5104	382
0Safe_safe_ACOCB_227963.5105	101
0Safe_safe_ACOCB_227963.5106	454
0Safe_safe_ACOCB_227963.5107	231
0Safe_safe_ACOCB_227963.5108	92
0Safe_safe_ACOCB_227963.5109	193
0Safe_safe_ACOCB_227963.5110	324
0Safe_safe_ACOCB_227963.5111	138
0Safe_safe_ACOCB_227963.5112	397
0Safe_safe_ACOCB_227963.5113	134
0Safe_safe_ACOCB_227963.5114	158
0Safe_safe_ACOCB_227963.5115	290
0Safe_safe_ACOCB_227963.5116	209
0Safe_safe_ACOCB_227963.5117	124
0Safe_safe_ACOCB_227963.5118	210
0Safe_safe_ACOCB_227963.5119	401
0Safe_safe_ACOCB_227963.5120	212
0Safe_safe_ACOCB_227963.5121	294
0Safe_safe_ACOCB_227963.5122	209
0Safe_safe_ACOCB_227963.5123	325
0Safe_safe_ACOCB_227963.5124	247
0Safe_safe_ACOCB_227963.5125	124
0Safe_safe_ACOCB_227963.5126	496
0Safe_safe_ACOCB_227963.5127	273
0Safe_safe_ACOCB_227963.5128	409
0Safe_safe_ACOCB_227963.5129	249
0Safe_safe_ACOCB_227963.5130	136
0Safe_safe_ACOCB_227963.5131	456
0Safe_safe_ACOCB_227963.5132	8
0Safe_safe_ACOCB_227963.5133	499
0Safe_safe_ACOCB_227963.5134	186
0Safe_safe_ACOCB_227963.5135	285
0Safe_safe_ACOCB_227963.5136	318
0Safe_safe_ACOCB_227963.5137	265
0Safe_safe_ACOCB_227963.5138	370
0Safe_safe_ACOCB_227963.5139	170
0Safe_safe_ACOCB_227963.5140	120
0Safe_safe_ACOCB_227963.5141	302
0Safe_safe_ACOCB_227963.5142	219
0Safe_safe_ACOCB_227963.5143	128
0Safe_safe_ACOCB_227963.5144	143
0Safe_safe_ACOCB_227963.5145	955
0Safe_safe_ACOCB_227963.5146	914
0Safe_safe_ACOCB_227963.5147	154
0Safe_safe_ACOCB_227963.5148	207
0Safe_safe_ACOCB_227963.5149	530
0Safe_safe_ACOCB_227963.5150	481
0Safe_safe_ACOCB_227963.5151	258
0Safe_safe_ACOCB_227963.5152	451
0Safe_safe_ACOCB_227963.5153	334
0Safe_safe_ACOCB_227963.5154	445
0Safe_safe_ACOCB_227963.5155	222
0Safe_safe_ACOCB_227963.5156	138
0Safe_safe_ACOCB_227963.5157	500
0Safe_safe_ACOCB_227963.5158	230
0Safe_safe_ACOCB_227963.5159	269
0Safe_safe_ACOCB_227963.5160	430
0Safe_safe_ACOCB_227963.5161	362
0Safe_safe_ACOCB_227963.5162	136
0Safe_safe_ACOCB_227963.5163	100
0Safe_safe_ACOCB_227963.5164	246
0Safe_safe_ACOCB_227963.5165	336
0Safe_safe_ACOCB_227963.5166	469
0Safe_safe_ACOCB_227963.5167	301
0Safe_safe_ACOCB_227963.5168	132
0Safe_safe_ACOCB_227963.5169	555
0Safe_safe_ACOCB_227963.5170	340
0Safe_safe_ACOCB_227963.5171	322
0Safe_safe_ACOCB_227963.5172	229
0Safe_safe_ACOCB_227963.5173	311
0Safe_safe_ACOCB_227963.5174	261
0Safe_safe_ACOCB_227963.5175	455
0Safe_safe_ACOCB_227963.5176	155
0Safe_safe_ACOCB_227963.5177	62
0Safe_safe_ACOCB_227963.5178	186
0Safe_safe_ACOCB_227963.5179	186
0Safe_safe_ACOCB_227963.5180	197
0Safe_safe_ACOCB_227963.5181	304
0Safe_safe_ACOCB_227963.5182	282
0Safe_safe_ACOCB_227963.5183	182
0Safe_safe_ACOCB_227963.5184	850
0Safe_safe_ACOCB_227963.5185	171
0Safe_safe_ACOCB_227963.5186	238
0Safe_safe_ACOCB_227963.5187	380
0Safe_safe_ACOCB_227963.5188	159
0Safe_safe_ACOCB_227963.5189	498
0Safe_safe_ACOCB_227963.5190	165
0Safe_safe_ACOCB_227963.5191	259
0Safe_safe_ACOCB_227963.5192	674
0Safe_safe_ACOCB_227963.5193	530
0Safe_safe_ACOCB_227963.5194	297
0Safe_safe_ACOCB_227963.5195	247
0Safe_safe_ACOCB_227963.5196	318
0Safe_safe_ACOCB_227963.5197	285
0Safe_safe_ACOCB_227963.5198	238
0Safe_safe_ACOCB_227963.5199	149
0Safe_safe_ACOCB_227963.5200	168
0Safe_safe_ACOCB_227963.5201	181
0Safe_safe_ACOCB_227963.5202	154
0Safe_safe_ACOCB_227963.5203	275
0Safe_safe_ACOCB_227963.5204	342
0Safe_safe_ACOCB_227963.5205	659
0Safe_safe_ACOCB_227963.5206	158
0Safe_safe_ACOCB_227963.5207	338
0Safe_safe_ACOCB_227963.5208	278
0Safe_safe_ACOCB_227963.5209	207
0Safe_safe_ACOCB_227963.5210	385
0Safe_safe_ACOCB_227963.5211	199
0Safe_safe_ACOCB_227963.5212	336
0Safe_safe_ACOCB_227963.5213	202
0Safe_safe_ACOCB_227963.5214	142
0Safe_safe_ACOCB_227963.5215	476
0Safe_safe_ACOCB_227963.5216	439
0Safe_safe_ACOCB_227963.5217	263
0Safe_safe_ACOCB_227963.5218	457
0Safe_safe_ACOCB_227963.5219	419
0Safe_safe_ACOCB_227963.5220	248
0Safe_safe_ACOCB_227963.5221	209
0Safe_safe_ACOCB_227963.5222	248
0Safe_safe_ACOCB_227963.5223	498
0Safe_safe_ACOCB_227963.5224	251
0Safe_safe_ACOCB_227963.5225	263
0Safe_safe_ACOCB_227963.5226	276
0Safe_safe_ACOCB_227963.5227	918
0Safe_safe_ACOCB_227963.5228	282
0Safe_safe_ACOCB_227963.5229	348
0Safe_safe_ACOCB_227963.5230	299
0Safe_safe_ACOCB_227963.5231	239
0Safe_safe_ACOCB_227963.5232	100
0Safe_safe_ACOCB_227963.5233	37
0Safe_safe_ACOCB_227963.5234	17
0Safe_safe_ACOCB_227963.5235	295
0Safe_safe_ACOCB_227963.5236	389
0Safe_safe_ACOCB_227963.5237	155
0Safe_safe_ACOCB_227963.5238	218
0Safe_safe_ACOCB_227963.5239	358
0Safe_safe_ACOCB_227963.5240	202
0Safe_safe_ACOCB_227963.5241	271
0Safe_safe_ACOCB_227963.5242	227
0Safe_safe_ACOCB_227963.5243	169
0Safe_safe_ACOCB_227963.5244	223
0Safe_safe_ACOCB_227963.5245	645
0Safe_safe_ACOCB_227963.5246	314
0Safe_safe_ACOCB_227963.5247	331
0Safe_safe_ACOCB_227963.5248	324
0Safe_safe_ACOCB_227963.5249	242
0Safe_safe_ACOCB_227963.5250	200
0Safe_safe_DTKPA_227963.7024	7
0Safe_safe_DTKPA_227963.7120	2
0Safe_safe_DTKPB_227963.7197	333
0Safe_safe_DTKPB_227963.7320	121
0Safe_safe_DTKPB_227963.7347	2
0Safe_safe_DTKPB_227963.7374	2
0Safe_safe_GEA_227963.3504	23
0Safe_safe_GEA_227963.3717	3
0Safe_safe_GEB_227963.3987	8
0Safe_safe_MPA_227963.4194	3
0Safe_safe_MPA_227963.4252	326
0Safe_safe_MPA_227963.4268	336
0Safe_safe_MPA_227963.4275	8
0Safe_safe_MPA_227963.4368	12
0Safe_safe_MPB_227963.5667	3
0Safe_safe_MPB_227963.5946	1
0Safe_safe_MU1A_227963.2054	1
0Safe_safe_MU1A_227963.2100	6
0Safe_safe_MU1B_227963.1040	5
0Safe_safe_MU1B_227963.945	1
0Safe_safe_MU2A_227963.2264	2
0Safe_safe_MU2A_227963.2300	1
0Safe_safe_MU2A_227963.2425	10
0Safe_safe_MU2A_227963.2573	370
0Safe_safe_MU2A_227963.2580	5
0Safe_safe_MU2B_227963.193	11
0Safe_safe_MU2B_227963.6	7
0Safe_safe_SPA_227963.5294	158
0Safe_safe_SPA_227963.5310	2
0Safe_safe_SPA_227963.5499	326
0Safe_safe_SPA_227963.5572	326
0Safe_safe_SPB_227963.6235	12
0Safe_safe_SPB_227963.6316	4
0Safe_safe_TMMA_227963.2657	4
0Safe_safe_TMMA_227963.2801	4
0Safe_safe_TMMA_227963.2837	12
0Safe_safe_TMMA_227963.2910	248
0Safe_safe_TMMB_227963.3039	364
0Safe_safe_TMMB_227963.3110	1
0Safe_safe_TMMB_227963.3156	1
0Safe_safe_TMMB_227963.3311	3
0Safe_safe_TMMB_227963.3335	2
0Safe_safe_TMMB_227963.3342	4
0Safe_safe_U1A_227963.6379	7
0Safe_safe_U1A_227963.6396	154
0Safe_safe_U1A_227963.6402	2
0Safe_safe_U1A_227963.6423	2
0Safe_safe_U1A_227963.6510	2
0Safe_safe_U1A_227963.6640	7
0Safe_safe_U1A_227963.6654	132
0Safe_safe_U1B_227963.386	6
0Safe_safe_U1B_227963.390	10
0Safe_safe_U1B_227963.393	12
0Safe_safe_U1B_227963.395	5
0Safe_safe_U1B_227963.425	2
0Safe_safe_U1B_227963.453	2
0Safe_safe_U1B_227963.471	11
0Safe_safe_U1B_227963.477	8
0Safe_safe_U1B_227963.480	1
0Safe_safe_U1B_227963.487	3
0Safe_safe_U1B_227963.488	2
0Safe_safe_U1B_227963.514	7
0Safe_safe_U1B_227963.526	8
0Safe_safe_U1B_227963.548	3
0Safe_safe_U1B_227963.550	2
0Safe_safe_U1B_227963.561	340
0Safe_safe_U1B_227963.563	1
0Safe_safe_U1B_227963.565	2
0Safe_safe_U1B_227963.579	2
0Safe_safe_U1B_227963.592	197
0Safe_safe_U1B_227963.598	9
0Safe_safe_U1B_227963.607	4
0Safe_safe_U1B_227963.613	9
0Safe_safe_U1B_227963.638	5
0Safe_safe_U1B_227963.668	5
0Safe_safe_U1B_227963.670	11
0Safe_safe_U1B_227963.698	336
0Safe_safe_U1B_227963.703	4
0Safe_safe_U1B_227963.704	1
0Safe_safe_U1B_227963.706	1
0Safe_safe_U1B_227963.721	2
0Safe_safe_U2A_227963.1616	4
0Safe_safe_U2A_227963.1688	278
0Safe_safe_U2A_227963.1829	6
0Safe_safe_U2A_227963.1853	5
0Safe_safe_U2A_227963.1854	4
0Safe_safe_U2B_227963.1200	2
0Safe_safe_U2B_227963.1445	6
0Safe_safe_U2B_227963.1491	287
ENSMUSG00000000028_Cdc45_ACOCB_163983.1	37
ENSMUSG00000000028_Cdc45_ACOCB_163984.2	155
ENSMUSG00000000028_Cdc45_ACOCB_163985.3	54
ENSMUSG00000000028_Cdc45_ACOCB_163986.4	550
ENSMUSG00000000028_Cdc45_ACOCB_163987.5	156
ENSMUSG00000000028_Cdc45_ACOCB_163988.6	358
ENSMUSG00000000028_Cdc45_ACOCB_163989.7	51
ENSMUSG00000000028_Cdc45_ACOCB_163990.8	94
ENSMUSG00000000028_Cdc45_ACOCB_163991.9	58
ENSMUSG00000000028_Cdc45_ACOCB_163992.10	394
ENSMUSG00000000125_Wnt3_ACOCB_116291.1	323
ENSMUSG00000000125_Wnt3_ACOCB_116292.2	215
ENSMUSG00000000125_Wnt3_ACOCB_116293.3	847
ENSMUSG00000000125_Wnt3_ACOCB_116294.4	987
ENSMUSG00000000125_Wnt3_ACOCB_116295.5	468
ENSMUSG00000000125_Wnt3_ACOCB_116296.6	247
ENSMUSG00000000125_Wnt3_ACOCB_116297.7	408
ENSMUSG00000000125_Wnt3_ACOCB_116298.8	226
ENSMUSG00000000125_Wnt3_ACOCB_116299.9	526
ENSMUSG00000000125_Wnt3_ACOCB_116300.10	535
ENSMUSG00000000131_Xpo6_TMMA_201481.2	2
ENSMUSG00000000134_Tfe3_ACOCB_201790.1	480
ENSMUSG00000000134_Tfe3_ACOCB_201791.2	579
ENSMUSG00000000134_Tfe3_ACOCB_201792.3	380
ENSMUSG00000000134_Tfe3_ACOCB_201793.4	316
ENSMUSG00000000134_Tfe3_ACOCB_201794.5	639
ENSMUSG00000000134_Tfe3_ACOCB_201795.6	635
ENSMUSG00000000134_Tfe3_ACOCB_201796.7	222
ENSMUSG00000000134_Tfe3_ACOCB_201797.8	287
ENSMUSG00000000134_Tfe3_ACOCB_201798.9	499
ENSMUSG00000000134_Tfe3_ACOCB_201799.10	794
ENSMUSG00000000148_Brat1_ACOCB_65027.1	263
ENSMUSG00000000148_Brat1_ACOCB_65028.2	322
ENSMUSG00000000148_Brat1_ACOCB_65029.3	744
ENSMUSG00000000148_Brat1_ACOCB_65030.4	283
ENSMUSG00000000148_Brat1_ACOCB_65031.5	176
ENSMUSG00000000148_Brat1_ACOCB_65032.6	275
ENSMUSG00000000148_Brat1_ACOCB_65033.7	513
ENSMUSG00000000148_Brat1_ACOCB_65034.8	418
ENSMUSG00000000148_Brat1_ACOCB_65035.9	531
ENSMUSG00000000148_Brat1_ACOCB_65036.10	475
ENSMUSG00000000171_Sdhd_ACOCB_91183.1	334
ENSMUSG00000000171_Sdhd_ACOCB_91184.2	394
ENSMUSG00000000171_Sdhd_ACOCB_91185.3	533
ENSMUSG00000000171_Sdhd_ACOCB_91186.4	389
ENSMUSG00000000171_Sdhd_ACOCB_91187.5	197
ENSMUSG00000000171_Sdhd_ACOCB_91188.6	177
ENSMUSG00000000171_Sdhd_ACOCB_91189.7	495
ENSMUSG00000000171_Sdhd_ACOCB_91190.8	253
ENSMUSG00000000171_Sdhd_ACOCB_91191.9	77
ENSMUSG00000000171_Sdhd_ACOCB_91192.10	173
ENSMUSG00000000182_Fgf23_ACOCB_167292.1	528
ENSMUSG00000000182_Fgf23_ACOCB_167293.2	533
ENSMUSG00000000182_Fgf23_ACOCB_167294.3	175
ENSMUSG00000000182_Fgf23_ACOCB_167295.4	180
ENSMUSG00000000182_Fgf23_ACOCB_167296.5	211
ENSMUSG00000000182_Fgf23_ACOCB_167297.6	324
ENSMUSG00000000182_Fgf23_ACOCB_167298.7	443
ENSMUSG00000000182_Fgf23_ACOCB_167299.8	301
ENSMUSG00000000182_Fgf23_ACOCB_167300.9	640
ENSMUSG00000000182_Fgf23_ACOCB_167301.10	419
ENSMUSG00000000184_Ccnd2_ACOCB_167312.1	339
ENSMUSG00000000184_Ccnd2_ACOCB_167313.2	813
ENSMUSG00000000184_Ccnd2_ACOCB_167314.3	227
ENSMUSG00000000184_Ccnd2_ACOCB_167315.4	790
ENSMUSG00000000184_Ccnd2_ACOCB_167316.5	224
ENSMUSG00000000184_Ccnd2_ACOCB_167317.6	199
ENSMUSG00000000184_Ccnd2_ACOCB_167318.7	649
ENSMUSG00000000184_Ccnd2_ACOCB_167319.8	856
ENSMUSG00000000184_Ccnd2_ACOCB_167320.9	611
ENSMUSG00000000184_Ccnd2_ACOCB_167321.10	297
ENSMUSG00000000214_Th_ACOCB_174933.1	282
ENSMUSG00000000214_Th_ACOCB_174934.2	327
ENSMUSG00000000214_Th_ACOCB_174935.3	617
ENSMUSG00000000214_Th_ACOCB_174936.4	894
ENSMUSG00000000214_Th_ACOCB_174937.5	144
ENSMUSG00000000214_Th_ACOCB_174938.6	279
ENSMUSG00000000214_Th_ACOCB_174939.7	596
ENSMUSG00000000214_Th_ACOCB_174940.8	724
ENSMUSG00000000214_Th_ACOCB_174941.9	227
ENSMUSG00000000214_Th_ACOCB_174942.10	682
ENSMUSG00000000248_Clec2g_MU2A_126870.9	4
ENSMUSG00000000282_Mnt_ACOCB_57837.1	784
ENSMUSG00000000282_Mnt_ACOCB_57838.2	652
ENSMUSG00000000282_Mnt_ACOCB_57839.3	1000
ENSMUSG00000000282_Mnt_ACOCB_57840.4	702
ENSMUSG00000000282_Mnt_ACOCB_57841.5	408
ENSMUSG00000000282_Mnt_ACOCB_57842.6	300
ENSMUSG00000000282_Mnt_ACOCB_57843.7	547
ENSMUSG00000000282_Mnt_ACOCB_57844.8	347
ENSMUSG00000000282_Mnt_ACOCB_57845.9	390
ENSMUSG00000000282_Mnt_ACOCB_57846.10	237
ENSMUSG00000000290_Itgb2_ACOCB_152932.1	382
ENSMUSG00000000290_Itgb2_ACOCB_152933.2	221
ENSMUSG00000000290_Itgb2_ACOCB_152934.3	639
ENSMUSG00000000290_Itgb2_ACOCB_152935.4	369
ENSMUSG00000000290_Itgb2_ACOCB_152936.5	305
ENSMUSG00000000290_Itgb2_ACOCB_152937.6	366
ENSMUSG00000000290_Itgb2_ACOCB_152938.7	327
ENSMUSG00000000290_Itgb2_ACOCB_152939.8	158
ENSMUSG00000000290_Itgb2_ACOCB_152940.9	307
ENSMUSG00000000290_Itgb2_ACOCB_152941.10	398
ENSMUSG00000000305_Cdh4_ACOCB_195514.1	346
ENSMUSG00000000305_Cdh4_ACOCB_195515.2	155
ENSMUSG00000000305_Cdh4_ACOCB_195516.3	702
ENSMUSG00000000305_Cdh4_ACOCB_195517.4	489
ENSMUSG00000000305_Cdh4_ACOCB_195518.5	313
ENSMUSG00000000305_Cdh4_ACOCB_195519.6	368
ENSMUSG00000000305_Cdh4_ACOCB_195520.7	298
ENSMUSG00000000305_Cdh4_ACOCB_195521.8	689
ENSMUSG00000000305_Cdh4_ACOCB_195522.9	189
ENSMUSG00000000305_Cdh4_ACOCB_195523.10	482
ENSMUSG00000000320_Alox12_ACOCB_114153.1	567
ENSMUSG00000000320_Alox12_ACOCB_114154.2	719
ENSMUSG00000000320_Alox12_ACOCB_114155.3	529
ENSMUSG00000000320_Alox12_ACOCB_114156.4	461
ENSMUSG00000000320_Alox12_ACOCB_114157.5	753
ENSMUSG00000000320_Alox12_ACOCB_114158.6	330
ENSMUSG00000000320_Alox12_ACOCB_114159.7	456
ENSMUSG00000000320_Alox12_ACOCB_114160.8	385
ENSMUSG00000000320_Alox12_ACOCB_114161.9	421
ENSMUSG00000000320_Alox12_ACOCB_114162.10	600
ENSMUSG00000000326_Comt_ACOCB_3914.1	129
ENSMUSG00000000326_Comt_ACOCB_3915.2	351
ENSMUSG00000000326_Comt_ACOCB_3916.3	243
ENSMUSG00000000326_Comt_ACOCB_3917.4	572
ENSMUSG00000000326_Comt_ACOCB_3918.5	352
ENSMUSG00000000326_Comt_ACOCB_3919.6	557
ENSMUSG00000000326_Comt_ACOCB_3920.7	191
ENSMUSG00000000326_Comt_ACOCB_3921.8	244
ENSMUSG00000000326_Comt_ACOCB_3922.9	563
ENSMUSG00000000326_Comt_ACOCB_3923.10	186
ENSMUSG00000000346_Dazap2_ACOCB_173593.1	478
ENSMUSG00000000346_Dazap2_ACOCB_173594.2	375
ENSMUSG00000000346_Dazap2_ACOCB_173595.3	324
ENSMUSG00000000346_Dazap2_ACOCB_173596.4	315
ENSMUSG00000000346_Dazap2_ACOCB_173597.5	161
ENSMUSG00000000346_Dazap2_ACOCB_173598.6	313
ENSMUSG00000000346_Dazap2_ACOCB_173599.7	375
ENSMUSG00000000346_Dazap2_ACOCB_173600.8	750
ENSMUSG00000000346_Dazap2_ACOCB_173601.9	547
ENSMUSG00000000346_Dazap2_ACOCB_173602.10	341
ENSMUSG00000000378_Ccm2_U1B_88990.7	3
ENSMUSG00000000381_Wap_ACOCB_62881.1	663
ENSMUSG00000000381_Wap_ACOCB_62882.2	361
ENSMUSG00000000381_Wap_ACOCB_62883.3	335
ENSMUSG00000000381_Wap_ACOCB_62884.4	511
ENSMUSG00000000381_Wap_ACOCB_62885.5	564
ENSMUSG00000000381_Wap_ACOCB_62886.6	246
ENSMUSG00000000381_Wap_ACOCB_62887.7	303
ENSMUSG00000000381_Wap_ACOCB_62888.8	421
ENSMUSG00000000381_Wap_ACOCB_62889.9	400
ENSMUSG00000000381_Wap_ACOCB_62890.10	375
ENSMUSG00000000385_Tmprss2_ACOCB_62901.1	417
ENSMUSG00000000385_Tmprss2_ACOCB_62902.2	487
ENSMUSG00000000385_Tmprss2_ACOCB_62903.3	541
ENSMUSG00000000385_Tmprss2_ACOCB_62904.4	781
ENSMUSG00000000385_Tmprss2_ACOCB_62905.5	738
ENSMUSG00000000385_Tmprss2_ACOCB_62906.6	319
ENSMUSG00000000385_Tmprss2_ACOCB_62907.7	305
ENSMUSG00000000385_Tmprss2_ACOCB_62908.8	220
ENSMUSG00000000385_Tmprss2_ACOCB_62909.9	373
ENSMUSG00000000385_Tmprss2_ACOCB_62910.10	661
ENSMUSG00000000420_Galnt1_DTKPA_184756.2	10
ENSMUSG00000000486_Sept1_ACOCB_133561.1	356
ENSMUSG00000000486_Sept1_ACOCB_133562.2	94
ENSMUSG00000000486_Sept1_ACOCB_133563.3	640
ENSMUSG00000000486_Sept1_ACOCB_133564.4	685
ENSMUSG00000000486_Sept1_ACOCB_133565.5	452
ENSMUSG00000000486_Sept1_ACOCB_133566.6	209
ENSMUSG00000000486_Sept1_ACOCB_133567.7	356
ENSMUSG00000000486_Sept1_ACOCB_133568.8	568
ENSMUSG00000000486_Sept1_ACOCB_133569.9	737
ENSMUSG00000000486_Sept1_ACOCB_133570.10	369
ENSMUSG00000000555_Itga5_ACOCB_161760.1	783
ENSMUSG00000000555_Itga5_ACOCB_161761.2	558
ENSMUSG00000000555_Itga5_ACOCB_161762.3	382
ENSMUSG00000000555_Itga5_ACOCB_161763.4	384
ENSMUSG00000000555_Itga5_ACOCB_161764.5	400
ENSMUSG00000000555_Itga5_ACOCB_161765.6	484
ENSMUSG00000000555_Itga5_ACOCB_161766.7	505
ENSMUSG00000000555_Itga5_ACOCB_161767.8	333
ENSMUSG00000000555_Itga5_ACOCB_161768.9	548
ENSMUSG00000000555_Itga5_ACOCB_161769.10	436
ENSMUSG00000000600_Krit1_ACOCB_37837.1	269
ENSMUSG00000000600_Krit1_ACOCB_37838.2	239
ENSMUSG00000000600_Krit1_ACOCB_37839.3	149
ENSMUSG00000000600_Krit1_ACOCB_37840.4	382
ENSMUSG00000000600_Krit1_ACOCB_37841.5	132
ENSMUSG00000000600_Krit1_ACOCB_37842.6	211
ENSMUSG00000000600_Krit1_ACOCB_37843.7	291
ENSMUSG00000000600_Krit1_ACOCB_37844.8	163
ENSMUSG00000000600_Krit1_ACOCB_37845.9	343
ENSMUSG00000000600_Krit1_ACOCB_37846.10	49
ENSMUSG00000000751_Rpa1_ACOCB_74024.1	28
ENSMUSG00000000751_Rpa1_ACOCB_74025.2	107
ENSMUSG00000000751_Rpa1_ACOCB_74026.3	30
ENSMUSG00000000751_Rpa1_ACOCB_74027.4	97
ENSMUSG00000000751_Rpa1_ACOCB_74028.5	484
ENSMUSG00000000751_Rpa1_ACOCB_74029.6	263
ENSMUSG00000000751_Rpa1_ACOCB_74030.7	279
ENSMUSG00000000751_Rpa1_ACOCB_74031.8	370
ENSMUSG00000000751_Rpa1_ACOCB_74032.9	198
ENSMUSG00000000751_Rpa1_ACOCB_74033.10	145
ENSMUSG00000000759_Tubgcp3_ACOCB_74004.1	171
ENSMUSG00000000759_Tubgcp3_ACOCB_74005.2	104
ENSMUSG00000000759_Tubgcp3_ACOCB_74006.3	299
ENSMUSG00000000759_Tubgcp3_ACOCB_74007.4	32
ENSMUSG00000000759_Tubgcp3_ACOCB_74008.5	366
ENSMUSG00000000759_Tubgcp3_ACOCB_74009.6	394
ENSMUSG00000000759_Tubgcp3_ACOCB_74010.7	455
ENSMUSG00000000759_Tubgcp3_ACOCB_74011.8	276
ENSMUSG00000000759_Tubgcp3_ACOCB_74012.9	221
ENSMUSG00000000759_Tubgcp3_ACOCB_74013.10	185
ENSMUSG00000000792_Slc5a5_MPB_184645.1	5
ENSMUSG00000000827_Tpd52l2_ACOCB_91363.1	669
ENSMUSG00000000827_Tpd52l2_ACOCB_91364.2	281
ENSMUSG00000000827_Tpd52l2_ACOCB_91365.3	281
ENSMUSG00000000827_Tpd52l2_ACOCB_91366.4	422
ENSMUSG00000000827_Tpd52l2_ACOCB_91367.5	416
ENSMUSG00000000827_Tpd52l2_ACOCB_91368.6	380
ENSMUSG00000000827_Tpd52l2_ACOCB_91369.7	787
ENSMUSG00000000827_Tpd52l2_ACOCB_91370.8	103
ENSMUSG00000000827_Tpd52l2_ACOCB_91371.9	168
ENSMUSG00000000827_Tpd52l2_ACOCB_91372.10	191
ENSMUSG00000000869_Il4_ACOCB_209322.1	98
ENSMUSG00000000869_Il4_ACOCB_209323.2	399
ENSMUSG00000000869_Il4_ACOCB_209324.3	461
ENSMUSG00000000869_Il4_ACOCB_209325.4	334
ENSMUSG00000000869_Il4_ACOCB_209326.5	300
ENSMUSG00000000869_Il4_ACOCB_209327.6	868
ENSMUSG00000000869_Il4_ACOCB_209328.7	333
ENSMUSG00000000869_Il4_ACOCB_209329.8	165
ENSMUSG00000000869_Il4_ACOCB_209330.9	284
ENSMUSG00000000869_Il4_ACOCB_209331.10	293
ENSMUSG00000000957_Mmp14_ACOCB_76353.1	570
ENSMUSG00000000957_Mmp14_ACOCB_76354.2	421
ENSMUSG00000000957_Mmp14_ACOCB_76355.3	369
ENSMUSG00000000957_Mmp14_ACOCB_76356.4	615
ENSMUSG00000000957_Mmp14_ACOCB_76357.5	362
ENSMUSG00000000957_Mmp14_ACOCB_76358.6	502
ENSMUSG00000000957_Mmp14_ACOCB_76359.7	510
ENSMUSG00000000957_Mmp14_ACOCB_76360.8	658
ENSMUSG00000000957_Mmp14_ACOCB_76361.9	303
ENSMUSG00000000957_Mmp14_ACOCB_76362.10	270
ENSMUSG00000000976_Heatr6_U1A_18421.7	5
ENSMUSG00000001036_Epn2_ACOCA_80018.6	4
ENSMUSG00000001039_B9d1_U1B_164826.4	1
ENSMUSG00000001054_Rmnd5b_U1A_206581.8	7
ENSMUSG00000001127_Araf_DTKPB_152642.9	2
ENSMUSG00000001134_Uxt_ACOCB_67704.1	235
ENSMUSG00000001134_Uxt_ACOCB_67705.2	101
ENSMUSG00000001134_Uxt_ACOCB_67706.3	162
ENSMUSG00000001134_Uxt_ACOCB_67707.4	170
ENSMUSG00000001134_Uxt_ACOCB_67708.5	235
ENSMUSG00000001134_Uxt_ACOCB_67709.6	61
ENSMUSG00000001134_Uxt_ACOCB_67710.7	372
ENSMUSG00000001134_Uxt_ACOCB_67711.8	430
ENSMUSG00000001134_Uxt_ACOCB_67712.9	99
ENSMUSG00000001134_Uxt_ACOCB_67713.10	356
ENSMUSG00000001157_Gmcl1_ACOCB_9596.1	1114
ENSMUSG00000001157_Gmcl1_ACOCB_9597.2	545
ENSMUSG00000001157_Gmcl1_ACOCB_9598.3	358
ENSMUSG00000001157_Gmcl1_ACOCB_9599.4	463
ENSMUSG00000001157_Gmcl1_ACOCB_9600.5	367
ENSMUSG00000001157_Gmcl1_ACOCB_9601.6	661
ENSMUSG00000001157_Gmcl1_ACOCB_9602.7	155
ENSMUSG00000001157_Gmcl1_ACOCB_9603.8	170
ENSMUSG00000001157_Gmcl1_ACOCB_9604.9	159
ENSMUSG00000001157_Gmcl1_ACOCB_9605.10	644
ENSMUSG00000001280_Sp1_U1B_133503.3	4
ENSMUSG00000001281_Itgb7_MU1A_1850.7	2
ENSMUSG00000001289_Pfdn5_SPB_133463.3	7
ENSMUSG00000001305_Rrp15_TMMB_71016.1	1
ENSMUSG00000001383_Zmat2_GEA_62816.6	1
ENSMUSG00000001435_Col18a1_ACOCB_217386.1	398
ENSMUSG00000001435_Col18a1_ACOCB_217387.2	168
ENSMUSG00000001435_Col18a1_ACOCB_217388.3	677
ENSMUSG00000001435_Col18a1_ACOCB_217389.4	508
ENSMUSG00000001435_Col18a1_ACOCB_217390.5	624
ENSMUSG00000001435_Col18a1_ACOCB_217391.6	330
ENSMUSG00000001435_Col18a1_ACOCB_217392.7	312
ENSMUSG00000001435_Col18a1_ACOCB_217393.8	377
ENSMUSG00000001435_Col18a1_ACOCB_217394.9	19
ENSMUSG00000001435_Col18a1_ACOCB_217395.10	337
ENSMUSG00000001467_Cyp51_ACOCA_15739.1	3
ENSMUSG00000001482_Def8_ACOCB_65567.1	413
ENSMUSG00000001482_Def8_ACOCB_65568.2	325
ENSMUSG00000001482_Def8_ACOCB_65569.3	324
ENSMUSG00000001482_Def8_ACOCB_65570.4	269
ENSMUSG00000001482_Def8_ACOCB_65571.5	353
ENSMUSG00000001482_Def8_ACOCB_65572.6	572
ENSMUSG00000001482_Def8_ACOCB_65573.7	817
ENSMUSG00000001482_Def8_ACOCB_65574.8	95
ENSMUSG00000001482_Def8_ACOCB_65575.9	300
ENSMUSG00000001482_Def8_ACOCB_65576.10	448
ENSMUSG00000001496_Nkx2-1_ACOCB_150674.1	426
ENSMUSG00000001496_Nkx2-1_ACOCB_150675.2	281
ENSMUSG00000001496_Nkx2-1_ACOCB_150676.3	455
ENSMUSG00000001496_Nkx2-1_ACOCB_150677.4	520
ENSMUSG00000001496_Nkx2-1_ACOCB_150678.5	472
ENSMUSG00000001496_Nkx2-1_ACOCB_150679.6	725
ENSMUSG00000001496_Nkx2-1_ACOCB_150680.7	340
ENSMUSG00000001496_Nkx2-1_ACOCB_150681.8	408
ENSMUSG00000001496_Nkx2-1_ACOCB_150682.9	255
ENSMUSG00000001496_Nkx2-1_ACOCB_150683.10	608
ENSMUSG00000001506_Col1a1_ACOCB_4294.1	173
ENSMUSG00000001506_Col1a1_ACOCB_4295.2	132
ENSMUSG00000001506_Col1a1_ACOCB_4296.3	370
ENSMUSG00000001506_Col1a1_ACOCB_4297.4	176
ENSMUSG00000001506_Col1a1_ACOCB_4298.5	444
ENSMUSG00000001506_Col1a1_ACOCB_4299.6	314
ENSMUSG00000001506_Col1a1_ACOCB_4300.7	422
ENSMUSG00000001506_Col1a1_ACOCB_4301.8	312
ENSMUSG00000001506_Col1a1_ACOCB_4302.9	808
ENSMUSG00000001506_Col1a1_ACOCB_4303.10	292
ENSMUSG00000001518_Itfg2_U1B_147892.10	1
ENSMUSG00000001525_Tubb5_ACOCB_127326.1	189
ENSMUSG00000001525_Tubb5_ACOCB_127327.2	85
ENSMUSG00000001525_Tubb5_ACOCB_127328.3	92
ENSMUSG00000001525_Tubb5_ACOCB_127329.4	545
ENSMUSG00000001525_Tubb5_ACOCB_127330.5	220
ENSMUSG00000001525_Tubb5_ACOCB_127331.6	364
ENSMUSG00000001525_Tubb5_ACOCB_127332.7	101
ENSMUSG00000001525_Tubb5_ACOCB_127333.8	165
ENSMUSG00000001525_Tubb5_ACOCB_127334.9	223
ENSMUSG00000001525_Tubb5_ACOCB_127335.10	112
ENSMUSG00000001588_Acap1_TMMB_206036.4	1
ENSMUSG00000001604_Tcea3_ACOCB_18782.1	348
ENSMUSG00000001604_Tcea3_ACOCB_18783.2	348
ENSMUSG00000001604_Tcea3_ACOCB_18784.3	778
ENSMUSG00000001604_Tcea3_ACOCB_18785.4	359
ENSMUSG00000001604_Tcea3_ACOCB_18786.5	233
ENSMUSG00000001604_Tcea3_ACOCB_18787.6	418
ENSMUSG00000001604_Tcea3_ACOCB_18788.7	124
ENSMUSG00000001604_Tcea3_ACOCB_18789.8	287
ENSMUSG00000001604_Tcea3_ACOCB_18790.9	596
ENSMUSG00000001604_Tcea3_ACOCB_18791.10	419
ENSMUSG00000001656_Hoxc11_ACOCB_127775.1	271
ENSMUSG00000001656_Hoxc11_ACOCB_127776.2	483
ENSMUSG00000001656_Hoxc11_ACOCB_127777.3	557
ENSMUSG00000001656_Hoxc11_ACOCB_127778.4	448
ENSMUSG00000001656_Hoxc11_ACOCB_127779.5	388
ENSMUSG00000001656_Hoxc11_ACOCB_127780.6	637
ENSMUSG00000001656_Hoxc11_ACOCB_127781.7	193
ENSMUSG00000001656_Hoxc11_ACOCB_127782.8	211
ENSMUSG00000001656_Hoxc11_ACOCB_127783.9	343
ENSMUSG00000001656_Hoxc11_ACOCB_127784.10	165
ENSMUSG00000001700_Gramd3_U2B_91992.10	2
ENSMUSG00000001739_Cldn15_MPB_171067.2	8
ENSMUSG00000001755_Coasy_ACOCB_117131.1	728
ENSMUSG00000001755_Coasy_ACOCB_117132.2	569
ENSMUSG00000001755_Coasy_ACOCB_117133.3	411
ENSMUSG00000001755_Coasy_ACOCB_117134.4	460
ENSMUSG00000001755_Coasy_ACOCB_117135.5	521
ENSMUSG00000001755_Coasy_ACOCB_117136.6	852
ENSMUSG00000001755_Coasy_ACOCB_117137.7	211
ENSMUSG00000001755_Coasy_ACOCB_117138.8	414
ENSMUSG00000001755_Coasy_ACOCB_117139.9	559
ENSMUSG00000001755_Coasy_ACOCB_117140.10	450
ENSMUSG00000001761_Smo_ACOCB_32764.1	598
ENSMUSG00000001761_Smo_ACOCB_32765.2	392
ENSMUSG00000001761_Smo_ACOCB_32766.3	527
ENSMUSG00000001761_Smo_ACOCB_32767.4	510
ENSMUSG00000001761_Smo_ACOCB_32768.5	652
ENSMUSG00000001761_Smo_ACOCB_32769.6	479
ENSMUSG00000001761_Smo_ACOCB_32770.7	321
ENSMUSG00000001761_Smo_ACOCB_32771.8	748
ENSMUSG00000001761_Smo_ACOCB_32772.9	671
ENSMUSG00000001761_Smo_ACOCB_32773.10	257
ENSMUSG00000001767_Crnkl1_ACOCB_32744.1	169
ENSMUSG00000001767_Crnkl1_ACOCB_32745.2	211
ENSMUSG00000001767_Crnkl1_ACOCB_32746.3	219
ENSMUSG00000001767_Crnkl1_ACOCB_32747.4	262
ENSMUSG00000001767_Crnkl1_ACOCB_32748.5	211
ENSMUSG00000001767_Crnkl1_ACOCB_32749.6	285
ENSMUSG00000001767_Crnkl1_ACOCB_32750.7	383
ENSMUSG00000001767_Crnkl1_ACOCB_32751.8	282
ENSMUSG00000001767_Crnkl1_ACOCB_32752.9	79
ENSMUSG00000001767_Crnkl1_ACOCB_32753.10	224
ENSMUSG00000001768_Rin2_TMMA_198566.5	1
ENSMUSG00000001819_Hoxd13_ACOCB_64987.1	847
ENSMUSG00000001819_Hoxd13_ACOCB_64988.2	488
ENSMUSG00000001819_Hoxd13_ACOCB_64989.3	692
ENSMUSG00000001819_Hoxd13_ACOCB_64990.4	666
ENSMUSG00000001819_Hoxd13_ACOCB_64991.5	372
ENSMUSG00000001819_Hoxd13_ACOCB_64992.6	80
ENSMUSG00000001819_Hoxd13_ACOCB_64993.7	931
ENSMUSG00000001819_Hoxd13_ACOCB_64994.8	240
ENSMUSG00000001819_Hoxd13_ACOCB_64995.9	319
ENSMUSG00000001819_Hoxd13_ACOCB_64996.10	583
ENSMUSG00000001833_Sept7_ACOCB_123934.1	301
ENSMUSG00000001833_Sept7_ACOCB_123935.2	639
ENSMUSG00000001833_Sept7_ACOCB_123936.3	236
ENSMUSG00000001833_Sept7_ACOCB_123937.4	288
ENSMUSG00000001833_Sept7_ACOCB_123938.5	299
ENSMUSG00000001833_Sept7_ACOCB_123939.6	337
ENSMUSG00000001833_Sept7_ACOCB_123940.7	172
ENSMUSG00000001833_Sept7_ACOCB_123941.8	265
ENSMUSG00000001833_Sept7_ACOCB_123942.9	133
ENSMUSG00000001833_Sept7_ACOCB_123943.10	326
ENSMUSG00000001870_Ltbp1_ACOCB_15154.1	574
ENSMUSG00000001870_Ltbp1_ACOCB_15155.2	415
ENSMUSG00000001870_Ltbp1_ACOCB_15156.3	305
ENSMUSG00000001870_Ltbp1_ACOCB_15157.4	443
ENSMUSG00000001870_Ltbp1_ACOCB_15158.5	212
ENSMUSG00000001870_Ltbp1_ACOCB_15159.6	267
ENSMUSG00000001870_Ltbp1_ACOCB_15160.7	346
ENSMUSG00000001870_Ltbp1_ACOCB_15161.8	175
ENSMUSG00000001870_Ltbp1_ACOCB_15162.9	458
ENSMUSG00000001870_Ltbp1_ACOCB_15163.10	172
ENSMUSG00000001924_Uba1_ACOCB_79530.1	120
ENSMUSG00000001924_Uba1_ACOCB_79531.2	54
ENSMUSG00000001924_Uba1_ACOCB_79532.3	404
ENSMUSG00000001924_Uba1_ACOCB_79533.4	71
ENSMUSG00000001924_Uba1_ACOCB_79534.5	340
ENSMUSG00000001924_Uba1_ACOCB_79535.6	138
ENSMUSG00000001924_Uba1_ACOCB_79536.7	53
ENSMUSG00000001924_Uba1_ACOCB_79537.8	103
ENSMUSG00000001924_Uba1_ACOCB_79538.9	8
ENSMUSG00000001924_Uba1_ACOCB_79539.10	22
ENSMUSG00000001943_Vsig2_U2B_21296.5	4
ENSMUSG00000001962_Fam50a_U1B_190004.9	3
ENSMUSG00000001985_Grik3_DTKPA_147200.8	14
ENSMUSG00000001995_Sipa1l2_U2B_62116.6	6
ENSMUSG00000002015_Bcap31_SPA_113639.8	3
ENSMUSG00000002031_Ift46_U1B_54897.8	3
ENSMUSG00000002052_Supt6_U1B_4077.4	5
ENSMUSG00000002052_Supt6_U1B_4080.7	4
ENSMUSG00000002058_Unc119_ACOCB_4034.1	185
ENSMUSG00000002058_Unc119_ACOCB_4035.2	415
ENSMUSG00000002058_Unc119_ACOCB_4036.3	243
ENSMUSG00000002058_Unc119_ACOCB_4037.4	362
ENSMUSG00000002058_Unc119_ACOCB_4038.5	698
ENSMUSG00000002058_Unc119_ACOCB_4039.6	213
ENSMUSG00000002058_Unc119_ACOCB_4040.7	547
ENSMUSG00000002058_Unc119_ACOCB_4041.8	447
ENSMUSG00000002058_Unc119_ACOCB_4042.9	214
ENSMUSG00000002058_Unc119_ACOCB_4043.10	250
ENSMUSG00000002064_Sdf2_SPB_29296.4	7
ENSMUSG00000002083_Bbc3_ACOCB_190436.1	495
ENSMUSG00000002083_Bbc3_ACOCB_190437.2	148
ENSMUSG00000002083_Bbc3_ACOCB_190438.3	458
ENSMUSG00000002083_Bbc3_ACOCB_190439.4	490
ENSMUSG00000002083_Bbc3_ACOCB_190440.5	477
ENSMUSG00000002083_Bbc3_ACOCB_190441.6	589
ENSMUSG00000002083_Bbc3_ACOCB_190442.7	236
ENSMUSG00000002083_Bbc3_ACOCB_190443.8	358
ENSMUSG00000002083_Bbc3_ACOCB_190444.9	537
ENSMUSG00000002083_Bbc3_ACOCB_190445.10	721
ENSMUSG00000002102_Psmc3_ACOCB_40265.1	148
ENSMUSG00000002102_Psmc3_ACOCB_40266.2	100
ENSMUSG00000002102_Psmc3_ACOCB_40267.3	54
ENSMUSG00000002102_Psmc3_ACOCB_40268.4	134
ENSMUSG00000002102_Psmc3_ACOCB_40269.5	700
ENSMUSG00000002102_Psmc3_ACOCB_40270.6	78
ENSMUSG00000002102_Psmc3_ACOCB_40271.7	152
ENSMUSG00000002102_Psmc3_ACOCB_40272.8	69
ENSMUSG00000002102_Psmc3_ACOCB_40273.9	25
ENSMUSG00000002102_Psmc3_ACOCB_40274.10	160
ENSMUSG00000002107_Celf2_GEA_40238.4	1
ENSMUSG00000002107_Celf2_GEA_40240.6	9
ENSMUSG00000002108_Nr1h3_ACOCB_40285.1	256
ENSMUSG00000002108_Nr1h3_ACOCB_40286.2	122
ENSMUSG00000002108_Nr1h3_ACOCB_40287.3	400
ENSMUSG00000002108_Nr1h3_ACOCB_40288.4	781
ENSMUSG00000002108_Nr1h3_ACOCB_40289.5	839
ENSMUSG00000002108_Nr1h3_ACOCB_40290.6	278
ENSMUSG00000002108_Nr1h3_ACOCB_40291.7	581
ENSMUSG00000002108_Nr1h3_ACOCB_40292.8	391
ENSMUSG00000002108_Nr1h3_ACOCB_40293.9	547
ENSMUSG00000002108_Nr1h3_ACOCB_40294.10	636
ENSMUSG00000002190_Clgn_ACOCB_116771.1	328
ENSMUSG00000002190_Clgn_ACOCB_116772.2	467
ENSMUSG00000002190_Clgn_ACOCB_116773.3	167
ENSMUSG00000002190_Clgn_ACOCB_116774.4	343
ENSMUSG00000002190_Clgn_ACOCB_116775.5	621
ENSMUSG00000002190_Clgn_ACOCB_116776.6	690
ENSMUSG00000002190_Clgn_ACOCB_116777.7	143
ENSMUSG00000002190_Clgn_ACOCB_116778.8	387
ENSMUSG00000002190_Clgn_ACOCB_116779.9	254
ENSMUSG00000002190_Clgn_ACOCB_116780.10	214
ENSMUSG00000002221_Paxip1_MU1A_20259.8	6
ENSMUSG00000002228_Ppm1j_ACOCB_116911.1	469
ENSMUSG00000002228_Ppm1j_ACOCB_116912.2	552
ENSMUSG00000002228_Ppm1j_ACOCB_116913.3	434
ENSMUSG00000002228_Ppm1j_ACOCB_116914.4	604
ENSMUSG00000002228_Ppm1j_ACOCB_116915.5	568
ENSMUSG00000002228_Ppm1j_ACOCB_116916.6	414
ENSMUSG00000002228_Ppm1j_ACOCB_116917.7	419
ENSMUSG00000002228_Ppm1j_ACOCB_116918.8	411
ENSMUSG00000002228_Ppm1j_ACOCB_116919.9	394
ENSMUSG00000002228_Ppm1j_ACOCB_116920.10	325
ENSMUSG00000002233_Rhoc_ACOCB_197012.1	345
ENSMUSG00000002233_Rhoc_ACOCB_197013.2	484
ENSMUSG00000002233_Rhoc_ACOCB_197014.3	413
ENSMUSG00000002233_Rhoc_ACOCB_197015.4	405
ENSMUSG00000002233_Rhoc_ACOCB_197016.5	294
ENSMUSG00000002233_Rhoc_ACOCB_197017.6	179
ENSMUSG00000002233_Rhoc_ACOCB_197018.7	382
ENSMUSG00000002233_Rhoc_ACOCB_197019.8	502
ENSMUSG00000002233_Rhoc_ACOCB_197020.9	428
ENSMUSG00000002233_Rhoc_ACOCB_197021.10	227
ENSMUSG00000002249_Tead3_ACOCB_168052.1	106
ENSMUSG00000002249_Tead3_ACOCB_168053.2	404
ENSMUSG00000002249_Tead3_ACOCB_168054.3	721
ENSMUSG00000002249_Tead3_ACOCB_168055.4	331
ENSMUSG00000002249_Tead3_ACOCB_168056.5	406
ENSMUSG00000002249_Tead3_ACOCB_168057.6	539
ENSMUSG00000002249_Tead3_ACOCB_168058.7	222
ENSMUSG00000002249_Tead3_ACOCB_168059.8	687
ENSMUSG00000002249_Tead3_ACOCB_168060.9	223
ENSMUSG00000002249_Tead3_ACOCB_168061.10	458
ENSMUSG00000002257_Def6_ACOCB_83504.1	633
ENSMUSG00000002257_Def6_ACOCB_83505.2	642
ENSMUSG00000002257_Def6_ACOCB_83506.3	580
ENSMUSG00000002257_Def6_ACOCB_83507.4	591
ENSMUSG00000002257_Def6_ACOCB_83508.5	452
ENSMUSG00000002257_Def6_ACOCB_83509.6	380
ENSMUSG00000002257_Def6_ACOCB_83510.7	447
ENSMUSG00000002257_Def6_ACOCB_83511.8	235
ENSMUSG00000002257_Def6_ACOCB_83512.9	474
ENSMUSG00000002257_Def6_ACOCB_83513.10	344
ENSMUSG00000002307_Daxx_ACOCA_86313.9	3
ENSMUSG00000002326_Gmpr2_ACOCB_68579.1	339
ENSMUSG00000002326_Gmpr2_ACOCB_68580.2	420
ENSMUSG00000002326_Gmpr2_ACOCB_68581.3	294
ENSMUSG00000002326_Gmpr2_ACOCB_68582.4	307
ENSMUSG00000002326_Gmpr2_ACOCB_68583.5	273
ENSMUSG00000002326_Gmpr2_ACOCB_68584.6	199
ENSMUSG00000002326_Gmpr2_ACOCB_68585.7	358
ENSMUSG00000002326_Gmpr2_ACOCB_68586.8	309
ENSMUSG00000002326_Gmpr2_ACOCB_68587.9	69
ENSMUSG00000002326_Gmpr2_ACOCB_68588.10	353
ENSMUSG00000002393_Nr2f6_ACOCB_220526.1	598
ENSMUSG00000002393_Nr2f6_ACOCB_220527.2	606
ENSMUSG00000002393_Nr2f6_ACOCB_220528.3	591
ENSMUSG00000002393_Nr2f6_ACOCB_220529.4	972
ENSMUSG00000002393_Nr2f6_ACOCB_220530.5	323
ENSMUSG00000002393_Nr2f6_ACOCB_220531.6	138
ENSMUSG00000002393_Nr2f6_ACOCB_220532.7	433
ENSMUSG00000002393_Nr2f6_ACOCB_220533.8	911
ENSMUSG00000002393_Nr2f6_ACOCB_220534.9	105
ENSMUSG00000002393_Nr2f6_ACOCB_220535.10	421
ENSMUSG00000002396_Ocel1_U1B_220548.3	1
ENSMUSG00000002396_Ocel1_U1B_220554.9	2
ENSMUSG00000002413_Braf_DTKPA_93711.5	4
ENSMUSG00000002416_Ndufb2_ACOCB_106040.1	343
ENSMUSG00000002416_Ndufb2_ACOCB_106041.2	605
ENSMUSG00000002416_Ndufb2_ACOCB_106042.3	156
ENSMUSG00000002416_Ndufb2_ACOCB_106043.4	351
ENSMUSG00000002416_Ndufb2_ACOCB_106044.5	405
ENSMUSG00000002416_Ndufb2_ACOCB_106045.6	526
ENSMUSG00000002416_Ndufb2_ACOCB_106046.7	252
ENSMUSG00000002416_Ndufb2_ACOCB_106047.8	847
ENSMUSG00000002416_Ndufb2_ACOCB_106048.9	375
ENSMUSG00000002416_Ndufb2_ACOCB_106049.10	349
ENSMUSG00000002459_Rgs20_ACOCB_203859.1	566
ENSMUSG00000002459_Rgs20_ACOCB_203860.2	505
ENSMUSG00000002459_Rgs20_ACOCB_203861.3	420
ENSMUSG00000002459_Rgs20_ACOCB_203862.4	328
ENSMUSG00000002459_Rgs20_ACOCB_203863.5	185
ENSMUSG00000002459_Rgs20_ACOCB_203864.6	231
ENSMUSG00000002459_Rgs20_ACOCB_203865.7	238
ENSMUSG00000002459_Rgs20_ACOCB_203866.8	462
ENSMUSG00000002459_Rgs20_ACOCB_203867.9	248
ENSMUSG00000002459_Rgs20_ACOCB_203868.10	368
ENSMUSG00000002477_Snrpd1_U1B_145127.1	8
ENSMUSG00000002504_Slc9a3r2_U1A_215452.8	3
ENSMUSG00000002524_Puf60_GEB_46632.4	4
ENSMUSG00000002580_Mien1_U1B_223782.9	11
ENSMUSG00000002580_Mien1_U1B_223783.10	11
ENSMUSG00000002603_Tgfb1_ACOCB_37757.1	287
ENSMUSG00000002603_Tgfb1_ACOCB_37758.2	793
ENSMUSG00000002603_Tgfb1_ACOCB_37759.3	469
ENSMUSG00000002603_Tgfb1_ACOCB_37760.4	362
ENSMUSG00000002603_Tgfb1_ACOCB_37761.5	437
ENSMUSG00000002603_Tgfb1_ACOCB_37762.6	609
ENSMUSG00000002603_Tgfb1_ACOCB_37763.7	144
ENSMUSG00000002603_Tgfb1_ACOCB_37764.8	556
ENSMUSG00000002603_Tgfb1_ACOCB_37765.9	218
ENSMUSG00000002603_Tgfb1_ACOCB_37766.10	457
ENSMUSG00000002635_Pdcd2l_U1B_12822.7	2
ENSMUSG00000002668_Dennd1c_U1B_214456.2	2
ENSMUSG00000002728_Naa20_ACOCB_48803.1	109
ENSMUSG00000002728_Naa20_ACOCB_48804.2	203
ENSMUSG00000002728_Naa20_ACOCB_48805.3	412
ENSMUSG00000002728_Naa20_ACOCB_48806.4	53
ENSMUSG00000002728_Naa20_ACOCB_48807.5	270
ENSMUSG00000002728_Naa20_ACOCB_48808.6	392
ENSMUSG00000002728_Naa20_ACOCB_48809.7	242
ENSMUSG00000002728_Naa20_ACOCB_48810.8	426
ENSMUSG00000002728_Naa20_ACOCB_48811.9	175
ENSMUSG00000002728_Naa20_ACOCB_48812.10	190
ENSMUSG00000002731_Prkra_ACOCB_133381.1	570
ENSMUSG00000002731_Prkra_ACOCB_133382.2	367
ENSMUSG00000002731_Prkra_ACOCB_133383.3	13
ENSMUSG00000002731_Prkra_ACOCB_133384.4	505
ENSMUSG00000002731_Prkra_ACOCB_133385.5	391
ENSMUSG00000002731_Prkra_ACOCB_133386.6	242
ENSMUSG00000002731_Prkra_ACOCB_133387.7	251
ENSMUSG00000002731_Prkra_ACOCB_133388.8	365
ENSMUSG00000002731_Prkra_ACOCB_133389.9	2
ENSMUSG00000002731_Prkra_ACOCB_133390.10	295
ENSMUSG00000002748_Baz1b_ACOCB_226055.1	429
ENSMUSG00000002748_Baz1b_ACOCB_226056.2	205
ENSMUSG00000002748_Baz1b_ACOCB_226057.3	413
ENSMUSG00000002748_Baz1b_ACOCB_226058.4	253
ENSMUSG00000002748_Baz1b_ACOCB_226059.5	32
ENSMUSG00000002748_Baz1b_ACOCB_226060.6	332
ENSMUSG00000002748_Baz1b_ACOCB_226061.7	160
ENSMUSG00000002748_Baz1b_ACOCB_226062.8	143
ENSMUSG00000002748_Baz1b_ACOCB_226063.9	538
ENSMUSG00000002748_Baz1b_ACOCB_226064.10	173
ENSMUSG00000002768_Mea1_U1B_167082.1	1
ENSMUSG00000002799_Jag2_ACOCB_184385.1	555
ENSMUSG00000002799_Jag2_ACOCB_184386.2	421
ENSMUSG00000002799_Jag2_ACOCB_184387.3	543
ENSMUSG00000002799_Jag2_ACOCB_184388.4	563
ENSMUSG00000002799_Jag2_ACOCB_184389.5	625
ENSMUSG00000002799_Jag2_ACOCB_184390.6	728
ENSMUSG00000002799_Jag2_ACOCB_184391.7	641
ENSMUSG00000002799_Jag2_ACOCB_184392.8	209
ENSMUSG00000002799_Jag2_ACOCB_184393.9	576
ENSMUSG00000002799_Jag2_ACOCB_184394.10	446
ENSMUSG00000002814_Top3a_ACOCB_40565.1	74
ENSMUSG00000002814_Top3a_ACOCB_40566.2	413
ENSMUSG00000002814_Top3a_ACOCB_40567.3	224
ENSMUSG00000002814_Top3a_ACOCB_40568.4	75
ENSMUSG00000002814_Top3a_ACOCB_40569.5	633
ENSMUSG00000002814_Top3a_ACOCB_40570.6	407
ENSMUSG00000002814_Top3a_ACOCB_40571.7	287
ENSMUSG00000002814_Top3a_ACOCB_40572.8	211
ENSMUSG00000002814_Top3a_ACOCB_40573.9	248
ENSMUSG00000002814_Top3a_ACOCB_40574.10	66
ENSMUSG00000002835_Chaf1a_ACOCB_209856.1	160
ENSMUSG00000002835_Chaf1a_ACOCB_209857.2	203
ENSMUSG00000002835_Chaf1a_ACOCB_209858.3	243
ENSMUSG00000002835_Chaf1a_ACOCB_209859.4	173
ENSMUSG00000002835_Chaf1a_ACOCB_209860.5	50
ENSMUSG00000002835_Chaf1a_ACOCB_209861.6	372
ENSMUSG00000002835_Chaf1a_ACOCB_209862.7	373
ENSMUSG00000002835_Chaf1a_ACOCB_209863.8	121
ENSMUSG00000002835_Chaf1a_ACOCB_209864.9	142
ENSMUSG00000002835_Chaf1a_ACOCB_209865.10	271
ENSMUSG00000002870_Mcm2_ACOCB_99713.1	393
ENSMUSG00000002870_Mcm2_ACOCB_99714.2	104
ENSMUSG00000002870_Mcm2_ACOCB_99715.3	112
ENSMUSG00000002870_Mcm2_ACOCB_99716.4	361
ENSMUSG00000002870_Mcm2_ACOCB_99717.5	436
ENSMUSG00000002870_Mcm2_ACOCB_99718.6	147
ENSMUSG00000002870_Mcm2_ACOCB_99719.7	150
ENSMUSG00000002870_Mcm2_ACOCB_99720.8	126
ENSMUSG00000002870_Mcm2_ACOCB_99721.9	518
ENSMUSG00000002870_Mcm2_ACOCB_99722.10	167
ENSMUSG00000002983_Relb_ACOCB_203999.1	391
ENSMUSG00000002983_Relb_ACOCB_204000.2	330
ENSMUSG00000002983_Relb_ACOCB_204001.3	72
ENSMUSG00000002983_Relb_ACOCB_204002.4	628
ENSMUSG00000002983_Relb_ACOCB_204003.5	433
ENSMUSG00000002983_Relb_ACOCB_204004.6	213
ENSMUSG00000002983_Relb_ACOCB_204005.7	345
ENSMUSG00000002983_Relb_ACOCB_204006.8	554
ENSMUSG00000002983_Relb_ACOCB_204007.9	265
ENSMUSG00000002983_Relb_ACOCB_204008.10	519
ENSMUSG00000002996_Hbp1_ACOCB_60195.1	253
ENSMUSG00000002996_Hbp1_ACOCB_60196.2	220
ENSMUSG00000002996_Hbp1_ACOCB_60197.3	367
ENSMUSG00000002996_Hbp1_ACOCB_60198.4	331
ENSMUSG00000002996_Hbp1_ACOCB_60199.5	329
ENSMUSG00000002996_Hbp1_ACOCB_60200.6	446
ENSMUSG00000002996_Hbp1_ACOCB_60201.7	409
ENSMUSG00000002996_Hbp1_ACOCB_60202.8	451
ENSMUSG00000002996_Hbp1_ACOCB_60203.9	152
ENSMUSG00000002996_Hbp1_ACOCB_60204.10	817
ENSMUSG00000003037_Rab8a_ACOCB_12525.1	102
ENSMUSG00000003037_Rab8a_ACOCB_12526.2	363
ENSMUSG00000003037_Rab8a_ACOCB_12527.3	692
ENSMUSG00000003037_Rab8a_ACOCB_12528.4	363
ENSMUSG00000003037_Rab8a_ACOCB_12529.5	187
ENSMUSG00000003037_Rab8a_ACOCB_12530.6	94
ENSMUSG00000003037_Rab8a_ACOCB_12531.7	330
ENSMUSG00000003037_Rab8a_ACOCB_12532.8	170
ENSMUSG00000003037_Rab8a_ACOCB_12533.9	482
ENSMUSG00000003037_Rab8a_ACOCB_12534.10	608
ENSMUSG00000003072_Atp5d_ACOCB_129634.1	524
ENSMUSG00000003072_Atp5d_ACOCB_129635.2	431
ENSMUSG00000003072_Atp5d_ACOCB_129636.3	276
ENSMUSG00000003072_Atp5d_ACOCB_129637.4	356
ENSMUSG00000003072_Atp5d_ACOCB_129638.5	268
ENSMUSG00000003072_Atp5d_ACOCB_129639.6	162
ENSMUSG00000003072_Atp5d_ACOCB_129640.7	64
ENSMUSG00000003072_Atp5d_ACOCB_129641.8	626
ENSMUSG00000003072_Atp5d_ACOCB_129642.9	626
ENSMUSG00000003072_Atp5d_ACOCB_129643.10	232
ENSMUSG00000003131_Pafah1b2_ACOCB_118622.1	342
ENSMUSG00000003131_Pafah1b2_ACOCB_118623.2	308
ENSMUSG00000003131_Pafah1b2_ACOCB_118624.3	163
ENSMUSG00000003131_Pafah1b2_ACOCB_118625.4	673
ENSMUSG00000003131_Pafah1b2_ACOCB_118626.5	383
ENSMUSG00000003131_Pafah1b2_ACOCB_118627.6	113
ENSMUSG00000003131_Pafah1b2_ACOCB_118628.7	166
ENSMUSG00000003131_Pafah1b2_ACOCB_118629.8	354
ENSMUSG00000003131_Pafah1b2_ACOCB_118630.9	73
ENSMUSG00000003131_Pafah1b2_ACOCB_118631.10	284
ENSMUSG00000003135_Cnot11_U1B_118648.7	7
ENSMUSG00000003178_Mical3_TMMB_9320.5	3
ENSMUSG00000003190_Bcl2l12_ACOCB_67424.1	230
ENSMUSG00000003190_Bcl2l12_ACOCB_67425.2	243
ENSMUSG00000003190_Bcl2l12_ACOCB_67426.3	369
ENSMUSG00000003190_Bcl2l12_ACOCB_67427.4	342
ENSMUSG00000003190_Bcl2l12_ACOCB_67428.5	189
ENSMUSG00000003190_Bcl2l12_ACOCB_67429.6	265
ENSMUSG00000003190_Bcl2l12_ACOCB_67430.7	654
ENSMUSG00000003190_Bcl2l12_ACOCB_67431.8	590
ENSMUSG00000003190_Bcl2l12_ACOCB_67432.9	360
ENSMUSG00000003190_Bcl2l12_ACOCB_67433.10	163
ENSMUSG00000003199_Mpnd_SPB_67408.5	2
ENSMUSG00000003206_Ebi3_U1B_126120.9	7
ENSMUSG00000003206_Ebi3_U1B_126121.10	2
ENSMUSG00000003227_Edar_ACOCB_186279.1	332
ENSMUSG00000003227_Edar_ACOCB_186280.2	467
ENSMUSG00000003227_Edar_ACOCB_186281.3	498
ENSMUSG00000003227_Edar_ACOCB_186282.4	502
ENSMUSG00000003227_Edar_ACOCB_186283.5	576
ENSMUSG00000003227_Edar_ACOCB_186284.6	398
ENSMUSG00000003227_Edar_ACOCB_186285.7	513
ENSMUSG00000003227_Edar_ACOCB_186286.8	396
ENSMUSG00000003227_Edar_ACOCB_186287.9	181
ENSMUSG00000003227_Edar_ACOCB_186288.10	436
ENSMUSG00000003282_Plag1_ACOCB_118589.1	320
ENSMUSG00000003282_Plag1_ACOCB_118590.2	198
ENSMUSG00000003282_Plag1_ACOCB_118591.3	468
ENSMUSG00000003282_Plag1_ACOCB_118592.4	275
ENSMUSG00000003282_Plag1_ACOCB_118593.5	122
ENSMUSG00000003282_Plag1_ACOCB_118594.6	685
ENSMUSG00000003282_Plag1_ACOCB_118595.7	235
ENSMUSG00000003282_Plag1_ACOCB_118596.8	227
ENSMUSG00000003282_Plag1_ACOCB_118597.9	192
ENSMUSG00000003282_Plag1_ACOCB_118598.10	181
ENSMUSG00000003346_Abhd17a_ACOCB_166543.1	351
ENSMUSG00000003346_Abhd17a_ACOCB_166544.2	796
ENSMUSG00000003346_Abhd17a_ACOCB_166545.3	346
ENSMUSG00000003346_Abhd17a_ACOCB_166546.4	564
ENSMUSG00000003346_Abhd17a_ACOCB_166547.5	358
ENSMUSG00000003346_Abhd17a_ACOCB_166548.6	235
ENSMUSG00000003346_Abhd17a_ACOCB_166549.7	489
ENSMUSG00000003346_Abhd17a_ACOCB_166550.8	319
ENSMUSG00000003346_Abhd17a_ACOCB_166551.9	713
ENSMUSG00000003346_Abhd17a_ACOCB_166552.10	581
ENSMUSG00000003348_Mob3a_ACOCA_166577.5	1
ENSMUSG00000003378_Grik5_DTKPA_23451.10	9
ENSMUSG00000003379_Cd79a_ACOCB_23432.1	277
ENSMUSG00000003379_Cd79a_ACOCB_23433.2	362
ENSMUSG00000003379_Cd79a_ACOCB_23434.3	280
ENSMUSG00000003379_Cd79a_ACOCB_23435.4	110
ENSMUSG00000003379_Cd79a_ACOCB_23436.5	322
ENSMUSG00000003379_Cd79a_ACOCB_23437.6	426
ENSMUSG00000003379_Cd79a_ACOCB_23438.7	543
ENSMUSG00000003379_Cd79a_ACOCB_23439.8	258
ENSMUSG00000003379_Cd79a_ACOCB_23440.9	779
ENSMUSG00000003379_Cd79a_ACOCB_23441.10	306
ENSMUSG00000003418_St8sia6_U1B_123020.4	9
ENSMUSG00000003423_Pih1d1_U1B_208372.2	3
ENSMUSG00000003423_Pih1d1_U1B_208375.5	3
ENSMUSG00000003435_Supt5_U1B_64183.4	7
ENSMUSG00000003438_Timm50_TMMA_64250.1	4
ENSMUSG00000003444_Med29_GEB_149406.4	2
ENSMUSG00000003444_Med29_GEB_149407.5	2
ENSMUSG00000003444_Med29_GEB_149408.6	2
ENSMUSG00000003469_Phyhip_U1B_85372.2	4
ENSMUSG00000003469_Phyhip_U1B_85375.5	4
ENSMUSG00000003469_Phyhip_U1B_85380.10	4
ENSMUSG00000003477_Inmt_ACOCB_189596.1	228
ENSMUSG00000003477_Inmt_ACOCB_189597.2	189
ENSMUSG00000003477_Inmt_ACOCB_189598.3	328
ENSMUSG00000003477_Inmt_ACOCB_189599.4	652
ENSMUSG00000003477_Inmt_ACOCB_189600.5	690
ENSMUSG00000003477_Inmt_ACOCB_189601.6	398
ENSMUSG00000003477_Inmt_ACOCB_189602.7	302
ENSMUSG00000003477_Inmt_ACOCB_189603.8	546
ENSMUSG00000003477_Inmt_ACOCB_189604.9	806
ENSMUSG00000003477_Inmt_ACOCB_189605.10	410
ENSMUSG00000003541_Ier3_ACOCB_19054.1	490
ENSMUSG00000003541_Ier3_ACOCB_19055.2	261
ENSMUSG00000003541_Ier3_ACOCB_19056.3	300
ENSMUSG00000003541_Ier3_ACOCB_19057.4	604
ENSMUSG00000003541_Ier3_ACOCB_19058.5	598
ENSMUSG00000003541_Ier3_ACOCB_19059.6	441
ENSMUSG00000003541_Ier3_ACOCB_19060.7	306
ENSMUSG00000003541_Ier3_ACOCB_19061.8	679
ENSMUSG00000003541_Ier3_ACOCB_19062.9	554
ENSMUSG00000003541_Ier3_ACOCB_19063.10	475
ENSMUSG00000003545_Fosb_ACOCB_19074.1	905
ENSMUSG00000003545_Fosb_ACOCB_19075.2	501
ENSMUSG00000003545_Fosb_ACOCB_19076.3	225
ENSMUSG00000003545_Fosb_ACOCB_19077.4	168
ENSMUSG00000003545_Fosb_ACOCB_19078.5	727
ENSMUSG00000003545_Fosb_ACOCB_19079.6	442
ENSMUSG00000003545_Fosb_ACOCB_19080.7	244
ENSMUSG00000003545_Fosb_ACOCB_19081.8	507
ENSMUSG00000003545_Fosb_ACOCB_19082.9	155
ENSMUSG00000003545_Fosb_ACOCB_19083.10	275
ENSMUSG00000003549_Ercc1_ACOCA_18968.5	3
ENSMUSG00000003555_Cyp17a1_ACOCB_222244.1	154
ENSMUSG00000003555_Cyp17a1_ACOCB_222245.2	193
ENSMUSG00000003555_Cyp17a1_ACOCB_222246.3	616
ENSMUSG00000003555_Cyp17a1_ACOCB_222247.4	415
ENSMUSG00000003555_Cyp17a1_ACOCB_222248.5	229
ENSMUSG00000003555_Cyp17a1_ACOCB_222249.6	393
ENSMUSG00000003555_Cyp17a1_ACOCB_222250.7	377
ENSMUSG00000003555_Cyp17a1_ACOCB_222251.8	407
ENSMUSG00000003555_Cyp17a1_ACOCB_222252.9	251
ENSMUSG00000003555_Cyp17a1_ACOCB_222253.10	291
ENSMUSG00000003731_Kpna6_ACOCB_161201.1	325
ENSMUSG00000003731_Kpna6_ACOCB_161202.2	37
ENSMUSG00000003731_Kpna6_ACOCB_161203.3	434
ENSMUSG00000003731_Kpna6_ACOCB_161204.4	335
ENSMUSG00000003731_Kpna6_ACOCB_161205.5	414
ENSMUSG00000003731_Kpna6_ACOCB_161206.6	415
ENSMUSG00000003731_Kpna6_ACOCB_161207.7	495
ENSMUSG00000003731_Kpna6_ACOCB_161208.8	276
ENSMUSG00000003731_Kpna6_ACOCB_161209.9	359
ENSMUSG00000003731_Kpna6_ACOCB_161210.10	398
ENSMUSG00000003762_Adck4_DTKPB_136332.5	17
ENSMUSG00000003873_Bax_ACOCB_203448.1	440
ENSMUSG00000003873_Bax_ACOCB_203449.2	182
ENSMUSG00000003873_Bax_ACOCB_203450.3	271
ENSMUSG00000003873_Bax_ACOCB_203451.4	253
ENSMUSG00000003873_Bax_ACOCB_203452.5	514
ENSMUSG00000003873_Bax_ACOCB_203453.6	595
ENSMUSG00000003873_Bax_ACOCB_203454.7	440
ENSMUSG00000003873_Bax_ACOCB_203455.8	282
ENSMUSG00000003873_Bax_ACOCB_203456.9	503
ENSMUSG00000003873_Bax_ACOCB_203457.10	362
ENSMUSG00000003948_Mmd_SPB_107261.2	1
ENSMUSG00000003970_Rpl8_GEA_81967.4	3
ENSMUSG00000003974_Grm3_ACOCB_81954.1	174
ENSMUSG00000003974_Grm3_ACOCB_81955.2	250
ENSMUSG00000003974_Grm3_ACOCB_81956.3	183
ENSMUSG00000003974_Grm3_ACOCB_81957.4	254
ENSMUSG00000003974_Grm3_ACOCB_81958.5	266
ENSMUSG00000003974_Grm3_ACOCB_81959.6	539
ENSMUSG00000003974_Grm3_ACOCB_81960.7	518
ENSMUSG00000003974_Grm3_ACOCB_81961.8	358
ENSMUSG00000003974_Grm3_ACOCB_81962.9	359
ENSMUSG00000003974_Grm3_ACOCB_81963.10	889
ENSMUSG00000004018_Fancl_ACOCB_78469.1	297
ENSMUSG00000004018_Fancl_ACOCB_78470.2	219
ENSMUSG00000004018_Fancl_ACOCB_78471.3	29
ENSMUSG00000004018_Fancl_ACOCB_78472.4	345
ENSMUSG00000004018_Fancl_ACOCB_78473.5	240
ENSMUSG00000004018_Fancl_ACOCB_78474.6	220
ENSMUSG00000004018_Fancl_ACOCB_78475.7	818
ENSMUSG00000004018_Fancl_ACOCB_78476.8	175
ENSMUSG00000004018_Fancl_ACOCB_78477.9	251
ENSMUSG00000004018_Fancl_ACOCB_78478.10	321
ENSMUSG00000004032_Gstm5_ACOCB_138118.1	481
ENSMUSG00000004032_Gstm5_ACOCB_138119.2	314
ENSMUSG00000004032_Gstm5_ACOCB_138120.3	353
ENSMUSG00000004032_Gstm5_ACOCB_138121.4	238
ENSMUSG00000004032_Gstm5_ACOCB_138122.5	557
ENSMUSG00000004032_Gstm5_ACOCB_138123.6	397
ENSMUSG00000004032_Gstm5_ACOCB_138124.7	148
ENSMUSG00000004032_Gstm5_ACOCB_138125.8	270
ENSMUSG00000004032_Gstm5_ACOCB_138126.9	307
ENSMUSG00000004032_Gstm5_ACOCB_138127.10	405
ENSMUSG00000004035_Gstm7_ACOCB_138098.1	512
ENSMUSG00000004035_Gstm7_ACOCB_138099.2	331
ENSMUSG00000004035_Gstm7_ACOCB_138100.3	337
ENSMUSG00000004035_Gstm7_ACOCB_138101.4	418
ENSMUSG00000004035_Gstm7_ACOCB_138102.5	398
ENSMUSG00000004035_Gstm7_ACOCB_138103.6	680
ENSMUSG00000004035_Gstm7_ACOCB_138104.7	635
ENSMUSG00000004035_Gstm7_ACOCB_138105.8	293
ENSMUSG00000004035_Gstm7_ACOCB_138106.9	687
ENSMUSG00000004035_Gstm7_ACOCB_138107.10	345
ENSMUSG00000004038_Gstm3_MU2A_138092.5	318
ENSMUSG00000004040_Stat3_U1A_45126.1	4
ENSMUSG00000004040_Stat3_U1A_45129.4	2
ENSMUSG00000004071_Cdip1_ACOCB_20282.1	517
ENSMUSG00000004071_Cdip1_ACOCB_20283.2	423
ENSMUSG00000004071_Cdip1_ACOCB_20284.3	500
ENSMUSG00000004071_Cdip1_ACOCB_20285.4	602
ENSMUSG00000004071_Cdip1_ACOCB_20286.5	227
ENSMUSG00000004071_Cdip1_ACOCB_20287.6	271
ENSMUSG00000004071_Cdip1_ACOCB_20288.7	673
ENSMUSG00000004071_Cdip1_ACOCB_20289.8	169
ENSMUSG00000004071_Cdip1_ACOCB_20290.9	293
ENSMUSG00000004071_Cdip1_ACOCB_20291.10	472
ENSMUSG00000004098_Col5a3_ACOCB_70339.1	473
ENSMUSG00000004098_Col5a3_ACOCB_70340.2	288
ENSMUSG00000004098_Col5a3_ACOCB_70341.3	189
ENSMUSG00000004098_Col5a3_ACOCB_70342.4	392
ENSMUSG00000004098_Col5a3_ACOCB_70343.5	450
ENSMUSG00000004098_Col5a3_ACOCB_70344.6	577
ENSMUSG00000004098_Col5a3_ACOCB_70345.7	79
ENSMUSG00000004098_Col5a3_ACOCB_70346.8	215
ENSMUSG00000004098_Col5a3_ACOCB_70347.9	451
ENSMUSG00000004098_Col5a3_ACOCB_70348.10	115
ENSMUSG00000004267_Eno2_ACOCB_102520.1	395
ENSMUSG00000004267_Eno2_ACOCB_102521.2	285
ENSMUSG00000004267_Eno2_ACOCB_102522.3	218
ENSMUSG00000004267_Eno2_ACOCB_102523.4	228
ENSMUSG00000004267_Eno2_ACOCB_102524.5	611
ENSMUSG00000004267_Eno2_ACOCB_102525.6	240
ENSMUSG00000004267_Eno2_ACOCB_102526.7	581
ENSMUSG00000004267_Eno2_ACOCB_102527.8	276
ENSMUSG00000004267_Eno2_ACOCB_102528.9	371
ENSMUSG00000004267_Eno2_ACOCB_102529.10	541
ENSMUSG00000004347_Pde1c_ACOCB_201750.1	290
ENSMUSG00000004347_Pde1c_ACOCB_201751.2	222
ENSMUSG00000004347_Pde1c_ACOCB_201752.3	760
ENSMUSG00000004347_Pde1c_ACOCB_201753.4	575
ENSMUSG00000004347_Pde1c_ACOCB_201754.5	156
ENSMUSG00000004347_Pde1c_ACOCB_201755.6	230
ENSMUSG00000004347_Pde1c_ACOCB_201756.7	386
ENSMUSG00000004347_Pde1c_ACOCB_201757.8	185
ENSMUSG00000004347_Pde1c_ACOCB_201758.9	189
ENSMUSG00000004347_Pde1c_ACOCB_201759.10	208
ENSMUSG00000004371_Il11_U1B_139541.5	3
ENSMUSG00000004371_Il11_U1B_139544.8	7
ENSMUSG00000004446_Bid_ACOCB_4254.1	1139
ENSMUSG00000004446_Bid_ACOCB_4255.2	541
ENSMUSG00000004446_Bid_ACOCB_4256.3	243
ENSMUSG00000004446_Bid_ACOCB_4257.4	503
ENSMUSG00000004446_Bid_ACOCB_4258.5	522
ENSMUSG00000004446_Bid_ACOCB_4259.6	481
ENSMUSG00000004446_Bid_ACOCB_4260.7	1139
ENSMUSG00000004446_Bid_ACOCB_4261.8	337
ENSMUSG00000004446_Bid_ACOCB_4262.9	165
ENSMUSG00000004446_Bid_ACOCB_4263.10	323
ENSMUSG00000004530_Coro1c_ACOCB_206504.1	461
ENSMUSG00000004530_Coro1c_ACOCB_206505.2	400
ENSMUSG00000004530_Coro1c_ACOCB_206506.3	400
ENSMUSG00000004530_Coro1c_ACOCB_206507.4	370
ENSMUSG00000004530_Coro1c_ACOCB_206508.5	60
ENSMUSG00000004530_Coro1c_ACOCB_206509.6	350
ENSMUSG00000004530_Coro1c_ACOCB_206510.7	156
ENSMUSG00000004530_Coro1c_ACOCB_206511.8	481
ENSMUSG00000004530_Coro1c_ACOCB_206512.9	486
ENSMUSG00000004530_Coro1c_ACOCB_206513.10	126
ENSMUSG00000004561_Mettl17_TMMA_12220.5	9
ENSMUSG00000004651_Tyr_ACOCB_48343.1	603
ENSMUSG00000004651_Tyr_ACOCB_48344.2	327
ENSMUSG00000004651_Tyr_ACOCB_48345.3	441
ENSMUSG00000004651_Tyr_ACOCB_48346.4	263
ENSMUSG00000004651_Tyr_ACOCB_48347.5	704
ENSMUSG00000004651_Tyr_ACOCB_48348.6	329
ENSMUSG00000004651_Tyr_ACOCB_48349.7	315
ENSMUSG00000004651_Tyr_ACOCB_48350.8	385
ENSMUSG00000004651_Tyr_ACOCB_48351.9	329
ENSMUSG00000004651_Tyr_ACOCB_48352.10	9
ENSMUSG00000004655_Aqp1_ACOCB_48363.1	66
ENSMUSG00000004655_Aqp1_ACOCB_48364.2	395
ENSMUSG00000004655_Aqp1_ACOCB_48365.3	314
ENSMUSG00000004655_Aqp1_ACOCB_48366.4	531
ENSMUSG00000004655_Aqp1_ACOCB_48367.5	309
ENSMUSG00000004655_Aqp1_ACOCB_48368.6	676
ENSMUSG00000004655_Aqp1_ACOCB_48369.7	363
ENSMUSG00000004655_Aqp1_ACOCB_48370.8	402
ENSMUSG00000004655_Aqp1_ACOCB_48371.9	349
ENSMUSG00000004655_Aqp1_ACOCB_48372.10	443
ENSMUSG00000004667_Polr2e_ACOCB_73447.1	13
ENSMUSG00000004667_Polr2e_ACOCB_73448.2	91
ENSMUSG00000004667_Polr2e_ACOCB_73449.3	121
ENSMUSG00000004667_Polr2e_ACOCB_73450.4	49
ENSMUSG00000004667_Polr2e_ACOCB_73451.5	141
ENSMUSG00000004667_Polr2e_ACOCB_73452.6	338
ENSMUSG00000004667_Polr2e_ACOCB_73453.7	399
ENSMUSG00000004667_Polr2e_ACOCB_73454.8	101
ENSMUSG00000004667_Polr2e_ACOCB_73455.9	183
ENSMUSG00000004667_Polr2e_ACOCB_73456.10	229
ENSMUSG00000004668_Abca13_ACOCB_73467.1	546
ENSMUSG00000004668_Abca13_ACOCB_73468.2	475
ENSMUSG00000004668_Abca13_ACOCB_73469.3	621
ENSMUSG00000004668_Abca13_ACOCB_73470.4	230
ENSMUSG00000004668_Abca13_ACOCB_73471.5	320
ENSMUSG00000004668_Abca13_ACOCB_73472.6	78
ENSMUSG00000004668_Abca13_ACOCB_73473.7	149
ENSMUSG00000004668_Abca13_ACOCB_73474.8	400
ENSMUSG00000004668_Abca13_ACOCB_73475.9	269
ENSMUSG00000004668_Abca13_ACOCB_73476.10	94
ENSMUSG00000004872_Pax3_ACOCB_189796.1	557
ENSMUSG00000004872_Pax3_ACOCB_189797.2	510
ENSMUSG00000004872_Pax3_ACOCB_189798.3	624
ENSMUSG00000004872_Pax3_ACOCB_189799.4	681
ENSMUSG00000004872_Pax3_ACOCB_189800.5	551
ENSMUSG00000004872_Pax3_ACOCB_189801.6	637
ENSMUSG00000004872_Pax3_ACOCB_189802.7	366
ENSMUSG00000004872_Pax3_ACOCB_189803.8	315
ENSMUSG00000004872_Pax3_ACOCB_189804.9	247
ENSMUSG00000004872_Pax3_ACOCB_189805.10	467
ENSMUSG00000004895_Prcc_ACOCB_28414.1	245
ENSMUSG00000004895_Prcc_ACOCB_28415.2	272
ENSMUSG00000004895_Prcc_ACOCB_28416.3	305
ENSMUSG00000004895_Prcc_ACOCB_28417.4	293
ENSMUSG00000004895_Prcc_ACOCB_28418.5	464
ENSMUSG00000004895_Prcc_ACOCB_28419.6	706
ENSMUSG00000004895_Prcc_ACOCB_28420.7	291
ENSMUSG00000004895_Prcc_ACOCB_28421.8	291
ENSMUSG00000004895_Prcc_ACOCB_28422.9	185
ENSMUSG00000004895_Prcc_ACOCB_28423.10	104
ENSMUSG00000004902_Slc25a18_DTKPB_175636.4	6
ENSMUSG00000004939_Nmrk2_ACOCB_201130.1	363
ENSMUSG00000004939_Nmrk2_ACOCB_201131.2	363
ENSMUSG00000004939_Nmrk2_ACOCB_201132.3	321
ENSMUSG00000004939_Nmrk2_ACOCB_201133.4	491
ENSMUSG00000004939_Nmrk2_ACOCB_201134.5	635
ENSMUSG00000004939_Nmrk2_ACOCB_201135.6	556
ENSMUSG00000004939_Nmrk2_ACOCB_201136.7	274
ENSMUSG00000004939_Nmrk2_ACOCB_201137.8	368
ENSMUSG00000004939_Nmrk2_ACOCB_201138.9	428
ENSMUSG00000004939_Nmrk2_ACOCB_201139.10	151
ENSMUSG00000004980_Hnrnpa2b1_ACOCB_183405.1	151
ENSMUSG00000004980_Hnrnpa2b1_ACOCB_183406.2	240
ENSMUSG00000004980_Hnrnpa2b1_ACOCB_183407.3	140
ENSMUSG00000004980_Hnrnpa2b1_ACOCB_183408.4	241
ENSMUSG00000004980_Hnrnpa2b1_ACOCB_183409.5	296
ENSMUSG00000004980_Hnrnpa2b1_ACOCB_183410.6	307
ENSMUSG00000004980_Hnrnpa2b1_ACOCB_183411.7	207
[truncated: 16,732 more rows]
