# Supplementary material for: Genome-scale CRISPR screening reveals that C3aR signaling is critical for rapid capture of fungi by macrophages
Source: PLoS Pathog. 2022 Sep 29;18(9):e1010237. doi: 10.1371/journal.ppat.1010237 (PMC9578593; doi:10.1371/journal.ppat.1010237)
Supplement: S1 Data — A ZIP archive of tables in CSV format giving counts for each sgRNA. File names indicate sub-library and experimental sample. (ZIP) [file ppat.1010237.s023.zip › DIR_MAIN/20181123_ACOCAlib2_T0_counts.csv]

0None_none_ACOCA_227963.4501	839
0None_none_ACOCA_227963.4502	76
0None_none_ACOCA_227963.4503	1055
0None_none_ACOCA_227963.4504	633
0None_none_ACOCA_227963.4505	567
0None_none_ACOCA_227963.4506	1014
0None_none_ACOCA_227963.4507	856
0None_none_ACOCA_227963.4508	451
0None_none_ACOCA_227963.4509	611
0None_none_ACOCA_227963.4510	381
0None_none_ACOCA_227963.4511	766
0None_none_ACOCA_227963.4512	665
0None_none_ACOCA_227963.4513	817
0None_none_ACOCA_227963.4514	900
0None_none_ACOCA_227963.4515	414
0None_none_ACOCA_227963.4516	565
0None_none_ACOCA_227963.4517	502
0None_none_ACOCA_227963.4518	959
0None_none_ACOCA_227963.4519	512
0None_none_ACOCA_227963.4520	930
0None_none_ACOCA_227963.4521	559
0None_none_ACOCA_227963.4522	1570
0None_none_ACOCA_227963.4523	417
0None_none_ACOCA_227963.4524	542
0None_none_ACOCA_227963.4525	1111
0None_none_ACOCA_227963.4526	766
0None_none_ACOCA_227963.4527	500
0None_none_ACOCA_227963.4528	957
0None_none_ACOCA_227963.4529	426
0None_none_ACOCA_227963.4530	568
0None_none_ACOCA_227963.4531	1164
0None_none_ACOCA_227963.4532	620
0None_none_ACOCA_227963.4533	673
0None_none_ACOCA_227963.4534	802
0None_none_ACOCA_227963.4535	669
0None_none_ACOCA_227963.4536	827
0None_none_ACOCA_227963.4537	205
0None_none_ACOCA_227963.4538	934
0None_none_ACOCA_227963.4539	972
0None_none_ACOCA_227963.4540	442
0None_none_ACOCA_227963.4541	820
0None_none_ACOCA_227963.4542	548
0None_none_ACOCA_227963.4543	590
0None_none_ACOCA_227963.4544	836
0None_none_ACOCA_227963.4545	342
0None_none_ACOCA_227963.4546	636
0None_none_ACOCA_227963.4547	1144
0None_none_ACOCA_227963.4548	538
0None_none_ACOCA_227963.4549	685
0None_none_ACOCA_227963.4550	944
0None_none_ACOCA_227963.4551	1025
0None_none_ACOCA_227963.4552	903
0None_none_ACOCA_227963.4553	878
0None_none_ACOCA_227963.4554	542
0None_none_ACOCA_227963.4555	1843
0None_none_ACOCA_227963.4556	664
0None_none_ACOCA_227963.4557	637
0None_none_ACOCA_227963.4558	815
0None_none_ACOCA_227963.4559	222
0None_none_ACOCA_227963.4560	420
0None_none_ACOCA_227963.4561	137
0None_none_ACOCA_227963.4562	327
0None_none_ACOCA_227963.4563	731
0None_none_ACOCA_227963.4564	477
0None_none_ACOCA_227963.4565	124
0None_none_ACOCA_227963.4566	913
0None_none_ACOCA_227963.4567	458
0None_none_ACOCA_227963.4568	337
0None_none_ACOCA_227963.4569	1622
0None_none_ACOCA_227963.4570	650
0None_none_ACOCA_227963.4571	1071
0None_none_ACOCA_227963.4572	189
0None_none_ACOCA_227963.4573	376
0None_none_ACOCA_227963.4574	944
0None_none_ACOCA_227963.4575	952
0None_none_ACOCA_227963.4576	623
0None_none_ACOCA_227963.4577	1000
0None_none_ACOCA_227963.4578	1620
0None_none_ACOCA_227963.4579	301
0None_none_ACOCA_227963.4580	514
0None_none_ACOCA_227963.4581	482
0None_none_ACOCA_227963.4582	1238
0None_none_ACOCA_227963.4583	466
0None_none_ACOCA_227963.4584	898
0None_none_ACOCA_227963.4585	766
0None_none_ACOCA_227963.4586	438
0None_none_ACOCA_227963.4587	576
0None_none_ACOCA_227963.4588	366
0None_none_ACOCA_227963.4589	975
0None_none_ACOCA_227963.4590	916
0None_none_ACOCA_227963.4591	1213
0None_none_ACOCA_227963.4592	650
0None_none_ACOCA_227963.4593	1170
0None_none_ACOCA_227963.4594	246
0None_none_ACOCA_227963.4595	498
0None_none_ACOCA_227963.4596	759
0None_none_ACOCA_227963.4597	469
0None_none_ACOCA_227963.4598	627
0None_none_ACOCA_227963.4599	1043
0None_none_ACOCA_227963.4600	562
0None_none_ACOCA_227963.4601	704
0None_none_ACOCA_227963.4602	186
0None_none_ACOCA_227963.4603	299
0None_none_ACOCA_227963.4604	603
0None_none_ACOCA_227963.4605	412
0None_none_ACOCA_227963.4606	840
0None_none_ACOCA_227963.4607	846
0None_none_ACOCA_227963.4608	783
0None_none_ACOCA_227963.4609	739
0None_none_ACOCA_227963.4610	336
0None_none_ACOCA_227963.4611	1234
0None_none_ACOCA_227963.4612	482
0None_none_ACOCA_227963.4613	320
0None_none_ACOCA_227963.4614	697
0None_none_ACOCA_227963.4615	660
0None_none_ACOCA_227963.4616	810
0None_none_ACOCA_227963.4617	497
0None_none_ACOCA_227963.4618	644
0None_none_ACOCA_227963.4619	1515
0None_none_ACOCA_227963.4620	494
0None_none_ACOCA_227963.4621	501
0None_none_ACOCA_227963.4622	560
0None_none_ACOCA_227963.4623	463
0None_none_ACOCA_227963.4624	372
0None_none_ACOCA_227963.4625	1178
0None_none_ACOCA_227963.4626	565
0None_none_ACOCA_227963.4627	492
0None_none_ACOCA_227963.4628	740
0None_none_ACOCA_227963.4629	798
0None_none_ACOCA_227963.4630	577
0None_none_ACOCA_227963.4631	438
0None_none_ACOCA_227963.4632	684
0None_none_ACOCA_227963.4633	2011
0None_none_ACOCA_227963.4634	508
0None_none_ACOCA_227963.4635	1019
0None_none_ACOCA_227963.4636	674
0None_none_ACOCA_227963.4637	1913
0None_none_ACOCA_227963.4638	397
0None_none_ACOCA_227963.4639	265
0None_none_ACOCA_227963.4640	900
0None_none_ACOCA_227963.4641	622
0None_none_ACOCA_227963.4642	617
0None_none_ACOCA_227963.4643	1415
0None_none_ACOCA_227963.4644	495
0None_none_ACOCA_227963.4645	405
0None_none_ACOCA_227963.4646	630
0None_none_ACOCA_227963.4647	808
0None_none_ACOCA_227963.4648	693
0None_none_ACOCA_227963.4649	1006
0None_none_ACOCA_227963.4650	1295
0None_none_ACOCA_227963.4651	854
0None_none_ACOCA_227963.4652	1122
0None_none_ACOCA_227963.4653	474
0None_none_ACOCA_227963.4654	391
0None_none_ACOCA_227963.4655	367
0None_none_ACOCA_227963.4656	870
0None_none_ACOCA_227963.4657	1141
0None_none_ACOCA_227963.4658	795
0None_none_ACOCA_227963.4659	822
0None_none_ACOCA_227963.4660	1051
0None_none_ACOCA_227963.4661	297
0None_none_ACOCA_227963.4662	440
0None_none_ACOCA_227963.4663	392
0None_none_ACOCA_227963.4664	344
0None_none_ACOCA_227963.4665	463
0None_none_ACOCA_227963.4666	275
0None_none_ACOCA_227963.4667	758
0None_none_ACOCA_227963.4668	539
0None_none_ACOCA_227963.4669	794
0None_none_ACOCA_227963.4670	900
0None_none_ACOCA_227963.4671	954
0None_none_ACOCA_227963.4672	267
0None_none_ACOCA_227963.4673	791
0None_none_ACOCA_227963.4674	629
0None_none_ACOCA_227963.4675	461
0None_none_ACOCA_227963.4676	1173
0None_none_ACOCA_227963.4677	862
0None_none_ACOCA_227963.4678	419
0None_none_ACOCA_227963.4679	598
0None_none_ACOCA_227963.4680	575
0None_none_ACOCA_227963.4681	1265
0None_none_ACOCA_227963.4682	1123
0None_none_ACOCA_227963.4683	535
0None_none_ACOCA_227963.4684	571
0None_none_ACOCA_227963.4685	1000
0None_none_ACOCA_227963.4686	377
0None_none_ACOCA_227963.4687	883
0None_none_ACOCA_227963.4688	577
0None_none_ACOCA_227963.4689	967
0None_none_ACOCA_227963.4690	302
0None_none_ACOCA_227963.4691	1225
0None_none_ACOCA_227963.4692	374
0None_none_ACOCA_227963.4693	1180
0None_none_ACOCA_227963.4694	642
0None_none_ACOCA_227963.4695	721
0None_none_ACOCA_227963.4696	426
0None_none_ACOCA_227963.4697	584
0None_none_ACOCA_227963.4698	724
0None_none_ACOCA_227963.4699	1555
0None_none_ACOCA_227963.4700	843
0None_none_ACOCA_227963.4701	671
0None_none_ACOCA_227963.4702	899
0None_none_ACOCA_227963.4703	723
0None_none_ACOCA_227963.4704	377
0None_none_ACOCA_227963.4705	538
0None_none_ACOCA_227963.4706	1124
0None_none_ACOCA_227963.4707	360
0None_none_ACOCA_227963.4708	834
0None_none_ACOCA_227963.4709	280
0None_none_ACOCA_227963.4710	960
0None_none_ACOCA_227963.4711	451
0None_none_ACOCA_227963.4712	1158
0None_none_ACOCA_227963.4713	458
0None_none_ACOCA_227963.4714	436
0None_none_ACOCA_227963.4715	792
0None_none_ACOCA_227963.4716	626
0None_none_ACOCA_227963.4717	732
0None_none_ACOCA_227963.4718	714
0None_none_ACOCA_227963.4719	879
0None_none_ACOCA_227963.4720	445
0None_none_ACOCA_227963.4721	867
0None_none_ACOCA_227963.4722	824
0None_none_ACOCA_227963.4723	1240
0None_none_ACOCA_227963.4724	566
0None_none_ACOCA_227963.4725	840
0None_none_ACOCA_227963.4726	323
0None_none_ACOCA_227963.4727	1033
0None_none_ACOCA_227963.4728	243
0None_none_ACOCA_227963.4729	642
0None_none_ACOCA_227963.4730	805
0None_none_ACOCA_227963.4731	868
0None_none_ACOCA_227963.4732	1010
0None_none_ACOCA_227963.4733	283
0None_none_ACOCA_227963.4734	328
0None_none_ACOCA_227963.4735	580
0None_none_ACOCA_227963.4736	451
0None_none_ACOCA_227963.4737	1289
0None_none_ACOCA_227963.4738	1399
0None_none_ACOCA_227963.4739	523
0None_none_ACOCA_227963.4740	1679
0None_none_ACOCA_227963.4741	875
0None_none_ACOCA_227963.4742	550
0None_none_ACOCA_227963.4743	682
0None_none_ACOCA_227963.4744	298
0None_none_ACOCA_227963.4745	740
0None_none_ACOCA_227963.4746	930
0None_none_ACOCA_227963.4747	279
0None_none_ACOCA_227963.4748	366
0None_none_ACOCA_227963.4749	650
0None_none_ACOCA_227963.4750	1010
0None_none_ACOCA_227963.4751	340
0None_none_ACOCA_227963.4752	287
0None_none_ACOCA_227963.4753	472
0None_none_ACOCA_227963.4754	1040
0None_none_ACOCA_227963.4755	760
0None_none_ACOCA_227963.4756	339
0None_none_ACOCA_227963.4757	479
0None_none_ACOCA_227963.4758	779
0None_none_ACOCA_227963.4759	1064
0None_none_ACOCA_227963.4760	381
0None_none_ACOCA_227963.4761	301
0None_none_ACOCA_227963.4762	1497
0None_none_ACOCA_227963.4763	267
0None_none_ACOCA_227963.4764	2196
0None_none_ACOCA_227963.4765	579
0None_none_ACOCA_227963.4766	321
0None_none_ACOCA_227963.4767	1046
0None_none_ACOCA_227963.4768	432
0None_none_ACOCA_227963.4769	764
0None_none_ACOCA_227963.4770	39
0None_none_ACOCA_227963.4771	449
0None_none_ACOCA_227963.4772	755
0None_none_ACOCA_227963.4773	1007
0None_none_ACOCA_227963.4774	472
0None_none_ACOCA_227963.4775	742
0None_none_ACOCA_227963.4776	458
0None_none_ACOCA_227963.4777	409
0None_none_ACOCA_227963.4778	781
0None_none_ACOCA_227963.4779	439
0None_none_ACOCA_227963.4780	289
0None_none_ACOCA_227963.4781	904
0None_none_ACOCA_227963.4782	643
0None_none_ACOCA_227963.4783	702
0None_none_ACOCA_227963.4784	1229
0None_none_ACOCA_227963.4785	448
0None_none_ACOCA_227963.4786	642
0None_none_ACOCA_227963.4787	1609
0None_none_ACOCA_227963.4788	321
0None_none_ACOCA_227963.4789	963
0None_none_ACOCA_227963.4790	743
0None_none_ACOCA_227963.4791	999
0None_none_ACOCA_227963.4792	1133
0None_none_ACOCA_227963.4793	376
0None_none_ACOCA_227963.4794	242
0None_none_ACOCA_227963.4795	305
0None_none_ACOCA_227963.4796	734
0None_none_ACOCA_227963.4797	215
0None_none_ACOCA_227963.4798	613
0None_none_ACOCA_227963.4799	983
0None_none_ACOCA_227963.4800	948
0None_none_ACOCA_227963.4801	827
0None_none_ACOCA_227963.4802	277
0None_none_ACOCA_227963.4803	893
0None_none_ACOCA_227963.4804	906
0None_none_ACOCA_227963.4805	499
0None_none_ACOCA_227963.4806	731
0None_none_ACOCA_227963.4807	1035
0None_none_ACOCA_227963.4808	919
0None_none_ACOCA_227963.4809	446
0None_none_ACOCA_227963.4810	836
0None_none_ACOCA_227963.4811	1166
0None_none_ACOCA_227963.4812	765
0None_none_ACOCA_227963.4813	586
0None_none_ACOCA_227963.4814	363
0None_none_ACOCA_227963.4815	130
0None_none_ACOCA_227963.4816	405
0None_none_ACOCA_227963.4817	565
0None_none_ACOCA_227963.4818	982
0None_none_ACOCA_227963.4819	1117
0None_none_ACOCA_227963.4820	670
0None_none_ACOCA_227963.4821	900
0None_none_ACOCA_227963.4822	377
0None_none_ACOCA_227963.4823	283
0None_none_ACOCA_227963.4824	457
0None_none_ACOCA_227963.4825	570
0None_none_ACOCA_227963.4826	132
0None_none_ACOCA_227963.4827	926
0None_none_ACOCA_227963.4828	577
0None_none_ACOCA_227963.4829	423
0None_none_ACOCA_227963.4830	1131
0None_none_ACOCA_227963.4831	754
0None_none_ACOCA_227963.4832	1124
0None_none_ACOCA_227963.4833	1009
0None_none_ACOCA_227963.4834	822
0None_none_ACOCA_227963.4835	434
0None_none_ACOCA_227963.4836	904
0None_none_ACOCA_227963.4837	497
0None_none_ACOCA_227963.4838	734
0None_none_ACOCA_227963.4839	1368
0None_none_ACOCA_227963.4840	812
0None_none_ACOCA_227963.4841	569
0None_none_ACOCA_227963.4842	798
0None_none_ACOCA_227963.4843	506
0None_none_ACOCA_227963.4844	545
0None_none_ACOCA_227963.4845	642
0None_none_ACOCA_227963.4846	310
0None_none_ACOCA_227963.4847	646
0None_none_ACOCA_227963.4848	630
0None_none_ACOCA_227963.4849	897
0None_none_ACOCA_227963.4850	387
0None_none_ACOCA_227963.4851	396
0None_none_ACOCA_227963.4852	704
0None_none_ACOCA_227963.4853	586
0None_none_ACOCA_227963.4854	706
0None_none_ACOCA_227963.4855	436
0None_none_ACOCA_227963.4856	658
0None_none_ACOCA_227963.4857	400
0None_none_ACOCA_227963.4858	211
0None_none_ACOCA_227963.4859	598
0None_none_ACOCA_227963.4860	425
0None_none_ACOCA_227963.4861	589
0None_none_ACOCA_227963.4862	537
0None_none_ACOCA_227963.4863	265
0None_none_ACOCA_227963.4864	844
0None_none_ACOCA_227963.4865	960
0None_none_ACOCA_227963.4866	802
0None_none_ACOCA_227963.4867	650
0None_none_ACOCA_227963.4868	272
0None_none_ACOCA_227963.4869	358
0None_none_ACOCA_227963.4870	503
0None_none_ACOCA_227963.4871	378
0None_none_ACOCA_227963.4872	1075
0None_none_ACOCA_227963.4873	415
0None_none_ACOCA_227963.4874	550
0None_none_ACOCA_227963.4875	765
0None_none_DTKPA_227963.6945	92
0None_none_DTKPA_227963.7059	82
0None_none_DTKPB_227963.7437	1
0None_none_GEA_227963.3729	57
0None_none_GEB_227963.3775	6
0None_none_GEB_227963.3840	5
0None_none_GEB_227963.3858	7
0None_none_GEB_227963.3865	7
0None_none_GEB_227963.3866	7
0None_none_GEB_227963.3870	29
0None_none_GEB_227963.3871	21
0None_none_GEB_227963.3875	75
0None_none_GEB_227963.3926	32
0None_none_GEB_227963.3940	23
0None_none_GEB_227963.3962	38
0None_none_GEB_227963.4010	141
0None_none_GEB_227963.4020	5
0None_none_GEB_227963.4033	9
0None_none_GEB_227963.4063	161
0None_none_GEB_227963.4078	46
0None_none_GEB_227963.4082	42
0None_none_GEB_227963.4109	17
0None_none_GEB_227963.4111	6
0None_none_GEB_227963.4120	10
0None_none_MPA_227963.4353	19
0None_none_MPB_227963.5936	17
0None_none_SPA_227963.5273	5
0None_none_SPA_227963.5293	43
0None_none_SPA_227963.5436	30
0None_none_SPA_227963.5468	75
0None_none_SPA_227963.5471	41
0Safe_safe_ACOCA_227963.4501	298
0Safe_safe_ACOCA_227963.4502	277
0Safe_safe_ACOCA_227963.4503	892
0Safe_safe_ACOCA_227963.4504	338
0Safe_safe_ACOCA_227963.4505	298
0Safe_safe_ACOCA_227963.4506	320
0Safe_safe_ACOCA_227963.4507	425
0Safe_safe_ACOCA_227963.4508	497
0Safe_safe_ACOCA_227963.4509	649
0Safe_safe_ACOCA_227963.4510	1301
0Safe_safe_ACOCA_227963.4511	1048
0Safe_safe_ACOCA_227963.4512	1163
0Safe_safe_ACOCA_227963.4513	169
0Safe_safe_ACOCA_227963.4514	525
0Safe_safe_ACOCA_227963.4515	381
0Safe_safe_ACOCA_227963.4516	672
0Safe_safe_ACOCA_227963.4517	399
0Safe_safe_ACOCA_227963.4518	663
0Safe_safe_ACOCA_227963.4519	539
0Safe_safe_ACOCA_227963.4520	396
0Safe_safe_ACOCA_227963.4521	318
0Safe_safe_ACOCA_227963.4522	275
0Safe_safe_ACOCA_227963.4523	177
0Safe_safe_ACOCA_227963.4524	247
0Safe_safe_ACOCA_227963.4525	840
0Safe_safe_ACOCA_227963.4526	986
0Safe_safe_ACOCA_227963.4527	708
0Safe_safe_ACOCA_227963.4528	253
0Safe_safe_ACOCA_227963.4529	404
0Safe_safe_ACOCA_227963.4530	820
0Safe_safe_ACOCA_227963.4531	576
0Safe_safe_ACOCA_227963.4532	516
0Safe_safe_ACOCA_227963.4533	830
0Safe_safe_ACOCA_227963.4534	347
0Safe_safe_ACOCA_227963.4535	321
0Safe_safe_ACOCA_227963.4536	928
0Safe_safe_ACOCA_227963.4537	359
0Safe_safe_ACOCA_227963.4538	1726
0Safe_safe_ACOCA_227963.4539	804
0Safe_safe_ACOCA_227963.4540	774
0Safe_safe_ACOCA_227963.4541	183
0Safe_safe_ACOCA_227963.4542	649
0Safe_safe_ACOCA_227963.4543	689
0Safe_safe_ACOCA_227963.4544	238
0Safe_safe_ACOCA_227963.4545	25
0Safe_safe_ACOCA_227963.4546	185
0Safe_safe_ACOCA_227963.4547	272
0Safe_safe_ACOCA_227963.4548	181
0Safe_safe_ACOCA_227963.4549	450
0Safe_safe_ACOCA_227963.4550	313
0Safe_safe_ACOCA_227963.4551	282
0Safe_safe_ACOCA_227963.4552	283
0Safe_safe_ACOCA_227963.4553	118
0Safe_safe_ACOCA_227963.4554	296
0Safe_safe_ACOCA_227963.4555	438
0Safe_safe_ACOCA_227963.4556	202
0Safe_safe_ACOCA_227963.4557	234
0Safe_safe_ACOCA_227963.4558	152
0Safe_safe_ACOCA_227963.4559	589
0Safe_safe_ACOCA_227963.4560	558
0Safe_safe_ACOCA_227963.4561	823
0Safe_safe_ACOCA_227963.4562	49
0Safe_safe_ACOCA_227963.4563	830
0Safe_safe_ACOCA_227963.4564	248
0Safe_safe_ACOCA_227963.4565	661
0Safe_safe_ACOCA_227963.4566	345
0Safe_safe_ACOCA_227963.4567	448
0Safe_safe_ACOCA_227963.4568	225
0Safe_safe_ACOCA_227963.4569	438
0Safe_safe_ACOCA_227963.4570	682
0Safe_safe_ACOCA_227963.4571	493
0Safe_safe_ACOCA_227963.4572	378
0Safe_safe_ACOCA_227963.4573	431
0Safe_safe_ACOCA_227963.4574	929
0Safe_safe_ACOCA_227963.4575	129
0Safe_safe_ACOCA_227963.4576	616
0Safe_safe_ACOCA_227963.4577	178
0Safe_safe_ACOCA_227963.4578	95
0Safe_safe_ACOCA_227963.4579	424
0Safe_safe_ACOCA_227963.4580	407
0Safe_safe_ACOCA_227963.4581	568
0Safe_safe_ACOCA_227963.4582	209
0Safe_safe_ACOCA_227963.4583	963
0Safe_safe_ACOCA_227963.4584	357
0Safe_safe_ACOCA_227963.4585	200
0Safe_safe_ACOCA_227963.4586	184
0Safe_safe_ACOCA_227963.4587	508
0Safe_safe_ACOCA_227963.4588	359
0Safe_safe_ACOCA_227963.4589	433
0Safe_safe_ACOCA_227963.4590	381
0Safe_safe_ACOCA_227963.4591	118
0Safe_safe_ACOCA_227963.4592	719
0Safe_safe_ACOCA_227963.4593	604
0Safe_safe_ACOCA_227963.4594	388
0Safe_safe_ACOCA_227963.4595	348
0Safe_safe_ACOCA_227963.4596	524
0Safe_safe_ACOCA_227963.4597	1035
0Safe_safe_ACOCA_227963.4598	373
0Safe_safe_ACOCA_227963.4599	255
0Safe_safe_ACOCA_227963.4600	695
0Safe_safe_ACOCA_227963.4601	755
0Safe_safe_ACOCA_227963.4602	1057
0Safe_safe_ACOCA_227963.4603	855
0Safe_safe_ACOCA_227963.4604	435
0Safe_safe_ACOCA_227963.4605	710
0Safe_safe_ACOCA_227963.4606	504
0Safe_safe_ACOCA_227963.4607	472
0Safe_safe_ACOCA_227963.4608	233
0Safe_safe_ACOCA_227963.4609	657
0Safe_safe_ACOCA_227963.4610	476
0Safe_safe_ACOCA_227963.4611	324
0Safe_safe_ACOCA_227963.4612	288
0Safe_safe_ACOCA_227963.4613	671
0Safe_safe_ACOCA_227963.4614	183
0Safe_safe_ACOCA_227963.4615	1215
0Safe_safe_ACOCA_227963.4616	1075
0Safe_safe_ACOCA_227963.4617	335
0Safe_safe_ACOCA_227963.4618	246
0Safe_safe_ACOCA_227963.4619	566
0Safe_safe_ACOCA_227963.4620	125
0Safe_safe_ACOCA_227963.4621	110
0Safe_safe_ACOCA_227963.4622	475
0Safe_safe_ACOCA_227963.4623	171
0Safe_safe_ACOCA_227963.4624	486
0Safe_safe_ACOCA_227963.4625	164
0Safe_safe_ACOCA_227963.4626	1000
0Safe_safe_ACOCA_227963.4627	419
0Safe_safe_ACOCA_227963.4628	710
0Safe_safe_ACOCA_227963.4629	212
0Safe_safe_ACOCA_227963.4630	572
0Safe_safe_ACOCA_227963.4631	435
0Safe_safe_ACOCA_227963.4632	333
0Safe_safe_ACOCA_227963.4633	280
0Safe_safe_ACOCA_227963.4634	634
0Safe_safe_ACOCA_227963.4635	1271
0Safe_safe_ACOCA_227963.4636	522
0Safe_safe_ACOCA_227963.4637	236
0Safe_safe_ACOCA_227963.4638	250
0Safe_safe_ACOCA_227963.4639	193
0Safe_safe_ACOCA_227963.4640	992
0Safe_safe_ACOCA_227963.4641	111
0Safe_safe_ACOCA_227963.4642	757
0Safe_safe_ACOCA_227963.4643	467
0Safe_safe_ACOCA_227963.4644	1095
0Safe_safe_ACOCA_227963.4645	292
0Safe_safe_ACOCA_227963.4646	401
0Safe_safe_ACOCA_227963.4647	897
0Safe_safe_ACOCA_227963.4648	210
0Safe_safe_ACOCA_227963.4649	261
0Safe_safe_ACOCA_227963.4650	626
0Safe_safe_ACOCA_227963.4651	1179
0Safe_safe_ACOCA_227963.4652	825
0Safe_safe_ACOCA_227963.4653	209
0Safe_safe_ACOCA_227963.4654	769
0Safe_safe_ACOCA_227963.4655	726
0Safe_safe_ACOCA_227963.4656	999
0Safe_safe_ACOCA_227963.4657	468
0Safe_safe_ACOCA_227963.4658	652
0Safe_safe_ACOCA_227963.4659	98
0Safe_safe_ACOCA_227963.4660	304
0Safe_safe_ACOCA_227963.4661	286
0Safe_safe_ACOCA_227963.4662	735
0Safe_safe_ACOCA_227963.4663	681
0Safe_safe_ACOCA_227963.4664	197
0Safe_safe_ACOCA_227963.4665	212
0Safe_safe_ACOCA_227963.4666	369
0Safe_safe_ACOCA_227963.4667	509
0Safe_safe_ACOCA_227963.4668	418
0Safe_safe_ACOCA_227963.4669	770
0Safe_safe_ACOCA_227963.4670	328
0Safe_safe_ACOCA_227963.4671	53
0Safe_safe_ACOCA_227963.4672	1234
0Safe_safe_ACOCA_227963.4673	683
0Safe_safe_ACOCA_227963.4675	477
0Safe_safe_ACOCA_227963.4676	744
0Safe_safe_ACOCA_227963.4677	954
0Safe_safe_ACOCA_227963.4678	320
0Safe_safe_ACOCA_227963.4679	392
0Safe_safe_ACOCA_227963.4680	292
0Safe_safe_ACOCA_227963.4681	318
0Safe_safe_ACOCA_227963.4682	89
0Safe_safe_ACOCA_227963.4683	729
0Safe_safe_ACOCA_227963.4684	246
0Safe_safe_ACOCA_227963.4685	701
0Safe_safe_ACOCA_227963.4686	554
0Safe_safe_ACOCA_227963.4687	790
0Safe_safe_ACOCA_227963.4688	158
0Safe_safe_ACOCA_227963.4689	1763
0Safe_safe_ACOCA_227963.4690	201
0Safe_safe_ACOCA_227963.4691	147
0Safe_safe_ACOCA_227963.4692	712
0Safe_safe_ACOCA_227963.4693	865
0Safe_safe_ACOCA_227963.4694	256
0Safe_safe_ACOCA_227963.4695	242
0Safe_safe_ACOCA_227963.4696	630
0Safe_safe_ACOCA_227963.4697	159
0Safe_safe_ACOCA_227963.4698	943
0Safe_safe_ACOCA_227963.4699	1335
0Safe_safe_ACOCA_227963.4700	292
0Safe_safe_ACOCA_227963.4701	378
0Safe_safe_ACOCA_227963.4702	272
0Safe_safe_ACOCA_227963.4703	490
0Safe_safe_ACOCA_227963.4704	503
0Safe_safe_ACOCA_227963.4705	1031
0Safe_safe_ACOCA_227963.4706	623
0Safe_safe_ACOCA_227963.4707	1337
0Safe_safe_ACOCA_227963.4708	415
0Safe_safe_ACOCA_227963.4709	279
0Safe_safe_ACOCA_227963.4710	243
0Safe_safe_ACOCA_227963.4711	735
0Safe_safe_ACOCA_227963.4712	1057
0Safe_safe_ACOCA_227963.4713	400
0Safe_safe_ACOCA_227963.4714	347
0Safe_safe_ACOCA_227963.4715	154
0Safe_safe_ACOCA_227963.4716	675
0Safe_safe_ACOCA_227963.4717	444
0Safe_safe_ACOCA_227963.4718	391
0Safe_safe_ACOCA_227963.4719	328
0Safe_safe_ACOCA_227963.4720	292
0Safe_safe_ACOCA_227963.4721	135
0Safe_safe_ACOCA_227963.4722	269
0Safe_safe_ACOCA_227963.4723	729
0Safe_safe_ACOCA_227963.4724	241
0Safe_safe_ACOCA_227963.4725	582
0Safe_safe_ACOCA_227963.4726	850
0Safe_safe_ACOCA_227963.4727	359
0Safe_safe_ACOCA_227963.4728	732
0Safe_safe_ACOCA_227963.4729	467
0Safe_safe_ACOCA_227963.4730	436
0Safe_safe_ACOCA_227963.4731	691
0Safe_safe_ACOCA_227963.4732	437
0Safe_safe_ACOCA_227963.4733	500
0Safe_safe_ACOCA_227963.4734	495
0Safe_safe_ACOCA_227963.4735	153
0Safe_safe_ACOCA_227963.4736	282
0Safe_safe_ACOCA_227963.4737	444
0Safe_safe_ACOCA_227963.4738	263
0Safe_safe_ACOCA_227963.4739	1267
0Safe_safe_ACOCA_227963.4740	435
0Safe_safe_ACOCA_227963.4741	283
0Safe_safe_ACOCA_227963.4742	736
0Safe_safe_ACOCA_227963.4743	565
0Safe_safe_ACOCA_227963.4744	1083
0Safe_safe_ACOCA_227963.4745	560
0Safe_safe_ACOCA_227963.4746	514
0Safe_safe_ACOCA_227963.4747	132
0Safe_safe_ACOCA_227963.4748	930
0Safe_safe_ACOCA_227963.4749	144
0Safe_safe_ACOCA_227963.4750	400
0Safe_safe_ACOCA_227963.4751	837
0Safe_safe_ACOCA_227963.4752	669
0Safe_safe_ACOCA_227963.4753	454
0Safe_safe_ACOCA_227963.4754	1132
0Safe_safe_ACOCA_227963.4755	644
0Safe_safe_ACOCA_227963.4756	1028
0Safe_safe_ACOCA_227963.4757	700
0Safe_safe_ACOCA_227963.4758	733
0Safe_safe_ACOCA_227963.4759	670
0Safe_safe_ACOCA_227963.4760	491
0Safe_safe_ACOCA_227963.4761	674
0Safe_safe_ACOCA_227963.4762	182
0Safe_safe_ACOCA_227963.4763	275
0Safe_safe_ACOCA_227963.4764	148
0Safe_safe_ACOCA_227963.4765	324
0Safe_safe_ACOCA_227963.4766	747
0Safe_safe_ACOCA_227963.4767	365
0Safe_safe_ACOCA_227963.4768	307
0Safe_safe_ACOCA_227963.4769	261
0Safe_safe_ACOCA_227963.4770	519
0Safe_safe_ACOCA_227963.4771	569
0Safe_safe_ACOCA_227963.4772	782
0Safe_safe_ACOCA_227963.4773	643
0Safe_safe_ACOCA_227963.4774	866
0Safe_safe_ACOCA_227963.4775	655
0Safe_safe_ACOCA_227963.4776	627
0Safe_safe_ACOCA_227963.4777	70
0Safe_safe_ACOCA_227963.4778	734
0Safe_safe_ACOCA_227963.4779	926
0Safe_safe_ACOCA_227963.4780	404
0Safe_safe_ACOCA_227963.4781	596
0Safe_safe_ACOCA_227963.4782	513
0Safe_safe_ACOCA_227963.4783	632
0Safe_safe_ACOCA_227963.4784	281
0Safe_safe_ACOCA_227963.4785	223
0Safe_safe_ACOCA_227963.4786	311
0Safe_safe_ACOCA_227963.4787	788
0Safe_safe_ACOCA_227963.4788	994
0Safe_safe_ACOCA_227963.4789	1124
0Safe_safe_ACOCA_227963.4790	732
0Safe_safe_ACOCA_227963.4791	388
0Safe_safe_ACOCA_227963.4792	835
0Safe_safe_ACOCA_227963.4793	443
0Safe_safe_ACOCA_227963.4794	349
0Safe_safe_ACOCA_227963.4795	382
0Safe_safe_ACOCA_227963.4796	404
0Safe_safe_ACOCA_227963.4797	292
0Safe_safe_ACOCA_227963.4798	522
0Safe_safe_ACOCA_227963.4799	588
0Safe_safe_ACOCA_227963.4800	845
0Safe_safe_ACOCA_227963.4801	505
0Safe_safe_ACOCA_227963.4802	421
0Safe_safe_ACOCA_227963.4803	962
0Safe_safe_ACOCA_227963.4804	444
0Safe_safe_ACOCA_227963.4805	902
0Safe_safe_ACOCA_227963.4806	424
0Safe_safe_ACOCA_227963.4807	306
0Safe_safe_ACOCA_227963.4808	566
0Safe_safe_ACOCA_227963.4809	117
0Safe_safe_ACOCA_227963.4810	656
0Safe_safe_ACOCA_227963.4811	271
0Safe_safe_ACOCA_227963.4812	988
0Safe_safe_ACOCA_227963.4813	297
0Safe_safe_ACOCA_227963.4814	316
0Safe_safe_ACOCA_227963.4815	630
0Safe_safe_ACOCA_227963.4816	405
0Safe_safe_ACOCA_227963.4817	205
0Safe_safe_ACOCA_227963.4818	387
0Safe_safe_ACOCA_227963.4819	681
0Safe_safe_ACOCA_227963.4820	475
0Safe_safe_ACOCA_227963.4821	612
0Safe_safe_ACOCA_227963.4822	612
0Safe_safe_ACOCA_227963.4823	850
0Safe_safe_ACOCA_227963.4825	445
0Safe_safe_ACOCA_227963.4826	338
0Safe_safe_ACOCA_227963.4827	242
0Safe_safe_ACOCA_227963.4828	587
0Safe_safe_ACOCA_227963.4829	442
0Safe_safe_ACOCA_227963.4830	1039
0Safe_safe_ACOCA_227963.4831	852
0Safe_safe_ACOCA_227963.4832	478
0Safe_safe_ACOCA_227963.4833	326
0Safe_safe_ACOCA_227963.4834	592
0Safe_safe_ACOCA_227963.4835	1179
0Safe_safe_ACOCA_227963.4836	374
0Safe_safe_ACOCA_227963.4837	668
0Safe_safe_ACOCA_227963.4838	475
0Safe_safe_ACOCA_227963.4839	503
0Safe_safe_ACOCA_227963.4840	247
0Safe_safe_ACOCA_227963.4841	1115
0Safe_safe_ACOCA_227963.4842	810
0Safe_safe_ACOCA_227963.4843	444
0Safe_safe_ACOCA_227963.4844	557
0Safe_safe_ACOCA_227963.4845	359
0Safe_safe_ACOCA_227963.4846	815
0Safe_safe_ACOCA_227963.4847	516
0Safe_safe_ACOCA_227963.4848	681
0Safe_safe_ACOCA_227963.4849	315
0Safe_safe_ACOCA_227963.4850	1327
0Safe_safe_ACOCA_227963.4851	96
0Safe_safe_ACOCA_227963.4852	113
0Safe_safe_ACOCA_227963.4853	333
0Safe_safe_ACOCA_227963.4854	703
0Safe_safe_ACOCA_227963.4855	723
0Safe_safe_ACOCA_227963.4856	755
0Safe_safe_ACOCA_227963.4857	621
0Safe_safe_ACOCA_227963.4859	100
0Safe_safe_ACOCA_227963.4860	292
0Safe_safe_ACOCA_227963.4861	562
0Safe_safe_ACOCA_227963.4862	307
0Safe_safe_ACOCA_227963.4863	325
0Safe_safe_ACOCA_227963.4864	402
0Safe_safe_ACOCA_227963.4865	448
0Safe_safe_ACOCA_227963.4866	20
0Safe_safe_ACOCA_227963.4867	641
0Safe_safe_ACOCA_227963.4868	309
0Safe_safe_ACOCA_227963.4869	395
0Safe_safe_ACOCA_227963.4870	1003
0Safe_safe_ACOCA_227963.4871	573
0Safe_safe_ACOCA_227963.4872	713
0Safe_safe_ACOCA_227963.4873	639
0Safe_safe_ACOCA_227963.4874	129
0Safe_safe_ACOCA_227963.4875	536
0Safe_safe_ACOCB_227963.5169	1163
0Safe_safe_ACOCB_227963.5177	253
0Safe_safe_ACOCB_227963.5189	930
0Safe_safe_DTKPA_227963.6910	29
0Safe_safe_DTKPB_227963.7181	113
0Safe_safe_DTKPB_227963.7487	313
0Safe_safe_GEA_227963.3565	807
0Safe_safe_GEB_227963.3752	691
0Safe_safe_GEB_227963.3815	14
0Safe_safe_GEB_227963.3912	17
0Safe_safe_GEB_227963.3918	13
0Safe_safe_GEB_227963.3935	1
0Safe_safe_GEB_227963.3944	2
0Safe_safe_GEB_227963.3971	3
0Safe_safe_GEB_227963.3974	8
0Safe_safe_GEB_227963.4009	35
0Safe_safe_GEB_227963.4027	16
0Safe_safe_GEB_227963.4057	20
0Safe_safe_GEB_227963.4093	60
0Safe_safe_MPA_227963.4195	732
0Safe_safe_MPB_227963.5828	72
0Safe_safe_MU1B_227963.1102	992
0Safe_safe_MU1B_227963.813	8
0Safe_safe_MU1B_227963.942	401
0Safe_safe_MU1B_227963.945	388
0Safe_safe_MU1B_227963.959	790
0Safe_safe_MU2A_227963.2300	999
0Safe_safe_MU2A_227963.2523	57
0Safe_safe_SPA_227963.5306	1
0Safe_safe_SPA_227963.5355	212
0Safe_safe_SPA_227963.5482	231
0Safe_safe_SPA_227963.5514	17
0Safe_safe_SPA_227963.5549	67
0Safe_safe_TMMA_227963.2933	695
0Safe_safe_TMMB_227963.3014	292
0Safe_safe_U1A_227963.6630	962
0Safe_safe_U1B_227963.395	681
0Safe_safe_U1B_227963.731	644
0Safe_safe_U2A_227963.1588	755
0Safe_safe_U2A_227963.1791	98
0Safe_safe_U2B_227963.1293	402
0Safe_safe_U2B_227963.1480	1
0Safe_safe_U2B_227963.1490	604
ENSMUSG00000000058_Cav2_SPA_139387.1	121
ENSMUSG00000000078_Klf6_ACOCA_47379.1	731
ENSMUSG00000000078_Klf6_ACOCA_47380.2	759
ENSMUSG00000000078_Klf6_ACOCA_47381.3	173
ENSMUSG00000000078_Klf6_ACOCA_47382.4	495
ENSMUSG00000000078_Klf6_ACOCA_47383.5	309
ENSMUSG00000000078_Klf6_ACOCA_47384.6	1124
ENSMUSG00000000078_Klf6_ACOCA_47385.7	211
ENSMUSG00000000078_Klf6_ACOCA_47386.8	268
ENSMUSG00000000078_Klf6_ACOCA_47387.9	514
ENSMUSG00000000078_Klf6_ACOCA_47388.10	1041
ENSMUSG00000000093_Tbx2_ACOCA_12966.1	628
ENSMUSG00000000093_Tbx2_ACOCA_12967.2	398
ENSMUSG00000000093_Tbx2_ACOCA_12968.3	552
ENSMUSG00000000093_Tbx2_ACOCA_12969.4	682
ENSMUSG00000000093_Tbx2_ACOCA_12970.5	637
ENSMUSG00000000093_Tbx2_ACOCA_12971.6	342
ENSMUSG00000000093_Tbx2_ACOCA_12972.7	506
ENSMUSG00000000093_Tbx2_ACOCA_12973.8	1213
ENSMUSG00000000093_Tbx2_ACOCA_12974.9	631
ENSMUSG00000000093_Tbx2_ACOCA_12975.10	729
ENSMUSG00000000094_Tbx4_ACOCA_12986.1	612
ENSMUSG00000000094_Tbx4_ACOCA_12987.2	639
ENSMUSG00000000094_Tbx4_ACOCA_12988.3	266
ENSMUSG00000000094_Tbx4_ACOCA_12989.4	441
ENSMUSG00000000094_Tbx4_ACOCA_12990.5	327
ENSMUSG00000000094_Tbx4_ACOCA_12991.6	571
ENSMUSG00000000094_Tbx4_ACOCA_12992.7	604
ENSMUSG00000000094_Tbx4_ACOCA_12993.8	277
ENSMUSG00000000094_Tbx4_ACOCA_12994.9	245
ENSMUSG00000000094_Tbx4_ACOCA_12995.10	782
ENSMUSG00000000126_Wnt9a_ACOCA_116321.1	383
ENSMUSG00000000126_Wnt9a_ACOCA_116322.2	262
ENSMUSG00000000126_Wnt9a_ACOCA_116323.3	618
ENSMUSG00000000126_Wnt9a_ACOCA_116324.4	225
ENSMUSG00000000126_Wnt9a_ACOCA_116325.5	443
ENSMUSG00000000126_Wnt9a_ACOCA_116326.6	593
ENSMUSG00000000126_Wnt9a_ACOCA_116327.7	644
ENSMUSG00000000126_Wnt9a_ACOCA_116328.8	49
ENSMUSG00000000126_Wnt9a_ACOCA_116329.9	418
ENSMUSG00000000126_Wnt9a_ACOCA_116330.10	782
ENSMUSG00000000142_Axin2_ACOCA_65057.1	1025
ENSMUSG00000000142_Axin2_ACOCA_65058.2	529
ENSMUSG00000000142_Axin2_ACOCA_65059.3	239
ENSMUSG00000000142_Axin2_ACOCA_65060.4	345
ENSMUSG00000000142_Axin2_ACOCA_65061.5	165
ENSMUSG00000000142_Axin2_ACOCA_65062.6	505
ENSMUSG00000000142_Axin2_ACOCA_65063.7	292
ENSMUSG00000000142_Axin2_ACOCA_65064.8	1102
ENSMUSG00000000142_Axin2_ACOCA_65065.9	225
ENSMUSG00000000142_Axin2_ACOCA_65066.10	625
ENSMUSG00000000149_Gna12_ACOCA_65017.1	392
ENSMUSG00000000149_Gna12_ACOCA_65018.2	857
ENSMUSG00000000149_Gna12_ACOCA_65019.3	289
ENSMUSG00000000149_Gna12_ACOCA_65020.4	420
ENSMUSG00000000149_Gna12_ACOCA_65021.5	981
ENSMUSG00000000149_Gna12_ACOCA_65022.6	302
ENSMUSG00000000149_Gna12_ACOCA_65023.7	593
ENSMUSG00000000149_Gna12_ACOCA_65024.8	700
ENSMUSG00000000149_Gna12_ACOCA_65025.9	527
ENSMUSG00000000149_Gna12_ACOCA_65026.10	1054
ENSMUSG00000000266_Mid2_ACOCA_184055.1	1058
ENSMUSG00000000266_Mid2_ACOCA_184056.2	430
ENSMUSG00000000266_Mid2_ACOCA_184057.3	347
ENSMUSG00000000266_Mid2_ACOCA_184058.4	901
ENSMUSG00000000266_Mid2_ACOCA_184059.5	696
ENSMUSG00000000266_Mid2_ACOCA_184060.6	208
ENSMUSG00000000266_Mid2_ACOCA_184061.7	526
ENSMUSG00000000266_Mid2_ACOCA_184062.8	115
ENSMUSG00000000266_Mid2_ACOCA_184063.9	1018
ENSMUSG00000000266_Mid2_ACOCA_184064.10	267
ENSMUSG00000000296_Tpd52l1_ACOCA_152882.1	185
ENSMUSG00000000296_Tpd52l1_ACOCA_152883.2	440
ENSMUSG00000000296_Tpd52l1_ACOCA_152884.3	101
ENSMUSG00000000296_Tpd52l1_ACOCA_152885.4	223
ENSMUSG00000000296_Tpd52l1_ACOCA_152886.5	868
ENSMUSG00000000296_Tpd52l1_ACOCA_152887.6	360
ENSMUSG00000000296_Tpd52l1_ACOCA_152888.7	554
ENSMUSG00000000296_Tpd52l1_ACOCA_152889.8	456
ENSMUSG00000000296_Tpd52l1_ACOCA_152890.9	780
ENSMUSG00000000296_Tpd52l1_ACOCA_152891.10	403
ENSMUSG00000000303_Cdh1_ACOCA_55475.1	554
ENSMUSG00000000303_Cdh1_ACOCA_55476.2	566
ENSMUSG00000000303_Cdh1_ACOCA_55477.3	286
ENSMUSG00000000303_Cdh1_ACOCA_55478.4	341
ENSMUSG00000000303_Cdh1_ACOCA_55479.5	610
ENSMUSG00000000303_Cdh1_ACOCA_55480.6	763
ENSMUSG00000000303_Cdh1_ACOCA_55481.7	490
ENSMUSG00000000303_Cdh1_ACOCA_55482.8	1230
ENSMUSG00000000303_Cdh1_ACOCA_55483.9	488
ENSMUSG00000000303_Cdh1_ACOCA_55484.10	401
ENSMUSG00000000355_Mcts1_ACOCA_181094.1	154
ENSMUSG00000000355_Mcts1_ACOCA_181095.2	409
ENSMUSG00000000355_Mcts1_ACOCA_181096.3	138
ENSMUSG00000000355_Mcts1_ACOCA_181097.4	67
ENSMUSG00000000355_Mcts1_ACOCA_181098.5	162
ENSMUSG00000000355_Mcts1_ACOCA_181099.6	235
ENSMUSG00000000355_Mcts1_ACOCA_181100.7	6
ENSMUSG00000000355_Mcts1_ACOCA_181101.8	102
ENSMUSG00000000355_Mcts1_ACOCA_181102.9	210
ENSMUSG00000000355_Mcts1_ACOCA_181103.10	54
ENSMUSG00000000384_Tbrg4_ACOCA_62911.1	412
ENSMUSG00000000384_Tbrg4_ACOCA_62912.2	411
ENSMUSG00000000384_Tbrg4_ACOCA_62913.3	290
ENSMUSG00000000384_Tbrg4_ACOCA_62914.4	501
ENSMUSG00000000384_Tbrg4_ACOCA_62915.5	574
ENSMUSG00000000384_Tbrg4_ACOCA_62916.6	708
ENSMUSG00000000384_Tbrg4_ACOCA_62917.7	934
ENSMUSG00000000384_Tbrg4_ACOCA_62918.8	1072
ENSMUSG00000000384_Tbrg4_ACOCA_62919.9	847
ENSMUSG00000000384_Tbrg4_ACOCA_62920.10	304
ENSMUSG00000000402_Egfl6_ACOCA_124744.1	1079
ENSMUSG00000000402_Egfl6_ACOCA_124745.2	940
ENSMUSG00000000402_Egfl6_ACOCA_124746.3	584
ENSMUSG00000000402_Egfl6_ACOCA_124747.4	584
ENSMUSG00000000402_Egfl6_ACOCA_124748.5	375
ENSMUSG00000000402_Egfl6_ACOCA_124749.6	585
ENSMUSG00000000402_Egfl6_ACOCA_124750.7	820
ENSMUSG00000000402_Egfl6_ACOCA_124751.8	438
ENSMUSG00000000402_Egfl6_ACOCA_124752.9	303
ENSMUSG00000000402_Egfl6_ACOCA_124753.10	466
ENSMUSG00000000411_Tssk3_DTKPA_49155.3	2
ENSMUSG00000000440_Pparg_ACOCA_7876.1	496
ENSMUSG00000000440_Pparg_ACOCA_7877.2	390
ENSMUSG00000000440_Pparg_ACOCA_7878.3	775
ENSMUSG00000000440_Pparg_ACOCA_7879.4	504
ENSMUSG00000000440_Pparg_ACOCA_7880.5	288
ENSMUSG00000000440_Pparg_ACOCA_7881.6	324
ENSMUSG00000000440_Pparg_ACOCA_7882.7	557
ENSMUSG00000000440_Pparg_ACOCA_7883.8	1346
ENSMUSG00000000440_Pparg_ACOCA_7884.9	255
ENSMUSG00000000440_Pparg_ACOCA_7885.10	358
ENSMUSG00000000489_Pdgfb_ACOCA_133571.1	403
ENSMUSG00000000489_Pdgfb_ACOCA_133572.2	518
ENSMUSG00000000489_Pdgfb_ACOCA_133573.3	1059
ENSMUSG00000000489_Pdgfb_ACOCA_133574.4	194
ENSMUSG00000000489_Pdgfb_ACOCA_133575.5	763
ENSMUSG00000000489_Pdgfb_ACOCA_133576.6	763
ENSMUSG00000000489_Pdgfb_ACOCA_133577.7	468
ENSMUSG00000000489_Pdgfb_ACOCA_133578.8	631
ENSMUSG00000000489_Pdgfb_ACOCA_133579.9	771
ENSMUSG00000000489_Pdgfb_ACOCA_133580.10	232
ENSMUSG00000000682_Cd52_ACOCA_180274.1	1037
ENSMUSG00000000682_Cd52_ACOCA_180275.2	141
ENSMUSG00000000682_Cd52_ACOCA_180276.3	977
ENSMUSG00000000682_Cd52_ACOCA_180277.4	1261
ENSMUSG00000000682_Cd52_ACOCA_180278.5	716
ENSMUSG00000000682_Cd52_ACOCA_180279.6	375
ENSMUSG00000000682_Cd52_ACOCA_180280.7	245
ENSMUSG00000000682_Cd52_ACOCA_180281.8	996
ENSMUSG00000000682_Cd52_ACOCA_180282.9	1023
ENSMUSG00000000682_Cd52_ACOCA_180283.10	344
ENSMUSG00000000708_Kat2b_ACOCA_107865.1	161
ENSMUSG00000000708_Kat2b_ACOCA_107866.2	208
ENSMUSG00000000708_Kat2b_ACOCA_107867.3	387
ENSMUSG00000000708_Kat2b_ACOCA_107868.4	603
ENSMUSG00000000708_Kat2b_ACOCA_107869.5	607
ENSMUSG00000000708_Kat2b_ACOCA_107870.6	534
ENSMUSG00000000708_Kat2b_ACOCA_107871.7	473
ENSMUSG00000000708_Kat2b_ACOCA_107872.8	528
ENSMUSG00000000708_Kat2b_ACOCA_107873.9	564
ENSMUSG00000000708_Kat2b_ACOCA_107874.10	597
ENSMUSG00000000753_Serpinf1_SPA_74018.5	232
ENSMUSG00000000776_Polr3d_ACOCA_133551.1	61
ENSMUSG00000000776_Polr3d_ACOCA_133552.2	225
ENSMUSG00000000776_Polr3d_ACOCA_133553.3	186
ENSMUSG00000000776_Polr3d_ACOCA_133554.4	445
ENSMUSG00000000776_Polr3d_ACOCA_133555.5	190
ENSMUSG00000000776_Polr3d_ACOCA_133556.6	436
ENSMUSG00000000776_Polr3d_ACOCA_133557.7	108
ENSMUSG00000000776_Polr3d_ACOCA_133558.8	156
ENSMUSG00000000776_Polr3d_ACOCA_133559.9	749
ENSMUSG00000000776_Polr3d_ACOCA_133560.10	97
ENSMUSG00000000782_Tcf7_ACOCA_99823.1	381
ENSMUSG00000000782_Tcf7_ACOCA_99824.2	346
ENSMUSG00000000782_Tcf7_ACOCA_99825.3	318
ENSMUSG00000000782_Tcf7_ACOCA_99826.4	473
ENSMUSG00000000782_Tcf7_ACOCA_99827.5	772
ENSMUSG00000000782_Tcf7_ACOCA_99828.6	938
ENSMUSG00000000782_Tcf7_ACOCA_99829.7	154
ENSMUSG00000000782_Tcf7_ACOCA_99830.8	542
ENSMUSG00000000782_Tcf7_ACOCA_99831.9	338
ENSMUSG00000000782_Tcf7_ACOCA_99832.10	353
ENSMUSG00000000817_Fasl_ACOCA_176153.1	498
ENSMUSG00000000817_Fasl_ACOCA_176154.2	499
ENSMUSG00000000817_Fasl_ACOCA_176155.3	174
ENSMUSG00000000817_Fasl_ACOCA_176156.4	653
ENSMUSG00000000817_Fasl_ACOCA_176157.5	265
ENSMUSG00000000817_Fasl_ACOCA_176158.6	324
ENSMUSG00000000817_Fasl_ACOCA_176159.7	927
ENSMUSG00000000817_Fasl_ACOCA_176160.8	217
ENSMUSG00000000817_Fasl_ACOCA_176161.9	861
ENSMUSG00000000817_Fasl_ACOCA_176162.10	30
ENSMUSG00000000861_Bcl11a_ACOCA_209312.1	254
ENSMUSG00000000861_Bcl11a_ACOCA_209313.2	309
ENSMUSG00000000861_Bcl11a_ACOCA_209314.3	108
ENSMUSG00000000861_Bcl11a_ACOCA_209315.4	673
ENSMUSG00000000861_Bcl11a_ACOCA_209316.5	469
ENSMUSG00000000861_Bcl11a_ACOCA_209317.6	550
ENSMUSG00000000861_Bcl11a_ACOCA_209318.7	494
ENSMUSG00000000861_Bcl11a_ACOCA_209319.8	823
ENSMUSG00000000861_Bcl11a_ACOCA_209320.9	181
ENSMUSG00000000861_Bcl11a_ACOCA_209321.10	926
ENSMUSG00000000903_Vpreb3_ACOCA_102450.1	802
ENSMUSG00000000903_Vpreb3_ACOCA_102451.2	943
ENSMUSG00000000903_Vpreb3_ACOCA_102452.3	521
ENSMUSG00000000903_Vpreb3_ACOCA_102453.4	629
ENSMUSG00000000903_Vpreb3_ACOCA_102454.5	205
ENSMUSG00000000903_Vpreb3_ACOCA_102455.6	176
ENSMUSG00000000903_Vpreb3_ACOCA_102456.7	169
ENSMUSG00000000903_Vpreb3_ACOCA_102457.8	560
ENSMUSG00000000903_Vpreb3_ACOCA_102458.9	291
ENSMUSG00000000903_Vpreb3_ACOCA_102459.10	1038
ENSMUSG00000001016_Ilf2_GEB_106083.4	9
ENSMUSG00000001016_Ilf2_GEB_106087.8	9
ENSMUSG00000001034_Mapk7_ACOCA_164773.1	671
ENSMUSG00000001034_Mapk7_ACOCA_164774.2	377
ENSMUSG00000001034_Mapk7_ACOCA_164775.3	679
ENSMUSG00000001034_Mapk7_ACOCA_164776.4	707
ENSMUSG00000001034_Mapk7_ACOCA_164777.5	582
ENSMUSG00000001034_Mapk7_ACOCA_164778.6	636
ENSMUSG00000001034_Mapk7_ACOCA_164779.7	794
ENSMUSG00000001034_Mapk7_ACOCA_164780.8	701
ENSMUSG00000001034_Mapk7_ACOCA_164781.9	1004
ENSMUSG00000001034_Mapk7_ACOCA_164782.10	1703
ENSMUSG00000001036_Epn2_ACOCA_80013.1	463
ENSMUSG00000001036_Epn2_ACOCA_80014.2	467
ENSMUSG00000001036_Epn2_ACOCA_80015.3	499
ENSMUSG00000001036_Epn2_ACOCA_80016.4	787
ENSMUSG00000001036_Epn2_ACOCA_80017.5	458
ENSMUSG00000001036_Epn2_ACOCA_80018.6	782
ENSMUSG00000001036_Epn2_ACOCA_80019.7	713
ENSMUSG00000001036_Epn2_ACOCA_80020.8	993
ENSMUSG00000001036_Epn2_ACOCA_80021.9	733
ENSMUSG00000001036_Epn2_ACOCA_80022.10	443
ENSMUSG00000001128_Cfp_ACOCA_152702.1	478
ENSMUSG00000001128_Cfp_ACOCA_152703.2	1086
ENSMUSG00000001128_Cfp_ACOCA_152704.3	571
ENSMUSG00000001128_Cfp_ACOCA_152705.4	687
ENSMUSG00000001128_Cfp_ACOCA_152706.5	640
ENSMUSG00000001128_Cfp_ACOCA_152707.6	457
ENSMUSG00000001128_Cfp_ACOCA_152708.7	788
ENSMUSG00000001128_Cfp_ACOCA_152709.8	422
ENSMUSG00000001128_Cfp_ACOCA_152710.9	475
ENSMUSG00000001128_Cfp_ACOCA_152711.10	312
ENSMUSG00000001131_Timp1_ACOCA_67714.1	1123
ENSMUSG00000001131_Timp1_ACOCA_67715.2	578
ENSMUSG00000001131_Timp1_ACOCA_67716.3	253
ENSMUSG00000001131_Timp1_ACOCA_67717.4	236
ENSMUSG00000001131_Timp1_ACOCA_67718.5	689
ENSMUSG00000001131_Timp1_ACOCA_67719.6	287
ENSMUSG00000001131_Timp1_ACOCA_67720.7	522
ENSMUSG00000001131_Timp1_ACOCA_67721.8	545
ENSMUSG00000001131_Timp1_ACOCA_67722.9	1183
ENSMUSG00000001131_Timp1_ACOCA_67723.10	192
ENSMUSG00000001150_Mcm3ap_ACOCA_9586.1	395
ENSMUSG00000001150_Mcm3ap_ACOCA_9587.2	678
ENSMUSG00000001150_Mcm3ap_ACOCA_9588.3	803
ENSMUSG00000001150_Mcm3ap_ACOCA_9589.4	748
ENSMUSG00000001150_Mcm3ap_ACOCA_9590.5	324
ENSMUSG00000001150_Mcm3ap_ACOCA_9591.6	501
ENSMUSG00000001150_Mcm3ap_ACOCA_9592.7	249
ENSMUSG00000001150_Mcm3ap_ACOCA_9593.8	88
ENSMUSG00000001150_Mcm3ap_ACOCA_9594.9	1064
ENSMUSG00000001150_Mcm3ap_ACOCA_9595.10	217
ENSMUSG00000001173_Ocrl_ACOCA_178374.1	564
ENSMUSG00000001173_Ocrl_ACOCA_178375.2	484
ENSMUSG00000001173_Ocrl_ACOCA_178376.3	372
ENSMUSG00000001173_Ocrl_ACOCA_178377.4	365
ENSMUSG00000001173_Ocrl_ACOCA_178378.5	432
ENSMUSG00000001173_Ocrl_ACOCA_178379.6	840
ENSMUSG00000001173_Ocrl_ACOCA_178380.7	319
ENSMUSG00000001173_Ocrl_ACOCA_178381.8	930
ENSMUSG00000001173_Ocrl_ACOCA_178382.9	292
ENSMUSG00000001173_Ocrl_ACOCA_178383.10	836
ENSMUSG00000001225_Slc26a3_GEB_82825.1	50
ENSMUSG00000001403_Ube2c_ACOCA_73777.1	690
ENSMUSG00000001403_Ube2c_ACOCA_73778.2	865
ENSMUSG00000001403_Ube2c_ACOCA_73779.3	760
ENSMUSG00000001403_Ube2c_ACOCA_73780.4	373
ENSMUSG00000001403_Ube2c_ACOCA_73781.5	713
ENSMUSG00000001403_Ube2c_ACOCA_73782.6	512
ENSMUSG00000001403_Ube2c_ACOCA_73783.7	690
ENSMUSG00000001403_Ube2c_ACOCA_73784.8	569
ENSMUSG00000001403_Ube2c_ACOCA_73785.9	620
ENSMUSG00000001403_Ube2c_ACOCA_73786.10	122
ENSMUSG00000001467_Cyp51_ACOCA_15739.1	531
ENSMUSG00000001467_Cyp51_ACOCA_15740.2	687
ENSMUSG00000001467_Cyp51_ACOCA_15741.3	679
ENSMUSG00000001467_Cyp51_ACOCA_15742.4	491
ENSMUSG00000001467_Cyp51_ACOCA_15743.5	235
ENSMUSG00000001467_Cyp51_ACOCA_15744.6	176
ENSMUSG00000001467_Cyp51_ACOCA_15745.7	177
ENSMUSG00000001467_Cyp51_ACOCA_15746.8	575
ENSMUSG00000001467_Cyp51_ACOCA_15747.9	354
ENSMUSG00000001467_Cyp51_ACOCA_15748.10	596
ENSMUSG00000001521_Tulp3_ACOCA_173152.1	345
ENSMUSG00000001521_Tulp3_ACOCA_173153.2	617
ENSMUSG00000001521_Tulp3_ACOCA_173154.3	1138
ENSMUSG00000001521_Tulp3_ACOCA_173155.4	648
ENSMUSG00000001521_Tulp3_ACOCA_173156.5	549
ENSMUSG00000001521_Tulp3_ACOCA_173157.6	333
ENSMUSG00000001521_Tulp3_ACOCA_173158.7	353
ENSMUSG00000001521_Tulp3_ACOCA_173159.8	813
ENSMUSG00000001521_Tulp3_ACOCA_173160.9	825
ENSMUSG00000001521_Tulp3_ACOCA_173161.10	586
ENSMUSG00000001524_Gtf2h4_ACOCA_127316.1	673
ENSMUSG00000001524_Gtf2h4_ACOCA_127317.2	288
ENSMUSG00000001524_Gtf2h4_ACOCA_127318.3	390
ENSMUSG00000001524_Gtf2h4_ACOCA_127319.4	96
ENSMUSG00000001524_Gtf2h4_ACOCA_127320.5	61
ENSMUSG00000001524_Gtf2h4_ACOCA_127321.6	402
ENSMUSG00000001524_Gtf2h4_ACOCA_127322.7	409
ENSMUSG00000001524_Gtf2h4_ACOCA_127323.8	469
ENSMUSG00000001524_Gtf2h4_ACOCA_127324.9	506
ENSMUSG00000001524_Gtf2h4_ACOCA_127325.10	520
ENSMUSG00000001552_Jup_ACOCA_37647.1	746
ENSMUSG00000001552_Jup_ACOCA_37648.2	371
ENSMUSG00000001552_Jup_ACOCA_37649.3	423
ENSMUSG00000001552_Jup_ACOCA_37650.4	367
ENSMUSG00000001552_Jup_ACOCA_37651.5	760
ENSMUSG00000001552_Jup_ACOCA_37652.6	385
ENSMUSG00000001552_Jup_ACOCA_37653.7	412
ENSMUSG00000001552_Jup_ACOCA_37654.8	399
ENSMUSG00000001552_Jup_ACOCA_37655.9	430
ENSMUSG00000001552_Jup_ACOCA_37656.10	432
ENSMUSG00000001566_Mnx1_ACOCA_62731.1	1024
ENSMUSG00000001566_Mnx1_ACOCA_62732.2	762
ENSMUSG00000001566_Mnx1_ACOCA_62733.3	547
ENSMUSG00000001566_Mnx1_ACOCA_62734.4	1339
ENSMUSG00000001566_Mnx1_ACOCA_62735.5	280
ENSMUSG00000001566_Mnx1_ACOCA_62736.6	784
ENSMUSG00000001566_Mnx1_ACOCA_62737.7	550
ENSMUSG00000001566_Mnx1_ACOCA_62738.8	617
ENSMUSG00000001566_Mnx1_ACOCA_62739.9	288
ENSMUSG00000001566_Mnx1_ACOCA_62740.10	347
ENSMUSG00000001655_Hoxc13_ACOCA_127765.1	340
ENSMUSG00000001655_Hoxc13_ACOCA_127766.2	1263
ENSMUSG00000001655_Hoxc13_ACOCA_127767.3	589
ENSMUSG00000001655_Hoxc13_ACOCA_127768.4	835
ENSMUSG00000001655_Hoxc13_ACOCA_127769.5	746
ENSMUSG00000001655_Hoxc13_ACOCA_127770.6	342
ENSMUSG00000001655_Hoxc13_ACOCA_127771.7	458
ENSMUSG00000001655_Hoxc13_ACOCA_127772.8	225
ENSMUSG00000001655_Hoxc13_ACOCA_127773.9	724
ENSMUSG00000001655_Hoxc13_ACOCA_127774.10	1012
ENSMUSG00000001674_Ddx18_ACOCA_68849.1	63
ENSMUSG00000001674_Ddx18_ACOCA_68850.2	65
ENSMUSG00000001674_Ddx18_ACOCA_68851.3	322
ENSMUSG00000001674_Ddx18_ACOCA_68852.4	380
ENSMUSG00000001674_Ddx18_ACOCA_68853.5	108
ENSMUSG00000001674_Ddx18_ACOCA_68854.6	122
ENSMUSG00000001674_Ddx18_ACOCA_68855.7	309
ENSMUSG00000001674_Ddx18_ACOCA_68856.8	46
ENSMUSG00000001674_Ddx18_ACOCA_68857.9	5
ENSMUSG00000001674_Ddx18_ACOCA_68858.10	241
ENSMUSG00000001707_Eef1e1_ACOCA_91933.1	160
ENSMUSG00000001707_Eef1e1_ACOCA_91934.2	311
ENSMUSG00000001707_Eef1e1_ACOCA_91935.3	217
ENSMUSG00000001707_Eef1e1_ACOCA_91936.4	8
ENSMUSG00000001707_Eef1e1_ACOCA_91937.5	965
ENSMUSG00000001707_Eef1e1_ACOCA_91938.6	226
ENSMUSG00000001707_Eef1e1_ACOCA_91939.7	244
ENSMUSG00000001707_Eef1e1_ACOCA_91940.8	165
ENSMUSG00000001707_Eef1e1_ACOCA_91941.9	487
ENSMUSG00000001707_Eef1e1_ACOCA_91942.10	251
ENSMUSG00000001847_Rac1_ACOCA_98852.1	473
ENSMUSG00000001847_Rac1_ACOCA_98853.2	185
ENSMUSG00000001847_Rac1_ACOCA_98854.3	355
ENSMUSG00000001847_Rac1_ACOCA_98855.4	308
ENSMUSG00000001847_Rac1_ACOCA_98856.5	267
ENSMUSG00000001847_Rac1_ACOCA_98857.6	255
ENSMUSG00000001847_Rac1_ACOCA_98858.7	445
ENSMUSG00000001847_Rac1_ACOCA_98859.8	267
ENSMUSG00000001847_Rac1_ACOCA_98860.9	880
ENSMUSG00000001847_Rac1_ACOCA_98861.10	136
ENSMUSG00000001855_Nup214_ACOCA_183815.1	751
ENSMUSG00000001855_Nup214_ACOCA_183816.2	106
ENSMUSG00000001855_Nup214_ACOCA_183817.3	169
ENSMUSG00000001855_Nup214_ACOCA_183818.4	169
ENSMUSG00000001855_Nup214_ACOCA_183819.5	185
ENSMUSG00000001855_Nup214_ACOCA_183820.6	471
ENSMUSG00000001855_Nup214_ACOCA_183821.7	351
ENSMUSG00000001855_Nup214_ACOCA_183822.8	367
ENSMUSG00000001855_Nup214_ACOCA_183823.9	23
ENSMUSG00000001855_Nup214_ACOCA_183824.10	315
ENSMUSG00000001930_Vwf_ACOCA_222879.1	256
ENSMUSG00000001930_Vwf_ACOCA_222880.2	674
ENSMUSG00000001930_Vwf_ACOCA_222881.3	272
ENSMUSG00000001930_Vwf_ACOCA_222882.4	454
ENSMUSG00000001930_Vwf_ACOCA_222883.5	965
ENSMUSG00000001930_Vwf_ACOCA_222884.6	919
ENSMUSG00000001930_Vwf_ACOCA_222885.7	336
ENSMUSG00000001930_Vwf_ACOCA_222886.8	610
ENSMUSG00000001930_Vwf_ACOCA_222887.9	214
ENSMUSG00000001930_Vwf_ACOCA_222888.10	565
ENSMUSG00000002055_Spag5_ACOCA_4064.1	790
ENSMUSG00000002055_Spag5_ACOCA_4065.2	401
ENSMUSG00000002055_Spag5_ACOCA_4066.3	324
ENSMUSG00000002055_Spag5_ACOCA_4067.4	344
ENSMUSG00000002055_Spag5_ACOCA_4068.5	372
ENSMUSG00000002055_Spag5_ACOCA_4069.6	68
ENSMUSG00000002055_Spag5_ACOCA_4070.7	196
ENSMUSG00000002055_Spag5_ACOCA_4071.8	113
ENSMUSG00000002055_Spag5_ACOCA_4072.9	726
ENSMUSG00000002055_Spag5_ACOCA_4073.10	618
ENSMUSG00000002068_Ccne1_ACOCA_29303.1	251
ENSMUSG00000002068_Ccne1_ACOCA_29304.2	433
ENSMUSG00000002068_Ccne1_ACOCA_29305.3	393
ENSMUSG00000002068_Ccne1_ACOCA_29306.4	493
ENSMUSG00000002068_Ccne1_ACOCA_29307.5	244
ENSMUSG00000002068_Ccne1_ACOCA_29308.6	567
ENSMUSG00000002068_Ccne1_ACOCA_29309.7	330
ENSMUSG00000002068_Ccne1_ACOCA_29310.8	544
ENSMUSG00000002068_Ccne1_ACOCA_29311.9	224
ENSMUSG00000002068_Ccne1_ACOCA_29312.10	269
ENSMUSG00000002109_Ddb2_ACOCA_40275.1	561
ENSMUSG00000002109_Ddb2_ACOCA_40276.2	1093
ENSMUSG00000002109_Ddb2_ACOCA_40277.3	1127
ENSMUSG00000002109_Ddb2_ACOCA_40278.4	1381
ENSMUSG00000002109_Ddb2_ACOCA_40279.5	661
ENSMUSG00000002109_Ddb2_ACOCA_40280.6	676
ENSMUSG00000002109_Ddb2_ACOCA_40281.7	659
ENSMUSG00000002109_Ddb2_ACOCA_40282.8	872
ENSMUSG00000002109_Ddb2_ACOCA_40283.9	541
ENSMUSG00000002109_Ddb2_ACOCA_40284.10	397
ENSMUSG00000002210_Smg9_ACOCA_201900.1	225
ENSMUSG00000002210_Smg9_ACOCA_201901.2	924
ENSMUSG00000002210_Smg9_ACOCA_201902.3	741
ENSMUSG00000002210_Smg9_ACOCA_201903.4	902
ENSMUSG00000002210_Smg9_ACOCA_201904.5	427
ENSMUSG00000002210_Smg9_ACOCA_201905.6	147
ENSMUSG00000002210_Smg9_ACOCA_201906.7	340
ENSMUSG00000002210_Smg9_ACOCA_201907.8	531
ENSMUSG00000002210_Smg9_ACOCA_201908.9	509
ENSMUSG00000002210_Smg9_ACOCA_201909.10	795
ENSMUSG00000002265_Peg3_ACOCA_227048.1	1411
ENSMUSG00000002265_Peg3_ACOCA_227049.2	1099
ENSMUSG00000002265_Peg3_ACOCA_227050.3	404
ENSMUSG00000002265_Peg3_ACOCA_227051.4	549
ENSMUSG00000002265_Peg3_ACOCA_227052.5	345
ENSMUSG00000002265_Peg3_ACOCA_227053.6	305
ENSMUSG00000002265_Peg3_ACOCA_227054.7	547
ENSMUSG00000002265_Peg3_ACOCA_227055.8	489
ENSMUSG00000002265_Peg3_ACOCA_227056.9	788
ENSMUSG00000002265_Peg3_ACOCA_227057.10	634
ENSMUSG00000002307_Daxx_ACOCA_86305.1	240
ENSMUSG00000002307_Daxx_ACOCA_86306.2	464
ENSMUSG00000002307_Daxx_ACOCA_86307.3	502
ENSMUSG00000002307_Daxx_ACOCA_86308.4	82
ENSMUSG00000002307_Daxx_ACOCA_86309.5	353
ENSMUSG00000002307_Daxx_ACOCA_86310.6	618
ENSMUSG00000002307_Daxx_ACOCA_86311.7	162
ENSMUSG00000002307_Daxx_ACOCA_86312.8	287
ENSMUSG00000002307_Daxx_ACOCA_86313.9	977
ENSMUSG00000002307_Daxx_ACOCA_86314.10	388
ENSMUSG00000002324_Rec8_ACOCA_68569.1	1026
ENSMUSG00000002324_Rec8_ACOCA_68570.2	659
ENSMUSG00000002324_Rec8_ACOCA_68571.3	576
ENSMUSG00000002324_Rec8_ACOCA_68572.4	582
ENSMUSG00000002324_Rec8_ACOCA_68573.5	441
ENSMUSG00000002324_Rec8_ACOCA_68574.6	422
ENSMUSG00000002324_Rec8_ACOCA_68575.7	373
ENSMUSG00000002324_Rec8_ACOCA_68576.8	177
ENSMUSG00000002324_Rec8_ACOCA_68577.9	438
ENSMUSG00000002324_Rec8_ACOCA_68578.10	108
ENSMUSG00000002343_Armc6_ACOCA_62121.1	281
ENSMUSG00000002343_Armc6_ACOCA_62122.2	688
ENSMUSG00000002343_Armc6_ACOCA_62123.3	874
ENSMUSG00000002343_Armc6_ACOCA_62124.4	461
ENSMUSG00000002343_Armc6_ACOCA_62125.5	306
ENSMUSG00000002343_Armc6_ACOCA_62126.6	869
ENSMUSG00000002343_Armc6_ACOCA_62127.7	960
ENSMUSG00000002343_Armc6_ACOCA_62128.8	903
ENSMUSG00000002343_Armc6_ACOCA_62129.9	645
ENSMUSG00000002343_Armc6_ACOCA_62130.10	476
ENSMUSG00000002489_Tiam1_ACOCA_170076.1	395
ENSMUSG00000002489_Tiam1_ACOCA_170077.2	403
ENSMUSG00000002489_Tiam1_ACOCA_170078.3	346
ENSMUSG00000002489_Tiam1_ACOCA_170079.4	908
ENSMUSG00000002489_Tiam1_ACOCA_170080.5	1474
ENSMUSG00000002489_Tiam1_ACOCA_170081.6	529
ENSMUSG00000002489_Tiam1_ACOCA_170082.7	911
ENSMUSG00000002489_Tiam1_ACOCA_170083.8	501
ENSMUSG00000002489_Tiam1_ACOCA_170084.9	778
ENSMUSG00000002489_Tiam1_ACOCA_170085.10	400
ENSMUSG00000002496_Tsc2_ACOCA_85550.1	306
ENSMUSG00000002496_Tsc2_ACOCA_85551.2	292
ENSMUSG00000002496_Tsc2_ACOCA_85552.3	376
ENSMUSG00000002496_Tsc2_ACOCA_85553.4	554
ENSMUSG00000002496_Tsc2_ACOCA_85554.5	665
ENSMUSG00000002496_Tsc2_ACOCA_85555.6	292
ENSMUSG00000002496_Tsc2_ACOCA_85556.7	196
ENSMUSG00000002496_Tsc2_ACOCA_85557.8	266
ENSMUSG00000002496_Tsc2_ACOCA_85558.9	7
ENSMUSG00000002496_Tsc2_ACOCA_85559.10	439
ENSMUSG00000002550_Uck1_ACOCA_4084.1	222
ENSMUSG00000002550_Uck1_ACOCA_4085.2	475
ENSMUSG00000002550_Uck1_ACOCA_4086.3	230
ENSMUSG00000002550_Uck1_ACOCA_4087.4	904
ENSMUSG00000002550_Uck1_ACOCA_4088.5	402
ENSMUSG00000002550_Uck1_ACOCA_4089.6	460
ENSMUSG00000002550_Uck1_ACOCA_4090.7	444
ENSMUSG00000002550_Uck1_ACOCA_4091.8	1304
ENSMUSG00000002550_Uck1_ACOCA_4092.9	802
ENSMUSG00000002550_Uck1_ACOCA_4093.10	706
ENSMUSG00000002578_Ikzf4_GEB_21797.6	22
ENSMUSG00000002812_Flii_ACOCA_40555.1	754
ENSMUSG00000002812_Flii_ACOCA_40556.2	154
ENSMUSG00000002812_Flii_ACOCA_40557.3	262
ENSMUSG00000002812_Flii_ACOCA_40558.4	442
ENSMUSG00000002812_Flii_ACOCA_40559.5	652
ENSMUSG00000002812_Flii_ACOCA_40560.6	415
ENSMUSG00000002812_Flii_ACOCA_40561.7	339
ENSMUSG00000002812_Flii_ACOCA_40562.8	631
ENSMUSG00000002812_Flii_ACOCA_40563.9	281
ENSMUSG00000002812_Flii_ACOCA_40564.10	645
ENSMUSG00000002845_Tmem39a_SPB_15996.9	1
ENSMUSG00000002900_Lamb1_ACOCA_195764.1	952
ENSMUSG00000002900_Lamb1_ACOCA_195765.2	1026
ENSMUSG00000002900_Lamb1_ACOCA_195766.3	1299
ENSMUSG00000002900_Lamb1_ACOCA_195767.4	270
ENSMUSG00000002900_Lamb1_ACOCA_195768.5	965
ENSMUSG00000002900_Lamb1_ACOCA_195769.6	400
ENSMUSG00000002900_Lamb1_ACOCA_195770.7	57
ENSMUSG00000002900_Lamb1_ACOCA_195771.8	280
ENSMUSG00000002900_Lamb1_ACOCA_195772.9	534
ENSMUSG00000002900_Lamb1_ACOCA_195773.10	465
ENSMUSG00000002944_Cd36_ACOCA_10046.1	802
ENSMUSG00000002944_Cd36_ACOCA_10047.2	751
ENSMUSG00000002944_Cd36_ACOCA_10048.3	436
ENSMUSG00000002944_Cd36_ACOCA_10049.4	1282
ENSMUSG00000002944_Cd36_ACOCA_10050.5	910
ENSMUSG00000002944_Cd36_ACOCA_10051.6	136
ENSMUSG00000002944_Cd36_ACOCA_10052.7	523
ENSMUSG00000002944_Cd36_ACOCA_10053.8	156
ENSMUSG00000002944_Cd36_ACOCA_10054.9	423
ENSMUSG00000002944_Cd36_ACOCA_10055.10	780
ENSMUSG00000002949_Timm44_ACOCA_77102.1	250
ENSMUSG00000002949_Timm44_ACOCA_77103.2	14
ENSMUSG00000002949_Timm44_ACOCA_77104.3	239
ENSMUSG00000002949_Timm44_ACOCA_77105.4	132
ENSMUSG00000002949_Timm44_ACOCA_77106.5	154
ENSMUSG00000002949_Timm44_ACOCA_77107.6	233
ENSMUSG00000002949_Timm44_ACOCA_77108.7	254
ENSMUSG00000002949_Timm44_ACOCA_77109.8	171
ENSMUSG00000002949_Timm44_ACOCA_77110.9	292
ENSMUSG00000002949_Timm44_ACOCA_77111.10	223
ENSMUSG00000002963_Pnkp_DTKPA_136792.1	1
ENSMUSG00000003032_Klf4_ACOCA_12495.1	1044
ENSMUSG00000003032_Klf4_ACOCA_12496.2	349
ENSMUSG00000003032_Klf4_ACOCA_12497.3	806
ENSMUSG00000003032_Klf4_ACOCA_12498.4	267
ENSMUSG00000003032_Klf4_ACOCA_12499.5	209
ENSMUSG00000003032_Klf4_ACOCA_12500.6	853
ENSMUSG00000003032_Klf4_ACOCA_12501.7	299
ENSMUSG00000003032_Klf4_ACOCA_12502.8	585
ENSMUSG00000003032_Klf4_ACOCA_12503.9	276
ENSMUSG00000003032_Klf4_ACOCA_12504.10	546
ENSMUSG00000003051_Elf3_GEB_189577.2	31
ENSMUSG00000003051_Elf3_GEB_189582.7	70
ENSMUSG00000003154_Foxj2_GEB_178086.3	22
ENSMUSG00000003271_Sult2b1_ACOCA_159923.1	613
ENSMUSG00000003271_Sult2b1_ACOCA_159924.2	1335
ENSMUSG00000003271_Sult2b1_ACOCA_159925.3	372
ENSMUSG00000003271_Sult2b1_ACOCA_159926.4	368
ENSMUSG00000003271_Sult2b1_ACOCA_159927.5	495
ENSMUSG00000003271_Sult2b1_ACOCA_159928.6	83
ENSMUSG00000003271_Sult2b1_ACOCA_159929.7	193
ENSMUSG00000003271_Sult2b1_ACOCA_159930.8	876
ENSMUSG00000003271_Sult2b1_ACOCA_159931.9	642
ENSMUSG00000003271_Sult2b1_ACOCA_159932.10	175
ENSMUSG00000003308_Keap1_ACOCA_57088.1	269
ENSMUSG00000003308_Keap1_ACOCA_57089.2	435
ENSMUSG00000003308_Keap1_ACOCA_57090.3	785
ENSMUSG00000003308_Keap1_ACOCA_57091.4	187
ENSMUSG00000003308_Keap1_ACOCA_57092.5	404
ENSMUSG00000003308_Keap1_ACOCA_57093.6	459
ENSMUSG00000003308_Keap1_ACOCA_57094.7	317
ENSMUSG00000003308_Keap1_ACOCA_57095.8	256
ENSMUSG00000003308_Keap1_ACOCA_57096.9	105
ENSMUSG00000003308_Keap1_ACOCA_57097.10	171
ENSMUSG00000003348_Mob3a_ACOCA_166573.1	400
ENSMUSG00000003348_Mob3a_ACOCA_166574.2	377
ENSMUSG00000003348_Mob3a_ACOCA_166575.3	357
ENSMUSG00000003348_Mob3a_ACOCA_166576.4	1035
ENSMUSG00000003348_Mob3a_ACOCA_166577.5	1007
ENSMUSG00000003348_Mob3a_ACOCA_166578.6	816
ENSMUSG00000003348_Mob3a_ACOCA_166579.7	485
ENSMUSG00000003348_Mob3a_ACOCA_166580.8	258
ENSMUSG00000003348_Mob3a_ACOCA_166581.9	692
ENSMUSG00000003348_Mob3a_ACOCA_166582.10	821
ENSMUSG00000003360_Ddx23_ACOCA_107470.1	380
ENSMUSG00000003360_Ddx23_ACOCA_107471.2	458
ENSMUSG00000003360_Ddx23_ACOCA_107472.3	133
ENSMUSG00000003360_Ddx23_ACOCA_107473.4	758
ENSMUSG00000003360_Ddx23_ACOCA_107474.5	526
ENSMUSG00000003360_Ddx23_ACOCA_107475.6	562
ENSMUSG00000003360_Ddx23_ACOCA_107476.7	491
ENSMUSG00000003360_Ddx23_ACOCA_107477.8	257
ENSMUSG00000003360_Ddx23_ACOCA_107478.9	288
ENSMUSG00000003360_Ddx23_ACOCA_107479.10	152
ENSMUSG00000003402_Prkcsh_ACOCA_7956.1	287
ENSMUSG00000003402_Prkcsh_ACOCA_7957.2	342
ENSMUSG00000003402_Prkcsh_ACOCA_7958.3	211
ENSMUSG00000003402_Prkcsh_ACOCA_7959.4	549
ENSMUSG00000003402_Prkcsh_ACOCA_7960.5	257
ENSMUSG00000003402_Prkcsh_ACOCA_7961.6	1117
ENSMUSG00000003402_Prkcsh_ACOCA_7962.7	323
ENSMUSG00000003402_Prkcsh_ACOCA_7963.8	419
ENSMUSG00000003402_Prkcsh_ACOCA_7964.9	449
ENSMUSG00000003402_Prkcsh_ACOCA_7965.10	325
ENSMUSG00000003436_Dll3_ACOCA_159983.1	341
ENSMUSG00000003436_Dll3_ACOCA_159984.2	508
ENSMUSG00000003436_Dll3_ACOCA_159985.3	685
ENSMUSG00000003436_Dll3_ACOCA_159986.4	537
ENSMUSG00000003436_Dll3_ACOCA_159987.5	1284
ENSMUSG00000003436_Dll3_ACOCA_159988.6	471
ENSMUSG00000003436_Dll3_ACOCA_159989.7	271
ENSMUSG00000003436_Dll3_ACOCA_159990.8	786
ENSMUSG00000003436_Dll3_ACOCA_159991.9	693
ENSMUSG00000003436_Dll3_ACOCA_159992.10	524
ENSMUSG00000003444_Med29_GEB_149405.3	96
ENSMUSG00000003500_Impdh1_ACOCA_197262.1	418
ENSMUSG00000003500_Impdh1_ACOCA_197263.2	134
ENSMUSG00000003500_Impdh1_ACOCA_197264.3	648
ENSMUSG00000003500_Impdh1_ACOCA_197265.4	836
ENSMUSG00000003500_Impdh1_ACOCA_197266.5	725
ENSMUSG00000003500_Impdh1_ACOCA_197267.6	806
ENSMUSG00000003500_Impdh1_ACOCA_197268.7	78
ENSMUSG00000003500_Impdh1_ACOCA_197269.8	254
ENSMUSG00000003500_Impdh1_ACOCA_197270.9	470
ENSMUSG00000003500_Impdh1_ACOCA_197271.10	1412
ENSMUSG00000003549_Ercc1_ACOCA_18964.1	240
ENSMUSG00000003549_Ercc1_ACOCA_18965.2	379
ENSMUSG00000003549_Ercc1_ACOCA_18966.3	456
ENSMUSG00000003549_Ercc1_ACOCA_18967.4	289
ENSMUSG00000003549_Ercc1_ACOCA_18968.5	650
ENSMUSG00000003549_Ercc1_ACOCA_18969.6	759
ENSMUSG00000003549_Ercc1_ACOCA_18970.7	779
ENSMUSG00000003549_Ercc1_ACOCA_18971.8	1051
ENSMUSG00000003549_Ercc1_ACOCA_18972.9	259
ENSMUSG00000003549_Ercc1_ACOCA_18973.10	1097
ENSMUSG00000003573_Homer3_GEB_53276.7	13
ENSMUSG00000003573_Homer3_GEB_53277.8	81
ENSMUSG00000003575_Crtc1_ACOCA_93827.1	984
ENSMUSG00000003575_Crtc1_ACOCA_93828.2	522
ENSMUSG00000003575_Crtc1_ACOCA_93829.3	849
ENSMUSG00000003575_Crtc1_ACOCA_93830.4	554
ENSMUSG00000003575_Crtc1_ACOCA_93831.5	708
ENSMUSG00000003575_Crtc1_ACOCA_93832.6	759
ENSMUSG00000003575_Crtc1_ACOCA_93833.7	532
ENSMUSG00000003575_Crtc1_ACOCA_93834.8	687
ENSMUSG00000003575_Crtc1_ACOCA_93835.9	701
ENSMUSG00000003575_Crtc1_ACOCA_93836.10	998
ENSMUSG00000003604_Aven_ACOCA_147553.1	275
ENSMUSG00000003604_Aven_ACOCA_147554.2	205
ENSMUSG00000003604_Aven_ACOCA_147555.3	625
ENSMUSG00000003604_Aven_ACOCA_147556.4	824
ENSMUSG00000003604_Aven_ACOCA_147557.5	505
ENSMUSG00000003604_Aven_ACOCA_147558.6	549
ENSMUSG00000003604_Aven_ACOCA_147559.7	569
ENSMUSG00000003604_Aven_ACOCA_147560.8	1048
ENSMUSG00000003604_Aven_ACOCA_147561.9	116
ENSMUSG00000003604_Aven_ACOCA_147562.10	119
ENSMUSG00000003680_Taf6l_GEB_155287.7	11
ENSMUSG00000003813_Rad23a_ACOCA_144797.1	902
ENSMUSG00000003813_Rad23a_ACOCA_144798.2	639
ENSMUSG00000003813_Rad23a_ACOCA_144799.3	563
ENSMUSG00000003813_Rad23a_ACOCA_144800.4	459
ENSMUSG00000003813_Rad23a_ACOCA_144801.5	706
ENSMUSG00000003813_Rad23a_ACOCA_144802.6	574
ENSMUSG00000003813_Rad23a_ACOCA_144803.7	621
ENSMUSG00000003813_Rad23a_ACOCA_144804.8	338
ENSMUSG00000003813_Rad23a_ACOCA_144805.9	485
ENSMUSG00000003813_Rad23a_ACOCA_144806.10	752
ENSMUSG00000003872_Lin7b_ACOCA_77939.1	588
ENSMUSG00000003872_Lin7b_ACOCA_77940.2	299
ENSMUSG00000003872_Lin7b_ACOCA_77941.3	692
ENSMUSG00000003872_Lin7b_ACOCA_77942.4	565
ENSMUSG00000003872_Lin7b_ACOCA_77943.5	528
ENSMUSG00000003872_Lin7b_ACOCA_77944.6	1676
ENSMUSG00000003872_Lin7b_ACOCA_77945.7	605
ENSMUSG00000003872_Lin7b_ACOCA_77946.8	398
ENSMUSG00000003872_Lin7b_ACOCA_77947.9	751
ENSMUSG00000003872_Lin7b_ACOCA_77948.10	436
ENSMUSG00000003882_Il7r_ACOCA_51309.1	192
ENSMUSG00000003882_Il7r_ACOCA_51310.2	227
ENSMUSG00000003882_Il7r_ACOCA_51311.3	673
ENSMUSG00000003882_Il7r_ACOCA_51312.4	506
ENSMUSG00000003882_Il7r_ACOCA_51313.5	670
ENSMUSG00000003882_Il7r_ACOCA_51314.6	345
ENSMUSG00000003882_Il7r_ACOCA_51315.7	361
ENSMUSG00000003882_Il7r_ACOCA_51316.8	307
ENSMUSG00000003882_Il7r_ACOCA_51317.9	324
ENSMUSG00000003882_Il7r_ACOCA_51318.10	431
ENSMUSG00000003923_Tfam_ACOCA_48393.1	436
ENSMUSG00000003923_Tfam_ACOCA_48394.2	173
ENSMUSG00000003923_Tfam_ACOCA_48395.3	507
ENSMUSG00000003923_Tfam_ACOCA_48396.4	101
ENSMUSG00000003923_Tfam_ACOCA_48397.5	173
ENSMUSG00000003923_Tfam_ACOCA_48398.6	859
ENSMUSG00000003923_Tfam_ACOCA_48399.7	336
ENSMUSG00000003923_Tfam_ACOCA_48400.8	544
ENSMUSG00000003923_Tfam_ACOCA_48401.9	1145
ENSMUSG00000003923_Tfam_ACOCA_48402.10	767
ENSMUSG00000003949_Hlf_ACOCA_107270.1	317
ENSMUSG00000003949_Hlf_ACOCA_107271.2	832
ENSMUSG00000003949_Hlf_ACOCA_107272.3	421
ENSMUSG00000003949_Hlf_ACOCA_107273.4	784
ENSMUSG00000003949_Hlf_ACOCA_107274.5	525
ENSMUSG00000003949_Hlf_ACOCA_107275.6	789
ENSMUSG00000003949_Hlf_ACOCA_107276.7	627
ENSMUSG00000003949_Hlf_ACOCA_107277.8	151
ENSMUSG00000003949_Hlf_ACOCA_107278.9	395
ENSMUSG00000003949_Hlf_ACOCA_107279.10	224
ENSMUSG00000004099_Dnmt1_ACOCA_70329.1	190
ENSMUSG00000004099_Dnmt1_ACOCA_70330.2	195
ENSMUSG00000004099_Dnmt1_ACOCA_70331.3	534
ENSMUSG00000004099_Dnmt1_ACOCA_70332.4	257
ENSMUSG00000004099_Dnmt1_ACOCA_70333.5	113
ENSMUSG00000004099_Dnmt1_ACOCA_70334.6	113
ENSMUSG00000004099_Dnmt1_ACOCA_70335.7	293
ENSMUSG00000004099_Dnmt1_ACOCA_70336.8	323
ENSMUSG00000004099_Dnmt1_ACOCA_70337.9	212
ENSMUSG00000004099_Dnmt1_ACOCA_70338.10	104
ENSMUSG00000004151_Etv1_ACOCA_200520.1	69
ENSMUSG00000004151_Etv1_ACOCA_200521.2	516
ENSMUSG00000004151_Etv1_ACOCA_200522.3	805
ENSMUSG00000004151_Etv1_ACOCA_200523.4	339
ENSMUSG00000004151_Etv1_ACOCA_200524.5	225
ENSMUSG00000004151_Etv1_ACOCA_200525.6	1522
ENSMUSG00000004151_Etv1_ACOCA_200526.7	765
ENSMUSG00000004151_Etv1_ACOCA_200527.8	1173
ENSMUSG00000004151_Etv1_ACOCA_200528.9	746
ENSMUSG00000004151_Etv1_ACOCA_200529.10	482
ENSMUSG00000004231_Pax2_ACOCA_127236.1	425
ENSMUSG00000004231_Pax2_ACOCA_127237.2	1234
ENSMUSG00000004231_Pax2_ACOCA_127238.3	538
ENSMUSG00000004231_Pax2_ACOCA_127239.4	371
ENSMUSG00000004231_Pax2_ACOCA_127240.5	223
ENSMUSG00000004231_Pax2_ACOCA_127241.6	1274
ENSMUSG00000004231_Pax2_ACOCA_127242.7	794
ENSMUSG00000004231_Pax2_ACOCA_127243.8	750
ENSMUSG00000004231_Pax2_ACOCA_127244.9	732
ENSMUSG00000004231_Pax2_ACOCA_127245.10	723
ENSMUSG00000004296_Il12b_ACOCA_195164.1	550
ENSMUSG00000004296_Il12b_ACOCA_195165.2	624
ENSMUSG00000004296_Il12b_ACOCA_195166.3	1508
ENSMUSG00000004296_Il12b_ACOCA_195167.4	619
ENSMUSG00000004296_Il12b_ACOCA_195168.5	432
ENSMUSG00000004296_Il12b_ACOCA_195169.6	198
ENSMUSG00000004296_Il12b_ACOCA_195170.7	292
ENSMUSG00000004296_Il12b_ACOCA_195171.8	404
ENSMUSG00000004296_Il12b_ACOCA_195172.9	940
ENSMUSG00000004296_Il12b_ACOCA_195173.10	969
ENSMUSG00000004535_Tax1bp1_ACOCA_206514.1	117
ENSMUSG00000004535_Tax1bp1_ACOCA_206515.2	45
ENSMUSG00000004535_Tax1bp1_ACOCA_206516.3	411
ENSMUSG00000004535_Tax1bp1_ACOCA_206517.4	154
ENSMUSG00000004535_Tax1bp1_ACOCA_206518.5	366
ENSMUSG00000004535_Tax1bp1_ACOCA_206519.6	360
ENSMUSG00000004535_Tax1bp1_ACOCA_206520.7	263
ENSMUSG00000004535_Tax1bp1_ACOCA_206521.8	230
ENSMUSG00000004535_Tax1bp1_ACOCA_206522.9	459
ENSMUSG00000004535_Tax1bp1_ACOCA_206523.10	443
ENSMUSG00000004558_Ndrg2_MPB_155329.9	26
ENSMUSG00000004562_Arhgef40_ACOCA_12236.1	701
ENSMUSG00000004562_Arhgef40_ACOCA_12237.2	540
ENSMUSG00000004562_Arhgef40_ACOCA_12238.3	594
ENSMUSG00000004562_Arhgef40_ACOCA_12239.4	813
ENSMUSG00000004562_Arhgef40_ACOCA_12240.5	1459
ENSMUSG00000004562_Arhgef40_ACOCA_12241.6	1421
ENSMUSG00000004562_Arhgef40_ACOCA_12242.7	480
ENSMUSG00000004562_Arhgef40_ACOCA_12243.8	508
ENSMUSG00000004562_Arhgef40_ACOCA_12244.9	357
ENSMUSG00000004562_Arhgef40_ACOCA_12245.10	658
ENSMUSG00000004612_Nkg7_MPB_166510.8	34
ENSMUSG00000004637_Wwox_ACOCA_107310.1	763
ENSMUSG00000004637_Wwox_ACOCA_107311.2	637
ENSMUSG00000004637_Wwox_ACOCA_107312.3	448
ENSMUSG00000004637_Wwox_ACOCA_107313.4	478
ENSMUSG00000004637_Wwox_ACOCA_107314.5	297
ENSMUSG00000004637_Wwox_ACOCA_107315.6	765
ENSMUSG00000004637_Wwox_ACOCA_107316.7	288
ENSMUSG00000004637_Wwox_ACOCA_107317.8	536
ENSMUSG00000004637_Wwox_ACOCA_107318.9	421
ENSMUSG00000004637_Wwox_ACOCA_107319.10	594
ENSMUSG00000004698_Hdac9_ACOCA_175003.1	378
ENSMUSG00000004698_Hdac9_ACOCA_175004.2	614
ENSMUSG00000004698_Hdac9_ACOCA_175005.3	647
ENSMUSG00000004698_Hdac9_ACOCA_175006.4	410
ENSMUSG00000004698_Hdac9_ACOCA_175007.5	510
ENSMUSG00000004698_Hdac9_ACOCA_175008.6	487
ENSMUSG00000004698_Hdac9_ACOCA_175009.7	208
ENSMUSG00000004698_Hdac9_ACOCA_175010.8	417
ENSMUSG00000004698_Hdac9_ACOCA_175011.9	810
ENSMUSG00000004698_Hdac9_ACOCA_175012.10	746
ENSMUSG00000004771_Rab11a_ACOCA_125764.1	1652
ENSMUSG00000004771_Rab11a_ACOCA_125765.2	38
ENSMUSG00000004771_Rab11a_ACOCA_125766.3	235
ENSMUSG00000004771_Rab11a_ACOCA_125767.4	433
ENSMUSG00000004771_Rab11a_ACOCA_125768.5	136
ENSMUSG00000004771_Rab11a_ACOCA_125769.6	682
ENSMUSG00000004771_Rab11a_ACOCA_125770.7	387
ENSMUSG00000004771_Rab11a_ACOCA_125771.8	866
ENSMUSG00000004771_Rab11a_ACOCA_125772.9	254
ENSMUSG00000004771_Rab11a_ACOCA_125773.10	629
ENSMUSG00000004789_Dlst_ACOCA_85174.1	76
ENSMUSG00000004789_Dlst_ACOCA_85175.2	93
ENSMUSG00000004789_Dlst_ACOCA_85176.3	257
ENSMUSG00000004789_Dlst_ACOCA_85177.4	223
ENSMUSG00000004789_Dlst_ACOCA_85178.5	93
ENSMUSG00000004789_Dlst_ACOCA_85179.6	498
ENSMUSG00000004789_Dlst_ACOCA_85180.7	156
ENSMUSG00000004789_Dlst_ACOCA_85181.8	234
ENSMUSG00000004789_Dlst_ACOCA_85182.9	115
ENSMUSG00000004789_Dlst_ACOCA_85183.10	834
ENSMUSG00000004791_Pgf_ACOCA_169638.1	333
ENSMUSG00000004791_Pgf_ACOCA_169639.2	546
ENSMUSG00000004791_Pgf_ACOCA_169640.3	658
ENSMUSG00000004791_Pgf_ACOCA_169641.4	492
ENSMUSG00000004791_Pgf_ACOCA_169642.5	514
ENSMUSG00000004791_Pgf_ACOCA_169643.6	630
ENSMUSG00000004791_Pgf_ACOCA_169644.7	810
ENSMUSG00000004791_Pgf_ACOCA_169645.8	620
ENSMUSG00000004791_Pgf_ACOCA_169646.9	277
ENSMUSG00000004791_Pgf_ACOCA_169647.10	586
ENSMUSG00000004846_Plod3_GEB_214584.10	74
ENSMUSG00000004951_Hspb1_ACOCA_142165.1	648
ENSMUSG00000004951_Hspb1_ACOCA_142166.2	205
ENSMUSG00000004951_Hspb1_ACOCA_142167.3	316
ENSMUSG00000004951_Hspb1_ACOCA_142168.4	716
ENSMUSG00000004951_Hspb1_ACOCA_142169.5	589
ENSMUSG00000004951_Hspb1_ACOCA_142170.6	255
ENSMUSG00000004951_Hspb1_ACOCA_142171.7	932
ENSMUSG00000004951_Hspb1_ACOCA_142172.8	408
ENSMUSG00000004951_Hspb1_ACOCA_142173.9	276
ENSMUSG00000004951_Hspb1_ACOCA_142174.10	69
ENSMUSG00000005054_Cstb_ACOCA_45940.1	540
ENSMUSG00000005054_Cstb_ACOCA_45941.2	88
ENSMUSG00000005054_Cstb_ACOCA_45942.3	2111
ENSMUSG00000005054_Cstb_ACOCA_45943.4	901
ENSMUSG00000005054_Cstb_ACOCA_45944.5	246
ENSMUSG00000005054_Cstb_ACOCA_45945.6	607
ENSMUSG00000005054_Cstb_ACOCA_45946.7	206
ENSMUSG00000005054_Cstb_ACOCA_45947.8	1597
ENSMUSG00000005054_Cstb_ACOCA_45948.9	210
ENSMUSG00000005124_Wisp1_ACOCA_178654.1	813
ENSMUSG00000005124_Wisp1_ACOCA_178655.2	537
ENSMUSG00000005124_Wisp1_ACOCA_178656.3	1067
ENSMUSG00000005124_Wisp1_ACOCA_178657.4	1135
ENSMUSG00000005124_Wisp1_ACOCA_178658.5	671
ENSMUSG00000005124_Wisp1_ACOCA_178659.6	926
ENSMUSG00000005124_Wisp1_ACOCA_178660.7	892
ENSMUSG00000005124_Wisp1_ACOCA_178661.8	519
ENSMUSG00000005124_Wisp1_ACOCA_178662.9	435
ENSMUSG00000005124_Wisp1_ACOCA_178663.10	617
ENSMUSG00000005150_Wdr83_GEB_43063.1	24
ENSMUSG00000005150_Wdr83_GEB_43064.2	1
ENSMUSG00000005204_Senp3_SPA_200262.3	11
ENSMUSG00000005267_Zfp287_GEB_136889.8	23
ENSMUSG00000005312_Ubqln1_SPA_44893.8	1
ENSMUSG00000005370_Msh6_ACOCA_213725.1	765
ENSMUSG00000005370_Msh6_ACOCA_213726.2	466
ENSMUSG00000005370_Msh6_ACOCA_213727.3	371
ENSMUSG00000005370_Msh6_ACOCA_213728.4	219
ENSMUSG00000005370_Msh6_ACOCA_213729.5	265
ENSMUSG00000005370_Msh6_ACOCA_213730.6	216
ENSMUSG00000005370_Msh6_ACOCA_213731.7	874
ENSMUSG00000005370_Msh6_ACOCA_213732.8	750
ENSMUSG00000005370_Msh6_ACOCA_213733.9	308
ENSMUSG00000005370_Msh6_ACOCA_213734.10	629
ENSMUSG00000005410_Mcm5_ACOCA_144617.1	94
ENSMUSG00000005410_Mcm5_ACOCA_144618.2	106
ENSMUSG00000005410_Mcm5_ACOCA_144619.3	149
ENSMUSG00000005410_Mcm5_ACOCA_144620.4	53
ENSMUSG00000005410_Mcm5_ACOCA_144621.5	263
ENSMUSG00000005410_Mcm5_ACOCA_144622.6	505
ENSMUSG00000005410_Mcm5_ACOCA_144623.7	17
ENSMUSG00000005410_Mcm5_ACOCA_144624.8	215
ENSMUSG00000005410_Mcm5_ACOCA_144625.9	445
ENSMUSG00000005410_Mcm5_ACOCA_144626.10	149
ENSMUSG00000005417_Mprip_GEB_144632.6	131
ENSMUSG00000005447_Pafah1b3_ACOCA_177794.1	403
ENSMUSG00000005447_Pafah1b3_ACOCA_177795.2	498
ENSMUSG00000005447_Pafah1b3_ACOCA_177796.3	977
ENSMUSG00000005447_Pafah1b3_ACOCA_177797.4	254
ENSMUSG00000005447_Pafah1b3_ACOCA_177798.5	491
ENSMUSG00000005447_Pafah1b3_ACOCA_177799.6	180
ENSMUSG00000005447_Pafah1b3_ACOCA_177800.7	628
ENSMUSG00000005447_Pafah1b3_ACOCA_177801.8	554
ENSMUSG00000005447_Pafah1b3_ACOCA_177802.9	728
ENSMUSG00000005447_Pafah1b3_ACOCA_177803.10	323
ENSMUSG00000005547_Cyp2a5_ACOCB_98965.4	2
ENSMUSG00000005583_Mef2c_ACOCA_225350.1	832
ENSMUSG00000005583_Mef2c_ACOCA_225351.2	580
ENSMUSG00000005583_Mef2c_ACOCA_225352.3	791
ENSMUSG00000005583_Mef2c_ACOCA_225353.4	270
ENSMUSG00000005583_Mef2c_ACOCA_225354.5	293
ENSMUSG00000005583_Mef2c_ACOCA_225355.6	235
ENSMUSG00000005583_Mef2c_ACOCA_225356.7	679
ENSMUSG00000005583_Mef2c_ACOCA_225357.8	778
ENSMUSG00000005583_Mef2c_ACOCA_225358.9	278
ENSMUSG00000005583_Mef2c_ACOCA_225359.10	678
ENSMUSG00000005609_Ctr9_ACOCA_147253.1	428
ENSMUSG00000005609_Ctr9_ACOCA_147254.2	205
ENSMUSG00000005609_Ctr9_ACOCA_147255.3	83
ENSMUSG00000005609_Ctr9_ACOCA_147256.4	128
ENSMUSG00000005609_Ctr9_ACOCA_147257.5	666
ENSMUSG00000005609_Ctr9_ACOCA_147258.6	46
ENSMUSG00000005609_Ctr9_ACOCA_147259.7	59
ENSMUSG00000005609_Ctr9_ACOCA_147260.8	593
ENSMUSG00000005609_Ctr9_ACOCA_147261.9	82
ENSMUSG00000005609_Ctr9_ACOCA_147262.10	751
ENSMUSG00000005686_Ampd3_ACOCA_155271.1	525
ENSMUSG00000005686_Ampd3_ACOCA_155272.2	572
ENSMUSG00000005686_Ampd3_ACOCA_155273.3	339
ENSMUSG00000005686_Ampd3_ACOCA_155274.4	243
ENSMUSG00000005686_Ampd3_ACOCA_155275.5	725
ENSMUSG00000005686_Ampd3_ACOCA_155276.6	485
ENSMUSG00000005686_Ampd3_ACOCA_155277.7	361
ENSMUSG00000005686_Ampd3_ACOCA_155278.8	510
ENSMUSG00000005686_Ampd3_ACOCA_155279.9	174
ENSMUSG00000005686_Ampd3_ACOCA_155280.10	1181
ENSMUSG00000005699_Pard6a_ACOCA_12136.1	664
ENSMUSG00000005699_Pard6a_ACOCA_12137.2	269
ENSMUSG00000005699_Pard6a_ACOCA_12138.3	685
ENSMUSG00000005699_Pard6a_ACOCA_12139.4	415
ENSMUSG00000005699_Pard6a_ACOCA_12140.5	773
ENSMUSG00000005699_Pard6a_ACOCA_12141.6	376
ENSMUSG00000005699_Pard6a_ACOCA_12142.7	714
ENSMUSG00000005699_Pard6a_ACOCA_12143.8	904
ENSMUSG00000005699_Pard6a_ACOCA_12144.9	1120
ENSMUSG00000005699_Pard6a_ACOCA_12145.10	554
ENSMUSG00000005732_Ranbp1_ACOCA_51149.1	193
ENSMUSG00000005732_Ranbp1_ACOCA_51150.2	149
ENSMUSG00000005732_Ranbp1_ACOCA_51151.3	481
ENSMUSG00000005732_Ranbp1_ACOCA_51152.4	139
ENSMUSG00000005732_Ranbp1_ACOCA_51153.5	443
ENSMUSG00000005732_Ranbp1_ACOCA_51154.6	208
ENSMUSG00000005732_Ranbp1_ACOCA_51155.7	405
ENSMUSG00000005732_Ranbp1_ACOCA_51156.8	130
ENSMUSG00000005732_Ranbp1_ACOCA_51157.9	377
ENSMUSG00000005732_Ranbp1_ACOCA_51158.10	365
ENSMUSG00000005779_Psmb4_ACOCA_169678.1	217
ENSMUSG00000005779_Psmb4_ACOCA_169679.2	58
ENSMUSG00000005779_Psmb4_ACOCA_169680.3	102
ENSMUSG00000005779_Psmb4_ACOCA_169681.4	216
ENSMUSG00000005779_Psmb4_ACOCA_169682.5	33
ENSMUSG00000005779_Psmb4_ACOCA_169683.6	599
ENSMUSG00000005779_Psmb4_ACOCA_169684.7	24
ENSMUSG00000005779_Psmb4_ACOCA_169686.9	4
ENSMUSG00000005779_Psmb4_ACOCA_169687.10	4
ENSMUSG00000005836_Gata6_ACOCB_197401.10	4
ENSMUSG00000005871_Apc_ACOCA_78850.1	548
ENSMUSG00000005871_Apc_ACOCA_78851.2	108
ENSMUSG00000005871_Apc_ACOCA_78852.3	216
ENSMUSG00000005871_Apc_ACOCA_78853.4	566
ENSMUSG00000005871_Apc_ACOCA_78854.5	244
ENSMUSG00000005871_Apc_ACOCA_78855.6	487
ENSMUSG00000005871_Apc_ACOCA_78856.7	421
ENSMUSG00000005871_Apc_ACOCA_78857.8	778
ENSMUSG00000005871_Apc_ACOCA_78858.9	486
ENSMUSG00000005871_Apc_ACOCA_78859.10	1282
ENSMUSG00000005883_Spo11_GEB_45443.9	5
ENSMUSG00000005893_Nr2c2_ACOCA_129820.1	674
ENSMUSG00000005893_Nr2c2_ACOCA_129821.2	311
ENSMUSG00000005893_Nr2c2_ACOCA_129822.3	587
ENSMUSG00000005893_Nr2c2_ACOCA_129823.4	619
ENSMUSG00000005893_Nr2c2_ACOCA_129824.5	773
ENSMUSG00000005893_Nr2c2_ACOCA_129825.6	396
ENSMUSG00000005893_Nr2c2_ACOCA_129826.7	293
ENSMUSG00000005893_Nr2c2_ACOCA_129827.8	927
ENSMUSG00000005893_Nr2c2_ACOCA_129828.9	494
ENSMUSG00000005893_Nr2c2_ACOCA_129829.10	540
ENSMUSG00000005897_Nr2c1_ACOCA_129800.1	374
ENSMUSG00000005897_Nr2c1_ACOCA_129801.2	312
ENSMUSG00000005897_Nr2c1_ACOCA_129802.3	923
ENSMUSG00000005897_Nr2c1_ACOCA_129803.4	481
ENSMUSG00000005897_Nr2c1_ACOCA_129804.5	418
ENSMUSG00000005897_Nr2c1_ACOCA_129805.6	305
ENSMUSG00000005897_Nr2c1_ACOCA_129806.7	539
ENSMUSG00000005897_Nr2c1_ACOCA_129807.8	362
ENSMUSG00000005897_Nr2c1_ACOCA_129808.9	253
ENSMUSG00000005897_Nr2c1_ACOCA_129809.10	166
ENSMUSG00000005968_Tuft1_ACOCA_42325.2	79
ENSMUSG00000005968_Tuft1_ACOCA_42326.3	415
ENSMUSG00000005968_Tuft1_ACOCA_42327.4	988
ENSMUSG00000005968_Tuft1_ACOCA_42328.5	989
ENSMUSG00000005968_Tuft1_ACOCA_42329.6	352
ENSMUSG00000005968_Tuft1_ACOCA_42330.7	511
ENSMUSG00000005968_Tuft1_ACOCA_42331.8	553
ENSMUSG00000005968_Tuft1_ACOCA_42332.9	452
ENSMUSG00000005968_Tuft1_ACOCA_42333.10	271
ENSMUSG00000006262_Mob1b_ACOCB_64767.8	1
ENSMUSG00000006288_Ttc5_ACOCA_107983.1	262
ENSMUSG00000006288_Ttc5_ACOCA_107984.2	879
ENSMUSG00000006288_Ttc5_ACOCA_107985.3	963
ENSMUSG00000006288_Ttc5_ACOCA_107986.4	570
ENSMUSG00000006288_Ttc5_ACOCA_107987.5	1057
ENSMUSG00000006288_Ttc5_ACOCA_107988.6	970
ENSMUSG00000006288_Ttc5_ACOCA_107989.7	237
ENSMUSG00000006288_Ttc5_ACOCA_107990.8	786
ENSMUSG00000006288_Ttc5_ACOCA_107991.9	754
ENSMUSG00000006288_Ttc5_ACOCA_107992.10	541
ENSMUSG00000006315_Tmem147_SPA_42813.10	74
ENSMUSG00000006335_Tfpt_ACOCA_211635.1	752
ENSMUSG00000006335_Tfpt_ACOCA_211636.2	289
ENSMUSG00000006335_Tfpt_ACOCA_211637.3	443
ENSMUSG00000006335_Tfpt_ACOCA_211638.4	659
ENSMUSG00000006335_Tfpt_ACOCA_211639.5	921
ENSMUSG00000006335_Tfpt_ACOCA_211640.6	547
ENSMUSG00000006335_Tfpt_ACOCA_211641.7	82
ENSMUSG00000006335_Tfpt_ACOCA_211642.8	302
ENSMUSG00000006335_Tfpt_ACOCA_211643.9	338
ENSMUSG00000006335_Tfpt_ACOCA_211644.10	367
ENSMUSG00000006345_Ggt1_ACOCA_75847.1	1182
ENSMUSG00000006345_Ggt1_ACOCA_75848.2	777
ENSMUSG00000006345_Ggt1_ACOCA_75849.3	453
ENSMUSG00000006345_Ggt1_ACOCA_75850.4	697
ENSMUSG00000006345_Ggt1_ACOCA_75851.5	578
ENSMUSG00000006345_Ggt1_ACOCA_75852.6	468
ENSMUSG00000006345_Ggt1_ACOCA_75853.7	410
ENSMUSG00000006345_Ggt1_ACOCA_75854.8	200
ENSMUSG00000006345_Ggt1_ACOCA_75855.9	172
ENSMUSG00000006345_Ggt1_ACOCA_75856.10	356
ENSMUSG00000006369_Fbln1_ACOCA_17815.1	661
ENSMUSG00000006369_Fbln1_ACOCA_17816.2	547
ENSMUSG00000006369_Fbln1_ACOCA_17817.3	863
ENSMUSG00000006369_Fbln1_ACOCA_17818.4	707
ENSMUSG00000006369_Fbln1_ACOCA_17819.5	665
ENSMUSG00000006369_Fbln1_ACOCA_17820.6	589
ENSMUSG00000006369_Fbln1_ACOCA_17821.7	770
ENSMUSG00000006369_Fbln1_ACOCA_17822.8	407
ENSMUSG00000006369_Fbln1_ACOCA_17823.9	994
ENSMUSG00000006369_Fbln1_ACOCA_17824.10	1407
ENSMUSG00000006373_Pgrmc1_ACOCA_101970.1	335
ENSMUSG00000006373_Pgrmc1_ACOCA_101971.2	664
ENSMUSG00000006373_Pgrmc1_ACOCA_101972.3	365
ENSMUSG00000006373_Pgrmc1_ACOCA_101973.4	751
ENSMUSG00000006373_Pgrmc1_ACOCA_101974.5	489
ENSMUSG00000006373_Pgrmc1_ACOCA_101975.6	282
ENSMUSG00000006373_Pgrmc1_ACOCA_101976.7	982
ENSMUSG00000006373_Pgrmc1_ACOCA_101977.8	461
ENSMUSG00000006373_Pgrmc1_ACOCA_101978.9	991
ENSMUSG00000006373_Pgrmc1_ACOCA_101979.10	859
ENSMUSG00000006378_Gcat_GEB_101983.4	30
ENSMUSG00000006378_Gcat_GEB_101986.7	16
ENSMUSG00000006386_Tek_ACOCA_178394.1	100
ENSMUSG00000006386_Tek_ACOCA_178395.2	354
ENSMUSG00000006386_Tek_ACOCA_178396.3	435
ENSMUSG00000006386_Tek_ACOCA_178397.4	241
ENSMUSG00000006386_Tek_ACOCA_178398.5	408
ENSMUSG00000006386_Tek_ACOCA_178399.6	478
ENSMUSG00000006386_Tek_ACOCA_178400.7	694
ENSMUSG00000006386_Tek_ACOCA_178401.8	436
ENSMUSG00000006386_Tek_ACOCA_178402.9	273
ENSMUSG00000006386_Tek_ACOCA_178403.10	744
ENSMUSG00000006403_Adamts4_SPA_178061.8	22
ENSMUSG00000006585_Cdt1_ACOCA_12396.1	218
ENSMUSG00000006585_Cdt1_ACOCA_12397.2	46
ENSMUSG00000006585_Cdt1_ACOCA_12398.3	295
ENSMUSG00000006585_Cdt1_ACOCA_12399.4	207
ENSMUSG00000006585_Cdt1_ACOCA_12400.5	65
ENSMUSG00000006585_Cdt1_ACOCA_12401.6	318
ENSMUSG00000006585_Cdt1_ACOCA_12402.7	121
ENSMUSG00000006585_Cdt1_ACOCA_12403.8	301
ENSMUSG00000006585_Cdt1_ACOCA_12404.9	215
ENSMUSG00000006585_Cdt1_ACOCA_12405.10	528
ENSMUSG00000006599_Gtf2h1_ACOCA_96439.1	380
ENSMUSG00000006599_Gtf2h1_ACOCA_96440.2	93
ENSMUSG00000006599_Gtf2h1_ACOCA_96441.3	153
ENSMUSG00000006599_Gtf2h1_ACOCA_96442.4	331
ENSMUSG00000006599_Gtf2h1_ACOCA_96443.5	578
ENSMUSG00000006599_Gtf2h1_ACOCA_96444.6	159
ENSMUSG00000006599_Gtf2h1_ACOCA_96445.7	167
ENSMUSG00000006599_Gtf2h1_ACOCA_96446.8	208
ENSMUSG00000006599_Gtf2h1_ACOCA_96447.9	741
ENSMUSG00000006599_Gtf2h1_ACOCA_96448.10	543
ENSMUSG00000006678_Pola1_ACOCA_121614.1	105
ENSMUSG00000006678_Pola1_ACOCA_121615.2	52
ENSMUSG00000006678_Pola1_ACOCA_121616.3	438
ENSMUSG00000006678_Pola1_ACOCA_121617.4	281
ENSMUSG00000006678_Pola1_ACOCA_121618.5	85
ENSMUSG00000006678_Pola1_ACOCA_121619.6	291
ENSMUSG00000006678_Pola1_ACOCA_121620.7	42
ENSMUSG00000006678_Pola1_ACOCA_121621.8	95
ENSMUSG00000006678_Pola1_ACOCA_121622.9	46
ENSMUSG00000006678_Pola1_ACOCA_121623.10	162
ENSMUSG00000006724_Cyp27b1_ACOCA_48553.1	290
ENSMUSG00000006724_Cyp27b1_ACOCA_48554.2	1314
ENSMUSG00000006724_Cyp27b1_ACOCA_48555.3	341
ENSMUSG00000006724_Cyp27b1_ACOCA_48556.4	208
ENSMUSG00000006724_Cyp27b1_ACOCA_48557.5	1411
ENSMUSG00000006724_Cyp27b1_ACOCA_48558.6	851
ENSMUSG00000006724_Cyp27b1_ACOCA_48559.7	1019
ENSMUSG00000006724_Cyp27b1_ACOCA_48560.8	188
ENSMUSG00000006724_Cyp27b1_ACOCA_48561.9	343
ENSMUSG00000006724_Cyp27b1_ACOCA_48562.10	394
ENSMUSG00000006736_Tspan31_ACOCA_132991.1	381
ENSMUSG00000006736_Tspan31_ACOCA_132992.2	388
ENSMUSG00000006736_Tspan31_ACOCA_132993.3	381
ENSMUSG00000006736_Tspan31_ACOCA_132994.4	1206
ENSMUSG00000006736_Tspan31_ACOCA_132995.5	137
ENSMUSG00000006736_Tspan31_ACOCA_132996.6	423
ENSMUSG00000006736_Tspan31_ACOCA_132997.7	452
ENSMUSG00000006736_Tspan31_ACOCA_132998.8	524
ENSMUSG00000006736_Tspan31_ACOCA_132999.9	246
ENSMUSG00000006736_Tspan31_ACOCA_133000.10	707
ENSMUSG00000006782_Cnp_ACOCA_115643.1	805
ENSMUSG00000006782_Cnp_ACOCA_115644.2	941
ENSMUSG00000006782_Cnp_ACOCA_115645.3	346
ENSMUSG00000006782_Cnp_ACOCA_115646.4	1018
ENSMUSG00000006782_Cnp_ACOCA_115647.5	464
ENSMUSG00000006782_Cnp_ACOCA_115648.6	465
ENSMUSG00000006782_Cnp_ACOCA_115649.7	852
ENSMUSG00000006782_Cnp_ACOCA_115650.8	218
ENSMUSG00000006782_Cnp_ACOCA_115651.9	872
ENSMUSG00000006782_Cnp_ACOCA_115652.10	495
ENSMUSG00000006931_Leprel4_GEB_169371.4	53
ENSMUSG00000006931_Leprel4_GEB_169372.5	108
ENSMUSG00000006931_Leprel4_GEB_169375.8	86
ENSMUSG00000007035_Msh5_GEB_99362.4	1
ENSMUSG00000007080_Pole_ACOCA_82004.1	76
ENSMUSG00000007080_Pole_ACOCA_82005.2	102
ENSMUSG00000007080_Pole_ACOCA_82006.3	182
ENSMUSG00000007080_Pole_ACOCA_82007.4	44
ENSMUSG00000007080_Pole_ACOCA_82008.5	53
ENSMUSG00000007080_Pole_ACOCA_82009.6	17
ENSMUSG00000007080_Pole_ACOCA_82010.7	260
ENSMUSG00000007080_Pole_ACOCA_82011.8	177
ENSMUSG00000007080_Pole_ACOCA_82012.9	539
ENSMUSG00000007080_Pole_ACOCA_82013.10	18
ENSMUSG00000007570_Fance_ACOCA_138588.1	488
ENSMUSG00000007570_Fance_ACOCA_138589.2	533
ENSMUSG00000007570_Fance_ACOCA_138590.3	469
ENSMUSG00000007570_Fance_ACOCA_138591.4	238
ENSMUSG00000007570_Fance_ACOCA_138592.5	420
ENSMUSG00000007570_Fance_ACOCA_138593.6	446
ENSMUSG00000007570_Fance_ACOCA_138594.7	69
ENSMUSG00000007570_Fance_ACOCA_138595.8	287
ENSMUSG00000007570_Fance_ACOCA_138596.9	574
ENSMUSG00000007570_Fance_ACOCA_138597.10	715
ENSMUSG00000007659_Bcl2l1_ACOCA_136338.1	223
ENSMUSG00000007659_Bcl2l1_ACOCA_136339.2	380
ENSMUSG00000007659_Bcl2l1_ACOCA_136340.3	1289
ENSMUSG00000007659_Bcl2l1_ACOCA_136341.4	410
ENSMUSG00000007659_Bcl2l1_ACOCA_136342.5	389
ENSMUSG00000007659_Bcl2l1_ACOCA_136343.6	452
ENSMUSG00000007659_Bcl2l1_ACOCA_136344.7	295
ENSMUSG00000007659_Bcl2l1_ACOCA_136345.8	489
ENSMUSG00000007659_Bcl2l1_ACOCA_136346.9	426
ENSMUSG00000007659_Bcl2l1_ACOCA_136347.10	422
ENSMUSG00000007836_Hnrnpa0_ACOCA_157611.1	759
ENSMUSG00000007836_Hnrnpa0_ACOCA_157612.2	101
ENSMUSG00000007836_Hnrnpa0_ACOCA_157613.3	731
ENSMUSG00000007836_Hnrnpa0_ACOCA_157614.4	264
ENSMUSG00000007836_Hnrnpa0_ACOCA_157615.5	661
ENSMUSG00000007836_Hnrnpa0_ACOCA_157616.6	649
ENSMUSG00000007836_Hnrnpa0_ACOCA_157617.7	698
ENSMUSG00000007836_Hnrnpa0_ACOCA_157618.8	306
ENSMUSG00000007836_Hnrnpa0_ACOCA_157619.9	514
ENSMUSG00000007836_Hnrnpa0_ACOCA_157620.10	577
ENSMUSG00000007877_Tcap_ACOCA_39675.1	772
ENSMUSG00000007877_Tcap_ACOCA_39676.2	340
ENSMUSG00000007877_Tcap_ACOCA_39677.3	653
ENSMUSG00000007877_Tcap_ACOCA_39678.4	615
ENSMUSG00000007877_Tcap_ACOCA_39679.5	350
ENSMUSG00000007877_Tcap_ACOCA_39680.6	538
ENSMUSG00000007877_Tcap_ACOCA_39681.7	692
ENSMUSG00000007877_Tcap_ACOCA_39682.8	1143
ENSMUSG00000007877_Tcap_ACOCA_39683.9	273
ENSMUSG00000007877_Tcap_ACOCA_39684.10	376
ENSMUSG00000007891_Ctsd_ACOCA_208941.1	218
ENSMUSG00000007891_Ctsd_ACOCA_208942.2	741
ENSMUSG00000007891_Ctsd_ACOCA_208943.3	1329
ENSMUSG00000007891_Ctsd_ACOCA_208944.4	629
ENSMUSG00000007891_Ctsd_ACOCA_208945.5	669
[truncated: 15,095 more rows]
