# Supplementary material for: Genome-scale CRISPR screening reveals that C3aR signaling is critical for rapid capture of fungi by macrophages
Source: PLoS Pathog. 2022 Sep 29;18(9):e1010237. doi: 10.1371/journal.ppat.1010237 (PMC9578593; doi:10.1371/journal.ppat.1010237)
Supplement: S1 Data — A ZIP archive of tables in CSV format giving counts for each sgRNA. File names indicate sub-library and experimental sample. (ZIP) [file ppat.1010237.s023.zip › DIR_MAIN/20190208_GEA_Un2_counts.csv]

0None_none_GEA_227963.3376	610
0None_none_GEA_227963.3377	480
0None_none_GEA_227963.3378	183
0None_none_GEA_227963.3379	548
0None_none_GEA_227963.3380	409
0None_none_GEA_227963.3381	608
0None_none_GEA_227963.3382	250
0None_none_GEA_227963.3383	307
0None_none_GEA_227963.3384	468
0None_none_GEA_227963.3385	539
0None_none_GEA_227963.3386	563
0None_none_GEA_227963.3387	528
0None_none_GEA_227963.3388	493
0None_none_GEA_227963.3389	254
0None_none_GEA_227963.3390	440
0None_none_GEA_227963.3391	780
0None_none_GEA_227963.3392	540
0None_none_GEA_227963.3393	396
0None_none_GEA_227963.3394	623
0None_none_GEA_227963.3395	776
0None_none_GEA_227963.3396	564
0None_none_GEA_227963.3397	441
0None_none_GEA_227963.3398	626
0None_none_GEA_227963.3399	510
0None_none_GEA_227963.3400	509
0None_none_GEA_227963.3401	437
0None_none_GEA_227963.3402	298
0None_none_GEA_227963.3403	761
0None_none_GEA_227963.3404	322
0None_none_GEA_227963.3405	380
0None_none_GEA_227963.3406	733
0None_none_GEA_227963.3407	393
0None_none_GEA_227963.3408	375
0None_none_GEA_227963.3409	163
0None_none_GEA_227963.3410	325
0None_none_GEA_227963.3411	744
0None_none_GEA_227963.3412	478
0None_none_GEA_227963.3413	572
0None_none_GEA_227963.3414	380
0None_none_GEA_227963.3415	484
0None_none_GEA_227963.3416	598
0None_none_GEA_227963.3417	309
0None_none_GEA_227963.3418	820
0None_none_GEA_227963.3419	724
0None_none_GEA_227963.3420	713
0None_none_GEA_227963.3421	419
0None_none_GEA_227963.3422	637
0None_none_GEA_227963.3423	512
0None_none_GEA_227963.3424	602
0None_none_GEA_227963.3425	604
0None_none_GEA_227963.3426	258
0None_none_GEA_227963.3427	933
0None_none_GEA_227963.3428	250
0None_none_GEA_227963.3429	290
0None_none_GEA_227963.3430	448
0None_none_GEA_227963.3431	816
0None_none_GEA_227963.3432	186
0None_none_GEA_227963.3433	424
0None_none_GEA_227963.3434	409
0None_none_GEA_227963.3435	115
0None_none_GEA_227963.3436	353
0None_none_GEA_227963.3437	840
0None_none_GEA_227963.3438	295
0None_none_GEA_227963.3439	864
0None_none_GEA_227963.3440	442
0None_none_GEA_227963.3441	536
0None_none_GEA_227963.3442	338
0None_none_GEA_227963.3443	287
0None_none_GEA_227963.3444	460
0None_none_GEA_227963.3445	521
0None_none_GEA_227963.3446	384
0None_none_GEA_227963.3447	577
0None_none_GEA_227963.3448	476
0None_none_GEA_227963.3449	92
0None_none_GEA_227963.3450	350
0None_none_GEA_227963.3451	509
0None_none_GEA_227963.3452	600
0None_none_GEA_227963.3453	485
0None_none_GEA_227963.3454	501
0None_none_GEA_227963.3455	1052
0None_none_GEA_227963.3456	626
0None_none_GEA_227963.3457	603
0None_none_GEA_227963.3458	465
0None_none_GEA_227963.3459	278
0None_none_GEA_227963.3460	374
0None_none_GEA_227963.3461	138
0None_none_GEA_227963.3462	574
0None_none_GEA_227963.3463	130
0None_none_GEA_227963.3464	805
0None_none_GEA_227963.3465	295
0None_none_GEA_227963.3466	505
0None_none_GEA_227963.3467	516
0None_none_GEA_227963.3468	459
0None_none_GEA_227963.3469	804
0None_none_GEA_227963.3470	474
0None_none_GEA_227963.3471	438
0None_none_GEA_227963.3472	239
0None_none_GEA_227963.3473	560
0None_none_GEA_227963.3474	170
0None_none_GEA_227963.3475	732
0None_none_GEA_227963.3476	248
0None_none_GEA_227963.3477	597
0None_none_GEA_227963.3478	260
0None_none_GEA_227963.3479	604
0None_none_GEA_227963.3480	382
0None_none_GEA_227963.3481	412
0None_none_GEA_227963.3482	688
0None_none_GEA_227963.3483	145
0None_none_GEA_227963.3484	721
0None_none_GEA_227963.3485	514
0None_none_GEA_227963.3486	700
0None_none_GEA_227963.3487	599
0None_none_GEA_227963.3488	452
0None_none_GEA_227963.3489	438
0None_none_GEA_227963.3490	595
0None_none_GEA_227963.3491	597
0None_none_GEA_227963.3492	663
0None_none_GEA_227963.3493	586
0None_none_GEA_227963.3494	411
0None_none_GEA_227963.3495	859
0None_none_GEA_227963.3496	499
0None_none_GEA_227963.3497	831
0None_none_GEA_227963.3498	652
0None_none_GEA_227963.3499	1028
0None_none_GEA_227963.3500	237
0None_none_GEA_227963.3501	697
0None_none_GEA_227963.3502	424
0None_none_GEA_227963.3503	501
0None_none_GEA_227963.3504	754
0None_none_GEA_227963.3505	403
0None_none_GEA_227963.3506	278
0None_none_GEA_227963.3507	712
0None_none_GEA_227963.3508	517
0None_none_GEA_227963.3509	395
0None_none_GEA_227963.3510	540
0None_none_GEA_227963.3511	331
0None_none_GEA_227963.3512	601
0None_none_GEA_227963.3513	490
0None_none_GEA_227963.3514	231
0None_none_GEA_227963.3515	644
0None_none_GEA_227963.3516	590
0None_none_GEA_227963.3517	511
0None_none_GEA_227963.3518	589
0None_none_GEA_227963.3519	260
0None_none_GEA_227963.3520	252
0None_none_GEA_227963.3521	290
0None_none_GEA_227963.3522	1152
0None_none_GEA_227963.3523	425
0None_none_GEA_227963.3524	585
0None_none_GEA_227963.3525	313
0None_none_GEA_227963.3526	272
0None_none_GEA_227963.3527	242
0None_none_GEA_227963.3528	940
0None_none_GEA_227963.3529	256
0None_none_GEA_227963.3530	270
0None_none_GEA_227963.3531	723
0None_none_GEA_227963.3532	764
0None_none_GEA_227963.3533	702
0None_none_GEA_227963.3534	893
0None_none_GEA_227963.3535	648
0None_none_GEA_227963.3536	786
0None_none_GEA_227963.3537	356
0None_none_GEA_227963.3538	228
0None_none_GEA_227963.3539	452
0None_none_GEA_227963.3540	340
0None_none_GEA_227963.3541	689
0None_none_GEA_227963.3542	484
0None_none_GEA_227963.3543	622
0None_none_GEA_227963.3544	368
0None_none_GEA_227963.3545	616
0None_none_GEA_227963.3546	516
0None_none_GEA_227963.3547	419
0None_none_GEA_227963.3548	575
0None_none_GEA_227963.3549	416
0None_none_GEA_227963.3550	272
0None_none_GEA_227963.3551	510
0None_none_GEA_227963.3552	428
0None_none_GEA_227963.3553	494
0None_none_GEA_227963.3554	582
0None_none_GEA_227963.3555	300
0None_none_GEA_227963.3556	548
0None_none_GEA_227963.3557	254
0None_none_GEA_227963.3558	199
0None_none_GEA_227963.3559	426
0None_none_GEA_227963.3560	788
0None_none_GEA_227963.3561	433
0None_none_GEA_227963.3562	608
0None_none_GEA_227963.3563	709
0None_none_GEA_227963.3564	346
0None_none_GEA_227963.3565	359
0None_none_GEA_227963.3566	529
0None_none_GEA_227963.3567	818
0None_none_GEA_227963.3568	896
0None_none_GEA_227963.3569	191
0None_none_GEA_227963.3570	547
0None_none_GEA_227963.3571	935
0None_none_GEA_227963.3572	150
0None_none_GEA_227963.3573	570
0None_none_GEA_227963.3574	507
0None_none_GEA_227963.3575	465
0None_none_GEA_227963.3576	332
0None_none_GEA_227963.3577	390
0None_none_GEA_227963.3578	637
0None_none_GEA_227963.3579	902
0None_none_GEA_227963.3580	1007
0None_none_GEA_227963.3581	682
0None_none_GEA_227963.3582	722
0None_none_GEA_227963.3583	355
0None_none_GEA_227963.3584	346
0None_none_GEA_227963.3585	173
0None_none_GEA_227963.3586	29
0None_none_GEA_227963.3587	217
0None_none_GEA_227963.3588	824
0None_none_GEA_227963.3589	365
0None_none_GEA_227963.3590	280
0None_none_GEA_227963.3591	664
0None_none_GEA_227963.3592	756
0None_none_GEA_227963.3593	781
0None_none_GEA_227963.3594	139
0None_none_GEA_227963.3595	479
0None_none_GEA_227963.3596	628
0None_none_GEA_227963.3597	673
0None_none_GEA_227963.3598	554
0None_none_GEA_227963.3599	657
0None_none_GEA_227963.3600	870
0None_none_GEA_227963.3601	279
0None_none_GEA_227963.3602	868
0None_none_GEA_227963.3603	586
0None_none_GEA_227963.3604	316
0None_none_GEA_227963.3605	358
0None_none_GEA_227963.3606	451
0None_none_GEA_227963.3607	641
0None_none_GEA_227963.3608	494
0None_none_GEA_227963.3609	377
0None_none_GEA_227963.3610	326
0None_none_GEA_227963.3611	771
0None_none_GEA_227963.3612	418
0None_none_GEA_227963.3613	690
0None_none_GEA_227963.3614	669
0None_none_GEA_227963.3615	31
0None_none_GEA_227963.3616	218
0None_none_GEA_227963.3617	650
0None_none_GEA_227963.3618	232
0None_none_GEA_227963.3619	577
0None_none_GEA_227963.3620	336
0None_none_GEA_227963.3621	971
0None_none_GEA_227963.3622	825
0None_none_GEA_227963.3623	544
0None_none_GEA_227963.3624	19
0None_none_GEA_227963.3625	726
0None_none_GEA_227963.3626	194
0None_none_GEA_227963.3627	458
0None_none_GEA_227963.3628	614
0None_none_GEA_227963.3629	588
0None_none_GEA_227963.3630	585
0None_none_GEA_227963.3631	616
0None_none_GEA_227963.3632	469
0None_none_GEA_227963.3633	407
0None_none_GEA_227963.3634	163
0None_none_GEA_227963.3635	276
0None_none_GEA_227963.3636	512
0None_none_GEA_227963.3637	361
0None_none_GEA_227963.3638	375
0None_none_GEA_227963.3639	727
0None_none_GEA_227963.3640	239
0None_none_GEA_227963.3641	248
0None_none_GEA_227963.3642	21
0None_none_GEA_227963.3643	505
0None_none_GEA_227963.3644	470
0None_none_GEA_227963.3645	334
0None_none_GEA_227963.3646	489
0None_none_GEA_227963.3647	610
0None_none_GEA_227963.3648	785
0None_none_GEA_227963.3649	336
0None_none_GEA_227963.3650	158
0None_none_GEA_227963.3651	458
0None_none_GEA_227963.3652	360
0None_none_GEA_227963.3653	544
0None_none_GEA_227963.3654	720
0None_none_GEA_227963.3655	390
0None_none_GEA_227963.3656	503
0None_none_GEA_227963.3657	335
0None_none_GEA_227963.3658	462
0None_none_GEA_227963.3659	545
0None_none_GEA_227963.3660	116
0None_none_GEA_227963.3661	571
0None_none_GEA_227963.3662	520
0None_none_GEA_227963.3663	356
0None_none_GEA_227963.3664	373
0None_none_GEA_227963.3665	604
0None_none_GEA_227963.3666	302
0None_none_GEA_227963.3667	448
0None_none_GEA_227963.3668	627
0None_none_GEA_227963.3669	305
0None_none_GEA_227963.3670	515
0None_none_GEA_227963.3671	566
0None_none_GEA_227963.3672	131
0None_none_GEA_227963.3673	288
0None_none_GEA_227963.3674	488
0None_none_GEA_227963.3675	455
0None_none_GEA_227963.3676	555
0None_none_GEA_227963.3677	531
0None_none_GEA_227963.3678	663
0None_none_GEA_227963.3679	334
0None_none_GEA_227963.3680	607
0None_none_GEA_227963.3681	353
0None_none_GEA_227963.3682	483
0None_none_GEA_227963.3683	661
0None_none_GEA_227963.3684	539
0None_none_GEA_227963.3685	272
0None_none_GEA_227963.3686	603
0None_none_GEA_227963.3687	785
0None_none_GEA_227963.3688	552
0None_none_GEA_227963.3689	489
0None_none_GEA_227963.3690	604
0None_none_GEA_227963.3691	448
0None_none_GEA_227963.3692	556
0None_none_GEA_227963.3693	125
0None_none_GEA_227963.3694	583
0None_none_GEA_227963.3695	199
0None_none_GEA_227963.3696	395
0None_none_GEA_227963.3697	394
0None_none_GEA_227963.3698	358
0None_none_GEA_227963.3699	509
0None_none_GEA_227963.3700	716
0None_none_GEA_227963.3701	385
0None_none_GEA_227963.3702	656
0None_none_GEA_227963.3703	147
0None_none_GEA_227963.3704	667
0None_none_GEA_227963.3705	741
0None_none_GEA_227963.3706	853
0None_none_GEA_227963.3707	751
0None_none_GEA_227963.3708	458
0None_none_GEA_227963.3709	743
0None_none_GEA_227963.3710	466
0None_none_GEA_227963.3711	572
0None_none_GEA_227963.3712	585
0None_none_GEA_227963.3713	394
0None_none_GEA_227963.3714	507
0None_none_GEA_227963.3715	97
0None_none_GEA_227963.3716	254
0None_none_GEA_227963.3717	897
0None_none_GEA_227963.3718	521
0None_none_GEA_227963.3719	503
0None_none_GEA_227963.3720	356
0None_none_GEA_227963.3721	593
0None_none_GEA_227963.3722	520
0None_none_GEA_227963.3723	735
0None_none_GEA_227963.3724	808
0None_none_GEA_227963.3725	338
0None_none_GEA_227963.3726	255
0None_none_GEA_227963.3727	551
0None_none_GEA_227963.3728	400
0None_none_GEA_227963.3729	347
0None_none_GEA_227963.3730	136
0None_none_GEA_227963.3731	623
0None_none_GEA_227963.3732	300
0None_none_GEA_227963.3733	447
0None_none_GEA_227963.3734	75
0None_none_GEA_227963.3735	328
0None_none_GEA_227963.3736	425
0None_none_GEA_227963.3737	85
0None_none_GEA_227963.3738	506
0None_none_GEA_227963.3739	461
0None_none_GEA_227963.3740	414
0None_none_GEA_227963.3741	1029
0None_none_GEA_227963.3742	873
0None_none_GEA_227963.3743	189
0None_none_GEA_227963.3744	513
0None_none_GEA_227963.3745	327
0None_none_GEA_227963.3746	503
0None_none_GEA_227963.3747	206
0None_none_GEA_227963.3748	574
0None_none_GEA_227963.3749	426
0None_none_GEA_227963.3750	444
0None_none_MPA_227963.4418	1
0None_none_MU1A_227963.1902	2
0None_none_MU1A_227963.1960	30
0None_none_MU1B_227963.967	7
0None_none_MU2A_227963.2371	9
0None_none_TMMA_227963.2772	3
0None_none_TMMA_227963.2784	8
0None_none_TMMA_227963.2812	18
0None_none_TMMB_227963.3098	14
0None_none_TMMB_227963.3290	3
0None_none_U2A_227963.1714	1
0None_none_U2A_227963.1742	6
0None_none_U2B_227963.1364	17
0Safe_safe_ACOCA_227963.4775	625
0Safe_safe_ACOCB_227963.5078	362
0Safe_safe_DTKPA_227963.7034	301
0Safe_safe_DTKPB_227963.7423	3
0Safe_safe_GEA_227963.3376	277
0Safe_safe_GEA_227963.3377	491
0Safe_safe_GEA_227963.3378	534
0Safe_safe_GEA_227963.3379	453
0Safe_safe_GEA_227963.3380	290
0Safe_safe_GEA_227963.3381	311
0Safe_safe_GEA_227963.3382	466
0Safe_safe_GEA_227963.3383	428
0Safe_safe_GEA_227963.3384	260
0Safe_safe_GEA_227963.3385	657
0Safe_safe_GEA_227963.3386	107
0Safe_safe_GEA_227963.3387	468
0Safe_safe_GEA_227963.3388	450
0Safe_safe_GEA_227963.3389	308
0Safe_safe_GEA_227963.3390	215
0Safe_safe_GEA_227963.3391	462
0Safe_safe_GEA_227963.3392	644
0Safe_safe_GEA_227963.3393	400
0Safe_safe_GEA_227963.3394	185
0Safe_safe_GEA_227963.3395	200
0Safe_safe_GEA_227963.3396	376
0Safe_safe_GEA_227963.3397	56
0Safe_safe_GEA_227963.3398	651
0Safe_safe_GEA_227963.3399	518
0Safe_safe_GEA_227963.3400	256
0Safe_safe_GEA_227963.3401	356
0Safe_safe_GEA_227963.3402	322
0Safe_safe_GEA_227963.3403	422
0Safe_safe_GEA_227963.3404	530
0Safe_safe_GEA_227963.3405	564
0Safe_safe_GEA_227963.3406	279
0Safe_safe_GEA_227963.3407	581
0Safe_safe_GEA_227963.3408	299
0Safe_safe_GEA_227963.3409	319
0Safe_safe_GEA_227963.3410	112
0Safe_safe_GEA_227963.3411	742
0Safe_safe_GEA_227963.3412	249
0Safe_safe_GEA_227963.3413	131
0Safe_safe_GEA_227963.3414	82
0Safe_safe_GEA_227963.3415	113
0Safe_safe_GEA_227963.3416	204
0Safe_safe_GEA_227963.3417	364
0Safe_safe_GEA_227963.3418	301
0Safe_safe_GEA_227963.3419	289
0Safe_safe_GEA_227963.3420	400
0Safe_safe_GEA_227963.3421	5
0Safe_safe_GEA_227963.3422	402
0Safe_safe_GEA_227963.3423	138
0Safe_safe_GEA_227963.3424	461
0Safe_safe_GEA_227963.3425	408
0Safe_safe_GEA_227963.3426	185
0Safe_safe_GEA_227963.3427	204
0Safe_safe_GEA_227963.3428	639
0Safe_safe_GEA_227963.3429	291
0Safe_safe_GEA_227963.3430	138
0Safe_safe_GEA_227963.3431	198
0Safe_safe_GEA_227963.3432	330
0Safe_safe_GEA_227963.3433	516
0Safe_safe_GEA_227963.3434	181
0Safe_safe_GEA_227963.3435	239
0Safe_safe_GEA_227963.3436	180
0Safe_safe_GEA_227963.3437	350
0Safe_safe_GEA_227963.3438	331
0Safe_safe_GEA_227963.3439	349
0Safe_safe_GEA_227963.3440	354
0Safe_safe_GEA_227963.3441	328
0Safe_safe_GEA_227963.3442	512
0Safe_safe_GEA_227963.3443	331
0Safe_safe_GEA_227963.3444	292
0Safe_safe_GEA_227963.3445	461
0Safe_safe_GEA_227963.3446	322
0Safe_safe_GEA_227963.3447	413
0Safe_safe_GEA_227963.3448	414
0Safe_safe_GEA_227963.3449	117
0Safe_safe_GEA_227963.3450	411
0Safe_safe_GEA_227963.3451	357
0Safe_safe_GEA_227963.3452	176
0Safe_safe_GEA_227963.3453	287
0Safe_safe_GEA_227963.3454	341
0Safe_safe_GEA_227963.3455	458
0Safe_safe_GEA_227963.3456	268
0Safe_safe_GEA_227963.3457	264
0Safe_safe_GEA_227963.3458	238
0Safe_safe_GEA_227963.3459	382
0Safe_safe_GEA_227963.3460	276
0Safe_safe_GEA_227963.3461	737
0Safe_safe_GEA_227963.3462	548
0Safe_safe_GEA_227963.3463	403
0Safe_safe_GEA_227963.3464	373
0Safe_safe_GEA_227963.3465	225
0Safe_safe_GEA_227963.3466	610
0Safe_safe_GEA_227963.3467	211
0Safe_safe_GEA_227963.3468	36
0Safe_safe_GEA_227963.3469	115
0Safe_safe_GEA_227963.3470	329
0Safe_safe_GEA_227963.3471	364
0Safe_safe_GEA_227963.3472	124
0Safe_safe_GEA_227963.3473	278
0Safe_safe_GEA_227963.3474	284
0Safe_safe_GEA_227963.3475	127
0Safe_safe_GEA_227963.3476	286
0Safe_safe_GEA_227963.3477	340
0Safe_safe_GEA_227963.3478	389
0Safe_safe_GEA_227963.3479	287
0Safe_safe_GEA_227963.3480	123
0Safe_safe_GEA_227963.3481	244
0Safe_safe_GEA_227963.3482	644
0Safe_safe_GEA_227963.3483	842
0Safe_safe_GEA_227963.3484	376
0Safe_safe_GEA_227963.3485	363
0Safe_safe_GEA_227963.3486	510
0Safe_safe_GEA_227963.3487	399
0Safe_safe_GEA_227963.3488	499
0Safe_safe_GEA_227963.3489	229
0Safe_safe_GEA_227963.3490	192
0Safe_safe_GEA_227963.3491	120
0Safe_safe_GEA_227963.3492	653
0Safe_safe_GEA_227963.3493	234
0Safe_safe_GEA_227963.3494	673
0Safe_safe_GEA_227963.3495	574
0Safe_safe_GEA_227963.3496	506
0Safe_safe_GEA_227963.3497	571
0Safe_safe_GEA_227963.3498	786
0Safe_safe_GEA_227963.3499	245
0Safe_safe_GEA_227963.3500	281
0Safe_safe_GEA_227963.3501	173
0Safe_safe_GEA_227963.3502	336
0Safe_safe_GEA_227963.3503	855
0Safe_safe_GEA_227963.3504	362
0Safe_safe_GEA_227963.3505	165
0Safe_safe_GEA_227963.3506	234
0Safe_safe_GEA_227963.3507	224
0Safe_safe_GEA_227963.3508	205
0Safe_safe_GEA_227963.3509	692
0Safe_safe_GEA_227963.3510	240
0Safe_safe_GEA_227963.3511	238
0Safe_safe_GEA_227963.3512	837
0Safe_safe_GEA_227963.3513	564
0Safe_safe_GEA_227963.3514	697
0Safe_safe_GEA_227963.3515	189
0Safe_safe_GEA_227963.3516	432
0Safe_safe_GEA_227963.3517	203
0Safe_safe_GEA_227963.3518	437
0Safe_safe_GEA_227963.3519	167
0Safe_safe_GEA_227963.3520	404
0Safe_safe_GEA_227963.3521	430
0Safe_safe_GEA_227963.3522	549
0Safe_safe_GEA_227963.3523	795
0Safe_safe_GEA_227963.3524	517
0Safe_safe_GEA_227963.3525	471
0Safe_safe_GEA_227963.3526	809
0Safe_safe_GEA_227963.3527	282
0Safe_safe_GEA_227963.3528	19
0Safe_safe_GEA_227963.3529	411
0Safe_safe_GEA_227963.3530	307
0Safe_safe_GEA_227963.3531	135
0Safe_safe_GEA_227963.3532	272
0Safe_safe_GEA_227963.3533	500
0Safe_safe_GEA_227963.3534	484
0Safe_safe_GEA_227963.3535	540
0Safe_safe_GEA_227963.3536	472
0Safe_safe_GEA_227963.3537	326
0Safe_safe_GEA_227963.3538	452
0Safe_safe_GEA_227963.3539	118
0Safe_safe_GEA_227963.3540	154
0Safe_safe_GEA_227963.3541	364
0Safe_safe_GEA_227963.3542	126
0Safe_safe_GEA_227963.3543	352
0Safe_safe_GEA_227963.3544	354
0Safe_safe_GEA_227963.3545	370
0Safe_safe_GEA_227963.3546	383
0Safe_safe_GEA_227963.3547	524
0Safe_safe_GEA_227963.3548	86
0Safe_safe_GEA_227963.3549	425
0Safe_safe_GEA_227963.3550	260
0Safe_safe_GEA_227963.3551	306
0Safe_safe_GEA_227963.3552	94
0Safe_safe_GEA_227963.3553	436
0Safe_safe_GEA_227963.3554	644
0Safe_safe_GEA_227963.3555	494
0Safe_safe_GEA_227963.3556	376
0Safe_safe_GEA_227963.3557	245
0Safe_safe_GEA_227963.3558	371
0Safe_safe_GEA_227963.3559	711
0Safe_safe_GEA_227963.3560	413
0Safe_safe_GEA_227963.3561	110
0Safe_safe_GEA_227963.3562	217
0Safe_safe_GEA_227963.3563	240
0Safe_safe_GEA_227963.3564	291
0Safe_safe_GEA_227963.3565	162
0Safe_safe_GEA_227963.3566	310
0Safe_safe_GEA_227963.3567	615
0Safe_safe_GEA_227963.3568	486
0Safe_safe_GEA_227963.3569	317
0Safe_safe_GEA_227963.3570	327
0Safe_safe_GEA_227963.3571	243
0Safe_safe_GEA_227963.3572	546
0Safe_safe_GEA_227963.3573	495
0Safe_safe_GEA_227963.3574	271
0Safe_safe_GEA_227963.3575	180
0Safe_safe_GEA_227963.3576	178
0Safe_safe_GEA_227963.3577	219
0Safe_safe_GEA_227963.3578	280
0Safe_safe_GEA_227963.3579	516
0Safe_safe_GEA_227963.3580	42
0Safe_safe_GEA_227963.3581	104
0Safe_safe_GEA_227963.3582	172
0Safe_safe_GEA_227963.3583	113
0Safe_safe_GEA_227963.3584	529
0Safe_safe_GEA_227963.3585	117
0Safe_safe_GEA_227963.3586	365
0Safe_safe_GEA_227963.3587	601
0Safe_safe_GEA_227963.3588	427
0Safe_safe_GEA_227963.3589	432
0Safe_safe_GEA_227963.3590	603
0Safe_safe_GEA_227963.3591	335
0Safe_safe_GEA_227963.3592	469
0Safe_safe_GEA_227963.3593	655
0Safe_safe_GEA_227963.3594	224
0Safe_safe_GEA_227963.3595	260
0Safe_safe_GEA_227963.3596	625
0Safe_safe_GEA_227963.3597	275
0Safe_safe_GEA_227963.3598	176
0Safe_safe_GEA_227963.3599	388
0Safe_safe_GEA_227963.3600	314
0Safe_safe_GEA_227963.3601	205
0Safe_safe_GEA_227963.3602	485
0Safe_safe_GEA_227963.3603	422
0Safe_safe_GEA_227963.3604	404
0Safe_safe_GEA_227963.3605	182
0Safe_safe_GEA_227963.3606	149
0Safe_safe_GEA_227963.3607	234
0Safe_safe_GEA_227963.3608	301
0Safe_safe_GEA_227963.3609	292
0Safe_safe_GEA_227963.3610	456
0Safe_safe_GEA_227963.3611	364
0Safe_safe_GEA_227963.3612	414
0Safe_safe_GEA_227963.3613	275
0Safe_safe_GEA_227963.3614	793
0Safe_safe_GEA_227963.3615	306
0Safe_safe_GEA_227963.3616	158
0Safe_safe_GEA_227963.3617	486
0Safe_safe_GEA_227963.3618	360
0Safe_safe_GEA_227963.3619	247
0Safe_safe_GEA_227963.3620	353
0Safe_safe_GEA_227963.3621	253
0Safe_safe_GEA_227963.3622	266
0Safe_safe_GEA_227963.3623	435
0Safe_safe_GEA_227963.3624	197
0Safe_safe_GEA_227963.3625	484
0Safe_safe_GEA_227963.3626	559
0Safe_safe_GEA_227963.3627	423
0Safe_safe_GEA_227963.3628	540
0Safe_safe_GEA_227963.3629	366
0Safe_safe_GEA_227963.3630	344
0Safe_safe_GEA_227963.3631	762
0Safe_safe_GEA_227963.3632	373
0Safe_safe_GEA_227963.3633	191
0Safe_safe_GEA_227963.3634	417
0Safe_safe_GEA_227963.3635	257
0Safe_safe_GEA_227963.3636	385
0Safe_safe_GEA_227963.3637	359
0Safe_safe_GEA_227963.3638	491
0Safe_safe_GEA_227963.3639	109
0Safe_safe_GEA_227963.3640	308
0Safe_safe_GEA_227963.3641	440
0Safe_safe_GEA_227963.3642	288
0Safe_safe_GEA_227963.3643	413
0Safe_safe_GEA_227963.3644	444
0Safe_safe_GEA_227963.3645	87
0Safe_safe_GEA_227963.3646	424
0Safe_safe_GEA_227963.3647	364
0Safe_safe_GEA_227963.3648	625
0Safe_safe_GEA_227963.3649	210
0Safe_safe_GEA_227963.3650	409
0Safe_safe_GEA_227963.3651	266
0Safe_safe_GEA_227963.3652	240
0Safe_safe_GEA_227963.3653	241
0Safe_safe_GEA_227963.3654	312
0Safe_safe_GEA_227963.3655	781
0Safe_safe_GEA_227963.3656	616
0Safe_safe_GEA_227963.3657	181
0Safe_safe_GEA_227963.3658	325
0Safe_safe_GEA_227963.3659	529
0Safe_safe_GEA_227963.3660	401
0Safe_safe_GEA_227963.3661	541
0Safe_safe_GEA_227963.3662	459
0Safe_safe_GEA_227963.3663	238
0Safe_safe_GEA_227963.3664	190
0Safe_safe_GEA_227963.3665	298
0Safe_safe_GEA_227963.3666	134
0Safe_safe_GEA_227963.3667	309
0Safe_safe_GEA_227963.3668	164
0Safe_safe_GEA_227963.3669	135
0Safe_safe_GEA_227963.3670	269
0Safe_safe_GEA_227963.3671	317
0Safe_safe_GEA_227963.3672	166
0Safe_safe_GEA_227963.3673	508
0Safe_safe_GEA_227963.3674	51
0Safe_safe_GEA_227963.3675	252
0Safe_safe_GEA_227963.3676	432
0Safe_safe_GEA_227963.3677	484
0Safe_safe_GEA_227963.3678	561
0Safe_safe_GEA_227963.3679	365
0Safe_safe_GEA_227963.3680	543
0Safe_safe_GEA_227963.3681	245
0Safe_safe_GEA_227963.3682	168
0Safe_safe_GEA_227963.3683	114
0Safe_safe_GEA_227963.3684	202
0Safe_safe_GEA_227963.3685	266
0Safe_safe_GEA_227963.3686	77
0Safe_safe_GEA_227963.3687	520
0Safe_safe_GEA_227963.3688	96
0Safe_safe_GEA_227963.3689	103
0Safe_safe_GEA_227963.3690	354
0Safe_safe_GEA_227963.3691	818
0Safe_safe_GEA_227963.3692	60
0Safe_safe_GEA_227963.3693	289
0Safe_safe_GEA_227963.3694	949
0Safe_safe_GEA_227963.3695	276
0Safe_safe_GEA_227963.3696	98
0Safe_safe_GEA_227963.3697	195
0Safe_safe_GEA_227963.3698	634
0Safe_safe_GEA_227963.3699	541
0Safe_safe_GEA_227963.3700	226
0Safe_safe_GEA_227963.3701	514
0Safe_safe_GEA_227963.3702	337
0Safe_safe_GEA_227963.3703	150
0Safe_safe_GEA_227963.3704	410
0Safe_safe_GEA_227963.3705	340
0Safe_safe_GEA_227963.3706	432
0Safe_safe_GEA_227963.3707	574
0Safe_safe_GEA_227963.3708	462
0Safe_safe_GEA_227963.3709	151
0Safe_safe_GEA_227963.3710	334
0Safe_safe_GEA_227963.3711	215
0Safe_safe_GEA_227963.3712	654
0Safe_safe_GEA_227963.3713	149
0Safe_safe_GEA_227963.3714	326
0Safe_safe_GEA_227963.3715	543
0Safe_safe_GEA_227963.3716	806
0Safe_safe_GEA_227963.3717	337
0Safe_safe_GEA_227963.3718	310
0Safe_safe_GEA_227963.3719	230
0Safe_safe_GEA_227963.3720	332
0Safe_safe_GEA_227963.3721	342
0Safe_safe_GEA_227963.3722	218
0Safe_safe_GEA_227963.3723	315
0Safe_safe_GEA_227963.3724	285
0Safe_safe_GEA_227963.3725	373
0Safe_safe_GEA_227963.3726	376
0Safe_safe_GEA_227963.3727	557
0Safe_safe_GEA_227963.3728	380
0Safe_safe_GEA_227963.3729	399
0Safe_safe_GEA_227963.3730	199
0Safe_safe_GEA_227963.3731	166
0Safe_safe_GEA_227963.3732	283
0Safe_safe_GEA_227963.3733	273
0Safe_safe_GEA_227963.3734	566
0Safe_safe_GEA_227963.3735	556
0Safe_safe_GEA_227963.3736	260
0Safe_safe_GEA_227963.3737	311
0Safe_safe_GEA_227963.3738	384
0Safe_safe_GEA_227963.3739	267
0Safe_safe_GEA_227963.3740	137
0Safe_safe_GEA_227963.3741	749
0Safe_safe_GEA_227963.3742	307
0Safe_safe_GEA_227963.3743	430
0Safe_safe_GEA_227963.3744	520
0Safe_safe_GEA_227963.3745	160
0Safe_safe_GEA_227963.3746	231
0Safe_safe_GEA_227963.3747	406
0Safe_safe_GEA_227963.3748	589
0Safe_safe_GEA_227963.3749	21
0Safe_safe_GEA_227963.3750	611
0Safe_safe_MPA_227963.4457	17
0Safe_safe_MPB_227963.5749	245
0Safe_safe_MPB_227963.5990	245
0Safe_safe_MU1A_227963.2019	382
0Safe_safe_MU1A_227963.2061	13
0Safe_safe_MU1A_227963.2068	16
0Safe_safe_MU1A_227963.2069	17
0Safe_safe_MU1B_227963.1010	1
0Safe_safe_MU1B_227963.1047	114
0Safe_safe_MU1B_227963.1092	364
0Safe_safe_MU1B_227963.787	1
0Safe_safe_MU1B_227963.834	440
0Safe_safe_MU2A_227963.2422	8
0Safe_safe_MU2A_227963.2447	428
0Safe_safe_MU2A_227963.2550	1
0Safe_safe_SPA_227963.5325	12
0Safe_safe_SPB_227963.6320	389
0Safe_safe_TMMA_227963.2729	53
0Safe_safe_TMMA_227963.2888	4
0Safe_safe_TMMA_227963.2928	202
0Safe_safe_TMMA_227963.2943	21
0Safe_safe_TMMB_227963.3006	57
0Safe_safe_TMMB_227963.3028	290
0Safe_safe_TMMB_227963.3033	6
0Safe_safe_TMMB_227963.3070	31
0Safe_safe_TMMB_227963.3108	27
0Safe_safe_TMMB_227963.3125	7
0Safe_safe_TMMB_227963.3126	65
0Safe_safe_TMMB_227963.3226	23
0Safe_safe_U1A_227963.6672	365
0Safe_safe_U2A_227963.1618	6
0Safe_safe_U2A_227963.1861	1
0Safe_safe_U2A_227963.1863	56
0Safe_safe_U2B_227963.1245	1
ENSMUSG00000000223_Drp2_TMMB_187202.4	63
ENSMUSG00000000244_Tspan32_GEA_126882.1	353
ENSMUSG00000000244_Tspan32_GEA_126883.2	350
ENSMUSG00000000244_Tspan32_GEA_126884.3	307
ENSMUSG00000000244_Tspan32_GEA_126885.4	522
ENSMUSG00000000244_Tspan32_GEA_126886.5	510
ENSMUSG00000000244_Tspan32_GEA_126887.6	130
ENSMUSG00000000244_Tspan32_GEA_126888.7	280
ENSMUSG00000000244_Tspan32_GEA_126889.8	147
ENSMUSG00000000244_Tspan32_GEA_126890.9	766
ENSMUSG00000000244_Tspan32_GEA_126891.10	249
ENSMUSG00000000617_Grm6_GEA_181568.1	407
ENSMUSG00000000617_Grm6_GEA_181569.2	455
ENSMUSG00000000617_Grm6_GEA_181570.3	481
ENSMUSG00000000617_Grm6_GEA_181571.4	307
ENSMUSG00000000617_Grm6_GEA_181572.5	417
ENSMUSG00000000617_Grm6_GEA_181573.6	439
ENSMUSG00000000617_Grm6_GEA_181574.7	901
ENSMUSG00000000617_Grm6_GEA_181575.8	103
ENSMUSG00000000617_Grm6_GEA_181576.9	358
ENSMUSG00000000617_Grm6_GEA_181577.10	506
ENSMUSG00000000730_Dnmt3l_GEA_23842.1	176
ENSMUSG00000000730_Dnmt3l_GEA_23843.2	378
ENSMUSG00000000730_Dnmt3l_GEA_23844.3	183
ENSMUSG00000000730_Dnmt3l_GEA_23845.4	488
ENSMUSG00000000730_Dnmt3l_GEA_23846.5	331
ENSMUSG00000000730_Dnmt3l_GEA_23847.6	253
ENSMUSG00000000730_Dnmt3l_GEA_23848.7	466
ENSMUSG00000000730_Dnmt3l_GEA_23849.8	817
ENSMUSG00000000730_Dnmt3l_GEA_23850.9	262
ENSMUSG00000000730_Dnmt3l_GEA_23851.10	546
ENSMUSG00000000823_Znf512b_GEA_91373.1	366
ENSMUSG00000000823_Znf512b_GEA_91374.2	592
ENSMUSG00000000823_Znf512b_GEA_91375.3	670
ENSMUSG00000000823_Znf512b_GEA_91376.4	223
ENSMUSG00000000823_Znf512b_GEA_91377.5	187
ENSMUSG00000000823_Znf512b_GEA_91378.6	332
ENSMUSG00000000823_Znf512b_GEA_91379.7	356
ENSMUSG00000000823_Znf512b_GEA_91380.8	222
ENSMUSG00000000823_Znf512b_GEA_91381.9	388
ENSMUSG00000000823_Znf512b_GEA_91382.10	600
ENSMUSG00000000942_Hoxa4_GEA_220076.1	585
ENSMUSG00000000942_Hoxa4_GEA_220077.2	84
ENSMUSG00000000942_Hoxa4_GEA_220078.3	337
ENSMUSG00000000942_Hoxa4_GEA_220079.4	312
ENSMUSG00000000942_Hoxa4_GEA_220080.5	494
ENSMUSG00000000942_Hoxa4_GEA_220081.6	121
ENSMUSG00000000942_Hoxa4_GEA_220082.7	141
ENSMUSG00000000942_Hoxa4_GEA_220083.8	525
ENSMUSG00000000942_Hoxa4_GEA_220084.9	898
ENSMUSG00000000942_Hoxa4_GEA_220085.10	381
ENSMUSG00000001065_Zfp276_GEA_199040.1	157
ENSMUSG00000001065_Zfp276_GEA_199041.2	593
ENSMUSG00000001065_Zfp276_GEA_199042.3	251
ENSMUSG00000001065_Zfp276_GEA_199043.4	472
ENSMUSG00000001065_Zfp276_GEA_199044.5	487
ENSMUSG00000001065_Zfp276_GEA_199045.6	480
ENSMUSG00000001065_Zfp276_GEA_199046.7	412
ENSMUSG00000001065_Zfp276_GEA_199047.8	488
ENSMUSG00000001065_Zfp276_GEA_199048.9	346
ENSMUSG00000001065_Zfp276_GEA_199049.10	358
ENSMUSG00000001100_Poldip2_TMMA_211599.5	11
ENSMUSG00000001158_Snrnp27_GEA_9626.1	276
ENSMUSG00000001158_Snrnp27_GEA_9627.2	162
ENSMUSG00000001158_Snrnp27_GEA_9628.3	260
ENSMUSG00000001158_Snrnp27_GEA_9629.4	315
ENSMUSG00000001158_Snrnp27_GEA_9630.5	73
ENSMUSG00000001158_Snrnp27_GEA_9631.6	65
ENSMUSG00000001158_Snrnp27_GEA_9632.7	604
ENSMUSG00000001158_Snrnp27_GEA_9633.8	312
ENSMUSG00000001158_Snrnp27_GEA_9634.9	633
ENSMUSG00000001158_Snrnp27_GEA_9635.10	380
ENSMUSG00000001383_Zmat2_GEA_62811.1	56
ENSMUSG00000001383_Zmat2_GEA_62812.2	69
ENSMUSG00000001383_Zmat2_GEA_62813.3	33
ENSMUSG00000001383_Zmat2_GEA_62814.4	148
ENSMUSG00000001383_Zmat2_GEA_62815.5	195
ENSMUSG00000001383_Zmat2_GEA_62816.6	438
ENSMUSG00000001383_Zmat2_GEA_62817.7	190
ENSMUSG00000001383_Zmat2_GEA_62818.8	180
ENSMUSG00000001383_Zmat2_GEA_62819.9	48
ENSMUSG00000001383_Zmat2_GEA_62820.10	210
ENSMUSG00000001504_Irx2_GEA_4284.1	214
ENSMUSG00000001504_Irx2_GEA_4285.2	245
ENSMUSG00000001504_Irx2_GEA_4286.3	492
ENSMUSG00000001504_Irx2_GEA_4287.4	395
ENSMUSG00000001504_Irx2_GEA_4288.5	460
ENSMUSG00000001504_Irx2_GEA_4289.6	266
ENSMUSG00000001504_Irx2_GEA_4290.7	248
ENSMUSG00000001504_Irx2_GEA_4291.8	563
ENSMUSG00000001504_Irx2_GEA_4292.9	315
ENSMUSG00000001504_Irx2_GEA_4293.10	502
ENSMUSG00000001517_Foxm1_GEA_147873.1	397
ENSMUSG00000001517_Foxm1_GEA_147874.2	512
ENSMUSG00000001517_Foxm1_GEA_147875.3	497
ENSMUSG00000001517_Foxm1_GEA_147876.4	345
ENSMUSG00000001517_Foxm1_GEA_147877.5	464
ENSMUSG00000001517_Foxm1_GEA_147878.6	181
ENSMUSG00000001517_Foxm1_GEA_147879.7	165
ENSMUSG00000001517_Foxm1_GEA_147880.8	205
ENSMUSG00000001517_Foxm1_GEA_147881.9	209
ENSMUSG00000001517_Foxm1_GEA_147882.10	87
ENSMUSG00000001542_Ell2_GEA_121734.1	692
ENSMUSG00000001542_Ell2_GEA_121735.2	298
ENSMUSG00000001542_Ell2_GEA_121736.3	569
ENSMUSG00000001542_Ell2_GEA_121737.4	377
ENSMUSG00000001542_Ell2_GEA_121738.5	409
ENSMUSG00000001542_Ell2_GEA_121739.6	596
ENSMUSG00000001542_Ell2_GEA_121740.7	151
ENSMUSG00000001542_Ell2_GEA_121741.8	205
ENSMUSG00000001542_Ell2_GEA_121742.9	628
ENSMUSG00000001542_Ell2_GEA_121743.10	296
ENSMUSG00000001657_Hoxc8_GEA_127785.1	442
ENSMUSG00000001657_Hoxc8_GEA_127786.2	244
ENSMUSG00000001657_Hoxc8_GEA_127787.3	298
ENSMUSG00000001657_Hoxc8_GEA_127788.4	233
ENSMUSG00000001657_Hoxc8_GEA_127789.5	251
ENSMUSG00000001657_Hoxc8_GEA_127790.6	502
ENSMUSG00000001657_Hoxc8_GEA_127791.7	208
ENSMUSG00000001657_Hoxc8_GEA_127792.8	262
ENSMUSG00000001657_Hoxc8_GEA_127793.9	260
ENSMUSG00000001657_Hoxc8_GEA_127794.10	250
ENSMUSG00000001661_Hoxc6_GEA_80632.1	311
ENSMUSG00000001661_Hoxc6_GEA_80633.2	322
ENSMUSG00000001661_Hoxc6_GEA_80634.3	608
ENSMUSG00000001661_Hoxc6_GEA_80635.4	264
ENSMUSG00000001661_Hoxc6_GEA_80636.5	607
ENSMUSG00000001661_Hoxc6_GEA_80637.6	555
ENSMUSG00000001661_Hoxc6_GEA_80638.7	458
ENSMUSG00000001661_Hoxc6_GEA_80639.8	597
ENSMUSG00000001661_Hoxc6_GEA_80640.9	215
ENSMUSG00000001661_Hoxc6_GEA_80641.10	355
ENSMUSG00000001741_Il16_U2A_202104.5	12
ENSMUSG00000001815_Evx2_GEA_64997.1	211
ENSMUSG00000001815_Evx2_GEA_64998.2	202
ENSMUSG00000001815_Evx2_GEA_64999.3	335
ENSMUSG00000001815_Evx2_GEA_65000.4	459
ENSMUSG00000001815_Evx2_GEA_65001.5	1048
ENSMUSG00000001815_Evx2_GEA_65002.6	544
ENSMUSG00000001815_Evx2_GEA_65003.7	489
ENSMUSG00000001815_Evx2_GEA_65004.8	453
ENSMUSG00000001815_Evx2_GEA_65005.9	448
ENSMUSG00000001815_Evx2_GEA_65006.10	551
ENSMUSG00000001823_Hoxd12_GEA_39875.1	492
ENSMUSG00000001823_Hoxd12_GEA_39876.2	460
ENSMUSG00000001823_Hoxd12_GEA_39877.3	87
ENSMUSG00000001823_Hoxd12_GEA_39878.4	414
ENSMUSG00000001823_Hoxd12_GEA_39879.5	263
ENSMUSG00000001823_Hoxd12_GEA_39880.6	89
ENSMUSG00000001823_Hoxd12_GEA_39881.7	242
ENSMUSG00000001823_Hoxd12_GEA_39882.8	335
ENSMUSG00000001823_Hoxd12_GEA_39883.9	186
ENSMUSG00000001823_Hoxd12_GEA_39884.10	284
ENSMUSG00000001910_Nacc1_GEA_54200.1	466
ENSMUSG00000001910_Nacc1_GEA_54201.2	496
ENSMUSG00000001910_Nacc1_GEA_54202.3	338
ENSMUSG00000001910_Nacc1_GEA_54203.4	469
ENSMUSG00000001910_Nacc1_GEA_54204.5	401
ENSMUSG00000001910_Nacc1_GEA_54205.6	525
ENSMUSG00000001910_Nacc1_GEA_54206.7	590
ENSMUSG00000001910_Nacc1_GEA_54207.8	882
ENSMUSG00000001910_Nacc1_GEA_54208.9	501
ENSMUSG00000001910_Nacc1_GEA_54209.10	456
ENSMUSG00000001964_Emd_MPB_226687.10	1
ENSMUSG00000001988_Npas1_GEA_147173.1	468
ENSMUSG00000001988_Npas1_GEA_147174.2	239
ENSMUSG00000001988_Npas1_GEA_147175.3	203
ENSMUSG00000001988_Npas1_GEA_147176.4	600
ENSMUSG00000001988_Npas1_GEA_147177.5	423
ENSMUSG00000001988_Npas1_GEA_147178.6	264
ENSMUSG00000001988_Npas1_GEA_147179.7	1031
ENSMUSG00000001988_Npas1_GEA_147180.8	430
ENSMUSG00000001988_Npas1_GEA_147181.9	597
ENSMUSG00000001988_Npas1_GEA_147182.10	690
ENSMUSG00000002057_Foxn1_GEA_4044.1	253
ENSMUSG00000002057_Foxn1_GEA_4045.2	262
ENSMUSG00000002057_Foxn1_GEA_4046.3	382
ENSMUSG00000002057_Foxn1_GEA_4047.4	478
ENSMUSG00000002057_Foxn1_GEA_4048.5	358
ENSMUSG00000002057_Foxn1_GEA_4049.6	424
ENSMUSG00000002057_Foxn1_GEA_4050.7	261
ENSMUSG00000002057_Foxn1_GEA_4051.8	779
ENSMUSG00000002057_Foxn1_GEA_4052.9	465
ENSMUSG00000002057_Foxn1_GEA_4053.10	554
ENSMUSG00000002100_Mybpc3_TMMB_40253.9	20
ENSMUSG00000002107_Celf2_GEA_40235.1	58
ENSMUSG00000002107_Celf2_GEA_40236.2	432
ENSMUSG00000002107_Celf2_GEA_40237.3	333
ENSMUSG00000002107_Celf2_GEA_40238.4	281
ENSMUSG00000002107_Celf2_GEA_40239.5	199
ENSMUSG00000002107_Celf2_GEA_40240.6	154
ENSMUSG00000002107_Celf2_GEA_40241.7	48
ENSMUSG00000002107_Celf2_GEA_40242.8	700
ENSMUSG00000002107_Celf2_GEA_40243.9	166
ENSMUSG00000002107_Celf2_GEA_40244.10	337
ENSMUSG00000002280_Narfl_GEA_65437.1	73
ENSMUSG00000002280_Narfl_GEA_65438.2	172
ENSMUSG00000002280_Narfl_GEA_65439.3	54
ENSMUSG00000002280_Narfl_GEA_65440.4	308
ENSMUSG00000002280_Narfl_GEA_65441.5	34
ENSMUSG00000002280_Narfl_GEA_65442.6	181
ENSMUSG00000002280_Narfl_GEA_65443.7	329
ENSMUSG00000002280_Narfl_GEA_65444.8	60
ENSMUSG00000002280_Narfl_GEA_65445.9	220
ENSMUSG00000002280_Narfl_GEA_65446.10	266
ENSMUSG00000002308_Cd320_TMMB_127619.1	1
ENSMUSG00000002345_2310045N01Rik_GEA_10466.1	222
ENSMUSG00000002345_2310045N01Rik_GEA_10467.2	502
ENSMUSG00000002345_2310045N01Rik_GEA_10468.3	321
ENSMUSG00000002345_2310045N01Rik_GEA_10469.4	338
ENSMUSG00000002345_2310045N01Rik_GEA_10470.5	610
ENSMUSG00000002345_2310045N01Rik_GEA_10471.6	323
ENSMUSG00000002345_2310045N01Rik_GEA_10472.7	554
ENSMUSG00000002345_2310045N01Rik_GEA_10473.8	484
ENSMUSG00000002345_2310045N01Rik_GEA_10474.9	107
ENSMUSG00000002345_2310045N01Rik_GEA_10475.10	616
ENSMUSG00000002455_Prpf6_GEA_203849.1	2
ENSMUSG00000002455_Prpf6_GEA_203850.2	41
ENSMUSG00000002455_Prpf6_GEA_203851.3	87
ENSMUSG00000002455_Prpf6_GEA_203852.4	39
ENSMUSG00000002455_Prpf6_GEA_203853.5	98
ENSMUSG00000002455_Prpf6_GEA_203854.6	19
ENSMUSG00000002455_Prpf6_GEA_203855.7	50
ENSMUSG00000002455_Prpf6_GEA_203856.8	81
ENSMUSG00000002455_Prpf6_GEA_203857.9	98
ENSMUSG00000002455_Prpf6_GEA_203858.10	46
ENSMUSG00000002602_Axl_GEA_37747.1	531
ENSMUSG00000002602_Axl_GEA_37748.2	510
ENSMUSG00000002602_Axl_GEA_37749.3	369
ENSMUSG00000002602_Axl_GEA_37750.4	165
ENSMUSG00000002602_Axl_GEA_37751.5	453
ENSMUSG00000002602_Axl_GEA_37752.6	327
ENSMUSG00000002602_Axl_GEA_37753.7	809
ENSMUSG00000002602_Axl_GEA_37754.8	309
ENSMUSG00000002602_Axl_GEA_37755.9	619
ENSMUSG00000002602_Axl_GEA_37756.10	326
ENSMUSG00000002658_Gtf2f1_GEA_70946.1	70
ENSMUSG00000002658_Gtf2f1_GEA_70947.2	269
ENSMUSG00000002658_Gtf2f1_GEA_70948.3	241
ENSMUSG00000002658_Gtf2f1_GEA_70949.4	73
ENSMUSG00000002658_Gtf2f1_GEA_70950.5	259
ENSMUSG00000002658_Gtf2f1_GEA_70951.6	258
ENSMUSG00000002658_Gtf2f1_GEA_70952.7	132
ENSMUSG00000002658_Gtf2f1_GEA_70953.8	128
ENSMUSG00000002658_Gtf2f1_GEA_70954.9	441
ENSMUSG00000002658_Gtf2f1_GEA_70955.10	407
ENSMUSG00000002679_Med6_GEA_129981.2	92
ENSMUSG00000002679_Med6_GEA_129982.3	48
ENSMUSG00000002679_Med6_GEA_129983.4	10
ENSMUSG00000002679_Med6_GEA_129984.5	42
ENSMUSG00000002679_Med6_GEA_129985.6	232
ENSMUSG00000002679_Med6_GEA_129986.7	225
ENSMUSG00000002679_Med6_GEA_129987.8	292
ENSMUSG00000002679_Med6_GEA_129988.9	389
ENSMUSG00000002679_Med6_GEA_129989.10	101
ENSMUSG00000002814_Top3a_ACOCB_40569.5	19
ENSMUSG00000002885_Cd97_GEA_133531.1	265
ENSMUSG00000002885_Cd97_GEA_133532.2	505
ENSMUSG00000002885_Cd97_GEA_133533.3	466
ENSMUSG00000002885_Cd97_GEA_133534.4	161
ENSMUSG00000002885_Cd97_GEA_133535.5	278
ENSMUSG00000002885_Cd97_GEA_133536.6	342
ENSMUSG00000002885_Cd97_GEA_133537.7	64
ENSMUSG00000002885_Cd97_GEA_133538.8	458
ENSMUSG00000002885_Cd97_GEA_133539.9	528
ENSMUSG00000002885_Cd97_GEA_133540.10	372
ENSMUSG00000003178_Mical3_TMMB_9317.2	39
ENSMUSG00000003234_Abcf3_GEA_26968.1	327
ENSMUSG00000003234_Abcf3_GEA_26969.2	651
ENSMUSG00000003234_Abcf3_GEA_26970.3	387
ENSMUSG00000003234_Abcf3_GEA_26971.4	479
ENSMUSG00000003234_Abcf3_GEA_26972.5	190
ENSMUSG00000003234_Abcf3_GEA_26973.6	454
ENSMUSG00000003234_Abcf3_GEA_26974.7	424
ENSMUSG00000003234_Abcf3_GEA_26975.8	283
ENSMUSG00000003234_Abcf3_GEA_26976.9	143
ENSMUSG00000003234_Abcf3_GEA_26977.10	224
ENSMUSG00000003411_Rab3b_TMMA_123053.7	32
ENSMUSG00000003452_Bicd1_GEA_5952.1	637
ENSMUSG00000003452_Bicd1_GEA_5953.2	520
ENSMUSG00000003452_Bicd1_GEA_5954.3	381
ENSMUSG00000003452_Bicd1_GEA_5955.4	414
ENSMUSG00000003452_Bicd1_GEA_5956.5	260
ENSMUSG00000003452_Bicd1_GEA_5957.6	425
ENSMUSG00000003452_Bicd1_GEA_5958.7	184
ENSMUSG00000003452_Bicd1_GEA_5959.8	621
ENSMUSG00000003452_Bicd1_GEA_5960.9	100
ENSMUSG00000003452_Bicd1_GEA_5961.10	143
ENSMUSG00000003505_Psg18_GEA_197242.1	544
ENSMUSG00000003505_Psg18_GEA_197243.2	848
ENSMUSG00000003505_Psg18_GEA_197244.3	436
ENSMUSG00000003505_Psg18_GEA_197245.4	464
ENSMUSG00000003505_Psg18_GEA_197246.5	261
ENSMUSG00000003505_Psg18_GEA_197247.6	217
ENSMUSG00000003505_Psg18_GEA_197248.7	405
ENSMUSG00000003505_Psg18_GEA_197249.8	297
ENSMUSG00000003505_Psg18_GEA_197250.9	213
ENSMUSG00000003505_Psg18_GEA_197251.10	213
ENSMUSG00000003662_Ciao1_GEA_88305.1	4
ENSMUSG00000003662_Ciao1_GEA_88306.2	214
ENSMUSG00000003662_Ciao1_GEA_88308.4	31
ENSMUSG00000003662_Ciao1_GEA_88309.5	66
ENSMUSG00000003662_Ciao1_GEA_88310.6	76
ENSMUSG00000003662_Ciao1_GEA_88311.7	106
ENSMUSG00000003662_Ciao1_GEA_88312.8	19
ENSMUSG00000003662_Ciao1_GEA_88313.9	9
ENSMUSG00000003662_Ciao1_GEA_88314.10	105
ENSMUSG00000003721_Insig2_TMMA_18553.2	8
ENSMUSG00000003778_Brd8_TMMA_51474.6	3
ENSMUSG00000003814_Calr_DTKPB_144767.1	5
ENSMUSG00000003847_Nfat5_GEA_177834.1	422
ENSMUSG00000003847_Nfat5_GEA_177835.2	325
ENSMUSG00000003847_Nfat5_GEA_177836.3	90
ENSMUSG00000003847_Nfat5_GEA_177837.4	477
ENSMUSG00000003847_Nfat5_GEA_177838.5	285
ENSMUSG00000003847_Nfat5_GEA_177839.6	64
ENSMUSG00000003847_Nfat5_GEA_177840.7	59
ENSMUSG00000003847_Nfat5_GEA_177841.8	405
ENSMUSG00000003847_Nfat5_GEA_177842.9	118
ENSMUSG00000003847_Nfat5_GEA_177843.10	78
ENSMUSG00000003970_Rpl8_GEA_81964.1	1281
ENSMUSG00000003970_Rpl8_GEA_81965.2	26
ENSMUSG00000003970_Rpl8_GEA_81966.3	7
ENSMUSG00000003970_Rpl8_GEA_81967.4	317
ENSMUSG00000003970_Rpl8_GEA_81968.5	1
ENSMUSG00000003970_Rpl8_GEA_81969.6	136
ENSMUSG00000004054_Map3k11_GEA_189266.1	574
ENSMUSG00000004054_Map3k11_GEA_189267.2	427
ENSMUSG00000004054_Map3k11_GEA_189268.3	113
ENSMUSG00000004054_Map3k11_GEA_189269.4	173
ENSMUSG00000004054_Map3k11_GEA_189270.5	218
ENSMUSG00000004054_Map3k11_GEA_189271.6	207
ENSMUSG00000004054_Map3k11_GEA_189272.7	301
ENSMUSG00000004054_Map3k11_GEA_189273.8	323
ENSMUSG00000004054_Map3k11_GEA_189274.9	422
ENSMUSG00000004054_Map3k11_GEA_189275.10	496
ENSMUSG00000004317_Clcn5_TMMB_198555.4	8
ENSMUSG00000004328_Hif3a_GEA_172534.1	503
ENSMUSG00000004328_Hif3a_GEA_172535.2	287
ENSMUSG00000004328_Hif3a_GEA_172536.3	459
ENSMUSG00000004328_Hif3a_GEA_172537.4	651
ENSMUSG00000004328_Hif3a_GEA_172538.5	431
ENSMUSG00000004328_Hif3a_GEA_172539.6	498
ENSMUSG00000004328_Hif3a_GEA_172540.7	344
ENSMUSG00000004328_Hif3a_GEA_172541.8	270
ENSMUSG00000004328_Hif3a_GEA_172542.9	166
ENSMUSG00000004328_Hif3a_GEA_172543.10	343
ENSMUSG00000004356_Utp20_GEA_79840.1	427
ENSMUSG00000004356_Utp20_GEA_79841.2	149
ENSMUSG00000004356_Utp20_GEA_79842.3	14
ENSMUSG00000004356_Utp20_GEA_79843.4	33
ENSMUSG00000004356_Utp20_GEA_79844.5	366
ENSMUSG00000004356_Utp20_GEA_79845.6	153
ENSMUSG00000004356_Utp20_GEA_79846.7	157
ENSMUSG00000004356_Utp20_GEA_79847.8	186
ENSMUSG00000004356_Utp20_GEA_79848.9	23
ENSMUSG00000004356_Utp20_GEA_79849.10	152
ENSMUSG00000004364_Cul3_GEA_54500.1	5
ENSMUSG00000004364_Cul3_GEA_54501.2	161
ENSMUSG00000004364_Cul3_GEA_54502.3	75
ENSMUSG00000004364_Cul3_GEA_54503.4	81
ENSMUSG00000004364_Cul3_GEA_54504.5	75
ENSMUSG00000004364_Cul3_GEA_54505.6	230
ENSMUSG00000004364_Cul3_GEA_54506.7	59
ENSMUSG00000004364_Cul3_GEA_54507.8	75
ENSMUSG00000004364_Cul3_GEA_54508.9	32
ENSMUSG00000004364_Cul3_GEA_54509.10	303
ENSMUSG00000004540_Psg17_GEB_70539.1	1
ENSMUSG00000004542_Psg19_GEA_70529.1	550
ENSMUSG00000004542_Psg19_GEA_70530.2	294
ENSMUSG00000004542_Psg19_GEA_70531.3	281
ENSMUSG00000004542_Psg19_GEA_70532.4	639
ENSMUSG00000004542_Psg19_GEA_70533.5	477
ENSMUSG00000004542_Psg19_GEA_70534.6	231
ENSMUSG00000004542_Psg19_GEA_70535.7	750
ENSMUSG00000004542_Psg19_GEA_70536.8	275
ENSMUSG00000004542_Psg19_GEA_70537.9	124
ENSMUSG00000004542_Psg19_GEA_70538.10	381
ENSMUSG00000004661_Arid3b_GEA_73438.2	250
ENSMUSG00000004661_Arid3b_GEA_73439.3	326
ENSMUSG00000004661_Arid3b_GEA_73441.5	602
ENSMUSG00000004661_Arid3b_GEA_73442.6	801
ENSMUSG00000004661_Arid3b_GEA_73443.7	211
ENSMUSG00000004661_Arid3b_GEA_73444.8	544
ENSMUSG00000004661_Arid3b_GEA_73445.9	160
ENSMUSG00000004661_Arid3b_GEA_73446.10	603
ENSMUSG00000004864_Mapk13_GEA_45605.1	444
ENSMUSG00000004864_Mapk13_GEA_45606.2	336
ENSMUSG00000004864_Mapk13_GEA_45607.3	426
ENSMUSG00000004864_Mapk13_GEA_45608.4	487
ENSMUSG00000004864_Mapk13_GEA_45609.5	635
ENSMUSG00000004864_Mapk13_GEA_45610.6	474
ENSMUSG00000004864_Mapk13_GEA_45611.7	382
ENSMUSG00000004864_Mapk13_GEA_45612.8	161
ENSMUSG00000004864_Mapk13_GEA_45613.9	281
ENSMUSG00000004864_Mapk13_GEA_45614.10	277
ENSMUSG00000004936_Map2k1_GEA_201140.1	490
ENSMUSG00000004936_Map2k1_GEA_201141.2	207
ENSMUSG00000004936_Map2k1_GEA_201142.3	627
ENSMUSG00000004936_Map2k1_GEA_201143.4	541
ENSMUSG00000004936_Map2k1_GEA_201144.5	415
ENSMUSG00000004936_Map2k1_GEA_201145.6	464
ENSMUSG00000004936_Map2k1_GEA_201146.7	334
ENSMUSG00000004936_Map2k1_GEA_201147.8	166
ENSMUSG00000004936_Map2k1_GEA_201148.9	634
ENSMUSG00000004936_Map2k1_GEA_201149.10	407
ENSMUSG00000005043_Sgsh_GEA_190046.1	747
ENSMUSG00000005043_Sgsh_GEA_190047.2	419
ENSMUSG00000005043_Sgsh_GEA_190048.3	367
ENSMUSG00000005043_Sgsh_GEA_190049.4	315
ENSMUSG00000005043_Sgsh_GEA_190050.5	387
ENSMUSG00000005043_Sgsh_GEA_190051.6	638
ENSMUSG00000005043_Sgsh_GEA_190052.7	725
ENSMUSG00000005043_Sgsh_GEA_190053.8	552
ENSMUSG00000005043_Sgsh_GEA_190054.9	737
ENSMUSG00000005043_Sgsh_GEA_190055.10	798
ENSMUSG00000005503_Evx1_GEA_216941.1	471
ENSMUSG00000005503_Evx1_GEA_216942.2	650
ENSMUSG00000005503_Evx1_GEA_216943.3	213
ENSMUSG00000005503_Evx1_GEA_216944.4	450
ENSMUSG00000005503_Evx1_GEA_216945.5	165
ENSMUSG00000005503_Evx1_GEA_216946.6	322
ENSMUSG00000005503_Evx1_GEA_216947.7	353
ENSMUSG00000005503_Evx1_GEA_216948.8	254
ENSMUSG00000005503_Evx1_GEA_216949.9	647
ENSMUSG00000005503_Evx1_GEA_216950.10	232
ENSMUSG00000005621_Zfp592_GEA_87985.1	477
ENSMUSG00000005621_Zfp592_GEA_87986.2	116
ENSMUSG00000005621_Zfp592_GEA_87987.3	608
ENSMUSG00000005621_Zfp592_GEA_87988.4	530
ENSMUSG00000005621_Zfp592_GEA_87989.5	689
ENSMUSG00000005621_Zfp592_GEA_87990.6	211
ENSMUSG00000005621_Zfp592_GEA_87991.7	235
ENSMUSG00000005621_Zfp592_GEA_87992.8	346
ENSMUSG00000005621_Zfp592_GEA_87993.9	267
ENSMUSG00000005621_Zfp592_GEA_87994.10	157
ENSMUSG00000005674_Tomm40l_TMMA_62203.3	54
ENSMUSG00000005718_Tfap4_GEA_220096.1	110
ENSMUSG00000005718_Tfap4_GEA_220097.2	429
ENSMUSG00000005718_Tfap4_GEA_220098.3	85
ENSMUSG00000005718_Tfap4_GEA_220099.4	275
ENSMUSG00000005718_Tfap4_GEA_220100.5	71
ENSMUSG00000005718_Tfap4_GEA_220101.6	89
ENSMUSG00000005718_Tfap4_GEA_220102.7	559
ENSMUSG00000005718_Tfap4_GEA_220103.8	275
ENSMUSG00000005718_Tfap4_GEA_220104.9	382
ENSMUSG00000005718_Tfap4_GEA_220105.10	394
ENSMUSG00000005891_Prl4a1_MU2A_129842.3	1
ENSMUSG00000005983_1700037C18Rik_U2B_203786.8	1
ENSMUSG00000006019_Dhx34_GEA_171934.1	355
ENSMUSG00000006019_Dhx34_GEA_171935.2	678
ENSMUSG00000006019_Dhx34_GEA_171936.3	574
ENSMUSG00000006019_Dhx34_GEA_171937.4	206
ENSMUSG00000006019_Dhx34_GEA_171938.5	277
ENSMUSG00000006019_Dhx34_GEA_171939.6	609
ENSMUSG00000006019_Dhx34_GEA_171940.7	586
ENSMUSG00000006019_Dhx34_GEA_171941.8	387
ENSMUSG00000006019_Dhx34_GEA_171942.9	543
ENSMUSG00000006019_Dhx34_GEA_171943.10	551
ENSMUSG00000006050_Sra1_GEA_53800.1	449
ENSMUSG00000006050_Sra1_GEA_53801.2	399
ENSMUSG00000006050_Sra1_GEA_53802.3	310
ENSMUSG00000006050_Sra1_GEA_53803.4	442
ENSMUSG00000006050_Sra1_GEA_53804.5	123
ENSMUSG00000006050_Sra1_GEA_53805.6	344
ENSMUSG00000006050_Sra1_GEA_53806.7	254
ENSMUSG00000006050_Sra1_GEA_53807.8	387
ENSMUSG00000006050_Sra1_GEA_53808.9	306
ENSMUSG00000006050_Sra1_GEA_53809.10	363
ENSMUSG00000006311_Etv2_GEA_42824.1	456
ENSMUSG00000006311_Etv2_GEA_42825.2	226
ENSMUSG00000006311_Etv2_GEA_42826.3	364
ENSMUSG00000006311_Etv2_GEA_42827.4	327
ENSMUSG00000006311_Etv2_GEA_42828.5	206
ENSMUSG00000006311_Etv2_GEA_42829.6	273
ENSMUSG00000006311_Etv2_GEA_42830.7	299
ENSMUSG00000006311_Etv2_GEA_42831.8	297
ENSMUSG00000006311_Etv2_GEA_42832.9	150
ENSMUSG00000006311_Etv2_GEA_42833.10	802
ENSMUSG00000006342_Susd2_GEA_75867.1	231
ENSMUSG00000006342_Susd2_GEA_75868.2	241
ENSMUSG00000006342_Susd2_GEA_75869.3	370
ENSMUSG00000006342_Susd2_GEA_75870.4	536
ENSMUSG00000006342_Susd2_GEA_75871.5	335
ENSMUSG00000006342_Susd2_GEA_75872.6	134
ENSMUSG00000006342_Susd2_GEA_75873.7	478
ENSMUSG00000006342_Susd2_GEA_75874.8	282
ENSMUSG00000006342_Susd2_GEA_75875.9	312
ENSMUSG00000006342_Susd2_GEA_75876.10	644
ENSMUSG00000006392_Med8_GEA_34845.1	87
ENSMUSG00000006392_Med8_GEA_34846.2	263
ENSMUSG00000006392_Med8_GEA_34847.3	37
ENSMUSG00000006392_Med8_GEA_34848.4	56
ENSMUSG00000006392_Med8_GEA_34849.5	94
ENSMUSG00000006392_Med8_GEA_34850.6	66
ENSMUSG00000006392_Med8_GEA_34851.7	123
ENSMUSG00000006392_Med8_GEA_34852.8	347
ENSMUSG00000006392_Med8_GEA_34853.9	92
ENSMUSG00000006392_Med8_GEA_34854.10	149
ENSMUSG00000006456_Rbm14_GEB_127387.2	1
ENSMUSG00000006488_Prl7a1_MU2A_169846.9	5
ENSMUSG00000006570_Defb2_MU1B_45201.6	2
ENSMUSG00000006570_Defb2_MU1B_45202.7	2
ENSMUSG00000006705_Pknox1_GEA_107390.1	322
ENSMUSG00000006705_Pknox1_GEA_107391.2	286
ENSMUSG00000006705_Pknox1_GEA_107392.3	589
ENSMUSG00000006705_Pknox1_GEA_107393.4	172
ENSMUSG00000006705_Pknox1_GEA_107394.5	208
ENSMUSG00000006705_Pknox1_GEA_107395.6	388
ENSMUSG00000006705_Pknox1_GEA_107396.7	750
ENSMUSG00000006705_Pknox1_GEA_107397.8	368
ENSMUSG00000006705_Pknox1_GEA_107398.9	746
ENSMUSG00000006705_Pknox1_GEA_107399.10	484
ENSMUSG00000006784_Ttc25_U1B_115642.10	1
ENSMUSG00000006941_Eif1b_GEA_144377.1	299
ENSMUSG00000006941_Eif1b_GEA_144378.2	384
ENSMUSG00000006941_Eif1b_GEA_144379.3	282
ENSMUSG00000006941_Eif1b_GEA_144380.4	239
ENSMUSG00000006941_Eif1b_GEA_144381.5	331
ENSMUSG00000006941_Eif1b_GEA_144382.6	210
ENSMUSG00000006941_Eif1b_GEA_144383.7	1043
ENSMUSG00000006941_Eif1b_GEA_144384.8	1390
ENSMUSG00000006941_Eif1b_GEA_144385.9	869
ENSMUSG00000006941_Eif1b_GEA_144386.10	528
ENSMUSG00000007216_Zfp775_GEA_70309.1	389
ENSMUSG00000007216_Zfp775_GEA_70310.2	392
ENSMUSG00000007216_Zfp775_GEA_70311.3	246
ENSMUSG00000007216_Zfp775_GEA_70312.4	555
ENSMUSG00000007216_Zfp775_GEA_70313.5	786
ENSMUSG00000007216_Zfp775_GEA_70314.6	323
ENSMUSG00000007216_Zfp775_GEA_70315.7	354
ENSMUSG00000007216_Zfp775_GEA_70316.8	356
ENSMUSG00000007216_Zfp775_GEA_70317.9	341
ENSMUSG00000007216_Zfp775_GEA_70318.10	258
ENSMUSG00000007415_Gatad1_GEA_9466.1	219
ENSMUSG00000007415_Gatad1_GEA_9467.2	607
ENSMUSG00000007415_Gatad1_GEA_9468.3	227
ENSMUSG00000007415_Gatad1_GEA_9469.4	99
ENSMUSG00000007415_Gatad1_GEA_9470.5	170
ENSMUSG00000007415_Gatad1_GEA_9471.6	95
ENSMUSG00000007415_Gatad1_GEA_9472.7	375
ENSMUSG00000007415_Gatad1_GEA_9473.8	149
ENSMUSG00000007415_Gatad1_GEA_9474.9	201
ENSMUSG00000007415_Gatad1_GEA_9475.10	5
ENSMUSG00000007812_Zfp655_GEA_216421.1	255
ENSMUSG00000007812_Zfp655_GEA_216422.2	275
ENSMUSG00000007812_Zfp655_GEA_216423.3	215
ENSMUSG00000007812_Zfp655_GEA_216424.4	573
ENSMUSG00000007812_Zfp655_GEA_216425.5	281
ENSMUSG00000007812_Zfp655_GEA_216426.6	202
ENSMUSG00000007812_Zfp655_GEA_216427.7	360
ENSMUSG00000007812_Zfp655_GEA_216428.8	242
ENSMUSG00000007812_Zfp655_GEA_216429.9	460
ENSMUSG00000007812_Zfp655_GEA_216430.10	139
ENSMUSG00000007817_Zmiz1_GEA_216441.1	80
ENSMUSG00000007817_Zmiz1_GEA_216442.2	172
ENSMUSG00000007817_Zmiz1_GEA_216443.3	236
ENSMUSG00000007817_Zmiz1_GEA_216444.4	80
ENSMUSG00000007817_Zmiz1_GEA_216445.5	76
ENSMUSG00000007817_Zmiz1_GEA_216446.6	265
ENSMUSG00000007817_Zmiz1_GEA_216447.7	205
ENSMUSG00000007817_Zmiz1_GEA_216448.8	204
ENSMUSG00000007817_Zmiz1_GEA_216449.9	299
ENSMUSG00000007946_Phox2a_GEA_172234.1	578
ENSMUSG00000007946_Phox2a_GEA_172235.2	449
ENSMUSG00000007946_Phox2a_GEA_172236.3	363
ENSMUSG00000007946_Phox2a_GEA_172237.4	336
ENSMUSG00000007946_Phox2a_GEA_172238.5	274
ENSMUSG00000007946_Phox2a_GEA_172239.6	295
ENSMUSG00000007946_Phox2a_GEA_172240.7	598
ENSMUSG00000007946_Phox2a_GEA_172241.8	732
ENSMUSG00000007946_Phox2a_GEA_172242.9	188
ENSMUSG00000007946_Phox2a_GEA_172243.10	484
ENSMUSG00000008193_Spib_GEA_163541.1	358
ENSMUSG00000008193_Spib_GEA_163542.2	936
ENSMUSG00000008193_Spib_GEA_163543.3	258
ENSMUSG00000008193_Spib_GEA_163544.4	155
ENSMUSG00000008193_Spib_GEA_163545.5	349
ENSMUSG00000008193_Spib_GEA_163546.6	163
ENSMUSG00000008193_Spib_GEA_163547.7	537
ENSMUSG00000008193_Spib_GEA_163548.8	526
ENSMUSG00000008193_Spib_GEA_163549.9	309
ENSMUSG00000008193_Spib_GEA_163550.10	568
ENSMUSG00000008206_Cers4_TMMA_142109.5	3
ENSMUSG00000008301_Phax_GEA_130060.1	227
ENSMUSG00000008301_Phax_GEA_130061.2	343
ENSMUSG00000008301_Phax_GEA_130062.3	149
ENSMUSG00000008301_Phax_GEA_130063.4	153
ENSMUSG00000008301_Phax_GEA_130064.5	183
ENSMUSG00000008301_Phax_GEA_130065.6	11
ENSMUSG00000008301_Phax_GEA_130066.7	27
ENSMUSG00000008301_Phax_GEA_130067.8	195
ENSMUSG00000008301_Phax_GEA_130068.9	447
ENSMUSG00000008301_Phax_GEA_130069.10	630
ENSMUSG00000008384_Sertad1_GEA_82875.1	334
ENSMUSG00000008384_Sertad1_GEA_82876.2	369
ENSMUSG00000008384_Sertad1_GEA_82877.3	303
ENSMUSG00000008384_Sertad1_GEA_82878.4	356
ENSMUSG00000008384_Sertad1_GEA_82879.5	598
ENSMUSG00000008384_Sertad1_GEA_82880.6	115
ENSMUSG00000008384_Sertad1_GEA_82881.7	311
ENSMUSG00000008384_Sertad1_GEA_82882.8	490
ENSMUSG00000008384_Sertad1_GEA_82883.9	462
ENSMUSG00000008384_Sertad1_GEA_82884.10	75
ENSMUSG00000008496_Pou2f2_GEA_189746.1	154
ENSMUSG00000008496_Pou2f2_GEA_189747.2	294
ENSMUSG00000008496_Pou2f2_GEA_189748.3	360
ENSMUSG00000008496_Pou2f2_GEA_189749.4	350
ENSMUSG00000008496_Pou2f2_GEA_189750.5	754
ENSMUSG00000008496_Pou2f2_GEA_189751.6	469
ENSMUSG00000008496_Pou2f2_GEA_189752.7	549
ENSMUSG00000008496_Pou2f2_GEA_189753.8	230
ENSMUSG00000008496_Pou2f2_GEA_189754.9	603
ENSMUSG00000008496_Pou2f2_GEA_189755.10	105
ENSMUSG00000008575_Nfib_GEA_189566.1	532
ENSMUSG00000008575_Nfib_GEA_189567.2	443
ENSMUSG00000008575_Nfib_GEA_189568.3	268
ENSMUSG00000008575_Nfib_GEA_189569.4	534
ENSMUSG00000008575_Nfib_GEA_189570.5	394
ENSMUSG00000008575_Nfib_GEA_189571.6	228
ENSMUSG00000008575_Nfib_GEA_189572.7	614
ENSMUSG00000008575_Nfib_GEA_189573.8	364
ENSMUSG00000008575_Nfib_GEA_189574.9	269
ENSMUSG00000008575_Nfib_GEA_189575.10	437
ENSMUSG00000008976_Gabpa_GEA_59985.1	10
ENSMUSG00000008976_Gabpa_GEA_59986.2	268
ENSMUSG00000008976_Gabpa_GEA_59987.3	48
ENSMUSG00000008976_Gabpa_GEA_59988.4	25
ENSMUSG00000008976_Gabpa_GEA_59989.5	213
ENSMUSG00000008976_Gabpa_GEA_59990.6	170
ENSMUSG00000008976_Gabpa_GEA_59991.7	117
ENSMUSG00000008976_Gabpa_GEA_59992.8	11
ENSMUSG00000008976_Gabpa_GEA_59993.9	61
ENSMUSG00000008976_Gabpa_GEA_59994.10	103
ENSMUSG00000009076_Zmat5_GEA_129005.1	391
ENSMUSG00000009076_Zmat5_GEA_129006.2	41
ENSMUSG00000009076_Zmat5_GEA_129007.3	214
ENSMUSG00000009076_Zmat5_GEA_129008.4	282
ENSMUSG00000009076_Zmat5_GEA_129009.5	339
ENSMUSG00000009076_Zmat5_GEA_129010.6	332
ENSMUSG00000009076_Zmat5_GEA_129011.7	533
ENSMUSG00000009076_Zmat5_GEA_129012.8	184
ENSMUSG00000009076_Zmat5_GEA_129013.9	154
ENSMUSG00000009076_Zmat5_GEA_129014.10	588
ENSMUSG00000009470_Tnpo1_TMMB_223437.1	8
ENSMUSG00000009535_Rnmt_GEA_212266.1	508
ENSMUSG00000009535_Rnmt_GEA_212267.2	284
ENSMUSG00000009535_Rnmt_GEA_212268.3	10
ENSMUSG00000009535_Rnmt_GEA_212269.4	199
ENSMUSG00000009535_Rnmt_GEA_212270.5	225
ENSMUSG00000009535_Rnmt_GEA_212271.6	85
ENSMUSG00000009535_Rnmt_GEA_212272.7	520
ENSMUSG00000009535_Rnmt_GEA_212273.8	106
ENSMUSG00000009535_Rnmt_GEA_212274.9	94
ENSMUSG00000009535_Rnmt_GEA_212275.10	152
ENSMUSG00000009585_Apobec3_GEA_136458.1	94
ENSMUSG00000009585_Apobec3_GEA_136459.2	27
ENSMUSG00000009585_Apobec3_GEA_136460.3	345
ENSMUSG00000009585_Apobec3_GEA_136461.4	290
ENSMUSG00000009585_Apobec3_GEA_136462.5	179
ENSMUSG00000009585_Apobec3_GEA_136463.6	955
ENSMUSG00000009585_Apobec3_GEA_136464.7	496
ENSMUSG00000009585_Apobec3_GEA_136465.8	260
ENSMUSG00000009585_Apobec3_GEA_136466.9	208
ENSMUSG00000009585_Apobec3_GEA_136467.10	420
ENSMUSG00000009628_Tex15_GEA_31562.1	338
ENSMUSG00000009628_Tex15_GEA_31563.2	93
ENSMUSG00000009628_Tex15_GEA_31564.3	449
ENSMUSG00000009628_Tex15_GEA_31565.4	295
ENSMUSG00000009628_Tex15_GEA_31566.5	319
ENSMUSG00000009628_Tex15_GEA_31567.6	356
ENSMUSG00000009628_Tex15_GEA_31568.7	253
ENSMUSG00000009628_Tex15_GEA_31569.8	240
ENSMUSG00000009628_Tex15_GEA_31570.9	482
ENSMUSG00000009628_Tex15_GEA_31571.10	270
ENSMUSG00000009941_Nxf2_GEA_62381.1	339
ENSMUSG00000009941_Nxf2_GEA_62382.2	267
ENSMUSG00000009941_Nxf2_GEA_62383.3	227
ENSMUSG00000009941_Nxf2_GEA_62384.4	533
ENSMUSG00000009941_Nxf2_GEA_62385.5	244
ENSMUSG00000009941_Nxf2_GEA_62386.6	269
ENSMUSG00000009941_Nxf2_GEA_62387.7	321
ENSMUSG00000009941_Nxf2_GEA_62388.8	78
ENSMUSG00000009941_Nxf2_GEA_62389.9	363
ENSMUSG00000009941_Nxf2_GEA_62390.10	402
ENSMUSG00000010021_Kif19a_TMMA_4445.2	3
ENSMUSG00000010142_Tnfrsf13b_U2B_111307.8	8
ENSMUSG00000010142_Tnfrsf13b_U2B_111308.9	8
ENSMUSG00000010362_Rdm1_GEA_184575.1	265
ENSMUSG00000010362_Rdm1_GEA_184576.2	328
ENSMUSG00000010362_Rdm1_GEA_184577.3	119
ENSMUSG00000010362_Rdm1_GEA_184578.4	341
ENSMUSG00000010362_Rdm1_GEA_184579.5	188
ENSMUSG00000010362_Rdm1_GEA_184580.6	158
ENSMUSG00000010362_Rdm1_GEA_184581.7	228
ENSMUSG00000010362_Rdm1_GEA_184582.8	345
ENSMUSG00000010362_Rdm1_GEA_184583.9	349
ENSMUSG00000010362_Rdm1_GEA_184584.10	311
ENSMUSG00000010461_Eya4_GEA_167152.1	366
ENSMUSG00000010461_Eya4_GEA_167153.2	153
ENSMUSG00000010461_Eya4_GEA_167154.3	351
ENSMUSG00000010461_Eya4_GEA_167155.4	377
ENSMUSG00000010461_Eya4_GEA_167156.5	298
ENSMUSG00000010461_Eya4_GEA_167157.6	288
ENSMUSG00000010461_Eya4_GEA_167158.7	204
ENSMUSG00000010461_Eya4_GEA_167159.8	77
ENSMUSG00000010461_Eya4_GEA_167160.9	231
ENSMUSG00000010461_Eya4_GEA_167161.10	426
ENSMUSG00000010476_Ebf3_GEA_23902.1	531
ENSMUSG00000010476_Ebf3_GEA_23903.2	379
ENSMUSG00000010476_Ebf3_GEA_23904.3	398
ENSMUSG00000010476_Ebf3_GEA_23905.4	105
ENSMUSG00000010476_Ebf3_GEA_23906.5	358
ENSMUSG00000010476_Ebf3_GEA_23907.6	628
ENSMUSG00000010476_Ebf3_GEA_23908.7	78
ENSMUSG00000010476_Ebf3_GEA_23909.8	630
ENSMUSG00000010476_Ebf3_GEA_23910.9	459
ENSMUSG00000010476_Ebf3_GEA_23911.10	276
ENSMUSG00000010505_Myt1_GEA_45625.1	710
ENSMUSG00000010505_Myt1_GEA_45626.2	619
ENSMUSG00000010505_Myt1_GEA_45627.3	653
ENSMUSG00000010505_Myt1_GEA_45628.4	334
ENSMUSG00000010505_Myt1_GEA_45629.5	246
ENSMUSG00000010505_Myt1_GEA_45630.6	213
ENSMUSG00000010505_Myt1_GEA_45631.7	584
ENSMUSG00000010505_Myt1_GEA_45632.8	174
ENSMUSG00000010505_Myt1_GEA_45633.9	417
ENSMUSG00000010505_Myt1_GEA_45634.10	260
ENSMUSG00000010592_Dazl_GEA_181548.1	357
ENSMUSG00000010592_Dazl_GEA_181549.2	224
ENSMUSG00000010592_Dazl_GEA_181550.3	105
ENSMUSG00000010592_Dazl_GEA_181551.4	340
ENSMUSG00000010592_Dazl_GEA_181552.5	728
ENSMUSG00000010592_Dazl_GEA_181553.6	534
ENSMUSG00000010592_Dazl_GEA_181554.7	260
ENSMUSG00000010592_Dazl_GEA_181555.8	228
ENSMUSG00000010592_Dazl_GEA_181556.9	369
ENSMUSG00000010592_Dazl_GEA_181557.10	132
ENSMUSG00000011158_Brf1_GEA_48636.4	123
ENSMUSG00000011158_Brf1_GEA_48638.6	10
ENSMUSG00000011158_Brf1_GEA_48639.7	370
ENSMUSG00000011158_Brf1_GEA_48640.8	158
ENSMUSG00000011158_Brf1_GEA_48641.9	186
ENSMUSG00000011158_Brf1_GEA_48642.10	155
ENSMUSG00000011306_Sugp1_GEA_205369.1	199
ENSMUSG00000011306_Sugp1_GEA_205370.2	189
ENSMUSG00000011306_Sugp1_GEA_205371.3	186
ENSMUSG00000011306_Sugp1_GEA_205372.4	140
ENSMUSG00000011306_Sugp1_GEA_205373.5	388
ENSMUSG00000011306_Sugp1_GEA_205374.6	406
ENSMUSG00000011306_Sugp1_GEA_205375.7	108
ENSMUSG00000011306_Sugp1_GEA_205376.8	249
ENSMUSG00000011306_Sugp1_GEA_205377.9	564
ENSMUSG00000011306_Sugp1_GEA_205378.10	644
ENSMUSG00000011751_Sptbn4_TMMA_158970.1	44
ENSMUSG00000012076_Brms1l_GEA_132191.1	351
ENSMUSG00000012076_Brms1l_GEA_132192.2	422
ENSMUSG00000012076_Brms1l_GEA_132193.3	632
ENSMUSG00000012076_Brms1l_GEA_132194.4	166
ENSMUSG00000012076_Brms1l_GEA_132195.5	450
ENSMUSG00000012076_Brms1l_GEA_132196.6	305
ENSMUSG00000012076_Brms1l_GEA_132197.7	240
ENSMUSG00000012076_Brms1l_GEA_132198.8	294
ENSMUSG00000012076_Brms1l_GEA_132199.9	326
ENSMUSG00000012076_Brms1l_GEA_132200.10	358
ENSMUSG00000012428_Steap4_U2B_210165.10	1
ENSMUSG00000012640_Zfp715_GEA_120764.1	96
ENSMUSG00000012640_Zfp715_GEA_120765.2	509
ENSMUSG00000012640_Zfp715_GEA_120766.3	55
ENSMUSG00000012640_Zfp715_GEA_120767.4	353
ENSMUSG00000012640_Zfp715_GEA_120768.5	536
ENSMUSG00000012640_Zfp715_GEA_120769.6	126
ENSMUSG00000012640_Zfp715_GEA_120770.7	548
ENSMUSG00000012640_Zfp715_GEA_120771.8	596
ENSMUSG00000012640_Zfp715_GEA_120772.9	232
ENSMUSG00000012640_Zfp715_GEA_120773.10	444
ENSMUSG00000013150_Gfod2_U2A_226732.5	7
ENSMUSG00000013822_Elof1_GEA_168002.1	13
ENSMUSG00000013822_Elof1_GEA_168003.2	65
ENSMUSG00000013822_Elof1_GEA_168004.3	50
ENSMUSG00000013822_Elof1_GEA_168005.4	236
ENSMUSG00000013822_Elof1_GEA_168006.5	34
ENSMUSG00000013822_Elof1_GEA_168007.6	117
ENSMUSG00000013822_Elof1_GEA_168008.7	21
ENSMUSG00000013822_Elof1_GEA_168009.8	190
ENSMUSG00000013822_Elof1_GEA_168010.9	65
ENSMUSG00000013822_Elof1_GEA_168011.10	284
ENSMUSG00000014232_Cluap1_SPB_206855.4	52
ENSMUSG00000014301_Pam16_TMMA_220660.5	1
ENSMUSG00000014603_Alx3_GEA_10708.1	472
ENSMUSG00000014603_Alx3_GEA_10709.2	107
ENSMUSG00000014603_Alx3_GEA_10710.3	566
ENSMUSG00000014603_Alx3_GEA_10711.4	713
ENSMUSG00000014603_Alx3_GEA_10712.5	294
ENSMUSG00000014603_Alx3_GEA_10713.6	208
ENSMUSG00000014603_Alx3_GEA_10714.7	338
ENSMUSG00000014603_Alx3_GEA_10715.8	462
ENSMUSG00000014603_Alx3_GEA_10716.9	249
ENSMUSG00000014603_Alx3_GEA_10717.10	294
ENSMUSG00000014704_Hoxa2_GEA_71046.1	531
ENSMUSG00000014704_Hoxa2_GEA_71047.2	253
ENSMUSG00000014704_Hoxa2_GEA_71048.3	501
ENSMUSG00000014704_Hoxa2_GEA_71049.4	197
ENSMUSG00000014704_Hoxa2_GEA_71050.5	239
ENSMUSG00000014704_Hoxa2_GEA_71051.6	386
ENSMUSG00000014704_Hoxa2_GEA_71052.7	396
ENSMUSG00000014704_Hoxa2_GEA_71053.8	590
ENSMUSG00000014704_Hoxa2_GEA_71054.9	199
ENSMUSG00000014704_Hoxa2_GEA_71055.10	371
ENSMUSG00000014771_Pdcd2_GEA_37927.1	19
ENSMUSG00000014771_Pdcd2_GEA_37928.2	8
ENSMUSG00000014771_Pdcd2_GEA_37930.4	67
ENSMUSG00000014771_Pdcd2_GEA_37931.5	53
ENSMUSG00000014771_Pdcd2_GEA_37932.6	209
ENSMUSG00000014771_Pdcd2_GEA_37934.8	248
ENSMUSG00000014771_Pdcd2_GEA_37935.9	131
ENSMUSG00000014771_Pdcd2_GEA_37936.10	444
ENSMUSG00000014907_Naf1_GEA_139587.1	248
ENSMUSG00000014907_Naf1_GEA_139588.2	95
ENSMUSG00000014907_Naf1_GEA_139589.3	159
ENSMUSG00000014907_Naf1_GEA_139590.4	59
ENSMUSG00000014907_Naf1_GEA_139591.5	62
ENSMUSG00000014907_Naf1_GEA_139593.7	160
ENSMUSG00000014907_Naf1_GEA_139594.8	566
ENSMUSG00000014907_Naf1_GEA_139595.9	116
ENSMUSG00000014907_Naf1_GEA_139596.10	1
ENSMUSG00000015001_Oc90_TMMB_105192.2	1
ENSMUSG00000015053_Gata2_GEA_130360.1	382
ENSMUSG00000015053_Gata2_GEA_130361.2	431
ENSMUSG00000015053_Gata2_GEA_130362.3	372
ENSMUSG00000015053_Gata2_GEA_130363.4	1011
ENSMUSG00000015053_Gata2_GEA_130364.5	229
ENSMUSG00000015053_Gata2_GEA_130365.6	333
ENSMUSG00000015053_Gata2_GEA_130366.7	405
ENSMUSG00000015053_Gata2_GEA_130367.8	432
ENSMUSG00000015053_Gata2_GEA_130368.9	389
ENSMUSG00000015053_Gata2_GEA_130369.10	477
ENSMUSG00000015090_Ptgds_TMMB_13303.8	43
ENSMUSG00000015143_Actn1_TMMB_161841.2	17
ENSMUSG00000015165_Hnrnpl_GEA_220854.1	73
ENSMUSG00000015165_Hnrnpl_GEA_220855.2	46
ENSMUSG00000015165_Hnrnpl_GEA_220856.3	46
ENSMUSG00000015165_Hnrnpl_GEA_220857.4	152
ENSMUSG00000015165_Hnrnpl_GEA_220858.5	58
ENSMUSG00000015165_Hnrnpl_GEA_220859.6	212
ENSMUSG00000015165_Hnrnpl_GEA_220861.8	474
ENSMUSG00000015165_Hnrnpl_GEA_220862.9	540
ENSMUSG00000015165_Hnrnpl_GEA_220863.10	123
ENSMUSG00000015533_Itga2_TMMB_12761.6	6
ENSMUSG00000015579_Nkx2-5_GEA_121854.1	228
ENSMUSG00000015579_Nkx2-5_GEA_121855.2	493
ENSMUSG00000015579_Nkx2-5_GEA_121856.3	487
ENSMUSG00000015579_Nkx2-5_GEA_121857.4	210
ENSMUSG00000015579_Nkx2-5_GEA_121858.5	515
ENSMUSG00000015579_Nkx2-5_GEA_121859.6	326
ENSMUSG00000015579_Nkx2-5_GEA_121860.7	381
ENSMUSG00000015579_Nkx2-5_GEA_121861.8	395
ENSMUSG00000015579_Nkx2-5_GEA_121862.9	335
ENSMUSG00000015579_Nkx2-5_GEA_121863.10	427
ENSMUSG00000015597_Zfp318_GEA_127745.1	308
ENSMUSG00000015597_Zfp318_GEA_127746.2	538
ENSMUSG00000015597_Zfp318_GEA_127747.3	211
ENSMUSG00000015597_Zfp318_GEA_127748.4	341
ENSMUSG00000015597_Zfp318_GEA_127749.5	507
ENSMUSG00000015597_Zfp318_GEA_127750.6	396
ENSMUSG00000015597_Zfp318_GEA_127751.7	278
ENSMUSG00000015597_Zfp318_GEA_127752.8	335
ENSMUSG00000015597_Zfp318_GEA_127753.9	669
ENSMUSG00000015597_Zfp318_GEA_127754.10	302
ENSMUSG00000015627_Gata5_GEA_173363.1	598
ENSMUSG00000015627_Gata5_GEA_173364.2	198
ENSMUSG00000015627_Gata5_GEA_173365.3	492
ENSMUSG00000015627_Gata5_GEA_173366.4	269
ENSMUSG00000015627_Gata5_GEA_173367.5	523
ENSMUSG00000015627_Gata5_GEA_173368.6	335
ENSMUSG00000015627_Gata5_GEA_173369.7	287
ENSMUSG00000015627_Gata5_GEA_173370.8	311
ENSMUSG00000015627_Gata5_GEA_173371.9	539
ENSMUSG00000015627_Gata5_GEA_173372.10	250
ENSMUSG00000015749_Anp32e_MU2A_65925.9	12
ENSMUSG00000015980_Lrrc27_SPB_94298.2	1
ENSMUSG00000016018_Skiv2l2_GEA_13586.1	204
ENSMUSG00000016018_Skiv2l2_GEA_13587.2	148
ENSMUSG00000016018_Skiv2l2_GEA_13588.3	68
ENSMUSG00000016018_Skiv2l2_GEA_13589.4	265
ENSMUSG00000016018_Skiv2l2_GEA_13590.5	96
ENSMUSG00000016018_Skiv2l2_GEA_13591.6	16
ENSMUSG00000016018_Skiv2l2_GEA_13592.7	382
ENSMUSG00000016018_Skiv2l2_GEA_13593.8	2
ENSMUSG00000016018_Skiv2l2_GEA_13594.9	31
ENSMUSG00000016018_Skiv2l2_GEA_13595.10	1
ENSMUSG00000016487_Ppfibp1_GEA_127436.1	146
ENSMUSG00000016487_Ppfibp1_GEA_127437.2	282
ENSMUSG00000016487_Ppfibp1_GEA_127438.3	641
ENSMUSG00000016487_Ppfibp1_GEA_127439.4	276
ENSMUSG00000016487_Ppfibp1_GEA_127440.5	189
ENSMUSG00000016487_Ppfibp1_GEA_127441.6	157
ENSMUSG00000016487_Ppfibp1_GEA_127442.7	529
ENSMUSG00000016487_Ppfibp1_GEA_127443.8	305
ENSMUSG00000016487_Ppfibp1_GEA_127444.9	331
ENSMUSG00000016487_Ppfibp1_GEA_127445.10	185
ENSMUSG00000017286_Glod4_TMMB_127601.3	1
ENSMUSG00000017299_Dnttip1_GEA_43487.1	425
ENSMUSG00000017299_Dnttip1_GEA_43488.2	415
ENSMUSG00000017299_Dnttip1_GEA_43489.3	386
ENSMUSG00000017299_Dnttip1_GEA_43490.4	354
ENSMUSG00000017299_Dnttip1_GEA_43491.5	641
ENSMUSG00000017299_Dnttip1_GEA_43492.6	1107
ENSMUSG00000017299_Dnttip1_GEA_43493.7	427
ENSMUSG00000017299_Dnttip1_GEA_43494.8	294
ENSMUSG00000017299_Dnttip1_GEA_43495.9	281
ENSMUSG00000017299_Dnttip1_GEA_43496.10	788
ENSMUSG00000017478_Zc3h18_GEA_51867.1	126
ENSMUSG00000017478_Zc3h18_GEA_51868.2	210
ENSMUSG00000017478_Zc3h18_GEA_51869.3	193
ENSMUSG00000017478_Zc3h18_GEA_51870.4	172
ENSMUSG00000017478_Zc3h18_GEA_51871.5	147
ENSMUSG00000017478_Zc3h18_GEA_51872.6	226
ENSMUSG00000017478_Zc3h18_GEA_51873.7	91
ENSMUSG00000017478_Zc3h18_GEA_51874.8	128
ENSMUSG00000017478_Zc3h18_GEA_51875.9	71
ENSMUSG00000017478_Zc3h18_GEA_51876.10	12
ENSMUSG00000017607_Tns4_GEA_99743.1	434
ENSMUSG00000017607_Tns4_GEA_99744.2	46
ENSMUSG00000017607_Tns4_GEA_99745.3	697
ENSMUSG00000017607_Tns4_GEA_99746.4	198
ENSMUSG00000017607_Tns4_GEA_99747.5	317
ENSMUSG00000017607_Tns4_GEA_99748.6	466
ENSMUSG00000017607_Tns4_GEA_99749.7	559
ENSMUSG00000017607_Tns4_GEA_99750.8	234
ENSMUSG00000017607_Tns4_GEA_99751.9	525
ENSMUSG00000017607_Tns4_GEA_99752.10	144
ENSMUSG00000017999_Ddx27_GEA_116361.1	119
ENSMUSG00000017999_Ddx27_GEA_116362.2	304
ENSMUSG00000017999_Ddx27_GEA_116363.3	239
ENSMUSG00000017999_Ddx27_GEA_116364.4	162
ENSMUSG00000017999_Ddx27_GEA_116365.5	197
ENSMUSG00000017999_Ddx27_GEA_116366.6	332
ENSMUSG00000017999_Ddx27_GEA_116367.7	293
ENSMUSG00000017999_Ddx27_GEA_116368.8	157
ENSMUSG00000017999_Ddx27_GEA_116369.9	147
ENSMUSG00000017999_Ddx27_GEA_116370.10	5
ENSMUSG00000018040_Rrp7a_GEA_10346.1	106
ENSMUSG00000018040_Rrp7a_GEA_10347.2	21
ENSMUSG00000018040_Rrp7a_GEA_10348.3	274
ENSMUSG00000018040_Rrp7a_GEA_10349.4	193
ENSMUSG00000018040_Rrp7a_GEA_10350.5	21
ENSMUSG00000018040_Rrp7a_GEA_10351.6	358
ENSMUSG00000018040_Rrp7a_GEA_10352.7	357
ENSMUSG00000018040_Rrp7a_GEA_10353.8	162
ENSMUSG00000018040_Rrp7a_GEA_10354.9	166
ENSMUSG00000018040_Rrp7a_GEA_10355.10	188
ENSMUSG00000018076_Med13l_GEA_35467.1	725
ENSMUSG00000018076_Med13l_GEA_35468.2	222
ENSMUSG00000018076_Med13l_GEA_35469.3	317
ENSMUSG00000018076_Med13l_GEA_35470.4	528
ENSMUSG00000018076_Med13l_GEA_35471.5	516
ENSMUSG00000018076_Med13l_GEA_35472.6	238
ENSMUSG00000018076_Med13l_GEA_35473.7	297
ENSMUSG00000018076_Med13l_GEA_35474.8	381
ENSMUSG00000018076_Med13l_GEA_35475.9	560
ENSMUSG00000018076_Med13l_GEA_35476.10	559
ENSMUSG00000018347_Zkscan6_GEA_71402.1	395
ENSMUSG00000018347_Zkscan6_GEA_71403.2	376
ENSMUSG00000018347_Zkscan6_GEA_71404.3	311
ENSMUSG00000018347_Zkscan6_GEA_71405.4	555
ENSMUSG00000018347_Zkscan6_GEA_71406.5	479
ENSMUSG00000018347_Zkscan6_GEA_71407.6	163
ENSMUSG00000018347_Zkscan6_GEA_71408.7	254
ENSMUSG00000018347_Zkscan6_GEA_71409.8	399
ENSMUSG00000018347_Zkscan6_GEA_71410.9	138
ENSMUSG00000018347_Zkscan6_GEA_71411.10	464
ENSMUSG00000018446_C1qbp_TMMB_22772.1	5
ENSMUSG00000018565_Elp5_GEA_11778.1	38
ENSMUSG00000018565_Elp5_GEA_11779.2	1
ENSMUSG00000018565_Elp5_GEA_11780.3	15
ENSMUSG00000018565_Elp5_GEA_11781.4	32
ENSMUSG00000018565_Elp5_GEA_11782.5	52
ENSMUSG00000018565_Elp5_GEA_11783.6	34
ENSMUSG00000018565_Elp5_GEA_11784.7	103
ENSMUSG00000018565_Elp5_GEA_11785.8	6
ENSMUSG00000018565_Elp5_GEA_11786.9	213
ENSMUSG00000018565_Elp5_GEA_11787.10	13
ENSMUSG00000018698_Lhx1_GEA_128805.1	472
ENSMUSG00000018698_Lhx1_GEA_128806.2	192
ENSMUSG00000018698_Lhx1_GEA_128807.3	31
ENSMUSG00000018698_Lhx1_GEA_128808.4	452
ENSMUSG00000018698_Lhx1_GEA_128809.5	493
ENSMUSG00000018698_Lhx1_GEA_128810.6	89
ENSMUSG00000018698_Lhx1_GEA_128811.7	409
ENSMUSG00000018698_Lhx1_GEA_128812.8	71
ENSMUSG00000018698_Lhx1_GEA_128813.9	80
ENSMUSG00000018698_Lhx1_GEA_128814.10	281
ENSMUSG00000018844_Fndc8_U2B_164549.7	9
ENSMUSG00000018923_Med11_GEA_36027.1	139
ENSMUSG00000018923_Med11_GEA_36028.2	204
ENSMUSG00000018923_Med11_GEA_36029.3	15
ENSMUSG00000018923_Med11_GEA_36030.4	35
ENSMUSG00000018923_Med11_GEA_36031.5	340
ENSMUSG00000018923_Med11_GEA_36032.6	29
ENSMUSG00000018923_Med11_GEA_36033.7	108
ENSMUSG00000018923_Med11_GEA_36034.8	44
ENSMUSG00000018923_Med11_GEA_36035.9	423
ENSMUSG00000018923_Med11_GEA_36036.10	121
ENSMUSG00000018932_Map2k3_GEA_165853.1	277
ENSMUSG00000018932_Map2k3_GEA_165854.2	764
ENSMUSG00000018932_Map2k3_GEA_165855.3	962
ENSMUSG00000018932_Map2k3_GEA_165856.4	626
ENSMUSG00000018932_Map2k3_GEA_165857.5	455
ENSMUSG00000018932_Map2k3_GEA_165858.6	359
ENSMUSG00000018932_Map2k3_GEA_165859.7	221
ENSMUSG00000018932_Map2k3_GEA_165860.8	412
ENSMUSG00000018932_Map2k3_GEA_165862.10	649
ENSMUSG00000019230_Lhx9_GEA_37728.2	416
ENSMUSG00000019230_Lhx9_GEA_37729.3	480
ENSMUSG00000019230_Lhx9_GEA_37730.4	197
ENSMUSG00000019230_Lhx9_GEA_37731.5	192
ENSMUSG00000019230_Lhx9_GEA_37732.6	359
ENSMUSG00000019230_Lhx9_GEA_37733.7	630
ENSMUSG00000019230_Lhx9_GEA_37734.8	465
ENSMUSG00000019230_Lhx9_GEA_37735.9	451
ENSMUSG00000019230_Lhx9_GEA_37736.10	401
ENSMUSG00000019297_Nop9_GEA_199100.1	84
ENSMUSG00000019297_Nop9_GEA_199101.2	121
ENSMUSG00000019297_Nop9_GEA_199102.3	254
ENSMUSG00000019297_Nop9_GEA_199103.4	40
ENSMUSG00000019297_Nop9_GEA_199104.5	198
ENSMUSG00000019297_Nop9_GEA_199105.6	348
ENSMUSG00000019297_Nop9_GEA_199106.7	243
ENSMUSG00000019297_Nop9_GEA_199107.8	39
ENSMUSG00000019297_Nop9_GEA_199108.9	236
ENSMUSG00000019297_Nop9_GEA_199109.10	140
ENSMUSG00000019312_Grb7_TMMA_217463.8	31
ENSMUSG00000019826_Zbtb24_GEA_185750.1	258
ENSMUSG00000019826_Zbtb24_GEA_185751.2	283
ENSMUSG00000019826_Zbtb24_GEA_185752.3	247
ENSMUSG00000019826_Zbtb24_GEA_185753.4	610
ENSMUSG00000019826_Zbtb24_GEA_185754.5	284
ENSMUSG00000019826_Zbtb24_GEA_185755.6	417
ENSMUSG00000019826_Zbtb24_GEA_185756.7	412
ENSMUSG00000019826_Zbtb24_GEA_185757.8	726
ENSMUSG00000019826_Zbtb24_GEA_185758.9	666
ENSMUSG00000019826_Zbtb24_GEA_185759.10	274
ENSMUSG00000019852_D10Bwg1379e_TMMB_49703.1	9
ENSMUSG00000019897_Ccdc59_GEA_151664.1	69
ENSMUSG00000019897_Ccdc59_GEA_151665.2	163
ENSMUSG00000019897_Ccdc59_GEA_151666.3	135
ENSMUSG00000019897_Ccdc59_GEA_151667.4	250
ENSMUSG00000019897_Ccdc59_GEA_151668.5	157
ENSMUSG00000019897_Ccdc59_GEA_151669.6	274
ENSMUSG00000019897_Ccdc59_GEA_151670.7	91
ENSMUSG00000019897_Ccdc59_GEA_151671.8	54
ENSMUSG00000019897_Ccdc59_GEA_151672.9	111
ENSMUSG00000019897_Ccdc59_GEA_151673.10	102
ENSMUSG00000019900_Rfx6_GEA_86345.1	460
ENSMUSG00000019900_Rfx6_GEA_86346.2	302
ENSMUSG00000019900_Rfx6_GEA_86347.3	571
ENSMUSG00000019900_Rfx6_GEA_86348.4	219
ENSMUSG00000019900_Rfx6_GEA_86349.5	316
ENSMUSG00000019900_Rfx6_GEA_86350.6	157
ENSMUSG00000019900_Rfx6_GEA_86351.7	488
ENSMUSG00000019900_Rfx6_GEA_86352.8	474
ENSMUSG00000019900_Rfx6_GEA_86353.9	595
ENSMUSG00000019900_Rfx6_GEA_86354.10	510
ENSMUSG00000019933_2310015B20Rik_MU1A_2047.4	1
ENSMUSG00000020015_Cdk17_MU1A_130693.1	39
ENSMUSG00000020029_Nudt4_TMMB_122641.2	70
ENSMUSG00000020042_Btbd11_GEA_63731.1	236
ENSMUSG00000020042_Btbd11_GEA_63732.2	503
ENSMUSG00000020042_Btbd11_GEA_63733.3	360
ENSMUSG00000020042_Btbd11_GEA_63734.4	748
ENSMUSG00000020042_Btbd11_GEA_63735.5	180
ENSMUSG00000020042_Btbd11_GEA_63736.6	288
ENSMUSG00000020042_Btbd11_GEA_63737.7	218
ENSMUSG00000020042_Btbd11_GEA_63738.8	528
ENSMUSG00000020042_Btbd11_GEA_63739.9	580
ENSMUSG00000020042_Btbd11_GEA_63740.10	706
ENSMUSG00000020052_Ascl1_GEA_207742.1	221
ENSMUSG00000020052_Ascl1_GEA_207743.2	629
ENSMUSG00000020052_Ascl1_GEA_207744.3	369
ENSMUSG00000020052_Ascl1_GEA_207745.4	623
ENSMUSG00000020052_Ascl1_GEA_207746.5	428
ENSMUSG00000020052_Ascl1_GEA_207747.6	248
ENSMUSG00000020052_Ascl1_GEA_207748.7	430
ENSMUSG00000020052_Ascl1_GEA_207749.8	551
ENSMUSG00000020052_Ascl1_GEA_207750.9	642
ENSMUSG00000020052_Ascl1_GEA_207751.10	712
ENSMUSG00000020056_Ccdc53_TMMB_207773.2	8
ENSMUSG00000020056_Ccdc53_TMMB_207781.10	8
ENSMUSG00000020061_Mybpc1_TMMB_5486.1	4
ENSMUSG00000020069_Hnrnph3_GEA_5456.1	579
ENSMUSG00000020069_Hnrnph3_GEA_5457.2	509
ENSMUSG00000020069_Hnrnph3_GEA_5458.3	365
ENSMUSG00000020069_Hnrnph3_GEA_5459.4	406
ENSMUSG00000020069_Hnrnph3_GEA_5460.5	269
ENSMUSG00000020069_Hnrnph3_GEA_5461.6	425
ENSMUSG00000020069_Hnrnph3_GEA_5462.7	442
ENSMUSG00000020069_Hnrnph3_GEA_5463.8	581
ENSMUSG00000020069_Hnrnph3_GEA_5464.9	451
ENSMUSG00000020069_Hnrnph3_GEA_5465.10	435
ENSMUSG00000020076_Ddx50_GEA_148973.1	388
ENSMUSG00000020076_Ddx50_GEA_148974.2	441
ENSMUSG00000020076_Ddx50_GEA_148975.3	416
ENSMUSG00000020076_Ddx50_GEA_148976.4	168
ENSMUSG00000020076_Ddx50_GEA_148977.5	431
ENSMUSG00000020076_Ddx50_GEA_148978.6	270
ENSMUSG00000020076_Ddx50_GEA_148979.7	409
ENSMUSG00000020076_Ddx50_GEA_148980.8	269
ENSMUSG00000020076_Ddx50_GEA_148981.9	171
ENSMUSG00000020076_Ddx50_GEA_148982.10	244
ENSMUSG00000020086_H2afy2_GEA_174563.1	459
ENSMUSG00000020086_H2afy2_GEA_174564.2	294
ENSMUSG00000020086_H2afy2_GEA_174565.3	392
ENSMUSG00000020086_H2afy2_GEA_174566.4	645
ENSMUSG00000020086_H2afy2_GEA_174567.5	106
ENSMUSG00000020086_H2afy2_GEA_174568.6	484
ENSMUSG00000020086_H2afy2_GEA_174569.7	529
ENSMUSG00000020086_H2afy2_GEA_174570.8	443
ENSMUSG00000020086_H2afy2_GEA_174571.9	99
ENSMUSG00000020086_H2afy2_GEA_174572.10	182
ENSMUSG00000020091_Eif4ebp2_GEA_89913.1	450
ENSMUSG00000020091_Eif4ebp2_GEA_89914.2	290
ENSMUSG00000020091_Eif4ebp2_GEA_89915.3	509
ENSMUSG00000020091_Eif4ebp2_GEA_89916.4	31
ENSMUSG00000020091_Eif4ebp2_GEA_89917.5	368
ENSMUSG00000020091_Eif4ebp2_GEA_89918.6	336
ENSMUSG00000020091_Eif4ebp2_GEA_89919.7	184
ENSMUSG00000020091_Eif4ebp2_GEA_89920.8	264
ENSMUSG00000020091_Eif4ebp2_GEA_89921.9	569
ENSMUSG00000020091_Eif4ebp2_GEA_89922.10	835
ENSMUSG00000020171_Yeats4_GEA_154591.1	420
ENSMUSG00000020171_Yeats4_GEA_154592.2	80
ENSMUSG00000020171_Yeats4_GEA_154593.3	123
ENSMUSG00000020171_Yeats4_GEA_154594.4	125
ENSMUSG00000020171_Yeats4_GEA_154595.5	179
ENSMUSG00000020171_Yeats4_GEA_154596.6	277
ENSMUSG00000020171_Yeats4_GEA_154597.7	82
ENSMUSG00000020171_Yeats4_GEA_154598.8	241
ENSMUSG00000020171_Yeats4_GEA_154599.9	393
ENSMUSG00000020171_Yeats4_GEA_154600.10	216
ENSMUSG00000020228_Helb_GEA_100972.1	272
ENSMUSG00000020228_Helb_GEA_100973.2	609
ENSMUSG00000020228_Helb_GEA_100974.3	915
ENSMUSG00000020228_Helb_GEA_100975.4	118
ENSMUSG00000020228_Helb_GEA_100976.5	886
ENSMUSG00000020228_Helb_GEA_100977.6	558
ENSMUSG00000020228_Helb_GEA_100978.7	85
ENSMUSG00000020228_Helb_GEA_100979.8	435
ENSMUSG00000020228_Helb_GEA_100980.9	416
ENSMUSG00000020228_Helb_GEA_100981.10	464
ENSMUSG00000020273_Papolg_GEA_134485.1	122
ENSMUSG00000020273_Papolg_GEA_134486.2	257
ENSMUSG00000020273_Papolg_GEA_134487.3	97
ENSMUSG00000020273_Papolg_GEA_134488.4	221
ENSMUSG00000020273_Papolg_GEA_134489.5	273
ENSMUSG00000020273_Papolg_GEA_134490.6	402
ENSMUSG00000020273_Papolg_GEA_134491.7	207
ENSMUSG00000020273_Papolg_GEA_134492.8	601
ENSMUSG00000020273_Papolg_GEA_134493.9	179
ENSMUSG00000020273_Papolg_GEA_134494.10	447
ENSMUSG00000020300_Cpeb4_GEA_111930.1	407
ENSMUSG00000020300_Cpeb4_GEA_111931.2	699
ENSMUSG00000020300_Cpeb4_GEA_111932.3	675
ENSMUSG00000020300_Cpeb4_GEA_111933.4	756
ENSMUSG00000020300_Cpeb4_GEA_111934.5	933
ENSMUSG00000020300_Cpeb4_GEA_111935.6	317
ENSMUSG00000020300_Cpeb4_GEA_111936.7	673
ENSMUSG00000020300_Cpeb4_GEA_111937.8	393
ENSMUSG00000020300_Cpeb4_GEA_111938.9	804
ENSMUSG00000020300_Cpeb4_GEA_111939.10	620
ENSMUSG00000020327_Fgf22_GEA_61961.1	236
ENSMUSG00000020327_Fgf22_GEA_61962.2	375
ENSMUSG00000020327_Fgf22_GEA_61963.3	583
ENSMUSG00000020327_Fgf22_GEA_61964.4	250
ENSMUSG00000020327_Fgf22_GEA_61965.5	903
ENSMUSG00000020327_Fgf22_GEA_61966.6	501
ENSMUSG00000020327_Fgf22_GEA_61967.7	416
ENSMUSG00000020327_Fgf22_GEA_61968.8	458
ENSMUSG00000020327_Fgf22_GEA_61969.9	343
ENSMUSG00000020327_Fgf22_GEA_61970.10	457
ENSMUSG00000020334_Slc22a4_TMMA_137971.4	9
ENSMUSG00000020358_Hnrnpab_GEA_86365.1	474
ENSMUSG00000020358_Hnrnpab_GEA_86366.2	151
ENSMUSG00000020358_Hnrnpab_GEA_86367.3	142
ENSMUSG00000020358_Hnrnpab_GEA_86368.4	96
ENSMUSG00000020358_Hnrnpab_GEA_86369.5	151
ENSMUSG00000020358_Hnrnpab_GEA_86370.6	139
ENSMUSG00000020358_Hnrnpab_GEA_86371.7	209
ENSMUSG00000020358_Hnrnpab_GEA_86372.8	46
ENSMUSG00000020358_Hnrnpab_GEA_86373.9	165
ENSMUSG00000020358_Hnrnpab_GEA_86374.10	248
ENSMUSG00000020362_Cnot6_GEA_170856.1	614
ENSMUSG00000020362_Cnot6_GEA_170857.2	371
ENSMUSG00000020362_Cnot6_GEA_170858.3	319
ENSMUSG00000020362_Cnot6_GEA_170859.4	408
ENSMUSG00000020362_Cnot6_GEA_170860.5	421
ENSMUSG00000020362_Cnot6_GEA_170861.6	317
ENSMUSG00000020362_Cnot6_GEA_170862.7	231
ENSMUSG00000020362_Cnot6_GEA_170863.8	211
[truncated: 8,985 more rows]
