# Supplementary material for: Genome-scale CRISPR screening reveals that C3aR signaling is critical for rapid capture of fungi by macrophages
Source: PLoS Pathog. 2022 Sep 29;18(9):e1010237. doi: 10.1371/journal.ppat.1010237 (PMC9578593; doi:10.1371/journal.ppat.1010237)
Supplement: S1 Data — A ZIP archive of tables in CSV format giving counts for each sgRNA. File names indicate sub-library and experimental sample. (ZIP) [file ppat.1010237.s023.zip › DIR_MAIN/20190208_MPAB_Hc2_counts.csv]

0None_none_ACOCB_227963.5179	4
0None_none_ACOCB_227963.5202	2
0None_none_DTKPA_227963.6858	1
0None_none_DTKPA_227963.7108	14
0None_none_DTKPB_227963.7230	18
0None_none_DTKPB_227963.7338	4
0None_none_DTKPB_227963.7352	26
0None_none_GEA_227963.3698	14
0None_none_GEB_227963.3753	1
0None_none_GEB_227963.3755	1
0None_none_GEB_227963.3761	1
0None_none_GEB_227963.3767	1
0None_none_GEB_227963.3786	1
0None_none_GEB_227963.3800	4
0None_none_GEB_227963.3809	8
0None_none_GEB_227963.3811	1
0None_none_GEB_227963.3818	2
0None_none_GEB_227963.3843	1
0None_none_GEB_227963.3911	1
0None_none_GEB_227963.3920	1
0None_none_GEB_227963.3921	3
0None_none_GEB_227963.4015	1
0None_none_GEB_227963.4019	3
0None_none_GEB_227963.4048	2
0None_none_GEB_227963.4098	1
0None_none_GEB_227963.4121	1
0None_none_GEB_227963.4123	1
0None_none_MPA_227963.4126	401
0None_none_MPA_227963.4127	488
0None_none_MPA_227963.4128	416
0None_none_MPA_227963.4129	323
0None_none_MPA_227963.4130	495
0None_none_MPA_227963.4131	78
0None_none_MPA_227963.4132	624
0None_none_MPA_227963.4133	663
0None_none_MPA_227963.4134	582
0None_none_MPA_227963.4135	834
0None_none_MPA_227963.4136	627
0None_none_MPA_227963.4137	390
0None_none_MPA_227963.4138	377
0None_none_MPA_227963.4139	273
0None_none_MPA_227963.4140	287
0None_none_MPA_227963.4141	409
0None_none_MPA_227963.4142	558
0None_none_MPA_227963.4143	437
0None_none_MPA_227963.4144	493
0None_none_MPA_227963.4145	562
0None_none_MPA_227963.4146	605
0None_none_MPA_227963.4147	668
0None_none_MPA_227963.4148	411
0None_none_MPA_227963.4149	269
0None_none_MPA_227963.4150	215
0None_none_MPA_227963.4151	446
0None_none_MPA_227963.4152	556
0None_none_MPA_227963.4153	136
0None_none_MPA_227963.4154	614
0None_none_MPA_227963.4155	491
0None_none_MPA_227963.4156	685
0None_none_MPA_227963.4157	244
0None_none_MPA_227963.4158	400
0None_none_MPA_227963.4159	426
0None_none_MPA_227963.4160	581
0None_none_MPA_227963.4161	387
0None_none_MPA_227963.4162	578
0None_none_MPA_227963.4163	421
0None_none_MPA_227963.4164	330
0None_none_MPA_227963.4165	343
0None_none_MPA_227963.4166	447
0None_none_MPA_227963.4167	274
0None_none_MPA_227963.4168	261
0None_none_MPA_227963.4169	407
0None_none_MPA_227963.4170	329
0None_none_MPA_227963.4171	209
0None_none_MPA_227963.4172	762
0None_none_MPA_227963.4173	324
0None_none_MPA_227963.4174	948
0None_none_MPA_227963.4175	250
0None_none_MPA_227963.4176	285
0None_none_MPA_227963.4177	580
0None_none_MPA_227963.4178	558
0None_none_MPA_227963.4179	400
0None_none_MPA_227963.4180	426
0None_none_MPA_227963.4181	609
0None_none_MPA_227963.4182	497
0None_none_MPA_227963.4183	376
0None_none_MPA_227963.4184	488
0None_none_MPA_227963.4185	664
0None_none_MPA_227963.4186	414
0None_none_MPA_227963.4187	644
0None_none_MPA_227963.4188	257
0None_none_MPA_227963.4189	392
0None_none_MPA_227963.4190	548
0None_none_MPA_227963.4191	347
0None_none_MPA_227963.4192	505
0None_none_MPA_227963.4193	278
0None_none_MPA_227963.4194	512
0None_none_MPA_227963.4195	604
0None_none_MPA_227963.4196	173
0None_none_MPA_227963.4197	578
0None_none_MPA_227963.4198	438
0None_none_MPA_227963.4199	371
0None_none_MPA_227963.4200	246
0None_none_MPA_227963.4201	192
0None_none_MPA_227963.4202	476
0None_none_MPA_227963.4203	378
0None_none_MPA_227963.4204	367
0None_none_MPA_227963.4205	638
0None_none_MPA_227963.4206	539
0None_none_MPA_227963.4207	259
0None_none_MPA_227963.4208	370
0None_none_MPA_227963.4209	454
0None_none_MPA_227963.4210	235
0None_none_MPA_227963.4211	315
0None_none_MPA_227963.4212	458
0None_none_MPA_227963.4213	520
0None_none_MPA_227963.4214	251
0None_none_MPA_227963.4215	343
0None_none_MPA_227963.4216	352
0None_none_MPA_227963.4217	280
0None_none_MPA_227963.4218	844
0None_none_MPA_227963.4219	266
0None_none_MPA_227963.4220	144
0None_none_MPA_227963.4221	453
0None_none_MPA_227963.4222	70
0None_none_MPA_227963.4223	387
0None_none_MPA_227963.4224	369
0None_none_MPA_227963.4225	1043
0None_none_MPA_227963.4226	442
0None_none_MPA_227963.4227	365
0None_none_MPA_227963.4228	506
0None_none_MPA_227963.4229	638
0None_none_MPA_227963.4230	424
0None_none_MPA_227963.4231	382
0None_none_MPA_227963.4232	859
0None_none_MPA_227963.4233	507
0None_none_MPA_227963.4234	500
0None_none_MPA_227963.4235	630
0None_none_MPA_227963.4236	670
0None_none_MPA_227963.4237	298
0None_none_MPA_227963.4238	463
0None_none_MPA_227963.4239	460
0None_none_MPA_227963.4240	457
0None_none_MPA_227963.4241	310
0None_none_MPA_227963.4242	44
0None_none_MPA_227963.4243	304
0None_none_MPA_227963.4244	549
0None_none_MPA_227963.4245	231
0None_none_MPA_227963.4246	241
0None_none_MPA_227963.4247	342
0None_none_MPA_227963.4248	400
0None_none_MPA_227963.4249	414
0None_none_MPA_227963.4250	450
0None_none_MPA_227963.4251	243
0None_none_MPA_227963.4252	203
0None_none_MPA_227963.4253	281
0None_none_MPA_227963.4254	307
0None_none_MPA_227963.4255	320
0None_none_MPA_227963.4256	199
0None_none_MPA_227963.4257	177
0None_none_MPA_227963.4258	254
0None_none_MPA_227963.4259	316
0None_none_MPA_227963.4260	507
0None_none_MPA_227963.4261	979
0None_none_MPA_227963.4262	466
0None_none_MPA_227963.4263	463
0None_none_MPA_227963.4264	291
0None_none_MPA_227963.4265	157
0None_none_MPA_227963.4266	419
0None_none_MPA_227963.4267	428
0None_none_MPA_227963.4268	471
0None_none_MPA_227963.4269	203
0None_none_MPA_227963.4270	243
0None_none_MPA_227963.4271	324
0None_none_MPA_227963.4272	447
0None_none_MPA_227963.4273	395
0None_none_MPA_227963.4274	317
0None_none_MPA_227963.4275	361
0None_none_MPA_227963.4276	191
0None_none_MPA_227963.4277	660
0None_none_MPA_227963.4278	669
0None_none_MPA_227963.4279	548
0None_none_MPA_227963.4280	367
0None_none_MPA_227963.4281	1011
0None_none_MPA_227963.4282	625
0None_none_MPA_227963.4283	686
0None_none_MPA_227963.4284	416
0None_none_MPA_227963.4285	487
0None_none_MPA_227963.4286	655
0None_none_MPA_227963.4287	301
0None_none_MPA_227963.4288	140
0None_none_MPA_227963.4289	327
0None_none_MPA_227963.4290	289
0None_none_MPA_227963.4291	229
0None_none_MPA_227963.4292	307
0None_none_MPA_227963.4293	523
0None_none_MPA_227963.4294	430
0None_none_MPA_227963.4295	502
0None_none_MPA_227963.4296	464
0None_none_MPA_227963.4297	614
0None_none_MPA_227963.4298	560
0None_none_MPA_227963.4299	545
0None_none_MPA_227963.4300	402
0None_none_MPA_227963.4301	285
0None_none_MPA_227963.4302	220
0None_none_MPA_227963.4303	438
0None_none_MPA_227963.4304	427
0None_none_MPA_227963.4305	437
0None_none_MPA_227963.4306	686
0None_none_MPA_227963.4307	874
0None_none_MPA_227963.4308	381
0None_none_MPA_227963.4309	294
0None_none_MPA_227963.4310	361
0None_none_MPA_227963.4311	343
0None_none_MPA_227963.4312	306
0None_none_MPA_227963.4313	225
0None_none_MPA_227963.4314	668
0None_none_MPA_227963.4315	596
0None_none_MPA_227963.4316	557
0None_none_MPA_227963.4317	179
0None_none_MPA_227963.4318	917
0None_none_MPA_227963.4319	231
0None_none_MPA_227963.4320	590
0None_none_MPA_227963.4321	230
0None_none_MPA_227963.4322	321
0None_none_MPA_227963.4323	355
0None_none_MPA_227963.4324	428
0None_none_MPA_227963.4325	305
0None_none_MPA_227963.4326	313
0None_none_MPA_227963.4327	361
0None_none_MPA_227963.4328	352
0None_none_MPA_227963.4329	385
0None_none_MPA_227963.4330	716
0None_none_MPA_227963.4331	344
0None_none_MPA_227963.4332	549
0None_none_MPA_227963.4333	775
0None_none_MPA_227963.4334	815
0None_none_MPA_227963.4335	415
0None_none_MPA_227963.4336	596
0None_none_MPA_227963.4337	40
0None_none_MPA_227963.4338	293
0None_none_MPA_227963.4339	499
0None_none_MPA_227963.4340	418
0None_none_MPA_227963.4341	305
0None_none_MPA_227963.4342	484
0None_none_MPA_227963.4343	364
0None_none_MPA_227963.4344	480
0None_none_MPA_227963.4345	380
0None_none_MPA_227963.4346	209
0None_none_MPA_227963.4347	198
0None_none_MPA_227963.4348	361
0None_none_MPA_227963.4349	585
0None_none_MPA_227963.4350	604
0None_none_MPA_227963.4351	239
0None_none_MPA_227963.4352	482
0None_none_MPA_227963.4353	537
0None_none_MPA_227963.4354	126
0None_none_MPA_227963.4355	329
0None_none_MPA_227963.4356	511
0None_none_MPA_227963.4357	410
0None_none_MPA_227963.4358	165
0None_none_MPA_227963.4359	270
0None_none_MPA_227963.4360	517
0None_none_MPA_227963.4361	404
0None_none_MPA_227963.4362	484
0None_none_MPA_227963.4363	602
0None_none_MPA_227963.4364	575
0None_none_MPA_227963.4365	245
0None_none_MPA_227963.4366	461
0None_none_MPA_227963.4367	446
0None_none_MPA_227963.4368	720
0None_none_MPA_227963.4369	223
0None_none_MPA_227963.4370	440
0None_none_MPA_227963.4371	276
0None_none_MPA_227963.4372	567
0None_none_MPA_227963.4373	272
0None_none_MPA_227963.4374	295
0None_none_MPA_227963.4375	511
0None_none_MPA_227963.4376	182
0None_none_MPA_227963.4377	257
0None_none_MPA_227963.4378	605
0None_none_MPA_227963.4379	313
0None_none_MPA_227963.4380	212
0None_none_MPA_227963.4381	584
0None_none_MPA_227963.4382	165
0None_none_MPA_227963.4383	317
0None_none_MPA_227963.4384	462
0None_none_MPA_227963.4385	892
0None_none_MPA_227963.4386	461
0None_none_MPA_227963.4387	638
0None_none_MPA_227963.4388	349
0None_none_MPA_227963.4389	71
0None_none_MPA_227963.4390	600
0None_none_MPA_227963.4391	578
0None_none_MPA_227963.4392	224
0None_none_MPA_227963.4393	548
0None_none_MPA_227963.4394	353
0None_none_MPA_227963.4395	361
0None_none_MPA_227963.4396	752
0None_none_MPA_227963.4397	352
0None_none_MPA_227963.4398	897
0None_none_MPA_227963.4399	365
0None_none_MPA_227963.4400	130
0None_none_MPA_227963.4401	495
0None_none_MPA_227963.4402	207
0None_none_MPA_227963.4403	274
0None_none_MPA_227963.4404	497
0None_none_MPA_227963.4405	666
0None_none_MPA_227963.4406	474
0None_none_MPA_227963.4407	304
0None_none_MPA_227963.4408	473
0None_none_MPA_227963.4409	207
0None_none_MPA_227963.4410	301
0None_none_MPA_227963.4411	682
0None_none_MPA_227963.4412	441
0None_none_MPA_227963.4413	161
0None_none_MPA_227963.4414	301
0None_none_MPA_227963.4415	268
0None_none_MPA_227963.4416	498
0None_none_MPA_227963.4417	633
0None_none_MPA_227963.4418	410
0None_none_MPA_227963.4419	250
0None_none_MPA_227963.4420	457
0None_none_MPA_227963.4421	337
0None_none_MPA_227963.4422	567
0None_none_MPA_227963.4423	314
0None_none_MPA_227963.4424	384
0None_none_MPA_227963.4425	537
0None_none_MPA_227963.4426	356
0None_none_MPA_227963.4427	639
0None_none_MPA_227963.4428	650
0None_none_MPA_227963.4429	399
0None_none_MPA_227963.4430	502
0None_none_MPA_227963.4431	286
0None_none_MPA_227963.4432	322
0None_none_MPA_227963.4433	307
0None_none_MPA_227963.4434	634
0None_none_MPA_227963.4435	237
0None_none_MPA_227963.4436	551
0None_none_MPA_227963.4437	209
0None_none_MPA_227963.4438	450
0None_none_MPA_227963.4439	298
0None_none_MPA_227963.4440	530
0None_none_MPA_227963.4441	246
0None_none_MPA_227963.4442	400
0None_none_MPA_227963.4443	741
0None_none_MPA_227963.4444	231
0None_none_MPA_227963.4445	534
0None_none_MPA_227963.4446	483
0None_none_MPA_227963.4447	435
0None_none_MPA_227963.4448	320
0None_none_MPA_227963.4449	539
0None_none_MPA_227963.4450	489
0None_none_MPA_227963.4451	312
0None_none_MPA_227963.4452	301
0None_none_MPA_227963.4453	574
0None_none_MPA_227963.4454	195
0None_none_MPA_227963.4455	284
0None_none_MPA_227963.4456	601
0None_none_MPA_227963.4457	304
0None_none_MPA_227963.4458	74
0None_none_MPA_227963.4459	436
0None_none_MPA_227963.4460	526
0None_none_MPA_227963.4461	332
0None_none_MPA_227963.4462	336
0None_none_MPA_227963.4463	731
0None_none_MPA_227963.4464	519
0None_none_MPA_227963.4465	497
0None_none_MPA_227963.4466	153
0None_none_MPA_227963.4467	297
0None_none_MPA_227963.4468	458
0None_none_MPA_227963.4469	311
0None_none_MPA_227963.4470	569
0None_none_MPA_227963.4471	256
0None_none_MPA_227963.4472	428
0None_none_MPA_227963.4473	383
0None_none_MPA_227963.4474	380
0None_none_MPA_227963.4475	522
0None_none_MPA_227963.4476	342
0None_none_MPA_227963.4477	327
0None_none_MPA_227963.4478	188
0None_none_MPA_227963.4479	166
0None_none_MPA_227963.4480	324
0None_none_MPA_227963.4481	237
0None_none_MPA_227963.4482	548
0None_none_MPA_227963.4483	543
0None_none_MPA_227963.4484	109
0None_none_MPA_227963.4485	299
0None_none_MPA_227963.4486	417
0None_none_MPA_227963.4487	57
0None_none_MPA_227963.4488	411
0None_none_MPA_227963.4489	106
0None_none_MPA_227963.4490	263
0None_none_MPA_227963.4491	520
0None_none_MPA_227963.4492	113
0None_none_MPA_227963.4493	145
0None_none_MPA_227963.4494	584
0None_none_MPA_227963.4495	635
0None_none_MPA_227963.4496	551
0None_none_MPA_227963.4497	644
0None_none_MPA_227963.4498	300
0None_none_MPA_227963.4499	297
0None_none_MPA_227963.4500	251
0None_none_MPB_227963.5626	637
0None_none_MPB_227963.5627	449
0None_none_MPB_227963.5628	412
0None_none_MPB_227963.5629	696
0None_none_MPB_227963.5630	431
0None_none_MPB_227963.5631	509
0None_none_MPB_227963.5632	355
0None_none_MPB_227963.5633	281
0None_none_MPB_227963.5634	459
0None_none_MPB_227963.5635	314
0None_none_MPB_227963.5636	269
0None_none_MPB_227963.5637	359
0None_none_MPB_227963.5638	710
0None_none_MPB_227963.5639	481
0None_none_MPB_227963.5640	439
0None_none_MPB_227963.5641	658
0None_none_MPB_227963.5642	463
0None_none_MPB_227963.5643	332
0None_none_MPB_227963.5644	394
0None_none_MPB_227963.5645	343
0None_none_MPB_227963.5646	113
0None_none_MPB_227963.5647	203
0None_none_MPB_227963.5648	516
0None_none_MPB_227963.5649	313
0None_none_MPB_227963.5650	279
0None_none_MPB_227963.5651	459
0None_none_MPB_227963.5652	422
0None_none_MPB_227963.5653	504
0None_none_MPB_227963.5654	246
0None_none_MPB_227963.5655	414
0None_none_MPB_227963.5656	480
0None_none_MPB_227963.5657	577
0None_none_MPB_227963.5658	535
0None_none_MPB_227963.5659	168
0None_none_MPB_227963.5660	206
0None_none_MPB_227963.5661	920
0None_none_MPB_227963.5662	522
0None_none_MPB_227963.5663	631
0None_none_MPB_227963.5664	624
0None_none_MPB_227963.5665	407
0None_none_MPB_227963.5666	382
0None_none_MPB_227963.5667	439
0None_none_MPB_227963.5668	775
0None_none_MPB_227963.5669	307
0None_none_MPB_227963.5670	579
0None_none_MPB_227963.5671	627
0None_none_MPB_227963.5672	260
0None_none_MPB_227963.5673	572
0None_none_MPB_227963.5674	546
0None_none_MPB_227963.5675	616
0None_none_MPB_227963.5676	208
0None_none_MPB_227963.5677	351
0None_none_MPB_227963.5678	230
0None_none_MPB_227963.5679	601
0None_none_MPB_227963.5680	477
0None_none_MPB_227963.5681	353
0None_none_MPB_227963.5682	702
0None_none_MPB_227963.5683	736
0None_none_MPB_227963.5684	340
0None_none_MPB_227963.5685	485
0None_none_MPB_227963.5686	221
0None_none_MPB_227963.5687	517
0None_none_MPB_227963.5688	452
0None_none_MPB_227963.5689	293
0None_none_MPB_227963.5690	686
0None_none_MPB_227963.5691	324
0None_none_MPB_227963.5692	439
0None_none_MPB_227963.5693	196
0None_none_MPB_227963.5694	392
0None_none_MPB_227963.5695	246
0None_none_MPB_227963.5696	455
0None_none_MPB_227963.5697	428
0None_none_MPB_227963.5698	391
0None_none_MPB_227963.5699	651
0None_none_MPB_227963.5700	330
0None_none_MPB_227963.5701	431
0None_none_MPB_227963.5702	719
0None_none_MPB_227963.5703	129
0None_none_MPB_227963.5704	427
0None_none_MPB_227963.5705	428
0None_none_MPB_227963.5706	450
0None_none_MPB_227963.5707	436
0None_none_MPB_227963.5708	471
0None_none_MPB_227963.5709	422
0None_none_MPB_227963.5710	354
0None_none_MPB_227963.5711	265
0None_none_MPB_227963.5712	422
0None_none_MPB_227963.5713	193
0None_none_MPB_227963.5714	429
0None_none_MPB_227963.5715	394
0None_none_MPB_227963.5716	566
0None_none_MPB_227963.5717	251
0None_none_MPB_227963.5718	381
0None_none_MPB_227963.5719	166
0None_none_MPB_227963.5720	499
0None_none_MPB_227963.5721	509
0None_none_MPB_227963.5722	636
0None_none_MPB_227963.5723	491
0None_none_MPB_227963.5724	392
0None_none_MPB_227963.5725	387
0None_none_MPB_227963.5726	299
0None_none_MPB_227963.5727	448
0None_none_MPB_227963.5728	354
0None_none_MPB_227963.5729	511
0None_none_MPB_227963.5730	311
0None_none_MPB_227963.5731	555
0None_none_MPB_227963.5732	215
0None_none_MPB_227963.5733	373
0None_none_MPB_227963.5734	573
0None_none_MPB_227963.5735	673
0None_none_MPB_227963.5736	626
0None_none_MPB_227963.5737	376
0None_none_MPB_227963.5738	366
0None_none_MPB_227963.5739	362
0None_none_MPB_227963.5740	288
0None_none_MPB_227963.5741	488
0None_none_MPB_227963.5742	405
0None_none_MPB_227963.5743	321
0None_none_MPB_227963.5744	368
0None_none_MPB_227963.5745	314
0None_none_MPB_227963.5746	637
0None_none_MPB_227963.5747	571
0None_none_MPB_227963.5748	350
0None_none_MPB_227963.5749	310
0None_none_MPB_227963.5750	393
0None_none_MPB_227963.5751	518
0None_none_MPB_227963.5752	748
0None_none_MPB_227963.5753	467
0None_none_MPB_227963.5754	611
0None_none_MPB_227963.5755	292
0None_none_MPB_227963.5756	1027
0None_none_MPB_227963.5757	572
0None_none_MPB_227963.5758	571
0None_none_MPB_227963.5759	281
0None_none_MPB_227963.5760	778
0None_none_MPB_227963.5761	275
0None_none_MPB_227963.5762	906
0None_none_MPB_227963.5763	720
0None_none_MPB_227963.5764	614
0None_none_MPB_227963.5765	284
0None_none_MPB_227963.5766	608
0None_none_MPB_227963.5767	414
0None_none_MPB_227963.5768	548
0None_none_MPB_227963.5769	786
0None_none_MPB_227963.5770	447
0None_none_MPB_227963.5771	700
0None_none_MPB_227963.5772	570
0None_none_MPB_227963.5773	324
0None_none_MPB_227963.5774	491
0None_none_MPB_227963.5775	551
0None_none_MPB_227963.5776	380
0None_none_MPB_227963.5777	471
0None_none_MPB_227963.5778	616
0None_none_MPB_227963.5779	414
0None_none_MPB_227963.5780	270
0None_none_MPB_227963.5781	150
0None_none_MPB_227963.5782	550
0None_none_MPB_227963.5783	543
0None_none_MPB_227963.5784	461
0None_none_MPB_227963.5785	219
0None_none_MPB_227963.5786	447
0None_none_MPB_227963.5787	277
0None_none_MPB_227963.5788	607
0None_none_MPB_227963.5789	420
0None_none_MPB_227963.5790	301
0None_none_MPB_227963.5791	312
0None_none_MPB_227963.5792	578
0None_none_MPB_227963.5793	540
0None_none_MPB_227963.5794	469
0None_none_MPB_227963.5795	616
0None_none_MPB_227963.5796	198
0None_none_MPB_227963.5797	289
0None_none_MPB_227963.5798	280
0None_none_MPB_227963.5799	576
0None_none_MPB_227963.5800	266
0None_none_MPB_227963.5801	800
0None_none_MPB_227963.5802	203
0None_none_MPB_227963.5803	545
0None_none_MPB_227963.5804	509
0None_none_MPB_227963.5805	325
0None_none_MPB_227963.5806	576
0None_none_MPB_227963.5807	613
0None_none_MPB_227963.5808	395
0None_none_MPB_227963.5809	481
0None_none_MPB_227963.5810	339
0None_none_MPB_227963.5811	469
0None_none_MPB_227963.5812	565
0None_none_MPB_227963.5813	529
0None_none_MPB_227963.5814	511
0None_none_MPB_227963.5815	696
0None_none_MPB_227963.5816	543
0None_none_MPB_227963.5817	525
0None_none_MPB_227963.5818	879
0None_none_MPB_227963.5819	427
0None_none_MPB_227963.5820	484
0None_none_MPB_227963.5821	596
0None_none_MPB_227963.5822	390
0None_none_MPB_227963.5823	215
0None_none_MPB_227963.5824	560
0None_none_MPB_227963.5825	212
0None_none_MPB_227963.5826	420
0None_none_MPB_227963.5827	225
0None_none_MPB_227963.5828	309
0None_none_MPB_227963.5829	324
0None_none_MPB_227963.5830	438
0None_none_MPB_227963.5831	486
0None_none_MPB_227963.5832	281
0None_none_MPB_227963.5833	462
0None_none_MPB_227963.5834	541
0None_none_MPB_227963.5835	594
0None_none_MPB_227963.5836	283
0None_none_MPB_227963.5837	528
0None_none_MPB_227963.5838	370
0None_none_MPB_227963.5839	494
0None_none_MPB_227963.5840	279
0None_none_MPB_227963.5841	509
0None_none_MPB_227963.5842	475
0None_none_MPB_227963.5843	373
0None_none_MPB_227963.5844	667
0None_none_MPB_227963.5845	813
0None_none_MPB_227963.5846	376
0None_none_MPB_227963.5847	581
0None_none_MPB_227963.5848	460
0None_none_MPB_227963.5849	533
0None_none_MPB_227963.5850	551
0None_none_MPB_227963.5851	813
0None_none_MPB_227963.5852	559
0None_none_MPB_227963.5853	337
0None_none_MPB_227963.5854	473
0None_none_MPB_227963.5855	332
0None_none_MPB_227963.5856	413
0None_none_MPB_227963.5857	538
0None_none_MPB_227963.5858	390
0None_none_MPB_227963.5859	533
0None_none_MPB_227963.5860	472
0None_none_MPB_227963.5861	454
0None_none_MPB_227963.5862	299
0None_none_MPB_227963.5863	178
0None_none_MPB_227963.5864	712
0None_none_MPB_227963.5865	533
0None_none_MPB_227963.5866	447
0None_none_MPB_227963.5867	384
0None_none_MPB_227963.5868	414
0None_none_MPB_227963.5869	488
0None_none_MPB_227963.5870	377
0None_none_MPB_227963.5871	494
0None_none_MPB_227963.5872	560
0None_none_MPB_227963.5873	560
0None_none_MPB_227963.5874	374
0None_none_MPB_227963.5875	155
0None_none_MPB_227963.5876	732
0None_none_MPB_227963.5877	333
0None_none_MPB_227963.5878	519
0None_none_MPB_227963.5879	470
0None_none_MPB_227963.5880	232
0None_none_MPB_227963.5881	521
0None_none_MPB_227963.5882	456
0None_none_MPB_227963.5883	506
0None_none_MPB_227963.5884	330
0None_none_MPB_227963.5885	341
0None_none_MPB_227963.5886	239
0None_none_MPB_227963.5887	364
0None_none_MPB_227963.5888	311
0None_none_MPB_227963.5889	386
0None_none_MPB_227963.5890	417
0None_none_MPB_227963.5891	572
0None_none_MPB_227963.5892	397
0None_none_MPB_227963.5893	524
0None_none_MPB_227963.5894	315
0None_none_MPB_227963.5895	220
0None_none_MPB_227963.5896	221
0None_none_MPB_227963.5897	175
0None_none_MPB_227963.5898	660
0None_none_MPB_227963.5899	604
0None_none_MPB_227963.5900	307
0None_none_MPB_227963.5901	317
0None_none_MPB_227963.5902	322
0None_none_MPB_227963.5903	696
0None_none_MPB_227963.5904	391
0None_none_MPB_227963.5905	387
0None_none_MPB_227963.5906	335
0None_none_MPB_227963.5907	347
0None_none_MPB_227963.5908	539
0None_none_MPB_227963.5909	386
0None_none_MPB_227963.5910	355
0None_none_MPB_227963.5911	199
0None_none_MPB_227963.5912	475
0None_none_MPB_227963.5913	234
0None_none_MPB_227963.5914	449
0None_none_MPB_227963.5915	509
0None_none_MPB_227963.5916	293
0None_none_MPB_227963.5917	442
0None_none_MPB_227963.5918	509
0None_none_MPB_227963.5919	493
0None_none_MPB_227963.5920	626
0None_none_MPB_227963.5921	340
0None_none_MPB_227963.5922	360
0None_none_MPB_227963.5923	879
0None_none_MPB_227963.5924	279
0None_none_MPB_227963.5925	191
0None_none_MPB_227963.5926	441
0None_none_MPB_227963.5927	491
0None_none_MPB_227963.5928	381
0None_none_MPB_227963.5929	613
0None_none_MPB_227963.5930	376
0None_none_MPB_227963.5931	397
0None_none_MPB_227963.5932	370
0None_none_MPB_227963.5933	374
0None_none_MPB_227963.5934	501
0None_none_MPB_227963.5935	443
0None_none_MPB_227963.5936	435
0None_none_MPB_227963.5937	487
0None_none_MPB_227963.5938	329
0None_none_MPB_227963.5939	374
0None_none_MPB_227963.5940	304
0None_none_MPB_227963.5941	426
0None_none_MPB_227963.5942	741
0None_none_MPB_227963.5943	428
0None_none_MPB_227963.5944	681
0None_none_MPB_227963.5945	530
0None_none_MPB_227963.5946	264
0None_none_MPB_227963.5947	107
0None_none_MPB_227963.5948	431
0None_none_MPB_227963.5949	346
0None_none_MPB_227963.5950	446
0None_none_MPB_227963.5951	139
0None_none_MPB_227963.5952	333
0None_none_MPB_227963.5953	343
0None_none_MPB_227963.5954	274
0None_none_MPB_227963.5955	328
0None_none_MPB_227963.5956	644
0None_none_MPB_227963.5957	735
0None_none_MPB_227963.5958	586
0None_none_MPB_227963.5959	292
0None_none_MPB_227963.5960	176
0None_none_MPB_227963.5961	628
0None_none_MPB_227963.5962	516
0None_none_MPB_227963.5963	417
0None_none_MPB_227963.5964	633
0None_none_MPB_227963.5965	353
0None_none_MPB_227963.5966	202
0None_none_MPB_227963.5967	611
0None_none_MPB_227963.5968	363
0None_none_MPB_227963.5969	294
0None_none_MPB_227963.5970	579
0None_none_MPB_227963.5971	480
0None_none_MPB_227963.5972	545
0None_none_MPB_227963.5973	333
0None_none_MPB_227963.5974	277
0None_none_MPB_227963.5975	189
0None_none_MPB_227963.5976	560
0None_none_MPB_227963.5977	121
0None_none_MPB_227963.5978	546
0None_none_MPB_227963.5979	472
0None_none_MPB_227963.5980	1583
0None_none_MPB_227963.5981	686
0None_none_MPB_227963.5982	558
0None_none_MPB_227963.5983	556
0None_none_MPB_227963.5984	488
0None_none_MPB_227963.5985	836
0None_none_MPB_227963.5986	511
0None_none_MPB_227963.5987	680
0None_none_MPB_227963.5988	355
0None_none_MPB_227963.5989	327
0None_none_MPB_227963.5990	242
0None_none_MPB_227963.5991	308
0None_none_MPB_227963.5992	753
0None_none_MPB_227963.5993	370
0None_none_MPB_227963.5994	626
0None_none_MPB_227963.5995	561
0None_none_MPB_227963.5996	413
0None_none_MPB_227963.5997	437
0None_none_MPB_227963.5998	504
0None_none_MPB_227963.5999	800
0None_none_MPB_227963.6000	366
0None_none_MU1B_227963.866	21
0None_none_SPA_227963.5309	48
0None_none_SPA_227963.5394	6
0None_none_SPA_227963.5422	14
0None_none_SPA_227963.5456	5
0None_none_SPA_227963.5524	9
0None_none_SPA_227963.5529	5
0None_none_SPA_227963.5537	2
0None_none_SPA_227963.5597	47
0None_none_SPA_227963.5598	5
0None_none_SPB_227963.6072	21
0None_none_SPB_227963.6225	9
0None_none_TMMA_227963.2741	4
0None_none_TMMB_227963.3195	14
0None_none_U1A_227963.6505	5
0None_none_U1B_227963.429	11
0None_none_U1B_227963.658	2
0None_none_U2A_227963.1539	7
0None_none_U2A_227963.1540	1
0None_none_U2A_227963.1643	1
0None_none_U2A_227963.1700	1
0None_none_U2A_227963.1766	1
0None_none_U2B_227963.1127	5
0None_none_U2B_227963.1167	1
0None_none_U2B_227963.1196	1
0None_none_U2B_227963.1399	1
0None_none_U2B_227963.1431	3
0Safe_safe_ACOCA_227963.4666	487
0Safe_safe_ACOCB_227963.5174	5
0Safe_safe_ACOCB_227963.5182	3
0Safe_safe_ACOCB_227963.5212	283
0Safe_safe_DTKPA_227963.6774	384
0Safe_safe_DTKPA_227963.6916	421
0Safe_safe_DTKPA_227963.6992	576
0Safe_safe_DTKPA_227963.7001	428
0Safe_safe_DTKPA_227963.7021	16
0Safe_safe_DTKPB_227963.7139	5
0Safe_safe_DTKPB_227963.7178	4
0Safe_safe_DTKPB_227963.7226	27
0Safe_safe_GEA_227963.3499	9
0Safe_safe_GEA_227963.3556	521
0Safe_safe_GEA_227963.3624	11
0Safe_safe_GEA_227963.3636	1
0Safe_safe_GEA_227963.3681	560
0Safe_safe_GEA_227963.3747	1
0Safe_safe_GEB_227963.3758	1
0Safe_safe_GEB_227963.3772	250
0Safe_safe_GEB_227963.3821	1
0Safe_safe_GEB_227963.3822	1
0Safe_safe_GEB_227963.3850	462
0Safe_safe_GEB_227963.3878	1
0Safe_safe_GEB_227963.3899	3
0Safe_safe_GEB_227963.3982	1
0Safe_safe_GEB_227963.3997	1
0Safe_safe_GEB_227963.4036	3
0Safe_safe_GEB_227963.4042	1
0Safe_safe_GEB_227963.4062	1
0Safe_safe_GEB_227963.4078	1
0Safe_safe_GEB_227963.4080	25
0Safe_safe_GEB_227963.4100	1
0Safe_safe_MPA_227963.4126	459
0Safe_safe_MPA_227963.4127	333
0Safe_safe_MPA_227963.4128	295
0Safe_safe_MPA_227963.4129	320
0Safe_safe_MPA_227963.4130	519
0Safe_safe_MPA_227963.4131	519
0Safe_safe_MPA_227963.4132	388
0Safe_safe_MPA_227963.4133	348
0Safe_safe_MPA_227963.4134	829
0Safe_safe_MPA_227963.4135	379
0Safe_safe_MPA_227963.4136	464
0Safe_safe_MPA_227963.4137	468
0Safe_safe_MPA_227963.4138	556
0Safe_safe_MPA_227963.4139	693
0Safe_safe_MPA_227963.4140	205
0Safe_safe_MPA_227963.4141	101
0Safe_safe_MPA_227963.4142	489
0Safe_safe_MPA_227963.4143	487
0Safe_safe_MPA_227963.4144	462
0Safe_safe_MPA_227963.4145	414
0Safe_safe_MPA_227963.4146	453
0Safe_safe_MPA_227963.4147	324
0Safe_safe_MPA_227963.4148	315
0Safe_safe_MPA_227963.4149	273
0Safe_safe_MPA_227963.4150	408
0Safe_safe_MPA_227963.4151	366
0Safe_safe_MPA_227963.4152	217
0Safe_safe_MPA_227963.4153	496
0Safe_safe_MPA_227963.4154	32
0Safe_safe_MPA_227963.4155	317
0Safe_safe_MPA_227963.4156	252
0Safe_safe_MPA_227963.4157	523
0Safe_safe_MPA_227963.4158	272
0Safe_safe_MPA_227963.4159	426
0Safe_safe_MPA_227963.4160	301
0Safe_safe_MPA_227963.4161	606
0Safe_safe_MPA_227963.4162	581
0Safe_safe_MPA_227963.4163	459
0Safe_safe_MPA_227963.4164	125
0Safe_safe_MPA_227963.4165	576
0Safe_safe_MPA_227963.4166	241
0Safe_safe_MPA_227963.4167	271
0Safe_safe_MPA_227963.4168	459
0Safe_safe_MPA_227963.4169	146
0Safe_safe_MPA_227963.4170	259
0Safe_safe_MPA_227963.4171	153
0Safe_safe_MPA_227963.4172	501
0Safe_safe_MPA_227963.4173	450
0Safe_safe_MPA_227963.4174	279
0Safe_safe_MPA_227963.4175	253
0Safe_safe_MPA_227963.4176	494
0Safe_safe_MPA_227963.4177	221
0Safe_safe_MPA_227963.4178	301
0Safe_safe_MPA_227963.4179	176
0Safe_safe_MPA_227963.4180	210
0Safe_safe_MPA_227963.4181	230
0Safe_safe_MPA_227963.4182	426
0Safe_safe_MPA_227963.4183	414
0Safe_safe_MPA_227963.4184	623
0Safe_safe_MPA_227963.4185	278
0Safe_safe_MPA_227963.4186	249
0Safe_safe_MPA_227963.4187	202
0Safe_safe_MPA_227963.4188	424
0Safe_safe_MPA_227963.4189	450
0Safe_safe_MPA_227963.4190	558
0Safe_safe_MPA_227963.4191	510
0Safe_safe_MPA_227963.4192	575
0Safe_safe_MPA_227963.4193	430
0Safe_safe_MPA_227963.4194	459
0Safe_safe_MPA_227963.4195	606
0Safe_safe_MPA_227963.4196	633
0Safe_safe_MPA_227963.4197	458
0Safe_safe_MPA_227963.4198	292
0Safe_safe_MPA_227963.4199	365
0Safe_safe_MPA_227963.4200	167
0Safe_safe_MPA_227963.4201	347
0Safe_safe_MPA_227963.4202	475
0Safe_safe_MPA_227963.4203	192
0Safe_safe_MPA_227963.4204	507
0Safe_safe_MPA_227963.4205	558
0Safe_safe_MPA_227963.4206	245
0Safe_safe_MPA_227963.4207	402
0Safe_safe_MPA_227963.4208	306
0Safe_safe_MPA_227963.4209	288
0Safe_safe_MPA_227963.4210	978
0Safe_safe_MPA_227963.4211	2
0Safe_safe_MPA_227963.4212	483
0Safe_safe_MPA_227963.4213	194
0Safe_safe_MPA_227963.4214	235
0Safe_safe_MPA_227963.4215	717
0Safe_safe_MPA_227963.4216	325
0Safe_safe_MPA_227963.4217	656
0Safe_safe_MPA_227963.4218	504
0Safe_safe_MPA_227963.4219	700
0Safe_safe_MPA_227963.4220	568
0Safe_safe_MPA_227963.4221	523
0Safe_safe_MPA_227963.4222	364
0Safe_safe_MPA_227963.4223	194
0Safe_safe_MPA_227963.4224	611
0Safe_safe_MPA_227963.4225	326
0Safe_safe_MPA_227963.4226	486
0Safe_safe_MPA_227963.4227	482
0Safe_safe_MPA_227963.4228	581
0Safe_safe_MPA_227963.4229	314
0Safe_safe_MPA_227963.4230	355
0Safe_safe_MPA_227963.4231	426
0Safe_safe_MPA_227963.4232	393
0Safe_safe_MPA_227963.4233	589
0Safe_safe_MPA_227963.4234	685
0Safe_safe_MPA_227963.4235	327
0Safe_safe_MPA_227963.4236	442
0Safe_safe_MPA_227963.4237	594
0Safe_safe_MPA_227963.4238	250
0Safe_safe_MPA_227963.4239	281
0Safe_safe_MPA_227963.4240	200
0Safe_safe_MPA_227963.4241	323
0Safe_safe_MPA_227963.4242	605
0Safe_safe_MPA_227963.4243	646
0Safe_safe_MPA_227963.4244	673
0Safe_safe_MPA_227963.4245	402
0Safe_safe_MPA_227963.4246	385
0Safe_safe_MPA_227963.4247	529
0Safe_safe_MPA_227963.4248	385
0Safe_safe_MPA_227963.4249	654
0Safe_safe_MPA_227963.4250	264
0Safe_safe_MPA_227963.4251	260
0Safe_safe_MPA_227963.4252	228
0Safe_safe_MPA_227963.4253	236
0Safe_safe_MPA_227963.4254	239
0Safe_safe_MPA_227963.4255	212
0Safe_safe_MPA_227963.4256	132
0Safe_safe_MPA_227963.4257	458
0Safe_safe_MPA_227963.4258	188
0Safe_safe_MPA_227963.4259	502
0Safe_safe_MPA_227963.4260	605
0Safe_safe_MPA_227963.4261	834
0Safe_safe_MPA_227963.4262	431
0Safe_safe_MPA_227963.4263	390
0Safe_safe_MPA_227963.4264	241
0Safe_safe_MPA_227963.4265	586
0Safe_safe_MPA_227963.4266	572
0Safe_safe_MPA_227963.4267	349
0Safe_safe_MPA_227963.4268	283
0Safe_safe_MPA_227963.4269	183
0Safe_safe_MPA_227963.4270	461
0Safe_safe_MPA_227963.4271	552
0Safe_safe_MPA_227963.4272	290
0Safe_safe_MPA_227963.4273	1111
0Safe_safe_MPA_227963.4274	310
0Safe_safe_MPA_227963.4275	285
0Safe_safe_MPA_227963.4276	618
0Safe_safe_MPA_227963.4277	301
0Safe_safe_MPA_227963.4278	429
0Safe_safe_MPA_227963.4279	599
0Safe_safe_MPA_227963.4280	411
0Safe_safe_MPA_227963.4281	361
0Safe_safe_MPA_227963.4282	65
0Safe_safe_MPA_227963.4283	161
0Safe_safe_MPA_227963.4284	708
0Safe_safe_MPA_227963.4285	147
0Safe_safe_MPA_227963.4286	432
0Safe_safe_MPA_227963.4287	253
0Safe_safe_MPA_227963.4288	115
0Safe_safe_MPA_227963.4289	432
0Safe_safe_MPA_227963.4290	435
0Safe_safe_MPA_227963.4291	433
0Safe_safe_MPA_227963.4292	454
0Safe_safe_MPA_227963.4293	307
0Safe_safe_MPA_227963.4294	406
0Safe_safe_MPA_227963.4295	215
0Safe_safe_MPA_227963.4296	304
0Safe_safe_MPA_227963.4297	362
0Safe_safe_MPA_227963.4298	421
0Safe_safe_MPA_227963.4299	584
0Safe_safe_MPA_227963.4300	218
0Safe_safe_MPA_227963.4301	362
0Safe_safe_MPA_227963.4302	415
0Safe_safe_MPA_227963.4303	281
0Safe_safe_MPA_227963.4304	248
0Safe_safe_MPA_227963.4305	430
0Safe_safe_MPA_227963.4306	780
0Safe_safe_MPA_227963.4307	527
0Safe_safe_MPA_227963.4308	240
0Safe_safe_MPA_227963.4309	202
0Safe_safe_MPA_227963.4310	461
0Safe_safe_MPA_227963.4311	444
0Safe_safe_MPA_227963.4312	366
0Safe_safe_MPA_227963.4313	221
0Safe_safe_MPA_227963.4314	577
0Safe_safe_MPA_227963.4315	299
0Safe_safe_MPA_227963.4316	449
0Safe_safe_MPA_227963.4317	679
0Safe_safe_MPA_227963.4318	560
0Safe_safe_MPA_227963.4319	465
0Safe_safe_MPA_227963.4320	262
0Safe_safe_MPA_227963.4321	184
0Safe_safe_MPA_227963.4322	427
0Safe_safe_MPA_227963.4323	317
0Safe_safe_MPA_227963.4324	612
0Safe_safe_MPA_227963.4325	301
0Safe_safe_MPA_227963.4326	533
0Safe_safe_MPA_227963.4327	771
0Safe_safe_MPA_227963.4328	302
0Safe_safe_MPA_227963.4329	140
0Safe_safe_MPA_227963.4330	229
0Safe_safe_MPA_227963.4331	448
0Safe_safe_MPA_227963.4332	233
0Safe_safe_MPA_227963.4333	536
0Safe_safe_MPA_227963.4334	9
0Safe_safe_MPA_227963.4335	237
0Safe_safe_MPA_227963.4336	413
0Safe_safe_MPA_227963.4337	519
0Safe_safe_MPA_227963.4338	199
0Safe_safe_MPA_227963.4339	209
0Safe_safe_MPA_227963.4340	301
0Safe_safe_MPA_227963.4341	261
0Safe_safe_MPA_227963.4342	436
0Safe_safe_MPA_227963.4343	583
0Safe_safe_MPA_227963.4344	406
0Safe_safe_MPA_227963.4345	701
0Safe_safe_MPA_227963.4346	243
0Safe_safe_MPA_227963.4347	119
0Safe_safe_MPA_227963.4348	327
0Safe_safe_MPA_227963.4349	421
0Safe_safe_MPA_227963.4350	356
0Safe_safe_MPA_227963.4351	312
0Safe_safe_MPA_227963.4352	450
0Safe_safe_MPA_227963.4353	494
0Safe_safe_MPA_227963.4354	883
0Safe_safe_MPA_227963.4355	402
0Safe_safe_MPA_227963.4356	523
0Safe_safe_MPA_227963.4357	62
0Safe_safe_MPA_227963.4358	576
0Safe_safe_MPA_227963.4359	639
0Safe_safe_MPA_227963.4360	35
0Safe_safe_MPA_227963.4361	137
0Safe_safe_MPA_227963.4362	425
0Safe_safe_MPA_227963.4363	545
0Safe_safe_MPA_227963.4364	435
0Safe_safe_MPA_227963.4365	290
0Safe_safe_MPA_227963.4366	239
0Safe_safe_MPA_227963.4367	325
0Safe_safe_MPA_227963.4368	350
0Safe_safe_MPA_227963.4369	866
0Safe_safe_MPA_227963.4370	484
0Safe_safe_MPA_227963.4371	254
0Safe_safe_MPA_227963.4372	432
0Safe_safe_MPA_227963.4373	969
0Safe_safe_MPA_227963.4374	573
0Safe_safe_MPA_227963.4375	277
0Safe_safe_MPA_227963.4376	337
0Safe_safe_MPA_227963.4377	175
0Safe_safe_MPA_227963.4378	178
0Safe_safe_MPA_227963.4379	584
0Safe_safe_MPA_227963.4380	600
0Safe_safe_MPA_227963.4381	102
0Safe_safe_MPA_227963.4382	379
0Safe_safe_MPA_227963.4383	319
0Safe_safe_MPA_227963.4384	436
0Safe_safe_MPA_227963.4385	201
0Safe_safe_MPA_227963.4386	88
0Safe_safe_MPA_227963.4387	169
0Safe_safe_MPA_227963.4388	357
0Safe_safe_MPA_227963.4389	401
0Safe_safe_MPA_227963.4390	257
0Safe_safe_MPA_227963.4391	136
0Safe_safe_MPA_227963.4392	840
0Safe_safe_MPA_227963.4393	335
0Safe_safe_MPA_227963.4394	278
0Safe_safe_MPA_227963.4395	269
0Safe_safe_MPA_227963.4396	197
0Safe_safe_MPA_227963.4397	603
0Safe_safe_MPA_227963.4398	880
0Safe_safe_MPA_227963.4399	985
0Safe_safe_MPA_227963.4400	247
0Safe_safe_MPA_227963.4401	284
0Safe_safe_MPA_227963.4402	645
0Safe_safe_MPA_227963.4403	710
0Safe_safe_MPA_227963.4404	447
0Safe_safe_MPA_227963.4405	462
0Safe_safe_MPA_227963.4406	494
0Safe_safe_MPA_227963.4407	191
0Safe_safe_MPA_227963.4408	278
0Safe_safe_MPA_227963.4409	785
0Safe_safe_MPA_227963.4410	439
0Safe_safe_MPA_227963.4411	224
0Safe_safe_MPA_227963.4412	219
0Safe_safe_MPA_227963.4413	596
0Safe_safe_MPA_227963.4414	529
0Safe_safe_MPA_227963.4415	353
0Safe_safe_MPA_227963.4416	469
0Safe_safe_MPA_227963.4417	815
0Safe_safe_MPA_227963.4418	342
0Safe_safe_MPA_227963.4419	241
0Safe_safe_MPA_227963.4420	188
0Safe_safe_MPA_227963.4421	271
0Safe_safe_MPA_227963.4422	555
0Safe_safe_MPA_227963.4423	627
0Safe_safe_MPA_227963.4424	164
0Safe_safe_MPA_227963.4425	116
0Safe_safe_MPA_227963.4426	721
0Safe_safe_MPA_227963.4427	158
0Safe_safe_MPA_227963.4428	95
0Safe_safe_MPA_227963.4429	483
0Safe_safe_MPA_227963.4430	491
0Safe_safe_MPA_227963.4431	25
0Safe_safe_MPA_227963.4432	383
0Safe_safe_MPA_227963.4433	644
0Safe_safe_MPA_227963.4434	563
0Safe_safe_MPA_227963.4435	299
0Safe_safe_MPA_227963.4436	523
0Safe_safe_MPA_227963.4437	195
0Safe_safe_MPA_227963.4438	259
0Safe_safe_MPA_227963.4439	611
0Safe_safe_MPA_227963.4440	186
0Safe_safe_MPA_227963.4441	376
0Safe_safe_MPA_227963.4442	504
0Safe_safe_MPA_227963.4443	219
0Safe_safe_MPA_227963.4444	340
0Safe_safe_MPA_227963.4445	188
0Safe_safe_MPA_227963.4446	285
0Safe_safe_MPA_227963.4447	186
0Safe_safe_MPA_227963.4448	890
0Safe_safe_MPA_227963.4449	284
0Safe_safe_MPA_227963.4450	620
0Safe_safe_MPA_227963.4451	207
0Safe_safe_MPA_227963.4452	155
0Safe_safe_MPA_227963.4453	299
0Safe_safe_MPA_227963.4454	135
0Safe_safe_MPA_227963.4455	737
0Safe_safe_MPA_227963.4456	370
0Safe_safe_MPA_227963.4457	441
0Safe_safe_MPA_227963.4458	873
0Safe_safe_MPA_227963.4459	346
0Safe_safe_MPA_227963.4460	788
0Safe_safe_MPA_227963.4461	358
0Safe_safe_MPA_227963.4462	449
0Safe_safe_MPA_227963.4463	187
0Safe_safe_MPA_227963.4464	976
0Safe_safe_MPA_227963.4465	347
0Safe_safe_MPA_227963.4466	227
0Safe_safe_MPA_227963.4467	557
0Safe_safe_MPA_227963.4468	663
0Safe_safe_MPA_227963.4469	700
0Safe_safe_MPA_227963.4470	419
0Safe_safe_MPA_227963.4471	273
0Safe_safe_MPA_227963.4472	374
0Safe_safe_MPA_227963.4473	704
0Safe_safe_MPA_227963.4474	1065
0Safe_safe_MPA_227963.4475	229
0Safe_safe_MPA_227963.4476	241
0Safe_safe_MPA_227963.4477	508
0Safe_safe_MPA_227963.4478	680
0Safe_safe_MPA_227963.4479	386
0Safe_safe_MPA_227963.4480	166
0Safe_safe_MPA_227963.4481	367
0Safe_safe_MPA_227963.4482	308
0Safe_safe_MPA_227963.4483	211
0Safe_safe_MPA_227963.4484	535
0Safe_safe_MPA_227963.4485	301
0Safe_safe_MPA_227963.4486	220
0Safe_safe_MPA_227963.4487	479
0Safe_safe_MPA_227963.4488	520
0Safe_safe_MPA_227963.4489	136
0Safe_safe_MPA_227963.4490	416
0Safe_safe_MPA_227963.4491	133
0Safe_safe_MPA_227963.4492	262
0Safe_safe_MPA_227963.4493	462
0Safe_safe_MPA_227963.4494	705
0Safe_safe_MPA_227963.4495	223
0Safe_safe_MPA_227963.4496	206
0Safe_safe_MPA_227963.4498	283
0Safe_safe_MPA_227963.4499	373
0Safe_safe_MPA_227963.4500	548
0Safe_safe_MPB_227963.5626	435
0Safe_safe_MPB_227963.5627	272
0Safe_safe_MPB_227963.5628	544
0Safe_safe_MPB_227963.5629	356
0Safe_safe_MPB_227963.5630	301
0Safe_safe_MPB_227963.5631	379
0Safe_safe_MPB_227963.5632	424
0Safe_safe_MPB_227963.5633	301
0Safe_safe_MPB_227963.5634	408
0Safe_safe_MPB_227963.5635	533
0Safe_safe_MPB_227963.5636	447
0Safe_safe_MPB_227963.5637	199
0Safe_safe_MPB_227963.5638	299
0Safe_safe_MPB_227963.5639	374
0Safe_safe_MPB_227963.5640	210
0Safe_safe_MPB_227963.5641	249
0Safe_safe_MPB_227963.5642	324
0Safe_safe_MPB_227963.5643	216
0Safe_safe_MPB_227963.5644	439
0Safe_safe_MPB_227963.5645	147
0Safe_safe_MPB_227963.5646	153
0Safe_safe_MPB_227963.5647	362
0Safe_safe_MPB_227963.5648	325
0Safe_safe_MPB_227963.5649	275
0Safe_safe_MPB_227963.5650	203
0Safe_safe_MPB_227963.5651	325
0Safe_safe_MPB_227963.5652	585
0Safe_safe_MPB_227963.5653	719
0Safe_safe_MPB_227963.5654	112
0Safe_safe_MPB_227963.5655	426
0Safe_safe_MPB_227963.5656	417
0Safe_safe_MPB_227963.5657	285
0Safe_safe_MPB_227963.5658	278
0Safe_safe_MPB_227963.5659	423
0Safe_safe_MPB_227963.5660	402
0Safe_safe_MPB_227963.5661	162
0Safe_safe_MPB_227963.5662	669
0Safe_safe_MPB_227963.5663	612
0Safe_safe_MPB_227963.5664	382
0Safe_safe_MPB_227963.5665	576
0Safe_safe_MPB_227963.5666	540
0Safe_safe_MPB_227963.5667	380
0Safe_safe_MPB_227963.5668	256
0Safe_safe_MPB_227963.5669	314
0Safe_safe_MPB_227963.5670	472
0Safe_safe_MPB_227963.5671	403
0Safe_safe_MPB_227963.5672	391
0Safe_safe_MPB_227963.5673	250
0Safe_safe_MPB_227963.5674	268
0Safe_safe_MPB_227963.5675	626
0Safe_safe_MPB_227963.5676	179
0Safe_safe_MPB_227963.5677	145
0Safe_safe_MPB_227963.5678	424
0Safe_safe_MPB_227963.5679	784
0Safe_safe_MPB_227963.5680	401
0Safe_safe_MPB_227963.5681	216
0Safe_safe_MPB_227963.5682	242
0Safe_safe_MPB_227963.5683	600
0Safe_safe_MPB_227963.5684	255
0Safe_safe_MPB_227963.5685	750
0Safe_safe_MPB_227963.5686	297
0Safe_safe_MPB_227963.5687	403
0Safe_safe_MPB_227963.5688	305
0Safe_safe_MPB_227963.5689	693
0Safe_safe_MPB_227963.5690	287
0Safe_safe_MPB_227963.5691	349
0Safe_safe_MPB_227963.5692	363
0Safe_safe_MPB_227963.5693	474
0Safe_safe_MPB_227963.5694	432
0Safe_safe_MPB_227963.5695	485
0Safe_safe_MPB_227963.5696	216
0Safe_safe_MPB_227963.5697	394
0Safe_safe_MPB_227963.5698	215
0Safe_safe_MPB_227963.5699	425
0Safe_safe_MPB_227963.5700	229
0Safe_safe_MPB_227963.5701	223
0Safe_safe_MPB_227963.5702	246
0Safe_safe_MPB_227963.5703	496
0Safe_safe_MPB_227963.5704	192
0Safe_safe_MPB_227963.5705	507
0Safe_safe_MPB_227963.5706	73
0Safe_safe_MPB_227963.5707	424
0Safe_safe_MPB_227963.5708	162
0Safe_safe_MPB_227963.5709	358
0Safe_safe_MPB_227963.5710	199
0Safe_safe_MPB_227963.5711	194
0Safe_safe_MPB_227963.5712	398
0Safe_safe_MPB_227963.5713	11
0Safe_safe_MPB_227963.5714	275
0Safe_safe_MPB_227963.5715	316
0Safe_safe_MPB_227963.5716	390
0Safe_safe_MPB_227963.5717	166
0Safe_safe_MPB_227963.5718	436
0Safe_safe_MPB_227963.5719	170
0Safe_safe_MPB_227963.5720	473
0Safe_safe_MPB_227963.5721	477
0Safe_safe_MPB_227963.5722	317
0Safe_safe_MPB_227963.5723	363
0Safe_safe_MPB_227963.5724	308
0Safe_safe_MPB_227963.5725	120
0Safe_safe_MPB_227963.5726	529
0Safe_safe_MPB_227963.5727	521
0Safe_safe_MPB_227963.5728	483
0Safe_safe_MPB_227963.5729	606
0Safe_safe_MPB_227963.5730	347
0Safe_safe_MPB_227963.5731	249
0Safe_safe_MPB_227963.5732	454
0Safe_safe_MPB_227963.5733	123
0Safe_safe_MPB_227963.5734	1104
0Safe_safe_MPB_227963.5735	339
0Safe_safe_MPB_227963.5736	244
0Safe_safe_MPB_227963.5737	335
0Safe_safe_MPB_227963.5738	400
0Safe_safe_MPB_227963.5739	852
0Safe_safe_MPB_227963.5740	243
0Safe_safe_MPB_227963.5741	353
0Safe_safe_MPB_227963.5742	365
0Safe_safe_MPB_227963.5743	359
0Safe_safe_MPB_227963.5744	497
0Safe_safe_MPB_227963.5745	318
0Safe_safe_MPB_227963.5746	116
0Safe_safe_MPB_227963.5747	264
0Safe_safe_MPB_227963.5748	560
0Safe_safe_MPB_227963.5749	329
0Safe_safe_MPB_227963.5750	205
0Safe_safe_MPB_227963.5751	397
0Safe_safe_MPB_227963.5752	99
0Safe_safe_MPB_227963.5753	414
0Safe_safe_MPB_227963.5754	682
0Safe_safe_MPB_227963.5755	362
0Safe_safe_MPB_227963.5756	266
0Safe_safe_MPB_227963.5757	97
0Safe_safe_MPB_227963.5758	277
0Safe_safe_MPB_227963.5759	402
0Safe_safe_MPB_227963.5760	354
0Safe_safe_MPB_227963.5761	397
0Safe_safe_MPB_227963.5762	412
0Safe_safe_MPB_227963.5763	570
0Safe_safe_MPB_227963.5764	238
0Safe_safe_MPB_227963.5765	377
0Safe_safe_MPB_227963.5766	496
0Safe_safe_MPB_227963.5767	386
0Safe_safe_MPB_227963.5768	393
0Safe_safe_MPB_227963.5769	598
0Safe_safe_MPB_227963.5770	227
0Safe_safe_MPB_227963.5771	326
0Safe_safe_MPB_227963.5772	393
0Safe_safe_MPB_227963.5773	242
0Safe_safe_MPB_227963.5774	572
0Safe_safe_MPB_227963.5775	466
0Safe_safe_MPB_227963.5776	39
0Safe_safe_MPB_227963.5777	438
0Safe_safe_MPB_227963.5778	384
0Safe_safe_MPB_227963.5779	560
0Safe_safe_MPB_227963.5780	333
0Safe_safe_MPB_227963.5781	96
0Safe_safe_MPB_227963.5782	627
0Safe_safe_MPB_227963.5783	339
0Safe_safe_MPB_227963.5784	508
0Safe_safe_MPB_227963.5785	315
0Safe_safe_MPB_227963.5786	328
0Safe_safe_MPB_227963.5787	96
0Safe_safe_MPB_227963.5788	384
0Safe_safe_MPB_227963.5789	468
0Safe_safe_MPB_227963.5790	787
0Safe_safe_MPB_227963.5791	422
0Safe_safe_MPB_227963.5792	239
0Safe_safe_MPB_227963.5793	1039
0Safe_safe_MPB_227963.5794	522
0Safe_safe_MPB_227963.5795	364
0Safe_safe_MPB_227963.5796	327
0Safe_safe_MPB_227963.5797	238
0Safe_safe_MPB_227963.5798	454
0Safe_safe_MPB_227963.5799	363
0Safe_safe_MPB_227963.5800	506
0Safe_safe_MPB_227963.5801	253
0Safe_safe_MPB_227963.5802	403
0Safe_safe_MPB_227963.5803	411
0Safe_safe_MPB_227963.5804	493
0Safe_safe_MPB_227963.5805	198
0Safe_safe_MPB_227963.5806	220
0Safe_safe_MPB_227963.5807	442
0Safe_safe_MPB_227963.5808	403
0Safe_safe_MPB_227963.5809	205
0Safe_safe_MPB_227963.5810	403
0Safe_safe_MPB_227963.5811	571
0Safe_safe_MPB_227963.5812	417
0Safe_safe_MPB_227963.5813	237
0Safe_safe_MPB_227963.5814	85
0Safe_safe_MPB_227963.5815	161
0Safe_safe_MPB_227963.5816	214
0Safe_safe_MPB_227963.5817	705
0Safe_safe_MPB_227963.5818	368
0Safe_safe_MPB_227963.5819	444
0Safe_safe_MPB_227963.5820	330
0Safe_safe_MPB_227963.5821	629
0Safe_safe_MPB_227963.5822	780
0Safe_safe_MPB_227963.5823	559
0Safe_safe_MPB_227963.5824	277
0Safe_safe_MPB_227963.5825	186
0Safe_safe_MPB_227963.5826	390
0Safe_safe_MPB_227963.5827	361
0Safe_safe_MPB_227963.5828	384
0Safe_safe_MPB_227963.5829	214
0Safe_safe_MPB_227963.5830	214
0Safe_safe_MPB_227963.5831	371
0Safe_safe_MPB_227963.5832	500
0Safe_safe_MPB_227963.5833	140
0Safe_safe_MPB_227963.5834	217
0Safe_safe_MPB_227963.5835	208
0Safe_safe_MPB_227963.5836	369
0Safe_safe_MPB_227963.5837	502
0Safe_safe_MPB_227963.5838	566
0Safe_safe_MPB_227963.5839	427
0Safe_safe_MPB_227963.5840	378
0Safe_safe_MPB_227963.5841	235
0Safe_safe_MPB_227963.5842	648
0Safe_safe_MPB_227963.5843	39
0Safe_safe_MPB_227963.5844	417
0Safe_safe_MPB_227963.5845	404
0Safe_safe_MPB_227963.5846	216
0Safe_safe_MPB_227963.5847	440
0Safe_safe_MPB_227963.5848	403
0Safe_safe_MPB_227963.5849	189
0Safe_safe_MPB_227963.5850	277
0Safe_safe_MPB_227963.5851	485
0Safe_safe_MPB_227963.5852	162
0Safe_safe_MPB_227963.5853	480
0Safe_safe_MPB_227963.5854	289
0Safe_safe_MPB_227963.5855	339
0Safe_safe_MPB_227963.5856	177
0Safe_safe_MPB_227963.5857	160
0Safe_safe_MPB_227963.5858	225
0Safe_safe_MPB_227963.5859	308
0Safe_safe_MPB_227963.5860	285
0Safe_safe_MPB_227963.5861	388
0Safe_safe_MPB_227963.5862	305
0Safe_safe_MPB_227963.5863	306
0Safe_safe_MPB_227963.5864	404
0Safe_safe_MPB_227963.5865	450
0Safe_safe_MPB_227963.5866	438
0Safe_safe_MPB_227963.5867	89
0Safe_safe_MPB_227963.5868	158
0Safe_safe_MPB_227963.5869	517
0Safe_safe_MPB_227963.5870	384
0Safe_safe_MPB_227963.5871	343
0Safe_safe_MPB_227963.5872	635
0Safe_safe_MPB_227963.5873	273
0Safe_safe_MPB_227963.5874	427
0Safe_safe_MPB_227963.5875	313
0Safe_safe_MPB_227963.5876	231
0Safe_safe_MPB_227963.5877	453
0Safe_safe_MPB_227963.5878	567
0Safe_safe_MPB_227963.5879	579
0Safe_safe_MPB_227963.5880	305
0Safe_safe_MPB_227963.5881	437
0Safe_safe_MPB_227963.5882	266
0Safe_safe_MPB_227963.5883	374
0Safe_safe_MPB_227963.5884	230
0Safe_safe_MPB_227963.5885	329
0Safe_safe_MPB_227963.5886	495
0Safe_safe_MPB_227963.5887	481
0Safe_safe_MPB_227963.5888	164
0Safe_safe_MPB_227963.5889	404
0Safe_safe_MPB_227963.5890	376
0Safe_safe_MPB_227963.5891	150
0Safe_safe_MPB_227963.5892	755
0Safe_safe_MPB_227963.5893	337
0Safe_safe_MPB_227963.5894	306
0Safe_safe_MPB_227963.5895	449
0Safe_safe_MPB_227963.5896	349
0Safe_safe_MPB_227963.5897	242
0Safe_safe_MPB_227963.5898	369
0Safe_safe_MPB_227963.5899	526
0Safe_safe_MPB_227963.5900	185
0Safe_safe_MPB_227963.5901	210
0Safe_safe_MPB_227963.5902	381
0Safe_safe_MPB_227963.5903	242
0Safe_safe_MPB_227963.5904	236
0Safe_safe_MPB_227963.5905	262
0Safe_safe_MPB_227963.5906	252
0Safe_safe_MPB_227963.5907	585
0Safe_safe_MPB_227963.5908	726
0Safe_safe_MPB_227963.5909	366
0Safe_safe_MPB_227963.5910	239
0Safe_safe_MPB_227963.5911	141
0Safe_safe_MPB_227963.5912	408
0Safe_safe_MPB_227963.5913	451
0Safe_safe_MPB_227963.5914	270
0Safe_safe_MPB_227963.5915	265
0Safe_safe_MPB_227963.5916	393
0Safe_safe_MPB_227963.5917	338
0Safe_safe_MPB_227963.5918	209
0Safe_safe_MPB_227963.5919	556
0Safe_safe_MPB_227963.5920	334
0Safe_safe_MPB_227963.5921	268
0Safe_safe_MPB_227963.5922	312
0Safe_safe_MPB_227963.5923	144
0Safe_safe_MPB_227963.5924	346
0Safe_safe_MPB_227963.5925	605
0Safe_safe_MPB_227963.5926	180
0Safe_safe_MPB_227963.5927	545
0Safe_safe_MPB_227963.5928	249
0Safe_safe_MPB_227963.5929	334
0Safe_safe_MPB_227963.5930	397
0Safe_safe_MPB_227963.5931	602
0Safe_safe_MPB_227963.5932	355
0Safe_safe_MPB_227963.5933	172
0Safe_safe_MPB_227963.5934	405
0Safe_safe_MPB_227963.5935	243
0Safe_safe_MPB_227963.5936	528
0Safe_safe_MPB_227963.5937	631
0Safe_safe_MPB_227963.5938	907
0Safe_safe_MPB_227963.5939	176
0Safe_safe_MPB_227963.5940	445
0Safe_safe_MPB_227963.5941	473
0Safe_safe_MPB_227963.5942	532
0Safe_safe_MPB_227963.5943	256
0Safe_safe_MPB_227963.5944	378
0Safe_safe_MPB_227963.5945	344
0Safe_safe_MPB_227963.5946	217
0Safe_safe_MPB_227963.5947	552
0Safe_safe_MPB_227963.5948	378
0Safe_safe_MPB_227963.5949	293
0Safe_safe_MPB_227963.5950	99
0Safe_safe_MPB_227963.5951	291
0Safe_safe_MPB_227963.5952	378
0Safe_safe_MPB_227963.5953	409
0Safe_safe_MPB_227963.5954	166
0Safe_safe_MPB_227963.5955	428
0Safe_safe_MPB_227963.5956	246
0Safe_safe_MPB_227963.5957	277
0Safe_safe_MPB_227963.5958	646
0Safe_safe_MPB_227963.5959	319
0Safe_safe_MPB_227963.5960	188
0Safe_safe_MPB_227963.5961	254
0Safe_safe_MPB_227963.5962	354
0Safe_safe_MPB_227963.5963	540
0Safe_safe_MPB_227963.5964	127
0Safe_safe_MPB_227963.5965	443
0Safe_safe_MPB_227963.5966	273
0Safe_safe_MPB_227963.5967	693
0Safe_safe_MPB_227963.5968	429
0Safe_safe_MPB_227963.5969	471
0Safe_safe_MPB_227963.5970	129
0Safe_safe_MPB_227963.5971	438
0Safe_safe_MPB_227963.5972	303
0Safe_safe_MPB_227963.5973	200
0Safe_safe_MPB_227963.5974	209
0Safe_safe_MPB_227963.5975	626
0Safe_safe_MPB_227963.5976	218
0Safe_safe_MPB_227963.5977	337
0Safe_safe_MPB_227963.5978	293
0Safe_safe_MPB_227963.5979	272
0Safe_safe_MPB_227963.5980	582
0Safe_safe_MPB_227963.5981	276
0Safe_safe_MPB_227963.5982	567
0Safe_safe_MPB_227963.5983	505
0Safe_safe_MPB_227963.5984	426
0Safe_safe_MPB_227963.5985	229
0Safe_safe_MPB_227963.5986	3
0Safe_safe_MPB_227963.5987	370
0Safe_safe_MPB_227963.5988	426
0Safe_safe_MPB_227963.5989	440
0Safe_safe_MPB_227963.5990	560
0Safe_safe_MPB_227963.5991	155
0Safe_safe_MPB_227963.5992	333
0Safe_safe_MPB_227963.5993	561
0Safe_safe_MPB_227963.5994	405
0Safe_safe_MPB_227963.5995	335
0Safe_safe_MPB_227963.5996	358
0Safe_safe_MPB_227963.5997	483
0Safe_safe_MPB_227963.5998	168
0Safe_safe_MPB_227963.5999	91
0Safe_safe_MPB_227963.6000	318
0Safe_safe_MU1A_227963.1999	890
0Safe_safe_MU1A_227963.2049	1
0Safe_safe_MU1A_227963.2194	168
0Safe_safe_MU1B_227963.1014	233
0Safe_safe_MU1B_227963.1063	379
0Safe_safe_MU1B_227963.814	12
0Safe_safe_MU1B_227963.926	483
0Safe_safe_MU2A_227963.2322	7
0Safe_safe_MU2A_227963.2419	852
0Safe_safe_MU2B_227963.170	425
0Safe_safe_MU2B_227963.220	11
0Safe_safe_MU2B_227963.371	6
0Safe_safe_SPA_227963.5275	21
0Safe_safe_SPA_227963.5289	5
0Safe_safe_SPA_227963.5387	4
0Safe_safe_SPA_227963.5400	19
0Safe_safe_SPA_227963.5405	3
0Safe_safe_SPA_227963.5407	23
0Safe_safe_SPA_227963.5458	166
0Safe_safe_SPA_227963.5499	15
0Safe_safe_SPA_227963.5553	256
0Safe_safe_SPA_227963.5571	301
0Safe_safe_SPA_227963.5572	228
0Safe_safe_SPA_227963.5581	13
0Safe_safe_SPA_227963.5605	1
0Safe_safe_SPB_227963.6016	22
0Safe_safe_SPB_227963.6093	438
0Safe_safe_SPB_227963.6116	572
0Safe_safe_SPB_227963.6128	209
0Safe_safe_SPB_227963.6234	7
0Safe_safe_SPB_227963.6250	3
0Safe_safe_SPB_227963.6326	8
0Safe_safe_TMMA_227963.2703	4
0Safe_safe_TMMA_227963.2728	22
0Safe_safe_TMMA_227963.2801	7
0Safe_safe_TMMA_227963.2834	521
0Safe_safe_TMMA_227963.2835	29
0Safe_safe_TMMA_227963.2914	388
0Safe_safe_TMMA_227963.2998	4
0Safe_safe_TMMB_227963.3100	521
0Safe_safe_TMMB_227963.3113	374
0Safe_safe_TMMB_227963.3145	453
0Safe_safe_TMMB_227963.3178	501
0Safe_safe_TMMB_227963.3196	4
0Safe_safe_TMMB_227963.3206	247
0Safe_safe_TMMB_227963.3223	153
0Safe_safe_TMMB_227963.3291	15
0Safe_safe_U1A_227963.6432	246
0Safe_safe_U1A_227963.6461	1
0Safe_safe_U1A_227963.6480	153
0Safe_safe_U1A_227963.6573	17
0Safe_safe_U1A_227963.6575	15
0Safe_safe_U1A_227963.6592	115
0Safe_safe_U1B_227963.507	397
0Safe_safe_U1B_227963.696	1
0Safe_safe_U1B_227963.716	8
0Safe_safe_U1B_227963.735	219
0Safe_safe_U2A_227963.1651	1
0Safe_safe_U2A_227963.1664	429
0Safe_safe_U2A_227963.1773	1
0Safe_safe_U2A_227963.1793	11
0Safe_safe_U2A_227963.1802	517
ENSMUSG00000000085_Scmh1_MPB_96965.1	228
ENSMUSG00000000085_Scmh1_MPB_96966.2	822
ENSMUSG00000000085_Scmh1_MPB_96967.3	242
ENSMUSG00000000085_Scmh1_MPB_96968.4	217
ENSMUSG00000000085_Scmh1_MPB_96969.5	262
ENSMUSG00000000085_Scmh1_MPB_96970.6	181
ENSMUSG00000000085_Scmh1_MPB_96971.7	359
ENSMUSG00000000085_Scmh1_MPB_96972.8	348
ENSMUSG00000000085_Scmh1_MPB_96973.9	737
ENSMUSG00000000085_Scmh1_MPB_96974.10	92
ENSMUSG00000000120_Ngfr_SPA_15524.1	5
ENSMUSG00000000131_Xpo6_TMMA_201484.5	23
ENSMUSG00000000131_Xpo6_TMMA_201485.6	6
ENSMUSG00000000134_Tfe3_ACOCB_201791.2	1
ENSMUSG00000000148_Brat1_ACOCB_65035.9	1
ENSMUSG00000000154_Slc22a18_MPA_150124.1	200
ENSMUSG00000000154_Slc22a18_MPA_150125.2	116
ENSMUSG00000000154_Slc22a18_MPA_150126.3	537
ENSMUSG00000000154_Slc22a18_MPA_150127.4	706
ENSMUSG00000000154_Slc22a18_MPA_150128.5	356
ENSMUSG00000000154_Slc22a18_MPA_150129.6	107
ENSMUSG00000000154_Slc22a18_MPA_150130.7	425
ENSMUSG00000000154_Slc22a18_MPA_150131.8	281
ENSMUSG00000000154_Slc22a18_MPA_150132.9	281
ENSMUSG00000000154_Slc22a18_MPA_150133.10	404
ENSMUSG00000000183_Fgf6_MPA_167282.1	421
ENSMUSG00000000183_Fgf6_MPA_167283.2	320
ENSMUSG00000000183_Fgf6_MPA_167284.3	84
ENSMUSG00000000183_Fgf6_MPA_167285.4	522
ENSMUSG00000000183_Fgf6_MPA_167286.5	313
ENSMUSG00000000183_Fgf6_MPA_167287.6	254
ENSMUSG00000000183_Fgf6_MPA_167288.7	290
ENSMUSG00000000183_Fgf6_MPA_167289.8	265
ENSMUSG00000000183_Fgf6_MPA_167290.9	480
ENSMUSG00000000183_Fgf6_MPA_167291.10	698
ENSMUSG00000000317_Bcl6b_GEB_140415.1	1
ENSMUSG00000000552_Zfp385a_MPB_61951.1	333
ENSMUSG00000000552_Zfp385a_MPB_61952.2	226
ENSMUSG00000000552_Zfp385a_MPB_61953.3	356
ENSMUSG00000000552_Zfp385a_MPB_61954.4	163
ENSMUSG00000000552_Zfp385a_MPB_61955.5	523
ENSMUSG00000000552_Zfp385a_MPB_61956.6	232
ENSMUSG00000000552_Zfp385a_MPB_61957.7	304
ENSMUSG00000000552_Zfp385a_MPB_61958.8	316
ENSMUSG00000000552_Zfp385a_MPB_61959.9	423
ENSMUSG00000000552_Zfp385a_MPB_61960.10	184
ENSMUSG00000000605_Clcn4-2_MPB_37817.1	374
ENSMUSG00000000605_Clcn4-2_MPB_37818.2	354
ENSMUSG00000000605_Clcn4-2_MPB_37819.3	305
ENSMUSG00000000605_Clcn4-2_MPB_37820.4	283
ENSMUSG00000000605_Clcn4-2_MPB_37821.5	317
ENSMUSG00000000605_Clcn4-2_MPB_37822.6	198
ENSMUSG00000000605_Clcn4-2_MPB_37823.7	473
ENSMUSG00000000605_Clcn4-2_MPB_37824.8	271
ENSMUSG00000000605_Clcn4-2_MPB_37825.9	378
ENSMUSG00000000605_Clcn4-2_MPB_37826.10	303
ENSMUSG00000000673_Haao_SPA_12833.8	48
ENSMUSG00000000706_Btn1a1_MPA_107845.1	419
ENSMUSG00000000706_Btn1a1_MPA_107846.2	269
ENSMUSG00000000706_Btn1a1_MPA_107847.3	567
ENSMUSG00000000706_Btn1a1_MPA_107848.4	581
ENSMUSG00000000706_Btn1a1_MPA_107849.5	501
ENSMUSG00000000706_Btn1a1_MPA_107850.6	412
ENSMUSG00000000706_Btn1a1_MPA_107851.7	52
ENSMUSG00000000706_Btn1a1_MPA_107852.8	138
ENSMUSG00000000706_Btn1a1_MPA_107853.9	673
ENSMUSG00000000706_Btn1a1_MPA_107854.10	496
ENSMUSG00000000731_Aire_GEB_23854.3	1
ENSMUSG00000000792_Slc5a5_MPB_184645.1	302
ENSMUSG00000000792_Slc5a5_MPB_184646.2	218
ENSMUSG00000000792_Slc5a5_MPB_184647.3	359
ENSMUSG00000000792_Slc5a5_MPB_184648.4	409
ENSMUSG00000000792_Slc5a5_MPB_184649.5	363
ENSMUSG00000000792_Slc5a5_MPB_184650.6	278
ENSMUSG00000000792_Slc5a5_MPB_184651.7	234
ENSMUSG00000000792_Slc5a5_MPB_184652.8	317
ENSMUSG00000000792_Slc5a5_MPB_184653.9	227
ENSMUSG00000000792_Slc5a5_MPB_184654.10	204
ENSMUSG00000000838_Fmr1_GEB_7118.5	1
ENSMUSG00000000838_Fmr1_GEB_7122.9	1
ENSMUSG00000000876_Pxmp4_SPA_124052.9	5
ENSMUSG00000000915_Hip1r_MPA_187429.1	371
ENSMUSG00000000915_Hip1r_MPA_187430.2	391
ENSMUSG00000000915_Hip1r_MPA_187431.3	321
ENSMUSG00000000915_Hip1r_MPA_187432.4	415
ENSMUSG00000000915_Hip1r_MPA_187433.5	214
ENSMUSG00000000915_Hip1r_MPA_187434.6	319
ENSMUSG00000000915_Hip1r_MPA_187435.7	302
ENSMUSG00000000915_Hip1r_MPA_187436.8	352
ENSMUSG00000000915_Hip1r_MPA_187437.9	171
ENSMUSG00000000915_Hip1r_MPA_187438.10	578
ENSMUSG00000001014_Icam4_MPA_182206.1	345
ENSMUSG00000001014_Icam4_MPA_182207.2	407
ENSMUSG00000001014_Icam4_MPA_182208.3	233
ENSMUSG00000001014_Icam4_MPA_182209.4	339
ENSMUSG00000001014_Icam4_MPA_182210.5	255
ENSMUSG00000001014_Icam4_MPA_182211.6	144
ENSMUSG00000001014_Icam4_MPA_182212.7	297
ENSMUSG00000001014_Icam4_MPA_182213.8	691
ENSMUSG00000001014_Icam4_MPA_182214.9	511
ENSMUSG00000001014_Icam4_MPA_182215.10	201
ENSMUSG00000001023_S100a5_SPA_29104.1	14
ENSMUSG00000001029_Icam2_MPB_80522.1	113
ENSMUSG00000001029_Icam2_MPB_80523.2	318
ENSMUSG00000001029_Icam2_MPB_80524.3	361
ENSMUSG00000001029_Icam2_MPB_80525.4	225
ENSMUSG00000001029_Icam2_MPB_80526.5	224
ENSMUSG00000001029_Icam2_MPB_80527.6	454
ENSMUSG00000001029_Icam2_MPB_80528.7	442
ENSMUSG00000001029_Icam2_MPB_80529.8	305
ENSMUSG00000001029_Icam2_MPB_80530.9	362
ENSMUSG00000001029_Icam2_MPB_80531.10	580
ENSMUSG00000001082_Mfsd10_MPB_29712.1	412
ENSMUSG00000001082_Mfsd10_MPB_29713.2	826
ENSMUSG00000001082_Mfsd10_MPB_29714.3	272
ENSMUSG00000001082_Mfsd10_MPB_29715.4	647
ENSMUSG00000001082_Mfsd10_MPB_29716.5	292
ENSMUSG00000001082_Mfsd10_MPB_29717.6	113
ENSMUSG00000001082_Mfsd10_MPB_29718.7	349
ENSMUSG00000001082_Mfsd10_MPB_29719.8	246
ENSMUSG00000001082_Mfsd10_MPB_29720.9	491
ENSMUSG00000001082_Mfsd10_MPB_29721.10	258
ENSMUSG00000001138_Cnnm3_MPB_67724.1	710
ENSMUSG00000001138_Cnnm3_MPB_67725.2	324
ENSMUSG00000001138_Cnnm3_MPB_67726.3	457
ENSMUSG00000001138_Cnnm3_MPB_67727.4	277
ENSMUSG00000001138_Cnnm3_MPB_67728.5	588
ENSMUSG00000001138_Cnnm3_MPB_67729.6	298
ENSMUSG00000001138_Cnnm3_MPB_67730.7	459
ENSMUSG00000001138_Cnnm3_MPB_67731.8	223
ENSMUSG00000001138_Cnnm3_MPB_67732.9	233
ENSMUSG00000001138_Cnnm3_MPB_67733.10	293
ENSMUSG00000001240_Ramp2_DTKPA_32054.1	3
ENSMUSG00000001248_Gramd1a_MPB_32024.1	331
ENSMUSG00000001248_Gramd1a_MPB_32025.2	630
ENSMUSG00000001248_Gramd1a_MPB_32026.3	396
ENSMUSG00000001248_Gramd1a_MPB_32027.4	111
ENSMUSG00000001248_Gramd1a_MPB_32028.5	288
ENSMUSG00000001248_Gramd1a_MPB_32029.6	407
ENSMUSG00000001248_Gramd1a_MPB_32030.7	447
ENSMUSG00000001248_Gramd1a_MPB_32031.8	448
ENSMUSG00000001248_Gramd1a_MPB_32032.9	440
ENSMUSG00000001248_Gramd1a_MPB_32033.10	336
ENSMUSG00000001280_Sp1_U1B_133504.4	1
ENSMUSG00000001334_Fndc5_MPB_45715.1	437
ENSMUSG00000001334_Fndc5_MPB_45716.2	251
ENSMUSG00000001334_Fndc5_MPB_45717.3	342
ENSMUSG00000001334_Fndc5_MPB_45718.4	368
ENSMUSG00000001334_Fndc5_MPB_45719.5	439
ENSMUSG00000001334_Fndc5_MPB_45720.6	511
ENSMUSG00000001334_Fndc5_MPB_45721.7	297
ENSMUSG00000001334_Fndc5_MPB_45722.8	318
ENSMUSG00000001334_Fndc5_MPB_45723.9	400
ENSMUSG00000001334_Fndc5_MPB_45724.10	298
ENSMUSG00000001379_Apbb3_SPA_163808.8	15
ENSMUSG00000001576_Ergic1_SPA_206886.5	13
ENSMUSG00000001627_Ifrd1_MPB_103131.1	306
ENSMUSG00000001627_Ifrd1_MPB_103132.2	265
ENSMUSG00000001627_Ifrd1_MPB_103133.3	421
ENSMUSG00000001627_Ifrd1_MPB_103134.4	539
ENSMUSG00000001627_Ifrd1_MPB_103135.5	289
ENSMUSG00000001627_Ifrd1_MPB_103136.6	734
ENSMUSG00000001627_Ifrd1_MPB_103137.7	181
ENSMUSG00000001627_Ifrd1_MPB_103138.8	409
ENSMUSG00000001627_Ifrd1_MPB_103139.9	140
ENSMUSG00000001627_Ifrd1_MPB_103140.10	617
ENSMUSG00000001687_Ubl3_SPA_170023.6	2
ENSMUSG00000001700_Gramd3_U2B_91990.8	1
ENSMUSG00000001739_Cldn15_MPB_171066.1	220
ENSMUSG00000001739_Cldn15_MPB_171067.2	213
ENSMUSG00000001739_Cldn15_MPB_171068.3	338
ENSMUSG00000001739_Cldn15_MPB_171069.4	174
ENSMUSG00000001739_Cldn15_MPB_171070.5	138
ENSMUSG00000001739_Cldn15_MPB_171071.6	460
ENSMUSG00000001739_Cldn15_MPB_171072.7	342
ENSMUSG00000001739_Cldn15_MPB_171073.8	170
ENSMUSG00000001739_Cldn15_MPB_171074.9	237
ENSMUSG00000001739_Cldn15_MPB_171075.10	409
ENSMUSG00000001786_Fbxo7_SPA_99651.9	5
ENSMUSG00000001802_Lrp3_SPA_209098.7	6
ENSMUSG00000001829_Clpb_SPA_39899.5	4
ENSMUSG00000001901_Kcnh6_DTKPB_139341.5	1
ENSMUSG00000001946_Esam_MPB_21273.2	433
ENSMUSG00000001946_Esam_MPB_21274.3	344
ENSMUSG00000001946_Esam_MPB_21275.4	437
ENSMUSG00000001946_Esam_MPB_21276.5	346
ENSMUSG00000001946_Esam_MPB_21277.6	472
ENSMUSG00000001946_Esam_MPB_21278.7	281
ENSMUSG00000001946_Esam_MPB_21279.8	359
ENSMUSG00000001946_Esam_MPB_21280.9	553
ENSMUSG00000001946_Esam_MPB_21281.10	207
ENSMUSG00000001964_Emd_MPB_226678.1	403
ENSMUSG00000001964_Emd_MPB_226679.2	436
ENSMUSG00000001964_Emd_MPB_226680.3	340
ENSMUSG00000001964_Emd_MPB_226681.4	390
ENSMUSG00000001964_Emd_MPB_226682.5	278
ENSMUSG00000001964_Emd_MPB_226683.6	359
ENSMUSG00000001964_Emd_MPB_226684.7	228
ENSMUSG00000001964_Emd_MPB_226685.8	132
ENSMUSG00000001964_Emd_MPB_226686.9	435
ENSMUSG00000001964_Emd_MPB_226687.10	534
ENSMUSG00000002015_Bcap31_SPA_113632.1	16
ENSMUSG00000002015_Bcap31_SPA_113641.10	10
ENSMUSG00000002032_Tmem25_MPB_54910.1	193
ENSMUSG00000002032_Tmem25_MPB_54911.2	414
ENSMUSG00000002032_Tmem25_MPB_54912.3	842
ENSMUSG00000002032_Tmem25_MPB_54913.4	435
ENSMUSG00000002032_Tmem25_MPB_54914.5	397
ENSMUSG00000002032_Tmem25_MPB_54915.6	382
ENSMUSG00000002032_Tmem25_MPB_54916.7	321
ENSMUSG00000002032_Tmem25_MPB_54917.8	344
ENSMUSG00000002032_Tmem25_MPB_54918.9	249
ENSMUSG00000002032_Tmem25_MPB_54919.10	272
ENSMUSG00000002496_Tsc2_ACOCA_85556.7	5
ENSMUSG00000002496_Tsc2_ACOCA_85558.9	4
ENSMUSG00000002578_Ikzf4_GEB_21794.3	2
ENSMUSG00000002718_Cse1l_SPA_192722.2	5
ENSMUSG00000002881_Nab1_GEB_133542.2	1
ENSMUSG00000002897_Il17ra_MPA_48993.1	654
ENSMUSG00000002897_Il17ra_MPA_48994.2	503
ENSMUSG00000002897_Il17ra_MPA_48995.3	383
ENSMUSG00000002897_Il17ra_MPA_48996.4	246
ENSMUSG00000002897_Il17ra_MPA_48997.5	806
ENSMUSG00000002897_Il17ra_MPA_48998.6	232
ENSMUSG00000002897_Il17ra_MPA_48999.7	73
ENSMUSG00000002897_Il17ra_MPA_49000.8	119
ENSMUSG00000002897_Il17ra_MPA_49001.9	369
ENSMUSG00000002897_Il17ra_MPA_49002.10	143
ENSMUSG00000002944_Cd36_ACOCA_10055.10	1
ENSMUSG00000002980_Bcam_MPA_203989.1	397
ENSMUSG00000002980_Bcam_MPA_203990.2	315
ENSMUSG00000002980_Bcam_MPA_203991.3	539
ENSMUSG00000002980_Bcam_MPA_203992.4	156
ENSMUSG00000002980_Bcam_MPA_203993.5	274
ENSMUSG00000002980_Bcam_MPA_203994.6	227
ENSMUSG00000002980_Bcam_MPA_203995.7	131
ENSMUSG00000002980_Bcam_MPA_203996.8	334
ENSMUSG00000002980_Bcam_MPA_203997.9	227
ENSMUSG00000002980_Bcam_MPA_203998.10	293
ENSMUSG00000003341_Atp8b3_MPA_166553.1	402
ENSMUSG00000003341_Atp8b3_MPA_166554.2	272
ENSMUSG00000003341_Atp8b3_MPA_166555.3	223
ENSMUSG00000003341_Atp8b3_MPA_166556.4	254
ENSMUSG00000003341_Atp8b3_MPA_166557.5	619
ENSMUSG00000003341_Atp8b3_MPA_166558.6	256
ENSMUSG00000003341_Atp8b3_MPA_166559.7	749
ENSMUSG00000003341_Atp8b3_MPA_166560.8	680
ENSMUSG00000003341_Atp8b3_MPA_166561.9	44
ENSMUSG00000003341_Atp8b3_MPA_166562.10	450
ENSMUSG00000003344_Btbd2_SPA_88029.5	34
ENSMUSG00000003382_Etv3_GEB_64509.10	1
ENSMUSG00000003573_Homer3_GEB_53275.6	1
ENSMUSG00000003657_Calb2_U2A_113481.3	1
ENSMUSG00000003665_Has1_MPA_88345.1	396
ENSMUSG00000003665_Has1_MPA_88346.2	1005
ENSMUSG00000003665_Has1_MPA_88347.3	426
ENSMUSG00000003665_Has1_MPA_88348.4	284
ENSMUSG00000003665_Has1_MPA_88349.5	337
ENSMUSG00000003665_Has1_MPA_88350.6	381
ENSMUSG00000003665_Has1_MPA_88351.7	356
ENSMUSG00000003665_Has1_MPA_88352.8	467
ENSMUSG00000003665_Has1_MPA_88353.9	192
ENSMUSG00000003665_Has1_MPA_88354.10	299
ENSMUSG00000003948_Mmd_SPB_107260.1	5
ENSMUSG00000004105_Angptl2_GEB_33271.10	31
ENSMUSG00000004207_Psap_DTKPB_43226.4	5
ENSMUSG00000004266_Ptpn6_DTKPA_102511.2	11
ENSMUSG00000004451_Ralb_SPA_144842.6	65
ENSMUSG00000004500_Zfp324_GEB_181185.2	1
ENSMUSG00000004540_Psg17_GEB_70546.8	1
ENSMUSG00000004552_Ctse_SPA_155314.4	3
ENSMUSG00000004558_Ndrg2_MPB_155321.1	501
ENSMUSG00000004558_Ndrg2_MPB_155322.2	500
ENSMUSG00000004558_Ndrg2_MPB_155323.3	586
ENSMUSG00000004558_Ndrg2_MPB_155324.4	81
ENSMUSG00000004558_Ndrg2_MPB_155325.5	148
ENSMUSG00000004558_Ndrg2_MPB_155326.6	464
ENSMUSG00000004558_Ndrg2_MPB_155327.7	368
ENSMUSG00000004558_Ndrg2_MPB_155328.8	423
ENSMUSG00000004558_Ndrg2_MPB_155329.9	432
ENSMUSG00000004558_Ndrg2_MPB_155330.10	294
ENSMUSG00000004612_Nkg7_MPB_166503.1	378
ENSMUSG00000004612_Nkg7_MPB_166504.2	52
ENSMUSG00000004612_Nkg7_MPB_166505.3	238
ENSMUSG00000004612_Nkg7_MPB_166506.4	388
ENSMUSG00000004612_Nkg7_MPB_166507.5	412
ENSMUSG00000004612_Nkg7_MPB_166508.6	503
ENSMUSG00000004612_Nkg7_MPB_166509.7	115
ENSMUSG00000004612_Nkg7_MPB_166510.8	211
ENSMUSG00000004612_Nkg7_MPB_166511.9	402
ENSMUSG00000004612_Nkg7_MPB_166512.10	920
ENSMUSG00000004642_Slbp_SPA_132816.6	13
ENSMUSG00000004798_Ulk2_MPB_169648.1	438
ENSMUSG00000004798_Ulk2_MPB_169649.2	342
ENSMUSG00000004798_Ulk2_MPB_169650.3	343
ENSMUSG00000004798_Ulk2_MPB_169651.4	287
ENSMUSG00000004798_Ulk2_MPB_169652.5	254
ENSMUSG00000004798_Ulk2_MPB_169653.6	157
ENSMUSG00000004798_Ulk2_MPB_169654.7	416
ENSMUSG00000004798_Ulk2_MPB_169655.8	492
ENSMUSG00000004798_Ulk2_MPB_169656.9	394
ENSMUSG00000004798_Ulk2_MPB_169657.10	315
ENSMUSG00000004864_Mapk13_GEA_45607.3	2
ENSMUSG00000004931_Apba3_SPA_201185.6	11
ENSMUSG00000004945_Tmem242_MPA_57447.1	237
ENSMUSG00000004945_Tmem242_MPA_57448.2	178
ENSMUSG00000004945_Tmem242_MPA_57449.3	291
ENSMUSG00000004945_Tmem242_MPA_57450.4	396
ENSMUSG00000004945_Tmem242_MPA_57452.6	308
ENSMUSG00000004945_Tmem242_MPA_57453.7	256
ENSMUSG00000004945_Tmem242_MPA_57454.8	323
ENSMUSG00000004945_Tmem242_MPA_57455.9	97
ENSMUSG00000004945_Tmem242_MPA_57456.10	131
ENSMUSG00000004948_Zp3_MPB_57397.1	458
ENSMUSG00000004948_Zp3_MPB_57398.2	320
ENSMUSG00000004948_Zp3_MPB_57399.3	485
ENSMUSG00000004948_Zp3_MPB_57400.4	270
ENSMUSG00000004948_Zp3_MPB_57401.5	104
ENSMUSG00000004948_Zp3_MPB_57402.6	257
ENSMUSG00000004948_Zp3_MPB_57403.7	401
ENSMUSG00000004948_Zp3_MPB_57404.8	320
ENSMUSG00000004948_Zp3_MPB_57405.9	416
ENSMUSG00000004948_Zp3_MPB_57406.10	298
ENSMUSG00000005125_Ndrg1_U1B_178673.10	1
ENSMUSG00000005148_Klf5_GEB_127058.7	1
ENSMUSG00000005148_Klf5_GEB_127060.9	1
ENSMUSG00000005312_Ubqln1_SPA_44893.8	22
ENSMUSG00000005364_Il5ra_U2B_70220.2	1
ENSMUSG00000005417_Mprip_GEB_144628.2	1
ENSMUSG00000005465_Il27ra_MPB_8936.1	394
ENSMUSG00000005465_Il27ra_MPB_8937.2	179
ENSMUSG00000005465_Il27ra_MPB_8938.3	463
ENSMUSG00000005465_Il27ra_MPB_8939.4	18
ENSMUSG00000005465_Il27ra_MPB_8940.5	242
ENSMUSG00000005465_Il27ra_MPB_8941.6	307
ENSMUSG00000005465_Il27ra_MPB_8942.7	420
ENSMUSG00000005465_Il27ra_MPB_8943.8	391
ENSMUSG00000005465_Il27ra_MPB_8944.9	207
ENSMUSG00000005465_Il27ra_MPB_8945.10	370
ENSMUSG00000005649_Cabp5_MPB_37357.1	706
ENSMUSG00000005649_Cabp5_MPB_37358.2	395
ENSMUSG00000005649_Cabp5_MPB_37359.3	166
ENSMUSG00000005649_Cabp5_MPB_37360.4	522
ENSMUSG00000005649_Cabp5_MPB_37361.5	183
ENSMUSG00000005649_Cabp5_MPB_37362.6	195
ENSMUSG00000005649_Cabp5_MPB_37363.7	421
ENSMUSG00000005649_Cabp5_MPB_37364.8	556
ENSMUSG00000005649_Cabp5_MPB_37365.9	554
ENSMUSG00000005649_Cabp5_MPB_37366.10	442
ENSMUSG00000005802_Slc30a4_SPA_53388.9	5
ENSMUSG00000005823_Gpr108_SPA_112426.6	11
ENSMUSG00000005947_Itgae_MPB_101600.1	371
[truncated: 10,068 more rows]
