# Supplementary material for: Genome-scale CRISPR screening reveals that C3aR signaling is critical for rapid capture of fungi by macrophages
Source: PLoS Pathog. 2022 Sep 29;18(9):e1010237. doi: 10.1371/journal.ppat.1010237 (PMC9578593; doi:10.1371/journal.ppat.1010237)
Supplement: S1 Data — A ZIP archive of tables in CSV format giving counts for each sgRNA. File names indicate sub-library and experimental sample. (ZIP) [file ppat.1010237.s023.zip › DIR_MAIN/20190208_U2AB_Un2_counts.csv]

0None_none_ACOCB_227963.4984	3
0None_none_ACOCB_227963.5010	235
0None_none_DTKPA_227963.7058	5
0None_none_DTKPB_227963.7386	5
0None_none_GEA_227963.3448	11
0None_none_GEA_227963.3452	1
0None_none_GEA_227963.3544	23
0None_none_GEA_227963.3573	4
0None_none_GEA_227963.3630	22
0None_none_GEB_227963.3753	7
0None_none_GEB_227963.3882	1
0None_none_MU1A_227963.1877	17
0None_none_MU1A_227963.1999	9
0None_none_MU1A_227963.2098	5
0None_none_MU1B_227963.1005	6
0None_none_MU1B_227963.1019	6
0None_none_MU1B_227963.1035	4
0None_none_MU1B_227963.1042	6
0None_none_MU1B_227963.1075	3
0None_none_MU1B_227963.1090	9
0None_none_MU1B_227963.1095	2
0None_none_MU1B_227963.1117	3
0None_none_MU1B_227963.762	3
0None_none_MU1B_227963.771	5
0None_none_MU1B_227963.796	2
0None_none_MU1B_227963.797	3
0None_none_MU1B_227963.816	4
0None_none_MU1B_227963.817	11
0None_none_MU1B_227963.818	4
0None_none_MU1B_227963.840	3
0None_none_MU1B_227963.861	2
0None_none_MU1B_227963.866	10
0None_none_MU1B_227963.868	4
0None_none_MU1B_227963.875	3
0None_none_MU1B_227963.877	9
0None_none_MU1B_227963.927	10
0None_none_MU1B_227963.930	17
0None_none_MU1B_227963.941	14
0None_none_MU1B_227963.950	11
0None_none_MU1B_227963.955	33
0None_none_MU1B_227963.968	15
0None_none_MU1B_227963.974	15
0None_none_MU1B_227963.984	7
0None_none_MU2A_227963.2311	4
0None_none_MU2A_227963.2488	3
0None_none_MU2B_227963.170	6
0None_none_MU2B_227963.194	1
0None_none_MU2B_227963.250	1
0None_none_MU2B_227963.296	11
0None_none_MU2B_227963.61	15
0None_none_MU2B_227963.66	7
0None_none_SPA_227963.5390	3
0None_none_TMMA_227963.2666	11
0None_none_TMMA_227963.2986	4
0None_none_TMMB_227963.3048	7
0None_none_TMMB_227963.3067	22
0None_none_TMMB_227963.3172	1
0None_none_TMMB_227963.3174	6
0None_none_TMMB_227963.3246	19
0None_none_TMMB_227963.3324	20
0None_none_U1B_227963.481	1
0None_none_U2A_227963.1501	385
0None_none_U2A_227963.1502	640
0None_none_U2A_227963.1503	499
0None_none_U2A_227963.1504	171
0None_none_U2A_227963.1505	281
0None_none_U2A_227963.1506	653
0None_none_U2A_227963.1507	717
0None_none_U2A_227963.1508	647
0None_none_U2A_227963.1509	428
0None_none_U2A_227963.1510	714
0None_none_U2A_227963.1511	602
0None_none_U2A_227963.1512	820
0None_none_U2A_227963.1513	360
0None_none_U2A_227963.1514	374
0None_none_U2A_227963.1515	653
0None_none_U2A_227963.1516	785
0None_none_U2A_227963.1517	653
0None_none_U2A_227963.1518	176
0None_none_U2A_227963.1519	527
0None_none_U2A_227963.1520	521
0None_none_U2A_227963.1521	772
0None_none_U2A_227963.1522	441
0None_none_U2A_227963.1523	440
0None_none_U2A_227963.1524	401
0None_none_U2A_227963.1525	981
0None_none_U2A_227963.1526	383
0None_none_U2A_227963.1527	382
0None_none_U2A_227963.1528	517
0None_none_U2A_227963.1529	510
0None_none_U2A_227963.1530	582
0None_none_U2A_227963.1531	181
0None_none_U2A_227963.1532	248
0None_none_U2A_227963.1533	702
0None_none_U2A_227963.1534	764
0None_none_U2A_227963.1535	682
0None_none_U2A_227963.1536	547
0None_none_U2A_227963.1537	312
0None_none_U2A_227963.1538	382
0None_none_U2A_227963.1539	785
0None_none_U2A_227963.1540	427
0None_none_U2A_227963.1541	855
0None_none_U2A_227963.1542	711
0None_none_U2A_227963.1543	320
0None_none_U2A_227963.1544	324
0None_none_U2A_227963.1545	602
0None_none_U2A_227963.1546	231
0None_none_U2A_227963.1547	331
0None_none_U2A_227963.1548	707
0None_none_U2A_227963.1549	522
0None_none_U2A_227963.1550	454
0None_none_U2A_227963.1551	685
0None_none_U2A_227963.1552	424
0None_none_U2A_227963.1553	593
0None_none_U2A_227963.1554	322
0None_none_U2A_227963.1555	305
0None_none_U2A_227963.1556	325
0None_none_U2A_227963.1557	555
0None_none_U2A_227963.1558	757
0None_none_U2A_227963.1559	710
0None_none_U2A_227963.1560	565
0None_none_U2A_227963.1561	807
0None_none_U2A_227963.1562	1019
0None_none_U2A_227963.1563	478
0None_none_U2A_227963.1564	397
0None_none_U2A_227963.1565	212
0None_none_U2A_227963.1566	558
0None_none_U2A_227963.1567	738
0None_none_U2A_227963.1568	837
0None_none_U2A_227963.1569	618
0None_none_U2A_227963.1570	608
0None_none_U2A_227963.1571	501
0None_none_U2A_227963.1572	472
0None_none_U2A_227963.1573	463
0None_none_U2A_227963.1574	476
0None_none_U2A_227963.1575	650
0None_none_U2A_227963.1576	235
0None_none_U2A_227963.1577	361
0None_none_U2A_227963.1578	186
0None_none_U2A_227963.1579	848
0None_none_U2A_227963.1580	733
0None_none_U2A_227963.1581	393
0None_none_U2A_227963.1582	821
0None_none_U2A_227963.1583	543
0None_none_U2A_227963.1584	851
0None_none_U2A_227963.1585	508
0None_none_U2A_227963.1586	811
0None_none_U2A_227963.1587	472
0None_none_U2A_227963.1588	638
0None_none_U2A_227963.1589	677
0None_none_U2A_227963.1590	253
0None_none_U2A_227963.1591	617
0None_none_U2A_227963.1592	594
0None_none_U2A_227963.1593	298
0None_none_U2A_227963.1594	356
0None_none_U2A_227963.1595	770
0None_none_U2A_227963.1596	424
0None_none_U2A_227963.1597	270
0None_none_U2A_227963.1598	359
0None_none_U2A_227963.1599	262
0None_none_U2A_227963.1600	762
0None_none_U2A_227963.1601	385
0None_none_U2A_227963.1602	292
0None_none_U2A_227963.1603	454
0None_none_U2A_227963.1604	237
0None_none_U2A_227963.1605	793
0None_none_U2A_227963.1606	350
0None_none_U2A_227963.1607	334
0None_none_U2A_227963.1608	532
0None_none_U2A_227963.1609	314
0None_none_U2A_227963.1610	332
0None_none_U2A_227963.1611	596
0None_none_U2A_227963.1612	631
0None_none_U2A_227963.1613	862
0None_none_U2A_227963.1614	739
0None_none_U2A_227963.1615	626
0None_none_U2A_227963.1616	724
0None_none_U2A_227963.1617	266
0None_none_U2A_227963.1618	155
0None_none_U2A_227963.1619	382
0None_none_U2A_227963.1620	191
0None_none_U2A_227963.1621	665
0None_none_U2A_227963.1622	158
0None_none_U2A_227963.1623	376
0None_none_U2A_227963.1624	273
0None_none_U2A_227963.1625	628
0None_none_U2A_227963.1626	567
0None_none_U2A_227963.1627	321
0None_none_U2A_227963.1628	601
0None_none_U2A_227963.1629	634
0None_none_U2A_227963.1630	256
0None_none_U2A_227963.1631	400
0None_none_U2A_227963.1632	541
0None_none_U2A_227963.1633	702
0None_none_U2A_227963.1634	664
0None_none_U2A_227963.1635	878
0None_none_U2A_227963.1636	746
0None_none_U2A_227963.1637	374
0None_none_U2A_227963.1638	462
0None_none_U2A_227963.1639	1027
0None_none_U2A_227963.1640	477
0None_none_U2A_227963.1641	997
0None_none_U2A_227963.1642	483
0None_none_U2A_227963.1643	593
0None_none_U2A_227963.1644	379
0None_none_U2A_227963.1645	365
0None_none_U2A_227963.1646	970
0None_none_U2A_227963.1647	561
0None_none_U2A_227963.1648	305
0None_none_U2A_227963.1649	429
0None_none_U2A_227963.1650	470
0None_none_U2A_227963.1651	343
0None_none_U2A_227963.1652	296
0None_none_U2A_227963.1653	1161
0None_none_U2A_227963.1654	981
0None_none_U2A_227963.1655	421
0None_none_U2A_227963.1656	1156
0None_none_U2A_227963.1657	924
0None_none_U2A_227963.1658	624
0None_none_U2A_227963.1659	454
0None_none_U2A_227963.1660	831
0None_none_U2A_227963.1661	458
0None_none_U2A_227963.1662	319
0None_none_U2A_227963.1663	889
0None_none_U2A_227963.1664	215
0None_none_U2A_227963.1665	213
0None_none_U2A_227963.1666	769
0None_none_U2A_227963.1667	450
0None_none_U2A_227963.1668	1010
0None_none_U2A_227963.1669	153
0None_none_U2A_227963.1670	451
0None_none_U2A_227963.1671	340
0None_none_U2A_227963.1672	520
0None_none_U2A_227963.1673	530
0None_none_U2A_227963.1674	558
0None_none_U2A_227963.1675	534
0None_none_U2A_227963.1676	424
0None_none_U2A_227963.1677	648
0None_none_U2A_227963.1678	603
0None_none_U2A_227963.1679	736
0None_none_U2A_227963.1680	394
0None_none_U2A_227963.1681	790
0None_none_U2A_227963.1682	490
0None_none_U2A_227963.1683	732
0None_none_U2A_227963.1684	1
0None_none_U2A_227963.1685	676
0None_none_U2A_227963.1686	264
0None_none_U2A_227963.1687	530
0None_none_U2A_227963.1688	630
0None_none_U2A_227963.1689	376
0None_none_U2A_227963.1690	448
0None_none_U2A_227963.1691	320
0None_none_U2A_227963.1692	498
0None_none_U2A_227963.1693	446
0None_none_U2A_227963.1694	445
0None_none_U2A_227963.1695	489
0None_none_U2A_227963.1696	339
0None_none_U2A_227963.1697	273
0None_none_U2A_227963.1698	434
0None_none_U2A_227963.1699	566
0None_none_U2A_227963.1700	590
0None_none_U2A_227963.1701	778
0None_none_U2A_227963.1702	386
0None_none_U2A_227963.1703	517
0None_none_U2A_227963.1704	336
0None_none_U2A_227963.1705	353
0None_none_U2A_227963.1706	730
0None_none_U2A_227963.1707	626
0None_none_U2A_227963.1708	926
0None_none_U2A_227963.1709	1173
0None_none_U2A_227963.1710	369
0None_none_U2A_227963.1711	680
0None_none_U2A_227963.1712	205
0None_none_U2A_227963.1713	510
0None_none_U2A_227963.1714	529
0None_none_U2A_227963.1715	369
0None_none_U2A_227963.1716	338
0None_none_U2A_227963.1717	411
0None_none_U2A_227963.1718	695
0None_none_U2A_227963.1719	412
0None_none_U2A_227963.1720	520
0None_none_U2A_227963.1721	665
0None_none_U2A_227963.1722	915
0None_none_U2A_227963.1723	529
0None_none_U2A_227963.1724	581
0None_none_U2A_227963.1725	750
0None_none_U2A_227963.1726	267
0None_none_U2A_227963.1727	274
0None_none_U2A_227963.1728	1050
0None_none_U2A_227963.1729	370
0None_none_U2A_227963.1730	692
0None_none_U2A_227963.1731	636
0None_none_U2A_227963.1732	793
0None_none_U2A_227963.1733	244
0None_none_U2A_227963.1734	410
0None_none_U2A_227963.1735	871
0None_none_U2A_227963.1736	258
0None_none_U2A_227963.1737	538
0None_none_U2A_227963.1738	602
0None_none_U2A_227963.1739	653
0None_none_U2A_227963.1740	229
0None_none_U2A_227963.1741	864
0None_none_U2A_227963.1742	571
0None_none_U2A_227963.1743	574
0None_none_U2A_227963.1744	486
0None_none_U2A_227963.1745	542
0None_none_U2A_227963.1746	392
0None_none_U2A_227963.1747	258
0None_none_U2A_227963.1748	661
0None_none_U2A_227963.1749	614
0None_none_U2A_227963.1750	261
0None_none_U2A_227963.1751	386
0None_none_U2A_227963.1752	807
0None_none_U2A_227963.1753	238
0None_none_U2A_227963.1754	188
0None_none_U2A_227963.1755	724
0None_none_U2A_227963.1756	558
0None_none_U2A_227963.1757	331
0None_none_U2A_227963.1758	275
0None_none_U2A_227963.1759	411
0None_none_U2A_227963.1760	919
0None_none_U2A_227963.1761	326
0None_none_U2A_227963.1762	226
0None_none_U2A_227963.1763	545
0None_none_U2A_227963.1764	674
0None_none_U2A_227963.1765	618
0None_none_U2A_227963.1766	615
0None_none_U2A_227963.1767	239
0None_none_U2A_227963.1768	735
0None_none_U2A_227963.1769	567
0None_none_U2A_227963.1770	316
0None_none_U2A_227963.1771	544
0None_none_U2A_227963.1772	620
0None_none_U2A_227963.1773	231
0None_none_U2A_227963.1774	337
0None_none_U2A_227963.1775	558
0None_none_U2A_227963.1776	273
0None_none_U2A_227963.1777	1093
0None_none_U2A_227963.1778	950
0None_none_U2A_227963.1779	760
0None_none_U2A_227963.1780	633
0None_none_U2A_227963.1781	211
0None_none_U2A_227963.1782	234
0None_none_U2A_227963.1783	144
0None_none_U2A_227963.1784	590
0None_none_U2A_227963.1785	626
0None_none_U2A_227963.1786	528
0None_none_U2A_227963.1787	286
0None_none_U2A_227963.1788	745
0None_none_U2A_227963.1789	1109
0None_none_U2A_227963.1790	989
0None_none_U2A_227963.1791	418
0None_none_U2A_227963.1792	460
0None_none_U2A_227963.1793	314
0None_none_U2A_227963.1794	428
0None_none_U2A_227963.1795	121
0None_none_U2A_227963.1796	486
0None_none_U2A_227963.1797	608
0None_none_U2A_227963.1798	976
0None_none_U2A_227963.1799	224
0None_none_U2A_227963.1800	489
0None_none_U2A_227963.1801	229
0None_none_U2A_227963.1802	459
0None_none_U2A_227963.1803	306
0None_none_U2A_227963.1804	377
0None_none_U2A_227963.1805	391
0None_none_U2A_227963.1806	598
0None_none_U2A_227963.1807	695
0None_none_U2A_227963.1808	708
0None_none_U2A_227963.1809	602
0None_none_U2A_227963.1810	310
0None_none_U2A_227963.1811	373
0None_none_U2A_227963.1812	469
0None_none_U2A_227963.1813	639
0None_none_U2A_227963.1814	903
0None_none_U2A_227963.1815	266
0None_none_U2A_227963.1816	444
0None_none_U2A_227963.1817	824
0None_none_U2A_227963.1818	395
0None_none_U2A_227963.1819	192
0None_none_U2A_227963.1820	709
0None_none_U2A_227963.1821	523
0None_none_U2A_227963.1822	538
0None_none_U2A_227963.1823	542
0None_none_U2A_227963.1824	406
0None_none_U2A_227963.1825	757
0None_none_U2A_227963.1826	673
0None_none_U2A_227963.1827	635
0None_none_U2A_227963.1828	721
0None_none_U2A_227963.1829	586
0None_none_U2A_227963.1830	532
0None_none_U2A_227963.1831	358
0None_none_U2A_227963.1832	411
0None_none_U2A_227963.1833	981
0None_none_U2A_227963.1834	737
0None_none_U2A_227963.1835	383
0None_none_U2A_227963.1836	441
0None_none_U2A_227963.1837	505
0None_none_U2A_227963.1838	271
0None_none_U2A_227963.1839	986
0None_none_U2A_227963.1840	780
0None_none_U2A_227963.1841	167
0None_none_U2A_227963.1842	231
0None_none_U2A_227963.1843	686
0None_none_U2A_227963.1844	786
0None_none_U2A_227963.1845	492
0None_none_U2A_227963.1846	593
0None_none_U2A_227963.1847	218
0None_none_U2A_227963.1848	719
0None_none_U2A_227963.1849	778
0None_none_U2A_227963.1850	353
0None_none_U2A_227963.1851	422
0None_none_U2A_227963.1852	443
0None_none_U2A_227963.1853	677
0None_none_U2A_227963.1854	689
0None_none_U2A_227963.1855	378
0None_none_U2A_227963.1856	761
0None_none_U2A_227963.1857	273
0None_none_U2A_227963.1858	721
0None_none_U2A_227963.1859	212
0None_none_U2A_227963.1860	521
0None_none_U2A_227963.1861	685
0None_none_U2A_227963.1862	312
0None_none_U2A_227963.1863	455
0None_none_U2A_227963.1864	971
0None_none_U2A_227963.1865	683
0None_none_U2A_227963.1866	448
0None_none_U2A_227963.1867	656
0None_none_U2A_227963.1868	951
0None_none_U2A_227963.1869	384
0None_none_U2A_227963.1870	607
0None_none_U2A_227963.1871	184
0None_none_U2A_227963.1872	340
0None_none_U2A_227963.1873	668
0None_none_U2A_227963.1874	400
0None_none_U2A_227963.1875	521
0None_none_U2B_227963.1126	408
0None_none_U2B_227963.1127	339
0None_none_U2B_227963.1128	452
0None_none_U2B_227963.1129	400
0None_none_U2B_227963.1130	317
0None_none_U2B_227963.1131	381
0None_none_U2B_227963.1132	460
0None_none_U2B_227963.1133	392
0None_none_U2B_227963.1134	393
0None_none_U2B_227963.1135	502
0None_none_U2B_227963.1136	804
0None_none_U2B_227963.1137	394
0None_none_U2B_227963.1138	301
0None_none_U2B_227963.1139	253
0None_none_U2B_227963.1140	399
0None_none_U2B_227963.1141	226
0None_none_U2B_227963.1142	450
0None_none_U2B_227963.1143	232
0None_none_U2B_227963.1144	484
0None_none_U2B_227963.1145	420
0None_none_U2B_227963.1146	343
0None_none_U2B_227963.1147	298
0None_none_U2B_227963.1148	536
0None_none_U2B_227963.1149	810
0None_none_U2B_227963.1150	250
0None_none_U2B_227963.1151	522
0None_none_U2B_227963.1152	320
0None_none_U2B_227963.1153	333
0None_none_U2B_227963.1154	500
0None_none_U2B_227963.1155	558
0None_none_U2B_227963.1156	612
0None_none_U2B_227963.1157	333
0None_none_U2B_227963.1158	322
0None_none_U2B_227963.1159	200
0None_none_U2B_227963.1160	298
0None_none_U2B_227963.1161	378
0None_none_U2B_227963.1162	405
0None_none_U2B_227963.1163	232
0None_none_U2B_227963.1164	329
0None_none_U2B_227963.1165	105
0None_none_U2B_227963.1166	188
0None_none_U2B_227963.1167	284
0None_none_U2B_227963.1168	459
0None_none_U2B_227963.1169	631
0None_none_U2B_227963.1170	454
0None_none_U2B_227963.1171	515
0None_none_U2B_227963.1172	388
0None_none_U2B_227963.1173	490
0None_none_U2B_227963.1174	658
0None_none_U2B_227963.1175	387
0None_none_U2B_227963.1176	559
0None_none_U2B_227963.1177	519
0None_none_U2B_227963.1178	718
0None_none_U2B_227963.1179	393
0None_none_U2B_227963.1180	323
0None_none_U2B_227963.1181	293
0None_none_U2B_227963.1182	140
0None_none_U2B_227963.1183	408
0None_none_U2B_227963.1184	319
0None_none_U2B_227963.1185	262
0None_none_U2B_227963.1186	444
0None_none_U2B_227963.1187	650
0None_none_U2B_227963.1188	137
0None_none_U2B_227963.1189	408
0None_none_U2B_227963.1190	434
0None_none_U2B_227963.1191	8
0None_none_U2B_227963.1192	146
0None_none_U2B_227963.1193	435
0None_none_U2B_227963.1194	271
0None_none_U2B_227963.1195	259
0None_none_U2B_227963.1196	577
0None_none_U2B_227963.1197	236
0None_none_U2B_227963.1198	519
0None_none_U2B_227963.1199	516
0None_none_U2B_227963.1200	96
0None_none_U2B_227963.1201	835
0None_none_U2B_227963.1202	239
0None_none_U2B_227963.1203	242
0None_none_U2B_227963.1204	215
0None_none_U2B_227963.1205	38
0None_none_U2B_227963.1206	537
0None_none_U2B_227963.1207	330
0None_none_U2B_227963.1208	298
0None_none_U2B_227963.1209	503
0None_none_U2B_227963.1210	333
0None_none_U2B_227963.1211	330
0None_none_U2B_227963.1212	222
0None_none_U2B_227963.1213	265
0None_none_U2B_227963.1214	529
0None_none_U2B_227963.1215	496
0None_none_U2B_227963.1216	423
0None_none_U2B_227963.1218	486
0None_none_U2B_227963.1219	349
0None_none_U2B_227963.1220	435
0None_none_U2B_227963.1221	101
0None_none_U2B_227963.1222	141
0None_none_U2B_227963.1223	398
0None_none_U2B_227963.1224	313
0None_none_U2B_227963.1225	380
0None_none_U2B_227963.1226	488
0None_none_U2B_227963.1227	301
0None_none_U2B_227963.1228	281
0None_none_U2B_227963.1229	220
0None_none_U2B_227963.1230	359
0None_none_U2B_227963.1231	486
0None_none_U2B_227963.1232	410
0None_none_U2B_227963.1233	381
0None_none_U2B_227963.1234	50
0None_none_U2B_227963.1235	136
0None_none_U2B_227963.1236	385
0None_none_U2B_227963.1237	377
0None_none_U2B_227963.1238	690
0None_none_U2B_227963.1239	336
0None_none_U2B_227963.1240	524
0None_none_U2B_227963.1241	300
0None_none_U2B_227963.1242	404
0None_none_U2B_227963.1243	307
0None_none_U2B_227963.1244	303
0None_none_U2B_227963.1245	228
0None_none_U2B_227963.1246	458
0None_none_U2B_227963.1247	364
0None_none_U2B_227963.1248	332
0None_none_U2B_227963.1249	355
0None_none_U2B_227963.1250	129
0None_none_U2B_227963.1251	279
0None_none_U2B_227963.1252	259
0None_none_U2B_227963.1253	550
0None_none_U2B_227963.1254	422
0None_none_U2B_227963.1255	563
0None_none_U2B_227963.1256	185
0None_none_U2B_227963.1257	357
0None_none_U2B_227963.1258	823
0None_none_U2B_227963.1259	624
0None_none_U2B_227963.1260	306
0None_none_U2B_227963.1261	356
0None_none_U2B_227963.1262	435
0None_none_U2B_227963.1263	696
0None_none_U2B_227963.1264	291
0None_none_U2B_227963.1265	606
0None_none_U2B_227963.1266	158
0None_none_U2B_227963.1267	610
0None_none_U2B_227963.1268	611
0None_none_U2B_227963.1269	180
0None_none_U2B_227963.1270	559
0None_none_U2B_227963.1271	473
0None_none_U2B_227963.1272	209
0None_none_U2B_227963.1273	131
0None_none_U2B_227963.1274	294
0None_none_U2B_227963.1275	581
0None_none_U2B_227963.1276	400
0None_none_U2B_227963.1277	447
0None_none_U2B_227963.1278	476
0None_none_U2B_227963.1279	453
0None_none_U2B_227963.1280	509
0None_none_U2B_227963.1281	501
0None_none_U2B_227963.1282	329
0None_none_U2B_227963.1283	278
0None_none_U2B_227963.1284	383
0None_none_U2B_227963.1285	260
0None_none_U2B_227963.1286	485
0None_none_U2B_227963.1287	494
0None_none_U2B_227963.1288	318
0None_none_U2B_227963.1289	430
0None_none_U2B_227963.1290	416
0None_none_U2B_227963.1291	333
0None_none_U2B_227963.1292	232
0None_none_U2B_227963.1293	364
0None_none_U2B_227963.1294	476
0None_none_U2B_227963.1295	261
0None_none_U2B_227963.1296	575
0None_none_U2B_227963.1297	544
0None_none_U2B_227963.1298	340
0None_none_U2B_227963.1299	470
0None_none_U2B_227963.1300	375
0None_none_U2B_227963.1301	556
0None_none_U2B_227963.1302	440
0None_none_U2B_227963.1303	397
0None_none_U2B_227963.1304	409
0None_none_U2B_227963.1305	215
0None_none_U2B_227963.1306	572
0None_none_U2B_227963.1307	511
0None_none_U2B_227963.1308	352
0None_none_U2B_227963.1309	466
0None_none_U2B_227963.1310	476
0None_none_U2B_227963.1311	373
0None_none_U2B_227963.1312	434
0None_none_U2B_227963.1313	151
0None_none_U2B_227963.1314	128
0None_none_U2B_227963.1315	552
0None_none_U2B_227963.1316	281
0None_none_U2B_227963.1317	156
0None_none_U2B_227963.1318	243
0None_none_U2B_227963.1319	247
0None_none_U2B_227963.1320	349
0None_none_U2B_227963.1321	124
0None_none_U2B_227963.1322	377
0None_none_U2B_227963.1323	269
0None_none_U2B_227963.1324	341
0None_none_U2B_227963.1325	510
0None_none_U2B_227963.1326	596
0None_none_U2B_227963.1327	369
0None_none_U2B_227963.1328	246
0None_none_U2B_227963.1329	186
0None_none_U2B_227963.1330	484
0None_none_U2B_227963.1331	481
0None_none_U2B_227963.1332	310
0None_none_U2B_227963.1333	440
0None_none_U2B_227963.1334	499
0None_none_U2B_227963.1335	332
0None_none_U2B_227963.1336	522
0None_none_U2B_227963.1337	385
0None_none_U2B_227963.1338	322
0None_none_U2B_227963.1339	311
0None_none_U2B_227963.1340	323
0None_none_U2B_227963.1341	577
0None_none_U2B_227963.1342	385
0None_none_U2B_227963.1343	686
0None_none_U2B_227963.1344	18
0None_none_U2B_227963.1345	313
0None_none_U2B_227963.1346	369
0None_none_U2B_227963.1347	179
0None_none_U2B_227963.1348	618
0None_none_U2B_227963.1349	341
0None_none_U2B_227963.1350	441
0None_none_U2B_227963.1351	80
0None_none_U2B_227963.1352	264
0None_none_U2B_227963.1353	471
0None_none_U2B_227963.1354	435
0None_none_U2B_227963.1355	401
0None_none_U2B_227963.1356	247
0None_none_U2B_227963.1357	396
0None_none_U2B_227963.1358	193
0None_none_U2B_227963.1359	553
0None_none_U2B_227963.1360	373
0None_none_U2B_227963.1361	469
0None_none_U2B_227963.1362	267
0None_none_U2B_227963.1363	217
0None_none_U2B_227963.1364	196
0None_none_U2B_227963.1365	312
0None_none_U2B_227963.1366	531
0None_none_U2B_227963.1367	705
0None_none_U2B_227963.1368	579
0None_none_U2B_227963.1369	121
0None_none_U2B_227963.1370	345
0None_none_U2B_227963.1371	561
0None_none_U2B_227963.1372	201
0None_none_U2B_227963.1373	367
0None_none_U2B_227963.1374	444
0None_none_U2B_227963.1375	336
0None_none_U2B_227963.1376	421
0None_none_U2B_227963.1377	373
0None_none_U2B_227963.1378	504
0None_none_U2B_227963.1379	315
0None_none_U2B_227963.1380	339
0None_none_U2B_227963.1381	382
0None_none_U2B_227963.1382	245
0None_none_U2B_227963.1383	532
0None_none_U2B_227963.1384	320
0None_none_U2B_227963.1385	330
0None_none_U2B_227963.1386	446
0None_none_U2B_227963.1387	226
0None_none_U2B_227963.1388	557
0None_none_U2B_227963.1389	529
0None_none_U2B_227963.1390	226
0None_none_U2B_227963.1391	215
0None_none_U2B_227963.1392	299
0None_none_U2B_227963.1393	192
0None_none_U2B_227963.1394	330
0None_none_U2B_227963.1395	751
0None_none_U2B_227963.1396	470
0None_none_U2B_227963.1397	194
0None_none_U2B_227963.1398	203
0None_none_U2B_227963.1399	515
0None_none_U2B_227963.1400	437
0None_none_U2B_227963.1401	374
0None_none_U2B_227963.1402	411
0None_none_U2B_227963.1403	266
0None_none_U2B_227963.1404	208
0None_none_U2B_227963.1405	523
0None_none_U2B_227963.1406	237
0None_none_U2B_227963.1407	666
0None_none_U2B_227963.1408	310
0None_none_U2B_227963.1409	345
0None_none_U2B_227963.1410	332
0None_none_U2B_227963.1411	448
0None_none_U2B_227963.1412	611
0None_none_U2B_227963.1413	235
0None_none_U2B_227963.1414	349
0None_none_U2B_227963.1415	274
0None_none_U2B_227963.1416	387
0None_none_U2B_227963.1417	222
0None_none_U2B_227963.1418	425
0None_none_U2B_227963.1419	527
0None_none_U2B_227963.1420	283
0None_none_U2B_227963.1421	86
0None_none_U2B_227963.1422	410
0None_none_U2B_227963.1423	250
0None_none_U2B_227963.1424	255
0None_none_U2B_227963.1425	171
0None_none_U2B_227963.1426	267
0None_none_U2B_227963.1427	239
0None_none_U2B_227963.1428	288
0None_none_U2B_227963.1429	407
0None_none_U2B_227963.1430	567
0None_none_U2B_227963.1431	554
0None_none_U2B_227963.1432	558
0None_none_U2B_227963.1433	405
0None_none_U2B_227963.1434	374
0None_none_U2B_227963.1435	215
0None_none_U2B_227963.1436	422
0None_none_U2B_227963.1437	365
0None_none_U2B_227963.1438	164
0None_none_U2B_227963.1439	441
0None_none_U2B_227963.1440	315
0None_none_U2B_227963.1441	374
0None_none_U2B_227963.1442	552
0None_none_U2B_227963.1443	643
0None_none_U2B_227963.1444	428
0None_none_U2B_227963.1445	442
0None_none_U2B_227963.1446	376
0None_none_U2B_227963.1447	201
0None_none_U2B_227963.1448	321
0None_none_U2B_227963.1449	428
0None_none_U2B_227963.1450	349
0None_none_U2B_227963.1451	228
0None_none_U2B_227963.1452	275
0None_none_U2B_227963.1453	248
0None_none_U2B_227963.1454	409
0None_none_U2B_227963.1455	571
0None_none_U2B_227963.1456	352
0None_none_U2B_227963.1457	310
0None_none_U2B_227963.1458	297
0None_none_U2B_227963.1460	331
0None_none_U2B_227963.1461	175
0None_none_U2B_227963.1462	516
0None_none_U2B_227963.1463	254
0None_none_U2B_227963.1464	263
0None_none_U2B_227963.1465	367
0None_none_U2B_227963.1466	405
0None_none_U2B_227963.1467	417
0None_none_U2B_227963.1468	298
0None_none_U2B_227963.1469	339
0None_none_U2B_227963.1470	252
0None_none_U2B_227963.1471	430
0None_none_U2B_227963.1472	319
0None_none_U2B_227963.1473	397
0None_none_U2B_227963.1474	407
0None_none_U2B_227963.1475	332
0None_none_U2B_227963.1476	432
0None_none_U2B_227963.1477	449
0None_none_U2B_227963.1478	319
0None_none_U2B_227963.1479	419
0None_none_U2B_227963.1480	162
0None_none_U2B_227963.1481	225
0None_none_U2B_227963.1482	289
0None_none_U2B_227963.1483	344
0None_none_U2B_227963.1484	682
0None_none_U2B_227963.1485	336
0None_none_U2B_227963.1486	573
0None_none_U2B_227963.1487	267
0None_none_U2B_227963.1488	182
0None_none_U2B_227963.1489	397
0None_none_U2B_227963.1490	382
0None_none_U2B_227963.1491	447
0None_none_U2B_227963.1492	109
0None_none_U2B_227963.1493	240
0None_none_U2B_227963.1494	265
0None_none_U2B_227963.1495	185
0None_none_U2B_227963.1496	254
0None_none_U2B_227963.1497	239
0None_none_U2B_227963.1498	230
0None_none_U2B_227963.1499	451
0None_none_U2B_227963.1500	438
0Safe_safe_ACOCA_227963.4503	319
0Safe_safe_ACOCA_227963.4591	305
0Safe_safe_ACOCB_227963.4894	337
0Safe_safe_ACOCB_227963.5135	318
0Safe_safe_ACOCB_227963.5203	8
0Safe_safe_ACOCB_227963.5222	197
0Safe_safe_DTKPA_227963.6855	1
0Safe_safe_DTKPB_227963.7163	737
0Safe_safe_DTKPB_227963.7376	278
0Safe_safe_GEA_227963.3564	4
0Safe_safe_GEA_227963.3588	4
0Safe_safe_GEA_227963.3626	5
0Safe_safe_GEA_227963.3643	158
0Safe_safe_GEA_227963.3717	1
0Safe_safe_GEA_227963.3719	178
0Safe_safe_GEB_227963.3788	1
0Safe_safe_GEB_227963.3830	13
0Safe_safe_GEB_227963.3848	326
0Safe_safe_GEB_227963.4048	566
0Safe_safe_MPA_227963.4257	4
0Safe_safe_MPB_227963.5869	1285
0Safe_safe_MPB_227963.5872	751
0Safe_safe_MPB_227963.5919	1
0Safe_safe_MPB_227963.5959	199
0Safe_safe_MU1A_227963.1943	7
0Safe_safe_MU1A_227963.2055	195
0Safe_safe_MU1A_227963.2105	1
0Safe_safe_MU1A_227963.2138	1
0Safe_safe_MU1A_227963.2206	1
0Safe_safe_MU1A_227963.2219	499
0Safe_safe_MU1A_227963.2222	12
0Safe_safe_MU1B_227963.1006	17
0Safe_safe_MU1B_227963.1040	3
0Safe_safe_MU1B_227963.1071	17
0Safe_safe_MU1B_227963.1094	753
0Safe_safe_MU1B_227963.1098	5
0Safe_safe_MU1B_227963.751	602
0Safe_safe_MU1B_227963.754	4
0Safe_safe_MU1B_227963.758	2
0Safe_safe_MU1B_227963.774	6
0Safe_safe_MU1B_227963.775	558
0Safe_safe_MU1B_227963.779	10
0Safe_safe_MU1B_227963.786	6
0Safe_safe_MU1B_227963.796	10
0Safe_safe_MU1B_227963.801	6
0Safe_safe_MU1B_227963.812	3
0Safe_safe_MU1B_227963.832	3
0Safe_safe_MU1B_227963.848	8
0Safe_safe_MU1B_227963.850	7
0Safe_safe_MU1B_227963.864	1
0Safe_safe_MU1B_227963.867	6
0Safe_safe_MU1B_227963.886	2
0Safe_safe_MU1B_227963.891	4
0Safe_safe_MU1B_227963.895	14
0Safe_safe_MU1B_227963.904	7
0Safe_safe_MU1B_227963.954	5
0Safe_safe_MU1B_227963.971	8
0Safe_safe_MU1B_227963.975	25
0Safe_safe_MU1B_227963.981	3
0Safe_safe_MU1B_227963.988	7
0Safe_safe_MU2A_227963.2272	4
0Safe_safe_MU2A_227963.2337	13
0Safe_safe_MU2A_227963.2443	4
0Safe_safe_MU2A_227963.2532	292
0Safe_safe_MU2A_227963.2570	84
0Safe_safe_MU2B_227963.125	7
0Safe_safe_MU2B_227963.129	7
0Safe_safe_MU2B_227963.145	1
0Safe_safe_MU2B_227963.165	6
0Safe_safe_MU2B_227963.181	13
0Safe_safe_MU2B_227963.215	5
0Safe_safe_MU2B_227963.246	1
0Safe_safe_MU2B_227963.300	19
0Safe_safe_MU2B_227963.312	164
0Safe_safe_MU2B_227963.330	7
0Safe_safe_MU2B_227963.35	468
0Safe_safe_SPA_227963.5299	331
0Safe_safe_SPB_227963.6115	1
0Safe_safe_SPB_227963.6355	261
0Safe_safe_TMMA_227963.2641	454
0Safe_safe_TMMA_227963.2822	626
0Safe_safe_TMMA_227963.2868	11
0Safe_safe_TMMA_227963.2897	237
0Safe_safe_TMMA_227963.2898	23
0Safe_safe_TMMA_227963.2927	535
0Safe_safe_TMMB_227963.3128	255
0Safe_safe_TMMB_227963.3180	1
0Safe_safe_TMMB_227963.3301	767
0Safe_safe_TMMB_227963.3304	737
0Safe_safe_U1A_227963.6526	1
0Safe_safe_U1A_227963.6543	207
0Safe_safe_U1A_227963.6558	1
0Safe_safe_U1A_227963.6701	1
0Safe_safe_U1A_227963.6707	1
0Safe_safe_U1A_227963.6736	1
0Safe_safe_U1B_227963.395	1
0Safe_safe_U2A_227963.1501	231
0Safe_safe_U2A_227963.1502	222
0Safe_safe_U2A_227963.1503	336
0Safe_safe_U2A_227963.1504	199
0Safe_safe_U2A_227963.1505	322
0Safe_safe_U2A_227963.1506	384
0Safe_safe_U2A_227963.1507	361
0Safe_safe_U2A_227963.1508	488
0Safe_safe_U2A_227963.1509	243
0Safe_safe_U2A_227963.1510	601
0Safe_safe_U2A_227963.1511	240
0Safe_safe_U2A_227963.1512	230
0Safe_safe_U2A_227963.1513	246
0Safe_safe_U2A_227963.1514	190
0Safe_safe_U2A_227963.1515	439
0Safe_safe_U2A_227963.1516	199
0Safe_safe_U2A_227963.1517	738
0Safe_safe_U2A_227963.1518	479
0Safe_safe_U2A_227963.1519	519
0Safe_safe_U2A_227963.1520	222
0Safe_safe_U2A_227963.1521	340
0Safe_safe_U2A_227963.1522	547
0Safe_safe_U2A_227963.1523	517
0Safe_safe_U2A_227963.1524	279
0Safe_safe_U2A_227963.1525	259
0Safe_safe_U2A_227963.1526	388
0Safe_safe_U2A_227963.1527	370
0Safe_safe_U2A_227963.1528	240
0Safe_safe_U2A_227963.1529	268
0Safe_safe_U2A_227963.1530	213
0Safe_safe_U2A_227963.1531	201
0Safe_safe_U2A_227963.1532	72
0Safe_safe_U2A_227963.1533	539
0Safe_safe_U2A_227963.1534	223
0Safe_safe_U2A_227963.1535	520
0Safe_safe_U2A_227963.1536	348
0Safe_safe_U2A_227963.1537	510
0Safe_safe_U2A_227963.1538	556
0Safe_safe_U2A_227963.1539	649
0Safe_safe_U2A_227963.1540	186
0Safe_safe_U2A_227963.1541	305
0Safe_safe_U2A_227963.1542	326
0Safe_safe_U2A_227963.1543	290
0Safe_safe_U2A_227963.1544	553
0Safe_safe_U2A_227963.1545	84
0Safe_safe_U2A_227963.1546	378
0Safe_safe_U2A_227963.1547	477
0Safe_safe_U2A_227963.1548	412
0Safe_safe_U2A_227963.1549	544
0Safe_safe_U2A_227963.1550	635
0Safe_safe_U2A_227963.1551	65
0Safe_safe_U2A_227963.1552	722
0Safe_safe_U2A_227963.1553	332
0Safe_safe_U2A_227963.1554	520
0Safe_safe_U2A_227963.1555	365
0Safe_safe_U2A_227963.1556	218
0Safe_safe_U2A_227963.1557	487
0Safe_safe_U2A_227963.1558	555
0Safe_safe_U2A_227963.1559	416
0Safe_safe_U2A_227963.1560	520
0Safe_safe_U2A_227963.1561	316
0Safe_safe_U2A_227963.1562	493
0Safe_safe_U2A_227963.1563	205
0Safe_safe_U2A_227963.1564	444
0Safe_safe_U2A_227963.1565	529
0Safe_safe_U2A_227963.1566	319
0Safe_safe_U2A_227963.1567	566
0Safe_safe_U2A_227963.1568	378
0Safe_safe_U2A_227963.1569	111
0Safe_safe_U2A_227963.1570	381
0Safe_safe_U2A_227963.1571	204
0Safe_safe_U2A_227963.1572	476
0Safe_safe_U2A_227963.1573	161
0Safe_safe_U2A_227963.1574	452
0Safe_safe_U2A_227963.1575	543
0Safe_safe_U2A_227963.1576	423
0Safe_safe_U2A_227963.1577	318
0Safe_safe_U2A_227963.1578	702
0Safe_safe_U2A_227963.1579	604
0Safe_safe_U2A_227963.1580	265
0Safe_safe_U2A_227963.1581	673
0Safe_safe_U2A_227963.1582	14
0Safe_safe_U2A_227963.1583	273
0Safe_safe_U2A_227963.1584	426
0Safe_safe_U2A_227963.1585	384
0Safe_safe_U2A_227963.1586	709
0Safe_safe_U2A_227963.1587	357
0Safe_safe_U2A_227963.1588	287
0Safe_safe_U2A_227963.1589	381
0Safe_safe_U2A_227963.1590	389
0Safe_safe_U2A_227963.1591	383
0Safe_safe_U2A_227963.1592	208
0Safe_safe_U2A_227963.1593	256
0Safe_safe_U2A_227963.1594	442
0Safe_safe_U2A_227963.1595	350
0Safe_safe_U2A_227963.1596	763
0Safe_safe_U2A_227963.1597	305
0Safe_safe_U2A_227963.1598	132
0Safe_safe_U2A_227963.1599	398
0Safe_safe_U2A_227963.1600	237
0Safe_safe_U2A_227963.1601	345
0Safe_safe_U2A_227963.1602	574
0Safe_safe_U2A_227963.1603	346
0Safe_safe_U2A_227963.1604	454
0Safe_safe_U2A_227963.1605	343
0Safe_safe_U2A_227963.1606	613
0Safe_safe_U2A_227963.1607	614
0Safe_safe_U2A_227963.1608	321
0Safe_safe_U2A_227963.1609	160
0Safe_safe_U2A_227963.1610	230
0Safe_safe_U2A_227963.1611	202
0Safe_safe_U2A_227963.1612	249
0Safe_safe_U2A_227963.1613	152
0Safe_safe_U2A_227963.1614	684
0Safe_safe_U2A_227963.1615	513
0Safe_safe_U2A_227963.1616	249
0Safe_safe_U2A_227963.1617	446
0Safe_safe_U2A_227963.1618	358
0Safe_safe_U2A_227963.1619	421
0Safe_safe_U2A_227963.1620	380
0Safe_safe_U2A_227963.1621	298
0Safe_safe_U2A_227963.1622	702
0Safe_safe_U2A_227963.1623	254
0Safe_safe_U2A_227963.1624	333
0Safe_safe_U2A_227963.1625	286
0Safe_safe_U2A_227963.1626	612
0Safe_safe_U2A_227963.1627	752
0Safe_safe_U2A_227963.1628	408
0Safe_safe_U2A_227963.1629	472
0Safe_safe_U2A_227963.1630	322
0Safe_safe_U2A_227963.1631	211
0Safe_safe_U2A_227963.1632	393
0Safe_safe_U2A_227963.1633	313
0Safe_safe_U2A_227963.1634	442
0Safe_safe_U2A_227963.1635	169
0Safe_safe_U2A_227963.1636	226
0Safe_safe_U2A_227963.1637	386
0Safe_safe_U2A_227963.1638	488
0Safe_safe_U2A_227963.1639	516
0Safe_safe_U2A_227963.1640	602
0Safe_safe_U2A_227963.1641	706
0Safe_safe_U2A_227963.1642	447
0Safe_safe_U2A_227963.1643	353
0Safe_safe_U2A_227963.1644	449
0Safe_safe_U2A_227963.1645	276
0Safe_safe_U2A_227963.1646	520
0Safe_safe_U2A_227963.1647	389
0Safe_safe_U2A_227963.1648	324
0Safe_safe_U2A_227963.1649	622
0Safe_safe_U2A_227963.1650	370
0Safe_safe_U2A_227963.1651	379
0Safe_safe_U2A_227963.1652	221
0Safe_safe_U2A_227963.1653	287
0Safe_safe_U2A_227963.1654	255
0Safe_safe_U2A_227963.1655	195
0Safe_safe_U2A_227963.1656	365
0Safe_safe_U2A_227963.1657	300
0Safe_safe_U2A_227963.1658	179
0Safe_safe_U2A_227963.1659	734
0Safe_safe_U2A_227963.1660	424
0Safe_safe_U2A_227963.1661	752
0Safe_safe_U2A_227963.1662	292
0Safe_safe_U2A_227963.1663	636
0Safe_safe_U2A_227963.1664	445
0Safe_safe_U2A_227963.1665	688
0Safe_safe_U2A_227963.1666	314
0Safe_safe_U2A_227963.1667	305
0Safe_safe_U2A_227963.1668	182
0Safe_safe_U2A_227963.1669	585
0Safe_safe_U2A_227963.1670	446
0Safe_safe_U2A_227963.1671	122
0Safe_safe_U2A_227963.1672	164
0Safe_safe_U2A_227963.1673	117
0Safe_safe_U2A_227963.1674	172
0Safe_safe_U2A_227963.1675	317
0Safe_safe_U2A_227963.1676	433
0Safe_safe_U2A_227963.1677	258
0Safe_safe_U2A_227963.1678	286
0Safe_safe_U2A_227963.1679	428
0Safe_safe_U2A_227963.1680	488
0Safe_safe_U2A_227963.1681	295
0Safe_safe_U2A_227963.1682	267
0Safe_safe_U2A_227963.1684	548
0Safe_safe_U2A_227963.1685	343
0Safe_safe_U2A_227963.1686	241
0Safe_safe_U2A_227963.1687	497
0Safe_safe_U2A_227963.1688	325
0Safe_safe_U2A_227963.1689	345
0Safe_safe_U2A_227963.1690	403
0Safe_safe_U2A_227963.1691	460
0Safe_safe_U2A_227963.1692	368
0Safe_safe_U2A_227963.1693	371
0Safe_safe_U2A_227963.1694	780
0Safe_safe_U2A_227963.1695	90
0Safe_safe_U2A_227963.1696	135
0Safe_safe_U2A_227963.1697	626
0Safe_safe_U2A_227963.1698	442
0Safe_safe_U2A_227963.1699	495
0Safe_safe_U2A_227963.1700	422
0Safe_safe_U2A_227963.1701	283
0Safe_safe_U2A_227963.1702	767
0Safe_safe_U2A_227963.1703	211
0Safe_safe_U2A_227963.1704	294
0Safe_safe_U2A_227963.1705	365
0Safe_safe_U2A_227963.1706	408
0Safe_safe_U2A_227963.1707	476
0Safe_safe_U2A_227963.1708	288
0Safe_safe_U2A_227963.1709	337
0Safe_safe_U2A_227963.1710	307
0Safe_safe_U2A_227963.1711	218
0Safe_safe_U2A_227963.1712	218
0Safe_safe_U2A_227963.1713	261
0Safe_safe_U2A_227963.1714	572
0Safe_safe_U2A_227963.1715	366
0Safe_safe_U2A_227963.1716	292
0Safe_safe_U2A_227963.1717	159
0Safe_safe_U2A_227963.1718	486
0Safe_safe_U2A_227963.1719	470
0Safe_safe_U2A_227963.1720	647
0Safe_safe_U2A_227963.1721	196
0Safe_safe_U2A_227963.1722	258
0Safe_safe_U2A_227963.1723	281
0Safe_safe_U2A_227963.1724	205
0Safe_safe_U2A_227963.1725	357
0Safe_safe_U2A_227963.1726	226
0Safe_safe_U2A_227963.1727	587
0Safe_safe_U2A_227963.1728	411
0Safe_safe_U2A_227963.1729	464
0Safe_safe_U2A_227963.1730	404
0Safe_safe_U2A_227963.1731	614
0Safe_safe_U2A_227963.1732	191
0Safe_safe_U2A_227963.1733	304
0Safe_safe_U2A_227963.1734	446
0Safe_safe_U2A_227963.1735	395
0Safe_safe_U2A_227963.1736	687
0Safe_safe_U2A_227963.1737	564
0Safe_safe_U2A_227963.1738	244
0Safe_safe_U2A_227963.1739	347
0Safe_safe_U2A_227963.1740	288
0Safe_safe_U2A_227963.1741	115
0Safe_safe_U2A_227963.1742	669
0Safe_safe_U2A_227963.1743	203
0Safe_safe_U2A_227963.1744	673
0Safe_safe_U2A_227963.1745	561
0Safe_safe_U2A_227963.1746	437
0Safe_safe_U2A_227963.1747	286
0Safe_safe_U2A_227963.1748	271
0Safe_safe_U2A_227963.1749	457
0Safe_safe_U2A_227963.1750	54
0Safe_safe_U2A_227963.1751	773
0Safe_safe_U2A_227963.1752	337
0Safe_safe_U2A_227963.1753	211
0Safe_safe_U2A_227963.1754	265
0Safe_safe_U2A_227963.1755	686
0Safe_safe_U2A_227963.1756	680
0Safe_safe_U2A_227963.1757	245
0Safe_safe_U2A_227963.1758	405
0Safe_safe_U2A_227963.1759	499
0Safe_safe_U2A_227963.1760	349
0Safe_safe_U2A_227963.1761	512
0Safe_safe_U2A_227963.1762	221
0Safe_safe_U2A_227963.1763	581
0Safe_safe_U2A_227963.1764	69
0Safe_safe_U2A_227963.1765	179
0Safe_safe_U2A_227963.1766	558
0Safe_safe_U2A_227963.1767	498
0Safe_safe_U2A_227963.1768	442
0Safe_safe_U2A_227963.1769	187
0Safe_safe_U2A_227963.1770	426
0Safe_safe_U2A_227963.1771	218
0Safe_safe_U2A_227963.1772	559
0Safe_safe_U2A_227963.1773	382
0Safe_safe_U2A_227963.1774	605
0Safe_safe_U2A_227963.1775	399
0Safe_safe_U2A_227963.1776	341
0Safe_safe_U2A_227963.1777	410
0Safe_safe_U2A_227963.1778	447
0Safe_safe_U2A_227963.1779	362
0Safe_safe_U2A_227963.1780	577
0Safe_safe_U2A_227963.1781	270
0Safe_safe_U2A_227963.1782	312
0Safe_safe_U2A_227963.1783	353
0Safe_safe_U2A_227963.1784	588
0Safe_safe_U2A_227963.1785	338
0Safe_safe_U2A_227963.1786	39
0Safe_safe_U2A_227963.1787	273
0Safe_safe_U2A_227963.1788	233
0Safe_safe_U2A_227963.1789	303
0Safe_safe_U2A_227963.1790	408
0Safe_safe_U2A_227963.1791	204
0Safe_safe_U2A_227963.1792	366
0Safe_safe_U2A_227963.1793	386
0Safe_safe_U2A_227963.1794	744
0Safe_safe_U2A_227963.1795	475
0Safe_safe_U2A_227963.1796	649
0Safe_safe_U2A_227963.1797	155
0Safe_safe_U2A_227963.1798	393
0Safe_safe_U2A_227963.1799	555
0Safe_safe_U2A_227963.1800	294
0Safe_safe_U2A_227963.1801	490
0Safe_safe_U2A_227963.1802	1285
0Safe_safe_U2A_227963.1803	288
0Safe_safe_U2A_227963.1804	336
0Safe_safe_U2A_227963.1805	484
0Safe_safe_U2A_227963.1806	377
0Safe_safe_U2A_227963.1807	519
0Safe_safe_U2A_227963.1808	342
0Safe_safe_U2A_227963.1809	376
0Safe_safe_U2A_227963.1810	321
0Safe_safe_U2A_227963.1811	586
0Safe_safe_U2A_227963.1812	336
0Safe_safe_U2A_227963.1813	416
0Safe_safe_U2A_227963.1814	444
0Safe_safe_U2A_227963.1815	255
0Safe_safe_U2A_227963.1816	254
0Safe_safe_U2A_227963.1817	753
0Safe_safe_U2A_227963.1818	559
0Safe_safe_U2A_227963.1819	385
0Safe_safe_U2A_227963.1820	369
0Safe_safe_U2A_227963.1821	258
0Safe_safe_U2A_227963.1822	326
0Safe_safe_U2A_227963.1823	517
0Safe_safe_U2A_227963.1824	401
0Safe_safe_U2A_227963.1825	608
0Safe_safe_U2A_227963.1826	47
0Safe_safe_U2A_227963.1827	414
0Safe_safe_U2A_227963.1828	468
0Safe_safe_U2A_227963.1829	708
0Safe_safe_U2A_227963.1831	432
0Safe_safe_U2A_227963.1832	102
0Safe_safe_U2A_227963.1833	524
0Safe_safe_U2A_227963.1834	656
0Safe_safe_U2A_227963.1835	360
0Safe_safe_U2A_227963.1836	403
0Safe_safe_U2A_227963.1837	850
0Safe_safe_U2A_227963.1838	279
0Safe_safe_U2A_227963.1839	381
0Safe_safe_U2A_227963.1840	586
0Safe_safe_U2A_227963.1841	404
0Safe_safe_U2A_227963.1842	207
0Safe_safe_U2A_227963.1843	397
0Safe_safe_U2A_227963.1844	236
0Safe_safe_U2A_227963.1845	482
0Safe_safe_U2A_227963.1846	417
0Safe_safe_U2A_227963.1847	541
0Safe_safe_U2A_227963.1848	289
0Safe_safe_U2A_227963.1849	587
0Safe_safe_U2A_227963.1850	941
0Safe_safe_U2A_227963.1851	110
0Safe_safe_U2A_227963.1852	397
0Safe_safe_U2A_227963.1853	412
0Safe_safe_U2A_227963.1854	499
0Safe_safe_U2A_227963.1855	486
0Safe_safe_U2A_227963.1856	321
0Safe_safe_U2A_227963.1857	564
0Safe_safe_U2A_227963.1858	181
0Safe_safe_U2A_227963.1859	465
0Safe_safe_U2A_227963.1860	603
0Safe_safe_U2A_227963.1861	426
0Safe_safe_U2A_227963.1862	306
0Safe_safe_U2A_227963.1863	362
0Safe_safe_U2A_227963.1864	754
0Safe_safe_U2A_227963.1865	616
0Safe_safe_U2A_227963.1866	713
0Safe_safe_U2A_227963.1867	622
0Safe_safe_U2A_227963.1868	405
0Safe_safe_U2A_227963.1869	301
0Safe_safe_U2A_227963.1870	294
0Safe_safe_U2A_227963.1871	413
0Safe_safe_U2A_227963.1872	298
0Safe_safe_U2A_227963.1873	310
0Safe_safe_U2A_227963.1874	265
0Safe_safe_U2A_227963.1875	240
0Safe_safe_U2B_227963.1126	101
0Safe_safe_U2B_227963.1127	274
0Safe_safe_U2B_227963.1128	112
0Safe_safe_U2B_227963.1129	253
0Safe_safe_U2B_227963.1130	271
0Safe_safe_U2B_227963.1131	355
0Safe_safe_U2B_227963.1132	309
0Safe_safe_U2B_227963.1133	314
0Safe_safe_U2B_227963.1134	148
0Safe_safe_U2B_227963.1135	236
0Safe_safe_U2B_227963.1136	223
0Safe_safe_U2B_227963.1137	179
0Safe_safe_U2B_227963.1138	82
0Safe_safe_U2B_227963.1139	219
0Safe_safe_U2B_227963.1140	239
0Safe_safe_U2B_227963.1141	203
0Safe_safe_U2B_227963.1142	204
0Safe_safe_U2B_227963.1143	332
0Safe_safe_U2B_227963.1144	198
0Safe_safe_U2B_227963.1145	315
0Safe_safe_U2B_227963.1146	168
0Safe_safe_U2B_227963.1147	198
0Safe_safe_U2B_227963.1148	66
0Safe_safe_U2B_227963.1149	122
0Safe_safe_U2B_227963.1150	305
0Safe_safe_U2B_227963.1151	461
0Safe_safe_U2B_227963.1152	306
0Safe_safe_U2B_227963.1153	42
0Safe_safe_U2B_227963.1154	253
0Safe_safe_U2B_227963.1155	76
0Safe_safe_U2B_227963.1156	343
0Safe_safe_U2B_227963.1157	152
0Safe_safe_U2B_227963.1158	256
0Safe_safe_U2B_227963.1159	325
0Safe_safe_U2B_227963.1160	216
0Safe_safe_U2B_227963.1161	251
0Safe_safe_U2B_227963.1162	313
0Safe_safe_U2B_227963.1163	255
0Safe_safe_U2B_227963.1164	112
0Safe_safe_U2B_227963.1165	366
0Safe_safe_U2B_227963.1166	240
0Safe_safe_U2B_227963.1167	454
0Safe_safe_U2B_227963.1168	320
0Safe_safe_U2B_227963.1169	344
0Safe_safe_U2B_227963.1170	313
0Safe_safe_U2B_227963.1171	481
0Safe_safe_U2B_227963.1172	173
0Safe_safe_U2B_227963.1173	270
0Safe_safe_U2B_227963.1174	232
0Safe_safe_U2B_227963.1175	305
0Safe_safe_U2B_227963.1176	311
0Safe_safe_U2B_227963.1177	109
0Safe_safe_U2B_227963.1178	413
0Safe_safe_U2B_227963.1179	93
0Safe_safe_U2B_227963.1180	197
0Safe_safe_U2B_227963.1181	194
0Safe_safe_U2B_227963.1182	218
0Safe_safe_U2B_227963.1183	103
0Safe_safe_U2B_227963.1184	224
0Safe_safe_U2B_227963.1185	174
0Safe_safe_U2B_227963.1186	164
0Safe_safe_U2B_227963.1187	293
0Safe_safe_U2B_227963.1188	357
0Safe_safe_U2B_227963.1189	167
0Safe_safe_U2B_227963.1190	314
0Safe_safe_U2B_227963.1191	234
0Safe_safe_U2B_227963.1192	365
0Safe_safe_U2B_227963.1193	278
0Safe_safe_U2B_227963.1194	444
0Safe_safe_U2B_227963.1195	96
0Safe_safe_U2B_227963.1196	321
0Safe_safe_U2B_227963.1197	242
0Safe_safe_U2B_227963.1198	207
0Safe_safe_U2B_227963.1199	55
0Safe_safe_U2B_227963.1200	200
0Safe_safe_U2B_227963.1201	451
0Safe_safe_U2B_227963.1202	200
0Safe_safe_U2B_227963.1203	198
0Safe_safe_U2B_227963.1204	213
0Safe_safe_U2B_227963.1205	68
0Safe_safe_U2B_227963.1206	150
0Safe_safe_U2B_227963.1207	149
0Safe_safe_U2B_227963.1208	210
0Safe_safe_U2B_227963.1209	245
0Safe_safe_U2B_227963.1210	281
0Safe_safe_U2B_227963.1211	152
0Safe_safe_U2B_227963.1212	199
0Safe_safe_U2B_227963.1213	207
0Safe_safe_U2B_227963.1214	81
0Safe_safe_U2B_227963.1215	139
0Safe_safe_U2B_227963.1216	242
0Safe_safe_U2B_227963.1217	346
0Safe_safe_U2B_227963.1218	298
0Safe_safe_U2B_227963.1219	114
0Safe_safe_U2B_227963.1220	329
0Safe_safe_U2B_227963.1221	246
0Safe_safe_U2B_227963.1222	375
0Safe_safe_U2B_227963.1223	234
0Safe_safe_U2B_227963.1224	289
0Safe_safe_U2B_227963.1225	273
0Safe_safe_U2B_227963.1226	138
0Safe_safe_U2B_227963.1227	173
0Safe_safe_U2B_227963.1228	85
0Safe_safe_U2B_227963.1229	326
0Safe_safe_U2B_227963.1230	385
0Safe_safe_U2B_227963.1231	247
0Safe_safe_U2B_227963.1232	265
0Safe_safe_U2B_227963.1233	74
0Safe_safe_U2B_227963.1234	257
0Safe_safe_U2B_227963.1235	347
0Safe_safe_U2B_227963.1236	296
0Safe_safe_U2B_227963.1237	261
0Safe_safe_U2B_227963.1238	637
0Safe_safe_U2B_227963.1239	269
0Safe_safe_U2B_227963.1240	372
0Safe_safe_U2B_227963.1241	244
0Safe_safe_U2B_227963.1242	240
0Safe_safe_U2B_227963.1243	129
0Safe_safe_U2B_227963.1244	110
0Safe_safe_U2B_227963.1245	158
0Safe_safe_U2B_227963.1246	176
0Safe_safe_U2B_227963.1247	116
0Safe_safe_U2B_227963.1248	99
0Safe_safe_U2B_227963.1249	281
0Safe_safe_U2B_227963.1250	310
0Safe_safe_U2B_227963.1251	35
0Safe_safe_U2B_227963.1252	362
0Safe_safe_U2B_227963.1253	76
0Safe_safe_U2B_227963.1254	302
0Safe_safe_U2B_227963.1255	613
0Safe_safe_U2B_227963.1256	211
0Safe_safe_U2B_227963.1257	222
0Safe_safe_U2B_227963.1258	227
0Safe_safe_U2B_227963.1259	281
0Safe_safe_U2B_227963.1260	178
0Safe_safe_U2B_227963.1261	201
0Safe_safe_U2B_227963.1262	295
0Safe_safe_U2B_227963.1263	188
0Safe_safe_U2B_227963.1264	147
0Safe_safe_U2B_227963.1265	544
0Safe_safe_U2B_227963.1266	33
0Safe_safe_U2B_227963.1267	242
0Safe_safe_U2B_227963.1268	257
0Safe_safe_U2B_227963.1269	224
0Safe_safe_U2B_227963.1270	186
0Safe_safe_U2B_227963.1271	146
0Safe_safe_U2B_227963.1272	201
0Safe_safe_U2B_227963.1273	208
0Safe_safe_U2B_227963.1274	330
0Safe_safe_U2B_227963.1275	346
0Safe_safe_U2B_227963.1276	307
0Safe_safe_U2B_227963.1277	234
0Safe_safe_U2B_227963.1278	247
0Safe_safe_U2B_227963.1279	2
0Safe_safe_U2B_227963.1280	173
0Safe_safe_U2B_227963.1281	82
0Safe_safe_U2B_227963.1282	314
0Safe_safe_U2B_227963.1283	319
0Safe_safe_U2B_227963.1284	376
0Safe_safe_U2B_227963.1285	127
0Safe_safe_U2B_227963.1286	204
0Safe_safe_U2B_227963.1287	564
0Safe_safe_U2B_227963.1288	310
0Safe_safe_U2B_227963.1289	214
0Safe_safe_U2B_227963.1290	148
0Safe_safe_U2B_227963.1291	489
0Safe_safe_U2B_227963.1292	273
0Safe_safe_U2B_227963.1293	101
0Safe_safe_U2B_227963.1294	102
0Safe_safe_U2B_227963.1295	104
0Safe_safe_U2B_227963.1296	254
0Safe_safe_U2B_227963.1297	416
0Safe_safe_U2B_227963.1298	200
0Safe_safe_U2B_227963.1299	103
0Safe_safe_U2B_227963.1300	206
0Safe_safe_U2B_227963.1301	100
0Safe_safe_U2B_227963.1302	191
0Safe_safe_U2B_227963.1303	226
0Safe_safe_U2B_227963.1304	308
0Safe_safe_U2B_227963.1305	357
0Safe_safe_U2B_227963.1306	263
0Safe_safe_U2B_227963.1307	82
0Safe_safe_U2B_227963.1308	569
0Safe_safe_U2B_227963.1309	401
0Safe_safe_U2B_227963.1310	165
0Safe_safe_U2B_227963.1311	166
0Safe_safe_U2B_227963.1312	284
0Safe_safe_U2B_227963.1313	199
0Safe_safe_U2B_227963.1314	176
0Safe_safe_U2B_227963.1315	73
0Safe_safe_U2B_227963.1316	200
0Safe_safe_U2B_227963.1317	78
0Safe_safe_U2B_227963.1318	256
0Safe_safe_U2B_227963.1319	237
0Safe_safe_U2B_227963.1320	465
0Safe_safe_U2B_227963.1321	277
0Safe_safe_U2B_227963.1322	55
0Safe_safe_U2B_227963.1323	458
0Safe_safe_U2B_227963.1324	233
0Safe_safe_U2B_227963.1325	356
0Safe_safe_U2B_227963.1326	121
0Safe_safe_U2B_227963.1327	182
0Safe_safe_U2B_227963.1328	75
0Safe_safe_U2B_227963.1329	335
0Safe_safe_U2B_227963.1330	447
0Safe_safe_U2B_227963.1331	365
0Safe_safe_U2B_227963.1332	221
0Safe_safe_U2B_227963.1333	214
0Safe_safe_U2B_227963.1334	156
0Safe_safe_U2B_227963.1335	143
0Safe_safe_U2B_227963.1336	449
0Safe_safe_U2B_227963.1337	224
0Safe_safe_U2B_227963.1338	130
0Safe_safe_U2B_227963.1339	199
0Safe_safe_U2B_227963.1340	41
0Safe_safe_U2B_227963.1341	156
0Safe_safe_U2B_227963.1342	549
0Safe_safe_U2B_227963.1343	276
0Safe_safe_U2B_227963.1344	164
0Safe_safe_U2B_227963.1345	222
0Safe_safe_U2B_227963.1346	495
0Safe_safe_U2B_227963.1347	212
0Safe_safe_U2B_227963.1348	356
0Safe_safe_U2B_227963.1349	101
0Safe_safe_U2B_227963.1350	472
0Safe_safe_U2B_227963.1351	321
0Safe_safe_U2B_227963.1352	206
0Safe_safe_U2B_227963.1353	66
0Safe_safe_U2B_227963.1354	297
0Safe_safe_U2B_227963.1355	174
0Safe_safe_U2B_227963.1356	395
0Safe_safe_U2B_227963.1357	275
0Safe_safe_U2B_227963.1358	101
0Safe_safe_U2B_227963.1359	132
0Safe_safe_U2B_227963.1360	327
0Safe_safe_U2B_227963.1361	154
0Safe_safe_U2B_227963.1362	200
0Safe_safe_U2B_227963.1363	389
0Safe_safe_U2B_227963.1364	121
0Safe_safe_U2B_227963.1365	236
0Safe_safe_U2B_227963.1366	317
0Safe_safe_U2B_227963.1367	263
0Safe_safe_U2B_227963.1368	67
0Safe_safe_U2B_227963.1369	574
0Safe_safe_U2B_227963.1370	126
0Safe_safe_U2B_227963.1371	197
0Safe_safe_U2B_227963.1372	56
0Safe_safe_U2B_227963.1373	237
0Safe_safe_U2B_227963.1374	403
0Safe_safe_U2B_227963.1375	313
0Safe_safe_U2B_227963.1376	241
0Safe_safe_U2B_227963.1377	49
0Safe_safe_U2B_227963.1378	223
0Safe_safe_U2B_227963.1379	218
0Safe_safe_U2B_227963.1380	229
0Safe_safe_U2B_227963.1381	737
0Safe_safe_U2B_227963.1382	248
0Safe_safe_U2B_227963.1383	133
0Safe_safe_U2B_227963.1384	184
0Safe_safe_U2B_227963.1385	272
0Safe_safe_U2B_227963.1386	146
0Safe_safe_U2B_227963.1387	371
0Safe_safe_U2B_227963.1388	282
0Safe_safe_U2B_227963.1389	335
0Safe_safe_U2B_227963.1390	285
0Safe_safe_U2B_227963.1391	242
0Safe_safe_U2B_227963.1392	266
0Safe_safe_U2B_227963.1393	73
0Safe_safe_U2B_227963.1394	241
0Safe_safe_U2B_227963.1395	380
0Safe_safe_U2B_227963.1396	265
0Safe_safe_U2B_227963.1397	261
0Safe_safe_U2B_227963.1398	216
0Safe_safe_U2B_227963.1399	311
0Safe_safe_U2B_227963.1400	387
0Safe_safe_U2B_227963.1402	158
0Safe_safe_U2B_227963.1403	143
0Safe_safe_U2B_227963.1404	102
0Safe_safe_U2B_227963.1405	176
0Safe_safe_U2B_227963.1406	137
0Safe_safe_U2B_227963.1407	113
0Safe_safe_U2B_227963.1408	151
0Safe_safe_U2B_227963.1409	202
0Safe_safe_U2B_227963.1410	210
0Safe_safe_U2B_227963.1411	130
0Safe_safe_U2B_227963.1412	439
0Safe_safe_U2B_227963.1413	102
0Safe_safe_U2B_227963.1414	159
0Safe_safe_U2B_227963.1415	100
0Safe_safe_U2B_227963.1416	364
0Safe_safe_U2B_227963.1417	295
0Safe_safe_U2B_227963.1418	205
0Safe_safe_U2B_227963.1419	313
0Safe_safe_U2B_227963.1420	252
0Safe_safe_U2B_227963.1421	352
0Safe_safe_U2B_227963.1422	79
0Safe_safe_U2B_227963.1423	72
0Safe_safe_U2B_227963.1424	129
0Safe_safe_U2B_227963.1425	292
0Safe_safe_U2B_227963.1426	80
0Safe_safe_U2B_227963.1427	125
0Safe_safe_U2B_227963.1428	148
0Safe_safe_U2B_227963.1429	152
0Safe_safe_U2B_227963.1430	172
0Safe_safe_U2B_227963.1431	376
0Safe_safe_U2B_227963.1432	140
0Safe_safe_U2B_227963.1433	69
0Safe_safe_U2B_227963.1434	561
0Safe_safe_U2B_227963.1435	310
0Safe_safe_U2B_227963.1436	480
0Safe_safe_U2B_227963.1437	432
0Safe_safe_U2B_227963.1438	193
0Safe_safe_U2B_227963.1439	300
0Safe_safe_U2B_227963.1440	207
0Safe_safe_U2B_227963.1441	70
0Safe_safe_U2B_227963.1442	142
0Safe_safe_U2B_227963.1443	218
0Safe_safe_U2B_227963.1444	59
0Safe_safe_U2B_227963.1445	379
0Safe_safe_U2B_227963.1446	195
0Safe_safe_U2B_227963.1447	185
0Safe_safe_U2B_227963.1448	535
0Safe_safe_U2B_227963.1449	177
0Safe_safe_U2B_227963.1450	60
0Safe_safe_U2B_227963.1451	266
0Safe_safe_U2B_227963.1452	421
0Safe_safe_U2B_227963.1453	157
0Safe_safe_U2B_227963.1454	351
0Safe_safe_U2B_227963.1455	298
0Safe_safe_U2B_227963.1456	144
0Safe_safe_U2B_227963.1457	300
0Safe_safe_U2B_227963.1458	94
0Safe_safe_U2B_227963.1459	135
0Safe_safe_U2B_227963.1460	67
0Safe_safe_U2B_227963.1461	213
0Safe_safe_U2B_227963.1462	447
0Safe_safe_U2B_227963.1463	295
0Safe_safe_U2B_227963.1464	318
0Safe_safe_U2B_227963.1465	270
0Safe_safe_U2B_227963.1466	265
0Safe_safe_U2B_227963.1467	103
0Safe_safe_U2B_227963.1468	164
0Safe_safe_U2B_227963.1469	303
0Safe_safe_U2B_227963.1470	197
0Safe_safe_U2B_227963.1471	228
0Safe_safe_U2B_227963.1472	322
0Safe_safe_U2B_227963.1473	140
0Safe_safe_U2B_227963.1474	353
0Safe_safe_U2B_227963.1475	307
0Safe_safe_U2B_227963.1476	195
0Safe_safe_U2B_227963.1477	280
0Safe_safe_U2B_227963.1478	314
0Safe_safe_U2B_227963.1479	511
0Safe_safe_U2B_227963.1480	319
0Safe_safe_U2B_227963.1481	188
0Safe_safe_U2B_227963.1482	138
0Safe_safe_U2B_227963.1483	243
0Safe_safe_U2B_227963.1484	228
0Safe_safe_U2B_227963.1485	341
0Safe_safe_U2B_227963.1486	241
0Safe_safe_U2B_227963.1487	291
0Safe_safe_U2B_227963.1488	174
0Safe_safe_U2B_227963.1489	240
0Safe_safe_U2B_227963.1490	370
0Safe_safe_U2B_227963.1491	337
0Safe_safe_U2B_227963.1492	208
0Safe_safe_U2B_227963.1493	152
0Safe_safe_U2B_227963.1494	152
0Safe_safe_U2B_227963.1495	248
0Safe_safe_U2B_227963.1496	338
0Safe_safe_U2B_227963.1497	174
0Safe_safe_U2B_227963.1498	226
0Safe_safe_U2B_227963.1499	376
0Safe_safe_U2B_227963.1500	85
ENSMUSG00000000159_Igsf5_U2B_138898.1	619
ENSMUSG00000000159_Igsf5_U2B_138899.2	368
ENSMUSG00000000159_Igsf5_U2B_138900.3	142
ENSMUSG00000000159_Igsf5_U2B_138901.4	326
ENSMUSG00000000159_Igsf5_U2B_138902.5	68
ENSMUSG00000000159_Igsf5_U2B_138903.6	219
ENSMUSG00000000159_Igsf5_U2B_138904.7	467
ENSMUSG00000000159_Igsf5_U2B_138905.8	212
ENSMUSG00000000159_Igsf5_U2B_138906.9	98
ENSMUSG00000000159_Igsf5_U2B_138907.10	364
ENSMUSG00000000202_Btbd17_U2B_105685.1	450
ENSMUSG00000000202_Btbd17_U2B_105686.2	525
ENSMUSG00000000202_Btbd17_U2B_105687.3	282
ENSMUSG00000000202_Btbd17_U2B_105688.4	324
ENSMUSG00000000202_Btbd17_U2B_105689.5	335
ENSMUSG00000000202_Btbd17_U2B_105690.6	346
ENSMUSG00000000202_Btbd17_U2B_105691.7	323
ENSMUSG00000000202_Btbd17_U2B_105692.8	481
ENSMUSG00000000202_Btbd17_U2B_105693.9	164
ENSMUSG00000000202_Btbd17_U2B_105694.10	497
ENSMUSG00000000301_Pemt_MU1B_55466.2	14
ENSMUSG00000000301_Pemt_MU1B_55474.10	4
ENSMUSG00000000308_Ckmt1_DTKPA_55535.1	19
ENSMUSG00000000544_Gpa33_U2A_77342.1	852
ENSMUSG00000000544_Gpa33_U2A_77343.2	636
ENSMUSG00000000544_Gpa33_U2A_77344.3	557
ENSMUSG00000000544_Gpa33_U2A_77345.4	489
ENSMUSG00000000544_Gpa33_U2A_77346.5	253
ENSMUSG00000000544_Gpa33_U2A_77347.6	752
ENSMUSG00000000544_Gpa33_U2A_77348.7	475
ENSMUSG00000000544_Gpa33_U2A_77349.8	534
ENSMUSG00000000544_Gpa33_U2A_77350.9	537
ENSMUSG00000000544_Gpa33_U2A_77351.10	718
ENSMUSG00000000791_Il12rb1_U2A_195982.1	275
ENSMUSG00000000791_Il12rb1_U2A_195983.2	565
ENSMUSG00000000791_Il12rb1_U2A_195984.3	399
ENSMUSG00000000791_Il12rb1_U2A_195985.4	596
ENSMUSG00000000791_Il12rb1_U2A_195986.5	565
ENSMUSG00000000791_Il12rb1_U2A_195987.6	494
ENSMUSG00000000791_Il12rb1_U2A_195988.7	838
ENSMUSG00000000791_Il12rb1_U2A_195989.8	468
ENSMUSG00000000791_Il12rb1_U2A_195990.9	689
ENSMUSG00000000791_Il12rb1_U2A_195991.10	459
ENSMUSG00000000823_Znf512b_GEA_91380.8	2
ENSMUSG00000000942_Hoxa4_GEA_220080.5	5
ENSMUSG00000000976_Heatr6_U1A_18423.9	1
ENSMUSG00000001123_Lgals9_U2B_152674.1	307
ENSMUSG00000001123_Lgals9_U2B_152675.2	400
ENSMUSG00000001123_Lgals9_U2B_152676.3	328
ENSMUSG00000001123_Lgals9_U2B_152677.4	144
ENSMUSG00000001123_Lgals9_U2B_152678.5	532
ENSMUSG00000001123_Lgals9_U2B_152679.6	148
ENSMUSG00000001123_Lgals9_U2B_152680.7	145
ENSMUSG00000001123_Lgals9_U2B_152681.8	334
ENSMUSG00000001123_Lgals9_U2B_152682.9	247
ENSMUSG00000001123_Lgals9_U2B_152683.10	6
ENSMUSG00000001270_Ckb_DTKPA_57472.6	1
ENSMUSG00000001419_Mef2d_MU1B_158445.5	3
ENSMUSG00000001420_Tmem79_U2A_133151.1	161
ENSMUSG00000001420_Tmem79_U2A_133152.2	134
ENSMUSG00000001420_Tmem79_U2A_133153.3	420
ENSMUSG00000001420_Tmem79_U2A_133154.4	343
ENSMUSG00000001420_Tmem79_U2A_133155.5	465
ENSMUSG00000001420_Tmem79_U2A_133156.6	638
ENSMUSG00000001420_Tmem79_U2A_133157.7	363
ENSMUSG00000001420_Tmem79_U2A_133158.8	304
ENSMUSG00000001420_Tmem79_U2A_133159.9	675
ENSMUSG00000001420_Tmem79_U2A_133160.10	371
ENSMUSG00000001436_Slc19a1_U1A_217402.7	1
ENSMUSG00000001494_Sost_U2B_150694.1	312
ENSMUSG00000001494_Sost_U2B_150695.2	277
ENSMUSG00000001494_Sost_U2B_150696.3	355
ENSMUSG00000001494_Sost_U2B_150697.4	337
ENSMUSG00000001494_Sost_U2B_150698.5	436
ENSMUSG00000001494_Sost_U2B_150699.6	296
ENSMUSG00000001494_Sost_U2B_150700.7	493
ENSMUSG00000001494_Sost_U2B_150701.8	425
ENSMUSG00000001494_Sost_U2B_150702.9	279
ENSMUSG00000001494_Sost_U2B_150703.10	513
ENSMUSG00000001622_Csn3_U2A_103161.1	597
ENSMUSG00000001622_Csn3_U2A_103162.2	514
ENSMUSG00000001622_Csn3_U2A_103163.3	376
ENSMUSG00000001622_Csn3_U2A_103164.4	232
ENSMUSG00000001622_Csn3_U2A_103165.5	516
ENSMUSG00000001622_Csn3_U2A_103166.6	343
ENSMUSG00000001622_Csn3_U2A_103167.7	464
ENSMUSG00000001622_Csn3_U2A_103168.8	363
ENSMUSG00000001622_Csn3_U2A_103169.9	729
ENSMUSG00000001622_Csn3_U2A_103170.10	574
ENSMUSG00000001665_Gstt3_MU2A_212609.5	4
ENSMUSG00000001672_Marveld3_U2B_68819.1	436
ENSMUSG00000001672_Marveld3_U2B_68820.2	220
ENSMUSG00000001672_Marveld3_U2B_68821.3	258
ENSMUSG00000001672_Marveld3_U2B_68822.4	414
ENSMUSG00000001672_Marveld3_U2B_68823.5	350
ENSMUSG00000001672_Marveld3_U2B_68824.6	435
ENSMUSG00000001672_Marveld3_U2B_68825.7	276
ENSMUSG00000001672_Marveld3_U2B_68826.8	327
ENSMUSG00000001672_Marveld3_U2B_68827.9	56
ENSMUSG00000001672_Marveld3_U2B_68828.10	196
ENSMUSG00000001700_Gramd3_U2B_91983.1	290
ENSMUSG00000001700_Gramd3_U2B_91984.2	362
ENSMUSG00000001700_Gramd3_U2B_91985.3	287
ENSMUSG00000001700_Gramd3_U2B_91986.4	318
ENSMUSG00000001700_Gramd3_U2B_91987.5	454
ENSMUSG00000001700_Gramd3_U2B_91988.6	236
ENSMUSG00000001700_Gramd3_U2B_91989.7	127
ENSMUSG00000001700_Gramd3_U2B_91990.8	456
ENSMUSG00000001700_Gramd3_U2B_91991.9	26
ENSMUSG00000001700_Gramd3_U2B_91992.10	184
ENSMUSG00000001741_Il16_U2A_202100.1	224
ENSMUSG00000001741_Il16_U2A_202101.2	289
ENSMUSG00000001741_Il16_U2A_202102.3	296
ENSMUSG00000001741_Il16_U2A_202103.4	562
ENSMUSG00000001741_Il16_U2A_202104.5	747
ENSMUSG00000001741_Il16_U2A_202105.6	378
ENSMUSG00000001741_Il16_U2A_202106.7	567
ENSMUSG00000001741_Il16_U2A_202107.8	224
ENSMUSG00000001741_Il16_U2A_202108.9	184
ENSMUSG00000001741_Il16_U2A_202109.10	563
ENSMUSG00000001763_Tspan33_U2A_32774.1	680
ENSMUSG00000001763_Tspan33_U2A_32775.2	702
ENSMUSG00000001763_Tspan33_U2A_32776.3	282
ENSMUSG00000001763_Tspan33_U2A_32777.4	258
ENSMUSG00000001763_Tspan33_U2A_32778.5	391
ENSMUSG00000001763_Tspan33_U2A_32779.6	632
ENSMUSG00000001763_Tspan33_U2A_32780.7	659
ENSMUSG00000001763_Tspan33_U2A_32781.8	487
ENSMUSG00000001763_Tspan33_U2A_32782.9	420
ENSMUSG00000001763_Tspan33_U2A_32783.10	934
ENSMUSG00000001943_Vsig2_U2B_21292.1	385
ENSMUSG00000001943_Vsig2_U2B_21293.2	437
ENSMUSG00000001943_Vsig2_U2B_21294.3	296
ENSMUSG00000001943_Vsig2_U2B_21295.4	354
ENSMUSG00000001943_Vsig2_U2B_21296.5	314
ENSMUSG00000001943_Vsig2_U2B_21297.6	262
ENSMUSG00000001943_Vsig2_U2B_21298.7	232
ENSMUSG00000001943_Vsig2_U2B_21299.8	425
ENSMUSG00000001943_Vsig2_U2B_21300.9	110
ENSMUSG00000001943_Vsig2_U2B_21301.10	339
ENSMUSG00000001995_Sipa1l2_U2B_62111.1	250
ENSMUSG00000001995_Sipa1l2_U2B_62112.2	335
ENSMUSG00000001995_Sipa1l2_U2B_62113.3	156
ENSMUSG00000001995_Sipa1l2_U2B_62114.4	261
ENSMUSG00000001995_Sipa1l2_U2B_62115.5	342
ENSMUSG00000001995_Sipa1l2_U2B_62116.6	265
ENSMUSG00000001995_Sipa1l2_U2B_62117.7	290
ENSMUSG00000001995_Sipa1l2_U2B_62118.8	373
ENSMUSG00000001995_Sipa1l2_U2B_62119.9	586
ENSMUSG00000001995_Sipa1l2_U2B_62120.10	636
ENSMUSG00000001999_Blvra_DTKPB_62092.2	5
ENSMUSG00000002020_Ltbp2_U2B_139878.2	362
ENSMUSG00000002020_Ltbp2_U2B_139880.4	296
ENSMUSG00000002020_Ltbp2_U2B_139882.6	320
ENSMUSG00000002020_Ltbp2_U2B_139883.7	503
ENSMUSG00000002020_Ltbp2_U2B_139884.8	203
ENSMUSG00000002020_Ltbp2_U2B_139885.9	355
ENSMUSG00000002020_Ltbp2_U2B_139886.10	372
ENSMUSG00000002679_Med6_GEA_129986.7	1
ENSMUSG00000002803_Btbd6_U2B_68244.1	290
ENSMUSG00000002803_Btbd6_U2B_68245.2	247
ENSMUSG00000002803_Btbd6_U2B_68246.3	288
ENSMUSG00000002803_Btbd6_U2B_68247.4	223
ENSMUSG00000002803_Btbd6_U2B_68248.5	615
ENSMUSG00000002803_Btbd6_U2B_68249.6	264
ENSMUSG00000002803_Btbd6_U2B_68250.7	388
ENSMUSG00000002803_Btbd6_U2B_68251.8	181
ENSMUSG00000002803_Btbd6_U2B_68252.9	238
ENSMUSG00000002803_Btbd6_U2B_68253.10	332
ENSMUSG00000002808_Epdr1_U2A_124484.1	443
ENSMUSG00000002808_Epdr1_U2A_124485.2	347
ENSMUSG00000002808_Epdr1_U2A_124486.3	601
ENSMUSG00000002808_Epdr1_U2A_124487.4	272
ENSMUSG00000002808_Epdr1_U2A_124488.5	431
ENSMUSG00000002808_Epdr1_U2A_124489.6	198
ENSMUSG00000002808_Epdr1_U2A_124490.7	238
ENSMUSG00000002808_Epdr1_U2A_124491.8	423
ENSMUSG00000002808_Epdr1_U2A_124492.9	296
ENSMUSG00000002808_Epdr1_U2A_124493.10	558
ENSMUSG00000002885_Cd97_GEA_133536.6	4
ENSMUSG00000003051_Elf3_GEB_189579.4	17
ENSMUSG00000003279_Dlgap1_U2B_159873.1	524
ENSMUSG00000003279_Dlgap1_U2B_159874.2	316
ENSMUSG00000003279_Dlgap1_U2B_159875.3	498
ENSMUSG00000003279_Dlgap1_U2B_159876.4	469
ENSMUSG00000003279_Dlgap1_U2B_159877.5	164
ENSMUSG00000003279_Dlgap1_U2B_159878.6	316
ENSMUSG00000003279_Dlgap1_U2B_159879.7	149
ENSMUSG00000003279_Dlgap1_U2B_159880.8	270
ENSMUSG00000003279_Dlgap1_U2B_159881.9	504
ENSMUSG00000003279_Dlgap1_U2B_159882.10	206
ENSMUSG00000003354_Ccdc65_U2A_82124.1	394
ENSMUSG00000003354_Ccdc65_U2A_82125.2	294
ENSMUSG00000003354_Ccdc65_U2A_82126.3	100
ENSMUSG00000003354_Ccdc65_U2A_82127.4	401
ENSMUSG00000003354_Ccdc65_U2A_82128.5	441
ENSMUSG00000003354_Ccdc65_U2A_82129.6	206
ENSMUSG00000003354_Ccdc65_U2A_82130.7	237
ENSMUSG00000003354_Ccdc65_U2A_82131.8	82
ENSMUSG00000003354_Ccdc65_U2A_82132.9	429
ENSMUSG00000003354_Ccdc65_U2A_82133.10	212
ENSMUSG00000003418_St8sia6_U1B_123022.6	1
ENSMUSG00000003476_Crhr2_U2A_136598.1	369
ENSMUSG00000003476_Crhr2_U2A_136599.2	730
ENSMUSG00000003476_Crhr2_U2A_136600.3	631
ENSMUSG00000003476_Crhr2_U2A_136601.4	298
ENSMUSG00000003476_Crhr2_U2A_136602.5	400
ENSMUSG00000003476_Crhr2_U2A_136603.6	565
ENSMUSG00000003476_Crhr2_U2A_136604.7	609
ENSMUSG00000003476_Crhr2_U2A_136605.8	531
ENSMUSG00000003476_Crhr2_U2A_136606.9	483
ENSMUSG00000003476_Crhr2_U2A_136607.10	498
ENSMUSG00000003546_Klc4_TMMB_78783.4	2
ENSMUSG00000003657_Calb2_U2A_113479.1	462
ENSMUSG00000003657_Calb2_U2A_113480.2	242
ENSMUSG00000003657_Calb2_U2A_113481.3	501
ENSMUSG00000003657_Calb2_U2A_113482.4	479
ENSMUSG00000003657_Calb2_U2A_113483.5	622
ENSMUSG00000003657_Calb2_U2A_113484.6	691
ENSMUSG00000003657_Calb2_U2A_113485.7	237
ENSMUSG00000003657_Calb2_U2A_113486.8	244
ENSMUSG00000003657_Calb2_U2A_113487.9	316
ENSMUSG00000003657_Calb2_U2A_113488.10	314
ENSMUSG00000003873_Bax_ACOCB_203453.6	1
ENSMUSG00000003934_Efnb3_U2A_192145.1	418
ENSMUSG00000003934_Efnb3_U2A_192146.2	510
ENSMUSG00000003934_Efnb3_U2A_192147.3	147
ENSMUSG00000003934_Efnb3_U2A_192148.4	362
ENSMUSG00000003934_Efnb3_U2A_192149.5	588
ENSMUSG00000003934_Efnb3_U2A_192150.6	368
ENSMUSG00000003934_Efnb3_U2A_192151.7	249
ENSMUSG00000003934_Efnb3_U2A_192152.8	414
ENSMUSG00000003934_Efnb3_U2A_192153.9	556
ENSMUSG00000003934_Efnb3_U2A_192154.10	651
ENSMUSG00000004031_Brinp2_U2A_138128.1	640
ENSMUSG00000004031_Brinp2_U2A_138129.2	195
ENSMUSG00000004031_Brinp2_U2A_138130.3	463
ENSMUSG00000004031_Brinp2_U2A_138131.4	374
ENSMUSG00000004031_Brinp2_U2A_138132.5	406
ENSMUSG00000004031_Brinp2_U2A_138133.6	124
ENSMUSG00000004031_Brinp2_U2A_138134.7	856
ENSMUSG00000004031_Brinp2_U2A_138135.8	208
ENSMUSG00000004031_Brinp2_U2A_138136.9	176
ENSMUSG00000004031_Brinp2_U2A_138137.10	537
ENSMUSG00000004110_Cacna1e_U2A_90073.1	374
ENSMUSG00000004110_Cacna1e_U2A_90074.2	406
ENSMUSG00000004110_Cacna1e_U2A_90075.3	383
ENSMUSG00000004110_Cacna1e_U2A_90076.4	330
ENSMUSG00000004110_Cacna1e_U2A_90077.5	264
ENSMUSG00000004110_Cacna1e_U2A_90078.6	490
ENSMUSG00000004110_Cacna1e_U2A_90079.7	347
ENSMUSG00000004110_Cacna1e_U2A_90080.8	228
ENSMUSG00000004110_Cacna1e_U2A_90081.9	491
ENSMUSG00000004110_Cacna1e_U2A_90082.10	766
ENSMUSG00000004127_Trmt10a_GEB_174761.9	1
ENSMUSG00000004319_Clcn3_SPA_198548.7	16
ENSMUSG00000004360_9330159F19Rik_U2A_54480.1	198
ENSMUSG00000004360_9330159F19Rik_U2A_54481.2	319
ENSMUSG00000004360_9330159F19Rik_U2A_54482.3	527
ENSMUSG00000004360_9330159F19Rik_U2A_54483.4	442
ENSMUSG00000004360_9330159F19Rik_U2A_54484.5	626
ENSMUSG00000004360_9330159F19Rik_U2A_54485.6	329
ENSMUSG00000004360_9330159F19Rik_U2A_54486.7	445
ENSMUSG00000004360_9330159F19Rik_U2A_54487.8	565
ENSMUSG00000004360_9330159F19Rik_U2A_54488.9	451
ENSMUSG00000004360_9330159F19Rik_U2A_54489.10	454
ENSMUSG00000004383_Large_U2B_121388.1	97
ENSMUSG00000004383_Large_U2B_121389.2	453
ENSMUSG00000004383_Large_U2B_121390.3	27
ENSMUSG00000004383_Large_U2B_121391.4	420
ENSMUSG00000004383_Large_U2B_121392.5	258
ENSMUSG00000004383_Large_U2B_121393.6	129
ENSMUSG00000004383_Large_U2B_121394.7	586
ENSMUSG00000004383_Large_U2B_121395.8	231
ENSMUSG00000004383_Large_U2B_121396.9	609
ENSMUSG00000004383_Large_U2B_121397.10	412
ENSMUSG00000004565_Pnpla6_SPB_12189.4	4
ENSMUSG00000004707_Ly9_U2A_103461.1	297
ENSMUSG00000004707_Ly9_U2A_103462.2	218
ENSMUSG00000004707_Ly9_U2A_103463.3	541
ENSMUSG00000004707_Ly9_U2A_103464.4	692
ENSMUSG00000004707_Ly9_U2A_103465.5	301
ENSMUSG00000004707_Ly9_U2A_103466.6	493
ENSMUSG00000004707_Ly9_U2A_103467.7	140
ENSMUSG00000004707_Ly9_U2A_103468.8	259
ENSMUSG00000004707_Ly9_U2A_103469.9	301
ENSMUSG00000004707_Ly9_U2A_103470.10	459
ENSMUSG00000004709_Cd244_U2A_93247.1	61
ENSMUSG00000004709_Cd244_U2A_93248.2	183
ENSMUSG00000004709_Cd244_U2A_93249.3	72
ENSMUSG00000004709_Cd244_U2A_93250.4	637
ENSMUSG00000004709_Cd244_U2A_93251.5	280
ENSMUSG00000004709_Cd244_U2A_93252.6	98
ENSMUSG00000004709_Cd244_U2A_93253.7	389
ENSMUSG00000004709_Cd244_U2A_93254.8	492
ENSMUSG00000004709_Cd244_U2A_93255.9	339
ENSMUSG00000004709_Cd244_U2A_93256.10	585
ENSMUSG00000004730_Emr1_U2A_52047.1	406
ENSMUSG00000004730_Emr1_U2A_52048.2	503
ENSMUSG00000004730_Emr1_U2A_52049.3	189
ENSMUSG00000004730_Emr1_U2A_52050.4	231
ENSMUSG00000004730_Emr1_U2A_52051.5	427
ENSMUSG00000004730_Emr1_U2A_52052.6	348
ENSMUSG00000004730_Emr1_U2A_52053.7	125
ENSMUSG00000004730_Emr1_U2A_52054.8	308
ENSMUSG00000004730_Emr1_U2A_52055.9	295
ENSMUSG00000004730_Emr1_U2A_52056.10	317
ENSMUSG00000004814_Ccl24_U2A_20944.1	397
ENSMUSG00000004814_Ccl24_U2A_20945.2	359
ENSMUSG00000004814_Ccl24_U2A_20946.3	300
ENSMUSG00000004814_Ccl24_U2A_20947.4	471
ENSMUSG00000004814_Ccl24_U2A_20948.5	573
ENSMUSG00000004814_Ccl24_U2A_20949.6	472
ENSMUSG00000004814_Ccl24_U2A_20950.7	383
ENSMUSG00000004814_Ccl24_U2A_20951.8	335
ENSMUSG00000004814_Ccl24_U2A_20952.9	648
ENSMUSG00000004814_Ccl24_U2A_20953.10	846
ENSMUSG00000004821_Tmed11_MU2B_163534.4	2
ENSMUSG00000004849_Ap1s1_SPA_214588.4	5
ENSMUSG00000004864_Mapk13_GEA_45606.2	3
ENSMUSG00000004988_Fxyd4_U2A_183399.1	411
ENSMUSG00000004988_Fxyd4_U2A_183400.2	501
ENSMUSG00000004988_Fxyd4_U2A_183401.3	643
ENSMUSG00000004988_Fxyd4_U2A_183402.4	300
ENSMUSG00000004988_Fxyd4_U2A_183403.5	500
ENSMUSG00000004988_Fxyd4_U2A_183404.6	1146
ENSMUSG00000005338_Cadm3_U2B_104220.1	275
ENSMUSG00000005338_Cadm3_U2B_104221.2	145
ENSMUSG00000005338_Cadm3_U2B_104222.3	130
ENSMUSG00000005338_Cadm3_U2B_104223.4	110
ENSMUSG00000005338_Cadm3_U2B_104224.5	272
ENSMUSG00000005338_Cadm3_U2B_104225.6	173
ENSMUSG00000005338_Cadm3_U2B_104226.7	207
ENSMUSG00000005338_Cadm3_U2B_104227.8	449
ENSMUSG00000005338_Cadm3_U2B_104228.9	163
ENSMUSG00000005338_Cadm3_U2B_104229.10	198
ENSMUSG00000005364_Il5ra_U2B_70219.1	285
ENSMUSG00000005364_Il5ra_U2B_70220.2	190
ENSMUSG00000005364_Il5ra_U2B_70221.3	247
ENSMUSG00000005364_Il5ra_U2B_70222.4	319
ENSMUSG00000005364_Il5ra_U2B_70223.5	286
ENSMUSG00000005364_Il5ra_U2B_70224.6	263
ENSMUSG00000005364_Il5ra_U2B_70225.7	245
ENSMUSG00000005364_Il5ra_U2B_70226.8	383
ENSMUSG00000005364_Il5ra_U2B_70227.9	206
ENSMUSG00000005364_Il5ra_U2B_70228.10	409
ENSMUSG00000005417_Mprip_GEB_144628.2	3
ENSMUSG00000005503_Evx1_GEA_216945.5	3
[truncated: 22,172 more rows]
