# Supplementary material for: Genome-scale CRISPR screening reveals that C3aR signaling is critical for rapid capture of fungi by macrophages
Source: PLoS Pathog. 2022 Sep 29;18(9):e1010237. doi: 10.1371/journal.ppat.1010237 (PMC9578593; doi:10.1371/journal.ppat.1010237)
Supplement: S1 Data — A ZIP archive of tables in CSV format giving counts for each sgRNA. File names indicate sub-library and experimental sample. (ZIP) [file ppat.1010237.s023.zip › DIR_MAIN/20190208_U1B_T0_counts.csv]

0None_none_ACOCA_227963.4708	3
0None_none_ACOCB_227963.5053	13
0None_none_ACOCB_227963.5094	3
0None_none_GEB_227963.4117	5
0None_none_MPA_227963.4128	1
0None_none_MPA_227963.4351	2
0None_none_MPB_227963.5694	8
0None_none_MPB_227963.5706	1
0None_none_MU2A_227963.2410	4
0None_none_U1A_227963.6604	5
0None_none_U1B_227963.376	282
0None_none_U1B_227963.377	148
0None_none_U1B_227963.378	317
0None_none_U1B_227963.379	637
0None_none_U1B_227963.380	429
0None_none_U1B_227963.381	271
0None_none_U1B_227963.382	207
0None_none_U1B_227963.383	292
0None_none_U1B_227963.384	180
0None_none_U1B_227963.385	147
0None_none_U1B_227963.387	335
0None_none_U1B_227963.388	837
0None_none_U1B_227963.389	245
0None_none_U1B_227963.390	290
0None_none_U1B_227963.391	394
0None_none_U1B_227963.392	220
0None_none_U1B_227963.393	558
0None_none_U1B_227963.394	185
0None_none_U1B_227963.395	377
0None_none_U1B_227963.396	338
0None_none_U1B_227963.397	404
0None_none_U1B_227963.398	308
0None_none_U1B_227963.399	170
0None_none_U1B_227963.400	275
0None_none_U1B_227963.401	399
0None_none_U1B_227963.402	177
0None_none_U1B_227963.403	13
0None_none_U1B_227963.404	136
0None_none_U1B_227963.405	320
0None_none_U1B_227963.406	287
0None_none_U1B_227963.407	200
0None_none_U1B_227963.408	207
0None_none_U1B_227963.409	55
0None_none_U1B_227963.410	269
0None_none_U1B_227963.411	339
0None_none_U1B_227963.412	267
0None_none_U1B_227963.413	597
0None_none_U1B_227963.414	593
0None_none_U1B_227963.415	420
0None_none_U1B_227963.416	262
0None_none_U1B_227963.417	471
0None_none_U1B_227963.418	370
0None_none_U1B_227963.419	93
0None_none_U1B_227963.420	92
0None_none_U1B_227963.421	207
0None_none_U1B_227963.422	262
0None_none_U1B_227963.423	274
0None_none_U1B_227963.424	374
0None_none_U1B_227963.425	130
0None_none_U1B_227963.426	315
0None_none_U1B_227963.427	481
0None_none_U1B_227963.428	188
0None_none_U1B_227963.429	334
0None_none_U1B_227963.430	177
0None_none_U1B_227963.431	468
0None_none_U1B_227963.432	66
0None_none_U1B_227963.433	360
0None_none_U1B_227963.434	442
0None_none_U1B_227963.435	176
0None_none_U1B_227963.436	223
0None_none_U1B_227963.437	391
0None_none_U1B_227963.438	241
0None_none_U1B_227963.439	167
0None_none_U1B_227963.440	423
0None_none_U1B_227963.441	295
0None_none_U1B_227963.442	272
0None_none_U1B_227963.443	625
0None_none_U1B_227963.444	431
0None_none_U1B_227963.445	387
0None_none_U1B_227963.446	68
0None_none_U1B_227963.447	290
0None_none_U1B_227963.448	231
0None_none_U1B_227963.449	199
0None_none_U1B_227963.450	266
0None_none_U1B_227963.451	352
0None_none_U1B_227963.452	270
0None_none_U1B_227963.453	318
0None_none_U1B_227963.454	76
0None_none_U1B_227963.455	404
0None_none_U1B_227963.456	430
0None_none_U1B_227963.457	380
0None_none_U1B_227963.458	457
0None_none_U1B_227963.459	126
0None_none_U1B_227963.460	300
0None_none_U1B_227963.461	246
0None_none_U1B_227963.462	418
0None_none_U1B_227963.463	434
0None_none_U1B_227963.464	345
0None_none_U1B_227963.465	512
0None_none_U1B_227963.466	299
0None_none_U1B_227963.467	422
0None_none_U1B_227963.468	365
0None_none_U1B_227963.469	475
0None_none_U1B_227963.470	291
0None_none_U1B_227963.471	446
0None_none_U1B_227963.472	370
0None_none_U1B_227963.473	548
0None_none_U1B_227963.474	279
0None_none_U1B_227963.475	277
0None_none_U1B_227963.476	293
0None_none_U1B_227963.477	357
0None_none_U1B_227963.478	314
0None_none_U1B_227963.479	472
0None_none_U1B_227963.480	253
0None_none_U1B_227963.481	427
0None_none_U1B_227963.482	416
0None_none_U1B_227963.483	211
0None_none_U1B_227963.484	431
0None_none_U1B_227963.485	217
0None_none_U1B_227963.486	377
0None_none_U1B_227963.487	294
0None_none_U1B_227963.488	191
0None_none_U1B_227963.489	200
0None_none_U1B_227963.490	271
0None_none_U1B_227963.491	472
0None_none_U1B_227963.492	273
0None_none_U1B_227963.493	181
0None_none_U1B_227963.494	552
0None_none_U1B_227963.495	649
0None_none_U1B_227963.496	189
0None_none_U1B_227963.497	367
0None_none_U1B_227963.498	307
0None_none_U1B_227963.499	253
0None_none_U1B_227963.500	271
0None_none_U1B_227963.501	319
0None_none_U1B_227963.502	345
0None_none_U1B_227963.503	314
0None_none_U1B_227963.504	244
0None_none_U1B_227963.505	527
0None_none_U1B_227963.506	795
0None_none_U1B_227963.507	441
0None_none_U1B_227963.508	393
0None_none_U1B_227963.509	190
0None_none_U1B_227963.510	271
0None_none_U1B_227963.511	263
0None_none_U1B_227963.512	238
0None_none_U1B_227963.513	193
0None_none_U1B_227963.514	315
0None_none_U1B_227963.515	733
0None_none_U1B_227963.516	563
0None_none_U1B_227963.517	479
0None_none_U1B_227963.518	278
0None_none_U1B_227963.519	117
0None_none_U1B_227963.520	532
0None_none_U1B_227963.521	537
0None_none_U1B_227963.522	426
0None_none_U1B_227963.523	295
0None_none_U1B_227963.524	91
0None_none_U1B_227963.525	367
0None_none_U1B_227963.526	256
0None_none_U1B_227963.527	191
0None_none_U1B_227963.528	182
0None_none_U1B_227963.529	299
0None_none_U1B_227963.530	272
0None_none_U1B_227963.531	357
0None_none_U1B_227963.532	332
0None_none_U1B_227963.533	268
0None_none_U1B_227963.534	606
0None_none_U1B_227963.535	288
0None_none_U1B_227963.536	472
0None_none_U1B_227963.537	419
0None_none_U1B_227963.538	596
0None_none_U1B_227963.539	509
0None_none_U1B_227963.540	556
0None_none_U1B_227963.541	412
0None_none_U1B_227963.542	205
0None_none_U1B_227963.543	300
0None_none_U1B_227963.544	231
0None_none_U1B_227963.545	95
0None_none_U1B_227963.546	154
0None_none_U1B_227963.547	331
0None_none_U1B_227963.548	319
0None_none_U1B_227963.549	413
0None_none_U1B_227963.550	355
0None_none_U1B_227963.551	321
0None_none_U1B_227963.552	307
0None_none_U1B_227963.553	242
0None_none_U1B_227963.554	337
0None_none_U1B_227963.555	369
0None_none_U1B_227963.556	315
0None_none_U1B_227963.557	249
0None_none_U1B_227963.558	354
0None_none_U1B_227963.559	404
0None_none_U1B_227963.560	306
0None_none_U1B_227963.561	538
0None_none_U1B_227963.562	381
0None_none_U1B_227963.563	161
0None_none_U1B_227963.564	509
0None_none_U1B_227963.565	49
0None_none_U1B_227963.566	275
0None_none_U1B_227963.567	475
0None_none_U1B_227963.568	663
0None_none_U1B_227963.569	345
0None_none_U1B_227963.570	474
0None_none_U1B_227963.571	258
0None_none_U1B_227963.572	175
0None_none_U1B_227963.573	569
0None_none_U1B_227963.574	402
0None_none_U1B_227963.575	258
0None_none_U1B_227963.576	450
0None_none_U1B_227963.577	396
0None_none_U1B_227963.578	243
0None_none_U1B_227963.579	88
0None_none_U1B_227963.580	492
0None_none_U1B_227963.581	374
0None_none_U1B_227963.582	432
0None_none_U1B_227963.583	172
0None_none_U1B_227963.584	288
0None_none_U1B_227963.585	96
0None_none_U1B_227963.586	475
0None_none_U1B_227963.587	519
0None_none_U1B_227963.588	360
0None_none_U1B_227963.589	345
0None_none_U1B_227963.590	337
0None_none_U1B_227963.591	353
0None_none_U1B_227963.592	351
0None_none_U1B_227963.593	415
0None_none_U1B_227963.594	374
0None_none_U1B_227963.595	289
0None_none_U1B_227963.596	306
0None_none_U1B_227963.597	109
0None_none_U1B_227963.598	81
0None_none_U1B_227963.599	228
0None_none_U1B_227963.600	175
0None_none_U1B_227963.601	616
0None_none_U1B_227963.602	319
0None_none_U1B_227963.603	348
0None_none_U1B_227963.604	532
0None_none_U1B_227963.605	518
0None_none_U1B_227963.606	380
0None_none_U1B_227963.607	290
0None_none_U1B_227963.608	391
0None_none_U1B_227963.609	265
0None_none_U1B_227963.610	311
0None_none_U1B_227963.611	272
0None_none_U1B_227963.612	389
0None_none_U1B_227963.613	393
0None_none_U1B_227963.614	397
0None_none_U1B_227963.615	108
0None_none_U1B_227963.616	238
0None_none_U1B_227963.617	664
0None_none_U1B_227963.618	253
0None_none_U1B_227963.619	424
0None_none_U1B_227963.620	388
0None_none_U1B_227963.621	282
0None_none_U1B_227963.622	215
0None_none_U1B_227963.623	257
0None_none_U1B_227963.624	515
0None_none_U1B_227963.625	538
0None_none_U1B_227963.626	346
0None_none_U1B_227963.627	399
0None_none_U1B_227963.628	395
0None_none_U1B_227963.629	318
0None_none_U1B_227963.630	371
0None_none_U1B_227963.631	324
0None_none_U1B_227963.632	302
0None_none_U1B_227963.633	41
0None_none_U1B_227963.634	162
0None_none_U1B_227963.635	198
0None_none_U1B_227963.636	62
0None_none_U1B_227963.637	474
0None_none_U1B_227963.638	500
0None_none_U1B_227963.639	324
0None_none_U1B_227963.640	122
0None_none_U1B_227963.641	329
0None_none_U1B_227963.642	305
0None_none_U1B_227963.643	447
0None_none_U1B_227963.644	29
0None_none_U1B_227963.645	273
0None_none_U1B_227963.646	393
0None_none_U1B_227963.647	307
0None_none_U1B_227963.648	1
0None_none_U1B_227963.649	197
0None_none_U1B_227963.650	11
0None_none_U1B_227963.651	269
0None_none_U1B_227963.652	138
0None_none_U1B_227963.653	242
0None_none_U1B_227963.654	790
0None_none_U1B_227963.655	338
0None_none_U1B_227963.656	227
0None_none_U1B_227963.657	62
0None_none_U1B_227963.658	794
0None_none_U1B_227963.659	170
0None_none_U1B_227963.660	498
0None_none_U1B_227963.661	604
0None_none_U1B_227963.662	508
0None_none_U1B_227963.663	117
0None_none_U1B_227963.664	490
0None_none_U1B_227963.665	388
0None_none_U1B_227963.666	227
0None_none_U1B_227963.667	294
0None_none_U1B_227963.668	505
0None_none_U1B_227963.669	401
0None_none_U1B_227963.670	513
0None_none_U1B_227963.671	453
0None_none_U1B_227963.672	325
0None_none_U1B_227963.673	397
0None_none_U1B_227963.674	239
0None_none_U1B_227963.675	475
0None_none_U1B_227963.676	221
0None_none_U1B_227963.677	443
0None_none_U1B_227963.678	403
0None_none_U1B_227963.679	100
0None_none_U1B_227963.680	77
0None_none_U1B_227963.681	307
0None_none_U1B_227963.682	346
0None_none_U1B_227963.683	274
0None_none_U1B_227963.684	326
0None_none_U1B_227963.685	342
0None_none_U1B_227963.686	267
0None_none_U1B_227963.687	198
0None_none_U1B_227963.688	221
0None_none_U1B_227963.689	455
0None_none_U1B_227963.690	75
0None_none_U1B_227963.691	360
0None_none_U1B_227963.692	419
0None_none_U1B_227963.693	144
0None_none_U1B_227963.694	299
0None_none_U1B_227963.695	141
0None_none_U1B_227963.696	303
0None_none_U1B_227963.697	256
0None_none_U1B_227963.698	365
0None_none_U1B_227963.699	361
0None_none_U1B_227963.700	276
0None_none_U1B_227963.701	449
0None_none_U1B_227963.702	325
0None_none_U1B_227963.703	321
0None_none_U1B_227963.704	295
0None_none_U1B_227963.705	188
0None_none_U1B_227963.706	145
0None_none_U1B_227963.707	349
0None_none_U1B_227963.708	407
0None_none_U1B_227963.709	420
0None_none_U1B_227963.710	288
0None_none_U1B_227963.711	241
0None_none_U1B_227963.712	267
0None_none_U1B_227963.713	386
0None_none_U1B_227963.714	327
0None_none_U1B_227963.715	182
0None_none_U1B_227963.716	375
0None_none_U1B_227963.717	340
0None_none_U1B_227963.718	263
0None_none_U1B_227963.719	259
0None_none_U1B_227963.720	141
0None_none_U1B_227963.721	459
0None_none_U1B_227963.722	107
0None_none_U1B_227963.723	256
0None_none_U1B_227963.724	254
0None_none_U1B_227963.725	385
0None_none_U1B_227963.726	456
0None_none_U1B_227963.727	393
0None_none_U1B_227963.728	194
0None_none_U1B_227963.729	521
0None_none_U1B_227963.730	306
0None_none_U1B_227963.731	358
0None_none_U1B_227963.732	193
0None_none_U1B_227963.733	297
0None_none_U1B_227963.734	190
0None_none_U1B_227963.735	312
0None_none_U1B_227963.736	463
0None_none_U1B_227963.737	414
0None_none_U1B_227963.738	296
0None_none_U1B_227963.739	388
0None_none_U1B_227963.740	325
0None_none_U1B_227963.741	536
0None_none_U1B_227963.742	495
0None_none_U1B_227963.743	186
0None_none_U1B_227963.744	82
0None_none_U1B_227963.745	530
0None_none_U1B_227963.746	125
0None_none_U1B_227963.747	104
0None_none_U1B_227963.748	488
0None_none_U1B_227963.749	459
0None_none_U1B_227963.750	201
0None_none_U2B_227963.1214	2
0None_none_U2B_227963.1405	2
0Safe_safe_ACOCA_227963.4616	4
0Safe_safe_ACOCA_227963.4755	3
0Safe_safe_ACOCA_227963.4836	273
0Safe_safe_ACOCB_227963.5180	194
0Safe_safe_DTKPA_227963.7124	5
0Safe_safe_DTKPB_227963.7306	225
0Safe_safe_DTKPB_227963.7333	3
0Safe_safe_GEA_227963.3674	1
0Safe_safe_GEB_227963.3769	222
0Safe_safe_GEB_227963.3860	175
0Safe_safe_GEB_227963.4065	5
0Safe_safe_GEB_227963.4103	472
0Safe_safe_MPA_227963.4318	5
0Safe_safe_MPA_227963.4342	288
0Safe_safe_MPA_227963.4443	325
0Safe_safe_MU1A_227963.1926	5
0Safe_safe_MU1A_227963.2000	287
0Safe_safe_MU1B_227963.791	9
0Safe_safe_MU2A_227963.2327	381
0Safe_safe_MU2A_227963.2346	215
0Safe_safe_MU2B_227963.69	6
0Safe_safe_SPA_227963.5302	3
0Safe_safe_SPA_227963.5352	11
0Safe_safe_SPB_227963.6143	323
0Safe_safe_TMMA_227963.2655	6
0Safe_safe_TMMA_227963.2837	313
0Safe_safe_TMMA_227963.2861	5
0Safe_safe_TMMA_227963.2917	242
0Safe_safe_TMMB_227963.3146	12
0Safe_safe_TMMB_227963.3308	791
0Safe_safe_TMMB_227963.3375	1
0Safe_safe_U1A_227963.6395	2
0Safe_safe_U1A_227963.6417	6
0Safe_safe_U1A_227963.6541	2
0Safe_safe_U1A_227963.6542	1
0Safe_safe_U1A_227963.6557	6
0Safe_safe_U1A_227963.6599	9
0Safe_safe_U1A_227963.6649	3
0Safe_safe_U1A_227963.6683	1
0Safe_safe_U1A_227963.6742	3
0Safe_safe_U1B_227963.376	292
0Safe_safe_U1B_227963.377	427
0Safe_safe_U1B_227963.378	247
0Safe_safe_U1B_227963.379	407
0Safe_safe_U1B_227963.380	293
0Safe_safe_U1B_227963.381	197
0Safe_safe_U1B_227963.382	372
0Safe_safe_U1B_227963.383	341
0Safe_safe_U1B_227963.384	144
0Safe_safe_U1B_227963.385	299
0Safe_safe_U1B_227963.386	258
0Safe_safe_U1B_227963.387	472
0Safe_safe_U1B_227963.388	312
0Safe_safe_U1B_227963.389	238
0Safe_safe_U1B_227963.390	152
0Safe_safe_U1B_227963.391	419
0Safe_safe_U1B_227963.392	318
0Safe_safe_U1B_227963.393	314
0Safe_safe_U1B_227963.394	209
0Safe_safe_U1B_227963.395	488
0Safe_safe_U1B_227963.396	237
0Safe_safe_U1B_227963.397	138
0Safe_safe_U1B_227963.398	177
0Safe_safe_U1B_227963.399	265
0Safe_safe_U1B_227963.400	453
0Safe_safe_U1B_227963.401	311
0Safe_safe_U1B_227963.402	211
0Safe_safe_U1B_227963.403	233
0Safe_safe_U1B_227963.404	791
0Safe_safe_U1B_227963.405	186
0Safe_safe_U1B_227963.406	431
0Safe_safe_U1B_227963.407	166
0Safe_safe_U1B_227963.408	346
0Safe_safe_U1B_227963.409	416
0Safe_safe_U1B_227963.410	376
0Safe_safe_U1B_227963.411	140
0Safe_safe_U1B_227963.412	130
0Safe_safe_U1B_227963.413	253
0Safe_safe_U1B_227963.414	378
0Safe_safe_U1B_227963.415	553
0Safe_safe_U1B_227963.416	239
0Safe_safe_U1B_227963.417	348
0Safe_safe_U1B_227963.418	1
0Safe_safe_U1B_227963.419	295
0Safe_safe_U1B_227963.420	257
0Safe_safe_U1B_227963.421	327
0Safe_safe_U1B_227963.422	79
0Safe_safe_U1B_227963.423	169
0Safe_safe_U1B_227963.424	552
0Safe_safe_U1B_227963.425	298
0Safe_safe_U1B_227963.426	201
0Safe_safe_U1B_227963.427	174
0Safe_safe_U1B_227963.428	290
0Safe_safe_U1B_227963.429	255
0Safe_safe_U1B_227963.430	413
0Safe_safe_U1B_227963.431	248
0Safe_safe_U1B_227963.432	333
0Safe_safe_U1B_227963.433	374
0Safe_safe_U1B_227963.434	149
0Safe_safe_U1B_227963.435	119
0Safe_safe_U1B_227963.436	305
0Safe_safe_U1B_227963.437	359
0Safe_safe_U1B_227963.438	273
0Safe_safe_U1B_227963.439	96
0Safe_safe_U1B_227963.440	355
0Safe_safe_U1B_227963.441	102
0Safe_safe_U1B_227963.442	411
0Safe_safe_U1B_227963.443	224
0Safe_safe_U1B_227963.444	137
0Safe_safe_U1B_227963.445	511
0Safe_safe_U1B_227963.446	188
0Safe_safe_U1B_227963.447	59
0Safe_safe_U1B_227963.448	171
0Safe_safe_U1B_227963.449	263
0Safe_safe_U1B_227963.450	328
0Safe_safe_U1B_227963.451	284
0Safe_safe_U1B_227963.452	346
0Safe_safe_U1B_227963.453	388
0Safe_safe_U1B_227963.454	169
0Safe_safe_U1B_227963.455	227
0Safe_safe_U1B_227963.456	519
0Safe_safe_U1B_227963.457	136
0Safe_safe_U1B_227963.458	36
0Safe_safe_U1B_227963.459	189
0Safe_safe_U1B_227963.460	179
0Safe_safe_U1B_227963.461	202
0Safe_safe_U1B_227963.462	182
0Safe_safe_U1B_227963.463	272
0Safe_safe_U1B_227963.464	454
0Safe_safe_U1B_227963.465	342
0Safe_safe_U1B_227963.466	278
0Safe_safe_U1B_227963.467	292
0Safe_safe_U1B_227963.468	27
0Safe_safe_U1B_227963.469	217
0Safe_safe_U1B_227963.470	333
0Safe_safe_U1B_227963.471	344
0Safe_safe_U1B_227963.472	231
0Safe_safe_U1B_227963.473	459
0Safe_safe_U1B_227963.474	287
0Safe_safe_U1B_227963.475	481
0Safe_safe_U1B_227963.476	166
0Safe_safe_U1B_227963.477	340
0Safe_safe_U1B_227963.478	297
0Safe_safe_U1B_227963.479	434
0Safe_safe_U1B_227963.480	116
0Safe_safe_U1B_227963.481	314
0Safe_safe_U1B_227963.482	376
0Safe_safe_U1B_227963.483	166
0Safe_safe_U1B_227963.484	470
0Safe_safe_U1B_227963.485	112
0Safe_safe_U1B_227963.486	343
0Safe_safe_U1B_227963.487	291
0Safe_safe_U1B_227963.488	695
0Safe_safe_U1B_227963.489	326
0Safe_safe_U1B_227963.490	149
0Safe_safe_U1B_227963.491	230
0Safe_safe_U1B_227963.492	315
0Safe_safe_U1B_227963.493	506
0Safe_safe_U1B_227963.494	225
0Safe_safe_U1B_227963.495	279
0Safe_safe_U1B_227963.496	499
0Safe_safe_U1B_227963.497	249
0Safe_safe_U1B_227963.498	225
0Safe_safe_U1B_227963.499	285
0Safe_safe_U1B_227963.500	227
0Safe_safe_U1B_227963.501	484
0Safe_safe_U1B_227963.502	237
0Safe_safe_U1B_227963.503	340
0Safe_safe_U1B_227963.504	175
0Safe_safe_U1B_227963.505	227
0Safe_safe_U1B_227963.506	276
0Safe_safe_U1B_227963.507	201
0Safe_safe_U1B_227963.508	258
0Safe_safe_U1B_227963.509	153
0Safe_safe_U1B_227963.510	234
0Safe_safe_U1B_227963.511	358
0Safe_safe_U1B_227963.512	277
0Safe_safe_U1B_227963.513	364
0Safe_safe_U1B_227963.514	333
0Safe_safe_U1B_227963.515	323
0Safe_safe_U1B_227963.516	138
0Safe_safe_U1B_227963.517	161
0Safe_safe_U1B_227963.518	156
0Safe_safe_U1B_227963.519	14
0Safe_safe_U1B_227963.520	186
0Safe_safe_U1B_227963.521	369
0Safe_safe_U1B_227963.522	26
0Safe_safe_U1B_227963.523	228
0Safe_safe_U1B_227963.524	379
0Safe_safe_U1B_227963.525	419
0Safe_safe_U1B_227963.526	278
0Safe_safe_U1B_227963.527	454
0Safe_safe_U1B_227963.528	247
0Safe_safe_U1B_227963.529	184
0Safe_safe_U1B_227963.530	440
0Safe_safe_U1B_227963.531	67
0Safe_safe_U1B_227963.532	320
0Safe_safe_U1B_227963.533	303
0Safe_safe_U1B_227963.534	222
0Safe_safe_U1B_227963.535	268
0Safe_safe_U1B_227963.536	320
0Safe_safe_U1B_227963.537	83
0Safe_safe_U1B_227963.538	201
0Safe_safe_U1B_227963.539	152
0Safe_safe_U1B_227963.540	206
0Safe_safe_U1B_227963.541	74
0Safe_safe_U1B_227963.542	329
0Safe_safe_U1B_227963.543	188
0Safe_safe_U1B_227963.544	450
0Safe_safe_U1B_227963.545	254
0Safe_safe_U1B_227963.546	237
0Safe_safe_U1B_227963.547	215
0Safe_safe_U1B_227963.548	232
0Safe_safe_U1B_227963.549	171
0Safe_safe_U1B_227963.550	267
0Safe_safe_U1B_227963.551	326
0Safe_safe_U1B_227963.552	333
0Safe_safe_U1B_227963.553	391
0Safe_safe_U1B_227963.554	315
0Safe_safe_U1B_227963.555	57
0Safe_safe_U1B_227963.556	60
0Safe_safe_U1B_227963.557	271
0Safe_safe_U1B_227963.558	212
0Safe_safe_U1B_227963.559	253
0Safe_safe_U1B_227963.560	179
0Safe_safe_U1B_227963.561	257
0Safe_safe_U1B_227963.562	183
0Safe_safe_U1B_227963.563	246
0Safe_safe_U1B_227963.564	272
0Safe_safe_U1B_227963.565	191
0Safe_safe_U1B_227963.566	343
0Safe_safe_U1B_227963.567	280
0Safe_safe_U1B_227963.568	137
0Safe_safe_U1B_227963.569	302
0Safe_safe_U1B_227963.570	540
0Safe_safe_U1B_227963.571	171
0Safe_safe_U1B_227963.572	34
0Safe_safe_U1B_227963.573	82
0Safe_safe_U1B_227963.574	100
0Safe_safe_U1B_227963.575	148
0Safe_safe_U1B_227963.576	256
0Safe_safe_U1B_227963.577	174
0Safe_safe_U1B_227963.578	425
0Safe_safe_U1B_227963.579	250
0Safe_safe_U1B_227963.580	239
0Safe_safe_U1B_227963.581	200
0Safe_safe_U1B_227963.582	303
0Safe_safe_U1B_227963.583	381
0Safe_safe_U1B_227963.584	329
0Safe_safe_U1B_227963.585	377
0Safe_safe_U1B_227963.586	438
0Safe_safe_U1B_227963.587	340
0Safe_safe_U1B_227963.588	242
0Safe_safe_U1B_227963.589	438
0Safe_safe_U1B_227963.590	86
0Safe_safe_U1B_227963.591	230
0Safe_safe_U1B_227963.592	194
0Safe_safe_U1B_227963.593	375
0Safe_safe_U1B_227963.594	269
0Safe_safe_U1B_227963.595	107
0Safe_safe_U1B_227963.596	302
0Safe_safe_U1B_227963.597	322
0Safe_safe_U1B_227963.598	302
0Safe_safe_U1B_227963.599	186
0Safe_safe_U1B_227963.600	332
0Safe_safe_U1B_227963.601	188
0Safe_safe_U1B_227963.602	528
0Safe_safe_U1B_227963.603	205
0Safe_safe_U1B_227963.604	207
0Safe_safe_U1B_227963.605	490
0Safe_safe_U1B_227963.606	322
0Safe_safe_U1B_227963.607	662
0Safe_safe_U1B_227963.608	172
0Safe_safe_U1B_227963.609	586
0Safe_safe_U1B_227963.610	428
0Safe_safe_U1B_227963.611	188
0Safe_safe_U1B_227963.612	199
0Safe_safe_U1B_227963.613	371
0Safe_safe_U1B_227963.614	365
0Safe_safe_U1B_227963.615	225
0Safe_safe_U1B_227963.616	254
0Safe_safe_U1B_227963.617	448
0Safe_safe_U1B_227963.618	294
0Safe_safe_U1B_227963.619	410
0Safe_safe_U1B_227963.620	288
0Safe_safe_U1B_227963.621	371
0Safe_safe_U1B_227963.622	234
0Safe_safe_U1B_227963.623	275
0Safe_safe_U1B_227963.624	215
0Safe_safe_U1B_227963.625	401
0Safe_safe_U1B_227963.626	243
0Safe_safe_U1B_227963.627	698
0Safe_safe_U1B_227963.628	209
0Safe_safe_U1B_227963.629	296
0Safe_safe_U1B_227963.630	252
0Safe_safe_U1B_227963.631	266
0Safe_safe_U1B_227963.632	237
0Safe_safe_U1B_227963.633	263
0Safe_safe_U1B_227963.634	198
0Safe_safe_U1B_227963.635	455
0Safe_safe_U1B_227963.636	244
0Safe_safe_U1B_227963.637	493
0Safe_safe_U1B_227963.638	572
0Safe_safe_U1B_227963.639	215
0Safe_safe_U1B_227963.640	278
0Safe_safe_U1B_227963.641	223
0Safe_safe_U1B_227963.642	323
0Safe_safe_U1B_227963.643	302
0Safe_safe_U1B_227963.644	214
0Safe_safe_U1B_227963.645	32
0Safe_safe_U1B_227963.646	153
0Safe_safe_U1B_227963.647	188
0Safe_safe_U1B_227963.648	442
0Safe_safe_U1B_227963.649	323
0Safe_safe_U1B_227963.650	367
0Safe_safe_U1B_227963.651	125
0Safe_safe_U1B_227963.652	414
0Safe_safe_U1B_227963.653	230
0Safe_safe_U1B_227963.654	149
0Safe_safe_U1B_227963.655	592
0Safe_safe_U1B_227963.656	449
0Safe_safe_U1B_227963.657	348
0Safe_safe_U1B_227963.658	29
0Safe_safe_U1B_227963.659	208
0Safe_safe_U1B_227963.660	407
0Safe_safe_U1B_227963.661	190
0Safe_safe_U1B_227963.662	215
0Safe_safe_U1B_227963.663	316
0Safe_safe_U1B_227963.664	111
0Safe_safe_U1B_227963.665	192
0Safe_safe_U1B_227963.666	193
0Safe_safe_U1B_227963.667	96
0Safe_safe_U1B_227963.668	402
0Safe_safe_U1B_227963.669	301
0Safe_safe_U1B_227963.670	253
0Safe_safe_U1B_227963.671	148
0Safe_safe_U1B_227963.672	162
0Safe_safe_U1B_227963.673	273
0Safe_safe_U1B_227963.674	434
0Safe_safe_U1B_227963.675	333
0Safe_safe_U1B_227963.676	152
0Safe_safe_U1B_227963.677	320
0Safe_safe_U1B_227963.678	486
0Safe_safe_U1B_227963.679	141
0Safe_safe_U1B_227963.680	290
0Safe_safe_U1B_227963.681	295
0Safe_safe_U1B_227963.682	323
0Safe_safe_U1B_227963.683	135
0Safe_safe_U1B_227963.684	432
0Safe_safe_U1B_227963.685	230
0Safe_safe_U1B_227963.686	152
0Safe_safe_U1B_227963.687	268
0Safe_safe_U1B_227963.688	203
0Safe_safe_U1B_227963.689	249
0Safe_safe_U1B_227963.690	461
0Safe_safe_U1B_227963.691	189
0Safe_safe_U1B_227963.692	168
0Safe_safe_U1B_227963.693	394
0Safe_safe_U1B_227963.694	180
0Safe_safe_U1B_227963.695	354
0Safe_safe_U1B_227963.696	245
0Safe_safe_U1B_227963.697	273
0Safe_safe_U1B_227963.698	444
0Safe_safe_U1B_227963.699	364
0Safe_safe_U1B_227963.700	127
0Safe_safe_U1B_227963.701	274
0Safe_safe_U1B_227963.702	207
0Safe_safe_U1B_227963.703	330
0Safe_safe_U1B_227963.704	156
0Safe_safe_U1B_227963.705	707
0Safe_safe_U1B_227963.706	233
0Safe_safe_U1B_227963.707	288
0Safe_safe_U1B_227963.708	348
0Safe_safe_U1B_227963.709	113
0Safe_safe_U1B_227963.710	282
0Safe_safe_U1B_227963.711	305
0Safe_safe_U1B_227963.712	182
0Safe_safe_U1B_227963.713	329
0Safe_safe_U1B_227963.714	303
0Safe_safe_U1B_227963.715	461
0Safe_safe_U1B_227963.716	268
0Safe_safe_U1B_227963.717	367
0Safe_safe_U1B_227963.718	177
0Safe_safe_U1B_227963.719	43
0Safe_safe_U1B_227963.720	232
0Safe_safe_U1B_227963.721	132
0Safe_safe_U1B_227963.722	133
0Safe_safe_U1B_227963.723	370
0Safe_safe_U1B_227963.724	186
0Safe_safe_U1B_227963.725	307
0Safe_safe_U1B_227963.726	231
0Safe_safe_U1B_227963.727	387
0Safe_safe_U1B_227963.728	201
0Safe_safe_U1B_227963.729	155
0Safe_safe_U1B_227963.730	434
0Safe_safe_U1B_227963.731	3
0Safe_safe_U1B_227963.732	698
0Safe_safe_U1B_227963.733	132
0Safe_safe_U1B_227963.734	264
0Safe_safe_U1B_227963.735	325
0Safe_safe_U1B_227963.736	290
0Safe_safe_U1B_227963.737	146
0Safe_safe_U1B_227963.738	99
0Safe_safe_U1B_227963.739	409
0Safe_safe_U1B_227963.740	341
0Safe_safe_U1B_227963.741	323
0Safe_safe_U1B_227963.742	274
0Safe_safe_U1B_227963.743	214
0Safe_safe_U1B_227963.744	534
0Safe_safe_U1B_227963.745	99
0Safe_safe_U1B_227963.746	245
0Safe_safe_U1B_227963.747	361
0Safe_safe_U1B_227963.748	236
0Safe_safe_U1B_227963.749	380
0Safe_safe_U1B_227963.750	315
0Safe_safe_U2B_227963.1188	7
ENSMUSG00000000167_Pih1d2_U1B_38908.1	303
ENSMUSG00000000167_Pih1d2_U1B_38909.2	211
ENSMUSG00000000167_Pih1d2_U1B_38910.3	317
ENSMUSG00000000167_Pih1d2_U1B_38911.4	572
ENSMUSG00000000167_Pih1d2_U1B_38912.5	244
ENSMUSG00000000167_Pih1d2_U1B_38913.6	430
ENSMUSG00000000167_Pih1d2_U1B_38914.7	185
ENSMUSG00000000167_Pih1d2_U1B_38915.8	251
ENSMUSG00000000167_Pih1d2_U1B_38916.9	337
ENSMUSG00000000167_Pih1d2_U1B_38917.10	349
ENSMUSG00000000183_Fgf6_MPA_167284.3	3
ENSMUSG00000000184_Ccnd2_ACOCB_167315.4	4
ENSMUSG00000000378_Ccm2_U1B_88984.1	27
ENSMUSG00000000378_Ccm2_U1B_88985.2	286
ENSMUSG00000000378_Ccm2_U1B_88986.3	255
ENSMUSG00000000378_Ccm2_U1B_88987.4	159
ENSMUSG00000000378_Ccm2_U1B_88988.5	114
ENSMUSG00000000378_Ccm2_U1B_88989.6	246
ENSMUSG00000000378_Ccm2_U1B_88990.7	432
ENSMUSG00000000378_Ccm2_U1B_88991.8	139
ENSMUSG00000000378_Ccm2_U1B_88992.9	111
ENSMUSG00000000378_Ccm2_U1B_88993.10	278
ENSMUSG00000000560_Gabra2_DTKPB_112996.3	14
ENSMUSG00000000567_Sox9_U1B_19254.1	322
ENSMUSG00000000567_Sox9_U1B_19255.2	357
ENSMUSG00000000567_Sox9_U1B_19256.3	266
ENSMUSG00000000567_Sox9_U1B_19257.4	574
ENSMUSG00000000567_Sox9_U1B_19258.5	442
ENSMUSG00000000567_Sox9_U1B_19259.6	304
ENSMUSG00000000567_Sox9_U1B_19260.7	84
ENSMUSG00000000567_Sox9_U1B_19261.8	382
ENSMUSG00000000567_Sox9_U1B_19262.9	165
ENSMUSG00000000567_Sox9_U1B_19263.10	321
ENSMUSG00000000686_Abhd15_U1B_29732.1	409
ENSMUSG00000000686_Abhd15_U1B_29733.2	346
ENSMUSG00000000686_Abhd15_U1B_29734.3	196
ENSMUSG00000000686_Abhd15_U1B_29735.4	455
ENSMUSG00000000686_Abhd15_U1B_29736.5	346
ENSMUSG00000000686_Abhd15_U1B_29737.6	255
ENSMUSG00000000686_Abhd15_U1B_29738.7	221
ENSMUSG00000000686_Abhd15_U1B_29739.8	219
ENSMUSG00000000686_Abhd15_U1B_29740.9	312
ENSMUSG00000000686_Abhd15_U1B_29741.10	256
ENSMUSG00000000881_Dlg3_SPA_40020.6	8
ENSMUSG00000000902_Smarcb1_U1B_102460.1	323
ENSMUSG00000000902_Smarcb1_U1B_102461.2	181
ENSMUSG00000000902_Smarcb1_U1B_102462.3	63
ENSMUSG00000000902_Smarcb1_U1B_102463.4	424
ENSMUSG00000000902_Smarcb1_U1B_102464.5	87
ENSMUSG00000000902_Smarcb1_U1B_102465.6	134
ENSMUSG00000000902_Smarcb1_U1B_102466.7	198
ENSMUSG00000000902_Smarcb1_U1B_102467.8	201
ENSMUSG00000000902_Smarcb1_U1B_102468.9	256
ENSMUSG00000000902_Smarcb1_U1B_102469.10	251
ENSMUSG00000000948_Snrpn_U1B_220106.1	303
ENSMUSG00000000948_Snrpn_U1B_220107.2	73
ENSMUSG00000000948_Snrpn_U1B_220108.3	542
ENSMUSG00000000948_Snrpn_U1B_220109.4	127
ENSMUSG00000000948_Snrpn_U1B_220110.5	416
ENSMUSG00000000948_Snrpn_U1B_220111.6	465
ENSMUSG00000000948_Snrpn_U1B_220112.7	198
ENSMUSG00000000948_Snrpn_U1B_220113.8	404
ENSMUSG00000000948_Snrpn_U1B_220114.9	390
ENSMUSG00000000948_Snrpn_U1B_220115.10	127
ENSMUSG00000001018_Snapin_U1B_106120.1	937
ENSMUSG00000001018_Snapin_U1B_106121.2	573
ENSMUSG00000001018_Snapin_U1B_106122.3	282
ENSMUSG00000001018_Snapin_U1B_106123.4	30
ENSMUSG00000001018_Snapin_U1B_106124.5	176
ENSMUSG00000001018_Snapin_U1B_106125.6	937
ENSMUSG00000001018_Snapin_U1B_106126.7	181
ENSMUSG00000001018_Snapin_U1B_106127.8	159
ENSMUSG00000001018_Snapin_U1B_106128.9	246
ENSMUSG00000001018_Snapin_U1B_106129.10	159
ENSMUSG00000001039_B9d1_U1B_164823.1	264
ENSMUSG00000001039_B9d1_U1B_164824.2	241
ENSMUSG00000001039_B9d1_U1B_164825.3	412
ENSMUSG00000001039_B9d1_U1B_164826.4	368
ENSMUSG00000001039_B9d1_U1B_164827.5	195
ENSMUSG00000001039_B9d1_U1B_164828.6	111
ENSMUSG00000001039_B9d1_U1B_164829.7	347
ENSMUSG00000001039_B9d1_U1B_164830.8	509
ENSMUSG00000001039_B9d1_U1B_164831.9	377
ENSMUSG00000001039_B9d1_U1B_164832.10	146
ENSMUSG00000001062_Vps9d1_U1B_53130.1	365
ENSMUSG00000001062_Vps9d1_U1B_53131.2	444
ENSMUSG00000001062_Vps9d1_U1B_53132.3	244
ENSMUSG00000001062_Vps9d1_U1B_53133.4	458
ENSMUSG00000001062_Vps9d1_U1B_53134.5	326
ENSMUSG00000001062_Vps9d1_U1B_53135.6	358
ENSMUSG00000001062_Vps9d1_U1B_53136.7	178
ENSMUSG00000001062_Vps9d1_U1B_53137.8	324
ENSMUSG00000001062_Vps9d1_U1B_53138.9	328
ENSMUSG00000001062_Vps9d1_U1B_53139.10	230
ENSMUSG00000001076_C1ql4_U1B_55225.1	216
ENSMUSG00000001076_C1ql4_U1B_55226.2	448
ENSMUSG00000001076_C1ql4_U1B_55227.3	550
ENSMUSG00000001076_C1ql4_U1B_55228.4	265
ENSMUSG00000001076_C1ql4_U1B_55229.5	205
ENSMUSG00000001076_C1ql4_U1B_55230.6	252
ENSMUSG00000001076_C1ql4_U1B_55231.7	475
ENSMUSG00000001076_C1ql4_U1B_55232.8	433
ENSMUSG00000001076_C1ql4_U1B_55233.9	262
ENSMUSG00000001076_C1ql4_U1B_55234.10	409
ENSMUSG00000001228_Uhrf1_U1B_82814.1	62
ENSMUSG00000001228_Uhrf1_U1B_82815.2	157
ENSMUSG00000001228_Uhrf1_U1B_82816.3	219
ENSMUSG00000001228_Uhrf1_U1B_82817.4	117
ENSMUSG00000001228_Uhrf1_U1B_82818.5	137
ENSMUSG00000001228_Uhrf1_U1B_82819.6	152
ENSMUSG00000001228_Uhrf1_U1B_82820.7	159
ENSMUSG00000001228_Uhrf1_U1B_82821.8	129
ENSMUSG00000001228_Uhrf1_U1B_82822.9	72
ENSMUSG00000001228_Uhrf1_U1B_82823.10	141
ENSMUSG00000001280_Sp1_U1B_133501.1	405
ENSMUSG00000001280_Sp1_U1B_133502.2	225
ENSMUSG00000001280_Sp1_U1B_133503.3	432
ENSMUSG00000001280_Sp1_U1B_133504.4	346
ENSMUSG00000001280_Sp1_U1B_133505.5	167
ENSMUSG00000001280_Sp1_U1B_133506.6	274
ENSMUSG00000001280_Sp1_U1B_133507.7	211
ENSMUSG00000001280_Sp1_U1B_133508.8	687
ENSMUSG00000001280_Sp1_U1B_133509.9	249
ENSMUSG00000001280_Sp1_U1B_133510.10	223
ENSMUSG00000001281_Itgb7_MU1A_1851.8	1
ENSMUSG00000001366_Fbxo9_SPB_21157.6	3
ENSMUSG00000001420_Tmem79_U2A_133151.1	1
ENSMUSG00000001496_Nkx2-1_ACOCB_150674.1	2
ENSMUSG00000001518_Itfg2_U1B_147883.1	168
ENSMUSG00000001518_Itfg2_U1B_147884.2	678
ENSMUSG00000001518_Itfg2_U1B_147885.3	284
ENSMUSG00000001518_Itfg2_U1B_147886.4	358
ENSMUSG00000001518_Itfg2_U1B_147887.5	557
ENSMUSG00000001518_Itfg2_U1B_147888.6	340
ENSMUSG00000001518_Itfg2_U1B_147889.7	154
ENSMUSG00000001518_Itfg2_U1B_147890.8	460
ENSMUSG00000001518_Itfg2_U1B_147891.9	274
ENSMUSG00000001518_Itfg2_U1B_147892.10	342
ENSMUSG00000001901_Kcnh6_DTKPB_139340.4	2
ENSMUSG00000001962_Fam50a_U1B_189996.1	141
ENSMUSG00000001962_Fam50a_U1B_189997.2	56
ENSMUSG00000001962_Fam50a_U1B_189998.3	131
ENSMUSG00000001962_Fam50a_U1B_189999.4	53
ENSMUSG00000001962_Fam50a_U1B_190000.5	127
ENSMUSG00000001962_Fam50a_U1B_190001.6	309
ENSMUSG00000001962_Fam50a_U1B_190002.7	79
ENSMUSG00000001962_Fam50a_U1B_190003.8	241
ENSMUSG00000001962_Fam50a_U1B_190004.9	264
ENSMUSG00000001962_Fam50a_U1B_190005.10	69
ENSMUSG00000002014_Ssr4_U1B_113642.1	572
ENSMUSG00000002014_Ssr4_U1B_113643.2	353
ENSMUSG00000002014_Ssr4_U1B_113644.3	454
ENSMUSG00000002014_Ssr4_U1B_113645.4	364
ENSMUSG00000002014_Ssr4_U1B_113646.5	77
ENSMUSG00000002014_Ssr4_U1B_113647.6	261
ENSMUSG00000002014_Ssr4_U1B_113648.7	280
ENSMUSG00000002014_Ssr4_U1B_113649.8	378
ENSMUSG00000002014_Ssr4_U1B_113650.9	265
ENSMUSG00000002014_Ssr4_U1B_113651.10	29
ENSMUSG00000002028_Kmt2a_U1B_139857.1	273
ENSMUSG00000002028_Kmt2a_U1B_139858.2	418
ENSMUSG00000002028_Kmt2a_U1B_139859.3	530
ENSMUSG00000002028_Kmt2a_U1B_139860.4	187
ENSMUSG00000002028_Kmt2a_U1B_139861.5	287
ENSMUSG00000002028_Kmt2a_U1B_139862.6	96
ENSMUSG00000002028_Kmt2a_U1B_139863.7	321
ENSMUSG00000002028_Kmt2a_U1B_139864.8	276
ENSMUSG00000002028_Kmt2a_U1B_139865.9	188
ENSMUSG00000002028_Kmt2a_U1B_139866.10	402
ENSMUSG00000002031_Ift46_U1B_54890.1	416
ENSMUSG00000002031_Ift46_U1B_54891.2	50
ENSMUSG00000002031_Ift46_U1B_54892.3	236
ENSMUSG00000002031_Ift46_U1B_54893.4	355
ENSMUSG00000002031_Ift46_U1B_54894.5	368
ENSMUSG00000002031_Ift46_U1B_54895.6	266
ENSMUSG00000002031_Ift46_U1B_54896.7	249
ENSMUSG00000002031_Ift46_U1B_54897.8	329
ENSMUSG00000002031_Ift46_U1B_54898.9	271
ENSMUSG00000002031_Ift46_U1B_54899.10	371
ENSMUSG00000002052_Supt6_U1B_4074.1	128
ENSMUSG00000002052_Supt6_U1B_4075.2	172
ENSMUSG00000002052_Supt6_U1B_4076.3	66
ENSMUSG00000002052_Supt6_U1B_4077.4	193
ENSMUSG00000002052_Supt6_U1B_4078.5	282
ENSMUSG00000002052_Supt6_U1B_4079.6	121
ENSMUSG00000002052_Supt6_U1B_4080.7	216
ENSMUSG00000002052_Supt6_U1B_4081.8	228
ENSMUSG00000002052_Supt6_U1B_4082.9	81
ENSMUSG00000002052_Supt6_U1B_4083.10	389
ENSMUSG00000002058_Unc119_ACOCB_4039.6	2
ENSMUSG00000002147_Stat6_U1A_150608.5	4
ENSMUSG00000002147_Stat6_U1A_150610.7	4
ENSMUSG00000002274_Metrn_U1A_143069.8	3
ENSMUSG00000002396_Ocel1_U1B_220546.1	150
ENSMUSG00000002396_Ocel1_U1B_220547.2	516
ENSMUSG00000002396_Ocel1_U1B_220548.3	278
ENSMUSG00000002396_Ocel1_U1B_220549.4	282
ENSMUSG00000002396_Ocel1_U1B_220550.5	61
ENSMUSG00000002396_Ocel1_U1B_220551.6	272
ENSMUSG00000002396_Ocel1_U1B_220552.7	249
ENSMUSG00000002396_Ocel1_U1B_220553.8	501
ENSMUSG00000002396_Ocel1_U1B_220554.9	280
ENSMUSG00000002396_Ocel1_U1B_220555.10	295
ENSMUSG00000002477_Snrpd1_U1B_145127.1	238
ENSMUSG00000002477_Snrpd1_U1B_145128.2	95
ENSMUSG00000002477_Snrpd1_U1B_145129.3	36
ENSMUSG00000002477_Snrpd1_U1B_145130.4	60
ENSMUSG00000002477_Snrpd1_U1B_145131.5	48
ENSMUSG00000002477_Snrpd1_U1B_145132.6	164
ENSMUSG00000002477_Snrpd1_U1B_145133.7	84
ENSMUSG00000002477_Snrpd1_U1B_145134.8	174
ENSMUSG00000002477_Snrpd1_U1B_145135.9	35
ENSMUSG00000002477_Snrpd1_U1B_145136.10	55
ENSMUSG00000002580_Mien1_U1B_223774.1	205
ENSMUSG00000002580_Mien1_U1B_223775.2	525
ENSMUSG00000002580_Mien1_U1B_223776.3	254
ENSMUSG00000002580_Mien1_U1B_223777.4	416
ENSMUSG00000002580_Mien1_U1B_223778.5	121
ENSMUSG00000002580_Mien1_U1B_223779.6	244
ENSMUSG00000002580_Mien1_U1B_223780.7	438
ENSMUSG00000002580_Mien1_U1B_223781.8	343
ENSMUSG00000002580_Mien1_U1B_223782.9	770
ENSMUSG00000002580_Mien1_U1B_223783.10	770
ENSMUSG00000002608_Ccdc97_U1B_37737.1	296
ENSMUSG00000002608_Ccdc97_U1B_37738.2	233
ENSMUSG00000002608_Ccdc97_U1B_37739.3	69
ENSMUSG00000002608_Ccdc97_U1B_37740.4	160
ENSMUSG00000002608_Ccdc97_U1B_37741.5	316
ENSMUSG00000002608_Ccdc97_U1B_37742.6	376
ENSMUSG00000002608_Ccdc97_U1B_37743.7	376
ENSMUSG00000002608_Ccdc97_U1B_37744.8	302
ENSMUSG00000002608_Ccdc97_U1B_37745.9	337
ENSMUSG00000002608_Ccdc97_U1B_37746.10	113
ENSMUSG00000002635_Pdcd2l_U1B_12816.1	303
ENSMUSG00000002635_Pdcd2l_U1B_12817.2	271
ENSMUSG00000002635_Pdcd2l_U1B_12818.3	414
ENSMUSG00000002635_Pdcd2l_U1B_12819.4	359
ENSMUSG00000002635_Pdcd2l_U1B_12820.5	92
ENSMUSG00000002635_Pdcd2l_U1B_12821.6	326
ENSMUSG00000002635_Pdcd2l_U1B_12822.7	366
ENSMUSG00000002635_Pdcd2l_U1B_12823.8	267
ENSMUSG00000002635_Pdcd2l_U1B_12824.9	299
ENSMUSG00000002635_Pdcd2l_U1B_12825.10	283
ENSMUSG00000002664_Pspn_U1A_214491.7	1
ENSMUSG00000002668_Dennd1c_U1B_214455.1	159
ENSMUSG00000002668_Dennd1c_U1B_214456.2	401
ENSMUSG00000002668_Dennd1c_U1B_214457.3	149
ENSMUSG00000002668_Dennd1c_U1B_214458.4	456
ENSMUSG00000002668_Dennd1c_U1B_214459.5	332
ENSMUSG00000002668_Dennd1c_U1B_214460.6	290
ENSMUSG00000002668_Dennd1c_U1B_214461.7	194
ENSMUSG00000002668_Dennd1c_U1B_214462.8	195
ENSMUSG00000002668_Dennd1c_U1B_214463.9	413
ENSMUSG00000002668_Dennd1c_U1B_214464.10	514
ENSMUSG00000002679_Med6_GEA_129986.7	1
ENSMUSG00000002768_Mea1_U1B_167082.1	304
ENSMUSG00000002768_Mea1_U1B_167083.2	352
ENSMUSG00000002768_Mea1_U1B_167084.3	301
ENSMUSG00000002768_Mea1_U1B_167085.4	286
ENSMUSG00000002768_Mea1_U1B_167086.5	483
ENSMUSG00000002768_Mea1_U1B_167087.6	290
ENSMUSG00000002768_Mea1_U1B_167088.7	449
ENSMUSG00000002768_Mea1_U1B_167089.8	234
ENSMUSG00000002768_Mea1_U1B_167090.9	280
ENSMUSG00000002768_Mea1_U1B_167091.10	291
ENSMUSG00000002797_Ggct_U1B_184345.1	282
ENSMUSG00000002797_Ggct_U1B_184346.2	227
ENSMUSG00000002797_Ggct_U1B_184347.3	318
ENSMUSG00000002797_Ggct_U1B_184348.4	214
ENSMUSG00000002797_Ggct_U1B_184349.5	290
ENSMUSG00000002797_Ggct_U1B_184350.6	442
ENSMUSG00000002797_Ggct_U1B_184351.7	212
ENSMUSG00000002797_Ggct_U1B_184352.8	294
ENSMUSG00000002797_Ggct_U1B_184353.9	91
ENSMUSG00000002797_Ggct_U1B_184354.10	488
ENSMUSG00000003068_Stk11_U1B_45255.1	103
ENSMUSG00000003068_Stk11_U1B_45256.2	334
ENSMUSG00000003068_Stk11_U1B_45257.3	317
ENSMUSG00000003068_Stk11_U1B_45258.4	109
ENSMUSG00000003068_Stk11_U1B_45259.5	489
ENSMUSG00000003068_Stk11_U1B_45260.6	146
ENSMUSG00000003068_Stk11_U1B_45261.7	79
ENSMUSG00000003068_Stk11_U1B_45262.8	96
ENSMUSG00000003068_Stk11_U1B_45263.9	114
ENSMUSG00000003068_Stk11_U1B_45264.10	23
ENSMUSG00000003135_Cnot11_U1B_118642.1	145
ENSMUSG00000003135_Cnot11_U1B_118643.2	397
ENSMUSG00000003135_Cnot11_U1B_118644.3	230
ENSMUSG00000003135_Cnot11_U1B_118645.4	152
ENSMUSG00000003135_Cnot11_U1B_118646.5	226
ENSMUSG00000003135_Cnot11_U1B_118647.6	517
ENSMUSG00000003135_Cnot11_U1B_118648.7	199
ENSMUSG00000003135_Cnot11_U1B_118649.8	194
ENSMUSG00000003135_Cnot11_U1B_118650.9	219
ENSMUSG00000003135_Cnot11_U1B_118651.10	184
ENSMUSG00000003206_Ebi3_U1B_126112.1	520
ENSMUSG00000003206_Ebi3_U1B_126113.2	112
ENSMUSG00000003206_Ebi3_U1B_126114.3	394
ENSMUSG00000003206_Ebi3_U1B_126115.4	343
ENSMUSG00000003206_Ebi3_U1B_126117.6	279
ENSMUSG00000003206_Ebi3_U1B_126118.7	44
ENSMUSG00000003206_Ebi3_U1B_126119.8	211
ENSMUSG00000003206_Ebi3_U1B_126120.9	219
ENSMUSG00000003206_Ebi3_U1B_126121.10	294
ENSMUSG00000003227_Edar_ACOCB_186280.2	15
ENSMUSG00000003418_St8sia6_U1B_123017.1	514
ENSMUSG00000003418_St8sia6_U1B_123018.2	284
ENSMUSG00000003418_St8sia6_U1B_123019.3	312
ENSMUSG00000003418_St8sia6_U1B_123020.4	458
ENSMUSG00000003418_St8sia6_U1B_123021.5	164
ENSMUSG00000003418_St8sia6_U1B_123022.6	559
ENSMUSG00000003418_St8sia6_U1B_123023.7	424
ENSMUSG00000003418_St8sia6_U1B_123024.8	292
ENSMUSG00000003418_St8sia6_U1B_123025.9	160
ENSMUSG00000003418_St8sia6_U1B_123026.10	205
ENSMUSG00000003423_Pih1d1_U1B_208371.1	167
ENSMUSG00000003423_Pih1d1_U1B_208372.2	372
ENSMUSG00000003423_Pih1d1_U1B_208373.3	403
ENSMUSG00000003423_Pih1d1_U1B_208374.4	393
ENSMUSG00000003423_Pih1d1_U1B_208375.5	112
ENSMUSG00000003423_Pih1d1_U1B_208376.6	331
ENSMUSG00000003423_Pih1d1_U1B_208377.7	145
ENSMUSG00000003423_Pih1d1_U1B_208378.8	429
ENSMUSG00000003423_Pih1d1_U1B_208379.9	369
ENSMUSG00000003423_Pih1d1_U1B_208380.10	379
ENSMUSG00000003435_Supt5_U1B_64180.1	143
ENSMUSG00000003435_Supt5_U1B_64181.2	140
ENSMUSG00000003435_Supt5_U1B_64182.3	36
ENSMUSG00000003435_Supt5_U1B_64183.4	237
ENSMUSG00000003435_Supt5_U1B_64184.5	208
ENSMUSG00000003435_Supt5_U1B_64185.6	92
ENSMUSG00000003435_Supt5_U1B_64186.7	163
ENSMUSG00000003435_Supt5_U1B_64187.8	275
ENSMUSG00000003435_Supt5_U1B_64188.9	90
ENSMUSG00000003435_Supt5_U1B_64189.10	134
ENSMUSG00000003469_Phyhip_U1B_85371.1	457
ENSMUSG00000003469_Phyhip_U1B_85372.2	420
ENSMUSG00000003469_Phyhip_U1B_85373.3	467
ENSMUSG00000003469_Phyhip_U1B_85374.4	274
ENSMUSG00000003469_Phyhip_U1B_85375.5	285
ENSMUSG00000003469_Phyhip_U1B_85376.6	242
ENSMUSG00000003469_Phyhip_U1B_85377.7	190
ENSMUSG00000003469_Phyhip_U1B_85378.8	414
ENSMUSG00000003469_Phyhip_U1B_85379.9	166
ENSMUSG00000003469_Phyhip_U1B_85380.10	148
ENSMUSG00000004043_Stat5a_U1B_43896.1	520
ENSMUSG00000004043_Stat5a_U1B_43897.2	467
ENSMUSG00000004043_Stat5a_U1B_43898.3	494
ENSMUSG00000004043_Stat5a_U1B_43899.4	298
ENSMUSG00000004043_Stat5a_U1B_43900.5	342
ENSMUSG00000004043_Stat5a_U1B_43901.6	194
ENSMUSG00000004043_Stat5a_U1B_43902.7	501
ENSMUSG00000004043_Stat5a_U1B_43903.8	326
ENSMUSG00000004043_Stat5a_U1B_43904.9	263
ENSMUSG00000004043_Stat5a_U1B_43905.10	267
ENSMUSG00000004085_Zak_U1B_155221.1	315
ENSMUSG00000004085_Zak_U1B_155222.2	234
ENSMUSG00000004085_Zak_U1B_155223.3	696
ENSMUSG00000004085_Zak_U1B_155224.4	521
ENSMUSG00000004085_Zak_U1B_155225.5	412
ENSMUSG00000004085_Zak_U1B_155226.6	113
ENSMUSG00000004085_Zak_U1B_155227.7	347
ENSMUSG00000004085_Zak_U1B_155228.8	463
ENSMUSG00000004085_Zak_U1B_155229.9	40
ENSMUSG00000004085_Zak_U1B_155230.10	195
ENSMUSG00000004366_Sst_U1B_54490.1	730
ENSMUSG00000004366_Sst_U1B_54491.2	608
ENSMUSG00000004366_Sst_U1B_54492.3	349
ENSMUSG00000004366_Sst_U1B_54493.4	310
ENSMUSG00000004366_Sst_U1B_54494.5	342
ENSMUSG00000004366_Sst_U1B_54495.6	496
ENSMUSG00000004366_Sst_U1B_54496.7	352
ENSMUSG00000004366_Sst_U1B_54497.8	730
ENSMUSG00000004366_Sst_U1B_54498.9	283
ENSMUSG00000004366_Sst_U1B_54499.10	400
ENSMUSG00000004371_Il11_U1B_139537.1	303
ENSMUSG00000004371_Il11_U1B_139538.2	415
ENSMUSG00000004371_Il11_U1B_139539.3	66
ENSMUSG00000004371_Il11_U1B_139540.4	467
ENSMUSG00000004371_Il11_U1B_139541.5	546
ENSMUSG00000004371_Il11_U1B_139542.6	333
ENSMUSG00000004371_Il11_U1B_139543.7	121
ENSMUSG00000004371_Il11_U1B_139544.8	470
ENSMUSG00000004371_Il11_U1B_139545.9	298
ENSMUSG00000004371_Il11_U1B_139546.10	230
ENSMUSG00000004508_Gab2_U1B_181144.1	67
ENSMUSG00000004508_Gab2_U1B_181145.2	35
ENSMUSG00000004508_Gab2_U1B_181146.3	329
ENSMUSG00000004508_Gab2_U1B_181147.4	640
ENSMUSG00000004508_Gab2_U1B_181148.5	76
ENSMUSG00000004508_Gab2_U1B_181149.6	98
ENSMUSG00000004508_Gab2_U1B_181150.7	168
ENSMUSG00000004508_Gab2_U1B_181151.8	72
ENSMUSG00000004508_Gab2_U1B_181152.9	155
ENSMUSG00000004508_Gab2_U1B_181153.10	110
ENSMUSG00000004626_Stxbp2_U1B_192175.1	333
ENSMUSG00000004626_Stxbp2_U1B_192176.2	303
ENSMUSG00000004626_Stxbp2_U1B_192177.3	154
ENSMUSG00000004626_Stxbp2_U1B_192178.4	250
ENSMUSG00000004626_Stxbp2_U1B_192179.5	217
ENSMUSG00000004626_Stxbp2_U1B_192180.6	59
ENSMUSG00000004626_Stxbp2_U1B_192181.7	306
ENSMUSG00000004626_Stxbp2_U1B_192182.8	384
ENSMUSG00000004626_Stxbp2_U1B_192183.9	316
ENSMUSG00000004626_Stxbp2_U1B_192184.10	392
ENSMUSG00000004630_Pcp2_TMMB_107342.3	1
ENSMUSG00000004865_Srpk1_U1B_45615.1	325
ENSMUSG00000004865_Srpk1_U1B_45616.2	183
ENSMUSG00000004865_Srpk1_U1B_45617.3	122
ENSMUSG00000004865_Srpk1_U1B_45618.4	177
ENSMUSG00000004865_Srpk1_U1B_45619.5	300
ENSMUSG00000004865_Srpk1_U1B_45620.6	392
ENSMUSG00000004865_Srpk1_U1B_45621.7	211
ENSMUSG00000004865_Srpk1_U1B_45622.8	351
ENSMUSG00000004865_Srpk1_U1B_45624.10	193
ENSMUSG00000004897_Hdgf_U1B_28434.1	80
ENSMUSG00000004897_Hdgf_U1B_28435.2	153
ENSMUSG00000004897_Hdgf_U1B_28436.3	196
ENSMUSG00000004897_Hdgf_U1B_28437.4	312
ENSMUSG00000004897_Hdgf_U1B_28438.5	112
ENSMUSG00000004897_Hdgf_U1B_28439.6	524
ENSMUSG00000004897_Hdgf_U1B_28440.7	3
ENSMUSG00000004897_Hdgf_U1B_28441.8	409
ENSMUSG00000004897_Hdgf_U1B_28442.9	222
ENSMUSG00000004897_Hdgf_U1B_28443.10	451
ENSMUSG00000004994_Ccdc130_U1B_39485.1	263
ENSMUSG00000004994_Ccdc130_U1B_39486.2	205
ENSMUSG00000004994_Ccdc130_U1B_39487.3	259
ENSMUSG00000004994_Ccdc130_U1B_39488.4	230
ENSMUSG00000004994_Ccdc130_U1B_39489.5	419
ENSMUSG00000004994_Ccdc130_U1B_39490.6	230
ENSMUSG00000004994_Ccdc130_U1B_39491.7	139
ENSMUSG00000004994_Ccdc130_U1B_39492.8	355
ENSMUSG00000004994_Ccdc130_U1B_39493.9	344
ENSMUSG00000004994_Ccdc130_U1B_39494.10	216
ENSMUSG00000005125_Ndrg1_U1B_178664.1	313
ENSMUSG00000005125_Ndrg1_U1B_178665.2	210
ENSMUSG00000005125_Ndrg1_U1B_178666.3	130
ENSMUSG00000005125_Ndrg1_U1B_178667.4	356
ENSMUSG00000005125_Ndrg1_U1B_178668.5	324
ENSMUSG00000005125_Ndrg1_U1B_178669.6	136
ENSMUSG00000005125_Ndrg1_U1B_178670.7	225
ENSMUSG00000005125_Ndrg1_U1B_178671.8	208
ENSMUSG00000005125_Ndrg1_U1B_178672.9	187
ENSMUSG00000005125_Ndrg1_U1B_178673.10	483
ENSMUSG00000005131_4930550C14Rik_U1B_93117.1	308
ENSMUSG00000005131_4930550C14Rik_U1B_93118.2	257
ENSMUSG00000005131_4930550C14Rik_U1B_93119.3	348
ENSMUSG00000005131_4930550C14Rik_U1B_93120.4	164
ENSMUSG00000005131_4930550C14Rik_U1B_93121.5	112
ENSMUSG00000005131_4930550C14Rik_U1B_93122.6	294
ENSMUSG00000005131_4930550C14Rik_U1B_93123.7	335
ENSMUSG00000005131_4930550C14Rik_U1B_93124.8	480
ENSMUSG00000005131_4930550C14Rik_U1B_93125.9	298
ENSMUSG00000005131_4930550C14Rik_U1B_93126.10	387
ENSMUSG00000005360_Slc1a3_U1A_70236.8	5
ENSMUSG00000006270_Vax1_ACOCB_208875.5	3
ENSMUSG00000006423_C330007P06Rik_U1B_118569.1	397
ENSMUSG00000006423_C330007P06Rik_U1B_118570.2	468
ENSMUSG00000006423_C330007P06Rik_U1B_118571.3	164
ENSMUSG00000006423_C330007P06Rik_U1B_118572.4	327
ENSMUSG00000006423_C330007P06Rik_U1B_118573.5	319
ENSMUSG00000006423_C330007P06Rik_U1B_118574.6	523
ENSMUSG00000006423_C330007P06Rik_U1B_118575.7	1022
ENSMUSG00000006423_C330007P06Rik_U1B_118576.8	206
ENSMUSG00000006423_C330007P06Rik_U1B_118577.9	251
ENSMUSG00000006423_C330007P06Rik_U1B_118578.10	248
ENSMUSG00000006442_Srm_U1B_67127.1	289
ENSMUSG00000006442_Srm_U1B_67128.2	491
ENSMUSG00000006442_Srm_U1B_67129.3	558
ENSMUSG00000006442_Srm_U1B_67130.4	215
ENSMUSG00000006442_Srm_U1B_67131.5	418
ENSMUSG00000006442_Srm_U1B_67132.6	173
ENSMUSG00000006442_Srm_U1B_67133.7	312
ENSMUSG00000006442_Srm_U1B_67134.8	210
ENSMUSG00000006442_Srm_U1B_67135.9	675
ENSMUSG00000006442_Srm_U1B_67136.10	91
ENSMUSG00000006476_Nsmf_U1B_152074.1	84
ENSMUSG00000006476_Nsmf_U1B_152075.2	227
ENSMUSG00000006476_Nsmf_U1B_152076.3	300
ENSMUSG00000006476_Nsmf_U1B_152077.4	188
ENSMUSG00000006476_Nsmf_U1B_152078.5	389
ENSMUSG00000006476_Nsmf_U1B_152079.6	255
ENSMUSG00000006476_Nsmf_U1B_152080.7	387
ENSMUSG00000006476_Nsmf_U1B_152081.8	257
ENSMUSG00000006476_Nsmf_U1B_152082.9	330
ENSMUSG00000006476_Nsmf_U1B_152083.10	210
ENSMUSG00000006526_Tmem110_U1B_78529.1	641
ENSMUSG00000006526_Tmem110_U1B_78530.2	201
ENSMUSG00000006526_Tmem110_U1B_78531.3	252
ENSMUSG00000006526_Tmem110_U1B_78532.4	272
ENSMUSG00000006526_Tmem110_U1B_78533.5	218
ENSMUSG00000006526_Tmem110_U1B_78534.6	374
ENSMUSG00000006526_Tmem110_U1B_78535.7	123
ENSMUSG00000006526_Tmem110_U1B_78536.8	643
ENSMUSG00000006526_Tmem110_U1B_78537.9	351
ENSMUSG00000006526_Tmem110_U1B_78538.10	264
ENSMUSG00000006763_Saal1_U1B_158261.1	117
ENSMUSG00000006763_Saal1_U1B_158262.2	321
ENSMUSG00000006763_Saal1_U1B_158263.3	212
ENSMUSG00000006763_Saal1_U1B_158264.4	629
ENSMUSG00000006763_Saal1_U1B_158265.5	449
ENSMUSG00000006763_Saal1_U1B_158266.6	273
ENSMUSG00000006763_Saal1_U1B_158267.7	278
ENSMUSG00000006763_Saal1_U1B_158268.8	197
ENSMUSG00000006763_Saal1_U1B_158269.9	149
ENSMUSG00000006763_Saal1_U1B_158270.10	221
ENSMUSG00000006784_Ttc25_U1B_115633.1	165
ENSMUSG00000006784_Ttc25_U1B_115634.2	230
ENSMUSG00000006784_Ttc25_U1B_115635.3	169
ENSMUSG00000006784_Ttc25_U1B_115636.4	396
ENSMUSG00000006784_Ttc25_U1B_115637.5	415
ENSMUSG00000006784_Ttc25_U1B_115638.6	140
ENSMUSG00000006784_Ttc25_U1B_115639.7	195
ENSMUSG00000006784_Ttc25_U1B_115640.8	249
ENSMUSG00000006784_Ttc25_U1B_115641.9	456
ENSMUSG00000006784_Ttc25_U1B_115642.10	282
ENSMUSG00000006818_Sod2_U1B_98862.1	397
ENSMUSG00000006818_Sod2_U1B_98863.2	211
ENSMUSG00000006818_Sod2_U1B_98864.3	411
ENSMUSG00000006818_Sod2_U1B_98865.4	239
ENSMUSG00000006818_Sod2_U1B_98866.5	306
ENSMUSG00000006818_Sod2_U1B_98867.6	422
ENSMUSG00000006818_Sod2_U1B_98868.7	366
ENSMUSG00000006818_Sod2_U1B_98869.8	118
ENSMUSG00000006818_Sod2_U1B_98870.9	209
ENSMUSG00000006818_Sod2_U1B_98871.10	372
ENSMUSG00000007207_Stx1a_U1B_213835.1	223
ENSMUSG00000007207_Stx1a_U1B_213836.2	673
ENSMUSG00000007207_Stx1a_U1B_213837.3	224
ENSMUSG00000007207_Stx1a_U1B_213838.4	335
ENSMUSG00000007207_Stx1a_U1B_213839.5	396
ENSMUSG00000007207_Stx1a_U1B_213840.6	542
ENSMUSG00000007207_Stx1a_U1B_213841.7	247
ENSMUSG00000007207_Stx1a_U1B_213842.8	344
ENSMUSG00000007207_Stx1a_U1B_213843.9	562
ENSMUSG00000007207_Stx1a_U1B_213844.10	267
ENSMUSG00000007379_Dennd2c_U1B_118509.1	284
ENSMUSG00000007379_Dennd2c_U1B_118510.2	213
ENSMUSG00000007379_Dennd2c_U1B_118511.3	241
ENSMUSG00000007379_Dennd2c_U1B_118512.4	306
ENSMUSG00000007379_Dennd2c_U1B_118513.5	82
ENSMUSG00000007379_Dennd2c_U1B_118514.6	265
ENSMUSG00000007379_Dennd2c_U1B_118515.7	119
ENSMUSG00000007379_Dennd2c_U1B_118516.8	339
ENSMUSG00000007379_Dennd2c_U1B_118517.9	221
ENSMUSG00000007379_Dennd2c_U1B_118518.10	316
ENSMUSG00000007440_Pcdha2_U1B_42414.1	155
ENSMUSG00000007440_Pcdha2_U1B_42415.2	356
ENSMUSG00000007440_Pcdha2_U1B_42416.3	453
ENSMUSG00000007440_Pcdha2_U1B_42417.4	369
ENSMUSG00000007440_Pcdha2_U1B_42418.5	465
ENSMUSG00000007440_Pcdha2_U1B_42419.6	535
ENSMUSG00000007440_Pcdha2_U1B_42420.7	250
ENSMUSG00000007440_Pcdha2_U1B_42421.8	281
ENSMUSG00000007440_Pcdha2_U1B_42422.9	328
ENSMUSG00000007440_Pcdha2_U1B_42423.10	287
ENSMUSG00000007610_Gtpbp3_TMMA_18599.8	4
ENSMUSG00000007721_Ccdc124_U1B_163271.1	307
ENSMUSG00000007721_Ccdc124_U1B_163272.2	131
ENSMUSG00000007721_Ccdc124_U1B_163273.3	579
ENSMUSG00000007721_Ccdc124_U1B_163274.4	176
ENSMUSG00000007721_Ccdc124_U1B_163275.5	398
ENSMUSG00000007721_Ccdc124_U1B_163276.6	328
ENSMUSG00000007721_Ccdc124_U1B_163277.7	355
ENSMUSG00000007721_Ccdc124_U1B_163278.8	383
ENSMUSG00000007721_Ccdc124_U1B_163279.9	482
ENSMUSG00000007721_Ccdc124_U1B_163280.10	324
ENSMUSG00000007833_Aldh16a1_U1A_157640.10	3
ENSMUSG00000007888_Crlf1_MPA_123768.5	1
ENSMUSG00000008028_1700008O03Rik_U1B_60295.1	633
ENSMUSG00000008028_1700008O03Rik_U1B_60296.2	477
ENSMUSG00000008028_1700008O03Rik_U1B_60297.3	341
ENSMUSG00000008028_1700008O03Rik_U1B_60298.4	124
ENSMUSG00000008028_1700008O03Rik_U1B_60299.5	223
ENSMUSG00000008028_1700008O03Rik_U1B_60300.6	282
ENSMUSG00000008028_1700008O03Rik_U1B_60301.7	225
ENSMUSG00000008028_1700008O03Rik_U1B_60302.8	92
ENSMUSG00000008028_1700008O03Rik_U1B_60303.9	319
ENSMUSG00000008028_1700008O03Rik_U1B_60304.10	1213
ENSMUSG00000008200_Fnbp4_U1B_142095.1	239
ENSMUSG00000008200_Fnbp4_U1B_142096.2	330
ENSMUSG00000008200_Fnbp4_U1B_142097.3	176
ENSMUSG00000008200_Fnbp4_U1B_142098.4	161
ENSMUSG00000008200_Fnbp4_U1B_142099.5	372
ENSMUSG00000008200_Fnbp4_U1B_142100.6	336
ENSMUSG00000008200_Fnbp4_U1B_142101.7	371
ENSMUSG00000008200_Fnbp4_U1B_142102.8	261
ENSMUSG00000008200_Fnbp4_U1B_142103.9	218
ENSMUSG00000008200_Fnbp4_U1B_142104.10	300
ENSMUSG00000009035_Tmem184b_MPA_93393.7	2
ENSMUSG00000009108_Gnat2_U1B_107615.1	247
ENSMUSG00000009108_Gnat2_U1B_107616.2	379
ENSMUSG00000009108_Gnat2_U1B_107617.3	172
ENSMUSG00000009108_Gnat2_U1B_107618.4	281
ENSMUSG00000009108_Gnat2_U1B_107619.5	279
ENSMUSG00000009108_Gnat2_U1B_107620.6	96
ENSMUSG00000009108_Gnat2_U1B_107621.7	268
ENSMUSG00000009108_Gnat2_U1B_107622.8	522
ENSMUSG00000009108_Gnat2_U1B_107623.9	357
ENSMUSG00000009108_Gnat2_U1B_107624.10	473
ENSMUSG00000009291_Pttg1ip_MPB_129854.5	1
ENSMUSG00000009621_Vav2_ACOCA_31546.5	4
ENSMUSG00000009687_Fxyd5_U2A_82168.5	1
ENSMUSG00000009741_Ubp1_ACOCB_129697.8	1
ENSMUSG00000009863_Sdhb_ACOCB_167640.9	4
ENSMUSG00000010048_Ifrd2_U1B_181698.1	335
ENSMUSG00000010048_Ifrd2_U1B_181699.2	572
ENSMUSG00000010048_Ifrd2_U1B_181700.3	338
ENSMUSG00000010048_Ifrd2_U1B_181701.4	286
ENSMUSG00000010048_Ifrd2_U1B_181702.5	337
ENSMUSG00000010048_Ifrd2_U1B_181703.6	76
ENSMUSG00000010048_Ifrd2_U1B_181704.7	228
ENSMUSG00000010048_Ifrd2_U1B_181705.8	389
ENSMUSG00000010048_Ifrd2_U1B_181706.9	254
ENSMUSG00000010048_Ifrd2_U1B_181707.10	216
ENSMUSG00000010064_Slc38a3_U1B_121944.1	216
ENSMUSG00000010064_Slc38a3_U1B_121945.2	391
ENSMUSG00000010064_Slc38a3_U1B_121946.3	247
ENSMUSG00000010064_Slc38a3_U1B_121947.4	537
ENSMUSG00000010064_Slc38a3_U1B_121948.5	383
ENSMUSG00000010064_Slc38a3_U1B_121949.6	190
ENSMUSG00000010064_Slc38a3_U1B_121950.7	400
ENSMUSG00000010064_Slc38a3_U1B_121951.8	325
ENSMUSG00000010064_Slc38a3_U1B_121952.9	204
ENSMUSG00000010064_Slc38a3_U1B_121953.10	229
ENSMUSG00000010290_AI597479_U1A_51813.7	3
ENSMUSG00000010307_Tmem86a_MPB_133589.9	1
ENSMUSG00000010554_Mettl16_U1B_70996.1	46
ENSMUSG00000010554_Mettl16_U1B_70997.2	253
ENSMUSG00000010554_Mettl16_U1B_70998.3	28
ENSMUSG00000010554_Mettl16_U1B_70999.4	64
ENSMUSG00000010554_Mettl16_U1B_71000.5	429
ENSMUSG00000010554_Mettl16_U1B_71001.6	80
ENSMUSG00000010554_Mettl16_U1B_71002.7	261
ENSMUSG00000010554_Mettl16_U1B_71003.8	390
ENSMUSG00000010554_Mettl16_U1B_71004.9	121
ENSMUSG00000010554_Mettl16_U1B_71005.10	171
ENSMUSG00000011034_Slc5a1_U1B_131609.1	316
ENSMUSG00000011034_Slc5a1_U1B_131610.2	151
ENSMUSG00000011034_Slc5a1_U1B_131611.3	210
ENSMUSG00000011034_Slc5a1_U1B_131612.4	303
ENSMUSG00000011034_Slc5a1_U1B_131613.5	255
ENSMUSG00000011034_Slc5a1_U1B_131614.6	267
ENSMUSG00000011034_Slc5a1_U1B_131615.7	211
ENSMUSG00000011034_Slc5a1_U1B_131616.8	207
ENSMUSG00000011034_Slc5a1_U1B_131617.9	834
ENSMUSG00000011034_Slc5a1_U1B_131618.10	263
ENSMUSG00000012123_Aim1l_U1B_1634.1	549
ENSMUSG00000012123_Aim1l_U1B_1635.2	64
ENSMUSG00000012123_Aim1l_U1B_1636.3	29
ENSMUSG00000012123_Aim1l_U1B_1637.4	190
ENSMUSG00000012123_Aim1l_U1B_1638.5	279
ENSMUSG00000012123_Aim1l_U1B_1639.6	354
ENSMUSG00000012123_Aim1l_U1B_1640.7	464
ENSMUSG00000012123_Aim1l_U1B_1641.8	321
ENSMUSG00000012123_Aim1l_U1B_1642.9	352
ENSMUSG00000012123_Aim1l_U1B_1643.10	226
ENSMUSG00000012282_Wnt8a_U1B_210396.1	368
ENSMUSG00000012282_Wnt8a_U1B_210397.2	630
ENSMUSG00000012282_Wnt8a_U1B_210398.3	412
ENSMUSG00000012282_Wnt8a_U1B_210399.4	180
ENSMUSG00000012282_Wnt8a_U1B_210400.5	381
ENSMUSG00000012282_Wnt8a_U1B_210401.6	176
ENSMUSG00000012282_Wnt8a_U1B_210402.7	331
ENSMUSG00000012282_Wnt8a_U1B_210403.8	225
ENSMUSG00000012282_Wnt8a_U1B_210404.9	621
ENSMUSG00000012282_Wnt8a_U1B_210405.10	142
ENSMUSG00000012443_Kif11_ACOCB_33306.5	1
ENSMUSG00000012889_Podnl1_U1B_49483.1	314
ENSMUSG00000012889_Podnl1_U1B_49484.2	583
ENSMUSG00000012889_Podnl1_U1B_49485.3	164
ENSMUSG00000012889_Podnl1_U1B_49486.4	387
ENSMUSG00000012889_Podnl1_U1B_49487.5	320
ENSMUSG00000012889_Podnl1_U1B_49488.6	285
ENSMUSG00000012889_Podnl1_U1B_49489.7	166
ENSMUSG00000012889_Podnl1_U1B_49490.8	424
ENSMUSG00000012889_Podnl1_U1B_49491.9	384
ENSMUSG00000012889_Podnl1_U1B_49492.10	297
ENSMUSG00000013921_Clip3_U1B_119781.1	290
ENSMUSG00000013921_Clip3_U1B_119782.2	240
ENSMUSG00000013921_Clip3_U1B_119783.3	318
ENSMUSG00000013921_Clip3_U1B_119784.4	320
ENSMUSG00000013921_Clip3_U1B_119785.5	185
ENSMUSG00000013921_Clip3_U1B_119786.6	337
ENSMUSG00000013921_Clip3_U1B_119787.7	189
ENSMUSG00000013921_Clip3_U1B_119788.8	177
ENSMUSG00000013921_Clip3_U1B_119789.9	516
ENSMUSG00000013921_Clip3_U1B_119790.10	346
ENSMUSG00000014601_Strip1_U1A_63154.4	4
ENSMUSG00000014601_Strip1_U1A_63160.10	1
ENSMUSG00000014782_Plekhg4_U1A_62932.2	7
ENSMUSG00000014867_Surf4_U1B_32364.1	251
ENSMUSG00000014867_Surf4_U1B_32365.2	403
ENSMUSG00000014867_Surf4_U1B_32366.3	178
ENSMUSG00000014867_Surf4_U1B_32367.4	271
ENSMUSG00000014867_Surf4_U1B_32368.5	481
ENSMUSG00000014867_Surf4_U1B_32369.6	98
ENSMUSG00000014867_Surf4_U1B_32370.7	404
ENSMUSG00000014867_Surf4_U1B_32371.8	173
ENSMUSG00000014867_Surf4_U1B_32372.9	150
ENSMUSG00000014867_Surf4_U1B_32373.10	260
ENSMUSG00000014873_Surf2_U1B_116451.1	109
ENSMUSG00000014873_Surf2_U1B_116452.2	140
ENSMUSG00000014873_Surf2_U1B_116453.3	178
ENSMUSG00000014873_Surf2_U1B_116454.4	167
ENSMUSG00000014873_Surf2_U1B_116455.5	359
ENSMUSG00000014873_Surf2_U1B_116456.6	182
ENSMUSG00000014873_Surf2_U1B_116457.7	146
ENSMUSG00000014873_Surf2_U1B_116458.8	124
ENSMUSG00000014873_Surf2_U1B_116459.9	245
ENSMUSG00000014873_Surf2_U1B_116460.10	232
ENSMUSG00000015093_Clic3_U1B_13276.1	427
ENSMUSG00000015093_Clic3_U1B_13277.2	530
ENSMUSG00000015093_Clic3_U1B_13278.3	198
ENSMUSG00000015093_Clic3_U1B_13279.4	756
ENSMUSG00000015093_Clic3_U1B_13280.5	376
ENSMUSG00000015093_Clic3_U1B_13281.6	422
ENSMUSG00000015093_Clic3_U1B_13282.7	395
ENSMUSG00000015093_Clic3_U1B_13283.8	470
ENSMUSG00000015093_Clic3_U1B_13284.9	286
ENSMUSG00000015093_Clic3_U1B_13285.10	201
ENSMUSG00000015126_Tsr3_U1B_103291.1	265
ENSMUSG00000015126_Tsr3_U1B_103292.2	83
ENSMUSG00000015126_Tsr3_U1B_103293.3	513
ENSMUSG00000015126_Tsr3_U1B_103294.4	609
ENSMUSG00000015126_Tsr3_U1B_103295.5	207
ENSMUSG00000015126_Tsr3_U1B_103296.6	540
ENSMUSG00000015126_Tsr3_U1B_103297.7	384
ENSMUSG00000015126_Tsr3_U1B_103298.8	684
ENSMUSG00000015126_Tsr3_U1B_103299.9	622
ENSMUSG00000015126_Tsr3_U1B_103300.10	102
ENSMUSG00000015377_Dennd6b_U1B_178684.1	481
ENSMUSG00000015377_Dennd6b_U1B_178685.2	257
ENSMUSG00000015377_Dennd6b_U1B_178686.3	355
ENSMUSG00000015377_Dennd6b_U1B_178687.4	54
ENSMUSG00000015377_Dennd6b_U1B_178688.5	255
ENSMUSG00000015377_Dennd6b_U1B_178689.6	451
ENSMUSG00000015377_Dennd6b_U1B_178690.7	169
ENSMUSG00000015377_Dennd6b_U1B_178691.8	485
ENSMUSG00000015377_Dennd6b_U1B_178692.9	625
ENSMUSG00000015377_Dennd6b_U1B_178693.10	304
ENSMUSG00000015542_Nat9_U1B_206972.1	192
ENSMUSG00000015542_Nat9_U1B_206973.2	329
ENSMUSG00000015542_Nat9_U1B_206974.3	315
ENSMUSG00000015542_Nat9_U1B_206975.4	466
ENSMUSG00000015542_Nat9_U1B_206976.5	357
ENSMUSG00000015542_Nat9_U1B_206977.6	194
ENSMUSG00000015542_Nat9_U1B_206978.7	436
ENSMUSG00000015542_Nat9_U1B_206979.8	91
ENSMUSG00000015542_Nat9_U1B_206980.9	237
ENSMUSG00000015542_Nat9_U1B_206981.10	292
ENSMUSG00000015702_Anxa9_U1B_184545.1	400
ENSMUSG00000015702_Anxa9_U1B_184546.2	295
ENSMUSG00000015702_Anxa9_U1B_184547.3	435
ENSMUSG00000015702_Anxa9_U1B_184548.4	375
ENSMUSG00000015702_Anxa9_U1B_184549.5	374
ENSMUSG00000015702_Anxa9_U1B_184550.6	167
ENSMUSG00000015702_Anxa9_U1B_184551.7	395
ENSMUSG00000015702_Anxa9_U1B_184552.8	309
ENSMUSG00000015702_Anxa9_U1B_184553.9	369
ENSMUSG00000015702_Anxa9_U1B_184554.10	252
ENSMUSG00000015787_Abo_U1B_192847.1	119
ENSMUSG00000015787_Abo_U1B_192848.2	167
ENSMUSG00000015787_Abo_U1B_192849.3	144
ENSMUSG00000015787_Abo_U1B_192850.4	126
ENSMUSG00000015787_Abo_U1B_192851.5	93
ENSMUSG00000015787_Abo_U1B_192852.6	200
ENSMUSG00000015787_Abo_U1B_192853.7	357
ENSMUSG00000015787_Abo_U1B_192854.8	541
ENSMUSG00000015787_Abo_U1B_192855.9	275
ENSMUSG00000015787_Abo_U1B_192856.10	382
ENSMUSG00000015790_Surf1_U1B_48943.1	150
ENSMUSG00000015790_Surf1_U1B_48944.2	283
ENSMUSG00000015790_Surf1_U1B_48945.3	344
ENSMUSG00000015790_Surf1_U1B_48946.4	323
ENSMUSG00000015790_Surf1_U1B_48947.5	280
ENSMUSG00000015790_Surf1_U1B_48948.6	193
ENSMUSG00000015790_Surf1_U1B_48949.7	366
ENSMUSG00000015790_Surf1_U1B_48950.8	194
ENSMUSG00000015790_Surf1_U1B_48951.9	151
ENSMUSG00000015790_Surf1_U1B_48952.10	259
ENSMUSG00000015829_Tnr_ACOCB_201710.1	1
ENSMUSG00000015850_Adamtsl4_U1B_57937.1	209
ENSMUSG00000015850_Adamtsl4_U1B_57938.2	450
ENSMUSG00000015850_Adamtsl4_U1B_57939.3	239
ENSMUSG00000015850_Adamtsl4_U1B_57940.4	464
ENSMUSG00000015850_Adamtsl4_U1B_57941.5	198
ENSMUSG00000015850_Adamtsl4_U1B_57942.6	178
ENSMUSG00000015850_Adamtsl4_U1B_57943.7	266
ENSMUSG00000015850_Adamtsl4_U1B_57944.8	312
ENSMUSG00000015850_Adamtsl4_U1B_57945.9	649
ENSMUSG00000015850_Adamtsl4_U1B_57946.10	70
ENSMUSG00000016344_Ppdpf_U1B_88475.1	249
ENSMUSG00000016344_Ppdpf_U1B_88476.2	397
ENSMUSG00000016344_Ppdpf_U1B_88477.3	190
ENSMUSG00000016344_Ppdpf_U1B_88478.4	263
ENSMUSG00000016344_Ppdpf_U1B_88479.5	431
ENSMUSG00000016344_Ppdpf_U1B_88480.6	318
ENSMUSG00000016344_Ppdpf_U1B_88482.8	424
ENSMUSG00000016344_Ppdpf_U1B_88483.9	292
ENSMUSG00000016344_Ppdpf_U1B_88484.10	209
ENSMUSG00000016409_Nkap_U1B_136568.1	107
ENSMUSG00000016409_Nkap_U1B_136569.2	63
ENSMUSG00000016409_Nkap_U1B_136570.3	405
ENSMUSG00000016409_Nkap_U1B_136571.4	690
ENSMUSG00000016409_Nkap_U1B_136572.5	102
ENSMUSG00000016409_Nkap_U1B_136573.6	125
ENSMUSG00000016409_Nkap_U1B_136574.7	211
ENSMUSG00000016409_Nkap_U1B_136575.8	365
ENSMUSG00000016409_Nkap_U1B_136576.9	88
ENSMUSG00000016409_Nkap_U1B_136577.10	278
ENSMUSG00000016763_Scube1_U1B_103011.1	703
ENSMUSG00000016763_Scube1_U1B_103012.2	225
ENSMUSG00000016763_Scube1_U1B_103013.3	318
ENSMUSG00000016763_Scube1_U1B_103014.4	410
ENSMUSG00000016763_Scube1_U1B_103015.5	79
ENSMUSG00000016763_Scube1_U1B_103016.6	293
ENSMUSG00000016763_Scube1_U1B_103017.7	464
ENSMUSG00000016763_Scube1_U1B_103018.8	231
ENSMUSG00000016763_Scube1_U1B_103019.9	195
ENSMUSG00000016763_Scube1_U1B_103020.10	224
ENSMUSG00000016995_Matn4_U1A_196044.3	3
ENSMUSG00000017000_Svs6_U1B_12665.1	176
ENSMUSG00000017000_Svs6_U1B_12666.2	345
ENSMUSG00000017000_Svs6_U1B_12667.3	407
ENSMUSG00000017000_Svs6_U1B_12668.4	229
ENSMUSG00000017000_Svs6_U1B_12669.5	454
ENSMUSG00000017000_Svs6_U1B_12670.6	192
ENSMUSG00000017000_Svs6_U1B_12671.7	370
ENSMUSG00000017000_Svs6_U1B_12672.8	796
ENSMUSG00000017000_Svs6_U1B_12673.9	358
ENSMUSG00000017000_Svs6_U1B_12674.10	358
ENSMUSG00000017002_Slpi_U1B_12645.1	245
ENSMUSG00000017002_Slpi_U1B_12646.2	261
ENSMUSG00000017002_Slpi_U1B_12647.3	102
ENSMUSG00000017002_Slpi_U1B_12648.4	371
ENSMUSG00000017002_Slpi_U1B_12649.5	278
ENSMUSG00000017002_Slpi_U1B_12650.6	354
ENSMUSG00000017002_Slpi_U1B_12651.7	403
ENSMUSG00000017002_Slpi_U1B_12652.8	212
ENSMUSG00000017002_Slpi_U1B_12653.9	545
ENSMUSG00000017002_Slpi_U1B_12654.10	124
ENSMUSG00000017316_Ppy_U1B_46449.1	450
ENSMUSG00000017316_Ppy_U1B_46450.2	347
ENSMUSG00000017316_Ppy_U1B_46451.3	337
ENSMUSG00000017316_Ppy_U1B_46452.4	533
ENSMUSG00000017316_Ppy_U1B_46453.5	298
ENSMUSG00000017316_Ppy_U1B_46454.6	295
ENSMUSG00000017316_Ppy_U1B_46455.7	378
ENSMUSG00000017316_Ppy_U1B_46456.8	220
ENSMUSG00000017316_Ppy_U1B_46457.9	444
ENSMUSG00000017316_Ppy_U1B_46458.10	261
ENSMUSG00000017386_Traf4_ACOCB_54533.4	3
ENSMUSG00000017740_Slc12a5_DTKPA_60149.5	1
ENSMUSG00000017764_Zswim1_U1B_118862.1	389
ENSMUSG00000017764_Zswim1_U1B_118863.2	608
ENSMUSG00000017764_Zswim1_U1B_118864.3	132
ENSMUSG00000017764_Zswim1_U1B_118865.4	214
ENSMUSG00000017764_Zswim1_U1B_118866.5	395
ENSMUSG00000017764_Zswim1_U1B_118867.6	613
ENSMUSG00000017764_Zswim1_U1B_118868.7	274
ENSMUSG00000017764_Zswim1_U1B_118869.8	154
ENSMUSG00000017764_Zswim1_U1B_118870.9	206
ENSMUSG00000017764_Zswim1_U1B_118871.10	643
ENSMUSG00000017767_Spata25_U1B_118842.1	181
ENSMUSG00000017767_Spata25_U1B_118843.2	211
ENSMUSG00000017767_Spata25_U1B_118844.3	229
ENSMUSG00000017767_Spata25_U1B_118845.4	370
ENSMUSG00000017767_Spata25_U1B_118846.5	275
ENSMUSG00000017767_Spata25_U1B_118847.6	241
ENSMUSG00000017767_Spata25_U1B_118848.7	120
ENSMUSG00000017767_Spata25_U1B_118849.8	406
ENSMUSG00000017767_Spata25_U1B_118850.9	303
ENSMUSG00000017767_Spata25_U1B_118851.10	272
ENSMUSG00000018126_Baiap2l2_U1B_108572.1	313
ENSMUSG00000018126_Baiap2l2_U1B_108573.2	172
ENSMUSG00000018126_Baiap2l2_U1B_108574.3	324
ENSMUSG00000018126_Baiap2l2_U1B_108575.4	368
ENSMUSG00000018126_Baiap2l2_U1B_108576.5	442
ENSMUSG00000018126_Baiap2l2_U1B_108577.6	179
ENSMUSG00000018126_Baiap2l2_U1B_108578.7	428
ENSMUSG00000018126_Baiap2l2_U1B_108579.8	245
ENSMUSG00000018126_Baiap2l2_U1B_108580.9	283
ENSMUSG00000018126_Baiap2l2_U1B_108581.10	361
ENSMUSG00000018199_Trove2_U1B_185680.1	244
ENSMUSG00000018199_Trove2_U1B_185681.2	154
ENSMUSG00000018199_Trove2_U1B_185682.3	317
ENSMUSG00000018199_Trove2_U1B_185683.4	154
ENSMUSG00000018199_Trove2_U1B_185684.5	241
ENSMUSG00000018199_Trove2_U1B_185685.6	125
ENSMUSG00000018199_Trove2_U1B_185686.7	215
ENSMUSG00000018199_Trove2_U1B_185687.8	111
ENSMUSG00000018199_Trove2_U1B_185688.9	315
ENSMUSG00000018199_Trove2_U1B_185689.10	226
ENSMUSG00000018259_Prl8a2_MU2A_203107.8	3
ENSMUSG00000018372_Cep95_U1B_156321.1	186
ENSMUSG00000018372_Cep95_U1B_156322.2	292
ENSMUSG00000018372_Cep95_U1B_156323.3	403
ENSMUSG00000018372_Cep95_U1B_156324.4	418
ENSMUSG00000018372_Cep95_U1B_156325.5	281
ENSMUSG00000018372_Cep95_U1B_156326.6	177
ENSMUSG00000018372_Cep95_U1B_156327.7	357
ENSMUSG00000018372_Cep95_U1B_156328.8	210
ENSMUSG00000018372_Cep95_U1B_156329.9	228
ENSMUSG00000018372_Cep95_U1B_156330.10	266
ENSMUSG00000018433_Nol11_U1B_165863.1	98
ENSMUSG00000018433_Nol11_U1B_165864.2	587
ENSMUSG00000018433_Nol11_U1B_165865.3	82
ENSMUSG00000018433_Nol11_U1B_165866.4	51
ENSMUSG00000018433_Nol11_U1B_165867.5	47
ENSMUSG00000018433_Nol11_U1B_165868.6	353
ENSMUSG00000018433_Nol11_U1B_165869.7	50
ENSMUSG00000018433_Nol11_U1B_165870.8	104
ENSMUSG00000018433_Nol11_U1B_165871.9	171
ENSMUSG00000018433_Nol11_U1B_165872.10	64
ENSMUSG00000018507_Trpv2_ACOCB_69943.5	4
ENSMUSG00000018541_Cwc25_U1B_180684.1	428
ENSMUSG00000018541_Cwc25_U1B_180685.2	240
ENSMUSG00000018541_Cwc25_U1B_180686.3	315
ENSMUSG00000018541_Cwc25_U1B_180687.4	196
ENSMUSG00000018541_Cwc25_U1B_180688.5	68
ENSMUSG00000018541_Cwc25_U1B_180689.6	289
ENSMUSG00000018541_Cwc25_U1B_180690.7	279
ENSMUSG00000018541_Cwc25_U1B_180691.8	49
ENSMUSG00000018541_Cwc25_U1B_180692.9	128
ENSMUSG00000018541_Cwc25_U1B_180693.10	182
ENSMUSG00000018566_Slc2a4_U1B_11788.1	314
ENSMUSG00000018566_Slc2a4_U1B_11789.2	589
ENSMUSG00000018566_Slc2a4_U1B_11790.3	84
ENSMUSG00000018566_Slc2a4_U1B_11791.4	415
ENSMUSG00000018566_Slc2a4_U1B_11792.5	342
ENSMUSG00000018566_Slc2a4_U1B_11793.6	463
ENSMUSG00000018566_Slc2a4_U1B_11794.7	372
ENSMUSG00000018566_Slc2a4_U1B_11795.8	274
ENSMUSG00000018566_Slc2a4_U1B_11796.9	203
ENSMUSG00000018566_Slc2a4_U1B_11797.10	212
ENSMUSG00000018765_Fxr2_ACOCB_41445.1	5
ENSMUSG00000018809_Smyd4_U1B_46829.1	216
ENSMUSG00000018809_Smyd4_U1B_46830.2	317
ENSMUSG00000018809_Smyd4_U1B_46831.3	430
ENSMUSG00000018809_Smyd4_U1B_46832.4	161
ENSMUSG00000018809_Smyd4_U1B_46833.5	257
ENSMUSG00000018809_Smyd4_U1B_46834.6	308
ENSMUSG00000018809_Smyd4_U1B_46835.7	438
ENSMUSG00000018809_Smyd4_U1B_46836.8	305
ENSMUSG00000018809_Smyd4_U1B_46837.9	279
ENSMUSG00000018809_Smyd4_U1B_46838.10	445
ENSMUSG00000018820_Zfyve27_MPB_215696.2	1
ENSMUSG00000019132_BC005537_U1B_156721.1	24
ENSMUSG00000019132_BC005537_U1B_156722.2	594
ENSMUSG00000019132_BC005537_U1B_156723.3	224
ENSMUSG00000019132_BC005537_U1B_156724.4	213
ENSMUSG00000019132_BC005537_U1B_156725.5	204
ENSMUSG00000019132_BC005537_U1B_156726.6	330
ENSMUSG00000019132_BC005537_U1B_156727.7	400
ENSMUSG00000019132_BC005537_U1B_156728.8	396
ENSMUSG00000019132_BC005537_U1B_156729.9	321
ENSMUSG00000019132_BC005537_U1B_156730.10	249
ENSMUSG00000019659_Ccdc12_U1B_43916.1	455
ENSMUSG00000019659_Ccdc12_U1B_43917.2	117
ENSMUSG00000019659_Ccdc12_U1B_43918.3	435
ENSMUSG00000019659_Ccdc12_U1B_43919.4	128
ENSMUSG00000019659_Ccdc12_U1B_43920.5	290
ENSMUSG00000019659_Ccdc12_U1B_43921.6	514
ENSMUSG00000019659_Ccdc12_U1B_43922.7	318
ENSMUSG00000019659_Ccdc12_U1B_43923.8	254
ENSMUSG00000019659_Ccdc12_U1B_43924.9	144
ENSMUSG00000019659_Ccdc12_U1B_43925.10	365
ENSMUSG00000019775_Rgs17_U1B_224222.1	332
ENSMUSG00000019775_Rgs17_U1B_224223.2	191
ENSMUSG00000019775_Rgs17_U1B_224224.3	201
ENSMUSG00000019775_Rgs17_U1B_224225.4	401
ENSMUSG00000019775_Rgs17_U1B_224226.5	172
ENSMUSG00000019775_Rgs17_U1B_224227.6	313
ENSMUSG00000019775_Rgs17_U1B_224228.7	147
ENSMUSG00000019775_Rgs17_U1B_224229.8	245
ENSMUSG00000019775_Rgs17_U1B_224230.9	244
ENSMUSG00000019775_Rgs17_U1B_224231.10	114
ENSMUSG00000019790_Stxbp5_SPB_173413.1	4
ENSMUSG00000019808_Adat2_U1B_16905.1	380
ENSMUSG00000019808_Adat2_U1B_16906.2	355
ENSMUSG00000019808_Adat2_U1B_16907.3	321
ENSMUSG00000019808_Adat2_U1B_16908.4	242
ENSMUSG00000019808_Adat2_U1B_16909.5	386
ENSMUSG00000019808_Adat2_U1B_16910.6	295
ENSMUSG00000019808_Adat2_U1B_16911.7	364
ENSMUSG00000019808_Adat2_U1B_16912.8	205
ENSMUSG00000019808_Adat2_U1B_16913.9	170
ENSMUSG00000019808_Adat2_U1B_16914.10	345
ENSMUSG00000019813_Cep57l1_U1B_159393.1	516
ENSMUSG00000019813_Cep57l1_U1B_159394.2	453
ENSMUSG00000019813_Cep57l1_U1B_159395.3	302
ENSMUSG00000019813_Cep57l1_U1B_159396.4	259
ENSMUSG00000019813_Cep57l1_U1B_159397.5	327
ENSMUSG00000019813_Cep57l1_U1B_159398.6	123
ENSMUSG00000019813_Cep57l1_U1B_159399.7	101
ENSMUSG00000019813_Cep57l1_U1B_159400.8	101
ENSMUSG00000019813_Cep57l1_U1B_159401.9	143
ENSMUSG00000019813_Cep57l1_U1B_159402.10	487
ENSMUSG00000019822_Smpd2_U1B_185720.1	284
ENSMUSG00000019822_Smpd2_U1B_185721.2	196
ENSMUSG00000019822_Smpd2_U1B_185722.3	219
ENSMUSG00000019822_Smpd2_U1B_185723.4	373
ENSMUSG00000019822_Smpd2_U1B_185724.5	228
ENSMUSG00000019822_Smpd2_U1B_185725.6	225
ENSMUSG00000019822_Smpd2_U1B_185726.7	290
ENSMUSG00000019822_Smpd2_U1B_185727.8	290
ENSMUSG00000019822_Smpd2_U1B_185728.9	434
ENSMUSG00000019822_Smpd2_U1B_185729.10	59
ENSMUSG00000019831_Wasf1_TMMA_100913.2	4
ENSMUSG00000019854_Reps1_U1B_49683.1	329
ENSMUSG00000019854_Reps1_U1B_49684.2	304
ENSMUSG00000019854_Reps1_U1B_49685.3	155
ENSMUSG00000019854_Reps1_U1B_49686.4	426
ENSMUSG00000019854_Reps1_U1B_49687.5	411
ENSMUSG00000019854_Reps1_U1B_49688.6	241
ENSMUSG00000019854_Reps1_U1B_49689.7	368
ENSMUSG00000019854_Reps1_U1B_49690.8	593
ENSMUSG00000019854_Reps1_U1B_49691.9	224
ENSMUSG00000019854_Reps1_U1B_49692.10	348
ENSMUSG00000019872_Smpdl3a_U1B_218295.1	321
ENSMUSG00000019872_Smpdl3a_U1B_218296.2	203
ENSMUSG00000019872_Smpdl3a_U1B_218297.3	93
ENSMUSG00000019872_Smpdl3a_U1B_218298.4	574
ENSMUSG00000019872_Smpdl3a_U1B_218299.5	334
ENSMUSG00000019872_Smpdl3a_U1B_218300.6	248
ENSMUSG00000019872_Smpdl3a_U1B_218301.7	333
ENSMUSG00000019872_Smpdl3a_U1B_218302.8	378
ENSMUSG00000019872_Smpdl3a_U1B_218303.9	243
ENSMUSG00000019872_Smpdl3a_U1B_218304.10	290
ENSMUSG00000019951_Uhrf1bp1l_U1A_52795.9	1
ENSMUSG00000019988_Nedd1_U1B_78169.1	268
ENSMUSG00000019988_Nedd1_U1B_78170.2	263
ENSMUSG00000019988_Nedd1_U1B_78171.3	101
ENSMUSG00000019988_Nedd1_U1B_78172.4	388
ENSMUSG00000019988_Nedd1_U1B_78173.5	416
ENSMUSG00000019988_Nedd1_U1B_78174.6	199
ENSMUSG00000019988_Nedd1_U1B_78175.7	288
ENSMUSG00000019988_Nedd1_U1B_78176.8	262
ENSMUSG00000019988_Nedd1_U1B_78177.9	333
ENSMUSG00000019988_Nedd1_U1B_78178.10	390
ENSMUSG00000020069_Hnrnph3_GEA_5465.10	2
ENSMUSG00000020072_Pbld1_U1B_209596.1	272
ENSMUSG00000020072_Pbld1_U1B_209597.2	306
ENSMUSG00000020072_Pbld1_U1B_209598.3	133
ENSMUSG00000020072_Pbld1_U1B_209599.4	366
ENSMUSG00000020072_Pbld1_U1B_209600.5	192
ENSMUSG00000020072_Pbld1_U1B_209601.6	387
ENSMUSG00000020072_Pbld1_U1B_209602.7	333
ENSMUSG00000020072_Pbld1_U1B_209603.8	500
ENSMUSG00000020072_Pbld1_U1B_209604.9	178
ENSMUSG00000020072_Pbld1_U1B_209605.10	498
ENSMUSG00000020107_Anapc16_U1A_121120.3	4
ENSMUSG00000020173_Cobl_U1B_154601.1	106
ENSMUSG00000020173_Cobl_U1B_154602.2	389
ENSMUSG00000020173_Cobl_U1B_154603.3	312
ENSMUSG00000020173_Cobl_U1B_154604.4	204
ENSMUSG00000020173_Cobl_U1B_154605.5	301
ENSMUSG00000020173_Cobl_U1B_154606.6	269
ENSMUSG00000020173_Cobl_U1B_154607.7	389
ENSMUSG00000020173_Cobl_U1B_154608.8	485
ENSMUSG00000020173_Cobl_U1B_154609.9	169
ENSMUSG00000020173_Cobl_U1B_154610.10	218
ENSMUSG00000020193_Zpbp_U1B_213355.1	344
ENSMUSG00000020193_Zpbp_U1B_213356.2	298
ENSMUSG00000020193_Zpbp_U1B_213357.3	508
ENSMUSG00000020193_Zpbp_U1B_213358.4	169
ENSMUSG00000020193_Zpbp_U1B_213359.5	306
ENSMUSG00000020193_Zpbp_U1B_213360.6	383
ENSMUSG00000020193_Zpbp_U1B_213361.7	74
ENSMUSG00000020193_Zpbp_U1B_213362.8	214
ENSMUSG00000020193_Zpbp_U1B_213363.9	201
ENSMUSG00000020193_Zpbp_U1B_213364.10	249
ENSMUSG00000020257_Wdr82_U1B_74797.1	119
ENSMUSG00000020257_Wdr82_U1B_74798.2	73
ENSMUSG00000020257_Wdr82_U1B_74799.3	74
ENSMUSG00000020257_Wdr82_U1B_74800.4	138
ENSMUSG00000020257_Wdr82_U1B_74801.5	234
ENSMUSG00000020257_Wdr82_U1B_74802.6	175
ENSMUSG00000020257_Wdr82_U1B_74803.7	45
ENSMUSG00000020257_Wdr82_U1B_74804.8	473
ENSMUSG00000020257_Wdr82_U1B_74805.9	105
ENSMUSG00000020257_Wdr82_U1B_74806.10	342
ENSMUSG00000020272_Stk10_U1B_134495.1	266
ENSMUSG00000020272_Stk10_U1B_134496.2	383
ENSMUSG00000020272_Stk10_U1B_134497.3	336
ENSMUSG00000020272_Stk10_U1B_134498.4	177
ENSMUSG00000020272_Stk10_U1B_134500.6	163
ENSMUSG00000020272_Stk10_U1B_134501.7	309
ENSMUSG00000020272_Stk10_U1B_134502.8	457
ENSMUSG00000020272_Stk10_U1B_134503.9	137
ENSMUSG00000020272_Stk10_U1B_134504.10	159
ENSMUSG00000020280_Pus10_U1B_34275.1	144
ENSMUSG00000020280_Pus10_U1B_34276.2	136
ENSMUSG00000020280_Pus10_U1B_34277.3	145
ENSMUSG00000020280_Pus10_U1B_34278.4	241
ENSMUSG00000020280_Pus10_U1B_34279.5	181
ENSMUSG00000020280_Pus10_U1B_34280.6	115
ENSMUSG00000020280_Pus10_U1B_34281.7	129
ENSMUSG00000020280_Pus10_U1B_34282.8	259
ENSMUSG00000020280_Pus10_U1B_34283.9	158
ENSMUSG00000020280_Pus10_U1B_34284.10	434
ENSMUSG00000020284_1810043G02Rik_U1B_204659.1	55
ENSMUSG00000020284_1810043G02Rik_U1B_204660.2	217
ENSMUSG00000020284_1810043G02Rik_U1B_204661.3	369
ENSMUSG00000020284_1810043G02Rik_U1B_204662.4	167
ENSMUSG00000020284_1810043G02Rik_U1B_204663.5	263
ENSMUSG00000020284_1810043G02Rik_U1B_204664.6	118
ENSMUSG00000020284_1810043G02Rik_U1B_204665.7	282
ENSMUSG00000020284_1810043G02Rik_U1B_204666.8	185
ENSMUSG00000020284_1810043G02Rik_U1B_204667.9	282
ENSMUSG00000020284_1810043G02Rik_U1B_204668.10	144
ENSMUSG00000020289_Nprl3_U1B_34335.1	369
ENSMUSG00000020289_Nprl3_U1B_34336.2	444
ENSMUSG00000020289_Nprl3_U1B_34337.3	209
ENSMUSG00000020289_Nprl3_U1B_34338.4	91
ENSMUSG00000020289_Nprl3_U1B_34339.5	301
ENSMUSG00000020289_Nprl3_U1B_34340.6	474
ENSMUSG00000020289_Nprl3_U1B_34341.7	182
ENSMUSG00000020289_Nprl3_U1B_34342.8	355
ENSMUSG00000020289_Nprl3_U1B_34343.9	456
ENSMUSG00000020289_Nprl3_U1B_34344.10	287
ENSMUSG00000020305_Asb3_U1B_111960.1	422
ENSMUSG00000020305_Asb3_U1B_111961.2	188
ENSMUSG00000020305_Asb3_U1B_111962.3	364
ENSMUSG00000020305_Asb3_U1B_111963.4	99
ENSMUSG00000020305_Asb3_U1B_111964.5	110
ENSMUSG00000020305_Asb3_U1B_111965.6	216
ENSMUSG00000020305_Asb3_U1B_111966.7	401
ENSMUSG00000020305_Asb3_U1B_111967.8	220
ENSMUSG00000020305_Asb3_U1B_111968.9	482
ENSMUSG00000020305_Asb3_U1B_111969.10	53
ENSMUSG00000020315_Sptbn1_U1B_196872.1	318
ENSMUSG00000020315_Sptbn1_U1B_196873.2	223
ENSMUSG00000020315_Sptbn1_U1B_196874.3	129
ENSMUSG00000020315_Sptbn1_U1B_196875.4	156
ENSMUSG00000020315_Sptbn1_U1B_196876.5	360
ENSMUSG00000020315_Sptbn1_U1B_196877.6	151
ENSMUSG00000020315_Sptbn1_U1B_196878.7	355
ENSMUSG00000020315_Sptbn1_U1B_196879.8	199
ENSMUSG00000020315_Sptbn1_U1B_196880.9	76
ENSMUSG00000020315_Sptbn1_U1B_196881.10	239
ENSMUSG00000020331_Hcn2_DTKPB_137947.10	4
ENSMUSG00000020335_Zfp354b_GEB_137986.9	1
ENSMUSG00000020359_Phykpl_U1B_86375.1	304
ENSMUSG00000020359_Phykpl_U1B_86376.2	163
ENSMUSG00000020359_Phykpl_U1B_86377.3	151
ENSMUSG00000020359_Phykpl_U1B_86378.4	306
ENSMUSG00000020359_Phykpl_U1B_86379.5	131
ENSMUSG00000020359_Phykpl_U1B_86380.6	277
ENSMUSG00000020359_Phykpl_U1B_86381.7	389
ENSMUSG00000020359_Phykpl_U1B_86382.8	484
ENSMUSG00000020359_Phykpl_U1B_86383.9	456
ENSMUSG00000020359_Phykpl_U1B_86384.10	222
ENSMUSG00000020374_Rasgef1c_U1B_27558.1	446
ENSMUSG00000020374_Rasgef1c_U1B_27559.2	309
ENSMUSG00000020374_Rasgef1c_U1B_27560.3	320
ENSMUSG00000020374_Rasgef1c_U1B_27561.4	264
ENSMUSG00000020374_Rasgef1c_U1B_27562.5	221
ENSMUSG00000020374_Rasgef1c_U1B_27563.6	216
ENSMUSG00000020374_Rasgef1c_U1B_27564.7	255
ENSMUSG00000020374_Rasgef1c_U1B_27565.8	235
ENSMUSG00000020374_Rasgef1c_U1B_27566.9	347
ENSMUSG00000020374_Rasgef1c_U1B_27567.10	259
ENSMUSG00000020381_3010026O09Rik_U1B_104340.1	317
ENSMUSG00000020381_3010026O09Rik_U1B_104341.2	343
ENSMUSG00000020381_3010026O09Rik_U1B_104342.3	243
ENSMUSG00000020381_3010026O09Rik_U1B_104343.4	232
ENSMUSG00000020381_3010026O09Rik_U1B_104344.5	345
ENSMUSG00000020381_3010026O09Rik_U1B_104345.6	261
ENSMUSG00000020381_3010026O09Rik_U1B_104346.7	303
ENSMUSG00000020381_3010026O09Rik_U1B_104347.8	466
ENSMUSG00000020381_3010026O09Rik_U1B_104348.9	412
ENSMUSG00000020381_3010026O09Rik_U1B_104349.10	222
ENSMUSG00000020424_Gatsl3_U1B_44296.1	237
ENSMUSG00000020424_Gatsl3_U1B_44297.2	252
ENSMUSG00000020424_Gatsl3_U1B_44298.3	252
ENSMUSG00000020424_Gatsl3_U1B_44299.4	334
ENSMUSG00000020424_Gatsl3_U1B_44300.5	170
ENSMUSG00000020424_Gatsl3_U1B_44301.6	312
ENSMUSG00000020424_Gatsl3_U1B_44302.7	310
ENSMUSG00000020424_Gatsl3_U1B_44303.8	308
ENSMUSG00000020424_Gatsl3_U1B_44304.9	275
ENSMUSG00000020424_Gatsl3_U1B_44305.10	227
ENSMUSG00000020461_Clhc1_U1B_162155.1	353
ENSMUSG00000020461_Clhc1_U1B_162156.2	329
ENSMUSG00000020461_Clhc1_U1B_162157.3	361
ENSMUSG00000020461_Clhc1_U1B_162158.4	259
ENSMUSG00000020461_Clhc1_U1B_162159.5	153
ENSMUSG00000020461_Clhc1_U1B_162160.6	471
ENSMUSG00000020461_Clhc1_U1B_162161.7	320
ENSMUSG00000020461_Clhc1_U1B_162162.8	330
ENSMUSG00000020461_Clhc1_U1B_162163.9	259
ENSMUSG00000020461_Clhc1_U1B_162164.10	209
ENSMUSG00000020528_Prpsap2_U1B_4714.1	141
ENSMUSG00000020528_Prpsap2_U1B_4715.2	335
ENSMUSG00000020528_Prpsap2_U1B_4716.3	622
[truncated: 8,459 more rows]
