# Supplementary material for: Genome-scale CRISPR screening reveals that C3aR signaling is critical for rapid capture of fungi by macrophages
Source: PLoS Pathog. 2022 Sep 29;18(9):e1010237. doi: 10.1371/journal.ppat.1010237 (PMC9578593; doi:10.1371/journal.ppat.1010237)
Supplement: S1 Data — A ZIP archive of tables in CSV format giving counts for each sgRNA. File names indicate sub-library and experimental sample. (ZIP) [file ppat.1010237.s023.zip › DIR_MAIN/20181123_DTKPB_Hc1_counts.csv]

0None_none_ACOCA_227963.4531	1
0None_none_ACOCA_227963.4596	3
0None_none_ACOCA_227963.4609	3
0None_none_ACOCA_227963.4758	61
0None_none_ACOCA_227963.4766	19
0None_none_ACOCA_227963.4769	43
0None_none_ACOCB_227963.5002	23
0None_none_ACOCB_227963.5084	43
0None_none_ACOCB_227963.5165	45
0None_none_ACOCB_227963.5191	3
0None_none_ACOCB_227963.5197	7
0None_none_DTKPA_227963.6823	3
0None_none_DTKPA_227963.6831	9
0None_none_DTKPA_227963.6839	13
0None_none_DTKPA_227963.6844	5
0None_none_DTKPA_227963.6856	22
0None_none_DTKPA_227963.6865	15
0None_none_DTKPA_227963.6873	11
0None_none_DTKPA_227963.6882	56
0None_none_DTKPA_227963.6889	36
0None_none_DTKPA_227963.6907	23
0None_none_DTKPA_227963.6908	56
0None_none_DTKPA_227963.6919	9
0None_none_DTKPA_227963.6922	2
0None_none_DTKPA_227963.6924	42
0None_none_DTKPA_227963.6925	4
0None_none_DTKPA_227963.6935	8
0None_none_DTKPA_227963.6955	9
0None_none_DTKPA_227963.6957	15
0None_none_DTKPA_227963.6980	10
0None_none_DTKPA_227963.6981	19
0None_none_DTKPA_227963.6985	17
0None_none_DTKPA_227963.6999	7
0None_none_DTKPA_227963.7000	12
0None_none_DTKPA_227963.7001	22
0None_none_DTKPA_227963.7004	31
0None_none_DTKPA_227963.7008	10
0None_none_DTKPA_227963.7027	3
0None_none_DTKPA_227963.7042	27
0None_none_DTKPA_227963.7048	19
0None_none_DTKPA_227963.7065	5
0None_none_DTKPA_227963.7066	18
0None_none_DTKPA_227963.7075	6
0None_none_DTKPA_227963.7076	19
0None_none_DTKPA_227963.7080	29
0None_none_DTKPA_227963.7086	1
0None_none_DTKPA_227963.7094	44
0None_none_DTKPA_227963.7104	15
0None_none_DTKPB_227963.7126	609
0None_none_DTKPB_227963.7127	399
0None_none_DTKPB_227963.7128	405
0None_none_DTKPB_227963.7129	741
0None_none_DTKPB_227963.7130	503
0None_none_DTKPB_227963.7131	358
0None_none_DTKPB_227963.7132	632
0None_none_DTKPB_227963.7133	287
0None_none_DTKPB_227963.7134	157
0None_none_DTKPB_227963.7135	490
0None_none_DTKPB_227963.7136	556
0None_none_DTKPB_227963.7137	491
0None_none_DTKPB_227963.7138	231
0None_none_DTKPB_227963.7139	542
0None_none_DTKPB_227963.7140	726
0None_none_DTKPB_227963.7141	457
0None_none_DTKPB_227963.7142	303
0None_none_DTKPB_227963.7143	332
0None_none_DTKPB_227963.7144	269
0None_none_DTKPB_227963.7145	346
0None_none_DTKPB_227963.7146	483
0None_none_DTKPB_227963.7147	530
0None_none_DTKPB_227963.7148	110
0None_none_DTKPB_227963.7149	495
0None_none_DTKPB_227963.7150	247
0None_none_DTKPB_227963.7151	318
0None_none_DTKPB_227963.7152	190
0None_none_DTKPB_227963.7153	506
0None_none_DTKPB_227963.7154	375
0None_none_DTKPB_227963.7155	335
0None_none_DTKPB_227963.7156	609
0None_none_DTKPB_227963.7157	300
0None_none_DTKPB_227963.7158	472
0None_none_DTKPB_227963.7159	476
0None_none_DTKPB_227963.7160	502
0None_none_DTKPB_227963.7161	227
0None_none_DTKPB_227963.7162	221
0None_none_DTKPB_227963.7163	485
0None_none_DTKPB_227963.7164	454
0None_none_DTKPB_227963.7165	450
0None_none_DTKPB_227963.7166	357
0None_none_DTKPB_227963.7167	454
0None_none_DTKPB_227963.7168	862
0None_none_DTKPB_227963.7169	480
0None_none_DTKPB_227963.7170	236
0None_none_DTKPB_227963.7171	418
0None_none_DTKPB_227963.7172	425
0None_none_DTKPB_227963.7173	293
0None_none_DTKPB_227963.7174	332
0None_none_DTKPB_227963.7175	403
0None_none_DTKPB_227963.7176	338
0None_none_DTKPB_227963.7177	265
0None_none_DTKPB_227963.7178	358
0None_none_DTKPB_227963.7179	278
0None_none_DTKPB_227963.7180	384
0None_none_DTKPB_227963.7181	260
0None_none_DTKPB_227963.7182	283
0None_none_DTKPB_227963.7183	778
0None_none_DTKPB_227963.7184	434
0None_none_DTKPB_227963.7185	198
0None_none_DTKPB_227963.7186	599
0None_none_DTKPB_227963.7187	415
0None_none_DTKPB_227963.7188	304
0None_none_DTKPB_227963.7189	524
0None_none_DTKPB_227963.7190	566
0None_none_DTKPB_227963.7191	841
0None_none_DTKPB_227963.7192	336
0None_none_DTKPB_227963.7193	290
0None_none_DTKPB_227963.7194	396
0None_none_DTKPB_227963.7195	75
0None_none_DTKPB_227963.7196	313
0None_none_DTKPB_227963.7197	409
0None_none_DTKPB_227963.7198	878
0None_none_DTKPB_227963.7199	150
0None_none_DTKPB_227963.7200	1284
0None_none_DTKPB_227963.7202	230
0None_none_DTKPB_227963.7203	189
0None_none_DTKPB_227963.7204	363
0None_none_DTKPB_227963.7205	377
0None_none_DTKPB_227963.7206	561
0None_none_DTKPB_227963.7207	178
0None_none_DTKPB_227963.7208	284
0None_none_DTKPB_227963.7209	136
0None_none_DTKPB_227963.7210	636
0None_none_DTKPB_227963.7211	640
0None_none_DTKPB_227963.7212	249
0None_none_DTKPB_227963.7213	494
0None_none_DTKPB_227963.7214	385
0None_none_DTKPB_227963.7215	772
0None_none_DTKPB_227963.7216	437
0None_none_DTKPB_227963.7217	239
0None_none_DTKPB_227963.7218	313
0None_none_DTKPB_227963.7219	343
0None_none_DTKPB_227963.7220	45
0None_none_DTKPB_227963.7221	404
0None_none_DTKPB_227963.7222	323
0None_none_DTKPB_227963.7223	531
0None_none_DTKPB_227963.7224	248
0None_none_DTKPB_227963.7225	586
0None_none_DTKPB_227963.7226	493
0None_none_DTKPB_227963.7227	499
0None_none_DTKPB_227963.7228	186
0None_none_DTKPB_227963.7229	373
0None_none_DTKPB_227963.7230	510
0None_none_DTKPB_227963.7231	767
0None_none_DTKPB_227963.7232	246
0None_none_DTKPB_227963.7233	211
0None_none_DTKPB_227963.7234	334
0None_none_DTKPB_227963.7235	713
0None_none_DTKPB_227963.7236	408
0None_none_DTKPB_227963.7237	443
0None_none_DTKPB_227963.7238	203
0None_none_DTKPB_227963.7239	433
0None_none_DTKPB_227963.7240	150
0None_none_DTKPB_227963.7241	759
0None_none_DTKPB_227963.7242	614
0None_none_DTKPB_227963.7243	295
0None_none_DTKPB_227963.7244	698
0None_none_DTKPB_227963.7245	470
0None_none_DTKPB_227963.7246	415
0None_none_DTKPB_227963.7247	355
0None_none_DTKPB_227963.7248	398
0None_none_DTKPB_227963.7249	251
0None_none_DTKPB_227963.7250	829
0None_none_DTKPB_227963.7251	420
0None_none_DTKPB_227963.7252	1057
0None_none_DTKPB_227963.7253	719
0None_none_DTKPB_227963.7254	445
0None_none_DTKPB_227963.7255	305
0None_none_DTKPB_227963.7256	590
0None_none_DTKPB_227963.7257	374
0None_none_DTKPB_227963.7258	597
0None_none_DTKPB_227963.7259	461
0None_none_DTKPB_227963.7260	373
0None_none_DTKPB_227963.7261	300
0None_none_DTKPB_227963.7262	183
0None_none_DTKPB_227963.7263	518
0None_none_DTKPB_227963.7264	145
0None_none_DTKPB_227963.7265	284
0None_none_DTKPB_227963.7266	172
0None_none_DTKPB_227963.7267	528
0None_none_DTKPB_227963.7268	402
0None_none_DTKPB_227963.7269	450
0None_none_DTKPB_227963.7270	644
0None_none_DTKPB_227963.7271	254
0None_none_DTKPB_227963.7272	472
0None_none_DTKPB_227963.7273	341
0None_none_DTKPB_227963.7274	534
0None_none_DTKPB_227963.7275	795
0None_none_DTKPB_227963.7276	299
0None_none_DTKPB_227963.7277	500
0None_none_DTKPB_227963.7278	593
0None_none_DTKPB_227963.7279	537
0None_none_DTKPB_227963.7280	827
0None_none_DTKPB_227963.7281	359
0None_none_DTKPB_227963.7282	414
0None_none_DTKPB_227963.7283	1165
0None_none_DTKPB_227963.7284	492
0None_none_DTKPB_227963.7285	475
0None_none_DTKPB_227963.7286	1059
0None_none_DTKPB_227963.7287	626
0None_none_DTKPB_227963.7288	791
0None_none_DTKPB_227963.7289	418
0None_none_DTKPB_227963.7290	678
0None_none_DTKPB_227963.7291	168
0None_none_DTKPB_227963.7292	417
0None_none_DTKPB_227963.7293	434
0None_none_DTKPB_227963.7294	558
0None_none_DTKPB_227963.7295	524
0None_none_DTKPB_227963.7296	449
0None_none_DTKPB_227963.7297	371
0None_none_DTKPB_227963.7298	414
0None_none_DTKPB_227963.7299	288
0None_none_DTKPB_227963.7300	471
0None_none_DTKPB_227963.7301	503
0None_none_DTKPB_227963.7302	461
0None_none_DTKPB_227963.7303	472
0None_none_DTKPB_227963.7304	454
0None_none_DTKPB_227963.7305	421
0None_none_DTKPB_227963.7306	628
0None_none_DTKPB_227963.7307	325
0None_none_DTKPB_227963.7308	362
0None_none_DTKPB_227963.7309	158
0None_none_DTKPB_227963.7310	360
0None_none_DTKPB_227963.7311	702
0None_none_DTKPB_227963.7312	366
0None_none_DTKPB_227963.7313	525
0None_none_DTKPB_227963.7314	339
0None_none_DTKPB_227963.7315	209
0None_none_DTKPB_227963.7316	549
0None_none_DTKPB_227963.7317	378
0None_none_DTKPB_227963.7318	417
0None_none_DTKPB_227963.7319	131
0None_none_DTKPB_227963.7320	459
0None_none_DTKPB_227963.7321	416
0None_none_DTKPB_227963.7322	176
0None_none_DTKPB_227963.7323	507
0None_none_DTKPB_227963.7324	294
0None_none_DTKPB_227963.7325	356
0None_none_DTKPB_227963.7326	138
0None_none_DTKPB_227963.7327	149
0None_none_DTKPB_227963.7328	401
0None_none_DTKPB_227963.7329	326
0None_none_DTKPB_227963.7330	353
0None_none_DTKPB_227963.7331	239
0None_none_DTKPB_227963.7332	422
0None_none_DTKPB_227963.7333	227
0None_none_DTKPB_227963.7334	559
0None_none_DTKPB_227963.7335	788
0None_none_DTKPB_227963.7336	451
0None_none_DTKPB_227963.7337	547
0None_none_DTKPB_227963.7338	415
0None_none_DTKPB_227963.7339	183
0None_none_DTKPB_227963.7340	777
0None_none_DTKPB_227963.7341	345
0None_none_DTKPB_227963.7342	14
0None_none_DTKPB_227963.7343	552
0None_none_DTKPB_227963.7344	370
0None_none_DTKPB_227963.7345	264
0None_none_DTKPB_227963.7346	45
0None_none_DTKPB_227963.7347	355
0None_none_DTKPB_227963.7348	476
0None_none_DTKPB_227963.7349	926
0None_none_DTKPB_227963.7350	522
0None_none_DTKPB_227963.7351	245
0None_none_DTKPB_227963.7352	588
0None_none_DTKPB_227963.7353	299
0None_none_DTKPB_227963.7354	327
0None_none_DTKPB_227963.7355	610
0None_none_DTKPB_227963.7356	337
0None_none_DTKPB_227963.7357	266
0None_none_DTKPB_227963.7358	538
0None_none_DTKPB_227963.7359	531
0None_none_DTKPB_227963.7360	385
0None_none_DTKPB_227963.7361	139
0None_none_DTKPB_227963.7362	400
0None_none_DTKPB_227963.7363	723
0None_none_DTKPB_227963.7364	263
0None_none_DTKPB_227963.7365	163
0None_none_DTKPB_227963.7366	327
0None_none_DTKPB_227963.7367	131
0None_none_DTKPB_227963.7368	435
0None_none_DTKPB_227963.7369	412
0None_none_DTKPB_227963.7370	122
0None_none_DTKPB_227963.7371	471
0None_none_DTKPB_227963.7372	160
0None_none_DTKPB_227963.7373	706
0None_none_DTKPB_227963.7374	551
0None_none_DTKPB_227963.7375	469
0None_none_DTKPB_227963.7376	762
0None_none_DTKPB_227963.7377	278
0None_none_DTKPB_227963.7378	609
0None_none_DTKPB_227963.7379	483
0None_none_DTKPB_227963.7380	390
0None_none_DTKPB_227963.7381	343
0None_none_DTKPB_227963.7382	677
0None_none_DTKPB_227963.7383	282
0None_none_DTKPB_227963.7384	538
0None_none_DTKPB_227963.7385	702
0None_none_DTKPB_227963.7386	567
0None_none_DTKPB_227963.7387	643
0None_none_DTKPB_227963.7388	133
0None_none_DTKPB_227963.7389	890
0None_none_DTKPB_227963.7390	474
0None_none_DTKPB_227963.7391	520
0None_none_DTKPB_227963.7392	624
0None_none_DTKPB_227963.7393	270
0None_none_DTKPB_227963.7394	350
0None_none_DTKPB_227963.7395	827
0None_none_DTKPB_227963.7396	418
0None_none_DTKPB_227963.7397	408
0None_none_DTKPB_227963.7398	250
0None_none_DTKPB_227963.7399	619
0None_none_DTKPB_227963.7400	317
0None_none_DTKPB_227963.7401	153
0None_none_DTKPB_227963.7402	243
0None_none_DTKPB_227963.7403	458
0None_none_DTKPB_227963.7404	164
0None_none_DTKPB_227963.7405	337
0None_none_DTKPB_227963.7406	574
0None_none_DTKPB_227963.7407	333
0None_none_DTKPB_227963.7408	375
0None_none_DTKPB_227963.7409	712
0None_none_DTKPB_227963.7410	133
0None_none_DTKPB_227963.7411	248
0None_none_DTKPB_227963.7412	136
0None_none_DTKPB_227963.7413	293
0None_none_DTKPB_227963.7414	244
0None_none_DTKPB_227963.7415	151
0None_none_DTKPB_227963.7416	550
0None_none_DTKPB_227963.7417	627
0None_none_DTKPB_227963.7418	724
0None_none_DTKPB_227963.7419	367
0None_none_DTKPB_227963.7420	329
0None_none_DTKPB_227963.7421	307
0None_none_DTKPB_227963.7422	300
0None_none_DTKPB_227963.7423	449
0None_none_DTKPB_227963.7424	263
0None_none_DTKPB_227963.7425	224
0None_none_DTKPB_227963.7426	407
0None_none_DTKPB_227963.7427	505
0None_none_DTKPB_227963.7428	420
0None_none_DTKPB_227963.7429	200
0None_none_DTKPB_227963.7430	71
0None_none_DTKPB_227963.7431	108
0None_none_DTKPB_227963.7432	227
0None_none_DTKPB_227963.7433	248
0None_none_DTKPB_227963.7434	280
0None_none_DTKPB_227963.7435	346
0None_none_DTKPB_227963.7436	279
0None_none_DTKPB_227963.7437	441
0None_none_DTKPB_227963.7438	418
0None_none_DTKPB_227963.7439	365
0None_none_DTKPB_227963.7440	185
0None_none_DTKPB_227963.7441	65
0None_none_DTKPB_227963.7442	379
0None_none_DTKPB_227963.7443	439
0None_none_DTKPB_227963.7444	146
0None_none_DTKPB_227963.7445	860
0None_none_DTKPB_227963.7446	513
0None_none_DTKPB_227963.7447	133
0None_none_DTKPB_227963.7448	474
0None_none_DTKPB_227963.7449	289
0None_none_DTKPB_227963.7450	384
0None_none_DTKPB_227963.7451	354
0None_none_DTKPB_227963.7452	236
0None_none_DTKPB_227963.7453	375
0None_none_DTKPB_227963.7454	239
0None_none_DTKPB_227963.7455	729
0None_none_DTKPB_227963.7456	577
0None_none_DTKPB_227963.7457	206
0None_none_DTKPB_227963.7458	257
0None_none_DTKPB_227963.7459	396
0None_none_DTKPB_227963.7460	368
0None_none_DTKPB_227963.7461	193
0None_none_DTKPB_227963.7462	756
0None_none_DTKPB_227963.7463	332
0None_none_DTKPB_227963.7464	476
0None_none_DTKPB_227963.7465	308
0None_none_DTKPB_227963.7466	277
0None_none_DTKPB_227963.7467	260
0None_none_DTKPB_227963.7468	597
0None_none_DTKPB_227963.7469	510
0None_none_DTKPB_227963.7470	271
0None_none_DTKPB_227963.7471	473
0None_none_DTKPB_227963.7472	472
0None_none_DTKPB_227963.7473	341
0None_none_DTKPB_227963.7474	546
0None_none_DTKPB_227963.7475	451
0None_none_DTKPB_227963.7476	170
0None_none_DTKPB_227963.7477	534
0None_none_DTKPB_227963.7478	715
0None_none_DTKPB_227963.7479	349
0None_none_DTKPB_227963.7480	379
0None_none_DTKPB_227963.7481	297
0None_none_DTKPB_227963.7482	649
0None_none_DTKPB_227963.7483	429
0None_none_DTKPB_227963.7484	508
0None_none_DTKPB_227963.7485	60
0None_none_DTKPB_227963.7486	363
0None_none_DTKPB_227963.7487	768
0None_none_DTKPB_227963.7488	197
0None_none_DTKPB_227963.7489	332
0None_none_DTKPB_227963.7490	309
0None_none_DTKPB_227963.7491	159
0None_none_DTKPB_227963.7492	207
0None_none_DTKPB_227963.7493	366
0None_none_DTKPB_227963.7494	506
0None_none_DTKPB_227963.7495	251
0None_none_DTKPB_227963.7496	253
0None_none_DTKPB_227963.7497	354
0None_none_DTKPB_227963.7498	451
0None_none_DTKPB_227963.7499	469
0None_none_DTKPB_227963.7500	320
0None_none_GEA_227963.3436	46
0None_none_GEA_227963.3450	14
0None_none_GEA_227963.3455	5
0None_none_GEA_227963.3471	5
0None_none_GEA_227963.3544	9
0None_none_GEA_227963.3581	19
0None_none_GEB_227963.3788	34
0None_none_GEB_227963.3938	8
0None_none_GEB_227963.3975	9
0None_none_GEB_227963.4097	74
0None_none_GEB_227963.4101	30
0None_none_GEB_227963.4108	20
0None_none_GEB_227963.4117	14
0None_none_MPA_227963.4137	1
0None_none_MPA_227963.4163	33
0None_none_MPA_227963.4231	3
0None_none_MPA_227963.4240	2
0None_none_MPA_227963.4255	33
0None_none_MPA_227963.4264	6
0None_none_MPA_227963.4410	19
0None_none_MPB_227963.5643	6
0None_none_MPB_227963.5675	9
0None_none_MPB_227963.5679	16
0None_none_MPB_227963.5771	36
0None_none_MPB_227963.5804	56
0None_none_MPB_227963.5808	64
0None_none_MPB_227963.5826	7
0None_none_MPB_227963.5857	41
0None_none_MPB_227963.5859	25
0None_none_MPB_227963.5962	14
0None_none_MU1A_227963.1978	24
0None_none_MU1A_227963.2031	15
0None_none_MU1A_227963.2034	7
0None_none_MU1A_227963.2096	7
0None_none_MU1A_227963.2103	46
0None_none_MU1A_227963.2135	3
0None_none_MU1A_227963.2141	35
0None_none_MU1A_227963.2165	25
0None_none_MU1B_227963.1111	35
0None_none_MU1B_227963.1114	1
0None_none_MU1B_227963.791	29
0None_none_MU1B_227963.807	42
0None_none_MU1B_227963.867	11
0None_none_MU2A_227963.2256	9
0None_none_MU2A_227963.2298	11
0None_none_MU2A_227963.2395	19
0None_none_MU2A_227963.2458	1
0None_none_MU2A_227963.2538	26
0None_none_MU2A_227963.2541	5
0None_none_MU2A_227963.2550	3
0None_none_MU2A_227963.2563	26
0None_none_MU2A_227963.2566	4
0None_none_MU2A_227963.2598	17
0None_none_MU2B_227963.192	13
0None_none_MU2B_227963.193	27
0None_none_MU2B_227963.209	77
0None_none_SPA_227963.5327	3
0None_none_SPA_227963.5390	13
0None_none_SPA_227963.5412	1
0None_none_SPA_227963.5441	6
0None_none_SPA_227963.5458	23
0None_none_SPA_227963.5469	17
0None_none_SPA_227963.5491	41
0None_none_SPA_227963.5566	1
0None_none_SPA_227963.5609	113
0None_none_SPB_227963.6003	63
0None_none_SPB_227963.6037	43
0None_none_SPB_227963.6138	21
0None_none_SPB_227963.6212	43
0None_none_SPB_227963.6225	2
0None_none_SPB_227963.6238	16
0None_none_SPB_227963.6271	3
0None_none_SPB_227963.6364	9
0None_none_TMMA_227963.2650	3
0None_none_TMMA_227963.2690	22
0None_none_TMMA_227963.2738	8
0None_none_TMMA_227963.2746	11
0None_none_TMMA_227963.2769	22
0None_none_TMMA_227963.2811	24
0None_none_TMMA_227963.2813	31
0None_none_TMMA_227963.2879	2
0None_none_TMMB_227963.3026	11
0None_none_TMMB_227963.3039	26
0None_none_TMMB_227963.3042	4
0None_none_TMMB_227963.3052	8
0None_none_TMMB_227963.3117	4
0None_none_TMMB_227963.3339	40
0None_none_U1A_227963.6468	8
0None_none_U1A_227963.6515	21
0None_none_U1A_227963.6556	1
0None_none_U1A_227963.6558	18
0None_none_U1A_227963.6588	14
0None_none_U1A_227963.6616	11
0None_none_U1A_227963.6659	3
0None_none_U1A_227963.6675	22
0None_none_U1A_227963.6744	8
0None_none_U1B_227963.413	35
0None_none_U1B_227963.494	5
0None_none_U1B_227963.499	2
0None_none_U1B_227963.516	5
0None_none_U1B_227963.650	17
0None_none_U1B_227963.704	15
0None_none_U2A_227963.1706	44
0None_none_U2A_227963.1723	11
0None_none_U2A_227963.1752	45
0None_none_U2A_227963.1793	4
0None_none_U2A_227963.1798	4
0None_none_U2A_227963.1830	19
0None_none_U2B_227963.1169	55
0None_none_U2B_227963.1185	16
0None_none_U2B_227963.1193	28
0None_none_U2B_227963.1331	8
0None_none_U2B_227963.1374	9
0None_none_U2B_227963.1391	3
0None_none_U2B_227963.1392	17
0Safe_safe_ACOCA_227963.4550	388
0Safe_safe_ACOCA_227963.4673	3
0Safe_safe_ACOCA_227963.4716	56
0Safe_safe_ACOCB_227963.4900	182
0Safe_safe_ACOCB_227963.4955	13
0Safe_safe_ACOCB_227963.5025	400
0Safe_safe_ACOCB_227963.5056	298
0Safe_safe_ACOCB_227963.5085	6
0Safe_safe_ACOCB_227963.5193	460
0Safe_safe_DTKPA_227963.6762	12
0Safe_safe_DTKPA_227963.6776	4
0Safe_safe_DTKPA_227963.6796	5
0Safe_safe_DTKPA_227963.6806	2
0Safe_safe_DTKPA_227963.6807	18
0Safe_safe_DTKPA_227963.6815	5
0Safe_safe_DTKPA_227963.6823	53
0Safe_safe_DTKPA_227963.6827	3
0Safe_safe_DTKPA_227963.6838	21
0Safe_safe_DTKPA_227963.6842	5
0Safe_safe_DTKPA_227963.6847	27
0Safe_safe_DTKPA_227963.6853	4
0Safe_safe_DTKPA_227963.6862	269
0Safe_safe_DTKPA_227963.6864	8
0Safe_safe_DTKPA_227963.6884	31
0Safe_safe_DTKPA_227963.6888	24
0Safe_safe_DTKPA_227963.6911	10
0Safe_safe_DTKPA_227963.6922	11
0Safe_safe_DTKPA_227963.6927	11
0Safe_safe_DTKPA_227963.6935	39
0Safe_safe_DTKPA_227963.6946	13
0Safe_safe_DTKPA_227963.6974	3
0Safe_safe_DTKPA_227963.7010	23
0Safe_safe_DTKPA_227963.7023	4
0Safe_safe_DTKPA_227963.7024	10
0Safe_safe_DTKPA_227963.7026	5
0Safe_safe_DTKPA_227963.7044	8
0Safe_safe_DTKPA_227963.7071	6
0Safe_safe_DTKPA_227963.7072	316
0Safe_safe_DTKPA_227963.7074	22
0Safe_safe_DTKPA_227963.7079	10
0Safe_safe_DTKPA_227963.7085	1
0Safe_safe_DTKPA_227963.7107	10
0Safe_safe_DTKPA_227963.7119	21
0Safe_safe_DTKPB_227963.7126	616
0Safe_safe_DTKPB_227963.7127	289
0Safe_safe_DTKPB_227963.7128	344
0Safe_safe_DTKPB_227963.7129	373
0Safe_safe_DTKPB_227963.7130	448
0Safe_safe_DTKPB_227963.7131	579
0Safe_safe_DTKPB_227963.7132	509
0Safe_safe_DTKPB_227963.7133	158
0Safe_safe_DTKPB_227963.7134	193
0Safe_safe_DTKPB_227963.7135	272
0Safe_safe_DTKPB_227963.7136	318
0Safe_safe_DTKPB_227963.7137	172
0Safe_safe_DTKPB_227963.7138	265
0Safe_safe_DTKPB_227963.7139	452
0Safe_safe_DTKPB_227963.7140	172
0Safe_safe_DTKPB_227963.7141	73
0Safe_safe_DTKPB_227963.7142	369
0Safe_safe_DTKPB_227963.7143	217
0Safe_safe_DTKPB_227963.7145	405
0Safe_safe_DTKPB_227963.7146	224
0Safe_safe_DTKPB_227963.7147	337
0Safe_safe_DTKPB_227963.7148	456
0Safe_safe_DTKPB_227963.7149	336
0Safe_safe_DTKPB_227963.7150	340
0Safe_safe_DTKPB_227963.7151	284
0Safe_safe_DTKPB_227963.7152	376
0Safe_safe_DTKPB_227963.7153	749
0Safe_safe_DTKPB_227963.7154	325
0Safe_safe_DTKPB_227963.7155	720
0Safe_safe_DTKPB_227963.7156	241
0Safe_safe_DTKPB_227963.7157	362
0Safe_safe_DTKPB_227963.7158	198
0Safe_safe_DTKPB_227963.7159	244
0Safe_safe_DTKPB_227963.7160	453
0Safe_safe_DTKPB_227963.7161	184
0Safe_safe_DTKPB_227963.7162	83
0Safe_safe_DTKPB_227963.7163	526
0Safe_safe_DTKPB_227963.7164	34
0Safe_safe_DTKPB_227963.7165	199
0Safe_safe_DTKPB_227963.7166	570
0Safe_safe_DTKPB_227963.7167	323
0Safe_safe_DTKPB_227963.7168	310
0Safe_safe_DTKPB_227963.7169	554
0Safe_safe_DTKPB_227963.7170	242
0Safe_safe_DTKPB_227963.7171	345
0Safe_safe_DTKPB_227963.7172	637
0Safe_safe_DTKPB_227963.7173	176
0Safe_safe_DTKPB_227963.7174	545
0Safe_safe_DTKPB_227963.7175	508
0Safe_safe_DTKPB_227963.7176	209
0Safe_safe_DTKPB_227963.7177	15
0Safe_safe_DTKPB_227963.7178	654
0Safe_safe_DTKPB_227963.7179	99
0Safe_safe_DTKPB_227963.7180	630
0Safe_safe_DTKPB_227963.7181	161
0Safe_safe_DTKPB_227963.7182	320
0Safe_safe_DTKPB_227963.7183	288
0Safe_safe_DTKPB_227963.7184	330
0Safe_safe_DTKPB_227963.7187	367
0Safe_safe_DTKPB_227963.7188	104
0Safe_safe_DTKPB_227963.7189	430
0Safe_safe_DTKPB_227963.7190	283
0Safe_safe_DTKPB_227963.7191	308
0Safe_safe_DTKPB_227963.7192	353
0Safe_safe_DTKPB_227963.7193	76
0Safe_safe_DTKPB_227963.7194	309
0Safe_safe_DTKPB_227963.7195	179
0Safe_safe_DTKPB_227963.7196	301
0Safe_safe_DTKPB_227963.7197	182
0Safe_safe_DTKPB_227963.7198	586
0Safe_safe_DTKPB_227963.7199	349
0Safe_safe_DTKPB_227963.7200	162
0Safe_safe_DTKPB_227963.7201	616
0Safe_safe_DTKPB_227963.7202	98
0Safe_safe_DTKPB_227963.7203	77
0Safe_safe_DTKPB_227963.7204	344
0Safe_safe_DTKPB_227963.7205	422
0Safe_safe_DTKPB_227963.7206	120
0Safe_safe_DTKPB_227963.7207	212
0Safe_safe_DTKPB_227963.7208	160
0Safe_safe_DTKPB_227963.7209	325
0Safe_safe_DTKPB_227963.7210	305
0Safe_safe_DTKPB_227963.7211	160
0Safe_safe_DTKPB_227963.7212	325
0Safe_safe_DTKPB_227963.7213	311
0Safe_safe_DTKPB_227963.7214	33
0Safe_safe_DTKPB_227963.7215	476
0Safe_safe_DTKPB_227963.7216	427
0Safe_safe_DTKPB_227963.7217	152
0Safe_safe_DTKPB_227963.7218	269
0Safe_safe_DTKPB_227963.7219	211
0Safe_safe_DTKPB_227963.7220	422
0Safe_safe_DTKPB_227963.7221	317
0Safe_safe_DTKPB_227963.7222	248
0Safe_safe_DTKPB_227963.7223	409
0Safe_safe_DTKPB_227963.7224	125
0Safe_safe_DTKPB_227963.7225	663
0Safe_safe_DTKPB_227963.7227	297
0Safe_safe_DTKPB_227963.7228	219
0Safe_safe_DTKPB_227963.7229	325
0Safe_safe_DTKPB_227963.7230	213
0Safe_safe_DTKPB_227963.7231	135
0Safe_safe_DTKPB_227963.7232	441
0Safe_safe_DTKPB_227963.7233	332
0Safe_safe_DTKPB_227963.7234	634
0Safe_safe_DTKPB_227963.7235	453
0Safe_safe_DTKPB_227963.7236	160
0Safe_safe_DTKPB_227963.7237	282
0Safe_safe_DTKPB_227963.7238	147
0Safe_safe_DTKPB_227963.7239	604
0Safe_safe_DTKPB_227963.7240	640
0Safe_safe_DTKPB_227963.7241	501
0Safe_safe_DTKPB_227963.7242	384
0Safe_safe_DTKPB_227963.7243	442
0Safe_safe_DTKPB_227963.7244	436
0Safe_safe_DTKPB_227963.7245	698
0Safe_safe_DTKPB_227963.7246	415
0Safe_safe_DTKPB_227963.7247	506
0Safe_safe_DTKPB_227963.7248	301
0Safe_safe_DTKPB_227963.7249	208
0Safe_safe_DTKPB_227963.7250	254
0Safe_safe_DTKPB_227963.7251	281
0Safe_safe_DTKPB_227963.7252	213
0Safe_safe_DTKPB_227963.7253	298
0Safe_safe_DTKPB_227963.7254	264
0Safe_safe_DTKPB_227963.7255	344
0Safe_safe_DTKPB_227963.7256	52
0Safe_safe_DTKPB_227963.7257	233
0Safe_safe_DTKPB_227963.7258	12
0Safe_safe_DTKPB_227963.7259	459
0Safe_safe_DTKPB_227963.7260	276
0Safe_safe_DTKPB_227963.7261	1340
0Safe_safe_DTKPB_227963.7262	275
0Safe_safe_DTKPB_227963.7263	430
0Safe_safe_DTKPB_227963.7264	288
0Safe_safe_DTKPB_227963.7265	399
0Safe_safe_DTKPB_227963.7266	109
0Safe_safe_DTKPB_227963.7267	188
0Safe_safe_DTKPB_227963.7268	308
0Safe_safe_DTKPB_227963.7269	607
0Safe_safe_DTKPB_227963.7270	385
0Safe_safe_DTKPB_227963.7271	703
0Safe_safe_DTKPB_227963.7272	221
0Safe_safe_DTKPB_227963.7273	119
0Safe_safe_DTKPB_227963.7274	385
0Safe_safe_DTKPB_227963.7275	196
0Safe_safe_DTKPB_227963.7276	238
0Safe_safe_DTKPB_227963.7277	521
0Safe_safe_DTKPB_227963.7278	392
0Safe_safe_DTKPB_227963.7279	642
0Safe_safe_DTKPB_227963.7280	501
0Safe_safe_DTKPB_227963.7281	490
0Safe_safe_DTKPB_227963.7282	263
0Safe_safe_DTKPB_227963.7283	647
0Safe_safe_DTKPB_227963.7284	403
0Safe_safe_DTKPB_227963.7285	370
0Safe_safe_DTKPB_227963.7286	196
0Safe_safe_DTKPB_227963.7287	316
0Safe_safe_DTKPB_227963.7288	193
0Safe_safe_DTKPB_227963.7289	379
0Safe_safe_DTKPB_227963.7290	231
0Safe_safe_DTKPB_227963.7291	452
0Safe_safe_DTKPB_227963.7292	287
0Safe_safe_DTKPB_227963.7293	185
0Safe_safe_DTKPB_227963.7294	351
0Safe_safe_DTKPB_227963.7295	692
0Safe_safe_DTKPB_227963.7296	484
0Safe_safe_DTKPB_227963.7297	455
0Safe_safe_DTKPB_227963.7298	280
0Safe_safe_DTKPB_227963.7299	287
0Safe_safe_DTKPB_227963.7300	15
0Safe_safe_DTKPB_227963.7301	195
0Safe_safe_DTKPB_227963.7302	192
0Safe_safe_DTKPB_227963.7303	443
0Safe_safe_DTKPB_227963.7304	426
0Safe_safe_DTKPB_227963.7305	522
0Safe_safe_DTKPB_227963.7306	383
0Safe_safe_DTKPB_227963.7308	500
0Safe_safe_DTKPB_227963.7309	345
0Safe_safe_DTKPB_227963.7310	433
0Safe_safe_DTKPB_227963.7311	334
0Safe_safe_DTKPB_227963.7312	353
0Safe_safe_DTKPB_227963.7313	119
0Safe_safe_DTKPB_227963.7314	989
0Safe_safe_DTKPB_227963.7315	1034
0Safe_safe_DTKPB_227963.7316	482
0Safe_safe_DTKPB_227963.7317	427
0Safe_safe_DTKPB_227963.7318	310
0Safe_safe_DTKPB_227963.7319	610
0Safe_safe_DTKPB_227963.7320	400
0Safe_safe_DTKPB_227963.7321	146
0Safe_safe_DTKPB_227963.7322	286
0Safe_safe_DTKPB_227963.7323	668
0Safe_safe_DTKPB_227963.7324	264
0Safe_safe_DTKPB_227963.7325	340
0Safe_safe_DTKPB_227963.7326	348
0Safe_safe_DTKPB_227963.7327	423
0Safe_safe_DTKPB_227963.7328	415
0Safe_safe_DTKPB_227963.7329	58
0Safe_safe_DTKPB_227963.7330	640
0Safe_safe_DTKPB_227963.7331	249
0Safe_safe_DTKPB_227963.7332	77
0Safe_safe_DTKPB_227963.7333	475
0Safe_safe_DTKPB_227963.7334	398
0Safe_safe_DTKPB_227963.7335	141
0Safe_safe_DTKPB_227963.7336	301
0Safe_safe_DTKPB_227963.7337	639
0Safe_safe_DTKPB_227963.7338	339
0Safe_safe_DTKPB_227963.7339	211
0Safe_safe_DTKPB_227963.7340	320
0Safe_safe_DTKPB_227963.7341	220
0Safe_safe_DTKPB_227963.7342	282
0Safe_safe_DTKPB_227963.7343	212
0Safe_safe_DTKPB_227963.7344	312
0Safe_safe_DTKPB_227963.7345	425
0Safe_safe_DTKPB_227963.7346	351
0Safe_safe_DTKPB_227963.7347	204
0Safe_safe_DTKPB_227963.7348	252
0Safe_safe_DTKPB_227963.7349	132
0Safe_safe_DTKPB_227963.7350	457
0Safe_safe_DTKPB_227963.7351	185
0Safe_safe_DTKPB_227963.7352	159
0Safe_safe_DTKPB_227963.7353	336
0Safe_safe_DTKPB_227963.7354	612
0Safe_safe_DTKPB_227963.7355	267
0Safe_safe_DTKPB_227963.7356	108
0Safe_safe_DTKPB_227963.7357	279
0Safe_safe_DTKPB_227963.7358	367
0Safe_safe_DTKPB_227963.7359	150
0Safe_safe_DTKPB_227963.7361	334
0Safe_safe_DTKPB_227963.7362	377
0Safe_safe_DTKPB_227963.7363	352
0Safe_safe_DTKPB_227963.7364	262
0Safe_safe_DTKPB_227963.7365	240
0Safe_safe_DTKPB_227963.7366	476
0Safe_safe_DTKPB_227963.7367	601
0Safe_safe_DTKPB_227963.7368	136
0Safe_safe_DTKPB_227963.7369	306
0Safe_safe_DTKPB_227963.7370	571
0Safe_safe_DTKPB_227963.7371	391
0Safe_safe_DTKPB_227963.7372	168
0Safe_safe_DTKPB_227963.7373	463
0Safe_safe_DTKPB_227963.7374	460
0Safe_safe_DTKPB_227963.7375	308
0Safe_safe_DTKPB_227963.7376	194
0Safe_safe_DTKPB_227963.7377	91
0Safe_safe_DTKPB_227963.7378	154
0Safe_safe_DTKPB_227963.7379	207
0Safe_safe_DTKPB_227963.7380	402
0Safe_safe_DTKPB_227963.7381	177
0Safe_safe_DTKPB_227963.7382	411
0Safe_safe_DTKPB_227963.7383	196
0Safe_safe_DTKPB_227963.7384	576
0Safe_safe_DTKPB_227963.7385	251
0Safe_safe_DTKPB_227963.7386	350
0Safe_safe_DTKPB_227963.7387	510
0Safe_safe_DTKPB_227963.7388	341
0Safe_safe_DTKPB_227963.7389	421
0Safe_safe_DTKPB_227963.7390	230
0Safe_safe_DTKPB_227963.7391	284
0Safe_safe_DTKPB_227963.7392	168
0Safe_safe_DTKPB_227963.7393	276
0Safe_safe_DTKPB_227963.7394	337
0Safe_safe_DTKPB_227963.7395	202
0Safe_safe_DTKPB_227963.7396	609
0Safe_safe_DTKPB_227963.7397	555
0Safe_safe_DTKPB_227963.7398	72
0Safe_safe_DTKPB_227963.7399	527
0Safe_safe_DTKPB_227963.7400	262
0Safe_safe_DTKPB_227963.7401	451
0Safe_safe_DTKPB_227963.7402	536
0Safe_safe_DTKPB_227963.7403	680
0Safe_safe_DTKPB_227963.7404	45
0Safe_safe_DTKPB_227963.7405	167
0Safe_safe_DTKPB_227963.7406	665
0Safe_safe_DTKPB_227963.7407	668
0Safe_safe_DTKPB_227963.7408	542
0Safe_safe_DTKPB_227963.7409	86
0Safe_safe_DTKPB_227963.7410	238
0Safe_safe_DTKPB_227963.7411	643
0Safe_safe_DTKPB_227963.7412	392
0Safe_safe_DTKPB_227963.7413	606
0Safe_safe_DTKPB_227963.7414	263
0Safe_safe_DTKPB_227963.7415	89
0Safe_safe_DTKPB_227963.7416	458
0Safe_safe_DTKPB_227963.7417	459
0Safe_safe_DTKPB_227963.7418	276
0Safe_safe_DTKPB_227963.7419	279
0Safe_safe_DTKPB_227963.7420	242
0Safe_safe_DTKPB_227963.7421	391
0Safe_safe_DTKPB_227963.7422	83
0Safe_safe_DTKPB_227963.7423	571
0Safe_safe_DTKPB_227963.7424	355
0Safe_safe_DTKPB_227963.7425	394
0Safe_safe_DTKPB_227963.7426	491
0Safe_safe_DTKPB_227963.7427	294
0Safe_safe_DTKPB_227963.7428	294
0Safe_safe_DTKPB_227963.7429	398
0Safe_safe_DTKPB_227963.7430	403
0Safe_safe_DTKPB_227963.7431	474
0Safe_safe_DTKPB_227963.7432	356
0Safe_safe_DTKPB_227963.7433	353
0Safe_safe_DTKPB_227963.7434	172
0Safe_safe_DTKPB_227963.7435	289
0Safe_safe_DTKPB_227963.7436	328
0Safe_safe_DTKPB_227963.7437	420
0Safe_safe_DTKPB_227963.7438	296
0Safe_safe_DTKPB_227963.7439	561
0Safe_safe_DTKPB_227963.7440	207
0Safe_safe_DTKPB_227963.7441	2
0Safe_safe_DTKPB_227963.7442	290
0Safe_safe_DTKPB_227963.7443	301
0Safe_safe_DTKPB_227963.7444	199
0Safe_safe_DTKPB_227963.7445	214
0Safe_safe_DTKPB_227963.7446	191
0Safe_safe_DTKPB_227963.7447	424
0Safe_safe_DTKPB_227963.7448	378
0Safe_safe_DTKPB_227963.7449	270
0Safe_safe_DTKPB_227963.7450	302
0Safe_safe_DTKPB_227963.7451	106
0Safe_safe_DTKPB_227963.7452	211
0Safe_safe_DTKPB_227963.7453	648
0Safe_safe_DTKPB_227963.7454	564
0Safe_safe_DTKPB_227963.7455	802
0Safe_safe_DTKPB_227963.7456	234
0Safe_safe_DTKPB_227963.7457	178
0Safe_safe_DTKPB_227963.7458	374
0Safe_safe_DTKPB_227963.7459	314
0Safe_safe_DTKPB_227963.7460	170
0Safe_safe_DTKPB_227963.7461	184
0Safe_safe_DTKPB_227963.7462	234
0Safe_safe_DTKPB_227963.7463	215
0Safe_safe_DTKPB_227963.7464	17
0Safe_safe_DTKPB_227963.7465	435
0Safe_safe_DTKPB_227963.7466	546
0Safe_safe_DTKPB_227963.7467	164
0Safe_safe_DTKPB_227963.7468	427
0Safe_safe_DTKPB_227963.7469	386
0Safe_safe_DTKPB_227963.7470	113
0Safe_safe_DTKPB_227963.7471	222
0Safe_safe_DTKPB_227963.7472	392
0Safe_safe_DTKPB_227963.7473	629
0Safe_safe_DTKPB_227963.7474	233
0Safe_safe_DTKPB_227963.7475	309
0Safe_safe_DTKPB_227963.7476	344
0Safe_safe_DTKPB_227963.7477	246
0Safe_safe_DTKPB_227963.7478	531
0Safe_safe_DTKPB_227963.7479	500
0Safe_safe_DTKPB_227963.7480	771
0Safe_safe_DTKPB_227963.7481	453
0Safe_safe_DTKPB_227963.7482	260
0Safe_safe_DTKPB_227963.7483	191
0Safe_safe_DTKPB_227963.7484	267
0Safe_safe_DTKPB_227963.7485	328
0Safe_safe_DTKPB_227963.7486	133
0Safe_safe_DTKPB_227963.7487	388
0Safe_safe_DTKPB_227963.7488	208
0Safe_safe_DTKPB_227963.7489	423
0Safe_safe_DTKPB_227963.7490	261
0Safe_safe_DTKPB_227963.7491	383
0Safe_safe_DTKPB_227963.7492	305
0Safe_safe_DTKPB_227963.7493	418
0Safe_safe_DTKPB_227963.7494	393
0Safe_safe_DTKPB_227963.7495	68
0Safe_safe_DTKPB_227963.7497	280
0Safe_safe_DTKPB_227963.7498	618
0Safe_safe_DTKPB_227963.7499	353
0Safe_safe_DTKPB_227963.7500	309
0Safe_safe_GEA_227963.3492	13
0Safe_safe_GEA_227963.3614	5
0Safe_safe_GEA_227963.3741	16
0Safe_safe_GEB_227963.3756	11
0Safe_safe_GEB_227963.3852	14
0Safe_safe_GEB_227963.3936	5
0Safe_safe_GEB_227963.3980	7
0Safe_safe_GEB_227963.4041	56
0Safe_safe_GEB_227963.4051	12
0Safe_safe_GEB_227963.4122	9
0Safe_safe_MPA_227963.4265	446
0Safe_safe_MPA_227963.4367	31
0Safe_safe_MPA_227963.4436	1
0Safe_safe_MPA_227963.4457	5
0Safe_safe_MPA_227963.4478	33
0Safe_safe_MPA_227963.4483	11
0Safe_safe_MPB_227963.5755	10
0Safe_safe_MPB_227963.5767	2
0Safe_safe_MPB_227963.5804	9
0Safe_safe_MPB_227963.5807	27
0Safe_safe_MPB_227963.5828	44
0Safe_safe_MPB_227963.5829	20
0Safe_safe_MPB_227963.5865	3
0Safe_safe_MPB_227963.5915	45
0Safe_safe_MU1A_227963.1896	1
0Safe_safe_MU1A_227963.1914	3
0Safe_safe_MU1A_227963.1955	291
0Safe_safe_MU1A_227963.2011	13
0Safe_safe_MU1A_227963.2195	3
0Safe_safe_MU1A_227963.2203	13
0Safe_safe_MU1A_227963.2229	2
0Safe_safe_MU1A_227963.2230	39
0Safe_safe_MU1B_227963.1002	39
0Safe_safe_MU1B_227963.1044	629
0Safe_safe_MU1B_227963.772	5
0Safe_safe_MU1B_227963.838	3
0Safe_safe_MU1B_227963.914	2
0Safe_safe_MU1B_227963.940	20
0Safe_safe_MU2A_227963.2255	33
0Safe_safe_MU2A_227963.2264	204
0Safe_safe_MU2A_227963.2314	34
0Safe_safe_MU2A_227963.2368	15
0Safe_safe_MU2A_227963.2382	25
0Safe_safe_MU2A_227963.2556	11
0Safe_safe_MU2A_227963.2557	41
0Safe_safe_MU2A_227963.2580	423
0Safe_safe_MU2A_227963.2623	66
0Safe_safe_MU2B_227963.258	48
0Safe_safe_MU2B_227963.270	84
0Safe_safe_MU2B_227963.282	509
0Safe_safe_SPA_227963.5273	4
0Safe_safe_SPA_227963.5274	391
0Safe_safe_SPA_227963.5277	269
0Safe_safe_SPA_227963.5285	41
0Safe_safe_SPA_227963.5294	9
0Safe_safe_SPA_227963.5299	526
0Safe_safe_SPA_227963.5522	9
0Safe_safe_SPA_227963.5569	1
0Safe_safe_SPB_227963.6102	23
0Safe_safe_SPB_227963.6120	40
0Safe_safe_SPB_227963.6134	424
0Safe_safe_SPB_227963.6163	5
0Safe_safe_SPB_227963.6169	418
0Safe_safe_SPB_227963.6195	8
0Safe_safe_SPB_227963.6207	29
0Safe_safe_SPB_227963.6342	1
0Safe_safe_TMMA_227963.2657	34
0Safe_safe_TMMA_227963.2675	320
0Safe_safe_TMMA_227963.2815	35
0Safe_safe_TMMA_227963.2998	8
0Safe_safe_TMMB_227963.3005	11
0Safe_safe_TMMB_227963.3138	3
0Safe_safe_TMMB_227963.3249	11
0Safe_safe_TMMB_227963.3295	47
0Safe_safe_TMMB_227963.3304	526
0Safe_safe_U1A_227963.6504	1
0Safe_safe_U1A_227963.6509	17
0Safe_safe_U1A_227963.6521	2
0Safe_safe_U1B_227963.633	7
0Safe_safe_U1B_227963.643	1
0Safe_safe_U1B_227963.747	2
0Safe_safe_U2A_227963.1641	3
0Safe_safe_U2A_227963.1659	148
0Safe_safe_U2A_227963.1669	490
0Safe_safe_U2A_227963.1829	44
0Safe_safe_U2A_227963.1869	5
0Safe_safe_U2A_227963.1874	73
0Safe_safe_U2B_227963.1188	10
0Safe_safe_U2B_227963.1190	418
0Safe_safe_U2B_227963.1195	8
0Safe_safe_U2B_227963.1289	7
0Safe_safe_U2B_227963.1346	3
0Safe_safe_U2B_227963.1372	20
0Safe_safe_U2B_227963.1381	526
0Safe_safe_U2B_227963.1389	2
0Safe_safe_U2B_227963.1416	6
0Safe_safe_U2B_227963.1463	1
ENSMUSG00000000049_Apoh_DTKPA_222998.1	11
ENSMUSG00000000049_Apoh_DTKPA_223005.8	11
ENSMUSG00000000088_Cox5a_DTKPA_96980.6	8
ENSMUSG00000000127_Fer_DTKPB_116311.1	247
ENSMUSG00000000127_Fer_DTKPB_116312.2	541
ENSMUSG00000000127_Fer_DTKPB_116313.3	483
ENSMUSG00000000127_Fer_DTKPB_116314.4	484
ENSMUSG00000000127_Fer_DTKPB_116315.5	321
ENSMUSG00000000127_Fer_DTKPB_116316.6	440
ENSMUSG00000000127_Fer_DTKPB_116317.7	871
ENSMUSG00000000127_Fer_DTKPB_116318.8	59
ENSMUSG00000000127_Fer_DTKPB_116319.9	137
ENSMUSG00000000127_Fer_DTKPB_116320.10	267
ENSMUSG00000000168_Dlat_DTKPB_39085.1	452
ENSMUSG00000000168_Dlat_DTKPB_39086.2	207
ENSMUSG00000000168_Dlat_DTKPB_39087.3	438
ENSMUSG00000000168_Dlat_DTKPB_39088.4	189
ENSMUSG00000000168_Dlat_DTKPB_39089.5	4
ENSMUSG00000000168_Dlat_DTKPB_39091.7	350
ENSMUSG00000000168_Dlat_DTKPB_39092.8	157
ENSMUSG00000000168_Dlat_DTKPB_39093.9	68
ENSMUSG00000000168_Dlat_DTKPB_39094.10	384
ENSMUSG00000000263_Glra1_DTKPA_67936.3	1
ENSMUSG00000000263_Glra1_DTKPA_67937.4	31
ENSMUSG00000000276_Dgke_DTKPA_211918.10	3
ENSMUSG00000000278_Scpep1_DTKPA_132592.2	8
ENSMUSG00000000308_Ckmt1_DTKPA_55544.10	21
ENSMUSG00000000339_Rtca_DTKPB_199370.1	337
ENSMUSG00000000339_Rtca_DTKPB_199371.2	187
ENSMUSG00000000339_Rtca_DTKPB_199372.3	254
ENSMUSG00000000339_Rtca_DTKPB_199373.4	226
ENSMUSG00000000339_Rtca_DTKPB_199374.5	307
ENSMUSG00000000339_Rtca_DTKPB_199375.6	601
ENSMUSG00000000339_Rtca_DTKPB_199376.7	181
ENSMUSG00000000339_Rtca_DTKPB_199377.8	166
ENSMUSG00000000339_Rtca_DTKPB_199378.9	404
ENSMUSG00000000339_Rtca_DTKPB_199379.10	221
ENSMUSG00000000399_Ndufa9_DTKPB_148044.2	229
ENSMUSG00000000399_Ndufa9_DTKPB_148045.3	168
ENSMUSG00000000399_Ndufa9_DTKPB_148046.4	131
ENSMUSG00000000399_Ndufa9_DTKPB_148047.5	87
ENSMUSG00000000399_Ndufa9_DTKPB_148048.6	634
ENSMUSG00000000399_Ndufa9_DTKPB_148049.7	18
ENSMUSG00000000399_Ndufa9_DTKPB_148050.8	206
ENSMUSG00000000399_Ndufa9_DTKPB_148051.9	25
ENSMUSG00000000399_Ndufa9_DTKPB_148052.10	12
ENSMUSG00000000409_Lck_DTKPA_70155.7	3
ENSMUSG00000000409_Lck_DTKPA_70157.9	19
ENSMUSG00000000420_Galnt1_DTKPA_184755.1	14
ENSMUSG00000000420_Galnt1_DTKPA_184759.5	35
ENSMUSG00000000420_Galnt1_DTKPA_184763.9	19
ENSMUSG00000000441_Raf1_DTKPB_7886.1	61
ENSMUSG00000000441_Raf1_DTKPB_7887.2	48
ENSMUSG00000000441_Raf1_DTKPB_7888.3	111
ENSMUSG00000000441_Raf1_DTKPB_7889.4	82
ENSMUSG00000000441_Raf1_DTKPB_7891.6	295
ENSMUSG00000000441_Raf1_DTKPB_7892.7	83
ENSMUSG00000000441_Raf1_DTKPB_7893.8	171
ENSMUSG00000000441_Raf1_DTKPB_7894.9	2
ENSMUSG00000000441_Raf1_DTKPB_7895.10	13
ENSMUSG00000000530_Acvrl1_DTKPB_220924.1	503
ENSMUSG00000000530_Acvrl1_DTKPB_220925.2	178
ENSMUSG00000000530_Acvrl1_DTKPB_220926.3	379
ENSMUSG00000000530_Acvrl1_DTKPB_220927.4	175
ENSMUSG00000000530_Acvrl1_DTKPB_220928.5	340
ENSMUSG00000000530_Acvrl1_DTKPB_220929.6	162
ENSMUSG00000000530_Acvrl1_DTKPB_220930.7	38
ENSMUSG00000000530_Acvrl1_DTKPB_220931.8	352
ENSMUSG00000000530_Acvrl1_DTKPB_220932.9	378
ENSMUSG00000000530_Acvrl1_DTKPB_220933.10	198
ENSMUSG00000000532_Acvr1b_DTKPB_220904.1	348
ENSMUSG00000000532_Acvr1b_DTKPB_220905.2	117
ENSMUSG00000000532_Acvr1b_DTKPB_220906.3	300
ENSMUSG00000000532_Acvr1b_DTKPB_220907.4	451
ENSMUSG00000000532_Acvr1b_DTKPB_220908.5	648
ENSMUSG00000000532_Acvr1b_DTKPB_220909.6	330
ENSMUSG00000000532_Acvr1b_DTKPB_220910.7	206
ENSMUSG00000000532_Acvr1b_DTKPB_220911.8	279
ENSMUSG00000000532_Acvr1b_DTKPB_220912.9	317
ENSMUSG00000000532_Acvr1b_DTKPB_220913.10	293
ENSMUSG00000000560_Gabra2_DTKPB_112994.1	349
ENSMUSG00000000560_Gabra2_DTKPB_112995.2	157
ENSMUSG00000000560_Gabra2_DTKPB_112996.3	398
ENSMUSG00000000560_Gabra2_DTKPB_112997.4	220
ENSMUSG00000000560_Gabra2_DTKPB_112998.5	118
ENSMUSG00000000560_Gabra2_DTKPB_112999.6	336
ENSMUSG00000000560_Gabra2_DTKPB_113000.7	327
ENSMUSG00000000560_Gabra2_DTKPB_113001.8	389
ENSMUSG00000000560_Gabra2_DTKPB_113002.9	141
ENSMUSG00000000560_Gabra2_DTKPB_113003.10	407
ENSMUSG00000000562_Adora3_DTKPB_19234.1	552
ENSMUSG00000000562_Adora3_DTKPB_19235.2	396
ENSMUSG00000000562_Adora3_DTKPB_19236.3	392
ENSMUSG00000000562_Adora3_DTKPB_19237.4	498
ENSMUSG00000000562_Adora3_DTKPB_19238.5	260
ENSMUSG00000000562_Adora3_DTKPB_19239.6	410
ENSMUSG00000000562_Adora3_DTKPB_19240.7	361
ENSMUSG00000000562_Adora3_DTKPB_19241.8	227
ENSMUSG00000000562_Adora3_DTKPB_19242.9	176
ENSMUSG00000000594_Gm2a_DTKPB_60275.1	101
ENSMUSG00000000594_Gm2a_DTKPB_60276.2	507
ENSMUSG00000000594_Gm2a_DTKPB_60277.3	609
ENSMUSG00000000594_Gm2a_DTKPB_60278.4	240
ENSMUSG00000000594_Gm2a_DTKPB_60279.5	140
ENSMUSG00000000594_Gm2a_DTKPB_60280.6	177
ENSMUSG00000000594_Gm2a_DTKPB_60281.7	354
ENSMUSG00000000594_Gm2a_DTKPB_60282.8	304
ENSMUSG00000000594_Gm2a_DTKPB_60283.9	581
ENSMUSG00000000594_Gm2a_DTKPB_60284.10	425
ENSMUSG00000000628_Hk2_DTKPA_207065.4	4
ENSMUSG00000000766_Oprm1_DTKPB_48923.1	263
ENSMUSG00000000766_Oprm1_DTKPB_48924.2	354
ENSMUSG00000000766_Oprm1_DTKPB_48925.3	573
ENSMUSG00000000766_Oprm1_DTKPB_48926.4	191
ENSMUSG00000000766_Oprm1_DTKPB_48927.5	462
ENSMUSG00000000766_Oprm1_DTKPB_48928.6	458
ENSMUSG00000000766_Oprm1_DTKPB_48929.7	135
ENSMUSG00000000766_Oprm1_DTKPB_48930.8	405
ENSMUSG00000000766_Oprm1_DTKPB_48931.9	330
ENSMUSG00000000766_Oprm1_DTKPB_48932.10	265
ENSMUSG00000000881_Dlg3_SPA_40022.8	13
ENSMUSG00000000889_Dbh_DTKPB_40005.1	381
ENSMUSG00000000889_Dbh_DTKPB_40006.2	227
ENSMUSG00000000889_Dbh_DTKPB_40007.3	499
ENSMUSG00000000889_Dbh_DTKPB_40008.4	52
ENSMUSG00000000889_Dbh_DTKPB_40009.5	525
ENSMUSG00000000889_Dbh_DTKPB_40010.6	298
ENSMUSG00000000889_Dbh_DTKPB_40011.7	274
ENSMUSG00000000889_Dbh_DTKPB_40012.8	441
ENSMUSG00000000889_Dbh_DTKPB_40013.9	165
ENSMUSG00000000889_Dbh_DTKPB_40014.10	113
ENSMUSG00000001027_Scn4a_DTKPB_80582.1	228
ENSMUSG00000001027_Scn4a_DTKPB_80583.2	242
ENSMUSG00000001027_Scn4a_DTKPB_80584.3	350
ENSMUSG00000001027_Scn4a_DTKPB_80585.4	427
ENSMUSG00000001027_Scn4a_DTKPB_80586.5	434
ENSMUSG00000001027_Scn4a_DTKPB_80587.6	296
ENSMUSG00000001027_Scn4a_DTKPB_80588.7	337
ENSMUSG00000001027_Scn4a_DTKPB_80589.8	301
ENSMUSG00000001027_Scn4a_DTKPB_80590.9	69
ENSMUSG00000001027_Scn4a_DTKPB_80591.10	320
ENSMUSG00000001082_Mfsd10_MPB_29716.5	4
ENSMUSG00000001127_Araf_DTKPB_152634.1	565
ENSMUSG00000001127_Araf_DTKPB_152635.2	121
ENSMUSG00000001127_Araf_DTKPB_152636.3	417
ENSMUSG00000001127_Araf_DTKPB_152637.4	329
ENSMUSG00000001127_Araf_DTKPB_152638.5	389
ENSMUSG00000001127_Araf_DTKPB_152639.6	57
ENSMUSG00000001127_Araf_DTKPB_152640.7	162
ENSMUSG00000001127_Araf_DTKPB_152641.8	401
ENSMUSG00000001127_Araf_DTKPB_152642.9	384
ENSMUSG00000001127_Araf_DTKPB_152643.10	152
ENSMUSG00000001138_Cnnm3_MPB_67725.2	2
ENSMUSG00000001155_Ftcd_DTKPB_9617.2	178
ENSMUSG00000001155_Ftcd_DTKPB_9618.3	503
ENSMUSG00000001155_Ftcd_DTKPB_9619.4	644
ENSMUSG00000001155_Ftcd_DTKPB_9620.5	84
ENSMUSG00000001155_Ftcd_DTKPB_9621.6	388
ENSMUSG00000001155_Ftcd_DTKPB_9622.7	341
ENSMUSG00000001155_Ftcd_DTKPB_9623.8	515
ENSMUSG00000001155_Ftcd_DTKPB_9624.9	487
ENSMUSG00000001155_Ftcd_DTKPB_9625.10	312
ENSMUSG00000001211_Agpat3_DTKPA_226183.3	1
ENSMUSG00000001260_Gabrg1_DTKPA_201308.9	9
ENSMUSG00000001288_Rarg_DTKPA_133478.8	23
ENSMUSG00000001300_Efnb2_DTKPA_71009.4	5
ENSMUSG00000001323_Srr_DTKPB_130190.1	255
ENSMUSG00000001323_Srr_DTKPB_130191.2	215
ENSMUSG00000001323_Srr_DTKPB_130192.3	512
ENSMUSG00000001323_Srr_DTKPB_130193.4	101
ENSMUSG00000001323_Srr_DTKPB_130194.5	45
ENSMUSG00000001323_Srr_DTKPB_130195.6	158
ENSMUSG00000001323_Srr_DTKPB_130197.8	589
ENSMUSG00000001323_Srr_DTKPB_130198.9	594
ENSMUSG00000001323_Srr_DTKPB_130199.10	115
ENSMUSG00000001333_Sync_DTKPB_45695.1	136
ENSMUSG00000001333_Sync_DTKPB_45696.2	99
ENSMUSG00000001333_Sync_DTKPB_45697.3	389
ENSMUSG00000001333_Sync_DTKPB_45698.4	219
ENSMUSG00000001333_Sync_DTKPB_45699.5	419
ENSMUSG00000001333_Sync_DTKPB_45700.6	462
ENSMUSG00000001333_Sync_DTKPB_45701.7	102
ENSMUSG00000001333_Sync_DTKPB_45702.8	69
ENSMUSG00000001333_Sync_DTKPB_45703.9	365
ENSMUSG00000001333_Sync_DTKPB_45704.10	252
ENSMUSG00000001380_Hars_DTKPB_62821.1	59
ENSMUSG00000001380_Hars_DTKPB_62822.2	111
ENSMUSG00000001380_Hars_DTKPB_62823.3	3
ENSMUSG00000001380_Hars_DTKPB_62824.4	34
ENSMUSG00000001380_Hars_DTKPB_62825.5	36
ENSMUSG00000001380_Hars_DTKPB_62826.6	62
ENSMUSG00000001380_Hars_DTKPB_62827.7	69
ENSMUSG00000001380_Hars_DTKPB_62828.8	19
ENSMUSG00000001380_Hars_DTKPB_62829.9	6
ENSMUSG00000001380_Hars_DTKPB_62830.10	28
ENSMUSG00000001416_Cct3_DTKPB_158401.1	53
ENSMUSG00000001416_Cct3_DTKPB_158402.2	216
ENSMUSG00000001416_Cct3_DTKPB_158403.3	99
ENSMUSG00000001416_Cct3_DTKPB_158404.4	7
ENSMUSG00000001416_Cct3_DTKPB_158405.5	18
ENSMUSG00000001416_Cct3_DTKPB_158406.6	32
ENSMUSG00000001416_Cct3_DTKPB_158407.7	104
ENSMUSG00000001416_Cct3_DTKPB_158408.8	278
ENSMUSG00000001416_Cct3_DTKPB_158409.9	51
ENSMUSG00000001416_Cct3_DTKPB_158410.10	26
ENSMUSG00000001583_Tnk1_DTKPB_223854.1	395
ENSMUSG00000001583_Tnk1_DTKPB_223855.2	248
ENSMUSG00000001583_Tnk1_DTKPB_223856.3	168
ENSMUSG00000001583_Tnk1_DTKPB_223857.4	231
ENSMUSG00000001583_Tnk1_DTKPB_223858.5	258
ENSMUSG00000001583_Tnk1_DTKPB_223859.6	112
ENSMUSG00000001583_Tnk1_DTKPB_223860.7	431
ENSMUSG00000001583_Tnk1_DTKPB_223861.8	22
ENSMUSG00000001583_Tnk1_DTKPB_223862.9	183
ENSMUSG00000001583_Tnk1_DTKPB_223863.10	271
ENSMUSG00000001642_Akr1b3_DTKPB_43816.1	78
ENSMUSG00000001642_Akr1b3_DTKPB_43817.2	289
ENSMUSG00000001642_Akr1b3_DTKPB_43818.3	213
ENSMUSG00000001642_Akr1b3_DTKPB_43819.4	188
ENSMUSG00000001642_Akr1b3_DTKPB_43820.5	1510
ENSMUSG00000001642_Akr1b3_DTKPB_43821.6	125
ENSMUSG00000001642_Akr1b3_DTKPB_43822.7	740
ENSMUSG00000001642_Akr1b3_DTKPB_43823.8	1163
ENSMUSG00000001642_Akr1b3_DTKPB_43824.9	356
ENSMUSG00000001642_Akr1b3_DTKPB_43825.10	483
ENSMUSG00000001751_Naglu_DTKPB_21512.1	431
ENSMUSG00000001751_Naglu_DTKPB_21513.2	598
ENSMUSG00000001751_Naglu_DTKPB_21514.3	230
ENSMUSG00000001751_Naglu_DTKPB_21515.4	297
ENSMUSG00000001751_Naglu_DTKPB_21516.5	588
ENSMUSG00000001751_Naglu_DTKPB_21517.6	98
ENSMUSG00000001751_Naglu_DTKPB_21518.7	358
ENSMUSG00000001751_Naglu_DTKPB_21519.8	550
ENSMUSG00000001751_Naglu_DTKPB_21520.9	124
ENSMUSG00000001751_Naglu_DTKPB_21521.10	202
ENSMUSG00000001783_Rtcb_DTKPA_99666.4	7
ENSMUSG00000001783_Rtcb_DTKPA_99668.6	2
ENSMUSG00000001794_Capns1_DTKPB_15829.1	312
ENSMUSG00000001794_Capns1_DTKPB_15830.2	538
ENSMUSG00000001794_Capns1_DTKPB_15831.3	125
ENSMUSG00000001794_Capns1_DTKPB_15832.4	102
ENSMUSG00000001794_Capns1_DTKPB_15833.5	317
ENSMUSG00000001794_Capns1_DTKPB_15834.6	621
ENSMUSG00000001794_Capns1_DTKPB_15835.7	221
ENSMUSG00000001794_Capns1_DTKPB_15836.8	566
ENSMUSG00000001794_Capns1_DTKPB_15837.9	184
ENSMUSG00000001794_Capns1_DTKPB_15838.10	216
ENSMUSG00000001891_Ugp2_DTKPB_57517.1	283
ENSMUSG00000001891_Ugp2_DTKPB_57518.2	253
ENSMUSG00000001891_Ugp2_DTKPB_57519.3	120
ENSMUSG00000001891_Ugp2_DTKPB_57520.4	180
ENSMUSG00000001891_Ugp2_DTKPB_57521.5	210
ENSMUSG00000001891_Ugp2_DTKPB_57522.6	98
ENSMUSG00000001891_Ugp2_DTKPB_57523.7	40
ENSMUSG00000001891_Ugp2_DTKPB_57524.8	31
ENSMUSG00000001891_Ugp2_DTKPB_57525.9	41
ENSMUSG00000001891_Ugp2_DTKPB_57526.10	56
ENSMUSG00000001901_Kcnh6_DTKPB_139337.1	377
ENSMUSG00000001901_Kcnh6_DTKPB_139338.2	268
ENSMUSG00000001901_Kcnh6_DTKPB_139339.3	513
ENSMUSG00000001901_Kcnh6_DTKPB_139340.4	593
ENSMUSG00000001901_Kcnh6_DTKPB_139341.5	434
ENSMUSG00000001901_Kcnh6_DTKPB_139342.6	253
ENSMUSG00000001901_Kcnh6_DTKPB_139343.7	330
ENSMUSG00000001901_Kcnh6_DTKPB_139344.8	269
ENSMUSG00000001901_Kcnh6_DTKPB_139345.9	722
ENSMUSG00000001901_Kcnh6_DTKPB_139346.10	217
ENSMUSG00000001985_Grik3_DTKPA_147194.2	11
ENSMUSG00000001985_Grik3_DTKPA_147198.6	12
ENSMUSG00000001985_Grik3_DTKPA_147202.10	7
ENSMUSG00000001986_Gria3_DTKPB_147203.1	469
ENSMUSG00000001986_Gria3_DTKPB_147204.2	265
ENSMUSG00000001986_Gria3_DTKPB_147205.3	227
ENSMUSG00000001986_Gria3_DTKPB_147206.4	217
ENSMUSG00000001986_Gria3_DTKPB_147207.5	300
ENSMUSG00000001986_Gria3_DTKPB_147208.6	300
ENSMUSG00000001986_Gria3_DTKPB_147209.7	457
ENSMUSG00000001986_Gria3_DTKPB_147210.8	151
ENSMUSG00000001986_Gria3_DTKPB_147211.9	263
ENSMUSG00000001986_Gria3_DTKPB_147212.10	232
ENSMUSG00000001999_Blvra_DTKPB_62091.1	396
ENSMUSG00000001999_Blvra_DTKPB_62092.2	212
ENSMUSG00000001999_Blvra_DTKPB_62093.3	426
ENSMUSG00000001999_Blvra_DTKPB_62094.4	183
ENSMUSG00000001999_Blvra_DTKPB_62095.5	288
ENSMUSG00000001999_Blvra_DTKPB_62096.6	496
ENSMUSG00000001999_Blvra_DTKPB_62097.7	447
ENSMUSG00000001999_Blvra_DTKPB_62098.8	507
ENSMUSG00000001999_Blvra_DTKPB_62099.9	727
ENSMUSG00000002007_Srpk3_DTKPB_198910.1	653
ENSMUSG00000002007_Srpk3_DTKPB_198911.2	516
ENSMUSG00000002007_Srpk3_DTKPB_198912.3	413
ENSMUSG00000002007_Srpk3_DTKPB_198913.4	92
ENSMUSG00000002007_Srpk3_DTKPB_198914.5	509
ENSMUSG00000002007_Srpk3_DTKPB_198915.6	258
ENSMUSG00000002007_Srpk3_DTKPB_198916.7	362
ENSMUSG00000002007_Srpk3_DTKPB_198917.8	546
ENSMUSG00000002007_Srpk3_DTKPB_198918.9	4
ENSMUSG00000002007_Srpk3_DTKPB_198919.10	273
ENSMUSG00000002010_Idh3g_DTKPA_113621.10	5
ENSMUSG00000002012_Pnck_DTKPB_113602.1	149
ENSMUSG00000002012_Pnck_DTKPB_113603.2	144
ENSMUSG00000002012_Pnck_DTKPB_113604.3	274
ENSMUSG00000002012_Pnck_DTKPB_113605.4	428
ENSMUSG00000002012_Pnck_DTKPB_113606.5	204
ENSMUSG00000002012_Pnck_DTKPB_113607.6	193
ENSMUSG00000002012_Pnck_DTKPB_113608.7	363
ENSMUSG00000002012_Pnck_DTKPB_113609.8	349
ENSMUSG00000002012_Pnck_DTKPB_113610.9	519
ENSMUSG00000002012_Pnck_DTKPB_113611.10	141
ENSMUSG00000002033_Cd3g_DTKPA_102638.9	20
ENSMUSG00000002205_Vrk3_DTKPB_58163.1	833
ENSMUSG00000002205_Vrk3_DTKPB_58164.2	366
ENSMUSG00000002205_Vrk3_DTKPB_58165.3	597
ENSMUSG00000002205_Vrk3_DTKPB_58166.4	599
ENSMUSG00000002205_Vrk3_DTKPB_58167.5	319
ENSMUSG00000002205_Vrk3_DTKPB_58168.6	416
ENSMUSG00000002205_Vrk3_DTKPB_58169.7	304
ENSMUSG00000002205_Vrk3_DTKPB_58170.8	318
ENSMUSG00000002205_Vrk3_DTKPB_58171.9	270
ENSMUSG00000002205_Vrk3_DTKPB_58172.10	322
ENSMUSG00000002297_Dbf4_DTKPB_209636.1	506
ENSMUSG00000002297_Dbf4_DTKPB_209637.2	277
ENSMUSG00000002297_Dbf4_DTKPB_209638.3	169
ENSMUSG00000002297_Dbf4_DTKPB_209639.4	78
ENSMUSG00000002297_Dbf4_DTKPB_209640.5	190
ENSMUSG00000002297_Dbf4_DTKPB_209641.6	370
ENSMUSG00000002297_Dbf4_DTKPB_209642.7	354
ENSMUSG00000002297_Dbf4_DTKPB_209643.8	143
ENSMUSG00000002297_Dbf4_DTKPB_209644.9	136
ENSMUSG00000002297_Dbf4_DTKPB_209645.10	88
ENSMUSG00000002341_Ncan_DTKPA_10452.7	2
ENSMUSG00000002409_Dyrk1b_DTKPB_178224.1	453
ENSMUSG00000002409_Dyrk1b_DTKPB_178225.2	230
ENSMUSG00000002409_Dyrk1b_DTKPB_178226.3	470
ENSMUSG00000002409_Dyrk1b_DTKPB_178227.4	38
ENSMUSG00000002409_Dyrk1b_DTKPB_178228.5	432
ENSMUSG00000002409_Dyrk1b_DTKPB_178229.6	417
ENSMUSG00000002409_Dyrk1b_DTKPB_178230.7	549
ENSMUSG00000002409_Dyrk1b_DTKPB_178231.8	368
ENSMUSG00000002409_Dyrk1b_DTKPB_178232.9	258
ENSMUSG00000002409_Dyrk1b_DTKPB_178233.10	479
ENSMUSG00000002660_Clpp_DTKPA_214472.8	6
ENSMUSG00000002688_Prkd1_DTKPB_29492.1	224
ENSMUSG00000002688_Prkd1_DTKPB_29493.2	358
ENSMUSG00000002688_Prkd1_DTKPB_29494.3	315
ENSMUSG00000002688_Prkd1_DTKPB_29495.4	311
ENSMUSG00000002688_Prkd1_DTKPB_29496.5	312
ENSMUSG00000002688_Prkd1_DTKPB_29497.6	380
ENSMUSG00000002688_Prkd1_DTKPB_29498.7	654
ENSMUSG00000002688_Prkd1_DTKPB_29499.8	377
ENSMUSG00000002688_Prkd1_DTKPB_29500.9	320
ENSMUSG00000002688_Prkd1_DTKPB_29501.10	388
ENSMUSG00000002769_Gnmt_DTKPA_167078.7	1
ENSMUSG00000002831_Plin4_TMMA_209826.1	20
ENSMUSG00000002985_Apoe_DTKPA_203950.2	2
ENSMUSG00000002985_Apoe_DTKPA_203954.6	10
ENSMUSG00000002997_Prkar2b_DTKPA_60205.1	20
ENSMUSG00000003099_Ppp5c_DTKPB_78941.2	222
ENSMUSG00000003099_Ppp5c_DTKPB_78942.3	513
ENSMUSG00000003099_Ppp5c_DTKPB_78943.4	100
ENSMUSG00000003099_Ppp5c_DTKPB_78944.5	416
ENSMUSG00000003099_Ppp5c_DTKPB_78945.6	345
ENSMUSG00000003099_Ppp5c_DTKPB_78946.7	33
ENSMUSG00000003099_Ppp5c_DTKPB_78947.8	281
ENSMUSG00000003099_Ppp5c_DTKPB_78948.9	147
ENSMUSG00000003099_Ppp5c_DTKPB_78949.10	581
ENSMUSG00000003119_Cdk12_DTKPB_59935.1	66
ENSMUSG00000003119_Cdk12_DTKPB_59936.2	327
ENSMUSG00000003119_Cdk12_DTKPB_59937.3	142
ENSMUSG00000003119_Cdk12_DTKPB_59938.4	58
ENSMUSG00000003119_Cdk12_DTKPB_59939.5	146
ENSMUSG00000003119_Cdk12_DTKPB_59940.6	103
ENSMUSG00000003119_Cdk12_DTKPB_59941.7	103
ENSMUSG00000003119_Cdk12_DTKPB_59942.8	93
ENSMUSG00000003119_Cdk12_DTKPB_59943.9	83
ENSMUSG00000003119_Cdk12_DTKPB_59944.10	267
ENSMUSG00000003228_Grk5_DTKPB_186299.1	9
ENSMUSG00000003228_Grk5_DTKPB_186300.2	232
ENSMUSG00000003228_Grk5_DTKPB_186301.3	338
ENSMUSG00000003228_Grk5_DTKPB_186302.4	249
ENSMUSG00000003228_Grk5_DTKPB_186303.5	393
ENSMUSG00000003228_Grk5_DTKPB_186304.6	135
ENSMUSG00000003228_Grk5_DTKPB_186305.7	153
ENSMUSG00000003228_Grk5_DTKPB_186306.8	233
ENSMUSG00000003228_Grk5_DTKPB_186307.9	71
ENSMUSG00000003228_Grk5_DTKPB_186308.10	377
ENSMUSG00000003273_Car11_DTKPB_159933.1	203
ENSMUSG00000003273_Car11_DTKPB_159934.2	256
ENSMUSG00000003273_Car11_DTKPB_159935.3	33
ENSMUSG00000003273_Car11_DTKPB_159936.4	505
ENSMUSG00000003273_Car11_DTKPB_159937.5	175
ENSMUSG00000003273_Car11_DTKPB_159938.6	408
ENSMUSG00000003273_Car11_DTKPB_159939.7	16
ENSMUSG00000003273_Car11_DTKPB_159940.8	267
ENSMUSG00000003273_Car11_DTKPB_159941.9	345
ENSMUSG00000003273_Car11_DTKPB_159942.10	154
ENSMUSG00000003283_Hck_DTKPA_118583.5	23
ENSMUSG00000003283_Hck_DTKPA_118587.9	2
ENSMUSG00000003352_Cacnb3_DTKPA_82104.1	26
ENSMUSG00000003352_Cacnb3_DTKPA_82111.8	14
ENSMUSG00000003518_Dusp3_DTKPB_112311.1	371
ENSMUSG00000003518_Dusp3_DTKPB_112312.2	125
ENSMUSG00000003518_Dusp3_DTKPB_112313.3	331
ENSMUSG00000003518_Dusp3_DTKPB_112314.4	189
ENSMUSG00000003518_Dusp3_DTKPB_112315.5	293
ENSMUSG00000003518_Dusp3_DTKPB_112316.6	488
ENSMUSG00000003518_Dusp3_DTKPB_112317.7	215
ENSMUSG00000003518_Dusp3_DTKPB_112318.8	171
ENSMUSG00000003518_Dusp3_DTKPB_112319.9	338
ENSMUSG00000003518_Dusp3_DTKPB_112320.10	203
ENSMUSG00000003526_Prodh_DTKPB_28018.1	518
ENSMUSG00000003526_Prodh_DTKPB_28019.2	110
ENSMUSG00000003526_Prodh_DTKPB_28020.3	372
ENSMUSG00000003526_Prodh_DTKPB_28021.4	492
ENSMUSG00000003526_Prodh_DTKPB_28022.5	36
ENSMUSG00000003526_Prodh_DTKPB_28023.6	400
ENSMUSG00000003526_Prodh_DTKPB_28024.7	187
ENSMUSG00000003526_Prodh_DTKPB_28025.8	220
ENSMUSG00000003526_Prodh_DTKPB_28026.9	357
ENSMUSG00000003526_Prodh_DTKPB_28027.10	513
ENSMUSG00000003617_Cp_DTKPB_3954.1	303
ENSMUSG00000003617_Cp_DTKPB_3955.2	400
ENSMUSG00000003617_Cp_DTKPB_3956.3	505
ENSMUSG00000003617_Cp_DTKPB_3957.4	424
ENSMUSG00000003617_Cp_DTKPB_3958.5	259
ENSMUSG00000003617_Cp_DTKPB_3959.6	325
ENSMUSG00000003617_Cp_DTKPB_3960.7	141
ENSMUSG00000003617_Cp_DTKPB_3961.8	879
ENSMUSG00000003617_Cp_DTKPB_3962.9	119
ENSMUSG00000003617_Cp_DTKPB_3963.10	323
ENSMUSG00000003623_Crot_DTKPB_206564.1	571
ENSMUSG00000003623_Crot_DTKPB_206565.2	247
ENSMUSG00000003623_Crot_DTKPB_206566.3	410
ENSMUSG00000003623_Crot_DTKPB_206567.4	121
ENSMUSG00000003623_Crot_DTKPB_206568.5	393
ENSMUSG00000003623_Crot_DTKPB_206569.6	705
ENSMUSG00000003623_Crot_DTKPB_206570.7	267
ENSMUSG00000003623_Crot_DTKPB_206571.8	225
ENSMUSG00000003623_Crot_DTKPB_206572.9	471
ENSMUSG00000003623_Crot_DTKPB_206573.10	487
ENSMUSG00000003746_Man1a_DTKPB_195474.1	505
ENSMUSG00000003746_Man1a_DTKPB_195475.2	78
ENSMUSG00000003746_Man1a_DTKPB_195476.3	723
ENSMUSG00000003746_Man1a_DTKPB_195477.4	302
ENSMUSG00000003746_Man1a_DTKPB_195478.5	446
ENSMUSG00000003746_Man1a_DTKPB_195479.6	328
ENSMUSG00000003746_Man1a_DTKPB_195480.7	391
ENSMUSG00000003746_Man1a_DTKPB_195481.8	112
ENSMUSG00000003746_Man1a_DTKPB_195482.9	233
ENSMUSG00000003746_Man1a_DTKPB_195483.10	474
ENSMUSG00000003752_Itpkc_DTKPA_111011.2	2
ENSMUSG00000003752_Itpkc_DTKPA_111018.9	65
ENSMUSG00000003752_Itpkc_DTKPA_111019.10	5
ENSMUSG00000003762_Adck4_DTKPB_136328.1	269
ENSMUSG00000003762_Adck4_DTKPB_136329.2	277
ENSMUSG00000003762_Adck4_DTKPB_136330.3	361
ENSMUSG00000003762_Adck4_DTKPB_136331.4	204
ENSMUSG00000003762_Adck4_DTKPB_136332.5	251
ENSMUSG00000003762_Adck4_DTKPB_136333.6	431
ENSMUSG00000003762_Adck4_DTKPB_136334.7	201
ENSMUSG00000003762_Adck4_DTKPB_136335.8	410
ENSMUSG00000003762_Adck4_DTKPB_136336.9	136
ENSMUSG00000003762_Adck4_DTKPB_136337.10	170
ENSMUSG00000003808_Farsa_DTKPB_59818.1	121
ENSMUSG00000003808_Farsa_DTKPB_59819.2	520
ENSMUSG00000003808_Farsa_DTKPB_59820.3	84
ENSMUSG00000003808_Farsa_DTKPB_59821.4	27
ENSMUSG00000003808_Farsa_DTKPB_59823.6	12
ENSMUSG00000003808_Farsa_DTKPB_59825.8	209
ENSMUSG00000003808_Farsa_DTKPB_59826.9	32
ENSMUSG00000003808_Farsa_DTKPB_59827.10	66
ENSMUSG00000003810_Mast2_DTKPA_144781.5	13
ENSMUSG00000003814_Calr_DTKPB_144767.1	551
ENSMUSG00000003814_Calr_DTKPB_144768.2	328
ENSMUSG00000003814_Calr_DTKPB_144769.3	320
ENSMUSG00000003814_Calr_DTKPB_144770.4	275
ENSMUSG00000003814_Calr_DTKPB_144771.5	679
ENSMUSG00000003814_Calr_DTKPB_144772.6	674
ENSMUSG00000003814_Calr_DTKPB_144773.7	474
ENSMUSG00000003814_Calr_DTKPB_144774.8	931
ENSMUSG00000003814_Calr_DTKPB_144775.9	483
ENSMUSG00000003814_Calr_DTKPB_144776.10	48
ENSMUSG00000003863_Ppfia3_DTKPA_118443.5	32
ENSMUSG00000004056_Akt2_DTKPB_189276.1	286
ENSMUSG00000004056_Akt2_DTKPB_189277.2	237
ENSMUSG00000004056_Akt2_DTKPB_189278.3	181
ENSMUSG00000004056_Akt2_DTKPB_189279.4	479
ENSMUSG00000004056_Akt2_DTKPB_189280.5	379
ENSMUSG00000004056_Akt2_DTKPB_189281.6	376
ENSMUSG00000004056_Akt2_DTKPB_189282.7	123
ENSMUSG00000004056_Akt2_DTKPB_189283.8	206
ENSMUSG00000004056_Akt2_DTKPB_189284.9	612
ENSMUSG00000004056_Akt2_DTKPB_189285.10	165
ENSMUSG00000004207_Psap_DTKPB_43223.1	162
ENSMUSG00000004207_Psap_DTKPB_43224.2	266
ENSMUSG00000004207_Psap_DTKPB_43225.3	102
ENSMUSG00000004207_Psap_DTKPB_43226.4	113
ENSMUSG00000004207_Psap_DTKPB_43227.5	323
ENSMUSG00000004207_Psap_DTKPB_43228.6	290
ENSMUSG00000004207_Psap_DTKPB_43229.7	94
ENSMUSG00000004207_Psap_DTKPB_43230.8	161
ENSMUSG00000004207_Psap_DTKPB_43231.9	48
ENSMUSG00000004207_Psap_DTKPB_43232.10	186
ENSMUSG00000004221_Ikbkg_DTKPA_212106.1	15
ENSMUSG00000004263_Atn1_GEB_102564.5	141
ENSMUSG00000004341_Gpx6_DTKPA_223257.9	3
ENSMUSG00000004344_Gpx5_DTKPB_223259.1	174
ENSMUSG00000004344_Gpx5_DTKPB_223261.3	289
ENSMUSG00000004344_Gpx5_DTKPB_223262.4	379
ENSMUSG00000004344_Gpx5_DTKPB_223263.5	372
ENSMUSG00000004344_Gpx5_DTKPB_223264.6	352
ENSMUSG00000004344_Gpx5_DTKPB_223265.7	459
ENSMUSG00000004344_Gpx5_DTKPB_223266.8	138
ENSMUSG00000004344_Gpx5_DTKPB_223267.9	427
ENSMUSG00000004344_Gpx5_DTKPB_223268.10	258
ENSMUSG00000004591_Pkn2_DTKPA_45227.3	18
ENSMUSG00000004815_Dgkq_DTKPB_20934.1	162
ENSMUSG00000004815_Dgkq_DTKPB_20935.2	834
ENSMUSG00000004815_Dgkq_DTKPB_20936.3	60
ENSMUSG00000004815_Dgkq_DTKPB_20937.4	275
ENSMUSG00000004815_Dgkq_DTKPB_20938.5	319
ENSMUSG00000004815_Dgkq_DTKPB_20939.6	424
ENSMUSG00000004815_Dgkq_DTKPB_20940.7	199
ENSMUSG00000004815_Dgkq_DTKPB_20941.8	466
ENSMUSG00000004815_Dgkq_DTKPB_20942.9	428
ENSMUSG00000004815_Dgkq_DTKPB_20943.10	428
ENSMUSG00000004902_Slc25a18_DTKPB_175633.1	121
ENSMUSG00000004902_Slc25a18_DTKPB_175634.2	343
ENSMUSG00000004902_Slc25a18_DTKPB_175635.3	334
ENSMUSG00000004902_Slc25a18_DTKPB_175636.4	224
ENSMUSG00000004902_Slc25a18_DTKPB_175637.5	513
ENSMUSG00000004902_Slc25a18_DTKPB_175638.6	134
ENSMUSG00000004902_Slc25a18_DTKPB_175639.7	120
ENSMUSG00000004902_Slc25a18_DTKPB_175640.8	318
ENSMUSG00000004902_Slc25a18_DTKPB_175641.9	253
ENSMUSG00000004902_Slc25a18_DTKPB_175642.10	155
ENSMUSG00000004933_Matk_DTKPB_201170.1	213
ENSMUSG00000004933_Matk_DTKPB_201171.2	382
ENSMUSG00000004933_Matk_DTKPB_201172.3	256
ENSMUSG00000004933_Matk_DTKPB_201173.4	526
ENSMUSG00000004933_Matk_DTKPB_201174.5	727
ENSMUSG00000004933_Matk_DTKPB_201175.6	157
ENSMUSG00000004933_Matk_DTKPB_201176.7	404
ENSMUSG00000004933_Matk_DTKPB_201177.8	347
ENSMUSG00000004933_Matk_DTKPB_201178.9	724
ENSMUSG00000004933_Matk_DTKPB_201179.10	497
ENSMUSG00000005034_Prkacb_DTKPB_222988.1	236
ENSMUSG00000005034_Prkacb_DTKPB_222989.2	534
ENSMUSG00000005034_Prkacb_DTKPB_222991.4	194
ENSMUSG00000005034_Prkacb_DTKPB_222992.5	376
ENSMUSG00000005034_Prkacb_DTKPB_222993.6	307
ENSMUSG00000005034_Prkacb_DTKPB_222994.7	298
ENSMUSG00000005034_Prkacb_DTKPB_222995.8	384
ENSMUSG00000005034_Prkacb_DTKPB_222996.9	184
ENSMUSG00000005034_Prkacb_DTKPB_222997.10	166
ENSMUSG00000005232_G6pc2_DTKPB_225140.1	382
ENSMUSG00000005232_G6pc2_DTKPB_225141.2	683
ENSMUSG00000005232_G6pc2_DTKPB_225142.3	304
ENSMUSG00000005232_G6pc2_DTKPB_225143.4	55
ENSMUSG00000005232_G6pc2_DTKPB_225144.5	194
ENSMUSG00000005232_G6pc2_DTKPB_225145.6	148
ENSMUSG00000005232_G6pc2_DTKPB_225146.7	15
ENSMUSG00000005232_G6pc2_DTKPB_225147.8	224
ENSMUSG00000005232_G6pc2_DTKPB_225148.9	436
ENSMUSG00000005232_G6pc2_DTKPB_225149.10	178
ENSMUSG00000005320_Fgfr4_DTKPB_189036.1	479
ENSMUSG00000005320_Fgfr4_DTKPB_189037.2	669
ENSMUSG00000005320_Fgfr4_DTKPB_189038.3	174
ENSMUSG00000005320_Fgfr4_DTKPB_189039.4	404
ENSMUSG00000005320_Fgfr4_DTKPB_189040.5	143
ENSMUSG00000005320_Fgfr4_DTKPB_189041.6	150
ENSMUSG00000005320_Fgfr4_DTKPB_189042.7	100
ENSMUSG00000005320_Fgfr4_DTKPB_189043.8	268
ENSMUSG00000005320_Fgfr4_DTKPB_189044.9	312
ENSMUSG00000005320_Fgfr4_DTKPB_189045.10	375
ENSMUSG00000005339_Fcer1a_DTKPA_104217.8	36
ENSMUSG00000005465_Il27ra_MPB_8938.3	16
ENSMUSG00000005469_Prkaca_DTKPB_8916.1	191
ENSMUSG00000005469_Prkaca_DTKPB_8917.2	149
ENSMUSG00000005469_Prkaca_DTKPB_8918.3	461
ENSMUSG00000005469_Prkaca_DTKPB_8919.4	362
ENSMUSG00000005469_Prkaca_DTKPB_8920.5	314
ENSMUSG00000005469_Prkaca_DTKPB_8921.6	311
ENSMUSG00000005469_Prkaca_DTKPB_8922.7	253
ENSMUSG00000005469_Prkaca_DTKPB_8923.8	223
ENSMUSG00000005469_Prkaca_DTKPB_8924.9	56
ENSMUSG00000005469_Prkaca_DTKPB_8925.10	251
ENSMUSG00000005470_Asf1b_GEB_93063.7	6
ENSMUSG00000005510_Ndufs3_DTKPB_132662.2	107
ENSMUSG00000005510_Ndufs3_DTKPB_132663.3	77
ENSMUSG00000005510_Ndufs3_DTKPB_132664.4	5
ENSMUSG00000005510_Ndufs3_DTKPB_132665.5	48
ENSMUSG00000005510_Ndufs3_DTKPB_132666.6	42
ENSMUSG00000005510_Ndufs3_DTKPB_132667.7	174
ENSMUSG00000005510_Ndufs3_DTKPB_132668.8	54
ENSMUSG00000005510_Ndufs3_DTKPB_132669.9	124
ENSMUSG00000005510_Ndufs3_DTKPB_132670.10	174
ENSMUSG00000005553_Atp4a_DTKPB_15254.1	4
ENSMUSG00000005553_Atp4a_DTKPB_15255.2	333
ENSMUSG00000005553_Atp4a_DTKPB_15256.3	492
ENSMUSG00000005553_Atp4a_DTKPB_15257.4	164
ENSMUSG00000005553_Atp4a_DTKPB_15258.5	271
ENSMUSG00000005553_Atp4a_DTKPB_15259.6	302
ENSMUSG00000005553_Atp4a_DTKPB_15260.7	248
ENSMUSG00000005553_Atp4a_DTKPB_15261.8	208
ENSMUSG00000005553_Atp4a_DTKPB_15262.9	418
ENSMUSG00000005553_Atp4a_DTKPB_15263.10	140
ENSMUSG00000005672_Kit_DTKPB_62211.1	372
ENSMUSG00000005672_Kit_DTKPB_62212.2	171
ENSMUSG00000005672_Kit_DTKPB_62213.3	431
ENSMUSG00000005672_Kit_DTKPB_62214.4	542
ENSMUSG00000005672_Kit_DTKPB_62215.5	61
ENSMUSG00000005672_Kit_DTKPB_62216.6	80
ENSMUSG00000005672_Kit_DTKPB_62217.7	107
ENSMUSG00000005672_Kit_DTKPB_62218.8	328
ENSMUSG00000005672_Kit_DTKPB_62219.9	233
ENSMUSG00000005672_Kit_DTKPB_62220.10	315
ENSMUSG00000005677_Nr1i3_DTKPB_62191.1	390
ENSMUSG00000005677_Nr1i3_DTKPB_62192.2	242
ENSMUSG00000005677_Nr1i3_DTKPB_62193.3	358
ENSMUSG00000005677_Nr1i3_DTKPB_62194.4	619
ENSMUSG00000005677_Nr1i3_DTKPB_62195.5	299
ENSMUSG00000005677_Nr1i3_DTKPB_62196.6	380
ENSMUSG00000005677_Nr1i3_DTKPB_62197.7	94
ENSMUSG00000005677_Nr1i3_DTKPB_62198.8	321
ENSMUSG00000005677_Nr1i3_DTKPB_62199.9	467
ENSMUSG00000005677_Nr1i3_DTKPB_62200.10	223
ENSMUSG00000005681_Apoa2_SPA_155255.5	66
ENSMUSG00000005716_Pvalb_DTKPB_220086.1	176
ENSMUSG00000005716_Pvalb_DTKPB_220087.2	189
ENSMUSG00000005716_Pvalb_DTKPB_220088.3	244
ENSMUSG00000005716_Pvalb_DTKPB_220089.4	126
ENSMUSG00000005716_Pvalb_DTKPB_220090.5	229
ENSMUSG00000005716_Pvalb_DTKPB_220091.6	191
ENSMUSG00000005716_Pvalb_DTKPB_220092.7	205
ENSMUSG00000005716_Pvalb_DTKPB_220093.8	234
ENSMUSG00000005716_Pvalb_DTKPB_220094.9	55
ENSMUSG00000005716_Pvalb_DTKPB_220095.10	221
ENSMUSG00000005763_Cd247_DTKPB_26366.1	120
ENSMUSG00000005763_Cd247_DTKPB_26367.2	500
ENSMUSG00000005763_Cd247_DTKPB_26368.3	181
ENSMUSG00000005763_Cd247_DTKPB_26369.4	286
ENSMUSG00000005763_Cd247_DTKPB_26370.5	372
ENSMUSG00000005763_Cd247_DTKPB_26371.6	225
ENSMUSG00000005763_Cd247_DTKPB_26373.8	99
ENSMUSG00000005763_Cd247_DTKPB_26374.9	263
ENSMUSG00000005763_Cd247_DTKPB_26375.10	312
ENSMUSG00000005899_Smpd4_DTKPA_129786.7	6
ENSMUSG00000005949_Ctns_DTKPB_101562.1	241
ENSMUSG00000005949_Ctns_DTKPB_101563.2	245
ENSMUSG00000005949_Ctns_DTKPB_101564.3	117
ENSMUSG00000005949_Ctns_DTKPB_101565.4	90
ENSMUSG00000005949_Ctns_DTKPB_101566.5	338
ENSMUSG00000005949_Ctns_DTKPB_101567.6	490
ENSMUSG00000005949_Ctns_DTKPB_101568.7	111
ENSMUSG00000005949_Ctns_DTKPB_101569.8	386
ENSMUSG00000005949_Ctns_DTKPB_101570.9	258
ENSMUSG00000005949_Ctns_DTKPB_101571.10	180
ENSMUSG00000005952_Trpv1_DTKPB_102580.1	327
ENSMUSG00000005952_Trpv1_DTKPB_102581.2	497
ENSMUSG00000005952_Trpv1_DTKPB_102582.3	233
ENSMUSG00000005952_Trpv1_DTKPB_102583.4	182
ENSMUSG00000005952_Trpv1_DTKPB_102584.5	275
ENSMUSG00000005952_Trpv1_DTKPB_102585.6	233
ENSMUSG00000005952_Trpv1_DTKPB_102586.7	425
ENSMUSG00000005952_Trpv1_DTKPB_102587.8	216
ENSMUSG00000005952_Trpv1_DTKPB_102589.10	614
ENSMUSG00000005958_Ephb3_DTKPA_17415.1	39
ENSMUSG00000005958_Ephb3_DTKPA_17417.3	1
ENSMUSG00000005980_Dnase1_DTKPA_203754.6	13
ENSMUSG00000006058_Snf8_DTKPB_53830.1	15
ENSMUSG00000006058_Snf8_DTKPB_53831.2	336
ENSMUSG00000006058_Snf8_DTKPB_53832.3	38
ENSMUSG00000006058_Snf8_DTKPB_53833.4	48
ENSMUSG00000006058_Snf8_DTKPB_53834.5	8
ENSMUSG00000006058_Snf8_DTKPB_53835.6	57
ENSMUSG00000006058_Snf8_DTKPB_53836.7	133
ENSMUSG00000006058_Snf8_DTKPB_53837.8	336
ENSMUSG00000006058_Snf8_DTKPB_53838.9	23
ENSMUSG00000006058_Snf8_DTKPB_53839.10	126
ENSMUSG00000006127_Inpp5k_DTKPB_26646.1	186
ENSMUSG00000006127_Inpp5k_DTKPB_26647.2	146
ENSMUSG00000006127_Inpp5k_DTKPB_26648.3	184
ENSMUSG00000006127_Inpp5k_DTKPB_26649.4	102
ENSMUSG00000006127_Inpp5k_DTKPB_26650.5	274
ENSMUSG00000006127_Inpp5k_DTKPB_26651.6	127
ENSMUSG00000006127_Inpp5k_DTKPB_26652.7	73
ENSMUSG00000006127_Inpp5k_DTKPB_26653.8	171
ENSMUSG00000006127_Inpp5k_DTKPB_26654.9	280
ENSMUSG00000006127_Inpp5k_DTKPB_26655.10	127
ENSMUSG00000006216_Clcnkb_DTKPB_191196.1	62
ENSMUSG00000006216_Clcnkb_DTKPB_191197.2	309
ENSMUSG00000006216_Clcnkb_DTKPB_191198.3	315
ENSMUSG00000006216_Clcnkb_DTKPB_191199.4	299
ENSMUSG00000006216_Clcnkb_DTKPB_191200.5	117
ENSMUSG00000006216_Clcnkb_DTKPB_191201.6	516
ENSMUSG00000006216_Clcnkb_DTKPB_191202.7	488
ENSMUSG00000006216_Clcnkb_DTKPB_191203.8	702
ENSMUSG00000006216_Clcnkb_DTKPB_191204.9	251
ENSMUSG00000006216_Clcnkb_DTKPB_191205.10	207
ENSMUSG00000006235_Epor_DTKPB_90843.1	236
ENSMUSG00000006235_Epor_DTKPB_90844.2	208
ENSMUSG00000006235_Epor_DTKPB_90845.3	289
ENSMUSG00000006235_Epor_DTKPB_90846.4	145
ENSMUSG00000006235_Epor_DTKPB_90847.5	150
ENSMUSG00000006235_Epor_DTKPB_90848.6	328
ENSMUSG00000006235_Epor_DTKPB_90849.7	151
ENSMUSG00000006235_Epor_DTKPB_90850.8	352
ENSMUSG00000006235_Epor_DTKPB_90851.9	640
ENSMUSG00000006235_Epor_DTKPB_90852.10	394
ENSMUSG00000006273_Atp6v1b2_DTKPA_208870.10	16
ENSMUSG00000006304_Arpc2_DTKPB_186839.1	250
ENSMUSG00000006304_Arpc2_DTKPB_186840.2	197
ENSMUSG00000006304_Arpc2_DTKPB_186841.3	215
ENSMUSG00000006304_Arpc2_DTKPB_186842.4	175
ENSMUSG00000006304_Arpc2_DTKPB_186843.5	163
ENSMUSG00000006304_Arpc2_DTKPB_186844.6	196
ENSMUSG00000006304_Arpc2_DTKPB_186845.7	96
ENSMUSG00000006304_Arpc2_DTKPB_186846.8	168
ENSMUSG00000006304_Arpc2_DTKPB_186847.9	126
ENSMUSG00000006304_Arpc2_DTKPB_186848.10	296
ENSMUSG00000006445_Epha2_DTKPB_67147.1	478
ENSMUSG00000006445_Epha2_DTKPB_67148.2	603
ENSMUSG00000006445_Epha2_DTKPB_67149.3	123
ENSMUSG00000006445_Epha2_DTKPB_67150.4	515
ENSMUSG00000006445_Epha2_DTKPB_67151.5	363
ENSMUSG00000006445_Epha2_DTKPB_67152.6	411
ENSMUSG00000006445_Epha2_DTKPB_67153.7	505
ENSMUSG00000006445_Epha2_DTKPB_67154.8	238
ENSMUSG00000006445_Epha2_DTKPB_67155.9	183
ENSMUSG00000006445_Epha2_DTKPB_67156.10	351
ENSMUSG00000006494_Pdk1_DTKPA_85362.2	10
ENSMUSG00000006538_Ihh_SPB_162838.4	21
ENSMUSG00000006641_Slc5a6_DTKPA_147736.4	17
ENSMUSG00000006675_P4htm_DTKPB_121664.1	260
ENSMUSG00000006675_P4htm_DTKPB_121665.2	428
ENSMUSG00000006675_P4htm_DTKPB_121666.3	433
ENSMUSG00000006675_P4htm_DTKPB_121667.4	496
ENSMUSG00000006675_P4htm_DTKPB_121668.5	696
ENSMUSG00000006675_P4htm_DTKPB_121669.6	372
ENSMUSG00000006675_P4htm_DTKPB_121670.7	322
ENSMUSG00000006675_P4htm_DTKPB_121671.8	174
ENSMUSG00000006675_P4htm_DTKPB_121672.9	362
ENSMUSG00000006675_P4htm_DTKPB_121673.10	343
ENSMUSG00000006717_Acot13_DTKPA_192308.4	21
ENSMUSG00000006728_Cdk4_DTKPA_48537.5	3
ENSMUSG00000006740_Kif5b_DTKPA_217225.10	12
ENSMUSG00000007030_Vwa7_DTKPB_99379.1	124
ENSMUSG00000007030_Vwa7_DTKPB_99380.2	176
ENSMUSG00000007030_Vwa7_DTKPB_99381.3	414
ENSMUSG00000007030_Vwa7_DTKPB_99382.4	384
ENSMUSG00000007030_Vwa7_DTKPB_99383.5	399
ENSMUSG00000007030_Vwa7_DTKPB_99384.6	150
ENSMUSG00000007030_Vwa7_DTKPB_99385.7	233
ENSMUSG00000007030_Vwa7_DTKPB_99386.8	151
ENSMUSG00000007030_Vwa7_DTKPB_99387.9	348
ENSMUSG00000007030_Vwa7_DTKPB_99388.10	159
ENSMUSG00000007038_Neu1_DTKPB_99319.1	288
ENSMUSG00000007038_Neu1_DTKPB_99320.2	185
ENSMUSG00000007038_Neu1_DTKPB_99321.3	196
ENSMUSG00000007038_Neu1_DTKPB_99322.4	234
ENSMUSG00000007038_Neu1_DTKPB_99323.5	553
ENSMUSG00000007038_Neu1_DTKPB_99324.6	249
ENSMUSG00000007038_Neu1_DTKPB_99325.7	552
ENSMUSG00000007038_Neu1_DTKPB_99326.8	295
ENSMUSG00000007038_Neu1_DTKPB_99327.9	298
ENSMUSG00000007038_Neu1_DTKPB_99328.10	133
ENSMUSG00000007050_Lsm2_DTKPB_40085.1	6
ENSMUSG00000007050_Lsm2_DTKPB_40086.2	14
ENSMUSG00000007050_Lsm2_DTKPB_40087.3	123
ENSMUSG00000007050_Lsm2_DTKPB_40088.4	405
ENSMUSG00000007050_Lsm2_DTKPB_40089.5	8
ENSMUSG00000007050_Lsm2_DTKPB_40092.8	82
ENSMUSG00000007050_Lsm2_DTKPB_40094.10	214
ENSMUSG00000007411_Mark3_DTKPB_9476.1	544
ENSMUSG00000007411_Mark3_DTKPB_9477.2	320
ENSMUSG00000007411_Mark3_DTKPB_9478.3	207
ENSMUSG00000007411_Mark3_DTKPB_9479.4	232
ENSMUSG00000007411_Mark3_DTKPB_9480.5	272
ENSMUSG00000007411_Mark3_DTKPB_9481.6	487
ENSMUSG00000007411_Mark3_DTKPB_9482.7	424
ENSMUSG00000007411_Mark3_DTKPB_9483.8	243
ENSMUSG00000007411_Mark3_DTKPB_9484.9	410
ENSMUSG00000007411_Mark3_DTKPB_9485.10	180
ENSMUSG00000007564_Ppp2r1a_DTKPA_31669.8	33
ENSMUSG00000007591_Tssk4_DTKPB_217466.1	566
ENSMUSG00000007591_Tssk4_DTKPB_217467.2	351
ENSMUSG00000007591_Tssk4_DTKPB_217468.3	282
ENSMUSG00000007591_Tssk4_DTKPB_217469.4	279
ENSMUSG00000007591_Tssk4_DTKPB_217470.5	386
ENSMUSG00000007591_Tssk4_DTKPB_217471.6	493
ENSMUSG00000007591_Tssk4_DTKPB_217472.7	383
ENSMUSG00000007591_Tssk4_DTKPB_217473.8	500
ENSMUSG00000007591_Tssk4_DTKPB_217474.9	642
ENSMUSG00000007591_Tssk4_DTKPB_217475.10	142
ENSMUSG00000007653_Gabrb2_DTKPA_136387.10	17
ENSMUSG00000007837_Prrg2_MPB_157623.3	3
ENSMUSG00000008153_Clstn3_MPB_45540.6	10
ENSMUSG00000008305_Tle1_ACOCB_211474.10	3
ENSMUSG00000008590_Htr3b_MPB_200958.9	27
ENSMUSG00000009185_Ccl8_SPA_115809.7	1
ENSMUSG00000009292_Trpm2_DTKPA_129863.4	6
ENSMUSG00000009376_Met_DTKPB_60075.1	601
ENSMUSG00000009376_Met_DTKPB_60076.2	180
ENSMUSG00000009376_Met_DTKPB_60077.3	342
ENSMUSG00000009376_Met_DTKPB_60078.4	709
ENSMUSG00000009376_Met_DTKPB_60079.5	447
ENSMUSG00000009376_Met_DTKPB_60080.6	176
ENSMUSG00000009376_Met_DTKPB_60081.7	344
ENSMUSG00000009376_Met_DTKPB_60082.8	399
ENSMUSG00000009376_Met_DTKPB_60083.9	266
ENSMUSG00000009376_Met_DTKPB_60084.10	218
ENSMUSG00000009545_Kcnq1_DTKPB_18642.1	274
ENSMUSG00000009545_Kcnq1_DTKPB_18643.2	157
ENSMUSG00000009545_Kcnq1_DTKPB_18644.3	433
ENSMUSG00000009545_Kcnq1_DTKPB_18645.4	360
ENSMUSG00000009545_Kcnq1_DTKPB_18646.5	68
ENSMUSG00000009545_Kcnq1_DTKPB_18647.6	763
ENSMUSG00000009545_Kcnq1_DTKPB_18648.7	166
ENSMUSG00000009545_Kcnq1_DTKPB_18649.8	247
ENSMUSG00000009545_Kcnq1_DTKPB_18650.9	393
ENSMUSG00000009545_Kcnq1_DTKPB_18651.10	372
ENSMUSG00000009555_Cdk9_DTKPB_161281.1	10
ENSMUSG00000009555_Cdk9_DTKPB_161283.3	18
ENSMUSG00000009555_Cdk9_DTKPB_161284.4	36
ENSMUSG00000009555_Cdk9_DTKPB_161285.5	16
ENSMUSG00000009555_Cdk9_DTKPB_161286.6	11
ENSMUSG00000009555_Cdk9_DTKPB_161287.7	4
ENSMUSG00000009555_Cdk9_DTKPB_161288.8	16
ENSMUSG00000009555_Cdk9_DTKPB_161289.9	6
ENSMUSG00000009555_Cdk9_DTKPB_161290.10	17
ENSMUSG00000009647_Mcu_TMMA_200884.5	18
ENSMUSG00000009681_Bcr_DTKPB_82174.1	124
ENSMUSG00000009681_Bcr_DTKPB_82175.2	167
ENSMUSG00000009681_Bcr_DTKPB_82176.3	787
ENSMUSG00000009681_Bcr_DTKPB_82177.4	363
ENSMUSG00000009681_Bcr_DTKPB_82178.5	309
ENSMUSG00000009681_Bcr_DTKPB_82179.6	380
ENSMUSG00000009681_Bcr_DTKPB_82180.7	243
ENSMUSG00000009681_Bcr_DTKPB_82181.8	660
ENSMUSG00000009681_Bcr_DTKPB_82182.9	222
ENSMUSG00000009681_Bcr_DTKPB_82183.10	170
ENSMUSG00000009828_Ick_DTKPB_70379.1	312
ENSMUSG00000009828_Ick_DTKPB_70380.2	272
ENSMUSG00000009828_Ick_DTKPB_70381.3	349
ENSMUSG00000009828_Ick_DTKPB_70382.4	395
ENSMUSG00000009828_Ick_DTKPB_70383.5	888
ENSMUSG00000009828_Ick_DTKPB_70384.6	120
ENSMUSG00000009828_Ick_DTKPB_70385.7	565
ENSMUSG00000009828_Ick_DTKPB_70386.8	196
ENSMUSG00000009828_Ick_DTKPB_70387.9	371
ENSMUSG00000009828_Ick_DTKPB_70388.10	467
ENSMUSG00000010025_Aldh3a2_DTKPB_4454.1	256
ENSMUSG00000010025_Aldh3a2_DTKPB_4455.2	357
ENSMUSG00000010025_Aldh3a2_DTKPB_4456.3	512
ENSMUSG00000010025_Aldh3a2_DTKPB_4457.4	552
ENSMUSG00000010025_Aldh3a2_DTKPB_4458.5	213
ENSMUSG00000010025_Aldh3a2_DTKPB_4459.6	366
ENSMUSG00000010025_Aldh3a2_DTKPB_4460.7	174
ENSMUSG00000010025_Aldh3a2_DTKPB_4461.8	165
ENSMUSG00000010025_Aldh3a2_DTKPB_4462.9	297
ENSMUSG00000010025_Aldh3a2_DTKPB_4463.10	102
ENSMUSG00000010066_Cacna2d2_DTKPB_121964.1	464
ENSMUSG00000010066_Cacna2d2_DTKPB_121965.2	186
ENSMUSG00000010066_Cacna2d2_DTKPB_121966.3	267
ENSMUSG00000010066_Cacna2d2_DTKPB_121967.4	192
ENSMUSG00000010066_Cacna2d2_DTKPB_121968.5	309
ENSMUSG00000010066_Cacna2d2_DTKPB_121969.6	123
ENSMUSG00000010066_Cacna2d2_DTKPB_121970.7	270
ENSMUSG00000010066_Cacna2d2_DTKPB_121971.8	41
ENSMUSG00000010066_Cacna2d2_DTKPB_121972.9	218
ENSMUSG00000010066_Cacna2d2_DTKPB_121973.10	195
ENSMUSG00000010086_Rnf112_SPB_71038.3	5
ENSMUSG00000010342_Tex14_DTKPB_15968.1	457
ENSMUSG00000010342_Tex14_DTKPB_15969.2	99
ENSMUSG00000010342_Tex14_DTKPB_15970.3	199
ENSMUSG00000010342_Tex14_DTKPB_15971.4	79
ENSMUSG00000010342_Tex14_DTKPB_15972.5	119
ENSMUSG00000010342_Tex14_DTKPB_15973.6	476
ENSMUSG00000010342_Tex14_DTKPB_15974.7	100
ENSMUSG00000010342_Tex14_DTKPB_15975.8	437
ENSMUSG00000010342_Tex14_DTKPB_15976.9	96
ENSMUSG00000010342_Tex14_DTKPB_15977.10	134
ENSMUSG00000010663_Fads1_DTKPB_164663.1	357
ENSMUSG00000010663_Fads1_DTKPB_164664.2	4
ENSMUSG00000010663_Fads1_DTKPB_164665.3	283
ENSMUSG00000010663_Fads1_DTKPB_164666.4	372
ENSMUSG00000010663_Fads1_DTKPB_164667.5	309
ENSMUSG00000010663_Fads1_DTKPB_164668.6	278
ENSMUSG00000010663_Fads1_DTKPB_164669.7	86
ENSMUSG00000010663_Fads1_DTKPB_164670.8	227
ENSMUSG00000010663_Fads1_DTKPB_164671.9	170
ENSMUSG00000010663_Fads1_DTKPB_164672.10	348
ENSMUSG00000010803_Gabra1_DTKPB_136588.1	279
ENSMUSG00000010803_Gabra1_DTKPB_136589.2	163
ENSMUSG00000010803_Gabra1_DTKPB_136591.4	262
ENSMUSG00000010803_Gabra1_DTKPB_136592.5	304
ENSMUSG00000010803_Gabra1_DTKPB_136593.6	382
ENSMUSG00000010803_Gabra1_DTKPB_136594.7	149
ENSMUSG00000010803_Gabra1_DTKPB_136595.8	346
ENSMUSG00000010803_Gabra1_DTKPB_136596.9	394
ENSMUSG00000010803_Gabra1_DTKPB_136597.10	101
ENSMUSG00000011148_Adssl1_DTKPA_227444.2	15
ENSMUSG00000011463_Cpb1_DTKPB_77529.1	277
ENSMUSG00000011463_Cpb1_DTKPB_77530.2	214
ENSMUSG00000011463_Cpb1_DTKPB_77531.3	366
ENSMUSG00000011463_Cpb1_DTKPB_77532.4	275
ENSMUSG00000011463_Cpb1_DTKPB_77533.5	375
ENSMUSG00000011463_Cpb1_DTKPB_77534.6	208
ENSMUSG00000011463_Cpb1_DTKPB_77535.7	405
ENSMUSG00000011463_Cpb1_DTKPB_77536.8	244
ENSMUSG00000011463_Cpb1_DTKPB_77537.9	272
ENSMUSG00000011463_Cpb1_DTKPB_77538.10	211
ENSMUSG00000011877_Git1_DTKPA_177151.1	29
ENSMUSG00000012405_Rpl15_DTKPB_223421.5	7
ENSMUSG00000012519_Mlkl_DTKPB_224442.1	243
ENSMUSG00000012519_Mlkl_DTKPB_224443.2	135
ENSMUSG00000012519_Mlkl_DTKPB_224444.3	301
ENSMUSG00000012519_Mlkl_DTKPB_224445.4	132
ENSMUSG00000012519_Mlkl_DTKPB_224446.5	312
ENSMUSG00000012519_Mlkl_DTKPB_224447.6	40
ENSMUSG00000012519_Mlkl_DTKPB_224448.7	341
ENSMUSG00000012519_Mlkl_DTKPB_224449.8	73
ENSMUSG00000012519_Mlkl_DTKPB_224450.9	115
ENSMUSG00000012519_Mlkl_DTKPB_224451.10	239
ENSMUSG00000012777_Acpt_DTKPB_25706.1	370
ENSMUSG00000012777_Acpt_DTKPB_25707.2	295
ENSMUSG00000012777_Acpt_DTKPB_25708.3	375
ENSMUSG00000012777_Acpt_DTKPB_25709.4	301
ENSMUSG00000012777_Acpt_DTKPB_25710.5	255
ENSMUSG00000012777_Acpt_DTKPB_25711.6	5
ENSMUSG00000012777_Acpt_DTKPB_25712.7	394
ENSMUSG00000012777_Acpt_DTKPB_25713.8	289
ENSMUSG00000012777_Acpt_DTKPB_25714.9	325
ENSMUSG00000012777_Acpt_DTKPB_25715.10	135
ENSMUSG00000013236_Ptprs_DTKPA_178957.4	10
ENSMUSG00000013236_Ptprs_DTKPA_178962.9	4
ENSMUSG00000013539_Tango2_DTKPA_69913.5	7
ENSMUSG00000013584_Aldh1a2_DTKPB_52257.1	184
ENSMUSG00000013584_Aldh1a2_DTKPB_52258.2	611
ENSMUSG00000013584_Aldh1a2_DTKPB_52259.3	465
ENSMUSG00000013584_Aldh1a2_DTKPB_52260.4	319
ENSMUSG00000013584_Aldh1a2_DTKPB_52261.5	239
ENSMUSG00000013584_Aldh1a2_DTKPB_52262.6	809
ENSMUSG00000013584_Aldh1a2_DTKPB_52263.7	367
ENSMUSG00000013584_Aldh1a2_DTKPB_52264.8	401
ENSMUSG00000013584_Aldh1a2_DTKPB_52265.9	243
ENSMUSG00000013584_Aldh1a2_DTKPB_52266.10	82
ENSMUSG00000013593_Ndufs2_DTKPA_137356.5	45
ENSMUSG00000013663_Pten_DTKPB_173893.1	90
ENSMUSG00000013663_Pten_DTKPB_173894.2	33
ENSMUSG00000013663_Pten_DTKPB_173895.3	67
ENSMUSG00000013663_Pten_DTKPB_173896.4	196
ENSMUSG00000013663_Pten_DTKPB_173897.5	78
[truncated: 9,857 more rows]
