# Supplementary material for: Genome-scale CRISPR screening reveals that C3aR signaling is critical for rapid capture of fungi by macrophages
Source: PLoS Pathog. 2022 Sep 29;18(9):e1010237. doi: 10.1371/journal.ppat.1010237 (PMC9578593; doi:10.1371/journal.ppat.1010237)
Supplement: S1 Data — A ZIP archive of tables in CSV format giving counts for each sgRNA. File names indicate sub-library and experimental sample. (ZIP) [file ppat.1010237.s023.zip › DIR_MAIN/20181123_SPA_Hc2_counts.csv]

0None_none_ACOCA_227963.4506	21
0None_none_ACOCA_227963.4560	43
0None_none_ACOCA_227963.4702	19
0None_none_ACOCA_227963.4723	38
0None_none_GEB_227963.4121	2
0None_none_MPB_227963.5630	7
0None_none_MPB_227963.5661	15
0None_none_MPB_227963.5669	27
0None_none_MPB_227963.5734	3
0None_none_MPB_227963.5823	12
0None_none_MPB_227963.5845	18
0None_none_MPB_227963.5890	50
0None_none_MPB_227963.5933	109
0None_none_MU2A_227963.2476	1
0None_none_SPA_227963.5251	616
0None_none_SPA_227963.5252	702
0None_none_SPA_227963.5253	809
0None_none_SPA_227963.5254	625
0None_none_SPA_227963.5255	962
0None_none_SPA_227963.5256	552
0None_none_SPA_227963.5257	502
0None_none_SPA_227963.5258	364
0None_none_SPA_227963.5259	503
0None_none_SPA_227963.5260	821
0None_none_SPA_227963.5261	716
0None_none_SPA_227963.5262	565
0None_none_SPA_227963.5263	778
0None_none_SPA_227963.5264	183
0None_none_SPA_227963.5265	550
0None_none_SPA_227963.5266	963
0None_none_SPA_227963.5267	731
0None_none_SPA_227963.5268	726
0None_none_SPA_227963.5269	626
0None_none_SPA_227963.5270	301
0None_none_SPA_227963.5271	998
0None_none_SPA_227963.5272	1027
0None_none_SPA_227963.5273	661
0None_none_SPA_227963.5274	10
0None_none_SPA_227963.5275	410
0None_none_SPA_227963.5276	429
0None_none_SPA_227963.5277	183
0None_none_SPA_227963.5278	926
0None_none_SPA_227963.5279	707
0None_none_SPA_227963.5280	585
0None_none_SPA_227963.5281	335
0None_none_SPA_227963.5282	815
0None_none_SPA_227963.5283	469
0None_none_SPA_227963.5284	249
0None_none_SPA_227963.5285	372
0None_none_SPA_227963.5286	1164
0None_none_SPA_227963.5287	372
0None_none_SPA_227963.5288	936
0None_none_SPA_227963.5289	419
0None_none_SPA_227963.5290	700
0None_none_SPA_227963.5291	1358
0None_none_SPA_227963.5292	1297
0None_none_SPA_227963.5293	640
0None_none_SPA_227963.5294	1074
0None_none_SPA_227963.5295	521
0None_none_SPA_227963.5296	1132
0None_none_SPA_227963.5297	287
0None_none_SPA_227963.5298	337
0None_none_SPA_227963.5299	520
0None_none_SPA_227963.5300	635
0None_none_SPA_227963.5301	771
0None_none_SPA_227963.5302	1369
0None_none_SPA_227963.5303	362
0None_none_SPA_227963.5304	91
0None_none_SPA_227963.5305	328
0None_none_SPA_227963.5306	247
0None_none_SPA_227963.5307	614
0None_none_SPA_227963.5308	321
0None_none_SPA_227963.5309	506
0None_none_SPA_227963.5310	129
0None_none_SPA_227963.5311	164
0None_none_SPA_227963.5312	706
0None_none_SPA_227963.5313	1071
0None_none_SPA_227963.5314	349
0None_none_SPA_227963.5315	749
0None_none_SPA_227963.5316	562
0None_none_SPA_227963.5317	701
0None_none_SPA_227963.5318	441
0None_none_SPA_227963.5319	503
0None_none_SPA_227963.5320	938
0None_none_SPA_227963.5321	483
0None_none_SPA_227963.5322	508
0None_none_SPA_227963.5323	658
0None_none_SPA_227963.5324	465
0None_none_SPA_227963.5325	1206
0None_none_SPA_227963.5326	846
0None_none_SPA_227963.5327	958
0None_none_SPA_227963.5328	512
0None_none_SPA_227963.5329	568
0None_none_SPA_227963.5330	662
0None_none_SPA_227963.5331	585
0None_none_SPA_227963.5332	522
0None_none_SPA_227963.5333	608
0None_none_SPA_227963.5334	899
0None_none_SPA_227963.5335	835
0None_none_SPA_227963.5336	625
0None_none_SPA_227963.5337	412
0None_none_SPA_227963.5338	596
0None_none_SPA_227963.5339	397
0None_none_SPA_227963.5340	672
0None_none_SPA_227963.5341	550
0None_none_SPA_227963.5342	159
0None_none_SPA_227963.5343	553
0None_none_SPA_227963.5344	1055
0None_none_SPA_227963.5345	643
0None_none_SPA_227963.5346	505
0None_none_SPA_227963.5347	1014
0None_none_SPA_227963.5348	602
0None_none_SPA_227963.5349	282
0None_none_SPA_227963.5350	631
0None_none_SPA_227963.5351	424
0None_none_SPA_227963.5352	348
0None_none_SPA_227963.5353	780
0None_none_SPA_227963.5354	659
0None_none_SPA_227963.5355	483
0None_none_SPA_227963.5356	831
0None_none_SPA_227963.5357	283
0None_none_SPA_227963.5358	785
0None_none_SPA_227963.5359	331
0None_none_SPA_227963.5360	960
0None_none_SPA_227963.5361	698
0None_none_SPA_227963.5362	863
0None_none_SPA_227963.5363	999
0None_none_SPA_227963.5364	582
0None_none_SPA_227963.5365	588
0None_none_SPA_227963.5366	670
0None_none_SPA_227963.5367	1196
0None_none_SPA_227963.5368	819
0None_none_SPA_227963.5369	586
0None_none_SPA_227963.5370	635
0None_none_SPA_227963.5371	762
0None_none_SPA_227963.5372	906
0None_none_SPA_227963.5373	924
0None_none_SPA_227963.5374	435
0None_none_SPA_227963.5375	810
0None_none_SPA_227963.5376	699
0None_none_SPA_227963.5377	413
0None_none_SPA_227963.5378	679
0None_none_SPA_227963.5379	996
0None_none_SPA_227963.5380	744
0None_none_SPA_227963.5381	739
0None_none_SPA_227963.5382	717
0None_none_SPA_227963.5383	336
0None_none_SPA_227963.5384	947
0None_none_SPA_227963.5385	295
0None_none_SPA_227963.5386	848
0None_none_SPA_227963.5387	687
0None_none_SPA_227963.5388	482
0None_none_SPA_227963.5389	268
0None_none_SPA_227963.5390	397
0None_none_SPA_227963.5391	587
0None_none_SPA_227963.5392	342
0None_none_SPA_227963.5393	431
0None_none_SPA_227963.5394	557
0None_none_SPA_227963.5395	780
0None_none_SPA_227963.5396	944
0None_none_SPA_227963.5397	748
0None_none_SPA_227963.5398	504
0None_none_SPA_227963.5399	593
0None_none_SPA_227963.5400	98
0None_none_SPA_227963.5401	942
0None_none_SPA_227963.5402	516
0None_none_SPA_227963.5403	621
0None_none_SPA_227963.5404	556
0None_none_SPA_227963.5405	424
0None_none_SPA_227963.5406	661
0None_none_SPA_227963.5407	314
0None_none_SPA_227963.5408	983
0None_none_SPA_227963.5409	1174
0None_none_SPA_227963.5410	630
0None_none_SPA_227963.5411	211
0None_none_SPA_227963.5412	567
0None_none_SPA_227963.5413	103
0None_none_SPA_227963.5414	913
0None_none_SPA_227963.5415	606
0None_none_SPA_227963.5416	856
0None_none_SPA_227963.5417	840
0None_none_SPA_227963.5418	636
0None_none_SPA_227963.5419	469
0None_none_SPA_227963.5420	553
0None_none_SPA_227963.5421	699
0None_none_SPA_227963.5422	459
0None_none_SPA_227963.5423	529
0None_none_SPA_227963.5424	277
0None_none_SPA_227963.5425	492
0None_none_SPA_227963.5426	652
0None_none_SPA_227963.5427	598
0None_none_SPA_227963.5428	485
0None_none_SPA_227963.5429	679
0None_none_SPA_227963.5430	639
0None_none_SPA_227963.5431	703
0None_none_SPA_227963.5432	896
0None_none_SPA_227963.5433	1265
0None_none_SPA_227963.5434	317
0None_none_SPA_227963.5435	541
0None_none_SPA_227963.5436	945
0None_none_SPA_227963.5437	767
0None_none_SPA_227963.5438	383
0None_none_SPA_227963.5439	390
0None_none_SPA_227963.5440	829
0None_none_SPA_227963.5441	1112
0None_none_SPA_227963.5442	814
0None_none_SPA_227963.5443	159
0None_none_SPA_227963.5444	585
0None_none_SPA_227963.5445	340
0None_none_SPA_227963.5446	562
0None_none_SPA_227963.5447	192
0None_none_SPA_227963.5448	273
0None_none_SPA_227963.5449	532
0None_none_SPA_227963.5450	617
0None_none_SPA_227963.5451	538
0None_none_SPA_227963.5452	931
0None_none_SPA_227963.5453	554
0None_none_SPA_227963.5454	686
0None_none_SPA_227963.5455	366
0None_none_SPA_227963.5456	865
0None_none_SPA_227963.5457	791
0None_none_SPA_227963.5458	173
0None_none_SPA_227963.5459	324
0None_none_SPA_227963.5460	891
0None_none_SPA_227963.5461	254
0None_none_SPA_227963.5462	411
0None_none_SPA_227963.5463	746
0None_none_SPA_227963.5464	367
0None_none_SPA_227963.5465	794
0None_none_SPA_227963.5466	347
0None_none_SPA_227963.5467	318
0None_none_SPA_227963.5468	66
0None_none_SPA_227963.5469	600
0None_none_SPA_227963.5470	280
0None_none_SPA_227963.5471	622
0None_none_SPA_227963.5472	768
0None_none_SPA_227963.5473	463
0None_none_SPA_227963.5474	1231
0None_none_SPA_227963.5475	428
0None_none_SPA_227963.5476	299
0None_none_SPA_227963.5477	874
0None_none_SPA_227963.5478	630
0None_none_SPA_227963.5479	422
0None_none_SPA_227963.5480	503
0None_none_SPA_227963.5481	305
0None_none_SPA_227963.5482	648
0None_none_SPA_227963.5483	723
0None_none_SPA_227963.5484	357
0None_none_SPA_227963.5485	404
0None_none_SPA_227963.5486	409
0None_none_SPA_227963.5487	572
0None_none_SPA_227963.5488	618
0None_none_SPA_227963.5489	831
0None_none_SPA_227963.5490	715
0None_none_SPA_227963.5491	992
0None_none_SPA_227963.5492	241
0None_none_SPA_227963.5493	695
0None_none_SPA_227963.5494	1051
0None_none_SPA_227963.5495	730
0None_none_SPA_227963.5496	285
0None_none_SPA_227963.5497	256
0None_none_SPA_227963.5498	1045
0None_none_SPA_227963.5499	353
0None_none_SPA_227963.5500	511
0None_none_SPA_227963.5501	974
0None_none_SPA_227963.5502	588
0None_none_SPA_227963.5503	724
0None_none_SPA_227963.5504	758
0None_none_SPA_227963.5505	295
0None_none_SPA_227963.5506	268
0None_none_SPA_227963.5507	380
0None_none_SPA_227963.5508	574
0None_none_SPA_227963.5509	1068
0None_none_SPA_227963.5510	343
0None_none_SPA_227963.5511	722
0None_none_SPA_227963.5512	847
0None_none_SPA_227963.5513	859
0None_none_SPA_227963.5514	676
0None_none_SPA_227963.5515	365
0None_none_SPA_227963.5516	78
0None_none_SPA_227963.5517	907
0None_none_SPA_227963.5518	667
0None_none_SPA_227963.5519	1
0None_none_SPA_227963.5520	374
0None_none_SPA_227963.5521	469
0None_none_SPA_227963.5522	309
0None_none_SPA_227963.5523	379
0None_none_SPA_227963.5524	1145
0None_none_SPA_227963.5525	740
0None_none_SPA_227963.5526	583
0None_none_SPA_227963.5527	637
0None_none_SPA_227963.5528	613
0None_none_SPA_227963.5529	783
0None_none_SPA_227963.5530	439
0None_none_SPA_227963.5531	929
0None_none_SPA_227963.5532	961
0None_none_SPA_227963.5533	880
0None_none_SPA_227963.5534	782
0None_none_SPA_227963.5535	605
0None_none_SPA_227963.5536	359
0None_none_SPA_227963.5537	714
0None_none_SPA_227963.5538	793
0None_none_SPA_227963.5539	573
0None_none_SPA_227963.5540	360
0None_none_SPA_227963.5541	1361
0None_none_SPA_227963.5542	718
0None_none_SPA_227963.5543	914
0None_none_SPA_227963.5544	387
0None_none_SPA_227963.5545	673
0None_none_SPA_227963.5546	422
0None_none_SPA_227963.5547	583
0None_none_SPA_227963.5548	360
0None_none_SPA_227963.5549	718
0None_none_SPA_227963.5550	392
0None_none_SPA_227963.5551	653
0None_none_SPA_227963.5552	420
0None_none_SPA_227963.5553	379
0None_none_SPA_227963.5554	625
0None_none_SPA_227963.5555	571
0None_none_SPA_227963.5556	947
0None_none_SPA_227963.5557	648
0None_none_SPA_227963.5558	931
0None_none_SPA_227963.5559	811
0None_none_SPA_227963.5560	103
0None_none_SPA_227963.5561	581
0None_none_SPA_227963.5562	162
0None_none_SPA_227963.5563	509
0None_none_SPA_227963.5564	252
0None_none_SPA_227963.5565	455
0None_none_SPA_227963.5566	827
0None_none_SPA_227963.5567	667
0None_none_SPA_227963.5568	476
0None_none_SPA_227963.5569	413
0None_none_SPA_227963.5570	475
0None_none_SPA_227963.5571	519
0None_none_SPA_227963.5572	110
0None_none_SPA_227963.5573	412
0None_none_SPA_227963.5574	918
0None_none_SPA_227963.5575	95
0None_none_SPA_227963.5576	535
0None_none_SPA_227963.5577	1098
0None_none_SPA_227963.5578	879
0None_none_SPA_227963.5579	290
0None_none_SPA_227963.5580	911
0None_none_SPA_227963.5581	1060
0None_none_SPA_227963.5582	78
0None_none_SPA_227963.5583	585
0None_none_SPA_227963.5584	446
0None_none_SPA_227963.5585	461
0None_none_SPA_227963.5586	860
0None_none_SPA_227963.5587	476
0None_none_SPA_227963.5588	431
0None_none_SPA_227963.5589	550
0None_none_SPA_227963.5590	299
0None_none_SPA_227963.5591	498
0None_none_SPA_227963.5592	369
0None_none_SPA_227963.5593	632
0None_none_SPA_227963.5594	931
0None_none_SPA_227963.5595	813
0None_none_SPA_227963.5596	315
0None_none_SPA_227963.5597	334
0None_none_SPA_227963.5598	784
0None_none_SPA_227963.5599	281
0None_none_SPA_227963.5600	226
0None_none_SPA_227963.5601	742
0None_none_SPA_227963.5602	340
0None_none_SPA_227963.5603	346
0None_none_SPA_227963.5604	809
0None_none_SPA_227963.5605	411
0None_none_SPA_227963.5606	582
0None_none_SPA_227963.5607	362
0None_none_SPA_227963.5608	460
0None_none_SPA_227963.5609	587
0None_none_SPA_227963.5610	700
0None_none_SPA_227963.5611	644
0None_none_SPA_227963.5612	492
0None_none_SPA_227963.5613	877
0None_none_SPA_227963.5614	629
0None_none_SPA_227963.5615	493
0None_none_SPA_227963.5616	502
0None_none_SPA_227963.5617	1031
0None_none_SPA_227963.5618	804
0None_none_SPA_227963.5619	620
0None_none_SPA_227963.5620	439
0None_none_SPA_227963.5621	1055
0None_none_SPA_227963.5622	184
0None_none_SPA_227963.5623	503
0None_none_SPA_227963.5624	439
0None_none_SPA_227963.5625	877
0None_none_U1A_227963.6399	2
0Safe_safe_ACOCA_227963.4690	9
0Safe_safe_ACOCA_227963.4868	1
0Safe_safe_ACOCB_227963.5038	236
0Safe_safe_DTKPA_227963.6782	278
0Safe_safe_DTKPA_227963.6862	280
0Safe_safe_DTKPB_227963.7153	677
0Safe_safe_DTKPB_227963.7163	210
0Safe_safe_DTKPB_227963.7400	1
0Safe_safe_GEA_227963.3516	296
0Safe_safe_GEA_227963.3632	537
0Safe_safe_GEB_227963.3980	280
0Safe_safe_MPA_227963.4252	471
0Safe_safe_MPA_227963.4316	35
0Safe_safe_MPB_227963.5651	32
0Safe_safe_MPB_227963.5652	23
0Safe_safe_MPB_227963.5717	400
0Safe_safe_MPB_227963.5814	77
0Safe_safe_MPB_227963.5878	48
0Safe_safe_MPB_227963.5904	10
0Safe_safe_MU1A_227963.1898	617
0Safe_safe_MU2A_227963.2452	361
0Safe_safe_MU2B_227963.173	505
0Safe_safe_MU2B_227963.268	360
0Safe_safe_SPA_227963.5251	217
0Safe_safe_SPA_227963.5252	440
0Safe_safe_SPA_227963.5253	378
0Safe_safe_SPA_227963.5254	604
0Safe_safe_SPA_227963.5255	399
0Safe_safe_SPA_227963.5256	372
0Safe_safe_SPA_227963.5257	109
0Safe_safe_SPA_227963.5258	379
0Safe_safe_SPA_227963.5259	766
0Safe_safe_SPA_227963.5260	494
0Safe_safe_SPA_227963.5261	227
0Safe_safe_SPA_227963.5262	282
0Safe_safe_SPA_227963.5263	196
0Safe_safe_SPA_227963.5264	361
0Safe_safe_SPA_227963.5265	789
0Safe_safe_SPA_227963.5266	717
0Safe_safe_SPA_227963.5267	336
0Safe_safe_SPA_227963.5268	523
0Safe_safe_SPA_227963.5269	390
0Safe_safe_SPA_227963.5270	280
0Safe_safe_SPA_227963.5271	156
0Safe_safe_SPA_227963.5272	375
0Safe_safe_SPA_227963.5273	790
0Safe_safe_SPA_227963.5274	716
0Safe_safe_SPA_227963.5275	35
0Safe_safe_SPA_227963.5276	581
0Safe_safe_SPA_227963.5277	280
0Safe_safe_SPA_227963.5278	536
0Safe_safe_SPA_227963.5279	41
0Safe_safe_SPA_227963.5280	936
0Safe_safe_SPA_227963.5281	455
0Safe_safe_SPA_227963.5282	364
0Safe_safe_SPA_227963.5283	315
0Safe_safe_SPA_227963.5284	180
0Safe_safe_SPA_227963.5285	434
0Safe_safe_SPA_227963.5286	486
0Safe_safe_SPA_227963.5287	310
0Safe_safe_SPA_227963.5288	890
0Safe_safe_SPA_227963.5289	647
0Safe_safe_SPA_227963.5290	403
0Safe_safe_SPA_227963.5291	380
0Safe_safe_SPA_227963.5292	767
0Safe_safe_SPA_227963.5293	163
0Safe_safe_SPA_227963.5294	1103
0Safe_safe_SPA_227963.5295	287
0Safe_safe_SPA_227963.5296	1369
0Safe_safe_SPA_227963.5297	289
0Safe_safe_SPA_227963.5298	266
0Safe_safe_SPA_227963.5299	210
0Safe_safe_SPA_227963.5300	617
0Safe_safe_SPA_227963.5301	360
0Safe_safe_SPA_227963.5302	367
0Safe_safe_SPA_227963.5303	292
0Safe_safe_SPA_227963.5304	328
0Safe_safe_SPA_227963.5305	361
0Safe_safe_SPA_227963.5306	291
0Safe_safe_SPA_227963.5307	401
0Safe_safe_SPA_227963.5308	400
0Safe_safe_SPA_227963.5309	514
0Safe_safe_SPA_227963.5310	366
0Safe_safe_SPA_227963.5311	628
0Safe_safe_SPA_227963.5312	523
0Safe_safe_SPA_227963.5313	1043
0Safe_safe_SPA_227963.5314	284
0Safe_safe_SPA_227963.5315	673
0Safe_safe_SPA_227963.5316	246
0Safe_safe_SPA_227963.5317	576
0Safe_safe_SPA_227963.5318	496
0Safe_safe_SPA_227963.5319	333
0Safe_safe_SPA_227963.5320	840
0Safe_safe_SPA_227963.5321	959
0Safe_safe_SPA_227963.5322	140
0Safe_safe_SPA_227963.5323	879
0Safe_safe_SPA_227963.5324	459
0Safe_safe_SPA_227963.5325	537
0Safe_safe_SPA_227963.5326	536
0Safe_safe_SPA_227963.5327	463
0Safe_safe_SPA_227963.5328	566
0Safe_safe_SPA_227963.5329	127
0Safe_safe_SPA_227963.5330	321
0Safe_safe_SPA_227963.5331	378
0Safe_safe_SPA_227963.5332	351
0Safe_safe_SPA_227963.5333	459
0Safe_safe_SPA_227963.5334	460
0Safe_safe_SPA_227963.5335	340
0Safe_safe_SPA_227963.5336	297
0Safe_safe_SPA_227963.5337	275
0Safe_safe_SPA_227963.5338	282
0Safe_safe_SPA_227963.5339	537
0Safe_safe_SPA_227963.5340	584
0Safe_safe_SPA_227963.5341	180
0Safe_safe_SPA_227963.5342	456
0Safe_safe_SPA_227963.5343	536
0Safe_safe_SPA_227963.5344	332
0Safe_safe_SPA_227963.5345	655
0Safe_safe_SPA_227963.5346	302
0Safe_safe_SPA_227963.5347	452
0Safe_safe_SPA_227963.5348	846
0Safe_safe_SPA_227963.5349	199
0Safe_safe_SPA_227963.5350	127
0Safe_safe_SPA_227963.5351	128
0Safe_safe_SPA_227963.5352	1483
0Safe_safe_SPA_227963.5353	452
0Safe_safe_SPA_227963.5354	375
0Safe_safe_SPA_227963.5355	187
0Safe_safe_SPA_227963.5356	328
0Safe_safe_SPA_227963.5357	599
0Safe_safe_SPA_227963.5358	427
0Safe_safe_SPA_227963.5359	274
0Safe_safe_SPA_227963.5360	465
0Safe_safe_SPA_227963.5361	587
0Safe_safe_SPA_227963.5362	406
0Safe_safe_SPA_227963.5363	301
0Safe_safe_SPA_227963.5364	240
0Safe_safe_SPA_227963.5365	799
0Safe_safe_SPA_227963.5366	17
0Safe_safe_SPA_227963.5367	717
0Safe_safe_SPA_227963.5368	551
0Safe_safe_SPA_227963.5369	234
0Safe_safe_SPA_227963.5370	270
0Safe_safe_SPA_227963.5371	600
0Safe_safe_SPA_227963.5372	753
0Safe_safe_SPA_227963.5373	851
0Safe_safe_SPA_227963.5374	568
0Safe_safe_SPA_227963.5375	257
0Safe_safe_SPA_227963.5376	374
0Safe_safe_SPA_227963.5377	720
0Safe_safe_SPA_227963.5378	211
0Safe_safe_SPA_227963.5379	234
0Safe_safe_SPA_227963.5380	162
0Safe_safe_SPA_227963.5381	663
0Safe_safe_SPA_227963.5382	251
0Safe_safe_SPA_227963.5383	401
0Safe_safe_SPA_227963.5384	295
0Safe_safe_SPA_227963.5385	574
0Safe_safe_SPA_227963.5386	352
0Safe_safe_SPA_227963.5387	311
0Safe_safe_SPA_227963.5388	172
0Safe_safe_SPA_227963.5389	342
0Safe_safe_SPA_227963.5390	166
0Safe_safe_SPA_227963.5391	440
0Safe_safe_SPA_227963.5392	663
0Safe_safe_SPA_227963.5393	145
0Safe_safe_SPA_227963.5394	602
0Safe_safe_SPA_227963.5395	214
0Safe_safe_SPA_227963.5396	295
0Safe_safe_SPA_227963.5397	558
0Safe_safe_SPA_227963.5398	312
0Safe_safe_SPA_227963.5399	529
0Safe_safe_SPA_227963.5400	847
0Safe_safe_SPA_227963.5401	473
0Safe_safe_SPA_227963.5402	80
0Safe_safe_SPA_227963.5403	825
0Safe_safe_SPA_227963.5404	1020
0Safe_safe_SPA_227963.5405	419
0Safe_safe_SPA_227963.5406	337
0Safe_safe_SPA_227963.5407	684
0Safe_safe_SPA_227963.5408	567
0Safe_safe_SPA_227963.5409	406
0Safe_safe_SPA_227963.5410	311
0Safe_safe_SPA_227963.5411	689
0Safe_safe_SPA_227963.5412	624
0Safe_safe_SPA_227963.5413	719
0Safe_safe_SPA_227963.5414	536
0Safe_safe_SPA_227963.5415	196
0Safe_safe_SPA_227963.5416	575
0Safe_safe_SPA_227963.5417	498
0Safe_safe_SPA_227963.5418	562
0Safe_safe_SPA_227963.5419	383
0Safe_safe_SPA_227963.5420	484
0Safe_safe_SPA_227963.5421	640
0Safe_safe_SPA_227963.5422	544
0Safe_safe_SPA_227963.5423	521
0Safe_safe_SPA_227963.5424	549
0Safe_safe_SPA_227963.5425	266
0Safe_safe_SPA_227963.5426	435
0Safe_safe_SPA_227963.5427	340
0Safe_safe_SPA_227963.5428	459
0Safe_safe_SPA_227963.5429	246
0Safe_safe_SPA_227963.5430	373
0Safe_safe_SPA_227963.5431	35
0Safe_safe_SPA_227963.5432	190
0Safe_safe_SPA_227963.5433	236
0Safe_safe_SPA_227963.5434	554
0Safe_safe_SPA_227963.5435	347
0Safe_safe_SPA_227963.5436	450
0Safe_safe_SPA_227963.5437	260
0Safe_safe_SPA_227963.5438	342
0Safe_safe_SPA_227963.5439	560
0Safe_safe_SPA_227963.5440	97
0Safe_safe_SPA_227963.5441	165
0Safe_safe_SPA_227963.5442	437
0Safe_safe_SPA_227963.5443	149
0Safe_safe_SPA_227963.5444	176
0Safe_safe_SPA_227963.5445	283
0Safe_safe_SPA_227963.5446	539
0Safe_safe_SPA_227963.5447	511
0Safe_safe_SPA_227963.5448	630
0Safe_safe_SPA_227963.5449	401
0Safe_safe_SPA_227963.5450	62
0Safe_safe_SPA_227963.5451	1183
0Safe_safe_SPA_227963.5452	684
0Safe_safe_SPA_227963.5453	286
0Safe_safe_SPA_227963.5454	430
0Safe_safe_SPA_227963.5455	743
0Safe_safe_SPA_227963.5456	291
0Safe_safe_SPA_227963.5457	364
0Safe_safe_SPA_227963.5458	400
0Safe_safe_SPA_227963.5459	877
0Safe_safe_SPA_227963.5460	433
0Safe_safe_SPA_227963.5461	604
0Safe_safe_SPA_227963.5462	880
0Safe_safe_SPA_227963.5463	368
0Safe_safe_SPA_227963.5464	143
0Safe_safe_SPA_227963.5465	605
0Safe_safe_SPA_227963.5466	307
0Safe_safe_SPA_227963.5467	392
0Safe_safe_SPA_227963.5468	522
0Safe_safe_SPA_227963.5469	547
0Safe_safe_SPA_227963.5470	91
0Safe_safe_SPA_227963.5471	280
0Safe_safe_SPA_227963.5472	760
0Safe_safe_SPA_227963.5473	202
0Safe_safe_SPA_227963.5474	594
0Safe_safe_SPA_227963.5475	734
0Safe_safe_SPA_227963.5476	462
0Safe_safe_SPA_227963.5477	51
0Safe_safe_SPA_227963.5478	731
0Safe_safe_SPA_227963.5479	280
0Safe_safe_SPA_227963.5480	264
0Safe_safe_SPA_227963.5481	459
0Safe_safe_SPA_227963.5482	508
0Safe_safe_SPA_227963.5483	322
0Safe_safe_SPA_227963.5484	356
0Safe_safe_SPA_227963.5485	637
0Safe_safe_SPA_227963.5486	286
0Safe_safe_SPA_227963.5487	39
0Safe_safe_SPA_227963.5488	285
0Safe_safe_SPA_227963.5489	438
0Safe_safe_SPA_227963.5490	256
0Safe_safe_SPA_227963.5491	498
0Safe_safe_SPA_227963.5492	281
0Safe_safe_SPA_227963.5493	489
0Safe_safe_SPA_227963.5494	723
0Safe_safe_SPA_227963.5495	328
0Safe_safe_SPA_227963.5496	298
0Safe_safe_SPA_227963.5497	448
0Safe_safe_SPA_227963.5498	597
0Safe_safe_SPA_227963.5499	471
0Safe_safe_SPA_227963.5500	457
0Safe_safe_SPA_227963.5501	525
0Safe_safe_SPA_227963.5502	390
0Safe_safe_SPA_227963.5503	464
0Safe_safe_SPA_227963.5504	369
0Safe_safe_SPA_227963.5505	805
0Safe_safe_SPA_227963.5506	792
0Safe_safe_SPA_227963.5507	254
0Safe_safe_SPA_227963.5508	1219
0Safe_safe_SPA_227963.5509	95
0Safe_safe_SPA_227963.5510	418
0Safe_safe_SPA_227963.5511	886
0Safe_safe_SPA_227963.5512	1286
0Safe_safe_SPA_227963.5513	115
0Safe_safe_SPA_227963.5514	400
0Safe_safe_SPA_227963.5515	465
0Safe_safe_SPA_227963.5516	281
0Safe_safe_SPA_227963.5517	505
0Safe_safe_SPA_227963.5518	586
0Safe_safe_SPA_227963.5519	814
0Safe_safe_SPA_227963.5520	256
0Safe_safe_SPA_227963.5521	230
0Safe_safe_SPA_227963.5522	719
0Safe_safe_SPA_227963.5523	375
0Safe_safe_SPA_227963.5524	776
0Safe_safe_SPA_227963.5525	411
0Safe_safe_SPA_227963.5526	708
0Safe_safe_SPA_227963.5527	695
0Safe_safe_SPA_227963.5528	596
0Safe_safe_SPA_227963.5529	364
0Safe_safe_SPA_227963.5530	163
0Safe_safe_SPA_227963.5531	427
0Safe_safe_SPA_227963.5532	163
0Safe_safe_SPA_227963.5533	345
0Safe_safe_SPA_227963.5534	200
0Safe_safe_SPA_227963.5535	406
0Safe_safe_SPA_227963.5536	1266
0Safe_safe_SPA_227963.5537	190
0Safe_safe_SPA_227963.5538	97
0Safe_safe_SPA_227963.5539	392
0Safe_safe_SPA_227963.5540	382
0Safe_safe_SPA_227963.5541	590
0Safe_safe_SPA_227963.5542	257
0Safe_safe_SPA_227963.5543	600
0Safe_safe_SPA_227963.5544	470
0Safe_safe_SPA_227963.5545	800
0Safe_safe_SPA_227963.5546	185
0Safe_safe_SPA_227963.5547	408
0Safe_safe_SPA_227963.5548	315
0Safe_safe_SPA_227963.5549	465
0Safe_safe_SPA_227963.5550	583
0Safe_safe_SPA_227963.5551	308
0Safe_safe_SPA_227963.5552	530
0Safe_safe_SPA_227963.5553	306
0Safe_safe_SPA_227963.5554	506
0Safe_safe_SPA_227963.5555	235
0Safe_safe_SPA_227963.5556	556
0Safe_safe_SPA_227963.5557	640
0Safe_safe_SPA_227963.5558	298
0Safe_safe_SPA_227963.5559	409
0Safe_safe_SPA_227963.5560	780
0Safe_safe_SPA_227963.5561	734
0Safe_safe_SPA_227963.5562	441
0Safe_safe_SPA_227963.5563	419
0Safe_safe_SPA_227963.5564	481
0Safe_safe_SPA_227963.5565	822
0Safe_safe_SPA_227963.5566	278
0Safe_safe_SPA_227963.5567	405
0Safe_safe_SPA_227963.5568	1004
0Safe_safe_SPA_227963.5569	692
0Safe_safe_SPA_227963.5570	389
0Safe_safe_SPA_227963.5572	471
0Safe_safe_SPA_227963.5573	328
0Safe_safe_SPA_227963.5574	407
0Safe_safe_SPA_227963.5575	670
0Safe_safe_SPA_227963.5576	626
0Safe_safe_SPA_227963.5577	553
0Safe_safe_SPA_227963.5578	341
0Safe_safe_SPA_227963.5579	457
0Safe_safe_SPA_227963.5580	459
0Safe_safe_SPA_227963.5581	148
0Safe_safe_SPA_227963.5582	486
0Safe_safe_SPA_227963.5583	560
0Safe_safe_SPA_227963.5584	201
0Safe_safe_SPA_227963.5585	292
0Safe_safe_SPA_227963.5586	269
0Safe_safe_SPA_227963.5587	391
0Safe_safe_SPA_227963.5588	188
0Safe_safe_SPA_227963.5589	26
0Safe_safe_SPA_227963.5590	426
0Safe_safe_SPA_227963.5591	296
0Safe_safe_SPA_227963.5592	285
0Safe_safe_SPA_227963.5593	429
0Safe_safe_SPA_227963.5594	382
0Safe_safe_SPA_227963.5595	189
0Safe_safe_SPA_227963.5596	325
0Safe_safe_SPA_227963.5597	340
0Safe_safe_SPA_227963.5598	362
0Safe_safe_SPA_227963.5599	445
0Safe_safe_SPA_227963.5600	627
0Safe_safe_SPA_227963.5601	612
0Safe_safe_SPA_227963.5602	246
0Safe_safe_SPA_227963.5603	993
0Safe_safe_SPA_227963.5604	213
0Safe_safe_SPA_227963.5605	564
0Safe_safe_SPA_227963.5606	365
0Safe_safe_SPA_227963.5607	287
0Safe_safe_SPA_227963.5608	187
0Safe_safe_SPA_227963.5609	617
0Safe_safe_SPA_227963.5610	700
0Safe_safe_SPA_227963.5611	780
0Safe_safe_SPA_227963.5612	685
0Safe_safe_SPA_227963.5613	132
0Safe_safe_SPA_227963.5614	562
0Safe_safe_SPA_227963.5615	670
0Safe_safe_SPA_227963.5616	253
0Safe_safe_SPA_227963.5617	534
0Safe_safe_SPA_227963.5618	510
0Safe_safe_SPA_227963.5619	1071
0Safe_safe_SPA_227963.5620	520
0Safe_safe_SPA_227963.5621	524
0Safe_safe_SPA_227963.5622	561
0Safe_safe_SPA_227963.5623	513
0Safe_safe_SPA_227963.5624	84
0Safe_safe_SPA_227963.5625	346
0Safe_safe_SPB_227963.6054	780
0Safe_safe_SPB_227963.6102	734
0Safe_safe_TMMA_227963.2683	236
0Safe_safe_TMMA_227963.2717	361
0Safe_safe_TMMB_227963.3271	441
0Safe_safe_TMMB_227963.3304	210
0Safe_safe_U1A_227963.6534	465
0Safe_safe_U2B_227963.1291	575
0Safe_safe_U2B_227963.1350	628
0Safe_safe_U2B_227963.1381	210
0Safe_safe_U2B_227963.1389	210
ENSMUSG00000000001_Gnai3_SPA_105141.1	646
ENSMUSG00000000001_Gnai3_SPA_105142.2	397
ENSMUSG00000000001_Gnai3_SPA_105143.3	382
ENSMUSG00000000001_Gnai3_SPA_105144.4	494
ENSMUSG00000000001_Gnai3_SPA_105145.5	563
ENSMUSG00000000001_Gnai3_SPA_105146.6	417
ENSMUSG00000000001_Gnai3_SPA_105147.7	443
ENSMUSG00000000001_Gnai3_SPA_105148.8	336
ENSMUSG00000000001_Gnai3_SPA_105149.9	343
ENSMUSG00000000001_Gnai3_SPA_105150.10	286
ENSMUSG00000000058_Cav2_SPA_139387.1	680
ENSMUSG00000000058_Cav2_SPA_139388.2	606
ENSMUSG00000000058_Cav2_SPA_139389.3	470
ENSMUSG00000000058_Cav2_SPA_139390.4	546
ENSMUSG00000000058_Cav2_SPA_139391.5	480
ENSMUSG00000000058_Cav2_SPA_139392.6	314
ENSMUSG00000000058_Cav2_SPA_139393.7	745
ENSMUSG00000000058_Cav2_SPA_139394.8	700
ENSMUSG00000000058_Cav2_SPA_139395.9	324
ENSMUSG00000000058_Cav2_SPA_139396.10	238
ENSMUSG00000000088_Cox5a_DTKPA_96979.5	1
ENSMUSG00000000120_Ngfr_SPA_15524.1	632
ENSMUSG00000000120_Ngfr_SPA_15525.2	441
ENSMUSG00000000120_Ngfr_SPA_15526.3	1080
ENSMUSG00000000120_Ngfr_SPA_15527.4	604
ENSMUSG00000000120_Ngfr_SPA_15528.5	683
ENSMUSG00000000120_Ngfr_SPA_15529.6	536
ENSMUSG00000000120_Ngfr_SPA_15530.7	38
ENSMUSG00000000120_Ngfr_SPA_15531.8	1165
ENSMUSG00000000120_Ngfr_SPA_15532.9	516
ENSMUSG00000000120_Ngfr_SPA_15533.10	326
ENSMUSG00000000126_Wnt9a_ACOCA_116322.2	1
ENSMUSG00000000126_Wnt9a_ACOCA_116326.6	1
ENSMUSG00000000142_Axin2_ACOCA_65064.8	3
ENSMUSG00000000149_Gna12_ACOCA_65026.10	7
ENSMUSG00000000247_Lhx2_SPA_81944.1	248
ENSMUSG00000000247_Lhx2_SPA_81945.2	569
ENSMUSG00000000247_Lhx2_SPA_81946.3	322
ENSMUSG00000000247_Lhx2_SPA_81947.4	85
ENSMUSG00000000247_Lhx2_SPA_81948.5	636
ENSMUSG00000000247_Lhx2_SPA_81949.6	471
ENSMUSG00000000247_Lhx2_SPA_81950.7	779
ENSMUSG00000000247_Lhx2_SPA_81951.8	548
ENSMUSG00000000247_Lhx2_SPA_81952.9	615
ENSMUSG00000000247_Lhx2_SPA_81953.10	746
ENSMUSG00000000266_Mid2_ACOCA_184063.9	15
ENSMUSG00000000296_Tpd52l1_ACOCA_152889.8	2
ENSMUSG00000000365_Rnf17_SPA_4604.1	263
ENSMUSG00000000365_Rnf17_SPA_4605.2	529
ENSMUSG00000000365_Rnf17_SPA_4606.3	602
ENSMUSG00000000365_Rnf17_SPA_4607.4	428
ENSMUSG00000000365_Rnf17_SPA_4608.5	241
ENSMUSG00000000365_Rnf17_SPA_4609.6	754
ENSMUSG00000000365_Rnf17_SPA_4610.7	542
ENSMUSG00000000365_Rnf17_SPA_4611.8	251
ENSMUSG00000000365_Rnf17_SPA_4612.9	289
ENSMUSG00000000365_Rnf17_SPA_4613.10	305
ENSMUSG00000000392_Fap_SPA_148053.1	1106
ENSMUSG00000000392_Fap_SPA_148054.2	70
ENSMUSG00000000392_Fap_SPA_148055.3	820
ENSMUSG00000000392_Fap_SPA_148056.4	311
ENSMUSG00000000392_Fap_SPA_148057.5	447
ENSMUSG00000000392_Fap_SPA_148058.6	740
ENSMUSG00000000392_Fap_SPA_148059.7	211
ENSMUSG00000000392_Fap_SPA_148060.8	381
ENSMUSG00000000392_Fap_SPA_148061.9	1067
ENSMUSG00000000392_Fap_SPA_148062.10	183
ENSMUSG00000000439_Mkrn2_SPA_145717.1	379
ENSMUSG00000000439_Mkrn2_SPA_145718.2	348
ENSMUSG00000000439_Mkrn2_SPA_145719.3	366
ENSMUSG00000000439_Mkrn2_SPA_145720.4	196
ENSMUSG00000000439_Mkrn2_SPA_145721.5	499
ENSMUSG00000000439_Mkrn2_SPA_145722.6	228
ENSMUSG00000000439_Mkrn2_SPA_145723.7	737
ENSMUSG00000000439_Mkrn2_SPA_145724.8	324
ENSMUSG00000000439_Mkrn2_SPA_145725.9	188
ENSMUSG00000000439_Mkrn2_SPA_145726.10	430
ENSMUSG00000000563_Atp5f1_SPA_19224.1	100
ENSMUSG00000000563_Atp5f1_SPA_19225.2	351
ENSMUSG00000000563_Atp5f1_SPA_19226.3	271
ENSMUSG00000000563_Atp5f1_SPA_19227.4	619
ENSMUSG00000000563_Atp5f1_SPA_19228.5	218
ENSMUSG00000000563_Atp5f1_SPA_19229.6	152
ENSMUSG00000000563_Atp5f1_SPA_19230.7	267
ENSMUSG00000000563_Atp5f1_SPA_19231.8	146
ENSMUSG00000000563_Atp5f1_SPA_19232.9	451
ENSMUSG00000000563_Atp5f1_SPA_19233.10	61
ENSMUSG00000000627_Sema4f_SPA_207082.1	469
ENSMUSG00000000627_Sema4f_SPA_207083.2	49
ENSMUSG00000000627_Sema4f_SPA_207084.3	685
ENSMUSG00000000627_Sema4f_SPA_207085.4	676
ENSMUSG00000000627_Sema4f_SPA_207086.5	237
ENSMUSG00000000627_Sema4f_SPA_207087.6	145
ENSMUSG00000000627_Sema4f_SPA_207088.7	275
ENSMUSG00000000627_Sema4f_SPA_207089.8	533
ENSMUSG00000000627_Sema4f_SPA_207090.9	427
ENSMUSG00000000627_Sema4f_SPA_207091.10	601
ENSMUSG00000000631_Myo18a_SPA_121974.1	511
ENSMUSG00000000631_Myo18a_SPA_121975.2	348
ENSMUSG00000000631_Myo18a_SPA_121976.3	249
ENSMUSG00000000631_Myo18a_SPA_121977.4	637
ENSMUSG00000000631_Myo18a_SPA_121978.5	419
ENSMUSG00000000631_Myo18a_SPA_121979.6	386
ENSMUSG00000000631_Myo18a_SPA_121980.7	365
ENSMUSG00000000631_Myo18a_SPA_121981.8	239
ENSMUSG00000000631_Myo18a_SPA_121982.9	382
ENSMUSG00000000631_Myo18a_SPA_121983.10	402
ENSMUSG00000000673_Haao_SPA_12826.1	270
ENSMUSG00000000673_Haao_SPA_12827.2	260
ENSMUSG00000000673_Haao_SPA_12828.3	453
ENSMUSG00000000673_Haao_SPA_12829.4	1011
ENSMUSG00000000673_Haao_SPA_12830.5	484
ENSMUSG00000000673_Haao_SPA_12831.6	445
ENSMUSG00000000673_Haao_SPA_12832.7	373
ENSMUSG00000000673_Haao_SPA_12833.8	595
ENSMUSG00000000673_Haao_SPA_12834.9	287
ENSMUSG00000000673_Haao_SPA_12835.10	557
ENSMUSG00000000724_Cryba1_SPA_167092.1	1233
ENSMUSG00000000724_Cryba1_SPA_167093.2	271
ENSMUSG00000000724_Cryba1_SPA_167094.3	687
ENSMUSG00000000724_Cryba1_SPA_167095.4	373
ENSMUSG00000000724_Cryba1_SPA_167096.5	283
ENSMUSG00000000724_Cryba1_SPA_167097.6	531
ENSMUSG00000000724_Cryba1_SPA_167098.7	500
ENSMUSG00000000724_Cryba1_SPA_167099.8	75
ENSMUSG00000000724_Cryba1_SPA_167100.9	179
ENSMUSG00000000724_Cryba1_SPA_167101.10	140
ENSMUSG00000000738_Spg7_SPA_23822.1	166
ENSMUSG00000000738_Spg7_SPA_23823.2	170
ENSMUSG00000000738_Spg7_SPA_23824.3	560
ENSMUSG00000000738_Spg7_SPA_23825.4	435
ENSMUSG00000000738_Spg7_SPA_23826.5	599
ENSMUSG00000000738_Spg7_SPA_23827.6	812
ENSMUSG00000000738_Spg7_SPA_23828.7	277
ENSMUSG00000000738_Spg7_SPA_23829.8	358
ENSMUSG00000000738_Spg7_SPA_23830.9	76
ENSMUSG00000000738_Spg7_SPA_23831.10	881
ENSMUSG00000000753_Serpinf1_SPA_74014.1	608
ENSMUSG00000000753_Serpinf1_SPA_74015.2	562
ENSMUSG00000000753_Serpinf1_SPA_74016.3	461
ENSMUSG00000000753_Serpinf1_SPA_74017.4	312
ENSMUSG00000000753_Serpinf1_SPA_74018.5	630
ENSMUSG00000000753_Serpinf1_SPA_74019.6	550
ENSMUSG00000000753_Serpinf1_SPA_74020.7	549
ENSMUSG00000000753_Serpinf1_SPA_74021.8	417
ENSMUSG00000000753_Serpinf1_SPA_74022.9	196
ENSMUSG00000000753_Serpinf1_SPA_74023.10	302
ENSMUSG00000000787_Ddx3x_SPA_99803.1	140
ENSMUSG00000000787_Ddx3x_SPA_99804.2	37
ENSMUSG00000000787_Ddx3x_SPA_99805.3	23
ENSMUSG00000000787_Ddx3x_SPA_99806.4	53
ENSMUSG00000000787_Ddx3x_SPA_99807.5	113
ENSMUSG00000000787_Ddx3x_SPA_99808.6	62
ENSMUSG00000000787_Ddx3x_SPA_99809.7	872
ENSMUSG00000000787_Ddx3x_SPA_99810.8	60
ENSMUSG00000000787_Ddx3x_SPA_99811.9	80
ENSMUSG00000000787_Ddx3x_SPA_99812.10	44
ENSMUSG00000000826_Dnajc5_SPA_91353.1	710
ENSMUSG00000000826_Dnajc5_SPA_91354.2	453
ENSMUSG00000000826_Dnajc5_SPA_91355.3	108
ENSMUSG00000000826_Dnajc5_SPA_91356.4	202
ENSMUSG00000000826_Dnajc5_SPA_91357.5	486
ENSMUSG00000000826_Dnajc5_SPA_91358.6	511
ENSMUSG00000000826_Dnajc5_SPA_91359.7	982
ENSMUSG00000000826_Dnajc5_SPA_91360.8	754
ENSMUSG00000000826_Dnajc5_SPA_91361.9	1511
ENSMUSG00000000826_Dnajc5_SPA_91362.10	968
ENSMUSG00000000869_Il4_ACOCB_209327.6	37
ENSMUSG00000000876_Pxmp4_SPA_124044.1	1072
ENSMUSG00000000876_Pxmp4_SPA_124045.2	797
ENSMUSG00000000876_Pxmp4_SPA_124046.3	1039
ENSMUSG00000000876_Pxmp4_SPA_124047.4	631
ENSMUSG00000000876_Pxmp4_SPA_124048.5	313
ENSMUSG00000000876_Pxmp4_SPA_124049.6	134
ENSMUSG00000000876_Pxmp4_SPA_124050.7	988
ENSMUSG00000000876_Pxmp4_SPA_124051.8	988
ENSMUSG00000000876_Pxmp4_SPA_124052.9	709
ENSMUSG00000000876_Pxmp4_SPA_124053.10	1072
ENSMUSG00000000881_Dlg3_SPA_40015.1	434
ENSMUSG00000000881_Dlg3_SPA_40016.2	1263
ENSMUSG00000000881_Dlg3_SPA_40017.3	745
ENSMUSG00000000881_Dlg3_SPA_40018.4	302
ENSMUSG00000000881_Dlg3_SPA_40019.5	509
ENSMUSG00000000881_Dlg3_SPA_40020.6	1068
ENSMUSG00000000881_Dlg3_SPA_40021.7	362
ENSMUSG00000000881_Dlg3_SPA_40022.8	724
ENSMUSG00000000881_Dlg3_SPA_40023.9	195
ENSMUSG00000000881_Dlg3_SPA_40024.10	186
ENSMUSG00000000982_Ccl3_SPA_110810.1	424
ENSMUSG00000000982_Ccl3_SPA_110811.2	964
ENSMUSG00000000982_Ccl3_SPA_110812.3	355
ENSMUSG00000000982_Ccl3_SPA_110813.4	863
ENSMUSG00000000982_Ccl3_SPA_110814.5	588
ENSMUSG00000000982_Ccl3_SPA_110815.6	172
ENSMUSG00000000982_Ccl3_SPA_110816.7	264
ENSMUSG00000000982_Ccl3_SPA_110817.8	341
ENSMUSG00000000982_Ccl3_SPA_110818.9	697
ENSMUSG00000000982_Ccl3_SPA_110819.10	265
ENSMUSG00000001020_S100a4_SPA_80572.1	853
ENSMUSG00000001020_S100a4_SPA_80573.2	171
ENSMUSG00000001020_S100a4_SPA_80574.3	329
ENSMUSG00000001020_S100a4_SPA_80575.4	244
ENSMUSG00000001020_S100a4_SPA_80576.5	646
ENSMUSG00000001020_S100a4_SPA_80577.6	328
ENSMUSG00000001020_S100a4_SPA_80578.7	521
ENSMUSG00000001020_S100a4_SPA_80579.8	496
ENSMUSG00000001020_S100a4_SPA_80580.9	574
ENSMUSG00000001020_S100a4_SPA_80581.10	278
ENSMUSG00000001021_S100a3_SPA_29143.1	1120
ENSMUSG00000001021_S100a3_SPA_29144.2	473
ENSMUSG00000001021_S100a3_SPA_29145.3	530
ENSMUSG00000001021_S100a3_SPA_29146.4	351
ENSMUSG00000001021_S100a3_SPA_29147.5	1120
ENSMUSG00000001021_S100a3_SPA_29148.6	966
ENSMUSG00000001021_S100a3_SPA_29149.7	727
ENSMUSG00000001021_S100a3_SPA_29150.8	606
ENSMUSG00000001021_S100a3_SPA_29151.9	477
ENSMUSG00000001021_S100a3_SPA_29152.10	246
ENSMUSG00000001023_S100a5_SPA_29104.1	283
ENSMUSG00000001023_S100a5_SPA_29105.2	663
ENSMUSG00000001023_S100a5_SPA_29106.3	766
ENSMUSG00000001023_S100a5_SPA_29107.4	730
ENSMUSG00000001023_S100a5_SPA_29108.5	505
ENSMUSG00000001023_S100a5_SPA_29109.6	448
ENSMUSG00000001023_S100a5_SPA_29110.7	202
ENSMUSG00000001023_S100a5_SPA_29111.8	176
ENSMUSG00000001023_S100a5_SPA_29112.9	1288
ENSMUSG00000001023_S100a5_SPA_29113.10	372
ENSMUSG00000001227_Sema6b_SPA_82835.1	282
ENSMUSG00000001227_Sema6b_SPA_82836.2	882
ENSMUSG00000001227_Sema6b_SPA_82837.3	566
ENSMUSG00000001227_Sema6b_SPA_82838.4	638
ENSMUSG00000001227_Sema6b_SPA_82839.5	564
ENSMUSG00000001227_Sema6b_SPA_82840.6	246
ENSMUSG00000001227_Sema6b_SPA_82841.7	799
ENSMUSG00000001227_Sema6b_SPA_82842.8	611
ENSMUSG00000001227_Sema6b_SPA_82843.9	149
ENSMUSG00000001227_Sema6b_SPA_82844.10	552
ENSMUSG00000001379_Apbb3_SPA_163801.1	745
ENSMUSG00000001379_Apbb3_SPA_163802.2	134
ENSMUSG00000001379_Apbb3_SPA_163803.3	2
ENSMUSG00000001379_Apbb3_SPA_163804.4	699
ENSMUSG00000001379_Apbb3_SPA_163805.5	549
ENSMUSG00000001379_Apbb3_SPA_163806.6	736
ENSMUSG00000001379_Apbb3_SPA_163807.7	196
ENSMUSG00000001379_Apbb3_SPA_163808.8	436
ENSMUSG00000001379_Apbb3_SPA_163809.9	277
ENSMUSG00000001379_Apbb3_SPA_163810.10	90
ENSMUSG00000001441_Npepps_SPA_184415.1	412
ENSMUSG00000001441_Npepps_SPA_184416.2	816
ENSMUSG00000001441_Npepps_SPA_184417.3	493
ENSMUSG00000001441_Npepps_SPA_184418.4	601
ENSMUSG00000001441_Npepps_SPA_184419.5	970
ENSMUSG00000001441_Npepps_SPA_184420.6	363
ENSMUSG00000001441_Npepps_SPA_184421.7	407
ENSMUSG00000001441_Npepps_SPA_184422.8	195
ENSMUSG00000001441_Npepps_SPA_184423.9	1227
ENSMUSG00000001441_Npepps_SPA_184424.10	154
ENSMUSG00000001472_Tcf25_SPA_99623.1	220
ENSMUSG00000001472_Tcf25_SPA_99624.2	306
ENSMUSG00000001472_Tcf25_SPA_99625.3	514
ENSMUSG00000001472_Tcf25_SPA_99626.4	606
ENSMUSG00000001472_Tcf25_SPA_99627.5	126
ENSMUSG00000001472_Tcf25_SPA_99628.6	273
ENSMUSG00000001472_Tcf25_SPA_99629.7	339
ENSMUSG00000001472_Tcf25_SPA_99630.8	268
ENSMUSG00000001472_Tcf25_SPA_99631.9	405
ENSMUSG00000001472_Tcf25_SPA_99632.10	724
ENSMUSG00000001493_Meox1_SPA_150704.1	434
ENSMUSG00000001493_Meox1_SPA_150705.2	746
ENSMUSG00000001493_Meox1_SPA_150706.3	765
ENSMUSG00000001493_Meox1_SPA_150707.4	282
ENSMUSG00000001493_Meox1_SPA_150708.5	1393
ENSMUSG00000001493_Meox1_SPA_150709.6	416
ENSMUSG00000001493_Meox1_SPA_150710.7	760
ENSMUSG00000001493_Meox1_SPA_150711.8	80
ENSMUSG00000001493_Meox1_SPA_150712.9	408
ENSMUSG00000001493_Meox1_SPA_150713.10	423
ENSMUSG00000001524_Gtf2h4_ACOCA_127317.2	3
ENSMUSG00000001558_Klhl10_SPA_37627.1	185
ENSMUSG00000001558_Klhl10_SPA_37628.2	259
ENSMUSG00000001558_Klhl10_SPA_37629.3	109
ENSMUSG00000001558_Klhl10_SPA_37630.4	330
ENSMUSG00000001558_Klhl10_SPA_37631.5	341
ENSMUSG00000001558_Klhl10_SPA_37632.6	566
ENSMUSG00000001558_Klhl10_SPA_37633.7	253
ENSMUSG00000001558_Klhl10_SPA_37634.8	399
ENSMUSG00000001558_Klhl10_SPA_37635.9	299
ENSMUSG00000001558_Klhl10_SPA_37636.10	458
ENSMUSG00000001576_Ergic1_SPA_206882.1	819
ENSMUSG00000001576_Ergic1_SPA_206883.2	526
ENSMUSG00000001576_Ergic1_SPA_206884.3	149
ENSMUSG00000001576_Ergic1_SPA_206885.4	740
ENSMUSG00000001576_Ergic1_SPA_206886.5	547
ENSMUSG00000001576_Ergic1_SPA_206887.6	303
ENSMUSG00000001576_Ergic1_SPA_206888.7	376
ENSMUSG00000001576_Ergic1_SPA_206889.8	759
ENSMUSG00000001576_Ergic1_SPA_206890.9	257
ENSMUSG00000001576_Ergic1_SPA_206891.10	446
ENSMUSG00000001687_Ubl3_SPA_170018.1	593
ENSMUSG00000001687_Ubl3_SPA_170019.2	826
ENSMUSG00000001687_Ubl3_SPA_170020.3	510
ENSMUSG00000001687_Ubl3_SPA_170021.4	337
ENSMUSG00000001687_Ubl3_SPA_170022.5	321
ENSMUSG00000001687_Ubl3_SPA_170023.6	224
ENSMUSG00000001687_Ubl3_SPA_170024.7	864
ENSMUSG00000001751_Naglu_DTKPB_21518.7	1
ENSMUSG00000001786_Fbxo7_SPA_99643.1	509
ENSMUSG00000001786_Fbxo7_SPA_99644.2	362
ENSMUSG00000001786_Fbxo7_SPA_99645.3	360
ENSMUSG00000001786_Fbxo7_SPA_99646.4	412
ENSMUSG00000001786_Fbxo7_SPA_99647.5	373
ENSMUSG00000001786_Fbxo7_SPA_99648.6	713
ENSMUSG00000001786_Fbxo7_SPA_99649.7	566
ENSMUSG00000001786_Fbxo7_SPA_99650.8	583
ENSMUSG00000001786_Fbxo7_SPA_99651.9	527
ENSMUSG00000001786_Fbxo7_SPA_99652.10	664
ENSMUSG00000001802_Lrp3_SPA_209092.1	380
ENSMUSG00000001802_Lrp3_SPA_209093.2	327
ENSMUSG00000001802_Lrp3_SPA_209094.3	352
ENSMUSG00000001802_Lrp3_SPA_209095.4	720
ENSMUSG00000001802_Lrp3_SPA_209096.5	529
ENSMUSG00000001802_Lrp3_SPA_209097.6	410
ENSMUSG00000001802_Lrp3_SPA_209098.7	1262
ENSMUSG00000001802_Lrp3_SPA_209099.8	936
ENSMUSG00000001802_Lrp3_SPA_209100.9	628
ENSMUSG00000001802_Lrp3_SPA_209101.10	285
ENSMUSG00000001829_Clpb_SPA_39895.1	175
ENSMUSG00000001829_Clpb_SPA_39896.2	695
ENSMUSG00000001829_Clpb_SPA_39897.3	436
ENSMUSG00000001829_Clpb_SPA_39898.4	657
ENSMUSG00000001829_Clpb_SPA_39899.5	678
ENSMUSG00000001829_Clpb_SPA_39900.6	503
ENSMUSG00000001829_Clpb_SPA_39901.7	354
ENSMUSG00000001829_Clpb_SPA_39902.8	88
ENSMUSG00000001829_Clpb_SPA_39903.9	308
ENSMUSG00000001829_Clpb_SPA_39904.10	244
ENSMUSG00000001865_Cpa3_SPA_157891.1	837
ENSMUSG00000001865_Cpa3_SPA_157892.2	237
ENSMUSG00000001865_Cpa3_SPA_157893.3	127
ENSMUSG00000001865_Cpa3_SPA_157894.4	590
ENSMUSG00000001865_Cpa3_SPA_157895.5	246
ENSMUSG00000001865_Cpa3_SPA_157896.6	378
ENSMUSG00000001865_Cpa3_SPA_157897.7	129
ENSMUSG00000001865_Cpa3_SPA_157898.8	127
ENSMUSG00000001865_Cpa3_SPA_157899.9	271
ENSMUSG00000001865_Cpa3_SPA_157900.10	549
ENSMUSG00000001942_Siae_SPA_21282.1	427
ENSMUSG00000001942_Siae_SPA_21283.2	693
ENSMUSG00000001942_Siae_SPA_21284.3	28
ENSMUSG00000001942_Siae_SPA_21285.4	622
ENSMUSG00000001942_Siae_SPA_21286.5	228
ENSMUSG00000001942_Siae_SPA_21287.6	425
ENSMUSG00000001942_Siae_SPA_21288.7	865
ENSMUSG00000001942_Siae_SPA_21289.8	271
ENSMUSG00000001942_Siae_SPA_21290.9	626
ENSMUSG00000001942_Siae_SPA_21291.10	679
ENSMUSG00000001998_Ap4e1_SPA_62101.1	309
ENSMUSG00000001998_Ap4e1_SPA_62102.2	582
ENSMUSG00000001998_Ap4e1_SPA_62103.3	651
ENSMUSG00000001998_Ap4e1_SPA_62104.4	292
ENSMUSG00000001998_Ap4e1_SPA_62105.5	673
ENSMUSG00000001998_Ap4e1_SPA_62106.6	58
ENSMUSG00000001998_Ap4e1_SPA_62107.7	731
ENSMUSG00000001998_Ap4e1_SPA_62108.8	254
ENSMUSG00000001998_Ap4e1_SPA_62109.9	217
ENSMUSG00000001998_Ap4e1_SPA_62110.10	39
ENSMUSG00000002015_Bcap31_SPA_113632.1	300
ENSMUSG00000002015_Bcap31_SPA_113633.2	467
ENSMUSG00000002015_Bcap31_SPA_113634.3	389
ENSMUSG00000002015_Bcap31_SPA_113635.4	226
ENSMUSG00000002015_Bcap31_SPA_113636.5	221
ENSMUSG00000002015_Bcap31_SPA_113637.6	324
ENSMUSG00000002015_Bcap31_SPA_113638.7	407
ENSMUSG00000002015_Bcap31_SPA_113639.8	128
ENSMUSG00000002015_Bcap31_SPA_113640.9	209
ENSMUSG00000002015_Bcap31_SPA_113641.10	187
ENSMUSG00000002105_Slc39a13_SPA_40215.1	540
ENSMUSG00000002105_Slc39a13_SPA_40216.2	811
ENSMUSG00000002105_Slc39a13_SPA_40217.3	308
ENSMUSG00000002105_Slc39a13_SPA_40218.4	194
ENSMUSG00000002105_Slc39a13_SPA_40219.5	251
ENSMUSG00000002105_Slc39a13_SPA_40220.6	170
ENSMUSG00000002105_Slc39a13_SPA_40221.7	320
ENSMUSG00000002105_Slc39a13_SPA_40222.8	279
ENSMUSG00000002105_Slc39a13_SPA_40223.9	115
ENSMUSG00000002105_Slc39a13_SPA_40224.10	355
ENSMUSG00000002204_Napsa_SPA_58153.1	781
ENSMUSG00000002204_Napsa_SPA_58154.2	351
ENSMUSG00000002204_Napsa_SPA_58155.3	316
ENSMUSG00000002204_Napsa_SPA_58156.4	365
ENSMUSG00000002204_Napsa_SPA_58157.5	363
ENSMUSG00000002204_Napsa_SPA_58158.6	706
ENSMUSG00000002204_Napsa_SPA_58159.7	302
ENSMUSG00000002204_Napsa_SPA_58160.8	162
ENSMUSG00000002204_Napsa_SPA_58161.9	118
ENSMUSG00000002204_Napsa_SPA_58162.10	226
ENSMUSG00000002279_Lmf1_SPA_142982.1	1411
ENSMUSG00000002279_Lmf1_SPA_142983.2	414
ENSMUSG00000002279_Lmf1_SPA_142984.3	402
ENSMUSG00000002279_Lmf1_SPA_142985.4	606
ENSMUSG00000002279_Lmf1_SPA_142986.5	774
ENSMUSG00000002279_Lmf1_SPA_142987.6	502
ENSMUSG00000002279_Lmf1_SPA_142988.7	582
ENSMUSG00000002279_Lmf1_SPA_142989.8	638
ENSMUSG00000002279_Lmf1_SPA_142990.9	363
ENSMUSG00000002279_Lmf1_SPA_142991.10	391
ENSMUSG00000002320_Tm9sf1_SPA_68589.1	201
ENSMUSG00000002320_Tm9sf1_SPA_68590.2	405
ENSMUSG00000002320_Tm9sf1_SPA_68591.3	309
ENSMUSG00000002320_Tm9sf1_SPA_68592.4	112
ENSMUSG00000002320_Tm9sf1_SPA_68593.5	579
ENSMUSG00000002320_Tm9sf1_SPA_68594.6	206
ENSMUSG00000002320_Tm9sf1_SPA_68595.7	118
ENSMUSG00000002320_Tm9sf1_SPA_68596.8	354
ENSMUSG00000002320_Tm9sf1_SPA_68597.9	318
ENSMUSG00000002320_Tm9sf1_SPA_68598.10	611
ENSMUSG00000002324_Rec8_ACOCA_68575.7	4
ENSMUSG00000002332_Dhrs1_SPA_153502.1	424
ENSMUSG00000002332_Dhrs1_SPA_153503.2	574
ENSMUSG00000002332_Dhrs1_SPA_153504.3	317
ENSMUSG00000002332_Dhrs1_SPA_153505.4	486
ENSMUSG00000002332_Dhrs1_SPA_153506.5	333
ENSMUSG00000002332_Dhrs1_SPA_153507.6	150
ENSMUSG00000002332_Dhrs1_SPA_153508.7	327
ENSMUSG00000002332_Dhrs1_SPA_153509.8	256
ENSMUSG00000002332_Dhrs1_SPA_153510.9	160
ENSMUSG00000002332_Dhrs1_SPA_153511.10	496
ENSMUSG00000002343_Armc6_ACOCA_62121.1	39
ENSMUSG00000002395_Use1_SPA_150164.1	295
ENSMUSG00000002395_Use1_SPA_150165.2	478
ENSMUSG00000002395_Use1_SPA_150166.3	267
ENSMUSG00000002395_Use1_SPA_150167.4	474
ENSMUSG00000002395_Use1_SPA_150168.5	541
ENSMUSG00000002395_Use1_SPA_150169.6	207
ENSMUSG00000002395_Use1_SPA_150170.7	604
ENSMUSG00000002395_Use1_SPA_150171.8	353
ENSMUSG00000002395_Use1_SPA_150172.9	106
ENSMUSG00000002395_Use1_SPA_150173.10	176
ENSMUSG00000002458_Rgs19_SPA_203869.1	236
ENSMUSG00000002458_Rgs19_SPA_203870.2	251
ENSMUSG00000002458_Rgs19_SPA_203871.3	420
ENSMUSG00000002458_Rgs19_SPA_203872.4	309
ENSMUSG00000002458_Rgs19_SPA_203873.5	269
ENSMUSG00000002458_Rgs19_SPA_203874.6	274
ENSMUSG00000002458_Rgs19_SPA_203875.7	167
ENSMUSG00000002458_Rgs19_SPA_203876.8	454
ENSMUSG00000002458_Rgs19_SPA_203877.9	210
ENSMUSG00000002458_Rgs19_SPA_203878.10	225
ENSMUSG00000002565_Scin_SPA_164453.1	582
ENSMUSG00000002565_Scin_SPA_164454.2	806
ENSMUSG00000002565_Scin_SPA_164455.3	303
ENSMUSG00000002565_Scin_SPA_164456.4	164
ENSMUSG00000002565_Scin_SPA_164457.5	424
ENSMUSG00000002565_Scin_SPA_164458.6	157
ENSMUSG00000002565_Scin_SPA_164459.7	675
ENSMUSG00000002565_Scin_SPA_164460.8	212
ENSMUSG00000002565_Scin_SPA_164461.9	873
ENSMUSG00000002565_Scin_SPA_164462.10	688
ENSMUSG00000002633_Shh_SPA_12806.1	393
ENSMUSG00000002633_Shh_SPA_12807.2	88
ENSMUSG00000002633_Shh_SPA_12808.3	468
ENSMUSG00000002633_Shh_SPA_12809.4	250
ENSMUSG00000002633_Shh_SPA_12810.5	240
ENSMUSG00000002633_Shh_SPA_12811.6	330
ENSMUSG00000002633_Shh_SPA_12812.7	793
ENSMUSG00000002633_Shh_SPA_12813.8	625
ENSMUSG00000002633_Shh_SPA_12814.9	590
ENSMUSG00000002633_Shh_SPA_12815.10	380
ENSMUSG00000002718_Cse1l_SPA_192721.1	69
ENSMUSG00000002718_Cse1l_SPA_192722.2	192
ENSMUSG00000002718_Cse1l_SPA_192723.3	1
ENSMUSG00000002718_Cse1l_SPA_192724.4	297
ENSMUSG00000002718_Cse1l_SPA_192725.5	195
ENSMUSG00000002718_Cse1l_SPA_192726.6	66
ENSMUSG00000002718_Cse1l_SPA_192727.7	17
ENSMUSG00000002718_Cse1l_SPA_192728.8	436
ENSMUSG00000002718_Cse1l_SPA_192729.9	80
ENSMUSG00000002718_Cse1l_SPA_192730.10	154
ENSMUSG00000002741_Ykt6_SPA_226065.1	577
ENSMUSG00000002741_Ykt6_SPA_226066.2	206
ENSMUSG00000002741_Ykt6_SPA_226067.3	56
ENSMUSG00000002741_Ykt6_SPA_226068.4	14
ENSMUSG00000002741_Ykt6_SPA_226069.5	28
ENSMUSG00000002741_Ykt6_SPA_226070.6	266
ENSMUSG00000002741_Ykt6_SPA_226071.7	163
ENSMUSG00000002741_Ykt6_SPA_226072.8	764
ENSMUSG00000002741_Ykt6_SPA_226073.9	26
ENSMUSG00000002741_Ykt6_SPA_226074.10	62
ENSMUSG00000002763_Pex6_SPA_167052.1	568
ENSMUSG00000002763_Pex6_SPA_167053.2	355
ENSMUSG00000002763_Pex6_SPA_167054.3	274
ENSMUSG00000002763_Pex6_SPA_167055.4	280
ENSMUSG00000002763_Pex6_SPA_167056.5	317
ENSMUSG00000002763_Pex6_SPA_167057.6	282
ENSMUSG00000002763_Pex6_SPA_167058.7	333
ENSMUSG00000002763_Pex6_SPA_167059.8	192
ENSMUSG00000002763_Pex6_SPA_167060.9	137
ENSMUSG00000002763_Pex6_SPA_167061.10	142
ENSMUSG00000002820_Atg4d_SPA_65717.1	892
ENSMUSG00000002820_Atg4d_SPA_65718.2	808
ENSMUSG00000002820_Atg4d_SPA_65719.3	181
ENSMUSG00000002820_Atg4d_SPA_65720.4	412
ENSMUSG00000002820_Atg4d_SPA_65721.5	803
ENSMUSG00000002820_Atg4d_SPA_65722.6	773
ENSMUSG00000002820_Atg4d_SPA_65723.7	703
ENSMUSG00000002820_Atg4d_SPA_65724.8	634
ENSMUSG00000002820_Atg4d_SPA_65725.9	425
ENSMUSG00000002820_Atg4d_SPA_65726.10	482
ENSMUSG00000002871_Tpra1_SPA_144757.1	370
ENSMUSG00000002871_Tpra1_SPA_144758.2	644
ENSMUSG00000002871_Tpra1_SPA_144759.3	393
ENSMUSG00000002871_Tpra1_SPA_144760.4	348
ENSMUSG00000002871_Tpra1_SPA_144761.5	759
ENSMUSG00000002871_Tpra1_SPA_144762.6	1061
ENSMUSG00000002871_Tpra1_SPA_144763.7	1057
ENSMUSG00000002871_Tpra1_SPA_144764.8	505
ENSMUSG00000002871_Tpra1_SPA_144765.9	592
ENSMUSG00000002871_Tpra1_SPA_144766.10	1127
ENSMUSG00000002996_Hbp1_ACOCB_60204.10	1
ENSMUSG00000003184_Irf3_SPA_152284.1	893
ENSMUSG00000003184_Irf3_SPA_152285.2	507
ENSMUSG00000003184_Irf3_SPA_152286.3	981
ENSMUSG00000003184_Irf3_SPA_152287.4	475
ENSMUSG00000003184_Irf3_SPA_152288.5	401
ENSMUSG00000003184_Irf3_SPA_152289.6	453
ENSMUSG00000003184_Irf3_SPA_152290.7	491
ENSMUSG00000003184_Irf3_SPA_152291.8	576
ENSMUSG00000003184_Irf3_SPA_152292.9	715
ENSMUSG00000003184_Irf3_SPA_152293.10	218
ENSMUSG00000003235_Eif2b5_SPA_42284.1	280
ENSMUSG00000003235_Eif2b5_SPA_42285.2	22
ENSMUSG00000003235_Eif2b5_SPA_42286.3	2
ENSMUSG00000003235_Eif2b5_SPA_42287.4	36
ENSMUSG00000003235_Eif2b5_SPA_42288.5	83
ENSMUSG00000003235_Eif2b5_SPA_42289.6	138
ENSMUSG00000003235_Eif2b5_SPA_42290.7	63
ENSMUSG00000003235_Eif2b5_SPA_42291.8	80
ENSMUSG00000003235_Eif2b5_SPA_42292.9	86
ENSMUSG00000003235_Eif2b5_SPA_42293.10	26
ENSMUSG00000003316_Glg1_SPA_200900.1	405
ENSMUSG00000003316_Glg1_SPA_200901.2	324
ENSMUSG00000003316_Glg1_SPA_200902.3	935
ENSMUSG00000003316_Glg1_SPA_200903.4	627
ENSMUSG00000003316_Glg1_SPA_200904.5	272
ENSMUSG00000003316_Glg1_SPA_200905.6	368
ENSMUSG00000003316_Glg1_SPA_200906.7	432
ENSMUSG00000003316_Glg1_SPA_200907.8	489
ENSMUSG00000003316_Glg1_SPA_200908.9	687
ENSMUSG00000003316_Glg1_SPA_200909.10	595
ENSMUSG00000003344_Btbd2_SPA_88025.1	296
ENSMUSG00000003344_Btbd2_SPA_88026.2	311
ENSMUSG00000003344_Btbd2_SPA_88027.3	578
ENSMUSG00000003344_Btbd2_SPA_88028.4	293
ENSMUSG00000003344_Btbd2_SPA_88029.5	714
ENSMUSG00000003344_Btbd2_SPA_88030.6	820
ENSMUSG00000003344_Btbd2_SPA_88031.7	361
ENSMUSG00000003344_Btbd2_SPA_88032.8	568
ENSMUSG00000003344_Btbd2_SPA_88033.9	363
ENSMUSG00000003344_Btbd2_SPA_88034.10	1174
ENSMUSG00000003420_Fcgrt_SPA_208361.1	432
ENSMUSG00000003420_Fcgrt_SPA_208362.2	284
ENSMUSG00000003420_Fcgrt_SPA_208363.3	561
ENSMUSG00000003420_Fcgrt_SPA_208364.4	442
ENSMUSG00000003420_Fcgrt_SPA_208365.5	650
ENSMUSG00000003420_Fcgrt_SPA_208366.6	433
ENSMUSG00000003420_Fcgrt_SPA_208367.7	459
ENSMUSG00000003420_Fcgrt_SPA_208368.8	198
ENSMUSG00000003420_Fcgrt_SPA_208369.9	738
ENSMUSG00000003420_Fcgrt_SPA_208370.10	385
ENSMUSG00000003464_Pex19_SPA_216301.1	522
ENSMUSG00000003464_Pex19_SPA_216302.2	216
ENSMUSG00000003464_Pex19_SPA_216303.3	342
ENSMUSG00000003464_Pex19_SPA_216304.4	71
ENSMUSG00000003464_Pex19_SPA_216305.5	371
ENSMUSG00000003464_Pex19_SPA_216306.6	959
ENSMUSG00000003464_Pex19_SPA_216307.7	410
ENSMUSG00000003464_Pex19_SPA_216308.8	1130
ENSMUSG00000003464_Pex19_SPA_216309.9	422
ENSMUSG00000003464_Pex19_SPA_216310.10	453
ENSMUSG00000003604_Aven_ACOCA_147560.8	3
ENSMUSG00000004069_Dnaja3_SPA_104430.1	173
ENSMUSG00000004069_Dnaja3_SPA_104431.2	1
ENSMUSG00000004069_Dnaja3_SPA_104432.3	50
ENSMUSG00000004069_Dnaja3_SPA_104433.4	161
ENSMUSG00000004069_Dnaja3_SPA_104434.5	424
ENSMUSG00000004069_Dnaja3_SPA_104435.6	119
ENSMUSG00000004069_Dnaja3_SPA_104436.7	52
ENSMUSG00000004069_Dnaja3_SPA_104437.8	198
ENSMUSG00000004069_Dnaja3_SPA_104438.9	79
ENSMUSG00000004069_Dnaja3_SPA_104439.10	3
ENSMUSG00000004319_Clcn3_SPA_198542.1	678
ENSMUSG00000004319_Clcn3_SPA_198543.2	778
ENSMUSG00000004319_Clcn3_SPA_198544.3	544
ENSMUSG00000004319_Clcn3_SPA_198545.4	312
ENSMUSG00000004319_Clcn3_SPA_198546.5	529
ENSMUSG00000004319_Clcn3_SPA_198547.6	612
ENSMUSG00000004319_Clcn3_SPA_198548.7	799
ENSMUSG00000004319_Clcn3_SPA_198549.8	581
ENSMUSG00000004319_Clcn3_SPA_198550.9	1292
ENSMUSG00000004319_Clcn3_SPA_198551.10	263
ENSMUSG00000004451_Ralb_SPA_144837.1	656
ENSMUSG00000004451_Ralb_SPA_144838.2	438
ENSMUSG00000004451_Ralb_SPA_144839.3	557
ENSMUSG00000004451_Ralb_SPA_144840.4	715
ENSMUSG00000004451_Ralb_SPA_144841.5	1044
ENSMUSG00000004451_Ralb_SPA_144842.6	274
ENSMUSG00000004451_Ralb_SPA_144843.7	813
ENSMUSG00000004451_Ralb_SPA_144844.8	450
ENSMUSG00000004451_Ralb_SPA_144845.9	153
ENSMUSG00000004451_Ralb_SPA_144846.10	355
ENSMUSG00000004460_Dnajb11_SPA_59865.1	195
ENSMUSG00000004460_Dnajb11_SPA_59866.2	588
ENSMUSG00000004460_Dnajb11_SPA_59867.3	124
ENSMUSG00000004460_Dnajb11_SPA_59868.4	218
ENSMUSG00000004460_Dnajb11_SPA_59869.5	270
ENSMUSG00000004460_Dnajb11_SPA_59870.6	390
ENSMUSG00000004460_Dnajb11_SPA_59871.7	191
ENSMUSG00000004460_Dnajb11_SPA_59872.8	85
ENSMUSG00000004460_Dnajb11_SPA_59873.9	157
ENSMUSG00000004460_Dnajb11_SPA_59874.10	288
ENSMUSG00000004552_Ctse_SPA_155311.1	126
ENSMUSG00000004552_Ctse_SPA_155312.2	31
ENSMUSG00000004552_Ctse_SPA_155313.3	251
ENSMUSG00000004552_Ctse_SPA_155314.4	610
ENSMUSG00000004552_Ctse_SPA_155315.5	495
ENSMUSG00000004552_Ctse_SPA_155316.6	389
ENSMUSG00000004552_Ctse_SPA_155317.7	506
ENSMUSG00000004552_Ctse_SPA_155318.8	126
ENSMUSG00000004552_Ctse_SPA_155319.9	417
ENSMUSG00000004552_Ctse_SPA_155320.10	385
ENSMUSG00000004558_Ndrg2_MPB_155321.1	22
ENSMUSG00000004558_Ndrg2_MPB_155328.8	45
ENSMUSG00000004610_Etfb_SPA_166513.1	483
ENSMUSG00000004610_Etfb_SPA_166514.2	423
ENSMUSG00000004610_Etfb_SPA_166515.3	195
ENSMUSG00000004610_Etfb_SPA_166516.4	524
ENSMUSG00000004610_Etfb_SPA_166517.5	542
ENSMUSG00000004610_Etfb_SPA_166518.6	208
ENSMUSG00000004610_Etfb_SPA_166519.7	391
ENSMUSG00000004610_Etfb_SPA_166520.8	383
ENSMUSG00000004610_Etfb_SPA_166521.9	651
ENSMUSG00000004610_Etfb_SPA_166522.10	211
ENSMUSG00000004612_Nkg7_MPB_166503.1	25
ENSMUSG00000004612_Nkg7_MPB_166512.10	25
ENSMUSG00000004613_Lim2_SPA_166493.1	758
ENSMUSG00000004613_Lim2_SPA_166494.2	364
ENSMUSG00000004613_Lim2_SPA_166495.3	492
ENSMUSG00000004613_Lim2_SPA_166496.4	178
ENSMUSG00000004613_Lim2_SPA_166497.5	995
ENSMUSG00000004613_Lim2_SPA_166498.6	286
ENSMUSG00000004613_Lim2_SPA_166499.7	653
ENSMUSG00000004613_Lim2_SPA_166500.8	774
ENSMUSG00000004613_Lim2_SPA_166501.9	481
ENSMUSG00000004613_Lim2_SPA_166502.10	299
ENSMUSG00000004631_Sgce_SPA_107330.1	1187
ENSMUSG00000004631_Sgce_SPA_107331.2	667
ENSMUSG00000004631_Sgce_SPA_107332.3	841
ENSMUSG00000004631_Sgce_SPA_107333.4	444
ENSMUSG00000004631_Sgce_SPA_107334.5	425
ENSMUSG00000004631_Sgce_SPA_107335.6	565
ENSMUSG00000004631_Sgce_SPA_107336.7	397
ENSMUSG00000004631_Sgce_SPA_107337.8	78
ENSMUSG00000004631_Sgce_SPA_107338.9	337
ENSMUSG00000004631_Sgce_SPA_107339.10	303
ENSMUSG00000004633_Chn2_SPA_107350.1	703
ENSMUSG00000004633_Chn2_SPA_107351.2	252
ENSMUSG00000004633_Chn2_SPA_107352.3	237
ENSMUSG00000004633_Chn2_SPA_107353.4	634
ENSMUSG00000004633_Chn2_SPA_107354.5	623
ENSMUSG00000004633_Chn2_SPA_107355.6	447
ENSMUSG00000004633_Chn2_SPA_107356.7	424
ENSMUSG00000004633_Chn2_SPA_107357.8	651
ENSMUSG00000004633_Chn2_SPA_107358.9	625
ENSMUSG00000004633_Chn2_SPA_107359.10	483
ENSMUSG00000004642_Slbp_SPA_132811.1	363
ENSMUSG00000004642_Slbp_SPA_132812.2	177
ENSMUSG00000004642_Slbp_SPA_132813.3	338
ENSMUSG00000004642_Slbp_SPA_132814.4	232
ENSMUSG00000004642_Slbp_SPA_132815.5	480
ENSMUSG00000004642_Slbp_SPA_132816.6	414
ENSMUSG00000004642_Slbp_SPA_132817.7	657
ENSMUSG00000004642_Slbp_SPA_132818.8	140
ENSMUSG00000004642_Slbp_SPA_132819.9	83
ENSMUSG00000004849_Ap1s1_SPA_214585.1	1740
ENSMUSG00000004849_Ap1s1_SPA_214586.2	337
ENSMUSG00000004849_Ap1s1_SPA_214587.3	488
ENSMUSG00000004849_Ap1s1_SPA_214588.4	1077
ENSMUSG00000004849_Ap1s1_SPA_214589.5	576
ENSMUSG00000004849_Ap1s1_SPA_214590.6	381
ENSMUSG00000004849_Ap1s1_SPA_214591.7	65
ENSMUSG00000004849_Ap1s1_SPA_214592.8	855
ENSMUSG00000004849_Ap1s1_SPA_214593.9	760
ENSMUSG00000004849_Ap1s1_SPA_214594.10	731
ENSMUSG00000004880_Lbr_SPA_221734.1	564
ENSMUSG00000004880_Lbr_SPA_221735.2	392
ENSMUSG00000004880_Lbr_SPA_221736.3	97
ENSMUSG00000004880_Lbr_SPA_221737.4	632
ENSMUSG00000004880_Lbr_SPA_221738.5	565
ENSMUSG00000004880_Lbr_SPA_221739.6	495
ENSMUSG00000004880_Lbr_SPA_221740.7	172
ENSMUSG00000004880_Lbr_SPA_221741.8	1031
ENSMUSG00000004880_Lbr_SPA_221742.9	465
ENSMUSG00000004880_Lbr_SPA_221743.10	676
ENSMUSG00000004885_Crabp2_SPA_112844.1	670
ENSMUSG00000004885_Crabp2_SPA_112845.2	75
ENSMUSG00000004885_Crabp2_SPA_112846.3	502
ENSMUSG00000004885_Crabp2_SPA_112847.4	859
ENSMUSG00000004885_Crabp2_SPA_112848.5	680
ENSMUSG00000004885_Crabp2_SPA_112849.6	272
ENSMUSG00000004885_Crabp2_SPA_112850.7	124
ENSMUSG00000004885_Crabp2_SPA_112851.8	633
ENSMUSG00000004885_Crabp2_SPA_112852.9	503
ENSMUSG00000004885_Crabp2_SPA_112853.10	620
ENSMUSG00000004931_Apba3_SPA_201180.1	576
ENSMUSG00000004931_Apba3_SPA_201181.2	599
ENSMUSG00000004931_Apba3_SPA_201182.3	1384
ENSMUSG00000004931_Apba3_SPA_201183.4	390
ENSMUSG00000004931_Apba3_SPA_201184.5	193
ENSMUSG00000004931_Apba3_SPA_201185.6	876
ENSMUSG00000004931_Apba3_SPA_201186.7	281
ENSMUSG00000004931_Apba3_SPA_201187.8	671
ENSMUSG00000004931_Apba3_SPA_201188.9	476
ENSMUSG00000004931_Apba3_SPA_201189.10	580
ENSMUSG00000004934_Pias4_SPA_201160.1	689
ENSMUSG00000004934_Pias4_SPA_201161.2	391
ENSMUSG00000004934_Pias4_SPA_201162.3	144
ENSMUSG00000004934_Pias4_SPA_201163.4	383
ENSMUSG00000004934_Pias4_SPA_201164.5	224
ENSMUSG00000004934_Pias4_SPA_201165.6	281
ENSMUSG00000004934_Pias4_SPA_201166.7	1335
ENSMUSG00000004934_Pias4_SPA_201167.8	1079
ENSMUSG00000004934_Pias4_SPA_201168.9	256
ENSMUSG00000004934_Pias4_SPA_201169.10	1290
ENSMUSG00000004951_Hspb1_ACOCA_142169.5	27
ENSMUSG00000005045_Chd5_SPA_190066.1	471
ENSMUSG00000005045_Chd5_SPA_190067.2	369
ENSMUSG00000005045_Chd5_SPA_190068.3	362
ENSMUSG00000005045_Chd5_SPA_190069.4	392
ENSMUSG00000005045_Chd5_SPA_190070.5	222
ENSMUSG00000005045_Chd5_SPA_190071.6	1427
ENSMUSG00000005045_Chd5_SPA_190072.7	1527
ENSMUSG00000005045_Chd5_SPA_190073.8	598
ENSMUSG00000005045_Chd5_SPA_190074.9	192
ENSMUSG00000005045_Chd5_SPA_190075.10	215
ENSMUSG00000005142_Man2b1_SPA_127042.1	556
ENSMUSG00000005142_Man2b1_SPA_127043.2	666
ENSMUSG00000005142_Man2b1_SPA_127044.3	734
ENSMUSG00000005142_Man2b1_SPA_127045.4	280
ENSMUSG00000005142_Man2b1_SPA_127046.5	225
ENSMUSG00000005142_Man2b1_SPA_127047.6	779
ENSMUSG00000005142_Man2b1_SPA_127048.7	751
ENSMUSG00000005142_Man2b1_SPA_127049.8	242
ENSMUSG00000005142_Man2b1_SPA_127050.9	554
ENSMUSG00000005142_Man2b1_SPA_127051.10	750
ENSMUSG00000005202_Shbg_SPA_200280.1	443
ENSMUSG00000005202_Shbg_SPA_200281.2	831
ENSMUSG00000005202_Shbg_SPA_200282.3	510
ENSMUSG00000005202_Shbg_SPA_200283.4	164
ENSMUSG00000005202_Shbg_SPA_200284.5	496
ENSMUSG00000005202_Shbg_SPA_200285.6	635
ENSMUSG00000005202_Shbg_SPA_200286.7	359
ENSMUSG00000005202_Shbg_SPA_200287.8	362
ENSMUSG00000005202_Shbg_SPA_200288.9	684
ENSMUSG00000005202_Shbg_SPA_200289.10	535
ENSMUSG00000005204_Senp3_SPA_200260.1	396
ENSMUSG00000005204_Senp3_SPA_200261.2	665
ENSMUSG00000005204_Senp3_SPA_200262.3	598
ENSMUSG00000005204_Senp3_SPA_200263.4	1496
ENSMUSG00000005204_Senp3_SPA_200264.5	412
ENSMUSG00000005204_Senp3_SPA_200265.6	248
ENSMUSG00000005204_Senp3_SPA_200266.7	300
ENSMUSG00000005204_Senp3_SPA_200267.8	587
ENSMUSG00000005204_Senp3_SPA_200268.9	1308
ENSMUSG00000005204_Senp3_SPA_200269.10	723
ENSMUSG00000005312_Ubqln1_SPA_44886.1	266
ENSMUSG00000005312_Ubqln1_SPA_44887.2	724
ENSMUSG00000005312_Ubqln1_SPA_44888.3	720
ENSMUSG00000005312_Ubqln1_SPA_44889.4	162
ENSMUSG00000005312_Ubqln1_SPA_44890.5	323
ENSMUSG00000005312_Ubqln1_SPA_44891.6	560
ENSMUSG00000005312_Ubqln1_SPA_44892.7	636
ENSMUSG00000005312_Ubqln1_SPA_44893.8	235
ENSMUSG00000005312_Ubqln1_SPA_44894.9	818
ENSMUSG00000005312_Ubqln1_SPA_44895.10	567
ENSMUSG00000005355_Casp14_SPA_155131.1	519
ENSMUSG00000005355_Casp14_SPA_155132.2	961
ENSMUSG00000005355_Casp14_SPA_155133.3	397
ENSMUSG00000005355_Casp14_SPA_155134.4	635
ENSMUSG00000005355_Casp14_SPA_155135.5	448
ENSMUSG00000005355_Casp14_SPA_155136.6	265
ENSMUSG00000005355_Casp14_SPA_155137.7	17
ENSMUSG00000005355_Casp14_SPA_155138.8	787
ENSMUSG00000005355_Casp14_SPA_155139.9	305
ENSMUSG00000005355_Casp14_SPA_155140.10	550
ENSMUSG00000005447_Pafah1b3_ACOCA_177797.4	37
ENSMUSG00000005469_Prkaca_DTKPB_8925.10	1
ENSMUSG00000005481_Ddx39_SPA_51009.1	756
ENSMUSG00000005481_Ddx39_SPA_51010.2	478
ENSMUSG00000005481_Ddx39_SPA_51011.3	552
ENSMUSG00000005481_Ddx39_SPA_51012.4	266
ENSMUSG00000005481_Ddx39_SPA_51013.5	243
ENSMUSG00000005481_Ddx39_SPA_51014.6	1032
ENSMUSG00000005481_Ddx39_SPA_51015.7	759
ENSMUSG00000005481_Ddx39_SPA_51016.8	470
ENSMUSG00000005481_Ddx39_SPA_51017.9	542
ENSMUSG00000005481_Ddx39_SPA_51018.10	573
ENSMUSG00000005483_Dnajb1_SPB_79890.1	8
ENSMUSG00000005493_Msh4_SPA_135998.1	528
ENSMUSG00000005493_Msh4_SPA_135999.2	803
ENSMUSG00000005493_Msh4_SPA_136000.3	426
ENSMUSG00000005493_Msh4_SPA_136001.4	576
ENSMUSG00000005493_Msh4_SPA_136002.5	718
ENSMUSG00000005493_Msh4_SPA_136003.6	512
ENSMUSG00000005493_Msh4_SPA_136004.7	43
ENSMUSG00000005493_Msh4_SPA_136005.8	447
ENSMUSG00000005493_Msh4_SPA_136006.9	278
ENSMUSG00000005493_Msh4_SPA_136007.10	553
ENSMUSG00000005611_Mrvi1_SPA_3764.1	280
ENSMUSG00000005611_Mrvi1_SPA_3765.2	491
ENSMUSG00000005611_Mrvi1_SPA_3766.3	573
ENSMUSG00000005611_Mrvi1_SPA_3767.4	218
ENSMUSG00000005611_Mrvi1_SPA_3768.5	1255
ENSMUSG00000005611_Mrvi1_SPA_3769.6	535
ENSMUSG00000005611_Mrvi1_SPA_3770.7	112
ENSMUSG00000005611_Mrvi1_SPA_3771.8	546
ENSMUSG00000005611_Mrvi1_SPA_3772.9	257
ENSMUSG00000005611_Mrvi1_SPA_3773.10	526
ENSMUSG00000005625_Psmd4_ACOCB_87997.3	1
ENSMUSG00000005681_Apoa2_SPA_155251.1	541
ENSMUSG00000005681_Apoa2_SPA_155252.2	591
ENSMUSG00000005681_Apoa2_SPA_155253.3	430
ENSMUSG00000005681_Apoa2_SPA_155254.4	307
ENSMUSG00000005681_Apoa2_SPA_155255.5	868
ENSMUSG00000005681_Apoa2_SPA_155256.6	419
ENSMUSG00000005681_Apoa2_SPA_155257.7	543
ENSMUSG00000005681_Apoa2_SPA_155258.8	478
ENSMUSG00000005681_Apoa2_SPA_155259.9	554
ENSMUSG00000005681_Apoa2_SPA_155260.10	408
ENSMUSG00000005698_Ctcf_ACOCB_12126.1	1
ENSMUSG00000005718_Tfap4_GEA_220103.8	2
ENSMUSG00000005763_Cd247_DTKPB_26373.8	2
ENSMUSG00000005802_Slc30a4_SPA_53380.1	1197
ENSMUSG00000005802_Slc30a4_SPA_53381.2	553
ENSMUSG00000005802_Slc30a4_SPA_53382.3	611
ENSMUSG00000005802_Slc30a4_SPA_53383.4	655
ENSMUSG00000005802_Slc30a4_SPA_53384.5	695
ENSMUSG00000005802_Slc30a4_SPA_53385.6	310
ENSMUSG00000005802_Slc30a4_SPA_53386.7	505
ENSMUSG00000005802_Slc30a4_SPA_53387.8	337
ENSMUSG00000005802_Slc30a4_SPA_53388.9	405
ENSMUSG00000005802_Slc30a4_SPA_53389.10	484
ENSMUSG00000005823_Gpr108_SPA_112421.1	350
ENSMUSG00000005823_Gpr108_SPA_112422.2	276
ENSMUSG00000005823_Gpr108_SPA_112423.3	559
ENSMUSG00000005823_Gpr108_SPA_112424.4	352
ENSMUSG00000005823_Gpr108_SPA_112425.5	114
ENSMUSG00000005823_Gpr108_SPA_112426.6	243
ENSMUSG00000005823_Gpr108_SPA_112427.7	632
ENSMUSG00000005823_Gpr108_SPA_112428.8	389
ENSMUSG00000005823_Gpr108_SPA_112429.9	537
ENSMUSG00000005823_Gpr108_SPA_112430.10	341
ENSMUSG00000005936_Kctd20_SPA_67334.1	402
ENSMUSG00000005936_Kctd20_SPA_67335.2	146
ENSMUSG00000005936_Kctd20_SPA_67336.3	578
ENSMUSG00000005936_Kctd20_SPA_67337.4	346
ENSMUSG00000005936_Kctd20_SPA_67338.5	391
ENSMUSG00000005936_Kctd20_SPA_67339.6	161
ENSMUSG00000005936_Kctd20_SPA_67340.7	49
ENSMUSG00000005936_Kctd20_SPA_67341.8	656
ENSMUSG00000005936_Kctd20_SPA_67342.9	311
ENSMUSG00000005936_Kctd20_SPA_67343.10	386
ENSMUSG00000005986_Ankrd13d_SPA_203729.1	682
ENSMUSG00000005986_Ankrd13d_SPA_203730.2	187
ENSMUSG00000005986_Ankrd13d_SPA_203731.3	163
ENSMUSG00000005986_Ankrd13d_SPA_203732.4	548
ENSMUSG00000005986_Ankrd13d_SPA_203733.5	518
ENSMUSG00000005986_Ankrd13d_SPA_203734.6	940
ENSMUSG00000005986_Ankrd13d_SPA_203735.7	954
ENSMUSG00000005986_Ankrd13d_SPA_203736.8	594
ENSMUSG00000005986_Ankrd13d_SPA_203737.9	546
ENSMUSG00000005986_Ankrd13d_SPA_203738.10	426
ENSMUSG00000006007_Pdc_SPA_28404.1	258
ENSMUSG00000006007_Pdc_SPA_28405.2	356
ENSMUSG00000006007_Pdc_SPA_28406.3	263
ENSMUSG00000006007_Pdc_SPA_28407.4	303
ENSMUSG00000006007_Pdc_SPA_28408.5	223
ENSMUSG00000006007_Pdc_SPA_28409.6	538
ENSMUSG00000006007_Pdc_SPA_28410.7	591
ENSMUSG00000006007_Pdc_SPA_28411.8	770
ENSMUSG00000006007_Pdc_SPA_28412.9	101
ENSMUSG00000006007_Pdc_SPA_28413.10	399
ENSMUSG00000006179_Prss16_SPA_875.1	147
ENSMUSG00000006179_Prss16_SPA_876.2	373
ENSMUSG00000006179_Prss16_SPA_877.3	498
ENSMUSG00000006179_Prss16_SPA_878.4	525
ENSMUSG00000006179_Prss16_SPA_879.5	753
ENSMUSG00000006179_Prss16_SPA_880.6	271
ENSMUSG00000006179_Prss16_SPA_881.7	545
ENSMUSG00000006179_Prss16_SPA_882.8	342
ENSMUSG00000006179_Prss16_SPA_883.9	454
ENSMUSG00000006179_Prss16_SPA_884.10	328
ENSMUSG00000006205_Htra1_SPA_116061.1	1107
ENSMUSG00000006205_Htra1_SPA_116062.2	543
ENSMUSG00000006205_Htra1_SPA_116063.3	431
ENSMUSG00000006205_Htra1_SPA_116064.4	843
ENSMUSG00000006205_Htra1_SPA_116065.5	330
ENSMUSG00000006205_Htra1_SPA_116066.6	689
ENSMUSG00000006205_Htra1_SPA_116067.7	172
ENSMUSG00000006205_Htra1_SPA_116068.8	182
ENSMUSG00000006205_Htra1_SPA_116069.9	608
ENSMUSG00000006205_Htra1_SPA_116070.10	651
ENSMUSG00000006269_Atp6v1b1_SPA_64750.1	529
ENSMUSG00000006269_Atp6v1b1_SPA_64751.2	931
ENSMUSG00000006269_Atp6v1b1_SPA_64752.3	555
ENSMUSG00000006269_Atp6v1b1_SPA_64753.4	541
ENSMUSG00000006269_Atp6v1b1_SPA_64754.5	352
ENSMUSG00000006269_Atp6v1b1_SPA_64755.6	952
ENSMUSG00000006269_Atp6v1b1_SPA_64756.7	784
ENSMUSG00000006269_Atp6v1b1_SPA_64757.8	337
ENSMUSG00000006269_Atp6v1b1_SPA_64758.9	269
ENSMUSG00000006269_Atp6v1b1_SPA_64759.10	755
ENSMUSG00000006299_Aamp_SPA_23922.1	492
ENSMUSG00000006299_Aamp_SPA_23923.2	366
ENSMUSG00000006299_Aamp_SPA_23924.3	270
ENSMUSG00000006299_Aamp_SPA_23925.4	183
ENSMUSG00000006299_Aamp_SPA_23926.5	80
ENSMUSG00000006299_Aamp_SPA_23927.6	62
ENSMUSG00000006299_Aamp_SPA_23928.7	114
ENSMUSG00000006299_Aamp_SPA_23929.8	711
ENSMUSG00000006299_Aamp_SPA_23930.9	121
ENSMUSG00000006299_Aamp_SPA_23931.10	241
ENSMUSG00000006315_Tmem147_SPA_42804.1	460
ENSMUSG00000006315_Tmem147_SPA_42805.2	427
ENSMUSG00000006315_Tmem147_SPA_42806.3	1395
ENSMUSG00000006315_Tmem147_SPA_42807.4	621
ENSMUSG00000006315_Tmem147_SPA_42808.5	306
ENSMUSG00000006315_Tmem147_SPA_42809.6	524
ENSMUSG00000006315_Tmem147_SPA_42810.7	372
ENSMUSG00000006315_Tmem147_SPA_42811.8	464
ENSMUSG00000006315_Tmem147_SPA_42812.9	432
ENSMUSG00000006315_Tmem147_SPA_42813.10	283
ENSMUSG00000006403_Adamts4_SPA_178054.1	599
ENSMUSG00000006403_Adamts4_SPA_178055.2	594
ENSMUSG00000006403_Adamts4_SPA_178056.3	465
ENSMUSG00000006403_Adamts4_SPA_178057.4	482
ENSMUSG00000006403_Adamts4_SPA_178058.5	724
ENSMUSG00000006403_Adamts4_SPA_178059.6	428
ENSMUSG00000006403_Adamts4_SPA_178060.7	173
ENSMUSG00000006403_Adamts4_SPA_178061.8	642
ENSMUSG00000006403_Adamts4_SPA_178062.9	515
ENSMUSG00000006403_Adamts4_SPA_178063.10	281
ENSMUSG00000006522_Itih3_SPA_78539.1	406
ENSMUSG00000006522_Itih3_SPA_78540.2	476
ENSMUSG00000006522_Itih3_SPA_78541.3	889
ENSMUSG00000006522_Itih3_SPA_78542.4	470
ENSMUSG00000006522_Itih3_SPA_78543.5	920
ENSMUSG00000006522_Itih3_SPA_78544.6	487
ENSMUSG00000006522_Itih3_SPA_78545.7	386
ENSMUSG00000006522_Itih3_SPA_78546.8	335
ENSMUSG00000006522_Itih3_SPA_78547.9	236
ENSMUSG00000006522_Itih3_SPA_78548.10	396
ENSMUSG00000006611_Hfe_SPA_181394.1	1031
ENSMUSG00000006611_Hfe_SPA_181395.2	636
ENSMUSG00000006611_Hfe_SPA_181396.3	342
ENSMUSG00000006611_Hfe_SPA_181397.4	174
ENSMUSG00000006611_Hfe_SPA_181398.5	1171
ENSMUSG00000006611_Hfe_SPA_181399.6	843
ENSMUSG00000006611_Hfe_SPA_181400.7	356
ENSMUSG00000006611_Hfe_SPA_181401.8	613
ENSMUSG00000006611_Hfe_SPA_181402.9	270
ENSMUSG00000006611_Hfe_SPA_181403.10	689
ENSMUSG00000006651_Aplp1_SPA_62551.1	614
ENSMUSG00000006651_Aplp1_SPA_62552.2	488
ENSMUSG00000006651_Aplp1_SPA_62553.3	465
ENSMUSG00000006651_Aplp1_SPA_62554.4	632
ENSMUSG00000006651_Aplp1_SPA_62555.5	566
ENSMUSG00000006651_Aplp1_SPA_62556.6	285
ENSMUSG00000006651_Aplp1_SPA_62557.7	602
ENSMUSG00000006651_Aplp1_SPA_62558.8	204
ENSMUSG00000006651_Aplp1_SPA_62559.9	399
ENSMUSG00000006651_Aplp1_SPA_62560.10	394
ENSMUSG00000006676_Usp19_SPA_121654.1	255
ENSMUSG00000006676_Usp19_SPA_121655.2	136
ENSMUSG00000006676_Usp19_SPA_121656.3	348
ENSMUSG00000006676_Usp19_SPA_121657.4	357
ENSMUSG00000006676_Usp19_SPA_121658.5	663
ENSMUSG00000006676_Usp19_SPA_121659.6	398
ENSMUSG00000006676_Usp19_SPA_121660.7	254
ENSMUSG00000006676_Usp19_SPA_121661.8	272
ENSMUSG00000006676_Usp19_SPA_121662.9	160
ENSMUSG00000006676_Usp19_SPA_121663.10	184
ENSMUSG00000006724_Cyp27b1_ACOCA_48559.7	30
ENSMUSG00000006731_B4galnt1_SPA_133011.1	445
ENSMUSG00000006731_B4galnt1_SPA_133012.2	772
ENSMUSG00000006731_B4galnt1_SPA_133013.3	967
ENSMUSG00000006731_B4galnt1_SPA_133014.4	461
ENSMUSG00000006731_B4galnt1_SPA_133015.5	111
ENSMUSG00000006731_B4galnt1_SPA_133016.6	257
ENSMUSG00000006731_B4galnt1_SPA_133017.7	345
ENSMUSG00000006731_B4galnt1_SPA_133018.8	185
ENSMUSG00000006731_B4galnt1_SPA_133019.9	534
ENSMUSG00000006731_B4galnt1_SPA_133020.10	374
ENSMUSG00000006764_Tph2_SPA_158271.1	231
ENSMUSG00000006764_Tph2_SPA_158272.2	396
ENSMUSG00000006764_Tph2_SPA_158273.3	327
ENSMUSG00000006764_Tph2_SPA_158274.4	94
ENSMUSG00000006764_Tph2_SPA_158275.5	387
ENSMUSG00000006764_Tph2_SPA_158276.6	165
ENSMUSG00000006764_Tph2_SPA_158277.7	578
ENSMUSG00000006764_Tph2_SPA_158278.8	578
ENSMUSG00000006764_Tph2_SPA_158279.9	420
ENSMUSG00000006764_Tph2_SPA_158280.10	322
ENSMUSG00000006906_Stambp_SPA_25996.1	67
ENSMUSG00000006906_Stambp_SPA_25997.2	770
ENSMUSG00000006906_Stambp_SPA_25998.3	4
ENSMUSG00000006906_Stambp_SPA_25999.4	262
ENSMUSG00000006906_Stambp_SPA_26000.5	31
ENSMUSG00000006906_Stambp_SPA_26001.6	46
ENSMUSG00000006906_Stambp_SPA_26002.7	18
ENSMUSG00000006906_Stambp_SPA_26003.8	29
ENSMUSG00000006906_Stambp_SPA_26004.9	22
ENSMUSG00000006906_Stambp_SPA_26005.10	121
ENSMUSG00000007033_Hspa1l_SPA_99369.1	408
ENSMUSG00000007033_Hspa1l_SPA_99370.2	111
ENSMUSG00000007033_Hspa1l_SPA_99371.3	565
ENSMUSG00000007033_Hspa1l_SPA_99372.4	654
ENSMUSG00000007033_Hspa1l_SPA_99373.5	431
ENSMUSG00000007033_Hspa1l_SPA_99374.6	560
ENSMUSG00000007033_Hspa1l_SPA_99375.7	165
ENSMUSG00000007033_Hspa1l_SPA_99376.8	485
ENSMUSG00000007033_Hspa1l_SPA_99377.9	32
ENSMUSG00000007033_Hspa1l_SPA_99378.10	288
ENSMUSG00000007458_M6pr_DTKPA_126331.10	10
ENSMUSG00000007603_Dus3l_SPA_161211.1	568
ENSMUSG00000007603_Dus3l_SPA_161212.2	669
ENSMUSG00000007603_Dus3l_SPA_161213.3	366
ENSMUSG00000007603_Dus3l_SPA_161214.4	320
ENSMUSG00000007603_Dus3l_SPA_161215.5	245
ENSMUSG00000007603_Dus3l_SPA_161216.6	695
ENSMUSG00000007603_Dus3l_SPA_161217.7	552
ENSMUSG00000007603_Dus3l_SPA_161218.8	140
ENSMUSG00000007603_Dus3l_SPA_161219.9	227
ENSMUSG00000007603_Dus3l_SPA_161220.10	379
ENSMUSG00000007659_Bcl2l1_ACOCA_136345.8	8
ENSMUSG00000007783_Cpt1c_SPA_214285.1	241
ENSMUSG00000007783_Cpt1c_SPA_214286.2	348
ENSMUSG00000007783_Cpt1c_SPA_214287.3	351
ENSMUSG00000007783_Cpt1c_SPA_214288.4	657
ENSMUSG00000007783_Cpt1c_SPA_214289.5	473
ENSMUSG00000007783_Cpt1c_SPA_214290.6	346
ENSMUSG00000007783_Cpt1c_SPA_214291.7	580
ENSMUSG00000007783_Cpt1c_SPA_214292.8	409
ENSMUSG00000007783_Cpt1c_SPA_214293.9	690
ENSMUSG00000007783_Cpt1c_SPA_214294.10	388
ENSMUSG00000008167_Fbxw9_SPA_130080.1	408
ENSMUSG00000008167_Fbxw9_SPA_130081.2	734
ENSMUSG00000008167_Fbxw9_SPA_130082.3	405
ENSMUSG00000008167_Fbxw9_SPA_130083.4	161
ENSMUSG00000008167_Fbxw9_SPA_130084.5	489
ENSMUSG00000008167_Fbxw9_SPA_130085.6	828
ENSMUSG00000008167_Fbxw9_SPA_130086.7	572
ENSMUSG00000008167_Fbxw9_SPA_130087.8	1112
ENSMUSG00000008167_Fbxw9_SPA_130088.9	220
ENSMUSG00000008167_Fbxw9_SPA_130089.10	1000
ENSMUSG00000008373_Prpf31_SPA_17695.1	226
ENSMUSG00000008373_Prpf31_SPA_17696.2	121
ENSMUSG00000008373_Prpf31_SPA_17697.3	291
ENSMUSG00000008373_Prpf31_SPA_17698.4	153
ENSMUSG00000008373_Prpf31_SPA_17699.5	87
ENSMUSG00000008373_Prpf31_SPA_17700.6	31
ENSMUSG00000008373_Prpf31_SPA_17701.7	125
ENSMUSG00000008373_Prpf31_SPA_17702.8	105
ENSMUSG00000008373_Prpf31_SPA_17703.9	35
ENSMUSG00000008373_Prpf31_SPA_17704.10	79
ENSMUSG00000008429_Herpud2_SPA_112692.1	5
ENSMUSG00000008429_Herpud2_SPA_112693.2	320
ENSMUSG00000008429_Herpud2_SPA_112694.3	487
ENSMUSG00000008429_Herpud2_SPA_112695.4	190
ENSMUSG00000008429_Herpud2_SPA_112696.5	296
ENSMUSG00000008429_Herpud2_SPA_112697.6	201
ENSMUSG00000008429_Herpud2_SPA_112698.7	558
ENSMUSG00000008429_Herpud2_SPA_112699.8	721
ENSMUSG00000008429_Herpud2_SPA_112700.9	164
ENSMUSG00000008429_Herpud2_SPA_112701.10	717
ENSMUSG00000008482_Rnf151_SPA_45525.1	233
ENSMUSG00000008482_Rnf151_SPA_45526.2	782
ENSMUSG00000008482_Rnf151_SPA_45527.3	586
ENSMUSG00000008482_Rnf151_SPA_45528.4	621
ENSMUSG00000008482_Rnf151_SPA_45529.5	243
ENSMUSG00000008482_Rnf151_SPA_45530.6	605
ENSMUSG00000008482_Rnf151_SPA_45531.7	635
ENSMUSG00000008482_Rnf151_SPA_45532.8	1064
ENSMUSG00000008482_Rnf151_SPA_45533.9	900
ENSMUSG00000008482_Rnf151_SPA_45534.10	536
ENSMUSG00000008604_Ubqln4_SPA_161331.1	341
ENSMUSG00000008604_Ubqln4_SPA_161332.2	505
ENSMUSG00000008604_Ubqln4_SPA_161333.3	424
ENSMUSG00000008604_Ubqln4_SPA_161334.4	371
ENSMUSG00000008604_Ubqln4_SPA_161335.5	954
ENSMUSG00000008604_Ubqln4_SPA_161336.6	405
ENSMUSG00000008604_Ubqln4_SPA_161337.7	207
ENSMUSG00000008604_Ubqln4_SPA_161338.8	266
ENSMUSG00000008604_Ubqln4_SPA_161339.9	703
ENSMUSG00000008604_Ubqln4_SPA_161340.10	213
ENSMUSG00000008668_Rps18_SPA_220616.1	88
ENSMUSG00000008668_Rps18_SPA_220617.2	47
ENSMUSG00000008668_Rps18_SPA_220618.3	83
ENSMUSG00000008668_Rps18_SPA_220624.9	100
ENSMUSG00000009090_Ap1b1_SPA_26796.1	662
ENSMUSG00000009090_Ap1b1_SPA_26797.2	359
ENSMUSG00000009090_Ap1b1_SPA_26798.3	171
ENSMUSG00000009090_Ap1b1_SPA_26799.4	771
ENSMUSG00000009090_Ap1b1_SPA_26800.5	424
ENSMUSG00000009090_Ap1b1_SPA_26801.6	255
ENSMUSG00000009090_Ap1b1_SPA_26802.7	420
ENSMUSG00000009090_Ap1b1_SPA_26803.8	367
ENSMUSG00000009090_Ap1b1_SPA_26804.9	183
ENSMUSG00000009090_Ap1b1_SPA_26805.10	428
ENSMUSG00000009092_Derl3_SPA_26776.1	660
ENSMUSG00000009092_Derl3_SPA_26777.2	536
ENSMUSG00000009092_Derl3_SPA_26778.3	303
ENSMUSG00000009092_Derl3_SPA_26779.4	98
ENSMUSG00000009092_Derl3_SPA_26780.5	385
ENSMUSG00000009092_Derl3_SPA_26781.6	151
ENSMUSG00000009092_Derl3_SPA_26782.7	336
ENSMUSG00000009092_Derl3_SPA_26783.8	245
ENSMUSG00000009092_Derl3_SPA_26784.9	558
ENSMUSG00000009092_Derl3_SPA_26785.10	407
ENSMUSG00000009185_Ccl8_SPA_115803.1	645
ENSMUSG00000009185_Ccl8_SPA_115804.2	1834
ENSMUSG00000009185_Ccl8_SPA_115805.3	470
ENSMUSG00000009185_Ccl8_SPA_115806.4	708
ENSMUSG00000009185_Ccl8_SPA_115807.5	494
ENSMUSG00000009185_Ccl8_SPA_115808.6	218
ENSMUSG00000009185_Ccl8_SPA_115809.7	952
ENSMUSG00000009185_Ccl8_SPA_115810.8	1834
ENSMUSG00000009185_Ccl8_SPA_115811.9	626
ENSMUSG00000009185_Ccl8_SPA_115812.10	174
ENSMUSG00000009291_Pttg1ip_MPB_129852.3	122
ENSMUSG00000009569_Mkl2_GEB_187705.7	4
ENSMUSG00000009588_St6galnac1_SPA_133591.1	441
ENSMUSG00000009588_St6galnac1_SPA_133592.2	255
ENSMUSG00000009588_St6galnac1_SPA_133593.3	177
ENSMUSG00000009588_St6galnac1_SPA_133594.4	280
ENSMUSG00000009588_St6galnac1_SPA_133595.5	394
ENSMUSG00000009588_St6galnac1_SPA_133596.6	867
ENSMUSG00000009588_St6galnac1_SPA_133597.7	404
ENSMUSG00000009588_St6galnac1_SPA_133598.8	288
ENSMUSG00000009588_St6galnac1_SPA_133599.9	577
ENSMUSG00000009588_St6galnac1_SPA_133600.10	242
ENSMUSG00000009596_Taf7l_GEB_51599.1	5
ENSMUSG00000009900_Wnt3a_ACOCA_173863.1	1
ENSMUSG00000009927_Rps25_SPA_121574.1	1
ENSMUSG00000009927_Rps25_SPA_121575.2	77
ENSMUSG00000009927_Rps25_SPA_121576.3	429
ENSMUSG00000009927_Rps25_SPA_121577.4	44
ENSMUSG00000009927_Rps25_SPA_121578.5	152
ENSMUSG00000009927_Rps25_SPA_121579.6	180
ENSMUSG00000009927_Rps25_SPA_121580.7	444
ENSMUSG00000009927_Rps25_SPA_121581.8	44
ENSMUSG00000009927_Rps25_SPA_121582.9	17
ENSMUSG00000009927_Rps25_SPA_121583.10	33
ENSMUSG00000010080_Epn3_SPA_71026.1	475
ENSMUSG00000010080_Epn3_SPA_71027.2	581
ENSMUSG00000010080_Epn3_SPA_71028.3	419
ENSMUSG00000010080_Epn3_SPA_71029.4	202
ENSMUSG00000010080_Epn3_SPA_71030.5	580
ENSMUSG00000010080_Epn3_SPA_71031.6	346
ENSMUSG00000010080_Epn3_SPA_71032.7	610
ENSMUSG00000010080_Epn3_SPA_71033.8	440
ENSMUSG00000010080_Epn3_SPA_71034.9	689
ENSMUSG00000010080_Epn3_SPA_71035.10	451
ENSMUSG00000010097_Nxf1_TMMB_155766.6	12
ENSMUSG00000010110_Stx5a_SPA_136912.1	594
ENSMUSG00000010110_Stx5a_SPA_136913.2	241
ENSMUSG00000010110_Stx5a_SPA_136914.3	82
ENSMUSG00000010110_Stx5a_SPA_136916.5	132
ENSMUSG00000010110_Stx5a_SPA_136917.6	211
ENSMUSG00000010110_Stx5a_SPA_136918.7	171
ENSMUSG00000010110_Stx5a_SPA_136919.8	11
ENSMUSG00000010110_Stx5a_SPA_136920.9	34
ENSMUSG00000010110_Stx5a_SPA_136921.10	168
ENSMUSG00000010122_Slc47a1_SPA_51907.1	165
ENSMUSG00000010122_Slc47a1_SPA_51908.2	344
ENSMUSG00000010122_Slc47a1_SPA_51909.3	373
ENSMUSG00000010122_Slc47a1_SPA_51910.4	708
ENSMUSG00000010122_Slc47a1_SPA_51911.5	113
ENSMUSG00000010122_Slc47a1_SPA_51912.6	475
ENSMUSG00000010122_Slc47a1_SPA_51913.7	670
ENSMUSG00000010122_Slc47a1_SPA_51914.8	887
ENSMUSG00000010122_Slc47a1_SPA_51915.9	768
ENSMUSG00000010122_Slc47a1_SPA_51916.10	185
ENSMUSG00000010358_Ifi35_SPA_42544.1	591
ENSMUSG00000010358_Ifi35_SPA_42545.2	351
ENSMUSG00000010358_Ifi35_SPA_42546.3	224
ENSMUSG00000010358_Ifi35_SPA_42547.4	465
ENSMUSG00000010358_Ifi35_SPA_42548.5	259
ENSMUSG00000010358_Ifi35_SPA_42549.6	596
ENSMUSG00000010358_Ifi35_SPA_42550.7	506
ENSMUSG00000010358_Ifi35_SPA_42551.8	440
ENSMUSG00000010358_Ifi35_SPA_42552.9	444
[truncated: 12,391 more rows]
