# Supplementary material for: Genome-scale CRISPR screening reveals that C3aR signaling is critical for rapid capture of fungi by macrophages
Source: PLoS Pathog. 2022 Sep 29;18(9):e1010237. doi: 10.1371/journal.ppat.1010237 (PMC9578593; doi:10.1371/journal.ppat.1010237)
Supplement: S1 Data — A ZIP archive of tables in CSV format giving counts for each sgRNA. File names indicate sub-library and experimental sample. (ZIP) [file ppat.1010237.s023.zip › DIR_MAIN/20190208_U1A_Un1_counts.csv]

0None_none_ACOCB_227963.5206	267
0None_none_GEA_227963.3541	1
0None_none_GEA_227963.3659	1
0None_none_GEA_227963.3668	1
0None_none_GEA_227963.3671	1
0None_none_GEB_227963.3814	5
0None_none_GEB_227963.4122	1
0None_none_MPA_227963.4130	1
0None_none_MPA_227963.4500	15
0None_none_MPB_227963.5681	1
0None_none_MU1A_227963.2155	3
0None_none_MU1A_227963.2189	6
0None_none_MU1B_227963.1115	12
0None_none_MU2A_227963.2518	16
0None_none_SPA_227963.5423	3
0None_none_SPB_227963.6153	1
0None_none_U1A_227963.6376	574
0None_none_U1A_227963.6377	852
0None_none_U1A_227963.6378	131
0None_none_U1A_227963.6379	220
0None_none_U1A_227963.6380	325
0None_none_U1A_227963.6381	455
0None_none_U1A_227963.6382	590
0None_none_U1A_227963.6383	221
0None_none_U1A_227963.6384	521
0None_none_U1A_227963.6385	254
0None_none_U1A_227963.6386	525
0None_none_U1A_227963.6387	342
0None_none_U1A_227963.6388	34
0None_none_U1A_227963.6389	315
0None_none_U1A_227963.6390	38
0None_none_U1A_227963.6391	465
0None_none_U1A_227963.6392	194
0None_none_U1A_227963.6393	705
0None_none_U1A_227963.6394	462
0None_none_U1A_227963.6395	5
0None_none_U1A_227963.6396	275
0None_none_U1A_227963.6397	600
0None_none_U1A_227963.6398	442
0None_none_U1A_227963.6399	662
0None_none_U1A_227963.6400	447
0None_none_U1A_227963.6401	479
0None_none_U1A_227963.6402	546
0None_none_U1A_227963.6403	480
0None_none_U1A_227963.6404	58
0None_none_U1A_227963.6405	577
0None_none_U1A_227963.6406	155
0None_none_U1A_227963.6407	598
0None_none_U1A_227963.6408	98
0None_none_U1A_227963.6409	549
0None_none_U1A_227963.6410	194
0None_none_U1A_227963.6411	429
0None_none_U1A_227963.6412	427
0None_none_U1A_227963.6413	557
0None_none_U1A_227963.6414	117
0None_none_U1A_227963.6415	721
0None_none_U1A_227963.6416	267
0None_none_U1A_227963.6417	448
0None_none_U1A_227963.6418	449
0None_none_U1A_227963.6419	519
0None_none_U1A_227963.6420	422
0None_none_U1A_227963.6421	491
0None_none_U1A_227963.6422	43
0None_none_U1A_227963.6423	958
0None_none_U1A_227963.6424	286
0None_none_U1A_227963.6425	778
0None_none_U1A_227963.6426	165
0None_none_U1A_227963.6427	357
0None_none_U1A_227963.6428	334
0None_none_U1A_227963.6429	555
0None_none_U1A_227963.6430	353
0None_none_U1A_227963.6431	460
0None_none_U1A_227963.6432	624
0None_none_U1A_227963.6433	163
0None_none_U1A_227963.6434	411
0None_none_U1A_227963.6435	369
0None_none_U1A_227963.6436	516
0None_none_U1A_227963.6437	433
0None_none_U1A_227963.6438	471
0None_none_U1A_227963.6439	253
0None_none_U1A_227963.6440	525
0None_none_U1A_227963.6441	349
0None_none_U1A_227963.6442	632
0None_none_U1A_227963.6443	842
0None_none_U1A_227963.6444	537
0None_none_U1A_227963.6445	484
0None_none_U1A_227963.6446	232
0None_none_U1A_227963.6447	463
0None_none_U1A_227963.6448	250
0None_none_U1A_227963.6449	309
0None_none_U1A_227963.6450	396
0None_none_U1A_227963.6451	551
0None_none_U1A_227963.6452	154
0None_none_U1A_227963.6453	758
0None_none_U1A_227963.6454	293
0None_none_U1A_227963.6455	190
0None_none_U1A_227963.6456	493
0None_none_U1A_227963.6457	103
0None_none_U1A_227963.6458	474
0None_none_U1A_227963.6459	618
0None_none_U1A_227963.6460	360
0None_none_U1A_227963.6461	219
0None_none_U1A_227963.6462	191
0None_none_U1A_227963.6463	387
0None_none_U1A_227963.6464	705
0None_none_U1A_227963.6465	409
0None_none_U1A_227963.6466	407
0None_none_U1A_227963.6467	407
0None_none_U1A_227963.6469	423
0None_none_U1A_227963.6470	65
0None_none_U1A_227963.6471	389
0None_none_U1A_227963.6472	298
0None_none_U1A_227963.6473	89
0None_none_U1A_227963.6474	574
0None_none_U1A_227963.6475	670
0None_none_U1A_227963.6476	232
0None_none_U1A_227963.6477	167
0None_none_U1A_227963.6478	144
0None_none_U1A_227963.6479	2
0None_none_U1A_227963.6480	303
0None_none_U1A_227963.6481	144
0None_none_U1A_227963.6482	973
0None_none_U1A_227963.6483	583
0None_none_U1A_227963.6484	883
0None_none_U1A_227963.6485	335
0None_none_U1A_227963.6486	651
0None_none_U1A_227963.6487	353
0None_none_U1A_227963.6488	217
0None_none_U1A_227963.6489	462
0None_none_U1A_227963.6490	462
0None_none_U1A_227963.6491	316
0None_none_U1A_227963.6492	265
0None_none_U1A_227963.6493	687
0None_none_U1A_227963.6494	669
0None_none_U1A_227963.6495	415
0None_none_U1A_227963.6496	548
0None_none_U1A_227963.6497	438
0None_none_U1A_227963.6498	515
0None_none_U1A_227963.6499	315
0None_none_U1A_227963.6500	683
0None_none_U1A_227963.6501	585
0None_none_U1A_227963.6502	631
0None_none_U1A_227963.6503	214
0None_none_U1A_227963.6504	746
0None_none_U1A_227963.6505	332
0None_none_U1A_227963.6506	491
0None_none_U1A_227963.6507	287
0None_none_U1A_227963.6508	87
0None_none_U1A_227963.6509	538
0None_none_U1A_227963.6510	506
0None_none_U1A_227963.6511	320
0None_none_U1A_227963.6512	288
0None_none_U1A_227963.6513	480
0None_none_U1A_227963.6514	339
0None_none_U1A_227963.6515	885
0None_none_U1A_227963.6516	411
0None_none_U1A_227963.6517	371
0None_none_U1A_227963.6518	371
0None_none_U1A_227963.6519	559
0None_none_U1A_227963.6520	685
0None_none_U1A_227963.6521	297
0None_none_U1A_227963.6522	316
0None_none_U1A_227963.6523	669
0None_none_U1A_227963.6524	174
0None_none_U1A_227963.6525	12
0None_none_U1A_227963.6526	794
0None_none_U1A_227963.6527	477
0None_none_U1A_227963.6528	466
0None_none_U1A_227963.6529	603
0None_none_U1A_227963.6530	642
0None_none_U1A_227963.6531	192
0None_none_U1A_227963.6532	498
0None_none_U1A_227963.6533	1
0None_none_U1A_227963.6534	761
0None_none_U1A_227963.6535	476
0None_none_U1A_227963.6536	313
0None_none_U1A_227963.6537	649
0None_none_U1A_227963.6538	465
0None_none_U1A_227963.6539	242
0None_none_U1A_227963.6540	279
0None_none_U1A_227963.6541	13
0None_none_U1A_227963.6542	10
0None_none_U1A_227963.6543	18
0None_none_U1A_227963.6544	462
0None_none_U1A_227963.6545	370
0None_none_U1A_227963.6546	200
0None_none_U1A_227963.6547	441
0None_none_U1A_227963.6548	560
0None_none_U1A_227963.6549	379
0None_none_U1A_227963.6550	171
0None_none_U1A_227963.6551	480
0None_none_U1A_227963.6552	537
0None_none_U1A_227963.6553	342
0None_none_U1A_227963.6554	456
0None_none_U1A_227963.6555	462
0None_none_U1A_227963.6556	281
0None_none_U1A_227963.6557	529
0None_none_U1A_227963.6558	150
0None_none_U1A_227963.6559	294
0None_none_U1A_227963.6560	523
0None_none_U1A_227963.6561	9
0None_none_U1A_227963.6562	225
0None_none_U1A_227963.6563	386
0None_none_U1A_227963.6564	169
0None_none_U1A_227963.6565	294
0None_none_U1A_227963.6566	570
0None_none_U1A_227963.6567	221
0None_none_U1A_227963.6568	509
0None_none_U1A_227963.6569	1050
0None_none_U1A_227963.6570	496
0None_none_U1A_227963.6571	385
0None_none_U1A_227963.6572	832
0None_none_U1A_227963.6573	366
0None_none_U1A_227963.6574	528
0None_none_U1A_227963.6575	40
0None_none_U1A_227963.6576	625
0None_none_U1A_227963.6577	195
0None_none_U1A_227963.6578	383
0None_none_U1A_227963.6579	407
0None_none_U1A_227963.6580	570
0None_none_U1A_227963.6581	760
0None_none_U1A_227963.6582	20
0None_none_U1A_227963.6583	634
0None_none_U1A_227963.6584	304
0None_none_U1A_227963.6585	162
0None_none_U1A_227963.6586	561
0None_none_U1A_227963.6587	672
0None_none_U1A_227963.6588	715
0None_none_U1A_227963.6589	530
0None_none_U1A_227963.6590	319
0None_none_U1A_227963.6591	408
0None_none_U1A_227963.6592	157
0None_none_U1A_227963.6593	140
0None_none_U1A_227963.6594	523
0None_none_U1A_227963.6595	622
0None_none_U1A_227963.6596	160
0None_none_U1A_227963.6597	676
0None_none_U1A_227963.6598	482
0None_none_U1A_227963.6599	277
0None_none_U1A_227963.6600	306
0None_none_U1A_227963.6601	309
0None_none_U1A_227963.6602	472
0None_none_U1A_227963.6603	480
0None_none_U1A_227963.6604	165
0None_none_U1A_227963.6605	220
0None_none_U1A_227963.6606	504
0None_none_U1A_227963.6607	18
0None_none_U1A_227963.6608	46
0None_none_U1A_227963.6609	139
0None_none_U1A_227963.6610	440
0None_none_U1A_227963.6611	386
0None_none_U1A_227963.6612	488
0None_none_U1A_227963.6613	79
0None_none_U1A_227963.6614	206
0None_none_U1A_227963.6615	913
0None_none_U1A_227963.6616	335
0None_none_U1A_227963.6617	68
0None_none_U1A_227963.6618	415
0None_none_U1A_227963.6619	410
0None_none_U1A_227963.6620	453
0None_none_U1A_227963.6621	240
0None_none_U1A_227963.6622	56
0None_none_U1A_227963.6623	750
0None_none_U1A_227963.6624	337
0None_none_U1A_227963.6625	338
0None_none_U1A_227963.6626	230
0None_none_U1A_227963.6627	179
0None_none_U1A_227963.6628	152
0None_none_U1A_227963.6629	511
0None_none_U1A_227963.6630	404
0None_none_U1A_227963.6631	139
0None_none_U1A_227963.6632	367
0None_none_U1A_227963.6633	317
0None_none_U1A_227963.6634	384
0None_none_U1A_227963.6636	221
0None_none_U1A_227963.6637	344
0None_none_U1A_227963.6638	583
0None_none_U1A_227963.6639	251
0None_none_U1A_227963.6640	366
0None_none_U1A_227963.6641	368
0None_none_U1A_227963.6642	83
0None_none_U1A_227963.6643	633
0None_none_U1A_227963.6644	336
0None_none_U1A_227963.6645	461
0None_none_U1A_227963.6646	592
0None_none_U1A_227963.6647	443
0None_none_U1A_227963.6648	372
0None_none_U1A_227963.6649	313
0None_none_U1A_227963.6650	39
0None_none_U1A_227963.6651	323
0None_none_U1A_227963.6652	268
0None_none_U1A_227963.6653	252
0None_none_U1A_227963.6654	149
0None_none_U1A_227963.6656	53
0None_none_U1A_227963.6657	116
0None_none_U1A_227963.6658	598
0None_none_U1A_227963.6659	113
0None_none_U1A_227963.6660	14
0None_none_U1A_227963.6661	269
0None_none_U1A_227963.6662	216
0None_none_U1A_227963.6663	109
0None_none_U1A_227963.6664	256
0None_none_U1A_227963.6665	328
0None_none_U1A_227963.6666	890
0None_none_U1A_227963.6667	486
0None_none_U1A_227963.6668	460
0None_none_U1A_227963.6669	302
0None_none_U1A_227963.6670	251
0None_none_U1A_227963.6671	307
0None_none_U1A_227963.6672	311
0None_none_U1A_227963.6673	35
0None_none_U1A_227963.6674	591
0None_none_U1A_227963.6675	450
0None_none_U1A_227963.6676	764
0None_none_U1A_227963.6677	303
0None_none_U1A_227963.6678	407
0None_none_U1A_227963.6679	140
0None_none_U1A_227963.6680	343
0None_none_U1A_227963.6681	457
0None_none_U1A_227963.6682	170
0None_none_U1A_227963.6683	353
0None_none_U1A_227963.6684	406
0None_none_U1A_227963.6685	195
0None_none_U1A_227963.6686	836
0None_none_U1A_227963.6687	210
0None_none_U1A_227963.6688	444
0None_none_U1A_227963.6689	547
0None_none_U1A_227963.6690	518
0None_none_U1A_227963.6691	228
0None_none_U1A_227963.6692	531
0None_none_U1A_227963.6693	506
0None_none_U1A_227963.6694	423
0None_none_U1A_227963.6695	994
0None_none_U1A_227963.6696	397
0None_none_U1A_227963.6697	180
0None_none_U1A_227963.6698	338
0None_none_U1A_227963.6699	522
0None_none_U1A_227963.6700	225
0None_none_U1A_227963.6701	317
0None_none_U1A_227963.6702	338
0None_none_U1A_227963.6703	302
0None_none_U1A_227963.6704	313
0None_none_U1A_227963.6705	453
0None_none_U1A_227963.6706	724
0None_none_U1A_227963.6707	343
0None_none_U1A_227963.6708	222
0None_none_U1A_227963.6709	298
0None_none_U1A_227963.6710	636
0None_none_U1A_227963.6711	471
0None_none_U1A_227963.6712	498
0None_none_U1A_227963.6713	420
0None_none_U1A_227963.6714	288
0None_none_U1A_227963.6716	339
0None_none_U1A_227963.6717	351
0None_none_U1A_227963.6718	2
0None_none_U1A_227963.6719	362
0None_none_U1A_227963.6720	351
0None_none_U1A_227963.6721	544
0None_none_U1A_227963.6722	322
0None_none_U1A_227963.6723	854
0None_none_U1A_227963.6724	544
0None_none_U1A_227963.6725	97
0None_none_U1A_227963.6726	372
0None_none_U1A_227963.6727	392
0None_none_U1A_227963.6728	555
0None_none_U1A_227963.6729	423
0None_none_U1A_227963.6730	492
0None_none_U1A_227963.6731	563
0None_none_U1A_227963.6732	144
0None_none_U1A_227963.6733	31
0None_none_U1A_227963.6734	382
0None_none_U1A_227963.6735	138
0None_none_U1A_227963.6736	305
0None_none_U1A_227963.6738	488
0None_none_U1A_227963.6739	368
0None_none_U1A_227963.6740	377
0None_none_U1A_227963.6741	387
0None_none_U1A_227963.6742	540
0None_none_U1A_227963.6743	181
0None_none_U1A_227963.6744	244
0None_none_U1A_227963.6745	694
0None_none_U1A_227963.6746	350
0None_none_U1A_227963.6747	701
0None_none_U1A_227963.6748	259
0None_none_U1A_227963.6749	464
0None_none_U1A_227963.6750	797
0None_none_U1B_227963.376	2
0None_none_U1B_227963.377	1
0None_none_U1B_227963.379	1
0None_none_U1B_227963.382	1
0None_none_U1B_227963.391	1
0None_none_U1B_227963.400	2
0None_none_U1B_227963.408	1
0None_none_U1B_227963.415	1
0None_none_U1B_227963.417	1
0None_none_U1B_227963.422	3
0None_none_U1B_227963.431	1
0None_none_U1B_227963.438	1
0None_none_U1B_227963.445	2
0None_none_U1B_227963.448	1
0None_none_U1B_227963.452	1
0None_none_U1B_227963.457	1
0None_none_U1B_227963.458	7
0None_none_U1B_227963.463	1
0None_none_U1B_227963.474	1
0None_none_U1B_227963.478	1
0None_none_U1B_227963.481	1
0None_none_U1B_227963.485	1
0None_none_U1B_227963.487	1
0None_none_U1B_227963.501	1
0None_none_U1B_227963.506	1
0None_none_U1B_227963.508	1
0None_none_U1B_227963.510	1
0None_none_U1B_227963.511	1
0None_none_U1B_227963.512	1
0None_none_U1B_227963.515	1
0None_none_U1B_227963.516	1
0None_none_U1B_227963.521	1
0None_none_U1B_227963.526	1
0None_none_U1B_227963.528	7
0None_none_U1B_227963.537	1
0None_none_U1B_227963.538	1
0None_none_U1B_227963.539	1
0None_none_U1B_227963.542	1
0None_none_U1B_227963.552	1
0None_none_U1B_227963.560	1
0None_none_U1B_227963.561	2
0None_none_U1B_227963.562	2
0None_none_U1B_227963.569	1
0None_none_U1B_227963.571	1
0None_none_U1B_227963.573	2
0None_none_U1B_227963.574	1
0None_none_U1B_227963.576	1
0None_none_U1B_227963.580	1
0None_none_U1B_227963.587	1
0None_none_U1B_227963.588	1
0None_none_U1B_227963.591	1
0None_none_U1B_227963.603	1
0None_none_U1B_227963.604	1
0None_none_U1B_227963.610	1
0None_none_U1B_227963.617	2
0None_none_U1B_227963.622	1
0None_none_U1B_227963.630	1
0None_none_U1B_227963.632	1
0None_none_U1B_227963.638	12
0None_none_U1B_227963.640	1
0None_none_U1B_227963.643	1
0None_none_U1B_227963.647	1
0None_none_U1B_227963.655	1
0None_none_U1B_227963.656	2
0None_none_U1B_227963.657	1
0None_none_U1B_227963.658	1
0None_none_U1B_227963.661	1
0None_none_U1B_227963.662	2
0None_none_U1B_227963.664	1
0None_none_U1B_227963.669	1
0None_none_U1B_227963.670	1
0None_none_U1B_227963.679	1
0None_none_U1B_227963.681	1
0None_none_U1B_227963.684	1
0None_none_U1B_227963.691	1
0None_none_U1B_227963.692	1
0None_none_U1B_227963.694	1
0None_none_U1B_227963.698	1
0None_none_U1B_227963.699	1
0None_none_U1B_227963.701	1
0None_none_U1B_227963.707	1
0None_none_U1B_227963.718	1
0None_none_U1B_227963.721	1
0None_none_U1B_227963.723	1
0None_none_U1B_227963.725	1
0None_none_U1B_227963.727	2
0None_none_U1B_227963.728	1
0None_none_U1B_227963.731	1
0None_none_U1B_227963.735	1
0None_none_U1B_227963.737	2
0None_none_U1B_227963.738	2
0None_none_U1B_227963.740	1
0None_none_U1B_227963.742	1
0None_none_U1B_227963.745	12
0None_none_U2A_227963.1502	5
0None_none_U2A_227963.1508	1
0None_none_U2A_227963.1525	1
0None_none_U2A_227963.1538	1
0None_none_U2A_227963.1566	1
0None_none_U2A_227963.1567	1
0None_none_U2A_227963.1573	1
0None_none_U2A_227963.1614	1
0None_none_U2A_227963.1622	1
0None_none_U2A_227963.1655	1
0None_none_U2A_227963.1657	1
0None_none_U2A_227963.1659	1
0None_none_U2A_227963.1673	2
0None_none_U2A_227963.1676	1
0None_none_U2A_227963.1679	1
0None_none_U2A_227963.1689	1
0None_none_U2A_227963.1705	1
0None_none_U2A_227963.1714	1
0None_none_U2A_227963.1718	2
0None_none_U2A_227963.1731	1
0None_none_U2A_227963.1736	1
0None_none_U2A_227963.1757	1
0None_none_U2A_227963.1760	1
0None_none_U2A_227963.1772	1
0None_none_U2A_227963.1792	1
0None_none_U2A_227963.1795	1
0None_none_U2A_227963.1798	1
0None_none_U2A_227963.1805	2
0None_none_U2A_227963.1808	1
0None_none_U2A_227963.1858	1
0None_none_U2B_227963.1130	1
0None_none_U2B_227963.1141	1
0None_none_U2B_227963.1154	1
0None_none_U2B_227963.1190	1
0None_none_U2B_227963.1213	1
0None_none_U2B_227963.1219	6
0None_none_U2B_227963.1233	1
0None_none_U2B_227963.1238	1
0None_none_U2B_227963.1254	2
0None_none_U2B_227963.1262	1
0None_none_U2B_227963.1279	1
0None_none_U2B_227963.1310	1
0None_none_U2B_227963.1343	1
0None_none_U2B_227963.1348	1
0None_none_U2B_227963.1366	1
0None_none_U2B_227963.1389	1
0None_none_U2B_227963.1464	1
0Safe_safe_ACOCA_227963.4769	1
0Safe_safe_ACOCA_227963.4836	1
0Safe_safe_ACOCB_227963.5042	10
0Safe_safe_ACOCB_227963.5058	7
0Safe_safe_ACOCB_227963.5135	1
0Safe_safe_ACOCB_227963.5202	121
0Safe_safe_DTKPB_227963.7292	526
0Safe_safe_GEA_227963.3597	1
0Safe_safe_GEA_227963.3674	454
0Safe_safe_GEB_227963.3786	1
0Safe_safe_GEB_227963.3860	5
0Safe_safe_GEB_227963.4103	8
0Safe_safe_MPA_227963.4176	265
0Safe_safe_MPA_227963.4237	15
0Safe_safe_MPA_227963.4288	2
0Safe_safe_MPA_227963.4338	30
0Safe_safe_MPA_227963.4362	7
0Safe_safe_MPA_227963.4368	12
0Safe_safe_MPA_227963.4443	1
0Safe_safe_MPB_227963.5702	9
0Safe_safe_MPB_227963.5800	2
0Safe_safe_MPB_227963.5872	1
0Safe_safe_MPB_227963.5948	522
0Safe_safe_MPB_227963.5978	269
0Safe_safe_MU1A_227963.1943	24
0Safe_safe_MU1A_227963.2093	572
0Safe_safe_MU1A_227963.2190	347
0Safe_safe_MU1B_227963.791	318
0Safe_safe_MU2A_227963.2391	559
0Safe_safe_MU2A_227963.2493	1220
0Safe_safe_MU2B_227963.316	370
0Safe_safe_SPA_227963.5562	517
0Safe_safe_SPB_227963.6373	32
0Safe_safe_TMMA_227963.2837	1
0Safe_safe_TMMB_227963.3086	716
0Safe_safe_TMMB_227963.3271	517
0Safe_safe_U1A_227963.6376	190
0Safe_safe_U1A_227963.6377	551
0Safe_safe_U1A_227963.6378	781
0Safe_safe_U1A_227963.6379	540
0Safe_safe_U1A_227963.6380	896
0Safe_safe_U1A_227963.6381	71
0Safe_safe_U1A_227963.6382	241
0Safe_safe_U1A_227963.6383	194
0Safe_safe_U1A_227963.6384	106
0Safe_safe_U1A_227963.6385	336
0Safe_safe_U1A_227963.6386	449
0Safe_safe_U1A_227963.6387	567
0Safe_safe_U1A_227963.6388	212
0Safe_safe_U1A_227963.6389	317
0Safe_safe_U1A_227963.6390	568
0Safe_safe_U1A_227963.6391	335
0Safe_safe_U1A_227963.6392	308
0Safe_safe_U1A_227963.6393	242
0Safe_safe_U1A_227963.6394	259
0Safe_safe_U1A_227963.6395	368
0Safe_safe_U1A_227963.6396	121
0Safe_safe_U1A_227963.6397	469
0Safe_safe_U1A_227963.6398	405
0Safe_safe_U1A_227963.6399	294
0Safe_safe_U1A_227963.6400	355
0Safe_safe_U1A_227963.6401	473
0Safe_safe_U1A_227963.6402	423
0Safe_safe_U1A_227963.6403	191
0Safe_safe_U1A_227963.6404	411
0Safe_safe_U1A_227963.6405	372
0Safe_safe_U1A_227963.6406	492
0Safe_safe_U1A_227963.6407	290
0Safe_safe_U1A_227963.6408	317
0Safe_safe_U1A_227963.6409	416
0Safe_safe_U1A_227963.6410	397
0Safe_safe_U1A_227963.6411	366
0Safe_safe_U1A_227963.6412	647
0Safe_safe_U1A_227963.6413	320
0Safe_safe_U1A_227963.6414	262
0Safe_safe_U1A_227963.6415	517
0Safe_safe_U1A_227963.6416	488
0Safe_safe_U1A_227963.6417	375
0Safe_safe_U1A_227963.6418	716
0Safe_safe_U1A_227963.6419	260
0Safe_safe_U1A_227963.6420	297
0Safe_safe_U1A_227963.6421	909
0Safe_safe_U1A_227963.6422	259
0Safe_safe_U1A_227963.6423	583
0Safe_safe_U1A_227963.6424	325
0Safe_safe_U1A_227963.6425	260
0Safe_safe_U1A_227963.6426	365
0Safe_safe_U1A_227963.6427	294
0Safe_safe_U1A_227963.6428	239
0Safe_safe_U1A_227963.6429	194
0Safe_safe_U1A_227963.6430	236
0Safe_safe_U1A_227963.6431	117
0Safe_safe_U1A_227963.6432	363
0Safe_safe_U1A_227963.6433	680
0Safe_safe_U1A_227963.6434	572
0Safe_safe_U1A_227963.6435	528
0Safe_safe_U1A_227963.6436	347
0Safe_safe_U1A_227963.6437	186
0Safe_safe_U1A_227963.6438	739
0Safe_safe_U1A_227963.6439	868
0Safe_safe_U1A_227963.6440	280
0Safe_safe_U1A_227963.6441	513
0Safe_safe_U1A_227963.6442	431
0Safe_safe_U1A_227963.6443	410
0Safe_safe_U1A_227963.6444	645
0Safe_safe_U1A_227963.6445	482
0Safe_safe_U1A_227963.6446	217
0Safe_safe_U1A_227963.6447	331
0Safe_safe_U1A_227963.6448	260
0Safe_safe_U1A_227963.6449	100
0Safe_safe_U1A_227963.6450	239
0Safe_safe_U1A_227963.6451	712
0Safe_safe_U1A_227963.6452	460
0Safe_safe_U1A_227963.6453	338
0Safe_safe_U1A_227963.6454	379
0Safe_safe_U1A_227963.6455	327
0Safe_safe_U1A_227963.6456	497
0Safe_safe_U1A_227963.6457	174
0Safe_safe_U1A_227963.6458	426
0Safe_safe_U1A_227963.6459	373
0Safe_safe_U1A_227963.6460	413
0Safe_safe_U1A_227963.6461	314
0Safe_safe_U1A_227963.6462	178
0Safe_safe_U1A_227963.6463	569
0Safe_safe_U1A_227963.6464	273
0Safe_safe_U1A_227963.6465	360
0Safe_safe_U1A_227963.6466	76
0Safe_safe_U1A_227963.6467	293
0Safe_safe_U1A_227963.6468	361
0Safe_safe_U1A_227963.6469	583
0Safe_safe_U1A_227963.6470	290
0Safe_safe_U1A_227963.6471	1
0Safe_safe_U1A_227963.6472	389
0Safe_safe_U1A_227963.6473	487
0Safe_safe_U1A_227963.6474	236
0Safe_safe_U1A_227963.6475	246
0Safe_safe_U1A_227963.6476	417
0Safe_safe_U1A_227963.6477	173
0Safe_safe_U1A_227963.6478	87
0Safe_safe_U1A_227963.6479	354
0Safe_safe_U1A_227963.6480	268
0Safe_safe_U1A_227963.6481	323
0Safe_safe_U1A_227963.6482	520
0Safe_safe_U1A_227963.6483	436
0Safe_safe_U1A_227963.6484	314
0Safe_safe_U1A_227963.6485	317
0Safe_safe_U1A_227963.6486	644
0Safe_safe_U1A_227963.6487	229
0Safe_safe_U1A_227963.6488	655
0Safe_safe_U1A_227963.6489	477
0Safe_safe_U1A_227963.6490	291
0Safe_safe_U1A_227963.6491	365
0Safe_safe_U1A_227963.6492	516
0Safe_safe_U1A_227963.6493	623
0Safe_safe_U1A_227963.6494	491
0Safe_safe_U1A_227963.6495	573
0Safe_safe_U1A_227963.6496	173
0Safe_safe_U1A_227963.6497	496
0Safe_safe_U1A_227963.6498	339
0Safe_safe_U1A_227963.6499	396
0Safe_safe_U1A_227963.6500	180
0Safe_safe_U1A_227963.6501	449
0Safe_safe_U1A_227963.6502	565
0Safe_safe_U1A_227963.6503	534
0Safe_safe_U1A_227963.6504	193
0Safe_safe_U1A_227963.6505	185
0Safe_safe_U1A_227963.6506	445
0Safe_safe_U1A_227963.6507	309
0Safe_safe_U1A_227963.6508	143
0Safe_safe_U1A_227963.6509	733
0Safe_safe_U1A_227963.6510	557
0Safe_safe_U1A_227963.6511	404
0Safe_safe_U1A_227963.6512	125
0Safe_safe_U1A_227963.6513	722
0Safe_safe_U1A_227963.6514	110
0Safe_safe_U1A_227963.6515	215
0Safe_safe_U1A_227963.6516	509
0Safe_safe_U1A_227963.6517	355
0Safe_safe_U1A_227963.6518	410
0Safe_safe_U1A_227963.6519	236
0Safe_safe_U1A_227963.6520	534
0Safe_safe_U1A_227963.6521	412
0Safe_safe_U1A_227963.6522	417
0Safe_safe_U1A_227963.6523	395
0Safe_safe_U1A_227963.6524	523
0Safe_safe_U1A_227963.6525	454
0Safe_safe_U1A_227963.6526	315
0Safe_safe_U1A_227963.6527	257
0Safe_safe_U1A_227963.6528	404
0Safe_safe_U1A_227963.6529	659
0Safe_safe_U1A_227963.6530	713
0Safe_safe_U1A_227963.6531	376
0Safe_safe_U1A_227963.6532	508
0Safe_safe_U1A_227963.6533	326
0Safe_safe_U1A_227963.6534	523
0Safe_safe_U1A_227963.6535	292
0Safe_safe_U1A_227963.6536	413
0Safe_safe_U1A_227963.6537	407
0Safe_safe_U1A_227963.6538	415
0Safe_safe_U1A_227963.6539	269
0Safe_safe_U1A_227963.6540	175
0Safe_safe_U1A_227963.6541	457
0Safe_safe_U1A_227963.6542	456
0Safe_safe_U1A_227963.6543	367
0Safe_safe_U1A_227963.6544	406
0Safe_safe_U1A_227963.6545	324
0Safe_safe_U1A_227963.6546	241
0Safe_safe_U1A_227963.6547	410
0Safe_safe_U1A_227963.6548	376
0Safe_safe_U1A_227963.6549	344
0Safe_safe_U1A_227963.6550	223
0Safe_safe_U1A_227963.6551	952
0Safe_safe_U1A_227963.6552	215
0Safe_safe_U1A_227963.6553	610
0Safe_safe_U1A_227963.6554	309
0Safe_safe_U1A_227963.6555	225
0Safe_safe_U1A_227963.6556	292
0Safe_safe_U1A_227963.6557	689
0Safe_safe_U1A_227963.6558	394
0Safe_safe_U1A_227963.6559	309
0Safe_safe_U1A_227963.6560	288
0Safe_safe_U1A_227963.6561	316
0Safe_safe_U1A_227963.6562	358
0Safe_safe_U1A_227963.6563	372
0Safe_safe_U1A_227963.6564	633
0Safe_safe_U1A_227963.6565	587
0Safe_safe_U1A_227963.6566	331
0Safe_safe_U1A_227963.6567	338
0Safe_safe_U1A_227963.6568	167
0Safe_safe_U1A_227963.6569	602
0Safe_safe_U1A_227963.6570	311
0Safe_safe_U1A_227963.6571	314
0Safe_safe_U1A_227963.6572	258
0Safe_safe_U1A_227963.6573	153
0Safe_safe_U1A_227963.6574	308
0Safe_safe_U1A_227963.6575	571
0Safe_safe_U1A_227963.6576	394
0Safe_safe_U1A_227963.6577	137
0Safe_safe_U1A_227963.6578	306
0Safe_safe_U1A_227963.6579	375
0Safe_safe_U1A_227963.6580	496
0Safe_safe_U1A_227963.6581	282
0Safe_safe_U1A_227963.6582	397
0Safe_safe_U1A_227963.6583	451
0Safe_safe_U1A_227963.6584	541
0Safe_safe_U1A_227963.6585	384
0Safe_safe_U1A_227963.6586	498
0Safe_safe_U1A_227963.6587	700
0Safe_safe_U1A_227963.6588	298
0Safe_safe_U1A_227963.6589	348
0Safe_safe_U1A_227963.6590	257
0Safe_safe_U1A_227963.6591	208
0Safe_safe_U1A_227963.6592	329
0Safe_safe_U1A_227963.6593	203
0Safe_safe_U1A_227963.6594	343
0Safe_safe_U1A_227963.6595	440
0Safe_safe_U1A_227963.6596	389
0Safe_safe_U1A_227963.6597	303
0Safe_safe_U1A_227963.6598	414
0Safe_safe_U1A_227963.6599	318
0Safe_safe_U1A_227963.6600	448
0Safe_safe_U1A_227963.6601	137
0Safe_safe_U1A_227963.6602	563
0Safe_safe_U1A_227963.6603	244
0Safe_safe_U1A_227963.6604	315
0Safe_safe_U1A_227963.6605	559
0Safe_safe_U1A_227963.6606	676
0Safe_safe_U1A_227963.6607	775
0Safe_safe_U1A_227963.6608	665
0Safe_safe_U1A_227963.6609	915
0Safe_safe_U1A_227963.6610	339
0Safe_safe_U1A_227963.6611	535
0Safe_safe_U1A_227963.6612	764
0Safe_safe_U1A_227963.6613	424
0Safe_safe_U1A_227963.6614	301
0Safe_safe_U1A_227963.6615	482
0Safe_safe_U1A_227963.6616	403
0Safe_safe_U1A_227963.6617	543
0Safe_safe_U1A_227963.6618	493
0Safe_safe_U1A_227963.6619	488
0Safe_safe_U1A_227963.6620	460
0Safe_safe_U1A_227963.6621	202
0Safe_safe_U1A_227963.6622	299
0Safe_safe_U1A_227963.6623	282
0Safe_safe_U1A_227963.6624	775
0Safe_safe_U1A_227963.6625	446
0Safe_safe_U1A_227963.6626	478
0Safe_safe_U1A_227963.6627	304
0Safe_safe_U1A_227963.6628	374
0Safe_safe_U1A_227963.6629	406
0Safe_safe_U1A_227963.6630	803
0Safe_safe_U1A_227963.6631	311
0Safe_safe_U1A_227963.6632	634
0Safe_safe_U1A_227963.6633	198
0Safe_safe_U1A_227963.6634	330
0Safe_safe_U1A_227963.6635	254
0Safe_safe_U1A_227963.6636	242
0Safe_safe_U1A_227963.6637	500
0Safe_safe_U1A_227963.6638	300
0Safe_safe_U1A_227963.6639	374
0Safe_safe_U1A_227963.6640	299
0Safe_safe_U1A_227963.6641	536
0Safe_safe_U1A_227963.6642	476
0Safe_safe_U1A_227963.6643	689
0Safe_safe_U1A_227963.6644	213
0Safe_safe_U1A_227963.6645	517
0Safe_safe_U1A_227963.6646	746
0Safe_safe_U1A_227963.6647	347
0Safe_safe_U1A_227963.6648	157
0Safe_safe_U1A_227963.6649	311
0Safe_safe_U1A_227963.6650	484
0Safe_safe_U1A_227963.6651	385
0Safe_safe_U1A_227963.6652	415
0Safe_safe_U1A_227963.6653	526
0Safe_safe_U1A_227963.6654	125
0Safe_safe_U1A_227963.6655	161
0Safe_safe_U1A_227963.6656	546
0Safe_safe_U1A_227963.6657	574
0Safe_safe_U1A_227963.6658	299
0Safe_safe_U1A_227963.6659	468
0Safe_safe_U1A_227963.6660	175
0Safe_safe_U1A_227963.6661	321
0Safe_safe_U1A_227963.6662	304
0Safe_safe_U1A_227963.6663	508
0Safe_safe_U1A_227963.6664	167
0Safe_safe_U1A_227963.6665	631
0Safe_safe_U1A_227963.6666	1062
0Safe_safe_U1A_227963.6667	285
0Safe_safe_U1A_227963.6668	459
0Safe_safe_U1A_227963.6669	251
0Safe_safe_U1A_227963.6670	317
0Safe_safe_U1A_227963.6671	265
0Safe_safe_U1A_227963.6672	369
0Safe_safe_U1A_227963.6673	478
0Safe_safe_U1A_227963.6674	249
0Safe_safe_U1A_227963.6675	471
0Safe_safe_U1A_227963.6676	370
0Safe_safe_U1A_227963.6677	189
0Safe_safe_U1A_227963.6678	322
0Safe_safe_U1A_227963.6679	433
0Safe_safe_U1A_227963.6680	301
0Safe_safe_U1A_227963.6681	356
0Safe_safe_U1A_227963.6682	295
0Safe_safe_U1A_227963.6683	414
0Safe_safe_U1A_227963.6684	520
0Safe_safe_U1A_227963.6685	522
0Safe_safe_U1A_227963.6686	319
0Safe_safe_U1A_227963.6687	290
0Safe_safe_U1A_227963.6688	388
0Safe_safe_U1A_227963.6689	434
0Safe_safe_U1A_227963.6690	185
0Safe_safe_U1A_227963.6691	482
0Safe_safe_U1A_227963.6692	280
0Safe_safe_U1A_227963.6693	347
0Safe_safe_U1A_227963.6694	597
0Safe_safe_U1A_227963.6695	374
0Safe_safe_U1A_227963.6696	641
0Safe_safe_U1A_227963.6697	465
0Safe_safe_U1A_227963.6698	431
0Safe_safe_U1A_227963.6699	396
0Safe_safe_U1A_227963.6700	372
0Safe_safe_U1A_227963.6701	549
0Safe_safe_U1A_227963.6702	283
0Safe_safe_U1A_227963.6703	799
0Safe_safe_U1A_227963.6704	385
0Safe_safe_U1A_227963.6705	97
0Safe_safe_U1A_227963.6706	242
0Safe_safe_U1A_227963.6707	329
0Safe_safe_U1A_227963.6708	357
0Safe_safe_U1A_227963.6709	617
0Safe_safe_U1A_227963.6710	438
0Safe_safe_U1A_227963.6711	448
0Safe_safe_U1A_227963.6712	361
0Safe_safe_U1A_227963.6713	444
0Safe_safe_U1A_227963.6714	263
0Safe_safe_U1A_227963.6715	709
0Safe_safe_U1A_227963.6716	332
0Safe_safe_U1A_227963.6717	449
0Safe_safe_U1A_227963.6718	761
0Safe_safe_U1A_227963.6720	596
0Safe_safe_U1A_227963.6721	321
0Safe_safe_U1A_227963.6722	339
0Safe_safe_U1A_227963.6723	531
0Safe_safe_U1A_227963.6724	428
0Safe_safe_U1A_227963.6725	391
0Safe_safe_U1A_227963.6726	397
0Safe_safe_U1A_227963.6727	319
0Safe_safe_U1A_227963.6728	1220
0Safe_safe_U1A_227963.6729	421
0Safe_safe_U1A_227963.6730	40
0Safe_safe_U1A_227963.6731	444
0Safe_safe_U1A_227963.6732	379
0Safe_safe_U1A_227963.6733	669
0Safe_safe_U1A_227963.6734	382
0Safe_safe_U1A_227963.6735	264
0Safe_safe_U1A_227963.6736	410
0Safe_safe_U1A_227963.6737	196
0Safe_safe_U1A_227963.6738	293
0Safe_safe_U1A_227963.6739	317
0Safe_safe_U1A_227963.6740	347
0Safe_safe_U1A_227963.6741	476
0Safe_safe_U1A_227963.6742	521
0Safe_safe_U1A_227963.6743	269
0Safe_safe_U1A_227963.6744	257
0Safe_safe_U1A_227963.6745	104
0Safe_safe_U1A_227963.6746	408
0Safe_safe_U1A_227963.6747	174
0Safe_safe_U1A_227963.6748	482
0Safe_safe_U1A_227963.6749	245
0Safe_safe_U1A_227963.6750	503
0Safe_safe_U1B_227963.385	20
0Safe_safe_U1B_227963.387	8
0Safe_safe_U1B_227963.388	1
0Safe_safe_U1B_227963.392	1
0Safe_safe_U1B_227963.393	1
0Safe_safe_U1B_227963.396	1
0Safe_safe_U1B_227963.401	2
0Safe_safe_U1B_227963.403	4
0Safe_safe_U1B_227963.413	1
0Safe_safe_U1B_227963.420	2
0Safe_safe_U1B_227963.426	1
0Safe_safe_U1B_227963.428	1
0Safe_safe_U1B_227963.436	1
0Safe_safe_U1B_227963.445	1
0Safe_safe_U1B_227963.447	1
0Safe_safe_U1B_227963.449	1
0Safe_safe_U1B_227963.450	1
0Safe_safe_U1B_227963.458	1
0Safe_safe_U1B_227963.459	1
0Safe_safe_U1B_227963.462	1
0Safe_safe_U1B_227963.464	1
0Safe_safe_U1B_227963.476	1
0Safe_safe_U1B_227963.481	1
0Safe_safe_U1B_227963.499	1
0Safe_safe_U1B_227963.504	5
0Safe_safe_U1B_227963.506	1
0Safe_safe_U1B_227963.512	355
0Safe_safe_U1B_227963.515	1
0Safe_safe_U1B_227963.523	1
0Safe_safe_U1B_227963.524	1
0Safe_safe_U1B_227963.525	1
0Safe_safe_U1B_227963.526	1
0Safe_safe_U1B_227963.528	1
0Safe_safe_U1B_227963.529	1
0Safe_safe_U1B_227963.533	2
0Safe_safe_U1B_227963.535	2
0Safe_safe_U1B_227963.541	1
0Safe_safe_U1B_227963.542	1
0Safe_safe_U1B_227963.547	7
0Safe_safe_U1B_227963.553	1
0Safe_safe_U1B_227963.557	1
0Safe_safe_U1B_227963.558	1
0Safe_safe_U1B_227963.562	1
0Safe_safe_U1B_227963.570	1
0Safe_safe_U1B_227963.577	11
0Safe_safe_U1B_227963.578	1
0Safe_safe_U1B_227963.584	1
0Safe_safe_U1B_227963.587	1
0Safe_safe_U1B_227963.589	1
0Safe_safe_U1B_227963.591	7
0Safe_safe_U1B_227963.599	1
0Safe_safe_U1B_227963.601	5
0Safe_safe_U1B_227963.616	1
0Safe_safe_U1B_227963.626	1
0Safe_safe_U1B_227963.628	11
0Safe_safe_U1B_227963.630	1
0Safe_safe_U1B_227963.632	1
0Safe_safe_U1B_227963.635	1
0Safe_safe_U1B_227963.637	2
0Safe_safe_U1B_227963.638	1
0Safe_safe_U1B_227963.641	1
0Safe_safe_U1B_227963.650	1
0Safe_safe_U1B_227963.652	1
0Safe_safe_U1B_227963.655	1
0Safe_safe_U1B_227963.665	1
0Safe_safe_U1B_227963.666	1
0Safe_safe_U1B_227963.670	1
0Safe_safe_U1B_227963.677	1
0Safe_safe_U1B_227963.679	1
0Safe_safe_U1B_227963.681	1
0Safe_safe_U1B_227963.686	2
0Safe_safe_U1B_227963.694	2
0Safe_safe_U1B_227963.695	2
0Safe_safe_U1B_227963.696	1
0Safe_safe_U1B_227963.697	1
0Safe_safe_U1B_227963.699	1
0Safe_safe_U1B_227963.705	1
0Safe_safe_U1B_227963.706	2
0Safe_safe_U1B_227963.710	18
0Safe_safe_U1B_227963.714	1
0Safe_safe_U1B_227963.723	5
0Safe_safe_U1B_227963.732	1
0Safe_safe_U1B_227963.735	1
0Safe_safe_U1B_227963.737	9
0Safe_safe_U1B_227963.739	1
0Safe_safe_U1B_227963.744	1
0Safe_safe_U1B_227963.746	1
0Safe_safe_U1B_227963.747	1
0Safe_safe_U2A_227963.1537	1
0Safe_safe_U2A_227963.1555	1
0Safe_safe_U2A_227963.1564	1
0Safe_safe_U2A_227963.1585	1
0Safe_safe_U2A_227963.1589	1
0Safe_safe_U2A_227963.1596	1
0Safe_safe_U2A_227963.1616	1
0Safe_safe_U2A_227963.1619	1
0Safe_safe_U2A_227963.1623	1
0Safe_safe_U2A_227963.1628	1
0Safe_safe_U2A_227963.1636	1
0Safe_safe_U2A_227963.1651	215
0Safe_safe_U2A_227963.1673	1
0Safe_safe_U2A_227963.1680	1
0Safe_safe_U2A_227963.1688	1
0Safe_safe_U2A_227963.1715	2
0Safe_safe_U2A_227963.1794	1
0Safe_safe_U2A_227963.1804	1
0Safe_safe_U2A_227963.1835	2
0Safe_safe_U2A_227963.1864	1
0Safe_safe_U2A_227963.1868	1
0Safe_safe_U2A_227963.1871	2
0Safe_safe_U2B_227963.1145	1
0Safe_safe_U2B_227963.1184	371
0Safe_safe_U2B_227963.1194	1
0Safe_safe_U2B_227963.1195	379
0Safe_safe_U2B_227963.1196	1
0Safe_safe_U2B_227963.1240	1
0Safe_safe_U2B_227963.1275	1
0Safe_safe_U2B_227963.1294	1
0Safe_safe_U2B_227963.1336	1
0Safe_safe_U2B_227963.1367	1
0Safe_safe_U2B_227963.1369	1
0Safe_safe_U2B_227963.1376	1
0Safe_safe_U2B_227963.1384	1
0Safe_safe_U2B_227963.1395	1
0Safe_safe_U2B_227963.1408	1
0Safe_safe_U2B_227963.1430	1
0Safe_safe_U2B_227963.1452	1
0Safe_safe_U2B_227963.1458	1
0Safe_safe_U2B_227963.1481	1
0Safe_safe_U2B_227963.1499	1
ENSMUSG00000000167_Pih1d2_U1B_38914.7	1
ENSMUSG00000000167_Pih1d2_U1B_38915.8	1
ENSMUSG00000000167_Pih1d2_U1B_38916.9	1
ENSMUSG00000000204_Slfn4_U1A_18115.1	779
ENSMUSG00000000204_Slfn4_U1A_18116.2	235
ENSMUSG00000000204_Slfn4_U1A_18117.3	361
ENSMUSG00000000204_Slfn4_U1A_18118.4	420
ENSMUSG00000000204_Slfn4_U1A_18119.5	267
ENSMUSG00000000204_Slfn4_U1A_18120.6	703
ENSMUSG00000000204_Slfn4_U1A_18121.7	217
ENSMUSG00000000204_Slfn4_U1A_18122.8	294
ENSMUSG00000000204_Slfn4_U1A_18123.9	507
ENSMUSG00000000204_Slfn4_U1A_18124.10	390
ENSMUSG00000000378_Ccm2_U1B_88986.3	1
ENSMUSG00000000378_Ccm2_U1B_88987.4	1
ENSMUSG00000000531_Grasp_U1A_188886.1	326
ENSMUSG00000000531_Grasp_U1A_188887.2	302
ENSMUSG00000000531_Grasp_U1A_188888.3	243
ENSMUSG00000000531_Grasp_U1A_188889.4	513
ENSMUSG00000000531_Grasp_U1A_188891.6	249
ENSMUSG00000000531_Grasp_U1A_188892.7	546
ENSMUSG00000000531_Grasp_U1A_188893.8	507
ENSMUSG00000000531_Grasp_U1A_188894.9	251
ENSMUSG00000000531_Grasp_U1A_188895.10	1062
ENSMUSG00000000544_Gpa33_U2A_77349.8	1
ENSMUSG00000000561_Wdr77_U1A_19204.1	88
ENSMUSG00000000561_Wdr77_U1A_19205.2	593
ENSMUSG00000000561_Wdr77_U1A_19206.3	26
ENSMUSG00000000561_Wdr77_U1A_19207.4	139
ENSMUSG00000000561_Wdr77_U1A_19208.5	62
ENSMUSG00000000561_Wdr77_U1A_19209.6	97
ENSMUSG00000000561_Wdr77_U1A_19210.7	27
ENSMUSG00000000561_Wdr77_U1A_19211.8	121
ENSMUSG00000000561_Wdr77_U1A_19212.9	392
ENSMUSG00000000561_Wdr77_U1A_19213.10	260
ENSMUSG00000000567_Sox9_U1B_19254.1	1
ENSMUSG00000000567_Sox9_U1B_19255.2	1
ENSMUSG00000000567_Sox9_U1B_19258.5	2
ENSMUSG00000000567_Sox9_U1B_19259.6	1
ENSMUSG00000000567_Sox9_U1B_19261.8	1
ENSMUSG00000000686_Abhd15_U1B_29732.1	1
ENSMUSG00000000686_Abhd15_U1B_29734.3	1
ENSMUSG00000000686_Abhd15_U1B_29740.9	11
ENSMUSG00000000693_Loxl3_U1A_173483.1	380
ENSMUSG00000000693_Loxl3_U1A_173484.2	649
ENSMUSG00000000693_Loxl3_U1A_173485.3	327
ENSMUSG00000000693_Loxl3_U1A_173486.4	370
ENSMUSG00000000693_Loxl3_U1A_173487.5	581
ENSMUSG00000000693_Loxl3_U1A_173488.6	325
ENSMUSG00000000693_Loxl3_U1A_173489.7	503
ENSMUSG00000000693_Loxl3_U1A_173490.8	334
ENSMUSG00000000693_Loxl3_U1A_173491.9	398
ENSMUSG00000000693_Loxl3_U1A_173492.10	822
ENSMUSG00000000732_Icosl_U1A_23862.1	415
ENSMUSG00000000732_Icosl_U1A_23863.2	300
ENSMUSG00000000732_Icosl_U1A_23864.3	790
ENSMUSG00000000732_Icosl_U1A_23865.4	350
ENSMUSG00000000732_Icosl_U1A_23866.5	409
ENSMUSG00000000732_Icosl_U1A_23867.6	522
ENSMUSG00000000732_Icosl_U1A_23868.7	593
ENSMUSG00000000732_Icosl_U1A_23869.8	247
ENSMUSG00000000732_Icosl_U1A_23870.9	390
ENSMUSG00000000732_Icosl_U1A_23871.10	346
ENSMUSG00000000791_Il12rb1_U2A_195990.9	1
ENSMUSG00000000902_Smarcb1_U1B_102460.1	1
ENSMUSG00000000902_Smarcb1_U1B_102462.3	1
ENSMUSG00000000902_Smarcb1_U1B_102465.6	2
ENSMUSG00000000902_Smarcb1_U1B_102467.8	9
ENSMUSG00000000902_Smarcb1_U1B_102469.10	1
ENSMUSG00000000958_Slc7a7_U1A_76363.1	718
ENSMUSG00000000958_Slc7a7_U1A_76364.2	276
ENSMUSG00000000958_Slc7a7_U1A_76365.3	449
ENSMUSG00000000958_Slc7a7_U1A_76366.4	556
ENSMUSG00000000958_Slc7a7_U1A_76367.5	550
ENSMUSG00000000958_Slc7a7_U1A_76368.6	688
ENSMUSG00000000958_Slc7a7_U1A_76369.7	59
ENSMUSG00000000958_Slc7a7_U1A_76370.8	626
ENSMUSG00000000958_Slc7a7_U1A_76371.9	633
ENSMUSG00000000958_Slc7a7_U1A_76372.10	543
ENSMUSG00000000976_Heatr6_U1A_18415.1	489
ENSMUSG00000000976_Heatr6_U1A_18416.2	406
ENSMUSG00000000976_Heatr6_U1A_18417.3	262
ENSMUSG00000000976_Heatr6_U1A_18418.4	746
ENSMUSG00000000976_Heatr6_U1A_18419.5	405
ENSMUSG00000000976_Heatr6_U1A_18420.6	705
ENSMUSG00000000976_Heatr6_U1A_18421.7	198
ENSMUSG00000000976_Heatr6_U1A_18422.8	409
ENSMUSG00000000976_Heatr6_U1A_18423.9	408
ENSMUSG00000000976_Heatr6_U1A_18424.10	523
ENSMUSG00000001018_Snapin_U1B_106120.1	2
ENSMUSG00000001018_Snapin_U1B_106122.3	1
ENSMUSG00000001018_Snapin_U1B_106124.5	1
ENSMUSG00000001018_Snapin_U1B_106125.6	2
ENSMUSG00000001018_Snapin_U1B_106126.7	1
ENSMUSG00000001039_B9d1_U1B_164824.2	1
ENSMUSG00000001039_B9d1_U1B_164829.7	1
ENSMUSG00000001039_B9d1_U1B_164831.9	1
ENSMUSG00000001054_Rmnd5b_U1A_206574.1	301
ENSMUSG00000001054_Rmnd5b_U1A_206575.2	524
ENSMUSG00000001054_Rmnd5b_U1A_206576.3	397
ENSMUSG00000001054_Rmnd5b_U1A_206577.4	425
ENSMUSG00000001054_Rmnd5b_U1A_206578.5	574
ENSMUSG00000001054_Rmnd5b_U1A_206579.6	431
ENSMUSG00000001054_Rmnd5b_U1A_206580.7	746
ENSMUSG00000001054_Rmnd5b_U1A_206581.8	469
ENSMUSG00000001054_Rmnd5b_U1A_206582.9	253
ENSMUSG00000001054_Rmnd5b_U1A_206583.10	315
ENSMUSG00000001062_Vps9d1_U1B_53134.5	17
ENSMUSG00000001062_Vps9d1_U1B_53138.9	17
ENSMUSG00000001076_C1ql4_U1B_55226.2	3
ENSMUSG00000001076_C1ql4_U1B_55227.3	1
ENSMUSG00000001076_C1ql4_U1B_55232.8	7
ENSMUSG00000001095_Slc13a2_U1A_113943.1	218
ENSMUSG00000001095_Slc13a2_U1A_113944.2	453
ENSMUSG00000001095_Slc13a2_U1A_113945.3	480
ENSMUSG00000001095_Slc13a2_U1A_113946.4	378
ENSMUSG00000001095_Slc13a2_U1A_113947.5	309
ENSMUSG00000001095_Slc13a2_U1A_113948.6	570
ENSMUSG00000001095_Slc13a2_U1A_113949.7	235
ENSMUSG00000001095_Slc13a2_U1A_113950.8	588
ENSMUSG00000001095_Slc13a2_U1A_113951.9	459
ENSMUSG00000001095_Slc13a2_U1A_113952.10	587
ENSMUSG00000001103_Sebox_U1A_211615.1	343
ENSMUSG00000001103_Sebox_U1A_211616.2	721
ENSMUSG00000001103_Sebox_U1A_211617.3	467
ENSMUSG00000001103_Sebox_U1A_211618.4	49
ENSMUSG00000001103_Sebox_U1A_211619.5	396
ENSMUSG00000001103_Sebox_U1A_211620.6	357
ENSMUSG00000001103_Sebox_U1A_211621.7	466
ENSMUSG00000001103_Sebox_U1A_211622.8	479
ENSMUSG00000001103_Sebox_U1A_211623.9	508
ENSMUSG00000001103_Sebox_U1A_211624.10	436
ENSMUSG00000001119_Col6a1_U1A_126682.1	461
ENSMUSG00000001119_Col6a1_U1A_126683.2	265
ENSMUSG00000001119_Col6a1_U1A_126684.3	453
ENSMUSG00000001119_Col6a1_U1A_126685.4	710
ENSMUSG00000001119_Col6a1_U1A_126686.5	583
ENSMUSG00000001119_Col6a1_U1A_126687.6	330
ENSMUSG00000001119_Col6a1_U1A_126688.7	466
ENSMUSG00000001119_Col6a1_U1A_126689.8	75
ENSMUSG00000001119_Col6a1_U1A_126690.9	172
ENSMUSG00000001119_Col6a1_U1A_126691.10	435
ENSMUSG00000001127_Araf_DTKPB_152636.3	12
ENSMUSG00000001229_Dpp9_U1A_82804.1	244
ENSMUSG00000001229_Dpp9_U1A_82805.2	512
ENSMUSG00000001229_Dpp9_U1A_82806.3	588
ENSMUSG00000001229_Dpp9_U1A_82807.4	277
ENSMUSG00000001229_Dpp9_U1A_82808.5	364
ENSMUSG00000001229_Dpp9_U1A_82809.6	336
ENSMUSG00000001229_Dpp9_U1A_82810.7	453
ENSMUSG00000001229_Dpp9_U1A_82811.8	290
ENSMUSG00000001229_Dpp9_U1A_82812.9	655
ENSMUSG00000001229_Dpp9_U1A_82813.10	497
ENSMUSG00000001280_Sp1_U1B_133501.1	1
ENSMUSG00000001280_Sp1_U1B_133503.3	1
ENSMUSG00000001280_Sp1_U1B_133505.5	2
ENSMUSG00000001280_Sp1_U1B_133506.6	1
ENSMUSG00000001280_Sp1_U1B_133507.7	1
ENSMUSG00000001280_Sp1_U1B_133508.8	1
ENSMUSG00000001376_Ccdc132_U1A_163821.1	583
ENSMUSG00000001376_Ccdc132_U1A_163822.2	654
ENSMUSG00000001376_Ccdc132_U1A_163823.3	113
ENSMUSG00000001376_Ccdc132_U1A_163824.4	183
ENSMUSG00000001376_Ccdc132_U1A_163825.5	368
ENSMUSG00000001376_Ccdc132_U1A_163826.6	238
ENSMUSG00000001376_Ccdc132_U1A_163827.7	528
ENSMUSG00000001376_Ccdc132_U1A_163828.8	510
ENSMUSG00000001376_Ccdc132_U1A_163829.9	149
ENSMUSG00000001376_Ccdc132_U1A_163830.10	218
ENSMUSG00000001420_Tmem79_U2A_133155.5	1
ENSMUSG00000001436_Slc19a1_U1A_217396.1	590
ENSMUSG00000001436_Slc19a1_U1A_217397.2	321
ENSMUSG00000001436_Slc19a1_U1A_217398.3	532
ENSMUSG00000001436_Slc19a1_U1A_217399.4	791
ENSMUSG00000001436_Slc19a1_U1A_217400.5	553
ENSMUSG00000001436_Slc19a1_U1A_217401.6	426
ENSMUSG00000001436_Slc19a1_U1A_217402.7	551
ENSMUSG00000001436_Slc19a1_U1A_217403.8	522
ENSMUSG00000001436_Slc19a1_U1A_217404.9	597
ENSMUSG00000001436_Slc19a1_U1A_217405.10	565
ENSMUSG00000001518_Itfg2_U1B_147886.4	1
ENSMUSG00000001518_Itfg2_U1B_147889.7	1
ENSMUSG00000001518_Itfg2_U1B_147890.8	1
ENSMUSG00000001524_Gtf2h4_ACOCA_127322.7	1
ENSMUSG00000001566_Mnx1_ACOCA_62734.4	2
ENSMUSG00000001622_Csn3_U2A_103165.5	1
ENSMUSG00000001741_Il16_U2A_202109.10	1
ENSMUSG00000001763_Tspan33_U2A_32774.1	1
ENSMUSG00000001910_Nacc1_GEA_54208.9	1
ENSMUSG00000001918_Slc1a5_U1A_97972.1	380
ENSMUSG00000001918_Slc1a5_U1A_97973.2	340
ENSMUSG00000001918_Slc1a5_U1A_97974.3	360
ENSMUSG00000001918_Slc1a5_U1A_97975.4	303
ENSMUSG00000001918_Slc1a5_U1A_97976.5	403
ENSMUSG00000001918_Slc1a5_U1A_97977.6	374
ENSMUSG00000001918_Slc1a5_U1A_97978.7	337
ENSMUSG00000001918_Slc1a5_U1A_97979.8	387
ENSMUSG00000001918_Slc1a5_U1A_97980.9	387
ENSMUSG00000001918_Slc1a5_U1A_97981.10	181
ENSMUSG00000001948_Spa17_U1A_21302.1	476
ENSMUSG00000001948_Spa17_U1A_21303.2	520
ENSMUSG00000001948_Spa17_U1A_21304.3	426
ENSMUSG00000001948_Spa17_U1A_21305.4	381
ENSMUSG00000001948_Spa17_U1A_21306.5	271
ENSMUSG00000001948_Spa17_U1A_21307.6	697
ENSMUSG00000001948_Spa17_U1A_21308.7	495
ENSMUSG00000001948_Spa17_U1A_21309.8	344
ENSMUSG00000001948_Spa17_U1A_21310.9	652
ENSMUSG00000001948_Spa17_U1A_21311.10	597
ENSMUSG00000001995_Sipa1l2_U2B_62112.2	1
ENSMUSG00000001995_Sipa1l2_U2B_62114.4	1
ENSMUSG00000001995_Sipa1l2_U2B_62116.6	1
ENSMUSG00000002006_Pdzd4_U1A_198900.1	376
ENSMUSG00000002006_Pdzd4_U1A_198901.2	689
ENSMUSG00000002006_Pdzd4_U1A_198902.3	399
ENSMUSG00000002006_Pdzd4_U1A_198903.4	200
ENSMUSG00000002006_Pdzd4_U1A_198904.5	466
ENSMUSG00000002006_Pdzd4_U1A_198905.6	434
ENSMUSG00000002006_Pdzd4_U1A_198906.7	307
ENSMUSG00000002006_Pdzd4_U1A_198907.8	162
ENSMUSG00000002006_Pdzd4_U1A_198908.9	542
ENSMUSG00000002006_Pdzd4_U1A_198909.10	384
ENSMUSG00000002014_Ssr4_U1B_113643.2	1
ENSMUSG00000002014_Ssr4_U1B_113647.6	23
ENSMUSG00000002014_Ssr4_U1B_113648.7	2
ENSMUSG00000002020_Ltbp2_U2B_139885.9	1
ENSMUSG00000002028_Kmt2a_U1B_139866.10	4
ENSMUSG00000002052_Supt6_U1B_4080.7	2
ENSMUSG00000002052_Supt6_U1B_4083.10	1
ENSMUSG00000002147_Stat6_U1A_150604.1	758
ENSMUSG00000002147_Stat6_U1A_150605.2	509
ENSMUSG00000002147_Stat6_U1A_150606.3	523
ENSMUSG00000002147_Stat6_U1A_150607.4	557
ENSMUSG00000002147_Stat6_U1A_150608.5	286
ENSMUSG00000002147_Stat6_U1A_150609.6	354
ENSMUSG00000002147_Stat6_U1A_150610.7	489
ENSMUSG00000002147_Stat6_U1A_150611.8	355
ENSMUSG00000002147_Stat6_U1A_150612.9	232
ENSMUSG00000002147_Stat6_U1A_150613.10	396
ENSMUSG00000002222_Rmnd5a_U1A_116881.1	145
ENSMUSG00000002222_Rmnd5a_U1A_116882.2	282
ENSMUSG00000002222_Rmnd5a_U1A_116883.3	537
ENSMUSG00000002222_Rmnd5a_U1A_116884.4	512
ENSMUSG00000002222_Rmnd5a_U1A_116885.5	347
ENSMUSG00000002222_Rmnd5a_U1A_116886.6	296
ENSMUSG00000002222_Rmnd5a_U1A_116887.7	311
ENSMUSG00000002222_Rmnd5a_U1A_116888.8	172
ENSMUSG00000002222_Rmnd5a_U1A_116889.9	176
ENSMUSG00000002222_Rmnd5a_U1A_116890.10	454
ENSMUSG00000002227_Mov10_U1A_116901.1	269
ENSMUSG00000002227_Mov10_U1A_116902.2	296
ENSMUSG00000002227_Mov10_U1A_116903.3	246
ENSMUSG00000002227_Mov10_U1A_116904.4	453
ENSMUSG00000002227_Mov10_U1A_116905.5	806
ENSMUSG00000002227_Mov10_U1A_116906.6	391
ENSMUSG00000002227_Mov10_U1A_116907.7	440
ENSMUSG00000002227_Mov10_U1A_116908.8	442
ENSMUSG00000002227_Mov10_U1A_116909.9	273
ENSMUSG00000002227_Mov10_U1A_116910.10	980
ENSMUSG00000002274_Metrn_U1A_143062.1	519
ENSMUSG00000002274_Metrn_U1A_143063.2	477
ENSMUSG00000002274_Metrn_U1A_143064.3	137
ENSMUSG00000002274_Metrn_U1A_143065.4	820
ENSMUSG00000002274_Metrn_U1A_143066.5	682
ENSMUSG00000002274_Metrn_U1A_143067.6	214
ENSMUSG00000002274_Metrn_U1A_143068.7	665
ENSMUSG00000002274_Metrn_U1A_143069.8	675
ENSMUSG00000002274_Metrn_U1A_143070.9	456
ENSMUSG00000002274_Metrn_U1A_143071.10	69
ENSMUSG00000002396_Ocel1_U1B_220553.8	2
ENSMUSG00000002396_Ocel1_U1B_220555.10	1
ENSMUSG00000002428_Hltf_U1A_118872.1	458
ENSMUSG00000002428_Hltf_U1A_118873.2	279
ENSMUSG00000002428_Hltf_U1A_118874.3	199
ENSMUSG00000002428_Hltf_U1A_118875.4	262
ENSMUSG00000002428_Hltf_U1A_118876.5	327
ENSMUSG00000002428_Hltf_U1A_118877.6	410
ENSMUSG00000002428_Hltf_U1A_118878.7	17
ENSMUSG00000002428_Hltf_U1A_118879.8	115
ENSMUSG00000002428_Hltf_U1A_118880.9	282
ENSMUSG00000002428_Hltf_U1A_118881.10	350
ENSMUSG00000002475_Abhd3_U1A_145117.1	495
ENSMUSG00000002475_Abhd3_U1A_145118.2	226
ENSMUSG00000002475_Abhd3_U1A_145119.3	481
ENSMUSG00000002475_Abhd3_U1A_145120.4	559
ENSMUSG00000002475_Abhd3_U1A_145121.5	475
ENSMUSG00000002475_Abhd3_U1A_145122.6	249
ENSMUSG00000002475_Abhd3_U1A_145123.7	642
ENSMUSG00000002475_Abhd3_U1A_145124.8	466
ENSMUSG00000002475_Abhd3_U1A_145125.9	767
ENSMUSG00000002475_Abhd3_U1A_145126.10	389
ENSMUSG00000002504_Slc9a3r2_U1A_215445.1	459
ENSMUSG00000002504_Slc9a3r2_U1A_215446.2	788
ENSMUSG00000002504_Slc9a3r2_U1A_215447.3	475
ENSMUSG00000002504_Slc9a3r2_U1A_215448.4	187
ENSMUSG00000002504_Slc9a3r2_U1A_215449.5	477
ENSMUSG00000002504_Slc9a3r2_U1A_215450.6	561
ENSMUSG00000002504_Slc9a3r2_U1A_215451.7	724
ENSMUSG00000002504_Slc9a3r2_U1A_215452.8	413
ENSMUSG00000002504_Slc9a3r2_U1A_215453.9	502
ENSMUSG00000002504_Slc9a3r2_U1A_215454.10	352
ENSMUSG00000002578_Ikzf4_GEB_21796.5	1
ENSMUSG00000002580_Mien1_U1B_223777.4	1
ENSMUSG00000002580_Mien1_U1B_223782.9	1
ENSMUSG00000002580_Mien1_U1B_223783.10	1
ENSMUSG00000002608_Ccdc97_U1B_37740.4	1
ENSMUSG00000002608_Ccdc97_U1B_37741.5	26
ENSMUSG00000002608_Ccdc97_U1B_37743.7	1
ENSMUSG00000002608_Ccdc97_U1B_37744.8	1
ENSMUSG00000002664_Pspn_U1A_214485.1	992
ENSMUSG00000002664_Pspn_U1A_214486.2	355
ENSMUSG00000002664_Pspn_U1A_214487.3	372
ENSMUSG00000002664_Pspn_U1A_214488.4	413
ENSMUSG00000002664_Pspn_U1A_214489.5	442
ENSMUSG00000002664_Pspn_U1A_214490.6	577
ENSMUSG00000002664_Pspn_U1A_214491.7	698
ENSMUSG00000002664_Pspn_U1A_214492.8	584
ENSMUSG00000002664_Pspn_U1A_214493.9	465
ENSMUSG00000002664_Pspn_U1A_214494.10	992
ENSMUSG00000002668_Dennd1c_U1B_214456.2	1
ENSMUSG00000002699_Lcp2_U1A_173112.1	523
ENSMUSG00000002699_Lcp2_U1A_173113.2	205
ENSMUSG00000002699_Lcp2_U1A_173114.3	333
ENSMUSG00000002699_Lcp2_U1A_173115.4	771
ENSMUSG00000002699_Lcp2_U1A_173116.5	461
ENSMUSG00000002699_Lcp2_U1A_173117.6	218
ENSMUSG00000002699_Lcp2_U1A_173118.7	293
ENSMUSG00000002699_Lcp2_U1A_173119.8	193
ENSMUSG00000002699_Lcp2_U1A_173120.9	321
ENSMUSG00000002699_Lcp2_U1A_173121.10	247
ENSMUSG00000002768_Mea1_U1B_167084.3	1
ENSMUSG00000002768_Mea1_U1B_167088.7	1
ENSMUSG00000002768_Mea1_U1B_167090.9	2
ENSMUSG00000002797_Ggct_U1B_184348.4	1
ENSMUSG00000002797_Ggct_U1B_184352.8	1
ENSMUSG00000002804_Nudt14_U1A_124424.1	564
ENSMUSG00000002804_Nudt14_U1A_124425.2	347
ENSMUSG00000002804_Nudt14_U1A_124426.3	722
ENSMUSG00000002804_Nudt14_U1A_124427.4	548
ENSMUSG00000002804_Nudt14_U1A_124428.5	529
ENSMUSG00000002804_Nudt14_U1A_124429.6	340
ENSMUSG00000002804_Nudt14_U1A_124430.7	555
ENSMUSG00000002804_Nudt14_U1A_124431.8	381
ENSMUSG00000002804_Nudt14_U1A_124432.9	384
ENSMUSG00000002804_Nudt14_U1A_124433.10	364
ENSMUSG00000002844_Adprh_U1A_15978.1	125
ENSMUSG00000002844_Adprh_U1A_15979.2	399
ENSMUSG00000002844_Adprh_U1A_15980.3	454
ENSMUSG00000002844_Adprh_U1A_15981.4	38
ENSMUSG00000002844_Adprh_U1A_15982.5	182
ENSMUSG00000002844_Adprh_U1A_15983.6	848
ENSMUSG00000002844_Adprh_U1A_15984.7	667
ENSMUSG00000002844_Adprh_U1A_15985.8	269
ENSMUSG00000002844_Adprh_U1A_15986.9	484
ENSMUSG00000002844_Adprh_U1A_15987.10	384
ENSMUSG00000003068_Stk11_U1B_45260.6	1
ENSMUSG00000003134_Tbc1d8_U1A_118652.1	272
ENSMUSG00000003134_Tbc1d8_U1A_118653.2	57
ENSMUSG00000003134_Tbc1d8_U1A_118654.3	314
ENSMUSG00000003134_Tbc1d8_U1A_118655.4	766
ENSMUSG00000003134_Tbc1d8_U1A_118656.5	475
ENSMUSG00000003134_Tbc1d8_U1A_118657.6	590
ENSMUSG00000003134_Tbc1d8_U1A_118658.7	742
ENSMUSG00000003134_Tbc1d8_U1A_118659.8	715
ENSMUSG00000003134_Tbc1d8_U1A_118660.9	364
ENSMUSG00000003134_Tbc1d8_U1A_118661.10	459
ENSMUSG00000003135_Cnot11_U1B_118647.6	1
ENSMUSG00000003153_Slc2a3_U1A_178114.1	75
ENSMUSG00000003153_Slc2a3_U1A_178115.2	494
ENSMUSG00000003153_Slc2a3_U1A_178116.3	357
ENSMUSG00000003153_Slc2a3_U1A_178117.4	496
ENSMUSG00000003153_Slc2a3_U1A_178118.5	183
ENSMUSG00000003153_Slc2a3_U1A_178119.6	256
ENSMUSG00000003153_Slc2a3_U1A_178120.7	650
ENSMUSG00000003153_Slc2a3_U1A_178121.8	470
ENSMUSG00000003153_Slc2a3_U1A_178122.9	423
ENSMUSG00000003153_Slc2a3_U1A_178123.10	90
ENSMUSG00000003208_Ccdc94_U1A_77322.1	75
ENSMUSG00000003208_Ccdc94_U1A_77323.2	172
ENSMUSG00000003208_Ccdc94_U1A_77324.3	55
ENSMUSG00000003208_Ccdc94_U1A_77325.4	211
ENSMUSG00000003208_Ccdc94_U1A_77327.6	92
ENSMUSG00000003208_Ccdc94_U1A_77328.7	79
ENSMUSG00000003208_Ccdc94_U1A_77329.8	82
ENSMUSG00000003208_Ccdc94_U1A_77330.9	103
ENSMUSG00000003208_Ccdc94_U1A_77331.10	33
ENSMUSG00000003282_Plag1_ACOCB_118589.1	1
ENSMUSG00000003418_St8sia6_U1B_123024.8	1
ENSMUSG00000003418_St8sia6_U1B_123026.10	1
ENSMUSG00000003423_Pih1d1_U1B_208380.10	1
ENSMUSG00000003435_Supt5_U1B_64187.8	1
ENSMUSG00000003469_Phyhip_U1B_85372.2	1
ENSMUSG00000003469_Phyhip_U1B_85376.6	1
ENSMUSG00000003469_Phyhip_U1B_85379.9	1
ENSMUSG00000003476_Crhr2_U2A_136601.4	1
ENSMUSG00000003476_Crhr2_U2A_136602.5	1
ENSMUSG00000003657_Calb2_U2A_113481.3	1
ENSMUSG00000003746_Man1a_DTKPB_195483.10	2
ENSMUSG00000003824_Syce2_U1A_635.1	238
ENSMUSG00000003824_Syce2_U1A_636.2	358
ENSMUSG00000003824_Syce2_U1A_637.3	44
ENSMUSG00000003824_Syce2_U1A_638.4	148
ENSMUSG00000003824_Syce2_U1A_639.5	219
ENSMUSG00000003824_Syce2_U1A_640.6	399
ENSMUSG00000003824_Syce2_U1A_641.7	509
ENSMUSG00000003824_Syce2_U1A_642.8	353
ENSMUSG00000003824_Syce2_U1A_643.9	594
ENSMUSG00000003824_Syce2_U1A_644.10	616
ENSMUSG00000004031_Brinp2_U2A_138132.5	1
ENSMUSG00000004040_Stat3_U1A_45126.1	538
ENSMUSG00000004040_Stat3_U1A_45127.2	555
ENSMUSG00000004040_Stat3_U1A_45128.3	549
ENSMUSG00000004040_Stat3_U1A_45129.4	735
ENSMUSG00000004040_Stat3_U1A_45130.5	314
ENSMUSG00000004040_Stat3_U1A_45131.6	529
ENSMUSG00000004040_Stat3_U1A_45132.7	299
ENSMUSG00000004040_Stat3_U1A_45133.8	627
ENSMUSG00000004040_Stat3_U1A_45134.9	535
ENSMUSG00000004040_Stat3_U1A_45135.10	573
ENSMUSG00000004043_Stat5a_U1B_43898.3	1
ENSMUSG00000004043_Stat5a_U1B_43901.6	1
ENSMUSG00000004085_Zak_U1B_155221.1	1
ENSMUSG00000004085_Zak_U1B_155224.4	3
ENSMUSG00000004359_Spic_U1A_79880.1	432
ENSMUSG00000004359_Spic_U1A_79881.2	432
ENSMUSG00000004359_Spic_U1A_79882.3	894
ENSMUSG00000004359_Spic_U1A_79883.4	243
ENSMUSG00000004359_Spic_U1A_79884.5	466
ENSMUSG00000004359_Spic_U1A_79885.6	572
ENSMUSG00000004359_Spic_U1A_79886.7	119
ENSMUSG00000004359_Spic_U1A_79887.8	1303
ENSMUSG00000004359_Spic_U1A_79888.9	435
ENSMUSG00000004359_Spic_U1A_79889.10	1303
ENSMUSG00000004360_9330159F19Rik_U2A_54488.9	1
ENSMUSG00000004366_Sst_U1B_54490.1	3
ENSMUSG00000004366_Sst_U1B_54491.2	13
ENSMUSG00000004366_Sst_U1B_54495.6	1
ENSMUSG00000004366_Sst_U1B_54497.8	3
ENSMUSG00000004371_Il11_U1B_139538.2	1
ENSMUSG00000004371_Il11_U1B_139542.6	1
ENSMUSG00000004626_Stxbp2_U1B_192175.1	1
ENSMUSG00000004707_Ly9_U2A_103461.1	1
ENSMUSG00000004707_Ly9_U2A_103469.9	1
ENSMUSG00000004709_Cd244_U2A_93250.4	1
ENSMUSG00000004730_Emr1_U2A_52049.3	1
ENSMUSG00000004837_Grap_U1A_79150.1	885
ENSMUSG00000004837_Grap_U1A_79151.2	528
ENSMUSG00000004837_Grap_U1A_79152.3	833
ENSMUSG00000004837_Grap_U1A_79153.4	346
ENSMUSG00000004837_Grap_U1A_79154.5	437
ENSMUSG00000004837_Grap_U1A_79155.6	659
ENSMUSG00000004837_Grap_U1A_79156.7	159
ENSMUSG00000004837_Grap_U1A_79157.8	406
ENSMUSG00000004837_Grap_U1A_79158.9	566
ENSMUSG00000004837_Grap_U1A_79159.10	342
ENSMUSG00000004865_Srpk1_U1B_45615.1	1
ENSMUSG00000004894_Hapln2_U1A_28424.1	321
ENSMUSG00000004894_Hapln2_U1A_28425.2	654
ENSMUSG00000004894_Hapln2_U1A_28426.3	400
ENSMUSG00000004894_Hapln2_U1A_28427.4	175
ENSMUSG00000004894_Hapln2_U1A_28428.5	536
ENSMUSG00000004894_Hapln2_U1A_28429.6	651
ENSMUSG00000004894_Hapln2_U1A_28430.7	405
ENSMUSG00000004894_Hapln2_U1A_28431.8	243
ENSMUSG00000004894_Hapln2_U1A_28432.9	316
ENSMUSG00000004894_Hapln2_U1A_28433.10	526
ENSMUSG00000004896_Rrnad1_U1A_28444.1	614
ENSMUSG00000004896_Rrnad1_U1A_28445.2	768
ENSMUSG00000004896_Rrnad1_U1A_28446.3	328
ENSMUSG00000004896_Rrnad1_U1A_28447.4	295
ENSMUSG00000004896_Rrnad1_U1A_28448.5	239
ENSMUSG00000004896_Rrnad1_U1A_28449.6	547
ENSMUSG00000004896_Rrnad1_U1A_28450.7	505
ENSMUSG00000004896_Rrnad1_U1A_28451.8	125
ENSMUSG00000004896_Rrnad1_U1A_28452.9	148
ENSMUSG00000004896_Rrnad1_U1A_28453.10	550
ENSMUSG00000004897_Hdgf_U1B_28437.4	1
ENSMUSG00000004897_Hdgf_U1B_28438.5	1
ENSMUSG00000005089_Slc1a2_U1A_87765.1	52
ENSMUSG00000005089_Slc1a2_U1A_87766.2	524
ENSMUSG00000005089_Slc1a2_U1A_87767.3	743
ENSMUSG00000005089_Slc1a2_U1A_87768.4	737
ENSMUSG00000005089_Slc1a2_U1A_87769.5	813
ENSMUSG00000005089_Slc1a2_U1A_87770.6	431
ENSMUSG00000005089_Slc1a2_U1A_87771.7	242
ENSMUSG00000005089_Slc1a2_U1A_87772.8	411
ENSMUSG00000005089_Slc1a2_U1A_87773.9	324
ENSMUSG00000005089_Slc1a2_U1A_87774.10	353
ENSMUSG00000005125_Ndrg1_U1B_178665.2	1
ENSMUSG00000005125_Ndrg1_U1B_178672.9	1
ENSMUSG00000005125_Ndrg1_U1B_178673.10	2
ENSMUSG00000005131_4930550C14Rik_U1B_93119.3	1
ENSMUSG00000005131_4930550C14Rik_U1B_93120.4	2
ENSMUSG00000005131_4930550C14Rik_U1B_93122.6	1
ENSMUSG00000005131_4930550C14Rik_U1B_93123.7	1
ENSMUSG00000005131_4930550C14Rik_U1B_93124.8	1
ENSMUSG00000005131_4930550C14Rik_U1B_93125.9	1
ENSMUSG00000005338_Cadm3_U2B_104228.9	1
ENSMUSG00000005357_Slc1a6_U1A_155151.1	639
ENSMUSG00000005357_Slc1a6_U1A_155152.2	292
ENSMUSG00000005357_Slc1a6_U1A_155153.3	242
ENSMUSG00000005357_Slc1a6_U1A_155154.4	36
ENSMUSG00000005357_Slc1a6_U1A_155155.5	416
ENSMUSG00000005357_Slc1a6_U1A_155156.6	393
ENSMUSG00000005357_Slc1a6_U1A_155157.7	487
ENSMUSG00000005357_Slc1a6_U1A_155158.8	465
ENSMUSG00000005357_Slc1a6_U1A_155159.9	577
ENSMUSG00000005357_Slc1a6_U1A_155160.10	477
ENSMUSG00000005360_Slc1a3_U1A_70229.1	295
ENSMUSG00000005360_Slc1a3_U1A_70230.2	240
ENSMUSG00000005360_Slc1a3_U1A_70231.3	203
ENSMUSG00000005360_Slc1a3_U1A_70232.4	654
ENSMUSG00000005360_Slc1a3_U1A_70233.5	448
ENSMUSG00000005360_Slc1a3_U1A_70234.6	608
ENSMUSG00000005360_Slc1a3_U1A_70235.7	311
ENSMUSG00000005360_Slc1a3_U1A_70236.8	282
ENSMUSG00000005360_Slc1a3_U1A_70237.9	504
ENSMUSG00000005360_Slc1a3_U1A_70238.10	230
ENSMUSG00000005374_Tbl2_U1A_213765.1	281
ENSMUSG00000005374_Tbl2_U1A_213766.2	115
ENSMUSG00000005374_Tbl2_U1A_213767.3	188
ENSMUSG00000005374_Tbl2_U1A_213768.4	144
ENSMUSG00000005374_Tbl2_U1A_213769.5	413
ENSMUSG00000005374_Tbl2_U1A_213770.6	379
ENSMUSG00000005374_Tbl2_U1A_213771.7	228
ENSMUSG00000005374_Tbl2_U1A_213772.8	500
ENSMUSG00000005374_Tbl2_U1A_213773.9	561
ENSMUSG00000005374_Tbl2_U1A_213774.10	262
ENSMUSG00000005540_Fcer2a_U2A_98972.1	1
ENSMUSG00000005656_Snx6_U1A_121418.1	630
ENSMUSG00000005656_Snx6_U1A_121419.2	308
ENSMUSG00000005656_Snx6_U1A_121420.3	577
ENSMUSG00000005656_Snx6_U1A_121421.4	525
ENSMUSG00000005656_Snx6_U1A_121422.5	485
ENSMUSG00000005656_Snx6_U1A_121423.6	438
ENSMUSG00000005656_Snx6_U1A_121424.7	558
ENSMUSG00000005656_Snx6_U1A_121425.8	143
ENSMUSG00000005656_Snx6_U1A_121426.9	273
ENSMUSG00000005656_Snx6_U1A_121427.10	695
ENSMUSG00000005705_Agrp_U2A_6051.5	1
ENSMUSG00000005864_Cnga2_U2A_196185.4	1
ENSMUSG00000005864_Cnga2_U2A_196190.9	1
ENSMUSG00000005881_Ergic3_TMMA_45426.2	1
ENSMUSG00000005982_Naa60_U1A_203775.7	398
ENSMUSG00000005982_Naa60_U1A_203776.8	495
ENSMUSG00000005982_Naa60_U1A_203777.9	372
ENSMUSG00000005982_Naa60_U1A_203778.10	400
ENSMUSG00000006010_BC003331_MPA_171960.7	1
ENSMUSG00000006307_Kmt2b_U1A_186829.1	76
ENSMUSG00000006307_Kmt2b_U1A_186830.2	18
ENSMUSG00000006307_Kmt2b_U1A_186831.3	97
ENSMUSG00000006307_Kmt2b_U1A_186832.4	85
ENSMUSG00000006307_Kmt2b_U1A_186833.5	32
ENSMUSG00000006307_Kmt2b_U1A_186834.6	25
ENSMUSG00000006307_Kmt2b_U1A_186835.7	79
ENSMUSG00000006307_Kmt2b_U1A_186836.8	80
ENSMUSG00000006307_Kmt2b_U1A_186837.9	95
ENSMUSG00000006307_Kmt2b_U1A_186838.10	154
ENSMUSG00000006360_Crip1_U2A_17799.5	1
ENSMUSG00000006360_Crip1_U2A_17800.6	1
ENSMUSG00000006423_C330007P06Rik_U1B_118575.7	3
ENSMUSG00000006435_Neurl1a_U2B_34358.4	1
ENSMUSG00000006435_Neurl1a_U2B_34360.6	1
ENSMUSG00000006442_Srm_U1B_67133.7	1
ENSMUSG00000006471_Ndor1_U1A_152084.1	22
ENSMUSG00000006471_Ndor1_U1A_152085.2	119
ENSMUSG00000006471_Ndor1_U1A_152086.3	109
ENSMUSG00000006471_Ndor1_U1A_152087.4	256
ENSMUSG00000006471_Ndor1_U1A_152088.5	247
ENSMUSG00000006471_Ndor1_U1A_152089.6	435
ENSMUSG00000006471_Ndor1_U1A_152090.7	92
ENSMUSG00000006471_Ndor1_U1A_152091.8	260
ENSMUSG00000006471_Ndor1_U1A_152092.9	61
ENSMUSG00000006471_Ndor1_U1A_152093.10	183
ENSMUSG00000006476_Nsmf_U1B_152076.3	1
ENSMUSG00000006476_Nsmf_U1B_152080.7	1
ENSMUSG00000006526_Tmem110_U1B_78534.6	1
ENSMUSG00000006526_Tmem110_U1B_78537.9	1
ENSMUSG00000006527_Sfmbt1_U1A_78519.1	483
ENSMUSG00000006527_Sfmbt1_U1A_78520.2	366
ENSMUSG00000006527_Sfmbt1_U1A_78521.3	475
ENSMUSG00000006527_Sfmbt1_U1A_78522.4	332
ENSMUSG00000006527_Sfmbt1_U1A_78523.5	508
ENSMUSG00000006527_Sfmbt1_U1A_78524.6	687
ENSMUSG00000006527_Sfmbt1_U1A_78525.7	454
ENSMUSG00000006527_Sfmbt1_U1A_78526.8	635
ENSMUSG00000006527_Sfmbt1_U1A_78527.9	525
ENSMUSG00000006527_Sfmbt1_U1A_78528.10	445
ENSMUSG00000006574_Slc4a1_U1A_45166.1	482
ENSMUSG00000006574_Slc4a1_U1A_45167.2	482
ENSMUSG00000006574_Slc4a1_U1A_45168.3	377
ENSMUSG00000006574_Slc4a1_U1A_45169.4	816
ENSMUSG00000006574_Slc4a1_U1A_45170.5	991
ENSMUSG00000006574_Slc4a1_U1A_45171.6	355
ENSMUSG00000006574_Slc4a1_U1A_45172.7	407
ENSMUSG00000006574_Slc4a1_U1A_45173.8	479
ENSMUSG00000006574_Slc4a1_U1A_45174.9	366
ENSMUSG00000006574_Slc4a1_U1A_45175.10	535
ENSMUSG00000006575_Rundc3a_U2B_45179.4	1
ENSMUSG00000006576_Slc4a3_U1A_45186.1	245
ENSMUSG00000006576_Slc4a3_U1A_45187.2	581
ENSMUSG00000006576_Slc4a3_U1A_45188.3	544
ENSMUSG00000006576_Slc4a3_U1A_45189.4	685
ENSMUSG00000006576_Slc4a3_U1A_45190.5	456
ENSMUSG00000006576_Slc4a3_U1A_45191.6	248
ENSMUSG00000006576_Slc4a3_U1A_45192.7	559
ENSMUSG00000006576_Slc4a3_U1A_45193.8	317
ENSMUSG00000006576_Slc4a3_U1A_45194.9	547
ENSMUSG00000006576_Slc4a3_U1A_45195.10	994
ENSMUSG00000006711_D130043K22Rik_U2A_192285.1	1
ENSMUSG00000006763_Saal1_U1B_158262.2	1
ENSMUSG00000006763_Saal1_U1B_158264.4	1
ENSMUSG00000006784_Ttc25_U1B_115634.2	1
ENSMUSG00000006784_Ttc25_U1B_115635.3	1
ENSMUSG00000006784_Ttc25_U1B_115637.5	17
ENSMUSG00000006784_Ttc25_U1B_115642.10	1
ENSMUSG00000006818_Sod2_U1B_98863.2	1
ENSMUSG00000006818_Sod2_U1B_98867.6	1
ENSMUSG00000007021_Syngr3_U1A_15484.1	572
ENSMUSG00000007021_Syngr3_U1A_15485.2	706
ENSMUSG00000007021_Syngr3_U1A_15486.3	210
ENSMUSG00000007021_Syngr3_U1A_15487.4	495
ENSMUSG00000007021_Syngr3_U1A_15488.5	606
ENSMUSG00000007021_Syngr3_U1A_15489.6	414
ENSMUSG00000007021_Syngr3_U1A_15490.7	492
ENSMUSG00000007021_Syngr3_U1A_15491.8	6
ENSMUSG00000007021_Syngr3_U1A_15492.9	660
ENSMUSG00000007021_Syngr3_U1A_15493.10	649
ENSMUSG00000007034_Slc44a4_U2A_99356.8	1
ENSMUSG00000007207_Stx1a_U1B_213838.4	1
ENSMUSG00000007207_Stx1a_U1B_213839.5	1
ENSMUSG00000007207_Stx1a_U1B_213841.7	1
ENSMUSG00000007207_Stx1a_U1B_213843.9	1
ENSMUSG00000007379_Dennd2c_U1B_118510.2	1
ENSMUSG00000007379_Dennd2c_U1B_118514.6	2
ENSMUSG00000007440_Pcdha2_U1B_42415.2	1
ENSMUSG00000007440_Pcdha2_U1B_42416.3	2
ENSMUSG00000007440_Pcdha2_U1B_42418.5	1
ENSMUSG00000007440_Pcdha2_U1B_42419.6	1
ENSMUSG00000007440_Pcdha2_U1B_42421.8	6
ENSMUSG00000007656_Arpp19_U1A_133291.1	117
ENSMUSG00000007656_Arpp19_U1A_133292.2	62
ENSMUSG00000007656_Arpp19_U1A_133293.3	275
ENSMUSG00000007656_Arpp19_U1A_133294.4	108
ENSMUSG00000007656_Arpp19_U1A_133295.5	217
ENSMUSG00000007656_Arpp19_U1A_133296.6	130
ENSMUSG00000007656_Arpp19_U1A_133297.7	182
ENSMUSG00000007656_Arpp19_U1A_133299.9	170
ENSMUSG00000007656_Arpp19_U1A_133300.10	322
ENSMUSG00000007721_Ccdc124_U1B_163272.2	1
ENSMUSG00000007721_Ccdc124_U1B_163273.3	2
ENSMUSG00000007721_Ccdc124_U1B_163276.6	1
ENSMUSG00000007833_Aldh16a1_U1A_157631.1	241
ENSMUSG00000007833_Aldh16a1_U1A_157632.2	126
ENSMUSG00000007833_Aldh16a1_U1A_157633.3	319
ENSMUSG00000007833_Aldh16a1_U1A_157634.4	432
ENSMUSG00000007833_Aldh16a1_U1A_157635.5	149
ENSMUSG00000007833_Aldh16a1_U1A_157636.6	193
ENSMUSG00000007833_Aldh16a1_U1A_157637.7	424
ENSMUSG00000007833_Aldh16a1_U1A_157638.8	351
ENSMUSG00000007833_Aldh16a1_U1A_157639.9	401
ENSMUSG00000007833_Aldh16a1_U1A_157640.10	270
ENSMUSG00000007908_Hmgcll1_U2B_61836.6	1
ENSMUSG00000007908_Hmgcll1_U2B_61838.8	1
ENSMUSG00000008028_1700008O03Rik_U1B_60297.3	1
ENSMUSG00000008028_1700008O03Rik_U1B_60298.4	1
ENSMUSG00000008028_1700008O03Rik_U1B_60304.10	1
ENSMUSG00000008129_4930432K21Rik_U1A_12866.1	444
ENSMUSG00000008129_4930432K21Rik_U1A_12867.2	469
ENSMUSG00000008129_4930432K21Rik_U1A_12868.3	535
ENSMUSG00000008129_4930432K21Rik_U1A_12869.4	1001
ENSMUSG00000008129_4930432K21Rik_U1A_12870.5	433
ENSMUSG00000008129_4930432K21Rik_U1A_12871.6	241
ENSMUSG00000008129_4930432K21Rik_U1A_12872.7	694
ENSMUSG00000008129_4930432K21Rik_U1A_12873.8	532
ENSMUSG00000008129_4930432K21Rik_U1A_12874.9	410
ENSMUSG00000008129_4930432K21Rik_U1A_12875.10	206
ENSMUSG00000008200_Fnbp4_U1B_142095.1	1
ENSMUSG00000008200_Fnbp4_U1B_142101.7	1
ENSMUSG00000008200_Fnbp4_U1B_142103.9	1
ENSMUSG00000008305_Tle1_ACOCB_211466.2	13
ENSMUSG00000008333_Snrpb2_U1A_126442.1	202
ENSMUSG00000008333_Snrpb2_U1A_126443.2	228
ENSMUSG00000008333_Snrpb2_U1A_126444.3	83
ENSMUSG00000008333_Snrpb2_U1A_126445.4	271
ENSMUSG00000008333_Snrpb2_U1A_126446.5	383
ENSMUSG00000008333_Snrpb2_U1A_126447.6	223
ENSMUSG00000008333_Snrpb2_U1A_126448.7	80
ENSMUSG00000008333_Snrpb2_U1A_126449.8	360
ENSMUSG00000008333_Snrpb2_U1A_126450.9	304
ENSMUSG00000008333_Snrpb2_U1A_126451.10	212
ENSMUSG00000008438_Adam21_SPB_28320.5	1
ENSMUSG00000008822_Acyp1_ACOCB_133046.6	3
ENSMUSG00000009108_Gnat2_U1B_107622.8	1
ENSMUSG00000009108_Gnat2_U1B_107623.9	1
ENSMUSG00000009108_Gnat2_U1B_107624.10	1
ENSMUSG00000009115_Spatc1l_U1A_23562.1	246
ENSMUSG00000009115_Spatc1l_U1A_23563.2	337
ENSMUSG00000009115_Spatc1l_U1A_23564.3	215
ENSMUSG00000009115_Spatc1l_U1A_23565.4	263
ENSMUSG00000009115_Spatc1l_U1A_23566.5	364
ENSMUSG00000009115_Spatc1l_U1A_23567.6	368
ENSMUSG00000009115_Spatc1l_U1A_23568.7	281
ENSMUSG00000009115_Spatc1l_U1A_23569.8	261
ENSMUSG00000009115_Spatc1l_U1A_23570.9	194
ENSMUSG00000009115_Spatc1l_U1A_23571.10	338
ENSMUSG00000009214_Tmem8c_U2A_121815.2	1
ENSMUSG00000009246_Trpm5_MPA_155518.8	5
ENSMUSG00000009394_Syn2_U1A_118792.1	466
ENSMUSG00000009394_Syn2_U1A_118793.2	926
ENSMUSG00000009394_Syn2_U1A_118794.3	393
ENSMUSG00000009394_Syn2_U1A_118795.4	197
ENSMUSG00000009394_Syn2_U1A_118796.5	413
ENSMUSG00000009394_Syn2_U1A_118797.6	754
ENSMUSG00000009394_Syn2_U1A_118798.7	715
ENSMUSG00000009394_Syn2_U1A_118799.8	381
ENSMUSG00000009394_Syn2_U1A_118800.9	374
ENSMUSG00000009394_Syn2_U1A_118801.10	537
ENSMUSG00000009487_Otog_U2B_206728.5	1
ENSMUSG00000009549_Srp14_U1A_18652.1	20
ENSMUSG00000009549_Srp14_U1A_18653.2	42
ENSMUSG00000009549_Srp14_U1A_18654.3	21
ENSMUSG00000009549_Srp14_U1A_18655.4	228
ENSMUSG00000009549_Srp14_U1A_18657.6	72
ENSMUSG00000009549_Srp14_U1A_18658.7	195
ENSMUSG00000009549_Srp14_U1A_18659.8	290
ENSMUSG00000009549_Srp14_U1A_18660.9	21
ENSMUSG00000009549_Srp14_U1A_18661.10	8
ENSMUSG00000009687_Fxyd5_U2A_82166.3	1
ENSMUSG00000009894_Snap47_U1A_83175.1	479
ENSMUSG00000009894_Snap47_U1A_83176.2	705
ENSMUSG00000009894_Snap47_U1A_83177.3	350
ENSMUSG00000009894_Snap47_U1A_83178.4	426
ENSMUSG00000009894_Snap47_U1A_83179.5	321
ENSMUSG00000009894_Snap47_U1A_83180.6	612
ENSMUSG00000009894_Snap47_U1A_83181.7	515
ENSMUSG00000009894_Snap47_U1A_83182.8	468
ENSMUSG00000009894_Snap47_U1A_83183.9	543
ENSMUSG00000009894_Snap47_U1A_83184.10	496
ENSMUSG00000010048_Ifrd2_U1B_181701.4	1
ENSMUSG00000010048_Ifrd2_U1B_181703.6	5
ENSMUSG00000010048_Ifrd2_U1B_181704.7	1
ENSMUSG00000010057_Nprl2_ACOCB_37877.1	13
ENSMUSG00000010064_Slc38a3_U1B_121945.2	1
ENSMUSG00000010064_Slc38a3_U1B_121947.4	1
ENSMUSG00000010064_Slc38a3_U1B_121950.7	2
ENSMUSG00000010136_Pifo_U1A_195904.1	295
ENSMUSG00000010136_Pifo_U1A_195905.2	468
ENSMUSG00000010136_Pifo_U1A_195906.3	785
ENSMUSG00000010136_Pifo_U1A_195907.4	510
ENSMUSG00000010136_Pifo_U1A_195908.5	240
ENSMUSG00000010136_Pifo_U1A_195909.6	558
ENSMUSG00000010136_Pifo_U1A_195910.7	450
ENSMUSG00000010136_Pifo_U1A_195911.8	225
ENSMUSG00000010136_Pifo_U1A_195912.9	773
ENSMUSG00000010136_Pifo_U1A_195913.10	597
ENSMUSG00000010277_2610507B11Rik_U1A_9646.1	92
ENSMUSG00000010277_2610507B11Rik_U1A_9647.2	199
ENSMUSG00000010277_2610507B11Rik_U1A_9648.3	132
ENSMUSG00000010277_2610507B11Rik_U1A_9649.4	306
ENSMUSG00000010277_2610507B11Rik_U1A_9650.5	30
ENSMUSG00000010277_2610507B11Rik_U1A_9651.6	248
ENSMUSG00000010277_2610507B11Rik_U1A_9652.7	171
ENSMUSG00000010277_2610507B11Rik_U1A_9653.8	288
ENSMUSG00000010277_2610507B11Rik_U1A_9654.9	195
ENSMUSG00000010277_2610507B11Rik_U1A_9655.10	117
ENSMUSG00000010290_AI597479_U1A_51807.1	395
ENSMUSG00000010290_AI597479_U1A_51808.2	155
ENSMUSG00000010290_AI597479_U1A_51809.3	159
ENSMUSG00000010290_AI597479_U1A_51810.4	256
ENSMUSG00000010290_AI597479_U1A_51811.5	343
ENSMUSG00000010290_AI597479_U1A_51812.6	774
ENSMUSG00000010290_AI597479_U1A_51813.7	99
ENSMUSG00000010290_AI597479_U1A_51814.8	483
ENSMUSG00000010290_AI597479_U1A_51815.9	690
ENSMUSG00000010290_AI597479_U1A_51816.10	438
ENSMUSG00000010538_Tsacc_U1A_20924.1	481
ENSMUSG00000010538_Tsacc_U1A_20925.2	163
ENSMUSG00000010538_Tsacc_U1A_20926.3	336
ENSMUSG00000010538_Tsacc_U1A_20927.4	530
ENSMUSG00000010538_Tsacc_U1A_20928.5	299
ENSMUSG00000010538_Tsacc_U1A_20929.6	435
ENSMUSG00000010538_Tsacc_U1A_20930.7	331
ENSMUSG00000010538_Tsacc_U1A_20931.8	630
ENSMUSG00000010538_Tsacc_U1A_20932.9	379
ENSMUSG00000010538_Tsacc_U1A_20933.10	360
ENSMUSG00000010841_1700006E09Rik_U2A_26684.9	1
ENSMUSG00000010911_Apip_U1A_209806.1	322
ENSMUSG00000010911_Apip_U1A_209807.2	621
ENSMUSG00000010911_Apip_U1A_209808.3	590
ENSMUSG00000010911_Apip_U1A_209809.4	467
ENSMUSG00000010911_Apip_U1A_209810.5	552
ENSMUSG00000010911_Apip_U1A_209811.6	401
ENSMUSG00000010911_Apip_U1A_209812.7	294
ENSMUSG00000010911_Apip_U1A_209813.8	952
ENSMUSG00000010911_Apip_U1A_209814.9	234
ENSMUSG00000010911_Apip_U1A_209815.10	387
ENSMUSG00000011008_Mcoln2_U2A_47303.5	1
ENSMUSG00000011034_Slc5a1_U1B_131609.1	1
ENSMUSG00000011096_Akt1s1_U1A_183022.1	419
ENSMUSG00000011096_Akt1s1_U1A_183023.2	624
ENSMUSG00000011096_Akt1s1_U1A_183024.3	227
ENSMUSG00000011096_Akt1s1_U1A_183025.4	575
ENSMUSG00000011096_Akt1s1_U1A_183026.5	549
ENSMUSG00000011096_Akt1s1_U1A_183027.6	378
ENSMUSG00000011096_Akt1s1_U1A_183029.8	313
ENSMUSG00000011096_Akt1s1_U1A_183030.9	492
ENSMUSG00000011096_Akt1s1_U1A_183031.10	825
ENSMUSG00000011263_Exoc3l2_U1A_75687.1	629
ENSMUSG00000011263_Exoc3l2_U1A_75688.2	346
ENSMUSG00000011263_Exoc3l2_U1A_75689.3	163
ENSMUSG00000011263_Exoc3l2_U1A_75690.4	213
ENSMUSG00000011263_Exoc3l2_U1A_75691.5	561
ENSMUSG00000011263_Exoc3l2_U1A_75692.6	374
ENSMUSG00000011263_Exoc3l2_U1A_75693.7	530
ENSMUSG00000011263_Exoc3l2_U1A_75694.8	448
ENSMUSG00000011263_Exoc3l2_U1A_75695.9	521
ENSMUSG00000011263_Exoc3l2_U1A_75696.10	598
ENSMUSG00000011305_Plin5_U1A_92253.1	326
ENSMUSG00000011305_Plin5_U1A_92254.2	648
ENSMUSG00000011305_Plin5_U1A_92255.3	207
ENSMUSG00000011305_Plin5_U1A_92256.4	691
ENSMUSG00000011305_Plin5_U1A_92257.5	440
ENSMUSG00000011305_Plin5_U1A_92258.6	395
ENSMUSG00000011305_Plin5_U1A_92259.7	363
ENSMUSG00000011305_Plin5_U1A_92260.8	514
ENSMUSG00000011305_Plin5_U1A_92261.9	387
ENSMUSG00000011305_Plin5_U1A_92262.10	644
ENSMUSG00000011589_Fsd1_U1A_72442.1	376
ENSMUSG00000011589_Fsd1_U1A_72443.2	335
ENSMUSG00000011589_Fsd1_U1A_72444.3	298
ENSMUSG00000011589_Fsd1_U1A_72445.4	833
ENSMUSG00000011589_Fsd1_U1A_72446.5	210
ENSMUSG00000011589_Fsd1_U1A_72447.6	448
ENSMUSG00000011589_Fsd1_U1A_72448.7	202
ENSMUSG00000011589_Fsd1_U1A_72449.8	351
ENSMUSG00000011589_Fsd1_U1A_72450.9	269
ENSMUSG00000011589_Fsd1_U1A_72451.10	434
ENSMUSG00000012123_Aim1l_U1B_1640.7	1
ENSMUSG00000012123_Aim1l_U1B_1643.10	1
ENSMUSG00000012211_Tex22_U1A_74427.1	479
ENSMUSG00000012211_Tex22_U1A_74428.2	591
ENSMUSG00000012211_Tex22_U1A_74429.3	439
ENSMUSG00000012211_Tex22_U1A_74430.4	577
ENSMUSG00000012211_Tex22_U1A_74431.5	914
ENSMUSG00000012211_Tex22_U1A_74432.6	870
ENSMUSG00000012211_Tex22_U1A_74433.7	157
ENSMUSG00000012211_Tex22_U1A_74434.8	548
ENSMUSG00000012211_Tex22_U1A_74435.9	1122
ENSMUSG00000012211_Tex22_U1A_74436.10	1122
ENSMUSG00000012282_Wnt8a_U1B_210404.9	1
ENSMUSG00000012428_Steap4_U2B_210156.1	1
ENSMUSG00000012889_Podnl1_U1B_49487.5	1
ENSMUSG00000012889_Podnl1_U1B_49492.10	1
ENSMUSG00000013076_Amotl1_U1A_46379.1	382
ENSMUSG00000013076_Amotl1_U1A_46380.2	427
ENSMUSG00000013076_Amotl1_U1A_46381.3	560
ENSMUSG00000013076_Amotl1_U1A_46382.4	327
ENSMUSG00000013076_Amotl1_U1A_46383.5	360
ENSMUSG00000013076_Amotl1_U1A_46384.6	132
ENSMUSG00000013076_Amotl1_U1A_46385.7	319
ENSMUSG00000013076_Amotl1_U1A_46386.8	270
ENSMUSG00000013076_Amotl1_U1A_46387.9	885
ENSMUSG00000013076_Amotl1_U1A_46388.10	493
ENSMUSG00000013150_Gfod2_U2A_226737.10	1
ENSMUSG00000013158_4933405L10Rik_U1A_226688.1	422
ENSMUSG00000013158_4933405L10Rik_U1A_226689.2	285
ENSMUSG00000013158_4933405L10Rik_U1A_226690.3	646
ENSMUSG00000013158_4933405L10Rik_U1A_226691.4	379
ENSMUSG00000013158_4933405L10Rik_U1A_226692.5	264
ENSMUSG00000013158_4933405L10Rik_U1A_226693.6	188
ENSMUSG00000013158_4933405L10Rik_U1A_226694.7	317
ENSMUSG00000013158_4933405L10Rik_U1A_226695.8	486
ENSMUSG00000013158_4933405L10Rik_U1A_226696.9	531
ENSMUSG00000013158_4933405L10Rik_U1A_226697.10	289
ENSMUSG00000013367_Iglon5_U2B_81598.5	1
ENSMUSG00000013367_Iglon5_U2B_81599.6	1
ENSMUSG00000013646_Sh3bp5l_U1A_4923.1	304
ENSMUSG00000013646_Sh3bp5l_U1A_4924.2	338
ENSMUSG00000013646_Sh3bp5l_U1A_4925.3	642
ENSMUSG00000013646_Sh3bp5l_U1A_4926.4	459
ENSMUSG00000013646_Sh3bp5l_U1A_4927.5	351
ENSMUSG00000013646_Sh3bp5l_U1A_4928.6	566
ENSMUSG00000013646_Sh3bp5l_U1A_4929.7	458
ENSMUSG00000013646_Sh3bp5l_U1A_4930.8	533
ENSMUSG00000013646_Sh3bp5l_U1A_4931.9	313
ENSMUSG00000013646_Sh3bp5l_U1A_4932.10	984
ENSMUSG00000013707_Tnfaip8l2_U1A_185150.1	555
ENSMUSG00000013707_Tnfaip8l2_U1A_185151.2	303
ENSMUSG00000013707_Tnfaip8l2_U1A_185152.3	1030
ENSMUSG00000013707_Tnfaip8l2_U1A_185153.4	640
ENSMUSG00000013707_Tnfaip8l2_U1A_185154.5	395
ENSMUSG00000013707_Tnfaip8l2_U1A_185155.6	398
ENSMUSG00000013707_Tnfaip8l2_U1A_185156.7	474
ENSMUSG00000013707_Tnfaip8l2_U1A_185157.8	606
ENSMUSG00000013707_Tnfaip8l2_U1A_185158.9	193
ENSMUSG00000013707_Tnfaip8l2_U1A_185159.10	534
ENSMUSG00000013921_Clip3_U1B_119783.3	1
ENSMUSG00000014075_Tctex1d2_U1A_58353.1	943
ENSMUSG00000014075_Tctex1d2_U1A_58354.2	754
ENSMUSG00000014075_Tctex1d2_U1A_58355.3	414
ENSMUSG00000014075_Tctex1d2_U1A_58356.4	419
ENSMUSG00000014075_Tctex1d2_U1A_58357.5	622
ENSMUSG00000014075_Tctex1d2_U1A_58358.6	385
ENSMUSG00000014075_Tctex1d2_U1A_58359.7	1139
ENSMUSG00000014075_Tctex1d2_U1A_58360.8	320
ENSMUSG00000014075_Tctex1d2_U1A_58361.9	348
ENSMUSG00000014075_Tctex1d2_U1A_58362.10	603
ENSMUSG00000014198_Zfp385c_U1A_4264.1	179
ENSMUSG00000014198_Zfp385c_U1A_4265.2	469
ENSMUSG00000014198_Zfp385c_U1A_4266.3	287
ENSMUSG00000014198_Zfp385c_U1A_4267.4	459
ENSMUSG00000014198_Zfp385c_U1A_4268.5	837
ENSMUSG00000014198_Zfp385c_U1A_4269.6	697
ENSMUSG00000014198_Zfp385c_U1A_4270.7	781
ENSMUSG00000014198_Zfp385c_U1A_4271.8	552
ENSMUSG00000014198_Zfp385c_U1A_4272.9	540
ENSMUSG00000014198_Zfp385c_U1A_4273.10	465
ENSMUSG00000014243_Zswim7_U1A_173014.1	52
ENSMUSG00000014243_Zswim7_U1A_173015.2	310
ENSMUSG00000014243_Zswim7_U1A_173016.3	258
ENSMUSG00000014243_Zswim7_U1A_173017.4	294
ENSMUSG00000014243_Zswim7_U1A_173018.5	273
ENSMUSG00000014243_Zswim7_U1A_173019.6	423
ENSMUSG00000014243_Zswim7_U1A_173020.7	275
ENSMUSG00000014243_Zswim7_U1A_173021.8	246
ENSMUSG00000014243_Zswim7_U1A_173022.9	167
ENSMUSG00000014243_Zswim7_U1A_173023.10	34
ENSMUSG00000014351_Gip_U2B_26753.8	1
ENSMUSG00000014418_Hps5_U1A_85850.1	424
ENSMUSG00000014418_Hps5_U1A_85851.2	333
ENSMUSG00000014418_Hps5_U1A_85852.3	280
ENSMUSG00000014418_Hps5_U1A_85853.4	412
[truncated: 12,447 more rows]
