# Supplementary material for: Genome-scale CRISPR screening reveals that C3aR signaling is critical for rapid capture of fungi by macrophages
Source: PLoS Pathog. 2022 Sep 29;18(9):e1010237. doi: 10.1371/journal.ppat.1010237 (PMC9578593; doi:10.1371/journal.ppat.1010237)
Supplement: S1 Data — A ZIP archive of tables in CSV format giving counts for each sgRNA. File names indicate sub-library and experimental sample. (ZIP) [file ppat.1010237.s023.zip › DIR_MAIN/20190208_MPAB_Hc1_counts.csv]

0None_none_ACOCA_227963.4873	7
0None_none_ACOCB_227963.4925	9
0None_none_ACOCB_227963.4983	1
0None_none_ACOCB_227963.5030	1
0None_none_ACOCB_227963.5169	6
0None_none_DTKPA_227963.7010	14
0None_none_DTKPA_227963.7104	4
0None_none_DTKPB_227963.7230	12
0None_none_GEA_227963.3397	1
0None_none_GEA_227963.3469	10
0None_none_GEA_227963.3698	16
0None_none_GEB_227963.3836	1
0None_none_GEB_227963.3894	1
0None_none_GEB_227963.4019	12
0None_none_GEB_227963.4048	3
0None_none_MPA_227963.4126	373
0None_none_MPA_227963.4127	393
0None_none_MPA_227963.4128	327
0None_none_MPA_227963.4129	257
0None_none_MPA_227963.4130	589
0None_none_MPA_227963.4131	68
0None_none_MPA_227963.4132	642
0None_none_MPA_227963.4133	588
0None_none_MPA_227963.4134	738
0None_none_MPA_227963.4135	819
0None_none_MPA_227963.4136	697
0None_none_MPA_227963.4137	443
0None_none_MPA_227963.4138	419
0None_none_MPA_227963.4139	327
0None_none_MPA_227963.4140	253
0None_none_MPA_227963.4141	520
0None_none_MPA_227963.4142	573
0None_none_MPA_227963.4143	490
0None_none_MPA_227963.4144	411
0None_none_MPA_227963.4145	416
0None_none_MPA_227963.4146	528
0None_none_MPA_227963.4147	462
0None_none_MPA_227963.4148	366
0None_none_MPA_227963.4149	426
0None_none_MPA_227963.4150	294
0None_none_MPA_227963.4151	603
0None_none_MPA_227963.4152	424
0None_none_MPA_227963.4153	102
0None_none_MPA_227963.4154	514
0None_none_MPA_227963.4155	420
0None_none_MPA_227963.4156	673
0None_none_MPA_227963.4157	191
0None_none_MPA_227963.4158	336
0None_none_MPA_227963.4159	483
0None_none_MPA_227963.4160	567
0None_none_MPA_227963.4161	372
0None_none_MPA_227963.4162	472
0None_none_MPA_227963.4163	409
0None_none_MPA_227963.4164	423
0None_none_MPA_227963.4165	348
0None_none_MPA_227963.4166	475
0None_none_MPA_227963.4167	307
0None_none_MPA_227963.4168	331
0None_none_MPA_227963.4169	452
0None_none_MPA_227963.4170	325
0None_none_MPA_227963.4171	197
0None_none_MPA_227963.4172	672
0None_none_MPA_227963.4173	376
0None_none_MPA_227963.4174	1179
0None_none_MPA_227963.4175	270
0None_none_MPA_227963.4176	357
0None_none_MPA_227963.4177	564
0None_none_MPA_227963.4178	662
0None_none_MPA_227963.4179	428
0None_none_MPA_227963.4180	295
0None_none_MPA_227963.4181	553
0None_none_MPA_227963.4182	274
0None_none_MPA_227963.4183	346
0None_none_MPA_227963.4184	475
0None_none_MPA_227963.4185	653
0None_none_MPA_227963.4186	468
0None_none_MPA_227963.4187	611
0None_none_MPA_227963.4188	249
0None_none_MPA_227963.4189	310
0None_none_MPA_227963.4190	618
0None_none_MPA_227963.4191	390
0None_none_MPA_227963.4192	519
0None_none_MPA_227963.4193	390
0None_none_MPA_227963.4194	540
0None_none_MPA_227963.4195	551
0None_none_MPA_227963.4196	182
0None_none_MPA_227963.4197	414
0None_none_MPA_227963.4198	377
0None_none_MPA_227963.4199	414
0None_none_MPA_227963.4200	235
0None_none_MPA_227963.4201	225
0None_none_MPA_227963.4202	534
0None_none_MPA_227963.4203	338
0None_none_MPA_227963.4204	363
0None_none_MPA_227963.4205	604
0None_none_MPA_227963.4206	419
0None_none_MPA_227963.4207	268
0None_none_MPA_227963.4208	329
0None_none_MPA_227963.4209	309
0None_none_MPA_227963.4210	288
0None_none_MPA_227963.4211	249
0None_none_MPA_227963.4212	412
0None_none_MPA_227963.4213	374
0None_none_MPA_227963.4214	229
0None_none_MPA_227963.4215	332
0None_none_MPA_227963.4216	356
0None_none_MPA_227963.4217	197
0None_none_MPA_227963.4218	925
0None_none_MPA_227963.4219	285
0None_none_MPA_227963.4220	264
0None_none_MPA_227963.4221	312
0None_none_MPA_227963.4222	64
0None_none_MPA_227963.4223	266
0None_none_MPA_227963.4224	310
0None_none_MPA_227963.4225	1005
0None_none_MPA_227963.4226	351
0None_none_MPA_227963.4227	285
0None_none_MPA_227963.4228	514
0None_none_MPA_227963.4229	480
0None_none_MPA_227963.4230	381
0None_none_MPA_227963.4231	323
0None_none_MPA_227963.4232	777
0None_none_MPA_227963.4233	527
0None_none_MPA_227963.4234	378
0None_none_MPA_227963.4235	667
0None_none_MPA_227963.4236	525
0None_none_MPA_227963.4237	286
0None_none_MPA_227963.4238	567
0None_none_MPA_227963.4239	535
0None_none_MPA_227963.4240	374
0None_none_MPA_227963.4241	390
0None_none_MPA_227963.4242	41
0None_none_MPA_227963.4243	411
0None_none_MPA_227963.4244	438
0None_none_MPA_227963.4245	231
0None_none_MPA_227963.4246	188
0None_none_MPA_227963.4247	432
0None_none_MPA_227963.4248	564
0None_none_MPA_227963.4249	442
0None_none_MPA_227963.4250	593
0None_none_MPA_227963.4251	218
0None_none_MPA_227963.4252	188
0None_none_MPA_227963.4253	213
0None_none_MPA_227963.4254	335
0None_none_MPA_227963.4255	337
0None_none_MPA_227963.4256	262
0None_none_MPA_227963.4257	103
0None_none_MPA_227963.4258	227
0None_none_MPA_227963.4259	323
0None_none_MPA_227963.4260	603
0None_none_MPA_227963.4261	987
0None_none_MPA_227963.4262	440
0None_none_MPA_227963.4263	300
0None_none_MPA_227963.4264	266
0None_none_MPA_227963.4265	199
0None_none_MPA_227963.4266	527
0None_none_MPA_227963.4267	464
0None_none_MPA_227963.4268	568
0None_none_MPA_227963.4269	169
0None_none_MPA_227963.4270	243
0None_none_MPA_227963.4271	270
0None_none_MPA_227963.4272	361
0None_none_MPA_227963.4273	181
0None_none_MPA_227963.4274	189
0None_none_MPA_227963.4275	182
0None_none_MPA_227963.4276	235
0None_none_MPA_227963.4277	577
0None_none_MPA_227963.4278	620
0None_none_MPA_227963.4279	491
0None_none_MPA_227963.4280	342
0None_none_MPA_227963.4281	864
0None_none_MPA_227963.4282	555
0None_none_MPA_227963.4283	579
0None_none_MPA_227963.4284	286
0None_none_MPA_227963.4285	386
0None_none_MPA_227963.4286	574
0None_none_MPA_227963.4287	276
0None_none_MPA_227963.4288	113
0None_none_MPA_227963.4289	410
0None_none_MPA_227963.4290	420
0None_none_MPA_227963.4291	222
0None_none_MPA_227963.4292	347
0None_none_MPA_227963.4293	604
0None_none_MPA_227963.4294	441
0None_none_MPA_227963.4295	426
0None_none_MPA_227963.4296	479
0None_none_MPA_227963.4297	665
0None_none_MPA_227963.4298	474
0None_none_MPA_227963.4299	469
0None_none_MPA_227963.4300	315
0None_none_MPA_227963.4301	228
0None_none_MPA_227963.4302	264
0None_none_MPA_227963.4303	440
0None_none_MPA_227963.4304	512
0None_none_MPA_227963.4305	441
0None_none_MPA_227963.4306	533
0None_none_MPA_227963.4307	793
0None_none_MPA_227963.4308	301
0None_none_MPA_227963.4309	320
0None_none_MPA_227963.4310	370
0None_none_MPA_227963.4311	308
0None_none_MPA_227963.4312	390
0None_none_MPA_227963.4313	297
0None_none_MPA_227963.4314	471
0None_none_MPA_227963.4315	417
0None_none_MPA_227963.4316	667
0None_none_MPA_227963.4317	204
0None_none_MPA_227963.4318	730
0None_none_MPA_227963.4319	272
0None_none_MPA_227963.4320	385
0None_none_MPA_227963.4321	341
0None_none_MPA_227963.4322	520
0None_none_MPA_227963.4323	241
0None_none_MPA_227963.4324	357
0None_none_MPA_227963.4325	259
0None_none_MPA_227963.4326	306
0None_none_MPA_227963.4327	379
0None_none_MPA_227963.4328	439
0None_none_MPA_227963.4329	288
0None_none_MPA_227963.4330	690
0None_none_MPA_227963.4331	243
0None_none_MPA_227963.4332	498
0None_none_MPA_227963.4333	551
0None_none_MPA_227963.4334	689
0None_none_MPA_227963.4335	393
0None_none_MPA_227963.4336	420
0None_none_MPA_227963.4337	48
0None_none_MPA_227963.4338	464
0None_none_MPA_227963.4339	323
0None_none_MPA_227963.4340	347
0None_none_MPA_227963.4341	212
0None_none_MPA_227963.4342	431
0None_none_MPA_227963.4343	262
0None_none_MPA_227963.4344	434
0None_none_MPA_227963.4345	389
0None_none_MPA_227963.4346	241
0None_none_MPA_227963.4347	247
0None_none_MPA_227963.4348	298
0None_none_MPA_227963.4349	623
0None_none_MPA_227963.4350	546
0None_none_MPA_227963.4351	194
0None_none_MPA_227963.4352	418
0None_none_MPA_227963.4353	420
0None_none_MPA_227963.4354	137
0None_none_MPA_227963.4355	455
0None_none_MPA_227963.4356	342
0None_none_MPA_227963.4357	416
0None_none_MPA_227963.4358	106
0None_none_MPA_227963.4359	257
0None_none_MPA_227963.4360	442
0None_none_MPA_227963.4361	395
0None_none_MPA_227963.4362	314
0None_none_MPA_227963.4363	698
0None_none_MPA_227963.4364	560
0None_none_MPA_227963.4365	245
0None_none_MPA_227963.4366	298
0None_none_MPA_227963.4367	312
0None_none_MPA_227963.4368	710
0None_none_MPA_227963.4369	214
0None_none_MPA_227963.4370	384
0None_none_MPA_227963.4371	209
0None_none_MPA_227963.4372	409
0None_none_MPA_227963.4373	245
0None_none_MPA_227963.4374	377
0None_none_MPA_227963.4375	410
0None_none_MPA_227963.4376	191
0None_none_MPA_227963.4377	219
0None_none_MPA_227963.4378	531
0None_none_MPA_227963.4379	481
0None_none_MPA_227963.4380	265
0None_none_MPA_227963.4381	572
0None_none_MPA_227963.4382	225
0None_none_MPA_227963.4383	314
0None_none_MPA_227963.4384	567
0None_none_MPA_227963.4385	923
0None_none_MPA_227963.4386	436
0None_none_MPA_227963.4387	672
0None_none_MPA_227963.4388	264
0None_none_MPA_227963.4389	92
0None_none_MPA_227963.4390	640
0None_none_MPA_227963.4391	512
0None_none_MPA_227963.4392	324
0None_none_MPA_227963.4393	396
0None_none_MPA_227963.4394	308
0None_none_MPA_227963.4395	253
0None_none_MPA_227963.4396	717
0None_none_MPA_227963.4397	305
0None_none_MPA_227963.4398	890
0None_none_MPA_227963.4399	356
0None_none_MPA_227963.4400	158
0None_none_MPA_227963.4401	540
0None_none_MPA_227963.4402	153
0None_none_MPA_227963.4403	172
0None_none_MPA_227963.4404	438
0None_none_MPA_227963.4405	728
0None_none_MPA_227963.4406	500
0None_none_MPA_227963.4407	308
0None_none_MPA_227963.4408	406
0None_none_MPA_227963.4409	203
0None_none_MPA_227963.4410	409
0None_none_MPA_227963.4411	735
0None_none_MPA_227963.4412	463
0None_none_MPA_227963.4413	158
0None_none_MPA_227963.4414	344
0None_none_MPA_227963.4415	241
0None_none_MPA_227963.4416	452
0None_none_MPA_227963.4417	473
0None_none_MPA_227963.4418	378
0None_none_MPA_227963.4419	291
0None_none_MPA_227963.4420	558
0None_none_MPA_227963.4421	393
0None_none_MPA_227963.4422	693
0None_none_MPA_227963.4423	321
0None_none_MPA_227963.4424	344
0None_none_MPA_227963.4425	521
0None_none_MPA_227963.4426	240
0None_none_MPA_227963.4427	683
0None_none_MPA_227963.4428	609
0None_none_MPA_227963.4429	385
0None_none_MPA_227963.4430	569
0None_none_MPA_227963.4431	274
0None_none_MPA_227963.4432	315
0None_none_MPA_227963.4433	414
0None_none_MPA_227963.4434	554
0None_none_MPA_227963.4435	249
0None_none_MPA_227963.4436	557
0None_none_MPA_227963.4437	310
0None_none_MPA_227963.4438	264
0None_none_MPA_227963.4439	283
0None_none_MPA_227963.4440	464
0None_none_MPA_227963.4441	235
0None_none_MPA_227963.4442	380
0None_none_MPA_227963.4443	573
0None_none_MPA_227963.4444	167
0None_none_MPA_227963.4445	476
0None_none_MPA_227963.4446	492
0None_none_MPA_227963.4447	556
0None_none_MPA_227963.4448	300
0None_none_MPA_227963.4449	410
0None_none_MPA_227963.4450	480
0None_none_MPA_227963.4451	303
0None_none_MPA_227963.4452	283
0None_none_MPA_227963.4453	448
0None_none_MPA_227963.4454	136
0None_none_MPA_227963.4455	283
0None_none_MPA_227963.4456	627
0None_none_MPA_227963.4457	262
0None_none_MPA_227963.4458	201
0None_none_MPA_227963.4459	381
0None_none_MPA_227963.4460	431
0None_none_MPA_227963.4461	314
0None_none_MPA_227963.4462	345
0None_none_MPA_227963.4463	562
0None_none_MPA_227963.4464	319
0None_none_MPA_227963.4465	365
0None_none_MPA_227963.4466	149
0None_none_MPA_227963.4467	336
0None_none_MPA_227963.4468	398
0None_none_MPA_227963.4469	226
0None_none_MPA_227963.4470	523
0None_none_MPA_227963.4471	325
0None_none_MPA_227963.4472	590
0None_none_MPA_227963.4473	368
0None_none_MPA_227963.4474	329
0None_none_MPA_227963.4475	485
0None_none_MPA_227963.4476	301
0None_none_MPA_227963.4477	186
0None_none_MPA_227963.4478	253
0None_none_MPA_227963.4479	258
0None_none_MPA_227963.4480	331
0None_none_MPA_227963.4481	272
0None_none_MPA_227963.4482	560
0None_none_MPA_227963.4483	464
0None_none_MPA_227963.4484	171
0None_none_MPA_227963.4485	235
0None_none_MPA_227963.4486	299
0None_none_MPA_227963.4487	14
0None_none_MPA_227963.4488	440
0None_none_MPA_227963.4489	157
0None_none_MPA_227963.4490	199
0None_none_MPA_227963.4491	514
0None_none_MPA_227963.4492	150
0None_none_MPA_227963.4493	102
0None_none_MPA_227963.4494	620
0None_none_MPA_227963.4495	648
0None_none_MPA_227963.4496	518
0None_none_MPA_227963.4497	559
0None_none_MPA_227963.4498	162
0None_none_MPA_227963.4499	336
0None_none_MPA_227963.4500	300
0None_none_MPB_227963.5626	657
0None_none_MPB_227963.5627	517
0None_none_MPB_227963.5628	377
0None_none_MPB_227963.5629	565
0None_none_MPB_227963.5630	524
0None_none_MPB_227963.5631	542
0None_none_MPB_227963.5632	282
0None_none_MPB_227963.5633	347
0None_none_MPB_227963.5634	397
0None_none_MPB_227963.5635	394
0None_none_MPB_227963.5636	233
0None_none_MPB_227963.5637	370
0None_none_MPB_227963.5638	619
0None_none_MPB_227963.5639	492
0None_none_MPB_227963.5640	537
0None_none_MPB_227963.5641	547
0None_none_MPB_227963.5642	590
0None_none_MPB_227963.5643	412
0None_none_MPB_227963.5644	407
0None_none_MPB_227963.5645	421
0None_none_MPB_227963.5646	176
0None_none_MPB_227963.5647	356
0None_none_MPB_227963.5648	502
0None_none_MPB_227963.5649	219
0None_none_MPB_227963.5650	426
0None_none_MPB_227963.5651	453
0None_none_MPB_227963.5652	352
0None_none_MPB_227963.5653	538
0None_none_MPB_227963.5654	231
0None_none_MPB_227963.5655	527
0None_none_MPB_227963.5656	361
0None_none_MPB_227963.5657	589
0None_none_MPB_227963.5658	616
0None_none_MPB_227963.5659	286
0None_none_MPB_227963.5660	174
0None_none_MPB_227963.5661	761
0None_none_MPB_227963.5662	442
0None_none_MPB_227963.5663	549
0None_none_MPB_227963.5664	544
0None_none_MPB_227963.5665	382
0None_none_MPB_227963.5666	380
0None_none_MPB_227963.5667	315
0None_none_MPB_227963.5668	696
0None_none_MPB_227963.5669	330
0None_none_MPB_227963.5670	590
0None_none_MPB_227963.5671	641
0None_none_MPB_227963.5672	310
0None_none_MPB_227963.5673	584
0None_none_MPB_227963.5674	308
0None_none_MPB_227963.5675	647
0None_none_MPB_227963.5676	221
0None_none_MPB_227963.5677	468
0None_none_MPB_227963.5678	356
0None_none_MPB_227963.5679	610
0None_none_MPB_227963.5680	502
0None_none_MPB_227963.5681	472
0None_none_MPB_227963.5682	476
0None_none_MPB_227963.5683	533
0None_none_MPB_227963.5684	422
0None_none_MPB_227963.5685	504
0None_none_MPB_227963.5686	246
0None_none_MPB_227963.5687	584
0None_none_MPB_227963.5688	370
0None_none_MPB_227963.5689	313
0None_none_MPB_227963.5690	820
0None_none_MPB_227963.5691	336
0None_none_MPB_227963.5692	445
0None_none_MPB_227963.5693	242
0None_none_MPB_227963.5694	323
0None_none_MPB_227963.5695	363
0None_none_MPB_227963.5696	495
0None_none_MPB_227963.5697	472
0None_none_MPB_227963.5698	288
0None_none_MPB_227963.5699	713
0None_none_MPB_227963.5700	276
0None_none_MPB_227963.5701	365
0None_none_MPB_227963.5702	533
0None_none_MPB_227963.5703	181
0None_none_MPB_227963.5704	544
0None_none_MPB_227963.5705	430
0None_none_MPB_227963.5706	479
0None_none_MPB_227963.5707	623
0None_none_MPB_227963.5708	407
0None_none_MPB_227963.5709	592
0None_none_MPB_227963.5710	267
0None_none_MPB_227963.5711	405
0None_none_MPB_227963.5712	534
0None_none_MPB_227963.5713	206
0None_none_MPB_227963.5714	284
0None_none_MPB_227963.5715	444
0None_none_MPB_227963.5716	531
0None_none_MPB_227963.5717	261
0None_none_MPB_227963.5718	276
0None_none_MPB_227963.5719	126
0None_none_MPB_227963.5720	429
0None_none_MPB_227963.5721	532
0None_none_MPB_227963.5722	495
0None_none_MPB_227963.5723	656
0None_none_MPB_227963.5724	498
0None_none_MPB_227963.5725	412
0None_none_MPB_227963.5726	380
0None_none_MPB_227963.5727	316
0None_none_MPB_227963.5728	304
0None_none_MPB_227963.5729	467
0None_none_MPB_227963.5730	338
0None_none_MPB_227963.5731	577
0None_none_MPB_227963.5732	191
0None_none_MPB_227963.5733	437
0None_none_MPB_227963.5734	506
0None_none_MPB_227963.5735	728
0None_none_MPB_227963.5736	697
0None_none_MPB_227963.5737	493
0None_none_MPB_227963.5738	429
0None_none_MPB_227963.5739	259
0None_none_MPB_227963.5740	442
0None_none_MPB_227963.5741	564
0None_none_MPB_227963.5742	401
0None_none_MPB_227963.5743	392
0None_none_MPB_227963.5744	387
0None_none_MPB_227963.5745	307
0None_none_MPB_227963.5746	588
0None_none_MPB_227963.5747	602
0None_none_MPB_227963.5748	305
0None_none_MPB_227963.5749	424
0None_none_MPB_227963.5750	425
0None_none_MPB_227963.5751	369
0None_none_MPB_227963.5752	693
0None_none_MPB_227963.5753	548
0None_none_MPB_227963.5754	551
0None_none_MPB_227963.5755	349
0None_none_MPB_227963.5756	925
0None_none_MPB_227963.5757	525
0None_none_MPB_227963.5758	361
0None_none_MPB_227963.5759	220
0None_none_MPB_227963.5760	922
0None_none_MPB_227963.5761	224
0None_none_MPB_227963.5762	982
0None_none_MPB_227963.5763	772
0None_none_MPB_227963.5764	703
0None_none_MPB_227963.5765	243
0None_none_MPB_227963.5766	573
0None_none_MPB_227963.5767	491
0None_none_MPB_227963.5768	403
0None_none_MPB_227963.5769	845
0None_none_MPB_227963.5770	391
0None_none_MPB_227963.5771	667
0None_none_MPB_227963.5772	422
0None_none_MPB_227963.5773	393
0None_none_MPB_227963.5774	570
0None_none_MPB_227963.5775	588
0None_none_MPB_227963.5776	443
0None_none_MPB_227963.5777	423
0None_none_MPB_227963.5778	639
0None_none_MPB_227963.5779	366
0None_none_MPB_227963.5780	217
0None_none_MPB_227963.5781	157
0None_none_MPB_227963.5782	557
0None_none_MPB_227963.5783	564
0None_none_MPB_227963.5784	485
0None_none_MPB_227963.5785	330
0None_none_MPB_227963.5786	400
0None_none_MPB_227963.5787	202
0None_none_MPB_227963.5788	487
0None_none_MPB_227963.5789	335
0None_none_MPB_227963.5790	376
0None_none_MPB_227963.5791	285
0None_none_MPB_227963.5792	511
0None_none_MPB_227963.5793	671
0None_none_MPB_227963.5794	525
0None_none_MPB_227963.5795	541
0None_none_MPB_227963.5796	217
0None_none_MPB_227963.5797	264
0None_none_MPB_227963.5798	322
0None_none_MPB_227963.5799	621
0None_none_MPB_227963.5800	239
0None_none_MPB_227963.5801	620
0None_none_MPB_227963.5802	295
0None_none_MPB_227963.5803	535
0None_none_MPB_227963.5804	414
0None_none_MPB_227963.5805	329
0None_none_MPB_227963.5806	719
0None_none_MPB_227963.5807	637
0None_none_MPB_227963.5808	492
0None_none_MPB_227963.5809	528
0None_none_MPB_227963.5810	308
0None_none_MPB_227963.5811	351
0None_none_MPB_227963.5812	481
0None_none_MPB_227963.5813	401
0None_none_MPB_227963.5814	324
0None_none_MPB_227963.5815	582
0None_none_MPB_227963.5816	628
0None_none_MPB_227963.5817	641
0None_none_MPB_227963.5818	858
0None_none_MPB_227963.5819	421
0None_none_MPB_227963.5820	307
0None_none_MPB_227963.5821	506
0None_none_MPB_227963.5822	278
0None_none_MPB_227963.5823	256
0None_none_MPB_227963.5824	660
0None_none_MPB_227963.5825	166
0None_none_MPB_227963.5826	310
0None_none_MPB_227963.5827	290
0None_none_MPB_227963.5828	331
0None_none_MPB_227963.5829	393
0None_none_MPB_227963.5830	346
0None_none_MPB_227963.5831	343
0None_none_MPB_227963.5832	301
0None_none_MPB_227963.5833	394
0None_none_MPB_227963.5834	426
0None_none_MPB_227963.5835	384
0None_none_MPB_227963.5836	273
0None_none_MPB_227963.5837	625
0None_none_MPB_227963.5838	360
0None_none_MPB_227963.5839	546
0None_none_MPB_227963.5840	206
0None_none_MPB_227963.5841	451
0None_none_MPB_227963.5842	380
0None_none_MPB_227963.5843	398
0None_none_MPB_227963.5844	888
0None_none_MPB_227963.5845	696
0None_none_MPB_227963.5846	392
0None_none_MPB_227963.5847	587
0None_none_MPB_227963.5848	574
0None_none_MPB_227963.5849	386
0None_none_MPB_227963.5850	440
0None_none_MPB_227963.5851	695
0None_none_MPB_227963.5852	626
0None_none_MPB_227963.5853	269
0None_none_MPB_227963.5854	523
0None_none_MPB_227963.5855	497
0None_none_MPB_227963.5856	432
0None_none_MPB_227963.5857	520
0None_none_MPB_227963.5858	255
0None_none_MPB_227963.5859	603
0None_none_MPB_227963.5860	510
0None_none_MPB_227963.5861	467
0None_none_MPB_227963.5862	276
0None_none_MPB_227963.5863	204
0None_none_MPB_227963.5864	719
0None_none_MPB_227963.5865	430
0None_none_MPB_227963.5866	282
0None_none_MPB_227963.5867	417
0None_none_MPB_227963.5868	426
0None_none_MPB_227963.5869	466
0None_none_MPB_227963.5870	347
0None_none_MPB_227963.5871	552
0None_none_MPB_227963.5872	440
0None_none_MPB_227963.5873	393
0None_none_MPB_227963.5874	302
0None_none_MPB_227963.5875	193
0None_none_MPB_227963.5876	738
0None_none_MPB_227963.5877	372
0None_none_MPB_227963.5878	490
0None_none_MPB_227963.5879	604
0None_none_MPB_227963.5880	273
0None_none_MPB_227963.5881	713
0None_none_MPB_227963.5882	517
0None_none_MPB_227963.5883	434
0None_none_MPB_227963.5884	250
0None_none_MPB_227963.5885	317
0None_none_MPB_227963.5886	205
0None_none_MPB_227963.5887	349
0None_none_MPB_227963.5888	326
0None_none_MPB_227963.5889	464
0None_none_MPB_227963.5890	420
0None_none_MPB_227963.5891	482
0None_none_MPB_227963.5892	344
0None_none_MPB_227963.5893	454
0None_none_MPB_227963.5894	248
0None_none_MPB_227963.5895	256
0None_none_MPB_227963.5896	254
0None_none_MPB_227963.5897	225
0None_none_MPB_227963.5898	622
0None_none_MPB_227963.5899	496
0None_none_MPB_227963.5900	301
0None_none_MPB_227963.5901	331
0None_none_MPB_227963.5902	418
0None_none_MPB_227963.5903	690
0None_none_MPB_227963.5904	471
0None_none_MPB_227963.5905	446
0None_none_MPB_227963.5906	245
0None_none_MPB_227963.5907	399
0None_none_MPB_227963.5908	584
0None_none_MPB_227963.5909	268
0None_none_MPB_227963.5910	425
0None_none_MPB_227963.5911	238
0None_none_MPB_227963.5912	504
0None_none_MPB_227963.5913	313
0None_none_MPB_227963.5914	386
0None_none_MPB_227963.5915	559
0None_none_MPB_227963.5916	229
0None_none_MPB_227963.5917	345
0None_none_MPB_227963.5918	669
0None_none_MPB_227963.5919	370
0None_none_MPB_227963.5920	471
0None_none_MPB_227963.5921	139
0None_none_MPB_227963.5922	516
0None_none_MPB_227963.5923	640
0None_none_MPB_227963.5924	165
0None_none_MPB_227963.5925	280
0None_none_MPB_227963.5926	315
0None_none_MPB_227963.5927	671
0None_none_MPB_227963.5928	353
0None_none_MPB_227963.5929	696
0None_none_MPB_227963.5930	570
0None_none_MPB_227963.5931	352
0None_none_MPB_227963.5932	407
0None_none_MPB_227963.5933	324
0None_none_MPB_227963.5934	449
0None_none_MPB_227963.5935	375
0None_none_MPB_227963.5936	307
0None_none_MPB_227963.5937	504
0None_none_MPB_227963.5938	305
0None_none_MPB_227963.5939	393
0None_none_MPB_227963.5940	393
0None_none_MPB_227963.5941	274
0None_none_MPB_227963.5942	905
0None_none_MPB_227963.5943	457
0None_none_MPB_227963.5944	599
0None_none_MPB_227963.5945	341
0None_none_MPB_227963.5946	413
0None_none_MPB_227963.5947	47
0None_none_MPB_227963.5948	584
0None_none_MPB_227963.5949	359
0None_none_MPB_227963.5950	471
0None_none_MPB_227963.5951	198
0None_none_MPB_227963.5952	288
0None_none_MPB_227963.5953	466
0None_none_MPB_227963.5954	263
0None_none_MPB_227963.5955	299
0None_none_MPB_227963.5956	605
0None_none_MPB_227963.5957	922
0None_none_MPB_227963.5958	801
0None_none_MPB_227963.5959	234
0None_none_MPB_227963.5960	247
0None_none_MPB_227963.5961	559
0None_none_MPB_227963.5962	497
0None_none_MPB_227963.5963	287
0None_none_MPB_227963.5964	560
0None_none_MPB_227963.5965	452
0None_none_MPB_227963.5966	183
0None_none_MPB_227963.5967	604
0None_none_MPB_227963.5968	380
0None_none_MPB_227963.5969	281
0None_none_MPB_227963.5970	542
0None_none_MPB_227963.5971	339
0None_none_MPB_227963.5972	856
0None_none_MPB_227963.5973	282
0None_none_MPB_227963.5974	320
0None_none_MPB_227963.5975	251
0None_none_MPB_227963.5976	483
0None_none_MPB_227963.5977	221
0None_none_MPB_227963.5978	516
0None_none_MPB_227963.5979	487
0None_none_MPB_227963.5980	1352
0None_none_MPB_227963.5981	762
0None_none_MPB_227963.5982	265
0None_none_MPB_227963.5983	545
0None_none_MPB_227963.5984	296
0None_none_MPB_227963.5985	766
0None_none_MPB_227963.5986	652
0None_none_MPB_227963.5987	640
0None_none_MPB_227963.5988	329
0None_none_MPB_227963.5989	327
0None_none_MPB_227963.5990	298
0None_none_MPB_227963.5991	327
0None_none_MPB_227963.5992	550
0None_none_MPB_227963.5993	354
0None_none_MPB_227963.5994	707
0None_none_MPB_227963.5995	523
0None_none_MPB_227963.5996	447
0None_none_MPB_227963.5997	451
0None_none_MPB_227963.5998	670
0None_none_MPB_227963.5999	690
0None_none_MPB_227963.6000	376
0None_none_MU1B_227963.866	17
0None_none_MU1B_227963.889	19
0None_none_MU2A_227963.2435	24
0None_none_MU2A_227963.2459	14
0None_none_MU2A_227963.2516	6
0None_none_MU2A_227963.2598	1
0None_none_MU2B_227963.192	1
0None_none_SPA_227963.5264	4
0None_none_SPA_227963.5309	47
0None_none_SPA_227963.5394	18
0None_none_SPA_227963.5398	1
0None_none_SPA_227963.5422	3
0None_none_SPA_227963.5456	9
0None_none_SPA_227963.5524	40
0None_none_SPA_227963.5527	11
0None_none_SPA_227963.5537	7
0None_none_SPA_227963.5556	2
0None_none_SPA_227963.5597	19
0None_none_SPA_227963.5598	10
0None_none_SPB_227963.6225	9
0None_none_TMMA_227963.2741	7
0None_none_TMMA_227963.2759	6
0None_none_TMMB_227963.3195	5
0None_none_U1A_227963.6398	1
0None_none_U1A_227963.6505	5
0None_none_U1A_227963.6591	1
0None_none_U1A_227963.6643	2
0None_none_U1A_227963.6690	2
0None_none_U1B_227963.472	8
0None_none_U1B_227963.623	4
0None_none_U1B_227963.682	6
0None_none_U2A_227963.1808	1
0None_none_U2B_227963.1127	14
0None_none_U2B_227963.1300	1
0None_none_U2B_227963.1431	3
0None_none_U2B_227963.1466	5
0Safe_safe_ACOCA_227963.4666	419
0Safe_safe_ACOCA_227963.4705	1
0Safe_safe_ACOCB_227963.5182	5
0Safe_safe_ACOCB_227963.5212	256
0Safe_safe_DTKPA_227963.6774	254
0Safe_safe_DTKPA_227963.6916	519
0Safe_safe_DTKPA_227963.6992	411
0Safe_safe_DTKPA_227963.7001	518
0Safe_safe_DTKPA_227963.7021	27
0Safe_safe_DTKPB_227963.7129	7
0Safe_safe_DTKPB_227963.7178	2
0Safe_safe_DTKPB_227963.7226	7
0Safe_safe_GEA_227963.3442	6
0Safe_safe_GEA_227963.3499	7
0Safe_safe_GEA_227963.3556	293
0Safe_safe_GEA_227963.3624	45
0Safe_safe_GEA_227963.3681	503
0Safe_safe_GEA_227963.3742	1
0Safe_safe_GEB_227963.3772	232
0Safe_safe_GEB_227963.3850	534
0Safe_safe_GEB_227963.3878	3
0Safe_safe_MPA_227963.4126	325
0Safe_safe_MPA_227963.4127	97
0Safe_safe_MPA_227963.4128	395
0Safe_safe_MPA_227963.4129	325
0Safe_safe_MPA_227963.4130	535
0Safe_safe_MPA_227963.4131	513
0Safe_safe_MPA_227963.4132	332
0Safe_safe_MPA_227963.4133	300
0Safe_safe_MPA_227963.4134	676
0Safe_safe_MPA_227963.4135	363
0Safe_safe_MPA_227963.4136	365
0Safe_safe_MPA_227963.4137	433
0Safe_safe_MPA_227963.4138	513
0Safe_safe_MPA_227963.4139	846
0Safe_safe_MPA_227963.4140	282
0Safe_safe_MPA_227963.4141	88
0Safe_safe_MPA_227963.4142	420
0Safe_safe_MPA_227963.4143	419
0Safe_safe_MPA_227963.4144	437
0Safe_safe_MPA_227963.4145	392
0Safe_safe_MPA_227963.4146	387
0Safe_safe_MPA_227963.4147	249
0Safe_safe_MPA_227963.4148	399
0Safe_safe_MPA_227963.4149	271
0Safe_safe_MPA_227963.4150	371
0Safe_safe_MPA_227963.4151	372
0Safe_safe_MPA_227963.4152	240
0Safe_safe_MPA_227963.4153	542
0Safe_safe_MPA_227963.4154	34
0Safe_safe_MPA_227963.4155	348
0Safe_safe_MPA_227963.4156	207
0Safe_safe_MPA_227963.4157	487
0Safe_safe_MPA_227963.4158	304
0Safe_safe_MPA_227963.4159	494
0Safe_safe_MPA_227963.4160	320
0Safe_safe_MPA_227963.4161	744
0Safe_safe_MPA_227963.4162	612
0Safe_safe_MPA_227963.4163	379
0Safe_safe_MPA_227963.4164	148
0Safe_safe_MPA_227963.4165	476
0Safe_safe_MPA_227963.4166	382
0Safe_safe_MPA_227963.4167	326
0Safe_safe_MPA_227963.4168	692
0Safe_safe_MPA_227963.4169	126
0Safe_safe_MPA_227963.4170	250
0Safe_safe_MPA_227963.4171	123
0Safe_safe_MPA_227963.4172	504
0Safe_safe_MPA_227963.4173	344
0Safe_safe_MPA_227963.4174	281
0Safe_safe_MPA_227963.4175	221
0Safe_safe_MPA_227963.4176	667
0Safe_safe_MPA_227963.4177	339
0Safe_safe_MPA_227963.4178	314
0Safe_safe_MPA_227963.4179	112
0Safe_safe_MPA_227963.4180	156
0Safe_safe_MPA_227963.4181	320
0Safe_safe_MPA_227963.4182	473
0Safe_safe_MPA_227963.4183	360
0Safe_safe_MPA_227963.4184	614
0Safe_safe_MPA_227963.4185	234
0Safe_safe_MPA_227963.4186	171
0Safe_safe_MPA_227963.4187	200
0Safe_safe_MPA_227963.4188	217
0Safe_safe_MPA_227963.4189	526
0Safe_safe_MPA_227963.4190	507
0Safe_safe_MPA_227963.4191	496
0Safe_safe_MPA_227963.4192	439
0Safe_safe_MPA_227963.4193	373
0Safe_safe_MPA_227963.4194	526
0Safe_safe_MPA_227963.4195	526
0Safe_safe_MPA_227963.4196	628
0Safe_safe_MPA_227963.4197	282
0Safe_safe_MPA_227963.4198	332
0Safe_safe_MPA_227963.4199	254
0Safe_safe_MPA_227963.4200	165
0Safe_safe_MPA_227963.4201	391
0Safe_safe_MPA_227963.4202	428
0Safe_safe_MPA_227963.4203	305
0Safe_safe_MPA_227963.4204	446
0Safe_safe_MPA_227963.4205	624
0Safe_safe_MPA_227963.4206	293
0Safe_safe_MPA_227963.4207	501
0Safe_safe_MPA_227963.4208	397
0Safe_safe_MPA_227963.4209	394
0Safe_safe_MPA_227963.4210	792
0Safe_safe_MPA_227963.4211	10
0Safe_safe_MPA_227963.4212	515
0Safe_safe_MPA_227963.4213	331
0Safe_safe_MPA_227963.4214	185
0Safe_safe_MPA_227963.4215	748
0Safe_safe_MPA_227963.4216	274
0Safe_safe_MPA_227963.4217	575
0Safe_safe_MPA_227963.4218	405
0Safe_safe_MPA_227963.4219	765
0Safe_safe_MPA_227963.4220	699
0Safe_safe_MPA_227963.4221	494
0Safe_safe_MPA_227963.4222	263
0Safe_safe_MPA_227963.4223	270
0Safe_safe_MPA_227963.4224	334
0Safe_safe_MPA_227963.4225	255
0Safe_safe_MPA_227963.4226	441
0Safe_safe_MPA_227963.4227	394
0Safe_safe_MPA_227963.4228	613
0Safe_safe_MPA_227963.4229	340
0Safe_safe_MPA_227963.4230	369
0Safe_safe_MPA_227963.4231	486
0Safe_safe_MPA_227963.4232	309
0Safe_safe_MPA_227963.4233	343
0Safe_safe_MPA_227963.4234	614
0Safe_safe_MPA_227963.4235	308
0Safe_safe_MPA_227963.4236	317
0Safe_safe_MPA_227963.4237	466
0Safe_safe_MPA_227963.4238	309
0Safe_safe_MPA_227963.4239	351
0Safe_safe_MPA_227963.4240	280
0Safe_safe_MPA_227963.4241	329
0Safe_safe_MPA_227963.4242	638
0Safe_safe_MPA_227963.4243	520
0Safe_safe_MPA_227963.4244	630
0Safe_safe_MPA_227963.4245	318
0Safe_safe_MPA_227963.4246	382
0Safe_safe_MPA_227963.4247	506
0Safe_safe_MPA_227963.4248	447
0Safe_safe_MPA_227963.4249	662
0Safe_safe_MPA_227963.4250	330
0Safe_safe_MPA_227963.4251	303
0Safe_safe_MPA_227963.4252	178
0Safe_safe_MPA_227963.4253	134
0Safe_safe_MPA_227963.4254	219
0Safe_safe_MPA_227963.4255	297
0Safe_safe_MPA_227963.4256	144
0Safe_safe_MPA_227963.4257	473
0Safe_safe_MPA_227963.4258	221
0Safe_safe_MPA_227963.4259	500
0Safe_safe_MPA_227963.4260	573
0Safe_safe_MPA_227963.4261	839
0Safe_safe_MPA_227963.4262	330
0Safe_safe_MPA_227963.4263	351
0Safe_safe_MPA_227963.4264	246
0Safe_safe_MPA_227963.4265	470
0Safe_safe_MPA_227963.4266	433
0Safe_safe_MPA_227963.4267	264
0Safe_safe_MPA_227963.4268	256
0Safe_safe_MPA_227963.4269	243
0Safe_safe_MPA_227963.4270	267
0Safe_safe_MPA_227963.4271	406
0Safe_safe_MPA_227963.4272	261
0Safe_safe_MPA_227963.4273	604
0Safe_safe_MPA_227963.4274	505
0Safe_safe_MPA_227963.4275	366
0Safe_safe_MPA_227963.4276	621
0Safe_safe_MPA_227963.4277	323
0Safe_safe_MPA_227963.4278	324
0Safe_safe_MPA_227963.4279	499
0Safe_safe_MPA_227963.4280	551
0Safe_safe_MPA_227963.4281	461
0Safe_safe_MPA_227963.4282	94
0Safe_safe_MPA_227963.4283	207
0Safe_safe_MPA_227963.4284	495
0Safe_safe_MPA_227963.4285	188
0Safe_safe_MPA_227963.4286	484
0Safe_safe_MPA_227963.4287	264
0Safe_safe_MPA_227963.4288	96
0Safe_safe_MPA_227963.4289	440
0Safe_safe_MPA_227963.4290	392
0Safe_safe_MPA_227963.4291	440
0Safe_safe_MPA_227963.4292	556
0Safe_safe_MPA_227963.4293	269
0Safe_safe_MPA_227963.4294	333
0Safe_safe_MPA_227963.4295	275
0Safe_safe_MPA_227963.4296	324
0Safe_safe_MPA_227963.4297	242
0Safe_safe_MPA_227963.4298	243
0Safe_safe_MPA_227963.4299	571
0Safe_safe_MPA_227963.4300	174
0Safe_safe_MPA_227963.4301	421
0Safe_safe_MPA_227963.4302	382
0Safe_safe_MPA_227963.4303	247
0Safe_safe_MPA_227963.4304	313
0Safe_safe_MPA_227963.4305	582
0Safe_safe_MPA_227963.4306	760
0Safe_safe_MPA_227963.4307	657
0Safe_safe_MPA_227963.4308	228
0Safe_safe_MPA_227963.4309	187
0Safe_safe_MPA_227963.4310	628
0Safe_safe_MPA_227963.4311	431
0Safe_safe_MPA_227963.4312	295
0Safe_safe_MPA_227963.4313	191
0Safe_safe_MPA_227963.4314	415
0Safe_safe_MPA_227963.4315	239
0Safe_safe_MPA_227963.4316	388
0Safe_safe_MPA_227963.4317	519
0Safe_safe_MPA_227963.4318	758
0Safe_safe_MPA_227963.4319	564
0Safe_safe_MPA_227963.4320	241
0Safe_safe_MPA_227963.4321	159
0Safe_safe_MPA_227963.4322	332
0Safe_safe_MPA_227963.4323	205
0Safe_safe_MPA_227963.4324	554
0Safe_safe_MPA_227963.4325	332
0Safe_safe_MPA_227963.4326	599
0Safe_safe_MPA_227963.4327	576
0Safe_safe_MPA_227963.4328	290
0Safe_safe_MPA_227963.4329	76
0Safe_safe_MPA_227963.4330	214
0Safe_safe_MPA_227963.4331	523
0Safe_safe_MPA_227963.4332	226
0Safe_safe_MPA_227963.4333	358
0Safe_safe_MPA_227963.4334	50
0Safe_safe_MPA_227963.4335	262
0Safe_safe_MPA_227963.4336	420
0Safe_safe_MPA_227963.4337	666
0Safe_safe_MPA_227963.4338	194
0Safe_safe_MPA_227963.4339	310
0Safe_safe_MPA_227963.4340	367
0Safe_safe_MPA_227963.4341	259
0Safe_safe_MPA_227963.4342	582
0Safe_safe_MPA_227963.4343	429
0Safe_safe_MPA_227963.4344	229
0Safe_safe_MPA_227963.4345	492
0Safe_safe_MPA_227963.4346	226
0Safe_safe_MPA_227963.4347	259
0Safe_safe_MPA_227963.4348	245
0Safe_safe_MPA_227963.4349	519
0Safe_safe_MPA_227963.4350	314
0Safe_safe_MPA_227963.4351	329
0Safe_safe_MPA_227963.4352	340
0Safe_safe_MPA_227963.4353	480
0Safe_safe_MPA_227963.4354	933
0Safe_safe_MPA_227963.4355	429
0Safe_safe_MPA_227963.4356	481
0Safe_safe_MPA_227963.4357	100
0Safe_safe_MPA_227963.4358	636
0Safe_safe_MPA_227963.4359	540
0Safe_safe_MPA_227963.4360	8
0Safe_safe_MPA_227963.4361	174
0Safe_safe_MPA_227963.4362	472
0Safe_safe_MPA_227963.4363	520
0Safe_safe_MPA_227963.4364	443
0Safe_safe_MPA_227963.4365	276
0Safe_safe_MPA_227963.4366	206
0Safe_safe_MPA_227963.4367	261
0Safe_safe_MPA_227963.4368	437
0Safe_safe_MPA_227963.4369	786
0Safe_safe_MPA_227963.4370	532
0Safe_safe_MPA_227963.4371	225
0Safe_safe_MPA_227963.4372	323
0Safe_safe_MPA_227963.4373	923
0Safe_safe_MPA_227963.4374	414
0Safe_safe_MPA_227963.4375	353
0Safe_safe_MPA_227963.4376	376
0Safe_safe_MPA_227963.4377	149
0Safe_safe_MPA_227963.4378	187
0Safe_safe_MPA_227963.4379	666
0Safe_safe_MPA_227963.4380	517
0Safe_safe_MPA_227963.4381	68
0Safe_safe_MPA_227963.4382	307
0Safe_safe_MPA_227963.4383	252
0Safe_safe_MPA_227963.4384	431
0Safe_safe_MPA_227963.4385	222
0Safe_safe_MPA_227963.4386	131
0Safe_safe_MPA_227963.4387	208
0Safe_safe_MPA_227963.4388	296
0Safe_safe_MPA_227963.4389	469
0Safe_safe_MPA_227963.4390	309
0Safe_safe_MPA_227963.4391	180
0Safe_safe_MPA_227963.4392	750
0Safe_safe_MPA_227963.4393	249
0Safe_safe_MPA_227963.4394	140
0Safe_safe_MPA_227963.4395	243
0Safe_safe_MPA_227963.4396	113
0Safe_safe_MPA_227963.4397	380
0Safe_safe_MPA_227963.4398	788
0Safe_safe_MPA_227963.4399	695
0Safe_safe_MPA_227963.4400	265
0Safe_safe_MPA_227963.4401	298
0Safe_safe_MPA_227963.4402	704
0Safe_safe_MPA_227963.4403	622
0Safe_safe_MPA_227963.4404	342
0Safe_safe_MPA_227963.4405	534
0Safe_safe_MPA_227963.4406	466
0Safe_safe_MPA_227963.4407	256
0Safe_safe_MPA_227963.4408	543
0Safe_safe_MPA_227963.4409	535
0Safe_safe_MPA_227963.4410	452
0Safe_safe_MPA_227963.4411	122
0Safe_safe_MPA_227963.4412	222
0Safe_safe_MPA_227963.4413	556
0Safe_safe_MPA_227963.4414	476
0Safe_safe_MPA_227963.4415	401
0Safe_safe_MPA_227963.4416	445
0Safe_safe_MPA_227963.4417	685
0Safe_safe_MPA_227963.4418	329
0Safe_safe_MPA_227963.4419	252
0Safe_safe_MPA_227963.4420	236
0Safe_safe_MPA_227963.4421	244
0Safe_safe_MPA_227963.4422	268
0Safe_safe_MPA_227963.4423	507
0Safe_safe_MPA_227963.4424	162
0Safe_safe_MPA_227963.4425	119
0Safe_safe_MPA_227963.4426	439
0Safe_safe_MPA_227963.4427	217
0Safe_safe_MPA_227963.4428	41
0Safe_safe_MPA_227963.4429	464
0Safe_safe_MPA_227963.4430	489
0Safe_safe_MPA_227963.4431	41
0Safe_safe_MPA_227963.4432	350
0Safe_safe_MPA_227963.4433	428
0Safe_safe_MPA_227963.4434	464
0Safe_safe_MPA_227963.4435	318
0Safe_safe_MPA_227963.4436	351
0Safe_safe_MPA_227963.4437	238
0Safe_safe_MPA_227963.4438	191
0Safe_safe_MPA_227963.4439	620
0Safe_safe_MPA_227963.4440	228
0Safe_safe_MPA_227963.4441	368
0Safe_safe_MPA_227963.4442	425
0Safe_safe_MPA_227963.4443	244
0Safe_safe_MPA_227963.4444	291
0Safe_safe_MPA_227963.4445	416
0Safe_safe_MPA_227963.4446	259
0Safe_safe_MPA_227963.4447	231
0Safe_safe_MPA_227963.4448	613
0Safe_safe_MPA_227963.4449	161
0Safe_safe_MPA_227963.4450	559
0Safe_safe_MPA_227963.4451	171
0Safe_safe_MPA_227963.4452	186
0Safe_safe_MPA_227963.4453	237
0Safe_safe_MPA_227963.4454	190
0Safe_safe_MPA_227963.4455	712
0Safe_safe_MPA_227963.4456	500
0Safe_safe_MPA_227963.4457	370
0Safe_safe_MPA_227963.4458	753
0Safe_safe_MPA_227963.4459	321
0Safe_safe_MPA_227963.4460	756
0Safe_safe_MPA_227963.4461	423
0Safe_safe_MPA_227963.4462	559
0Safe_safe_MPA_227963.4463	251
0Safe_safe_MPA_227963.4464	748
0Safe_safe_MPA_227963.4465	194
0Safe_safe_MPA_227963.4466	255
0Safe_safe_MPA_227963.4467	580
0Safe_safe_MPA_227963.4468	516
0Safe_safe_MPA_227963.4469	633
0Safe_safe_MPA_227963.4470	518
0Safe_safe_MPA_227963.4471	266
0Safe_safe_MPA_227963.4472	264
0Safe_safe_MPA_227963.4473	599
0Safe_safe_MPA_227963.4474	999
0Safe_safe_MPA_227963.4475	201
0Safe_safe_MPA_227963.4476	293
0Safe_safe_MPA_227963.4477	474
0Safe_safe_MPA_227963.4478	678
0Safe_safe_MPA_227963.4479	557
0Safe_safe_MPA_227963.4480	256
0Safe_safe_MPA_227963.4481	264
0Safe_safe_MPA_227963.4482	167
0Safe_safe_MPA_227963.4483	200
0Safe_safe_MPA_227963.4484	480
0Safe_safe_MPA_227963.4485	233
0Safe_safe_MPA_227963.4486	260
0Safe_safe_MPA_227963.4487	444
0Safe_safe_MPA_227963.4488	543
0Safe_safe_MPA_227963.4489	145
0Safe_safe_MPA_227963.4490	515
0Safe_safe_MPA_227963.4491	148
0Safe_safe_MPA_227963.4492	334
0Safe_safe_MPA_227963.4493	500
0Safe_safe_MPA_227963.4494	779
0Safe_safe_MPA_227963.4495	244
0Safe_safe_MPA_227963.4496	253
0Safe_safe_MPA_227963.4497	1
0Safe_safe_MPA_227963.4498	355
0Safe_safe_MPA_227963.4499	320
0Safe_safe_MPA_227963.4500	489
0Safe_safe_MPB_227963.5626	462
0Safe_safe_MPB_227963.5627	289
0Safe_safe_MPB_227963.5628	460
0Safe_safe_MPB_227963.5629	456
0Safe_safe_MPB_227963.5630	321
0Safe_safe_MPB_227963.5631	342
0Safe_safe_MPB_227963.5632	487
0Safe_safe_MPB_227963.5633	320
0Safe_safe_MPB_227963.5634	290
0Safe_safe_MPB_227963.5635	494
0Safe_safe_MPB_227963.5636	450
0Safe_safe_MPB_227963.5637	235
0Safe_safe_MPB_227963.5638	221
0Safe_safe_MPB_227963.5639	349
0Safe_safe_MPB_227963.5640	225
0Safe_safe_MPB_227963.5641	288
0Safe_safe_MPB_227963.5642	436
0Safe_safe_MPB_227963.5643	183
0Safe_safe_MPB_227963.5644	486
0Safe_safe_MPB_227963.5645	121
0Safe_safe_MPB_227963.5646	116
0Safe_safe_MPB_227963.5647	241
0Safe_safe_MPB_227963.5648	319
0Safe_safe_MPB_227963.5649	246
0Safe_safe_MPB_227963.5650	260
0Safe_safe_MPB_227963.5651	286
0Safe_safe_MPB_227963.5652	619
0Safe_safe_MPB_227963.5653	764
0Safe_safe_MPB_227963.5654	179
0Safe_safe_MPB_227963.5655	373
0Safe_safe_MPB_227963.5656	265
0Safe_safe_MPB_227963.5657	268
0Safe_safe_MPB_227963.5658	351
0Safe_safe_MPB_227963.5659	468
0Safe_safe_MPB_227963.5660	286
0Safe_safe_MPB_227963.5661	170
0Safe_safe_MPB_227963.5662	543
0Safe_safe_MPB_227963.5663	449
0Safe_safe_MPB_227963.5664	337
0Safe_safe_MPB_227963.5665	411
0Safe_safe_MPB_227963.5666	400
0Safe_safe_MPB_227963.5667	494
0Safe_safe_MPB_227963.5668	301
0Safe_safe_MPB_227963.5669	253
0Safe_safe_MPB_227963.5670	487
0Safe_safe_MPB_227963.5671	405
0Safe_safe_MPB_227963.5672	281
0Safe_safe_MPB_227963.5673	232
0Safe_safe_MPB_227963.5674	306
0Safe_safe_MPB_227963.5675	719
0Safe_safe_MPB_227963.5676	235
0Safe_safe_MPB_227963.5677	110
0Safe_safe_MPB_227963.5678	390
0Safe_safe_MPB_227963.5679	787
0Safe_safe_MPB_227963.5680	379
0Safe_safe_MPB_227963.5681	205
0Safe_safe_MPB_227963.5682	295
0Safe_safe_MPB_227963.5683	627
0Safe_safe_MPB_227963.5684	284
0Safe_safe_MPB_227963.5685	806
0Safe_safe_MPB_227963.5686	367
0Safe_safe_MPB_227963.5687	406
0Safe_safe_MPB_227963.5688	309
0Safe_safe_MPB_227963.5689	578
0Safe_safe_MPB_227963.5690	338
0Safe_safe_MPB_227963.5691	483
0Safe_safe_MPB_227963.5692	260
0Safe_safe_MPB_227963.5693	307
0Safe_safe_MPB_227963.5694	315
0Safe_safe_MPB_227963.5695	293
0Safe_safe_MPB_227963.5696	245
0Safe_safe_MPB_227963.5697	329
0Safe_safe_MPB_227963.5698	231
0Safe_safe_MPB_227963.5699	370
0Safe_safe_MPB_227963.5700	338
0Safe_safe_MPB_227963.5701	240
0Safe_safe_MPB_227963.5702	267
0Safe_safe_MPB_227963.5703	526
0Safe_safe_MPB_227963.5704	182
0Safe_safe_MPB_227963.5705	570
0Safe_safe_MPB_227963.5706	168
0Safe_safe_MPB_227963.5707	421
0Safe_safe_MPB_227963.5708	215
0Safe_safe_MPB_227963.5709	317
0Safe_safe_MPB_227963.5710	226
0Safe_safe_MPB_227963.5711	218
0Safe_safe_MPB_227963.5712	374
0Safe_safe_MPB_227963.5713	45
0Safe_safe_MPB_227963.5714	133
0Safe_safe_MPB_227963.5715	238
0Safe_safe_MPB_227963.5716	272
0Safe_safe_MPB_227963.5717	147
0Safe_safe_MPB_227963.5718	400
0Safe_safe_MPB_227963.5719	124
0Safe_safe_MPB_227963.5720	246
0Safe_safe_MPB_227963.5721	399
0Safe_safe_MPB_227963.5722	198
0Safe_safe_MPB_227963.5723	318
0Safe_safe_MPB_227963.5724	221
0Safe_safe_MPB_227963.5725	210
0Safe_safe_MPB_227963.5726	334
0Safe_safe_MPB_227963.5727	293
0Safe_safe_MPB_227963.5728	404
0Safe_safe_MPB_227963.5729	580
0Safe_safe_MPB_227963.5730	364
0Safe_safe_MPB_227963.5731	280
0Safe_safe_MPB_227963.5732	418
0Safe_safe_MPB_227963.5733	168
0Safe_safe_MPB_227963.5734	814
0Safe_safe_MPB_227963.5735	223
0Safe_safe_MPB_227963.5736	302
0Safe_safe_MPB_227963.5737	320
0Safe_safe_MPB_227963.5738	525
0Safe_safe_MPB_227963.5739	791
0Safe_safe_MPB_227963.5740	218
0Safe_safe_MPB_227963.5741	312
0Safe_safe_MPB_227963.5742	442
0Safe_safe_MPB_227963.5743	309
0Safe_safe_MPB_227963.5744	385
0Safe_safe_MPB_227963.5745	357
0Safe_safe_MPB_227963.5746	121
0Safe_safe_MPB_227963.5747	341
0Safe_safe_MPB_227963.5748	440
0Safe_safe_MPB_227963.5749	365
0Safe_safe_MPB_227963.5750	266
0Safe_safe_MPB_227963.5751	319
0Safe_safe_MPB_227963.5752	160
0Safe_safe_MPB_227963.5753	405
0Safe_safe_MPB_227963.5754	731
0Safe_safe_MPB_227963.5755	357
0Safe_safe_MPB_227963.5756	364
0Safe_safe_MPB_227963.5757	53
0Safe_safe_MPB_227963.5758	234
0Safe_safe_MPB_227963.5759	427
0Safe_safe_MPB_227963.5760	348
0Safe_safe_MPB_227963.5761	366
0Safe_safe_MPB_227963.5762	338
0Safe_safe_MPB_227963.5763	564
0Safe_safe_MPB_227963.5764	251
0Safe_safe_MPB_227963.5765	297
0Safe_safe_MPB_227963.5766	533
0Safe_safe_MPB_227963.5767	274
0Safe_safe_MPB_227963.5768	326
0Safe_safe_MPB_227963.5769	556
0Safe_safe_MPB_227963.5770	254
0Safe_safe_MPB_227963.5771	317
0Safe_safe_MPB_227963.5772	430
0Safe_safe_MPB_227963.5773	241
0Safe_safe_MPB_227963.5774	485
0Safe_safe_MPB_227963.5775	519
0Safe_safe_MPB_227963.5776	53
0Safe_safe_MPB_227963.5777	317
0Safe_safe_MPB_227963.5778	473
0Safe_safe_MPB_227963.5779	413
0Safe_safe_MPB_227963.5780	446
0Safe_safe_MPB_227963.5781	150
0Safe_safe_MPB_227963.5782	653
0Safe_safe_MPB_227963.5783	446
0Safe_safe_MPB_227963.5784	537
0Safe_safe_MPB_227963.5785	318
0Safe_safe_MPB_227963.5786	465
0Safe_safe_MPB_227963.5787	97
0Safe_safe_MPB_227963.5788	420
0Safe_safe_MPB_227963.5789	502
0Safe_safe_MPB_227963.5790	632
0Safe_safe_MPB_227963.5791	401
0Safe_safe_MPB_227963.5792	330
0Safe_safe_MPB_227963.5793	1104
0Safe_safe_MPB_227963.5794	568
0Safe_safe_MPB_227963.5795	346
0Safe_safe_MPB_227963.5796	323
0Safe_safe_MPB_227963.5797	159
0Safe_safe_MPB_227963.5798	581
0Safe_safe_MPB_227963.5799	401
0Safe_safe_MPB_227963.5800	423
0Safe_safe_MPB_227963.5801	241
0Safe_safe_MPB_227963.5802	394
0Safe_safe_MPB_227963.5803	473
0Safe_safe_MPB_227963.5804	368
0Safe_safe_MPB_227963.5805	249
0Safe_safe_MPB_227963.5806	235
0Safe_safe_MPB_227963.5807	313
0Safe_safe_MPB_227963.5808	324
0Safe_safe_MPB_227963.5809	274
0Safe_safe_MPB_227963.5810	470
0Safe_safe_MPB_227963.5811	360
0Safe_safe_MPB_227963.5812	470
0Safe_safe_MPB_227963.5813	316
0Safe_safe_MPB_227963.5814	152
0Safe_safe_MPB_227963.5815	253
0Safe_safe_MPB_227963.5816	261
0Safe_safe_MPB_227963.5817	543
0Safe_safe_MPB_227963.5818	412
0Safe_safe_MPB_227963.5819	338
0Safe_safe_MPB_227963.5820	217
0Safe_safe_MPB_227963.5821	682
0Safe_safe_MPB_227963.5822	803
0Safe_safe_MPB_227963.5823	455
0Safe_safe_MPB_227963.5824	151
0Safe_safe_MPB_227963.5825	197
0Safe_safe_MPB_227963.5826	420
0Safe_safe_MPB_227963.5827	323
0Safe_safe_MPB_227963.5828	364
0Safe_safe_MPB_227963.5829	309
0Safe_safe_MPB_227963.5830	201
0Safe_safe_MPB_227963.5831	354
0Safe_safe_MPB_227963.5832	602
0Safe_safe_MPB_227963.5833	219
0Safe_safe_MPB_227963.5834	220
0Safe_safe_MPB_227963.5835	318
0Safe_safe_MPB_227963.5836	380
0Safe_safe_MPB_227963.5837	335
0Safe_safe_MPB_227963.5838	596
0Safe_safe_MPB_227963.5839	325
0Safe_safe_MPB_227963.5840	394
0Safe_safe_MPB_227963.5841	214
0Safe_safe_MPB_227963.5842	530
0Safe_safe_MPB_227963.5843	57
0Safe_safe_MPB_227963.5844	367
0Safe_safe_MPB_227963.5845	280
0Safe_safe_MPB_227963.5846	300
0Safe_safe_MPB_227963.5847	284
0Safe_safe_MPB_227963.5848	364
0Safe_safe_MPB_227963.5849	132
0Safe_safe_MPB_227963.5850	303
0Safe_safe_MPB_227963.5851	522
0Safe_safe_MPB_227963.5852	219
0Safe_safe_MPB_227963.5853	576
0Safe_safe_MPB_227963.5854	322
0Safe_safe_MPB_227963.5855	298
0Safe_safe_MPB_227963.5856	163
0Safe_safe_MPB_227963.5857	128
0Safe_safe_MPB_227963.5858	225
0Safe_safe_MPB_227963.5859	304
0Safe_safe_MPB_227963.5860	290
0Safe_safe_MPB_227963.5861	337
0Safe_safe_MPB_227963.5862	273
0Safe_safe_MPB_227963.5863	250
0Safe_safe_MPB_227963.5864	549
0Safe_safe_MPB_227963.5865	525
0Safe_safe_MPB_227963.5866	461
0Safe_safe_MPB_227963.5867	165
0Safe_safe_MPB_227963.5868	173
0Safe_safe_MPB_227963.5869	410
0Safe_safe_MPB_227963.5870	254
0Safe_safe_MPB_227963.5871	286
0Safe_safe_MPB_227963.5872	568
0Safe_safe_MPB_227963.5873	265
0Safe_safe_MPB_227963.5874	354
0Safe_safe_MPB_227963.5875	427
0Safe_safe_MPB_227963.5876	360
0Safe_safe_MPB_227963.5877	405
0Safe_safe_MPB_227963.5878	581
0Safe_safe_MPB_227963.5879	397
0Safe_safe_MPB_227963.5880	259
0Safe_safe_MPB_227963.5881	482
0Safe_safe_MPB_227963.5882	168
0Safe_safe_MPB_227963.5883	310
0Safe_safe_MPB_227963.5884	171
0Safe_safe_MPB_227963.5885	441
0Safe_safe_MPB_227963.5886	539
0Safe_safe_MPB_227963.5887	365
0Safe_safe_MPB_227963.5888	98
0Safe_safe_MPB_227963.5889	379
0Safe_safe_MPB_227963.5890	300
0Safe_safe_MPB_227963.5891	165
0Safe_safe_MPB_227963.5892	879
0Safe_safe_MPB_227963.5893	376
0Safe_safe_MPB_227963.5894	299
0Safe_safe_MPB_227963.5895	493
0Safe_safe_MPB_227963.5896	209
0Safe_safe_MPB_227963.5897	256
0Safe_safe_MPB_227963.5898	351
0Safe_safe_MPB_227963.5899	422
0Safe_safe_MPB_227963.5900	235
0Safe_safe_MPB_227963.5901	269
0Safe_safe_MPB_227963.5902	395
0Safe_safe_MPB_227963.5903	294
0Safe_safe_MPB_227963.5904	210
0Safe_safe_MPB_227963.5905	237
0Safe_safe_MPB_227963.5906	224
0Safe_safe_MPB_227963.5907	515
0Safe_safe_MPB_227963.5908	643
0Safe_safe_MPB_227963.5909	329
0Safe_safe_MPB_227963.5910	281
0Safe_safe_MPB_227963.5911	135
0Safe_safe_MPB_227963.5912	371
0Safe_safe_MPB_227963.5913	362
0Safe_safe_MPB_227963.5914	310
0Safe_safe_MPB_227963.5915	227
0Safe_safe_MPB_227963.5916	257
0Safe_safe_MPB_227963.5917	319
0Safe_safe_MPB_227963.5918	167
0Safe_safe_MPB_227963.5919	504
0Safe_safe_MPB_227963.5920	384
0Safe_safe_MPB_227963.5921	309
0Safe_safe_MPB_227963.5922	310
0Safe_safe_MPB_227963.5923	237
0Safe_safe_MPB_227963.5924	326
0Safe_safe_MPB_227963.5925	606
0Safe_safe_MPB_227963.5926	129
0Safe_safe_MPB_227963.5927	421
0Safe_safe_MPB_227963.5928	266
0Safe_safe_MPB_227963.5929	236
0Safe_safe_MPB_227963.5930	374
0Safe_safe_MPB_227963.5931	577
0Safe_safe_MPB_227963.5932	367
0Safe_safe_MPB_227963.5933	224
0Safe_safe_MPB_227963.5934	379
0Safe_safe_MPB_227963.5935	318
0Safe_safe_MPB_227963.5936	370
0Safe_safe_MPB_227963.5937	648
0Safe_safe_MPB_227963.5938	967
0Safe_safe_MPB_227963.5939	253
0Safe_safe_MPB_227963.5940	365
0Safe_safe_MPB_227963.5941	383
0Safe_safe_MPB_227963.5942	483
0Safe_safe_MPB_227963.5943	218
0Safe_safe_MPB_227963.5944	268
0Safe_safe_MPB_227963.5945	351
0Safe_safe_MPB_227963.5946	313
0Safe_safe_MPB_227963.5947	432
0Safe_safe_MPB_227963.5948	438
0Safe_safe_MPB_227963.5949	313
0Safe_safe_MPB_227963.5950	140
0Safe_safe_MPB_227963.5951	385
0Safe_safe_MPB_227963.5952	414
0Safe_safe_MPB_227963.5953	362
0Safe_safe_MPB_227963.5954	261
0Safe_safe_MPB_227963.5955	518
0Safe_safe_MPB_227963.5956	231
0Safe_safe_MPB_227963.5957	314
0Safe_safe_MPB_227963.5958	598
0Safe_safe_MPB_227963.5959	343
0Safe_safe_MPB_227963.5960	182
0Safe_safe_MPB_227963.5961	232
0Safe_safe_MPB_227963.5962	252
0Safe_safe_MPB_227963.5963	448
0Safe_safe_MPB_227963.5964	203
0Safe_safe_MPB_227963.5965	332
0Safe_safe_MPB_227963.5966	286
0Safe_safe_MPB_227963.5967	501
0Safe_safe_MPB_227963.5968	439
0Safe_safe_MPB_227963.5969	437
0Safe_safe_MPB_227963.5970	164
0Safe_safe_MPB_227963.5971	336
0Safe_safe_MPB_227963.5972	309
0Safe_safe_MPB_227963.5973	140
0Safe_safe_MPB_227963.5974	143
0Safe_safe_MPB_227963.5975	735
0Safe_safe_MPB_227963.5976	264
0Safe_safe_MPB_227963.5977	446
0Safe_safe_MPB_227963.5978	142
0Safe_safe_MPB_227963.5979	279
0Safe_safe_MPB_227963.5980	485
0Safe_safe_MPB_227963.5981	243
0Safe_safe_MPB_227963.5982	692
0Safe_safe_MPB_227963.5983	427
0Safe_safe_MPB_227963.5984	653
0Safe_safe_MPB_227963.5985	253
0Safe_safe_MPB_227963.5986	29
0Safe_safe_MPB_227963.5987	325
0Safe_safe_MPB_227963.5988	364
0Safe_safe_MPB_227963.5989	347
0Safe_safe_MPB_227963.5990	503
0Safe_safe_MPB_227963.5991	153
0Safe_safe_MPB_227963.5992	416
0Safe_safe_MPB_227963.5993	523
0Safe_safe_MPB_227963.5994	292
0Safe_safe_MPB_227963.5995	332
0Safe_safe_MPB_227963.5996	394
0Safe_safe_MPB_227963.5997	476
0Safe_safe_MPB_227963.5998	162
0Safe_safe_MPB_227963.5999	86
0Safe_safe_MPB_227963.6000	279
0Safe_safe_MU1A_227963.1999	613
0Safe_safe_MU1A_227963.2194	162
0Safe_safe_MU1B_227963.1014	226
0Safe_safe_MU1B_227963.1063	307
0Safe_safe_MU1B_227963.756	3
0Safe_safe_MU1B_227963.926	476
0Safe_safe_MU1B_227963.938	8
0Safe_safe_MU2A_227963.2419	791
0Safe_safe_MU2A_227963.2483	1
0Safe_safe_MU2A_227963.2620	8
0Safe_safe_MU2B_227963.170	370
0Safe_safe_MU2B_227963.220	9
0Safe_safe_MU2B_227963.371	16
0Safe_safe_SPA_227963.5265	2
0Safe_safe_SPA_227963.5275	15
0Safe_safe_SPA_227963.5289	12
0Safe_safe_SPA_227963.5309	4
0Safe_safe_SPA_227963.5330	2
0Safe_safe_SPA_227963.5400	3
0Safe_safe_SPA_227963.5405	7
0Safe_safe_SPA_227963.5407	7
0Safe_safe_SPA_227963.5458	147
0Safe_safe_SPA_227963.5476	4
0Safe_safe_SPA_227963.5485	9
0Safe_safe_SPA_227963.5499	14
0Safe_safe_SPA_227963.5520	1
0Safe_safe_SPA_227963.5553	218
0Safe_safe_SPA_227963.5571	332
0Safe_safe_SPA_227963.5572	178
0Safe_safe_SPA_227963.5581	8
0Safe_safe_SPA_227963.5612	9
0Safe_safe_SPB_227963.6016	12
0Safe_safe_SPB_227963.6093	336
0Safe_safe_SPB_227963.6116	433
0Safe_safe_SPB_227963.6128	310
0Safe_safe_SPB_227963.6143	1
0Safe_safe_SPB_227963.6250	2
0Safe_safe_TMMA_227963.2703	16
0Safe_safe_TMMA_227963.2728	16
0Safe_safe_TMMA_227963.2783	5
0Safe_safe_TMMA_227963.2801	2
0Safe_safe_TMMA_227963.2834	293
0Safe_safe_TMMA_227963.2835	22
0Safe_safe_TMMA_227963.2914	337
0Safe_safe_TMMB_227963.3100	326
0Safe_safe_TMMB_227963.3113	349
0Safe_safe_TMMB_227963.3145	405
0Safe_safe_TMMB_227963.3178	504
0Safe_safe_TMMB_227963.3196	14
0Safe_safe_TMMB_227963.3206	265
0Safe_safe_TMMB_227963.3223	123
0Safe_safe_TMMB_227963.3249	4
0Safe_safe_TMMB_227963.3291	40
0Safe_safe_TMMB_227963.3331	3
0Safe_safe_U1A_227963.6387	8
0Safe_safe_U1A_227963.6432	267
0Safe_safe_U1A_227963.6480	123
0Safe_safe_U1A_227963.6525	1
0Safe_safe_U1A_227963.6565	1
0Safe_safe_U1A_227963.6573	5
0Safe_safe_U1A_227963.6575	9
0Safe_safe_U1A_227963.6587	20
0Safe_safe_U1A_227963.6592	96
0Safe_safe_U1A_227963.6709	2
0Safe_safe_U1B_227963.452	9
0Safe_safe_U1B_227963.507	319
0Safe_safe_U1B_227963.542	1
0Safe_safe_U1B_227963.620	4
0Safe_safe_U1B_227963.642	1
0Safe_safe_U1B_227963.660	4
0Safe_safe_U1B_227963.735	244
0Safe_safe_U2A_227963.1586	2
0Safe_safe_U2A_227963.1664	324
0Safe_safe_U2A_227963.1784	4
0Safe_safe_U2A_227963.1802	410
ENSMUSG00000000085_Scmh1_MPB_96965.1	188
ENSMUSG00000000085_Scmh1_MPB_96966.2	614
ENSMUSG00000000085_Scmh1_MPB_96967.3	336
ENSMUSG00000000085_Scmh1_MPB_96968.4	242
ENSMUSG00000000085_Scmh1_MPB_96969.5	395
ENSMUSG00000000085_Scmh1_MPB_96970.6	124
ENSMUSG00000000085_Scmh1_MPB_96971.7	390
ENSMUSG00000000085_Scmh1_MPB_96972.8	275
ENSMUSG00000000085_Scmh1_MPB_96973.9	903
ENSMUSG00000000085_Scmh1_MPB_96974.10	66
ENSMUSG00000000120_Ngfr_SPA_15524.1	2
ENSMUSG00000000131_Xpo6_TMMA_201484.5	15
ENSMUSG00000000154_Slc22a18_MPA_150124.1	232
ENSMUSG00000000154_Slc22a18_MPA_150125.2	177
ENSMUSG00000000154_Slc22a18_MPA_150126.3	582
ENSMUSG00000000154_Slc22a18_MPA_150127.4	583
ENSMUSG00000000154_Slc22a18_MPA_150128.5	359
ENSMUSG00000000154_Slc22a18_MPA_150129.6	104
ENSMUSG00000000154_Slc22a18_MPA_150130.7	474
ENSMUSG00000000154_Slc22a18_MPA_150131.8	270
ENSMUSG00000000154_Slc22a18_MPA_150132.9	331
ENSMUSG00000000154_Slc22a18_MPA_150133.10	533
ENSMUSG00000000183_Fgf6_MPA_167282.1	214
ENSMUSG00000000183_Fgf6_MPA_167283.2	312
ENSMUSG00000000183_Fgf6_MPA_167284.3	105
ENSMUSG00000000183_Fgf6_MPA_167285.4	468
ENSMUSG00000000183_Fgf6_MPA_167286.5	303
ENSMUSG00000000183_Fgf6_MPA_167287.6	303
ENSMUSG00000000183_Fgf6_MPA_167288.7	404
ENSMUSG00000000183_Fgf6_MPA_167289.8	344
ENSMUSG00000000183_Fgf6_MPA_167290.9	362
ENSMUSG00000000183_Fgf6_MPA_167291.10	665
ENSMUSG00000000552_Zfp385a_MPB_61951.1	273
ENSMUSG00000000552_Zfp385a_MPB_61952.2	269
ENSMUSG00000000552_Zfp385a_MPB_61953.3	309
ENSMUSG00000000552_Zfp385a_MPB_61954.4	220
ENSMUSG00000000552_Zfp385a_MPB_61955.5	455
ENSMUSG00000000552_Zfp385a_MPB_61956.6	192
ENSMUSG00000000552_Zfp385a_MPB_61957.7	167
ENSMUSG00000000552_Zfp385a_MPB_61958.8	458
ENSMUSG00000000552_Zfp385a_MPB_61959.9	331
ENSMUSG00000000552_Zfp385a_MPB_61960.10	155
ENSMUSG00000000605_Clcn4-2_MPB_37817.1	328
ENSMUSG00000000605_Clcn4-2_MPB_37818.2	278
ENSMUSG00000000605_Clcn4-2_MPB_37819.3	320
ENSMUSG00000000605_Clcn4-2_MPB_37820.4	287
ENSMUSG00000000605_Clcn4-2_MPB_37821.5	236
ENSMUSG00000000605_Clcn4-2_MPB_37822.6	229
ENSMUSG00000000605_Clcn4-2_MPB_37823.7	449
ENSMUSG00000000605_Clcn4-2_MPB_37824.8	315
ENSMUSG00000000605_Clcn4-2_MPB_37825.9	352
ENSMUSG00000000605_Clcn4-2_MPB_37826.10	331
ENSMUSG00000000673_Haao_SPA_12833.8	1
ENSMUSG00000000686_Abhd15_U1B_29735.4	3
ENSMUSG00000000706_Btn1a1_MPA_107845.1	410
ENSMUSG00000000706_Btn1a1_MPA_107846.2	296
ENSMUSG00000000706_Btn1a1_MPA_107847.3	573
ENSMUSG00000000706_Btn1a1_MPA_107848.4	496
ENSMUSG00000000706_Btn1a1_MPA_107849.5	474
ENSMUSG00000000706_Btn1a1_MPA_107850.6	436
ENSMUSG00000000706_Btn1a1_MPA_107851.7	98
ENSMUSG00000000706_Btn1a1_MPA_107852.8	111
ENSMUSG00000000706_Btn1a1_MPA_107853.9	567
ENSMUSG00000000706_Btn1a1_MPA_107854.10	644
ENSMUSG00000000792_Slc5a5_MPB_184645.1	384
ENSMUSG00000000792_Slc5a5_MPB_184646.2	183
ENSMUSG00000000792_Slc5a5_MPB_184647.3	392
ENSMUSG00000000792_Slc5a5_MPB_184648.4	429
ENSMUSG00000000792_Slc5a5_MPB_184649.5	324
ENSMUSG00000000792_Slc5a5_MPB_184650.6	325
ENSMUSG00000000792_Slc5a5_MPB_184651.7	253
ENSMUSG00000000792_Slc5a5_MPB_184652.8	289
ENSMUSG00000000792_Slc5a5_MPB_184653.9	234
ENSMUSG00000000792_Slc5a5_MPB_184654.10	251
ENSMUSG00000000876_Pxmp4_SPA_124052.9	2
ENSMUSG00000000915_Hip1r_MPA_187429.1	355
ENSMUSG00000000915_Hip1r_MPA_187430.2	274
ENSMUSG00000000915_Hip1r_MPA_187431.3	198
ENSMUSG00000000915_Hip1r_MPA_187432.4	436
ENSMUSG00000000915_Hip1r_MPA_187433.5	159
ENSMUSG00000000915_Hip1r_MPA_187434.6	256
ENSMUSG00000000915_Hip1r_MPA_187435.7	279
ENSMUSG00000000915_Hip1r_MPA_187436.8	386
ENSMUSG00000000915_Hip1r_MPA_187437.9	134
ENSMUSG00000000915_Hip1r_MPA_187438.10	572
ENSMUSG00000001014_Icam4_MPA_182206.1	321
ENSMUSG00000001014_Icam4_MPA_182207.2	351
ENSMUSG00000001014_Icam4_MPA_182208.3	244
ENSMUSG00000001014_Icam4_MPA_182209.4	214
ENSMUSG00000001014_Icam4_MPA_182210.5	278
ENSMUSG00000001014_Icam4_MPA_182211.6	248
ENSMUSG00000001014_Icam4_MPA_182212.7	348
ENSMUSG00000001014_Icam4_MPA_182213.8	755
ENSMUSG00000001014_Icam4_MPA_182214.9	317
ENSMUSG00000001014_Icam4_MPA_182215.10	176
ENSMUSG00000001023_S100a5_SPA_29104.1	5
ENSMUSG00000001029_Icam2_MPB_80522.1	145
ENSMUSG00000001029_Icam2_MPB_80523.2	245
ENSMUSG00000001029_Icam2_MPB_80524.3	292
ENSMUSG00000001029_Icam2_MPB_80525.4	280
ENSMUSG00000001029_Icam2_MPB_80526.5	281
ENSMUSG00000001029_Icam2_MPB_80527.6	484
ENSMUSG00000001029_Icam2_MPB_80528.7	454
ENSMUSG00000001029_Icam2_MPB_80529.8	215
ENSMUSG00000001029_Icam2_MPB_80530.9	356
ENSMUSG00000001029_Icam2_MPB_80531.10	444
ENSMUSG00000001082_Mfsd10_MPB_29712.1	562
ENSMUSG00000001082_Mfsd10_MPB_29713.2	828
ENSMUSG00000001082_Mfsd10_MPB_29714.3	183
ENSMUSG00000001082_Mfsd10_MPB_29715.4	370
ENSMUSG00000001082_Mfsd10_MPB_29716.5	230
ENSMUSG00000001082_Mfsd10_MPB_29717.6	152
ENSMUSG00000001082_Mfsd10_MPB_29718.7	321
ENSMUSG00000001082_Mfsd10_MPB_29719.8	136
ENSMUSG00000001082_Mfsd10_MPB_29720.9	381
ENSMUSG00000001082_Mfsd10_MPB_29721.10	258
ENSMUSG00000001098_Kctd10_SPB_113898.6	6
ENSMUSG00000001138_Cnnm3_MPB_67724.1	720
ENSMUSG00000001138_Cnnm3_MPB_67725.2	361
ENSMUSG00000001138_Cnnm3_MPB_67726.3	478
ENSMUSG00000001138_Cnnm3_MPB_67727.4	309
ENSMUSG00000001138_Cnnm3_MPB_67728.5	547
ENSMUSG00000001138_Cnnm3_MPB_67729.6	343
ENSMUSG00000001138_Cnnm3_MPB_67730.7	415
ENSMUSG00000001138_Cnnm3_MPB_67731.8	277
ENSMUSG00000001138_Cnnm3_MPB_67732.9	285
ENSMUSG00000001138_Cnnm3_MPB_67733.10	244
ENSMUSG00000001248_Gramd1a_MPB_32024.1	261
ENSMUSG00000001248_Gramd1a_MPB_32025.2	499
ENSMUSG00000001248_Gramd1a_MPB_32026.3	418
ENSMUSG00000001248_Gramd1a_MPB_32027.4	97
ENSMUSG00000001248_Gramd1a_MPB_32028.5	305
ENSMUSG00000001248_Gramd1a_MPB_32029.6	356
ENSMUSG00000001248_Gramd1a_MPB_32030.7	480
ENSMUSG00000001248_Gramd1a_MPB_32031.8	346
ENSMUSG00000001248_Gramd1a_MPB_32032.9	399
ENSMUSG00000001248_Gramd1a_MPB_32033.10	349
ENSMUSG00000001334_Fndc5_MPB_45715.1	419
ENSMUSG00000001334_Fndc5_MPB_45716.2	388
ENSMUSG00000001334_Fndc5_MPB_45717.3	282
ENSMUSG00000001334_Fndc5_MPB_45718.4	251
ENSMUSG00000001334_Fndc5_MPB_45719.5	336
ENSMUSG00000001334_Fndc5_MPB_45720.6	450
ENSMUSG00000001334_Fndc5_MPB_45721.7	307
ENSMUSG00000001334_Fndc5_MPB_45722.8	363
ENSMUSG00000001334_Fndc5_MPB_45723.9	372
ENSMUSG00000001334_Fndc5_MPB_45724.10	397
ENSMUSG00000001379_Apbb3_SPA_163808.8	3
ENSMUSG00000001441_Npepps_SPA_184423.9	16
ENSMUSG00000001576_Ergic1_SPA_206886.5	14
ENSMUSG00000001627_Ifrd1_MPB_103131.1	298
ENSMUSG00000001627_Ifrd1_MPB_103132.2	339
ENSMUSG00000001627_Ifrd1_MPB_103133.3	456
ENSMUSG00000001627_Ifrd1_MPB_103134.4	545
ENSMUSG00000001627_Ifrd1_MPB_103135.5	277
ENSMUSG00000001627_Ifrd1_MPB_103136.6	765
ENSMUSG00000001627_Ifrd1_MPB_103137.7	199
ENSMUSG00000001627_Ifrd1_MPB_103138.8	372
ENSMUSG00000001627_Ifrd1_MPB_103139.9	105
ENSMUSG00000001627_Ifrd1_MPB_103140.10	558
ENSMUSG00000001687_Ubl3_SPA_170023.6	6
ENSMUSG00000001739_Cldn15_MPB_171066.1	241
ENSMUSG00000001739_Cldn15_MPB_171067.2	146
ENSMUSG00000001739_Cldn15_MPB_171068.3	340
ENSMUSG00000001739_Cldn15_MPB_171069.4	238
ENSMUSG00000001739_Cldn15_MPB_171070.5	185
ENSMUSG00000001739_Cldn15_MPB_171071.6	416
ENSMUSG00000001739_Cldn15_MPB_171072.7	398
ENSMUSG00000001739_Cldn15_MPB_171073.8	199
ENSMUSG00000001739_Cldn15_MPB_171074.9	293
ENSMUSG00000001739_Cldn15_MPB_171075.10	264
ENSMUSG00000001786_Fbxo7_SPA_99651.9	14
ENSMUSG00000001802_Lrp3_SPA_209098.7	10
ENSMUSG00000001815_Evx2_GEA_65005.9	1
ENSMUSG00000001829_Clpb_SPA_39899.5	9
ENSMUSG00000001946_Esam_MPB_21273.2	421
ENSMUSG00000001946_Esam_MPB_21274.3	471
ENSMUSG00000001946_Esam_MPB_21275.4	356
ENSMUSG00000001946_Esam_MPB_21276.5	275
ENSMUSG00000001946_Esam_MPB_21277.6	397
ENSMUSG00000001946_Esam_MPB_21278.7	325
ENSMUSG00000001946_Esam_MPB_21279.8	253
ENSMUSG00000001946_Esam_MPB_21280.9	541
ENSMUSG00000001946_Esam_MPB_21281.10	162
ENSMUSG00000001964_Emd_MPB_226678.1	520
ENSMUSG00000001964_Emd_MPB_226679.2	376
ENSMUSG00000001964_Emd_MPB_226680.3	224
ENSMUSG00000001964_Emd_MPB_226681.4	325
ENSMUSG00000001964_Emd_MPB_226682.5	164
ENSMUSG00000001964_Emd_MPB_226683.6	369
ENSMUSG00000001964_Emd_MPB_226684.7	309
ENSMUSG00000001964_Emd_MPB_226685.8	89
ENSMUSG00000001964_Emd_MPB_226686.9	370
ENSMUSG00000001964_Emd_MPB_226687.10	226
ENSMUSG00000002015_Bcap31_SPA_113632.1	5
ENSMUSG00000002032_Tmem25_MPB_54910.1	196
ENSMUSG00000002032_Tmem25_MPB_54911.2	344
ENSMUSG00000002032_Tmem25_MPB_54912.3	698
ENSMUSG00000002032_Tmem25_MPB_54913.4	337
ENSMUSG00000002032_Tmem25_MPB_54914.5	302
ENSMUSG00000002032_Tmem25_MPB_54915.6	365
ENSMUSG00000002032_Tmem25_MPB_54916.7	292
ENSMUSG00000002032_Tmem25_MPB_54917.8	430
ENSMUSG00000002032_Tmem25_MPB_54918.9	141
ENSMUSG00000002032_Tmem25_MPB_54919.10	253
ENSMUSG00000002105_Slc39a13_SPA_40215.1	2
ENSMUSG00000002265_Peg3_ACOCA_227049.2	2
ENSMUSG00000002320_Tm9sf1_SPA_68590.2	6
ENSMUSG00000002332_Dhrs1_SPA_153504.3	7
ENSMUSG00000002496_Tsc2_ACOCA_85556.7	15
ENSMUSG00000002496_Tsc2_ACOCA_85558.9	12
ENSMUSG00000002608_Ccdc97_U1B_37741.5	2
ENSMUSG00000002635_Pdcd2l_U1B_12816.1	3
ENSMUSG00000002897_Il17ra_MPA_48993.1	577
ENSMUSG00000002897_Il17ra_MPA_48994.2	502
ENSMUSG00000002897_Il17ra_MPA_48995.3	295
ENSMUSG00000002897_Il17ra_MPA_48996.4	257
ENSMUSG00000002897_Il17ra_MPA_48997.5	675
ENSMUSG00000002897_Il17ra_MPA_48998.6	210
ENSMUSG00000002897_Il17ra_MPA_48999.7	43
ENSMUSG00000002897_Il17ra_MPA_49000.8	74
ENSMUSG00000002897_Il17ra_MPA_49001.9	386
ENSMUSG00000002897_Il17ra_MPA_49002.10	132
ENSMUSG00000002980_Bcam_MPA_203989.1	337
ENSMUSG00000002980_Bcam_MPA_203990.2	283
ENSMUSG00000002980_Bcam_MPA_203991.3	711
ENSMUSG00000002980_Bcam_MPA_203992.4	107
ENSMUSG00000002980_Bcam_MPA_203993.5	377
ENSMUSG00000002980_Bcam_MPA_203994.6	290
ENSMUSG00000002980_Bcam_MPA_203995.7	146
ENSMUSG00000002980_Bcam_MPA_203996.8	312
ENSMUSG00000002980_Bcam_MPA_203997.9	144
ENSMUSG00000002980_Bcam_MPA_203998.10	293
ENSMUSG00000003341_Atp8b3_MPA_166553.1	365
ENSMUSG00000003341_Atp8b3_MPA_166554.2	295
ENSMUSG00000003341_Atp8b3_MPA_166555.3	322
ENSMUSG00000003341_Atp8b3_MPA_166556.4	244
ENSMUSG00000003341_Atp8b3_MPA_166557.5	728
ENSMUSG00000003341_Atp8b3_MPA_166558.6	340
ENSMUSG00000003341_Atp8b3_MPA_166559.7	563
ENSMUSG00000003341_Atp8b3_MPA_166560.8	682
ENSMUSG00000003341_Atp8b3_MPA_166561.9	19
ENSMUSG00000003341_Atp8b3_MPA_166562.10	491
ENSMUSG00000003344_Btbd2_SPA_88029.5	21
ENSMUSG00000003573_Homer3_GEB_53274.5	1
ENSMUSG00000003665_Has1_MPA_88345.1	320
ENSMUSG00000003665_Has1_MPA_88346.2	874
ENSMUSG00000003665_Has1_MPA_88347.3	401
ENSMUSG00000003665_Has1_MPA_88348.4	156
ENSMUSG00000003665_Has1_MPA_88349.5	311
ENSMUSG00000003665_Has1_MPA_88350.6	302
ENSMUSG00000003665_Has1_MPA_88351.7	328
ENSMUSG00000003665_Has1_MPA_88352.8	465
ENSMUSG00000003665_Has1_MPA_88353.9	151
ENSMUSG00000003665_Has1_MPA_88354.10	207
ENSMUSG00000004105_Angptl2_GEB_33271.10	24
ENSMUSG00000004187_Kifc2_TMMA_225417.8	8
ENSMUSG00000004207_Psap_DTKPB_43226.4	6
ENSMUSG00000004266_Ptpn6_DTKPA_102511.2	1
ENSMUSG00000004451_Ralb_SPA_144842.6	28
ENSMUSG00000004558_Ndrg2_MPB_155321.1	466
ENSMUSG00000004558_Ndrg2_MPB_155322.2	364
ENSMUSG00000004558_Ndrg2_MPB_155323.3	706
ENSMUSG00000004558_Ndrg2_MPB_155324.4	96
ENSMUSG00000004558_Ndrg2_MPB_155325.5	169
ENSMUSG00000004558_Ndrg2_MPB_155326.6	405
ENSMUSG00000004558_Ndrg2_MPB_155327.7	394
ENSMUSG00000004558_Ndrg2_MPB_155328.8	468
ENSMUSG00000004558_Ndrg2_MPB_155329.9	364
ENSMUSG00000004558_Ndrg2_MPB_155330.10	311
ENSMUSG00000004612_Nkg7_MPB_166503.1	352
ENSMUSG00000004612_Nkg7_MPB_166504.2	71
ENSMUSG00000004612_Nkg7_MPB_166505.3	180
ENSMUSG00000004612_Nkg7_MPB_166506.4	274
ENSMUSG00000004612_Nkg7_MPB_166507.5	373
ENSMUSG00000004612_Nkg7_MPB_166508.6	466
ENSMUSG00000004612_Nkg7_MPB_166509.7	112
ENSMUSG00000004612_Nkg7_MPB_166510.8	231
ENSMUSG00000004612_Nkg7_MPB_166511.9	391
ENSMUSG00000004612_Nkg7_MPB_166512.10	732
ENSMUSG00000004642_Slbp_SPA_132816.6	56
ENSMUSG00000004798_Ulk2_MPB_169648.1	406
ENSMUSG00000004798_Ulk2_MPB_169649.2	391
ENSMUSG00000004798_Ulk2_MPB_169650.3	431
ENSMUSG00000004798_Ulk2_MPB_169651.4	419
ENSMUSG00000004798_Ulk2_MPB_169652.5	247
ENSMUSG00000004798_Ulk2_MPB_169653.6	131
ENSMUSG00000004798_Ulk2_MPB_169654.7	382
ENSMUSG00000004798_Ulk2_MPB_169655.8	371
ENSMUSG00000004798_Ulk2_MPB_169656.9	557
ENSMUSG00000004798_Ulk2_MPB_169657.10	523
ENSMUSG00000004931_Apba3_SPA_201185.6	13
ENSMUSG00000004934_Pias4_SPA_201167.8	3
ENSMUSG00000004945_Tmem242_MPA_57447.1	230
ENSMUSG00000004945_Tmem242_MPA_57448.2	195
ENSMUSG00000004945_Tmem242_MPA_57449.3	179
ENSMUSG00000004945_Tmem242_MPA_57450.4	441
ENSMUSG00000004945_Tmem242_MPA_57452.6	159
ENSMUSG00000004945_Tmem242_MPA_57453.7	252
ENSMUSG00000004945_Tmem242_MPA_57454.8	382
ENSMUSG00000004945_Tmem242_MPA_57455.9	190
ENSMUSG00000004945_Tmem242_MPA_57456.10	101
ENSMUSG00000004948_Zp3_MPB_57397.1	386
ENSMUSG00000004948_Zp3_MPB_57398.2	301
ENSMUSG00000004948_Zp3_MPB_57399.3	563
ENSMUSG00000004948_Zp3_MPB_57400.4	189
ENSMUSG00000004948_Zp3_MPB_57401.5	180
ENSMUSG00000004948_Zp3_MPB_57402.6	238
ENSMUSG00000004948_Zp3_MPB_57403.7	385
ENSMUSG00000004948_Zp3_MPB_57404.8	256
ENSMUSG00000004948_Zp3_MPB_57405.9	399
ENSMUSG00000004948_Zp3_MPB_57406.10	330
ENSMUSG00000005102_Eif2ak4_DTKPA_10010.5	5
ENSMUSG00000005312_Ubqln1_SPA_44893.8	13
ENSMUSG00000005465_Il27ra_MPB_8936.1	439
ENSMUSG00000005465_Il27ra_MPB_8937.2	197
ENSMUSG00000005465_Il27ra_MPB_8938.3	555
ENSMUSG00000005465_Il27ra_MPB_8939.4	80
ENSMUSG00000005465_Il27ra_MPB_8940.5	204
ENSMUSG00000005465_Il27ra_MPB_8941.6	393
ENSMUSG00000005465_Il27ra_MPB_8942.7	281
ENSMUSG00000005465_Il27ra_MPB_8943.8	382
ENSMUSG00000005465_Il27ra_MPB_8944.9	165
ENSMUSG00000005465_Il27ra_MPB_8945.10	320
ENSMUSG00000005493_Msh4_SPA_136001.4	1
ENSMUSG00000005649_Cabp5_MPB_37357.1	611
ENSMUSG00000005649_Cabp5_MPB_37358.2	344
ENSMUSG00000005649_Cabp5_MPB_37359.3	350
ENSMUSG00000005649_Cabp5_MPB_37360.4	456
ENSMUSG00000005649_Cabp5_MPB_37361.5	205
ENSMUSG00000005649_Cabp5_MPB_37362.6	136
ENSMUSG00000005649_Cabp5_MPB_37363.7	378
ENSMUSG00000005649_Cabp5_MPB_37364.8	445
ENSMUSG00000005649_Cabp5_MPB_37365.9	553
ENSMUSG00000005649_Cabp5_MPB_37366.10	289
ENSMUSG00000005802_Slc30a4_SPA_53388.9	14
ENSMUSG00000005947_Itgae_MPB_101600.1	308
ENSMUSG00000005947_Itgae_MPB_101601.2	312
ENSMUSG00000005947_Itgae_MPB_101602.3	283
ENSMUSG00000005947_Itgae_MPB_101603.4	432
ENSMUSG00000005947_Itgae_MPB_101604.5	142
ENSMUSG00000005947_Itgae_MPB_101605.6	491
ENSMUSG00000005947_Itgae_MPB_101606.7	341
ENSMUSG00000005947_Itgae_MPB_101607.8	290
ENSMUSG00000005947_Itgae_MPB_101608.9	308
ENSMUSG00000005947_Itgae_MPB_101609.10	142
ENSMUSG00000005950_P2rx5_MPB_102600.1	553
ENSMUSG00000005950_P2rx5_MPB_102601.2	325
ENSMUSG00000005950_P2rx5_MPB_102602.3	228
ENSMUSG00000005950_P2rx5_MPB_102603.4	258
ENSMUSG00000005950_P2rx5_MPB_102604.5	503
ENSMUSG00000005950_P2rx5_MPB_102605.6	456
ENSMUSG00000005950_P2rx5_MPB_102606.7	359
[truncated: 9,737 more rows]
