# Supplementary material for: Genome-scale CRISPR screening reveals that C3aR signaling is critical for rapid capture of fungi by macrophages
Source: PLoS Pathog. 2022 Sep 29;18(9):e1010237. doi: 10.1371/journal.ppat.1010237 (PMC9578593; doi:10.1371/journal.ppat.1010237)
Supplement: S1 Data — A ZIP archive of tables in CSV format giving counts for each sgRNA. File names indicate sub-library and experimental sample. (ZIP) [file ppat.1010237.s023.zip › DIR_MAIN/20181123_DTKPB_T0_counts.csv]

0None_none_ACOCA_227963.4511	1
0None_none_ACOCA_227963.4531	39
0None_none_ACOCA_227963.4549	10
0None_none_ACOCA_227963.4596	10
0None_none_ACOCA_227963.4609	39
0None_none_ACOCA_227963.4725	1
0None_none_ACOCA_227963.4758	60
0None_none_ACOCA_227963.4766	38
0None_none_ACOCA_227963.4769	27
0None_none_ACOCB_227963.4980	2
0None_none_ACOCB_227963.5002	16
0None_none_ACOCB_227963.5084	63
0None_none_ACOCB_227963.5165	52
0None_none_ACOCB_227963.5191	1
0None_none_DTKPA_227963.6783	3
0None_none_DTKPA_227963.6823	4
0None_none_DTKPA_227963.6831	4
0None_none_DTKPA_227963.6834	8
0None_none_DTKPA_227963.6839	16
0None_none_DTKPA_227963.6844	2
0None_none_DTKPA_227963.6856	33
0None_none_DTKPA_227963.6865	28
0None_none_DTKPA_227963.6868	3
0None_none_DTKPA_227963.6873	9
0None_none_DTKPA_227963.6878	2
0None_none_DTKPA_227963.6882	30
0None_none_DTKPA_227963.6889	49
0None_none_DTKPA_227963.6907	48
0None_none_DTKPA_227963.6908	35
0None_none_DTKPA_227963.6912	1
0None_none_DTKPA_227963.6913	1
0None_none_DTKPA_227963.6919	30
0None_none_DTKPA_227963.6924	48
0None_none_DTKPA_227963.6925	4
0None_none_DTKPA_227963.6935	30
0None_none_DTKPA_227963.6936	9
0None_none_DTKPA_227963.6946	12
0None_none_DTKPA_227963.6955	8
0None_none_DTKPA_227963.6957	3
0None_none_DTKPA_227963.6980	22
0None_none_DTKPA_227963.6981	20
0None_none_DTKPA_227963.6985	9
0None_none_DTKPA_227963.6999	2
0None_none_DTKPA_227963.7000	19
0None_none_DTKPA_227963.7001	8
0None_none_DTKPA_227963.7004	38
0None_none_DTKPA_227963.7008	25
0None_none_DTKPA_227963.7027	7
0None_none_DTKPA_227963.7042	21
0None_none_DTKPA_227963.7048	13
0None_none_DTKPA_227963.7065	24
0None_none_DTKPA_227963.7066	16
0None_none_DTKPA_227963.7075	15
0None_none_DTKPA_227963.7076	14
0None_none_DTKPA_227963.7080	59
0None_none_DTKPA_227963.7094	25
0None_none_DTKPA_227963.7104	28
0None_none_DTKPA_227963.7107	1
0None_none_DTKPB_227963.7126	683
0None_none_DTKPB_227963.7127	413
0None_none_DTKPB_227963.7128	559
0None_none_DTKPB_227963.7129	834
0None_none_DTKPB_227963.7130	610
0None_none_DTKPB_227963.7131	345
0None_none_DTKPB_227963.7132	647
0None_none_DTKPB_227963.7133	288
0None_none_DTKPB_227963.7134	230
0None_none_DTKPB_227963.7135	681
0None_none_DTKPB_227963.7136	735
0None_none_DTKPB_227963.7137	672
0None_none_DTKPB_227963.7138	277
0None_none_DTKPB_227963.7139	480
0None_none_DTKPB_227963.7140	949
0None_none_DTKPB_227963.7141	529
0None_none_DTKPB_227963.7142	297
0None_none_DTKPB_227963.7143	394
0None_none_DTKPB_227963.7144	290
0None_none_DTKPB_227963.7145	602
0None_none_DTKPB_227963.7146	530
0None_none_DTKPB_227963.7147	702
0None_none_DTKPB_227963.7148	189
0None_none_DTKPB_227963.7149	567
0None_none_DTKPB_227963.7150	403
0None_none_DTKPB_227963.7151	402
0None_none_DTKPB_227963.7152	257
0None_none_DTKPB_227963.7153	870
0None_none_DTKPB_227963.7154	462
0None_none_DTKPB_227963.7155	353
0None_none_DTKPB_227963.7156	652
0None_none_DTKPB_227963.7157	470
0None_none_DTKPB_227963.7158	453
0None_none_DTKPB_227963.7159	821
0None_none_DTKPB_227963.7160	834
0None_none_DTKPB_227963.7161	259
0None_none_DTKPB_227963.7162	267
0None_none_DTKPB_227963.7163	513
0None_none_DTKPB_227963.7164	477
0None_none_DTKPB_227963.7165	512
0None_none_DTKPB_227963.7166	368
0None_none_DTKPB_227963.7167	518
0None_none_DTKPB_227963.7168	993
0None_none_DTKPB_227963.7169	624
0None_none_DTKPB_227963.7170	355
0None_none_DTKPB_227963.7171	461
0None_none_DTKPB_227963.7172	431
0None_none_DTKPB_227963.7173	345
0None_none_DTKPB_227963.7174	421
0None_none_DTKPB_227963.7175	554
0None_none_DTKPB_227963.7176	381
0None_none_DTKPB_227963.7177	336
0None_none_DTKPB_227963.7178	409
0None_none_DTKPB_227963.7179	304
0None_none_DTKPB_227963.7180	390
0None_none_DTKPB_227963.7181	443
0None_none_DTKPB_227963.7182	352
0None_none_DTKPB_227963.7183	835
0None_none_DTKPB_227963.7184	484
0None_none_DTKPB_227963.7185	271
0None_none_DTKPB_227963.7186	822
0None_none_DTKPB_227963.7187	502
0None_none_DTKPB_227963.7188	532
0None_none_DTKPB_227963.7189	537
0None_none_DTKPB_227963.7190	714
0None_none_DTKPB_227963.7191	858
0None_none_DTKPB_227963.7192	426
0None_none_DTKPB_227963.7193	301
0None_none_DTKPB_227963.7194	441
0None_none_DTKPB_227963.7195	140
0None_none_DTKPB_227963.7196	437
0None_none_DTKPB_227963.7197	316
0None_none_DTKPB_227963.7198	889
0None_none_DTKPB_227963.7199	249
0None_none_DTKPB_227963.7200	1371
0None_none_DTKPB_227963.7202	256
0None_none_DTKPB_227963.7203	321
0None_none_DTKPB_227963.7204	527
0None_none_DTKPB_227963.7205	590
0None_none_DTKPB_227963.7206	560
0None_none_DTKPB_227963.7207	189
0None_none_DTKPB_227963.7208	440
0None_none_DTKPB_227963.7209	164
0None_none_DTKPB_227963.7210	661
0None_none_DTKPB_227963.7211	619
0None_none_DTKPB_227963.7212	299
0None_none_DTKPB_227963.7213	658
0None_none_DTKPB_227963.7214	446
0None_none_DTKPB_227963.7215	1050
0None_none_DTKPB_227963.7216	460
0None_none_DTKPB_227963.7217	297
0None_none_DTKPB_227963.7218	484
0None_none_DTKPB_227963.7219	504
0None_none_DTKPB_227963.7220	49
0None_none_DTKPB_227963.7221	520
0None_none_DTKPB_227963.7222	388
0None_none_DTKPB_227963.7223	691
0None_none_DTKPB_227963.7224	308
0None_none_DTKPB_227963.7225	546
0None_none_DTKPB_227963.7226	532
0None_none_DTKPB_227963.7227	689
0None_none_DTKPB_227963.7228	204
0None_none_DTKPB_227963.7229	433
0None_none_DTKPB_227963.7230	607
0None_none_DTKPB_227963.7231	884
0None_none_DTKPB_227963.7232	224
0None_none_DTKPB_227963.7233	308
0None_none_DTKPB_227963.7234	437
0None_none_DTKPB_227963.7235	827
0None_none_DTKPB_227963.7236	524
0None_none_DTKPB_227963.7237	436
0None_none_DTKPB_227963.7238	326
0None_none_DTKPB_227963.7239	455
0None_none_DTKPB_227963.7240	239
0None_none_DTKPB_227963.7241	807
0None_none_DTKPB_227963.7242	767
0None_none_DTKPB_227963.7243	447
0None_none_DTKPB_227963.7244	847
0None_none_DTKPB_227963.7245	671
0None_none_DTKPB_227963.7246	436
0None_none_DTKPB_227963.7247	315
0None_none_DTKPB_227963.7248	571
0None_none_DTKPB_227963.7249	327
0None_none_DTKPB_227963.7250	924
0None_none_DTKPB_227963.7251	476
0None_none_DTKPB_227963.7252	1190
0None_none_DTKPB_227963.7253	801
0None_none_DTKPB_227963.7254	573
0None_none_DTKPB_227963.7255	281
0None_none_DTKPB_227963.7256	741
0None_none_DTKPB_227963.7257	423
0None_none_DTKPB_227963.7258	634
0None_none_DTKPB_227963.7259	426
0None_none_DTKPB_227963.7260	309
0None_none_DTKPB_227963.7261	303
0None_none_DTKPB_227963.7262	192
0None_none_DTKPB_227963.7263	506
0None_none_DTKPB_227963.7264	164
0None_none_DTKPB_227963.7265	350
0None_none_DTKPB_227963.7266	214
0None_none_DTKPB_227963.7267	782
0None_none_DTKPB_227963.7268	461
0None_none_DTKPB_227963.7269	642
0None_none_DTKPB_227963.7270	666
0None_none_DTKPB_227963.7271	305
0None_none_DTKPB_227963.7272	572
0None_none_DTKPB_227963.7273	477
0None_none_DTKPB_227963.7274	699
0None_none_DTKPB_227963.7275	1029
0None_none_DTKPB_227963.7276	472
0None_none_DTKPB_227963.7277	489
0None_none_DTKPB_227963.7278	798
0None_none_DTKPB_227963.7279	596
0None_none_DTKPB_227963.7280	1055
0None_none_DTKPB_227963.7281	324
0None_none_DTKPB_227963.7282	522
0None_none_DTKPB_227963.7283	1516
0None_none_DTKPB_227963.7284	593
0None_none_DTKPB_227963.7285	417
0None_none_DTKPB_227963.7286	1110
0None_none_DTKPB_227963.7287	781
0None_none_DTKPB_227963.7288	926
0None_none_DTKPB_227963.7289	555
0None_none_DTKPB_227963.7290	713
0None_none_DTKPB_227963.7291	232
0None_none_DTKPB_227963.7292	526
0None_none_DTKPB_227963.7293	458
0None_none_DTKPB_227963.7294	746
0None_none_DTKPB_227963.7295	463
0None_none_DTKPB_227963.7296	556
0None_none_DTKPB_227963.7297	456
0None_none_DTKPB_227963.7298	492
0None_none_DTKPB_227963.7299	340
0None_none_DTKPB_227963.7300	596
0None_none_DTKPB_227963.7301	686
0None_none_DTKPB_227963.7302	645
0None_none_DTKPB_227963.7303	552
0None_none_DTKPB_227963.7304	597
0None_none_DTKPB_227963.7305	470
0None_none_DTKPB_227963.7306	725
0None_none_DTKPB_227963.7307	349
0None_none_DTKPB_227963.7308	339
0None_none_DTKPB_227963.7309	158
0None_none_DTKPB_227963.7310	372
0None_none_DTKPB_227963.7311	730
0None_none_DTKPB_227963.7312	450
0None_none_DTKPB_227963.7313	665
0None_none_DTKPB_227963.7314	484
0None_none_DTKPB_227963.7315	203
0None_none_DTKPB_227963.7316	553
0None_none_DTKPB_227963.7317	389
0None_none_DTKPB_227963.7318	439
0None_none_DTKPB_227963.7319	109
0None_none_DTKPB_227963.7320	583
0None_none_DTKPB_227963.7321	496
0None_none_DTKPB_227963.7322	307
0None_none_DTKPB_227963.7323	561
0None_none_DTKPB_227963.7324	283
0None_none_DTKPB_227963.7325	532
0None_none_DTKPB_227963.7326	199
0None_none_DTKPB_227963.7327	279
0None_none_DTKPB_227963.7328	482
0None_none_DTKPB_227963.7329	477
0None_none_DTKPB_227963.7330	409
0None_none_DTKPB_227963.7331	371
0None_none_DTKPB_227963.7332	545
0None_none_DTKPB_227963.7333	281
0None_none_DTKPB_227963.7334	593
0None_none_DTKPB_227963.7335	898
0None_none_DTKPB_227963.7336	541
0None_none_DTKPB_227963.7337	582
0None_none_DTKPB_227963.7338	503
0None_none_DTKPB_227963.7339	258
0None_none_DTKPB_227963.7340	838
0None_none_DTKPB_227963.7341	480
0None_none_DTKPB_227963.7342	26
0None_none_DTKPB_227963.7343	564
0None_none_DTKPB_227963.7344	492
0None_none_DTKPB_227963.7345	359
0None_none_DTKPB_227963.7346	57
0None_none_DTKPB_227963.7347	482
0None_none_DTKPB_227963.7348	522
0None_none_DTKPB_227963.7349	1054
0None_none_DTKPB_227963.7350	563
0None_none_DTKPB_227963.7351	272
0None_none_DTKPB_227963.7352	583
0None_none_DTKPB_227963.7353	362
0None_none_DTKPB_227963.7354	382
0None_none_DTKPB_227963.7355	659
0None_none_DTKPB_227963.7356	570
0None_none_DTKPB_227963.7357	397
0None_none_DTKPB_227963.7358	513
0None_none_DTKPB_227963.7359	721
0None_none_DTKPB_227963.7360	442
0None_none_DTKPB_227963.7361	193
0None_none_DTKPB_227963.7362	517
0None_none_DTKPB_227963.7363	902
0None_none_DTKPB_227963.7364	329
0None_none_DTKPB_227963.7365	256
0None_none_DTKPB_227963.7366	341
0None_none_DTKPB_227963.7367	106
0None_none_DTKPB_227963.7368	569
0None_none_DTKPB_227963.7369	427
0None_none_DTKPB_227963.7370	216
0None_none_DTKPB_227963.7371	541
0None_none_DTKPB_227963.7372	233
0None_none_DTKPB_227963.7373	754
0None_none_DTKPB_227963.7374	612
0None_none_DTKPB_227963.7375	628
0None_none_DTKPB_227963.7376	718
0None_none_DTKPB_227963.7377	273
0None_none_DTKPB_227963.7378	645
0None_none_DTKPB_227963.7379	760
0None_none_DTKPB_227963.7380	513
0None_none_DTKPB_227963.7381	531
0None_none_DTKPB_227963.7382	931
0None_none_DTKPB_227963.7383	359
0None_none_DTKPB_227963.7384	544
0None_none_DTKPB_227963.7385	767
0None_none_DTKPB_227963.7386	673
0None_none_DTKPB_227963.7387	786
0None_none_DTKPB_227963.7388	152
0None_none_DTKPB_227963.7389	768
0None_none_DTKPB_227963.7390	564
0None_none_DTKPB_227963.7391	506
0None_none_DTKPB_227963.7392	746
0None_none_DTKPB_227963.7393	430
0None_none_DTKPB_227963.7394	335
0None_none_DTKPB_227963.7395	840
0None_none_DTKPB_227963.7396	516
0None_none_DTKPB_227963.7397	479
0None_none_DTKPB_227963.7398	303
0None_none_DTKPB_227963.7399	568
0None_none_DTKPB_227963.7400	334
0None_none_DTKPB_227963.7401	194
0None_none_DTKPB_227963.7402	454
0None_none_DTKPB_227963.7403	563
0None_none_DTKPB_227963.7404	322
0None_none_DTKPB_227963.7405	408
0None_none_DTKPB_227963.7406	601
0None_none_DTKPB_227963.7407	507
0None_none_DTKPB_227963.7408	419
0None_none_DTKPB_227963.7409	707
0None_none_DTKPB_227963.7410	168
0None_none_DTKPB_227963.7411	303
0None_none_DTKPB_227963.7412	92
0None_none_DTKPB_227963.7413	310
0None_none_DTKPB_227963.7414	168
0None_none_DTKPB_227963.7415	285
0None_none_DTKPB_227963.7416	722
0None_none_DTKPB_227963.7417	563
0None_none_DTKPB_227963.7418	757
0None_none_DTKPB_227963.7419	565
0None_none_DTKPB_227963.7420	402
0None_none_DTKPB_227963.7421	448
0None_none_DTKPB_227963.7422	311
0None_none_DTKPB_227963.7423	629
0None_none_DTKPB_227963.7424	295
0None_none_DTKPB_227963.7425	239
0None_none_DTKPB_227963.7426	445
0None_none_DTKPB_227963.7427	638
0None_none_DTKPB_227963.7428	562
0None_none_DTKPB_227963.7429	289
0None_none_DTKPB_227963.7430	141
0None_none_DTKPB_227963.7431	159
0None_none_DTKPB_227963.7432	370
0None_none_DTKPB_227963.7433	366
0None_none_DTKPB_227963.7434	312
0None_none_DTKPB_227963.7435	338
0None_none_DTKPB_227963.7436	379
0None_none_DTKPB_227963.7437	635
0None_none_DTKPB_227963.7438	486
0None_none_DTKPB_227963.7439	375
0None_none_DTKPB_227963.7440	163
0None_none_DTKPB_227963.7441	66
0None_none_DTKPB_227963.7442	546
0None_none_DTKPB_227963.7443	492
0None_none_DTKPB_227963.7444	202
0None_none_DTKPB_227963.7445	872
0None_none_DTKPB_227963.7446	625
0None_none_DTKPB_227963.7447	221
0None_none_DTKPB_227963.7448	415
0None_none_DTKPB_227963.7449	456
0None_none_DTKPB_227963.7450	431
0None_none_DTKPB_227963.7451	502
0None_none_DTKPB_227963.7452	282
0None_none_DTKPB_227963.7453	352
0None_none_DTKPB_227963.7454	188
0None_none_DTKPB_227963.7455	742
0None_none_DTKPB_227963.7456	672
0None_none_DTKPB_227963.7457	227
0None_none_DTKPB_227963.7458	398
0None_none_DTKPB_227963.7459	505
0None_none_DTKPB_227963.7460	471
0None_none_DTKPB_227963.7461	287
0None_none_DTKPB_227963.7462	952
0None_none_DTKPB_227963.7463	278
0None_none_DTKPB_227963.7464	603
0None_none_DTKPB_227963.7465	366
0None_none_DTKPB_227963.7466	363
0None_none_DTKPB_227963.7467	350
0None_none_DTKPB_227963.7468	690
0None_none_DTKPB_227963.7469	504
0None_none_DTKPB_227963.7470	307
0None_none_DTKPB_227963.7471	580
0None_none_DTKPB_227963.7472	699
0None_none_DTKPB_227963.7473	419
0None_none_DTKPB_227963.7474	652
0None_none_DTKPB_227963.7475	540
0None_none_DTKPB_227963.7476	296
0None_none_DTKPB_227963.7477	607
0None_none_DTKPB_227963.7478	614
0None_none_DTKPB_227963.7479	310
0None_none_DTKPB_227963.7480	457
0None_none_DTKPB_227963.7481	445
0None_none_DTKPB_227963.7482	709
0None_none_DTKPB_227963.7483	478
0None_none_DTKPB_227963.7484	646
0None_none_DTKPB_227963.7485	71
0None_none_DTKPB_227963.7486	503
0None_none_DTKPB_227963.7487	839
0None_none_DTKPB_227963.7488	266
0None_none_DTKPB_227963.7489	440
0None_none_DTKPB_227963.7490	450
0None_none_DTKPB_227963.7491	113
0None_none_DTKPB_227963.7492	298
0None_none_DTKPB_227963.7493	493
0None_none_DTKPB_227963.7494	481
0None_none_DTKPB_227963.7495	276
0None_none_DTKPB_227963.7496	281
0None_none_DTKPB_227963.7497	350
0None_none_DTKPB_227963.7498	588
0None_none_DTKPB_227963.7499	448
0None_none_DTKPB_227963.7500	494
0None_none_GEA_227963.3436	105
0None_none_GEA_227963.3471	8
0None_none_GEA_227963.3544	22
0None_none_GEA_227963.3581	41
0None_none_GEB_227963.3788	84
0None_none_GEB_227963.3938	6
0None_none_GEB_227963.3975	17
0None_none_GEB_227963.4069	10
0None_none_GEB_227963.4097	42
0None_none_GEB_227963.4101	28
0None_none_GEB_227963.4108	31
0None_none_GEB_227963.4117	31
0None_none_MPA_227963.4163	31
0None_none_MPA_227963.4231	8
0None_none_MPA_227963.4255	38
0None_none_MPA_227963.4264	5
0None_none_MPA_227963.4410	45
0None_none_MPA_227963.4419	4
0None_none_MPB_227963.5675	8
0None_none_MPB_227963.5679	7
0None_none_MPB_227963.5771	43
0None_none_MPB_227963.5804	43
0None_none_MPB_227963.5808	137
0None_none_MPB_227963.5826	5
0None_none_MPB_227963.5857	54
0None_none_MPB_227963.5859	18
0None_none_MPB_227963.5962	14
0None_none_MU1A_227963.1978	15
0None_none_MU1A_227963.2031	20
0None_none_MU1A_227963.2034	36
0None_none_MU1A_227963.2096	8
0None_none_MU1A_227963.2103	45
0None_none_MU1A_227963.2135	15
0None_none_MU1A_227963.2141	25
0None_none_MU1A_227963.2165	16
0None_none_MU1B_227963.1111	67
0None_none_MU1B_227963.1114	3
0None_none_MU1B_227963.1115	9
0None_none_MU1B_227963.791	22
0None_none_MU1B_227963.807	2
0None_none_MU1B_227963.867	19
0None_none_MU2A_227963.2256	33
0None_none_MU2A_227963.2298	50
0None_none_MU2A_227963.2395	14
0None_none_MU2A_227963.2458	7
0None_none_MU2A_227963.2538	39
0None_none_MU2A_227963.2541	5
0None_none_MU2A_227963.2550	30
0None_none_MU2A_227963.2563	87
0None_none_MU2A_227963.2566	9
0None_none_MU2A_227963.2598	14
0None_none_MU2B_227963.192	11
0None_none_MU2B_227963.193	33
0None_none_MU2B_227963.209	112
0None_none_SPA_227963.5327	10
0None_none_SPA_227963.5390	65
0None_none_SPA_227963.5441	12
0None_none_SPA_227963.5458	40
0None_none_SPA_227963.5469	22
0None_none_SPA_227963.5491	40
0None_none_SPA_227963.5609	47
0None_none_SPB_227963.6003	89
0None_none_SPB_227963.6037	32
0None_none_SPB_227963.6138	17
0None_none_SPB_227963.6212	25
0None_none_SPB_227963.6238	14
0None_none_SPB_227963.6271	2
0None_none_SPB_227963.6364	6
0None_none_TMMA_227963.2650	2
0None_none_TMMA_227963.2690	7
0None_none_TMMA_227963.2708	3
0None_none_TMMA_227963.2738	5
0None_none_TMMA_227963.2746	16
0None_none_TMMA_227963.2769	2
0None_none_TMMA_227963.2780	6
0None_none_TMMA_227963.2811	32
0None_none_TMMA_227963.2813	22
0None_none_TMMA_227963.2879	1
0None_none_TMMB_227963.3026	14
0None_none_TMMB_227963.3039	51
0None_none_TMMB_227963.3042	4
0None_none_TMMB_227963.3052	21
0None_none_TMMB_227963.3117	22
0None_none_TMMB_227963.3339	20
0None_none_U1A_227963.6468	30
0None_none_U1A_227963.6515	37
0None_none_U1A_227963.6556	7
0None_none_U1A_227963.6558	19
0None_none_U1A_227963.6588	9
0None_none_U1A_227963.6616	24
0None_none_U1A_227963.6659	3
0None_none_U1A_227963.6675	16
0None_none_U1A_227963.6744	9
0None_none_U1B_227963.413	6
0None_none_U1B_227963.494	14
0None_none_U1B_227963.499	3
0None_none_U1B_227963.516	7
0None_none_U1B_227963.650	28
0None_none_U1B_227963.704	41
0None_none_U2A_227963.1706	53
0None_none_U2A_227963.1723	8
0None_none_U2A_227963.1752	14
0None_none_U2A_227963.1793	12
0None_none_U2A_227963.1798	1
0None_none_U2A_227963.1830	26
0None_none_U2B_227963.1169	37
0None_none_U2B_227963.1185	9
0None_none_U2B_227963.1193	41
0None_none_U2B_227963.1331	13
0None_none_U2B_227963.1374	7
0None_none_U2B_227963.1391	1
0None_none_U2B_227963.1392	45
0Safe_safe_ACOCA_227963.4550	376
0Safe_safe_ACOCA_227963.4668	15
0Safe_safe_ACOCA_227963.4673	4
0Safe_safe_ACOCA_227963.4696	16
0Safe_safe_ACOCA_227963.4716	41
0Safe_safe_ACOCB_227963.4900	397
0Safe_safe_ACOCB_227963.4955	15
0Safe_safe_ACOCB_227963.5025	554
0Safe_safe_ACOCB_227963.5056	532
0Safe_safe_ACOCB_227963.5085	5
0Safe_safe_ACOCB_227963.5193	614
0Safe_safe_DTKPA_227963.6762	12
0Safe_safe_DTKPA_227963.6776	13
0Safe_safe_DTKPA_227963.6796	5
0Safe_safe_DTKPA_227963.6806	5
0Safe_safe_DTKPA_227963.6807	15
0Safe_safe_DTKPA_227963.6823	61
0Safe_safe_DTKPA_227963.6827	12
0Safe_safe_DTKPA_227963.6838	21
0Safe_safe_DTKPA_227963.6842	6
0Safe_safe_DTKPA_227963.6847	30
0Safe_safe_DTKPA_227963.6862	462
0Safe_safe_DTKPA_227963.6864	12
0Safe_safe_DTKPA_227963.6884	62
0Safe_safe_DTKPA_227963.6888	6
0Safe_safe_DTKPA_227963.6907	1
0Safe_safe_DTKPA_227963.6911	15
0Safe_safe_DTKPA_227963.6922	3
0Safe_safe_DTKPA_227963.6927	18
0Safe_safe_DTKPA_227963.6935	80
0Safe_safe_DTKPA_227963.6946	15
0Safe_safe_DTKPA_227963.6953	7
0Safe_safe_DTKPA_227963.6974	5
0Safe_safe_DTKPA_227963.7004	24
0Safe_safe_DTKPA_227963.7010	17
0Safe_safe_DTKPA_227963.7023	5
0Safe_safe_DTKPA_227963.7024	8
0Safe_safe_DTKPA_227963.7026	15
0Safe_safe_DTKPA_227963.7044	57
0Safe_safe_DTKPA_227963.7071	10
0Safe_safe_DTKPA_227963.7072	427
0Safe_safe_DTKPA_227963.7074	32
0Safe_safe_DTKPA_227963.7079	17
0Safe_safe_DTKPA_227963.7107	3
0Safe_safe_DTKPA_227963.7119	16
0Safe_safe_DTKPB_227963.7126	846
0Safe_safe_DTKPB_227963.7127	386
0Safe_safe_DTKPB_227963.7128	399
0Safe_safe_DTKPB_227963.7129	319
0Safe_safe_DTKPB_227963.7130	671
0Safe_safe_DTKPB_227963.7131	708
0Safe_safe_DTKPB_227963.7132	719
0Safe_safe_DTKPB_227963.7133	202
0Safe_safe_DTKPB_227963.7134	220
0Safe_safe_DTKPB_227963.7135	296
0Safe_safe_DTKPB_227963.7136	401
0Safe_safe_DTKPB_227963.7137	233
0Safe_safe_DTKPB_227963.7138	347
0Safe_safe_DTKPB_227963.7139	574
0Safe_safe_DTKPB_227963.7140	293
0Safe_safe_DTKPB_227963.7141	97
0Safe_safe_DTKPB_227963.7142	464
0Safe_safe_DTKPB_227963.7143	310
0Safe_safe_DTKPB_227963.7145	551
0Safe_safe_DTKPB_227963.7146	333
0Safe_safe_DTKPB_227963.7147	380
0Safe_safe_DTKPB_227963.7148	584
0Safe_safe_DTKPB_227963.7149	440
0Safe_safe_DTKPB_227963.7150	469
0Safe_safe_DTKPB_227963.7151	413
0Safe_safe_DTKPB_227963.7152	612
0Safe_safe_DTKPB_227963.7153	804
0Safe_safe_DTKPB_227963.7154	352
0Safe_safe_DTKPB_227963.7155	739
0Safe_safe_DTKPB_227963.7156	487
0Safe_safe_DTKPB_227963.7157	422
0Safe_safe_DTKPB_227963.7158	248
0Safe_safe_DTKPB_227963.7159	404
0Safe_safe_DTKPB_227963.7160	549
0Safe_safe_DTKPB_227963.7161	186
0Safe_safe_DTKPB_227963.7162	111
0Safe_safe_DTKPB_227963.7163	803
0Safe_safe_DTKPB_227963.7164	113
0Safe_safe_DTKPB_227963.7165	273
0Safe_safe_DTKPB_227963.7166	670
0Safe_safe_DTKPB_227963.7167	428
0Safe_safe_DTKPB_227963.7168	375
0Safe_safe_DTKPB_227963.7169	586
0Safe_safe_DTKPB_227963.7170	224
0Safe_safe_DTKPB_227963.7171	395
0Safe_safe_DTKPB_227963.7172	732
0Safe_safe_DTKPB_227963.7173	262
0Safe_safe_DTKPB_227963.7174	679
0Safe_safe_DTKPB_227963.7175	515
0Safe_safe_DTKPB_227963.7176	306
0Safe_safe_DTKPB_227963.7177	15
0Safe_safe_DTKPB_227963.7178	769
0Safe_safe_DTKPB_227963.7179	134
0Safe_safe_DTKPB_227963.7180	616
0Safe_safe_DTKPB_227963.7181	237
0Safe_safe_DTKPB_227963.7182	387
0Safe_safe_DTKPB_227963.7183	373
0Safe_safe_DTKPB_227963.7184	365
0Safe_safe_DTKPB_227963.7187	527
0Safe_safe_DTKPB_227963.7188	84
0Safe_safe_DTKPB_227963.7189	483
0Safe_safe_DTKPB_227963.7190	236
0Safe_safe_DTKPB_227963.7191	493
0Safe_safe_DTKPB_227963.7192	375
0Safe_safe_DTKPB_227963.7193	132
0Safe_safe_DTKPB_227963.7194	366
0Safe_safe_DTKPB_227963.7195	155
0Safe_safe_DTKPB_227963.7196	304
0Safe_safe_DTKPB_227963.7197	397
0Safe_safe_DTKPB_227963.7198	732
0Safe_safe_DTKPB_227963.7199	454
0Safe_safe_DTKPB_227963.7200	188
0Safe_safe_DTKPB_227963.7201	795
0Safe_safe_DTKPB_227963.7202	172
0Safe_safe_DTKPB_227963.7203	42
0Safe_safe_DTKPB_227963.7204	599
0Safe_safe_DTKPB_227963.7205	549
0Safe_safe_DTKPB_227963.7206	189
0Safe_safe_DTKPB_227963.7207	269
0Safe_safe_DTKPB_227963.7208	268
0Safe_safe_DTKPB_227963.7209	385
0Safe_safe_DTKPB_227963.7210	495
0Safe_safe_DTKPB_227963.7211	221
0Safe_safe_DTKPB_227963.7212	488
0Safe_safe_DTKPB_227963.7213	401
0Safe_safe_DTKPB_227963.7214	48
0Safe_safe_DTKPB_227963.7215	729
0Safe_safe_DTKPB_227963.7216	561
0Safe_safe_DTKPB_227963.7217	164
0Safe_safe_DTKPB_227963.7218	344
0Safe_safe_DTKPB_227963.7219	292
0Safe_safe_DTKPB_227963.7220	491
0Safe_safe_DTKPB_227963.7221	411
0Safe_safe_DTKPB_227963.7222	360
0Safe_safe_DTKPB_227963.7223	420
0Safe_safe_DTKPB_227963.7224	265
0Safe_safe_DTKPB_227963.7225	817
0Safe_safe_DTKPB_227963.7227	362
0Safe_safe_DTKPB_227963.7228	234
0Safe_safe_DTKPB_227963.7229	458
0Safe_safe_DTKPB_227963.7230	289
0Safe_safe_DTKPB_227963.7231	159
0Safe_safe_DTKPB_227963.7232	562
0Safe_safe_DTKPB_227963.7233	484
0Safe_safe_DTKPB_227963.7234	711
0Safe_safe_DTKPB_227963.7235	541
0Safe_safe_DTKPB_227963.7236	192
0Safe_safe_DTKPB_227963.7237	289
0Safe_safe_DTKPB_227963.7238	215
0Safe_safe_DTKPB_227963.7239	746
0Safe_safe_DTKPB_227963.7240	790
0Safe_safe_DTKPB_227963.7241	602
0Safe_safe_DTKPB_227963.7242	445
0Safe_safe_DTKPB_227963.7243	659
0Safe_safe_DTKPB_227963.7244	468
0Safe_safe_DTKPB_227963.7245	906
0Safe_safe_DTKPB_227963.7246	443
0Safe_safe_DTKPB_227963.7247	620
0Safe_safe_DTKPB_227963.7248	457
0Safe_safe_DTKPB_227963.7249	185
0Safe_safe_DTKPB_227963.7250	268
0Safe_safe_DTKPB_227963.7251	423
0Safe_safe_DTKPB_227963.7252	380
0Safe_safe_DTKPB_227963.7253	532
0Safe_safe_DTKPB_227963.7254	366
0Safe_safe_DTKPB_227963.7255	507
0Safe_safe_DTKPB_227963.7256	50
0Safe_safe_DTKPB_227963.7257	465
0Safe_safe_DTKPB_227963.7258	29
0Safe_safe_DTKPB_227963.7259	663
0Safe_safe_DTKPB_227963.7260	305
0Safe_safe_DTKPB_227963.7261	1612
0Safe_safe_DTKPB_227963.7262	408
0Safe_safe_DTKPB_227963.7263	450
0Safe_safe_DTKPB_227963.7264	360
0Safe_safe_DTKPB_227963.7265	407
0Safe_safe_DTKPB_227963.7266	167
0Safe_safe_DTKPB_227963.7267	267
0Safe_safe_DTKPB_227963.7268	308
0Safe_safe_DTKPB_227963.7269	942
0Safe_safe_DTKPB_227963.7270	470
0Safe_safe_DTKPB_227963.7271	846
0Safe_safe_DTKPB_227963.7272	424
0Safe_safe_DTKPB_227963.7273	195
0Safe_safe_DTKPB_227963.7274	400
0Safe_safe_DTKPB_227963.7275	228
0Safe_safe_DTKPB_227963.7276	445
0Safe_safe_DTKPB_227963.7277	699
0Safe_safe_DTKPB_227963.7278	395
0Safe_safe_DTKPB_227963.7279	696
0Safe_safe_DTKPB_227963.7280	592
0Safe_safe_DTKPB_227963.7281	626
0Safe_safe_DTKPB_227963.7282	372
0Safe_safe_DTKPB_227963.7283	764
0Safe_safe_DTKPB_227963.7284	414
0Safe_safe_DTKPB_227963.7285	473
0Safe_safe_DTKPB_227963.7286	211
0Safe_safe_DTKPB_227963.7287	427
0Safe_safe_DTKPB_227963.7288	223
0Safe_safe_DTKPB_227963.7289	548
0Safe_safe_DTKPB_227963.7290	305
0Safe_safe_DTKPB_227963.7291	464
0Safe_safe_DTKPB_227963.7292	555
0Safe_safe_DTKPB_227963.7293	181
0Safe_safe_DTKPB_227963.7294	539
0Safe_safe_DTKPB_227963.7295	915
0Safe_safe_DTKPB_227963.7296	688
0Safe_safe_DTKPB_227963.7297	623
0Safe_safe_DTKPB_227963.7298	483
0Safe_safe_DTKPB_227963.7299	429
0Safe_safe_DTKPB_227963.7300	41
0Safe_safe_DTKPB_227963.7301	177
0Safe_safe_DTKPB_227963.7302	284
0Safe_safe_DTKPB_227963.7303	584
0Safe_safe_DTKPB_227963.7304	547
0Safe_safe_DTKPB_227963.7305	702
0Safe_safe_DTKPB_227963.7306	364
0Safe_safe_DTKPB_227963.7308	558
0Safe_safe_DTKPB_227963.7309	565
0Safe_safe_DTKPB_227963.7310	549
0Safe_safe_DTKPB_227963.7311	438
0Safe_safe_DTKPB_227963.7312	360
0Safe_safe_DTKPB_227963.7313	162
0Safe_safe_DTKPB_227963.7314	1234
0Safe_safe_DTKPB_227963.7315	1240
0Safe_safe_DTKPB_227963.7316	487
0Safe_safe_DTKPB_227963.7317	489
0Safe_safe_DTKPB_227963.7318	486
0Safe_safe_DTKPB_227963.7319	616
0Safe_safe_DTKPB_227963.7320	554
0Safe_safe_DTKPB_227963.7321	161
0Safe_safe_DTKPB_227963.7322	315
0Safe_safe_DTKPB_227963.7323	767
0Safe_safe_DTKPB_227963.7324	317
0Safe_safe_DTKPB_227963.7325	437
0Safe_safe_DTKPB_227963.7326	543
0Safe_safe_DTKPB_227963.7327	671
0Safe_safe_DTKPB_227963.7328	471
0Safe_safe_DTKPB_227963.7329	100
0Safe_safe_DTKPB_227963.7330	766
0Safe_safe_DTKPB_227963.7331	426
0Safe_safe_DTKPB_227963.7332	106
0Safe_safe_DTKPB_227963.7333	562
0Safe_safe_DTKPB_227963.7334	447
0Safe_safe_DTKPB_227963.7335	158
0Safe_safe_DTKPB_227963.7336	430
0Safe_safe_DTKPB_227963.7337	803
0Safe_safe_DTKPB_227963.7338	402
0Safe_safe_DTKPB_227963.7339	349
0Safe_safe_DTKPB_227963.7340	339
0Safe_safe_DTKPB_227963.7341	343
0Safe_safe_DTKPB_227963.7342	360
0Safe_safe_DTKPB_227963.7343	250
0Safe_safe_DTKPB_227963.7344	391
0Safe_safe_DTKPB_227963.7345	592
0Safe_safe_DTKPB_227963.7346	332
0Safe_safe_DTKPB_227963.7347	354
0Safe_safe_DTKPB_227963.7348	211
0Safe_safe_DTKPB_227963.7349	196
0Safe_safe_DTKPB_227963.7350	475
0Safe_safe_DTKPB_227963.7351	191
0Safe_safe_DTKPB_227963.7352	192
0Safe_safe_DTKPB_227963.7353	350
0Safe_safe_DTKPB_227963.7354	894
0Safe_safe_DTKPB_227963.7355	348
0Safe_safe_DTKPB_227963.7356	221
0Safe_safe_DTKPB_227963.7357	342
0Safe_safe_DTKPB_227963.7358	586
0Safe_safe_DTKPB_227963.7359	229
0Safe_safe_DTKPB_227963.7361	370
0Safe_safe_DTKPB_227963.7362	488
0Safe_safe_DTKPB_227963.7363	381
0Safe_safe_DTKPB_227963.7364	394
0Safe_safe_DTKPB_227963.7365	179
0Safe_safe_DTKPB_227963.7366	483
0Safe_safe_DTKPB_227963.7367	645
0Safe_safe_DTKPB_227963.7368	143
0Safe_safe_DTKPB_227963.7369	465
0Safe_safe_DTKPB_227963.7370	709
0Safe_safe_DTKPB_227963.7371	522
0Safe_safe_DTKPB_227963.7372	260
0Safe_safe_DTKPB_227963.7373	610
0Safe_safe_DTKPB_227963.7374	614
0Safe_safe_DTKPB_227963.7375	315
0Safe_safe_DTKPB_227963.7376	277
0Safe_safe_DTKPB_227963.7377	143
0Safe_safe_DTKPB_227963.7378	339
0Safe_safe_DTKPB_227963.7379	166
0Safe_safe_DTKPB_227963.7380	451
0Safe_safe_DTKPB_227963.7381	266
0Safe_safe_DTKPB_227963.7382	597
0Safe_safe_DTKPB_227963.7383	304
0Safe_safe_DTKPB_227963.7384	685
0Safe_safe_DTKPB_227963.7385	263
0Safe_safe_DTKPB_227963.7386	327
0Safe_safe_DTKPB_227963.7387	531
0Safe_safe_DTKPB_227963.7388	295
0Safe_safe_DTKPB_227963.7389	438
0Safe_safe_DTKPB_227963.7390	262
0Safe_safe_DTKPB_227963.7391	226
0Safe_safe_DTKPB_227963.7392	240
0Safe_safe_DTKPB_227963.7393	406
0Safe_safe_DTKPB_227963.7394	307
0Safe_safe_DTKPB_227963.7395	291
0Safe_safe_DTKPB_227963.7396	694
0Safe_safe_DTKPB_227963.7397	704
0Safe_safe_DTKPB_227963.7398	99
0Safe_safe_DTKPB_227963.7399	867
0Safe_safe_DTKPB_227963.7400	446
0Safe_safe_DTKPB_227963.7401	422
0Safe_safe_DTKPB_227963.7402	575
0Safe_safe_DTKPB_227963.7403	1026
0Safe_safe_DTKPB_227963.7404	102
0Safe_safe_DTKPB_227963.7405	181
0Safe_safe_DTKPB_227963.7406	765
0Safe_safe_DTKPB_227963.7407	754
0Safe_safe_DTKPB_227963.7408	755
0Safe_safe_DTKPB_227963.7409	173
0Safe_safe_DTKPB_227963.7410	388
0Safe_safe_DTKPB_227963.7411	903
0Safe_safe_DTKPB_227963.7412	581
0Safe_safe_DTKPB_227963.7413	821
0Safe_safe_DTKPB_227963.7414	361
0Safe_safe_DTKPB_227963.7415	85
0Safe_safe_DTKPB_227963.7416	397
0Safe_safe_DTKPB_227963.7417	583
0Safe_safe_DTKPB_227963.7418	449
0Safe_safe_DTKPB_227963.7419	424
0Safe_safe_DTKPB_227963.7420	407
0Safe_safe_DTKPB_227963.7421	443
0Safe_safe_DTKPB_227963.7422	133
0Safe_safe_DTKPB_227963.7423	608
0Safe_safe_DTKPB_227963.7424	445
0Safe_safe_DTKPB_227963.7425	624
0Safe_safe_DTKPB_227963.7426	749
0Safe_safe_DTKPB_227963.7427	473
0Safe_safe_DTKPB_227963.7428	243
0Safe_safe_DTKPB_227963.7429	487
0Safe_safe_DTKPB_227963.7430	519
0Safe_safe_DTKPB_227963.7431	447
0Safe_safe_DTKPB_227963.7432	404
0Safe_safe_DTKPB_227963.7433	403
0Safe_safe_DTKPB_227963.7434	254
0Safe_safe_DTKPB_227963.7435	473
0Safe_safe_DTKPB_227963.7436	365
0Safe_safe_DTKPB_227963.7437	552
0Safe_safe_DTKPB_227963.7438	349
0Safe_safe_DTKPB_227963.7439	645
0Safe_safe_DTKPB_227963.7440	390
0Safe_safe_DTKPB_227963.7441	7
0Safe_safe_DTKPB_227963.7442	274
0Safe_safe_DTKPB_227963.7443	317
0Safe_safe_DTKPB_227963.7444	234
0Safe_safe_DTKPB_227963.7445	218
0Safe_safe_DTKPB_227963.7446	216
0Safe_safe_DTKPB_227963.7447	411
0Safe_safe_DTKPB_227963.7448	471
0Safe_safe_DTKPB_227963.7449	369
0Safe_safe_DTKPB_227963.7450	326
0Safe_safe_DTKPB_227963.7451	161
0Safe_safe_DTKPB_227963.7452	276
0Safe_safe_DTKPB_227963.7453	706
0Safe_safe_DTKPB_227963.7454	848
0Safe_safe_DTKPB_227963.7455	803
0Safe_safe_DTKPB_227963.7456	396
0Safe_safe_DTKPB_227963.7457	243
0Safe_safe_DTKPB_227963.7458	382
0Safe_safe_DTKPB_227963.7459	443
0Safe_safe_DTKPB_227963.7460	224
0Safe_safe_DTKPB_227963.7461	238
0Safe_safe_DTKPB_227963.7462	276
0Safe_safe_DTKPB_227963.7463	190
0Safe_safe_DTKPB_227963.7464	53
0Safe_safe_DTKPB_227963.7465	499
0Safe_safe_DTKPB_227963.7466	598
0Safe_safe_DTKPB_227963.7467	196
0Safe_safe_DTKPB_227963.7468	480
0Safe_safe_DTKPB_227963.7469	443
0Safe_safe_DTKPB_227963.7470	244
0Safe_safe_DTKPB_227963.7471	337
0Safe_safe_DTKPB_227963.7472	617
0Safe_safe_DTKPB_227963.7473	808
0Safe_safe_DTKPB_227963.7474	312
0Safe_safe_DTKPB_227963.7475	399
0Safe_safe_DTKPB_227963.7476	354
0Safe_safe_DTKPB_227963.7477	317
0Safe_safe_DTKPB_227963.7478	514
0Safe_safe_DTKPB_227963.7479	507
0Safe_safe_DTKPB_227963.7480	951
0Safe_safe_DTKPB_227963.7481	529
0Safe_safe_DTKPB_227963.7482	394
0Safe_safe_DTKPB_227963.7483	213
0Safe_safe_DTKPB_227963.7484	321
0Safe_safe_DTKPB_227963.7485	434
0Safe_safe_DTKPB_227963.7486	159
0Safe_safe_DTKPB_227963.7487	376
0Safe_safe_DTKPB_227963.7488	285
0Safe_safe_DTKPB_227963.7489	555
0Safe_safe_DTKPB_227963.7490	268
0Safe_safe_DTKPB_227963.7491	506
0Safe_safe_DTKPB_227963.7492	353
0Safe_safe_DTKPB_227963.7493	524
0Safe_safe_DTKPB_227963.7494	551
0Safe_safe_DTKPB_227963.7495	98
0Safe_safe_DTKPB_227963.7497	483
0Safe_safe_DTKPB_227963.7498	787
0Safe_safe_DTKPB_227963.7499	476
0Safe_safe_DTKPB_227963.7500	272
0Safe_safe_GEA_227963.3492	32
0Safe_safe_GEA_227963.3614	20
0Safe_safe_GEA_227963.3741	40
0Safe_safe_GEA_227963.3748	2
0Safe_safe_GEB_227963.3756	21
0Safe_safe_GEB_227963.3917	3
0Safe_safe_GEB_227963.3936	8
0Safe_safe_GEB_227963.3980	16
0Safe_safe_GEB_227963.4041	94
0Safe_safe_GEB_227963.4051	29
0Safe_safe_MPA_227963.4265	574
0Safe_safe_MPA_227963.4367	8
0Safe_safe_MPA_227963.4408	4
0Safe_safe_MPA_227963.4457	2
0Safe_safe_MPA_227963.4478	45
0Safe_safe_MPA_227963.4483	10
0Safe_safe_MPB_227963.5755	10
0Safe_safe_MPB_227963.5804	12
0Safe_safe_MPB_227963.5828	36
0Safe_safe_MPB_227963.5829	6
0Safe_safe_MPB_227963.5865	8
0Safe_safe_MPB_227963.5915	40
0Safe_safe_MU1A_227963.1914	6
0Safe_safe_MU1A_227963.1926	3
0Safe_safe_MU1A_227963.1955	427
0Safe_safe_MU1A_227963.2011	7
0Safe_safe_MU1A_227963.2194	6
0Safe_safe_MU1A_227963.2195	8
0Safe_safe_MU1A_227963.2203	30
0Safe_safe_MU1A_227963.2206	1
0Safe_safe_MU1A_227963.2229	10
0Safe_safe_MU1A_227963.2230	33
0Safe_safe_MU1B_227963.1002	42
0Safe_safe_MU1B_227963.1044	808
0Safe_safe_MU1B_227963.772	15
0Safe_safe_MU1B_227963.914	2
0Safe_safe_MU1B_227963.940	41
0Safe_safe_MU1B_227963.984	6
0Safe_safe_MU2A_227963.2255	21
0Safe_safe_MU2A_227963.2264	354
0Safe_safe_MU2A_227963.2314	46
0Safe_safe_MU2A_227963.2368	20
0Safe_safe_MU2A_227963.2382	33
0Safe_safe_MU2A_227963.2461	2
0Safe_safe_MU2A_227963.2556	4
0Safe_safe_MU2A_227963.2557	16
0Safe_safe_MU2A_227963.2580	555
0Safe_safe_MU2A_227963.2623	61
0Safe_safe_MU2B_227963.258	7
0Safe_safe_MU2B_227963.268	4
0Safe_safe_MU2B_227963.270	58
0Safe_safe_MU2B_227963.282	719
0Safe_safe_SPA_227963.5273	1
0Safe_safe_SPA_227963.5274	522
0Safe_safe_SPA_227963.5277	462
0Safe_safe_SPA_227963.5285	26
0Safe_safe_SPA_227963.5294	12
0Safe_safe_SPA_227963.5299	803
0Safe_safe_SPA_227963.5301	4
0Safe_safe_SPA_227963.5522	12
0Safe_safe_SPB_227963.6006	6
0Safe_safe_SPB_227963.6102	31
0Safe_safe_SPB_227963.6120	11
0Safe_safe_SPB_227963.6134	411
0Safe_safe_SPB_227963.6163	7
0Safe_safe_SPB_227963.6169	524
0Safe_safe_SPB_227963.6207	13
0Safe_safe_SPB_227963.6234	14
0Safe_safe_SPB_227963.6342	18
0Safe_safe_TMMA_227963.2657	18
0Safe_safe_TMMA_227963.2675	387
0Safe_safe_TMMA_227963.2754	8
0Safe_safe_TMMA_227963.2815	34
0Safe_safe_TMMA_227963.2998	10
0Safe_safe_TMMB_227963.3005	18
0Safe_safe_TMMB_227963.3138	16
0Safe_safe_TMMB_227963.3178	34
0Safe_safe_TMMB_227963.3249	10
0Safe_safe_TMMB_227963.3269	3
0Safe_safe_TMMB_227963.3295	72
0Safe_safe_TMMB_227963.3304	803
0Safe_safe_U1A_227963.6504	1
0Safe_safe_U1A_227963.6509	41
0Safe_safe_U1A_227963.6521	20
0Safe_safe_U1A_227963.6651	9
0Safe_safe_U1B_227963.467	20
0Safe_safe_U1B_227963.633	25
0Safe_safe_U1B_227963.643	12
0Safe_safe_U1B_227963.747	10
0Safe_safe_U2A_227963.1641	29
0Safe_safe_U2A_227963.1659	149
0Safe_safe_U2A_227963.1669	626
0Safe_safe_U2A_227963.1691	2
0Safe_safe_U2A_227963.1829	27
0Safe_safe_U2A_227963.1874	21
0Safe_safe_U2B_227963.1188	13
0Safe_safe_U2B_227963.1190	524
0Safe_safe_U2B_227963.1195	13
0Safe_safe_U2B_227963.1289	7
0Safe_safe_U2B_227963.1346	6
0Safe_safe_U2B_227963.1372	14
0Safe_safe_U2B_227963.1381	803
0Safe_safe_U2B_227963.1416	15
ENSMUSG00000000049_Apoh_DTKPA_222998.1	11
ENSMUSG00000000049_Apoh_DTKPA_223005.8	11
ENSMUSG00000000088_Cox5a_DTKPA_96980.6	4
ENSMUSG00000000127_Fer_DTKPB_116311.1	289
ENSMUSG00000000127_Fer_DTKPB_116312.2	624
ENSMUSG00000000127_Fer_DTKPB_116313.3	744
ENSMUSG00000000127_Fer_DTKPB_116314.4	724
ENSMUSG00000000127_Fer_DTKPB_116315.5	448
ENSMUSG00000000127_Fer_DTKPB_116316.6	500
ENSMUSG00000000127_Fer_DTKPB_116317.7	1150
ENSMUSG00000000127_Fer_DTKPB_116318.8	150
ENSMUSG00000000127_Fer_DTKPB_116319.9	221
ENSMUSG00000000127_Fer_DTKPB_116320.10	349
ENSMUSG00000000168_Dlat_DTKPB_39085.1	686
ENSMUSG00000000168_Dlat_DTKPB_39086.2	287
ENSMUSG00000000168_Dlat_DTKPB_39087.3	559
ENSMUSG00000000168_Dlat_DTKPB_39088.4	337
ENSMUSG00000000168_Dlat_DTKPB_39089.5	47
ENSMUSG00000000168_Dlat_DTKPB_39091.7	722
ENSMUSG00000000168_Dlat_DTKPB_39092.8	184
ENSMUSG00000000168_Dlat_DTKPB_39093.9	139
ENSMUSG00000000168_Dlat_DTKPB_39094.10	570
ENSMUSG00000000215_Ins2_DTKPA_160717.7	6
ENSMUSG00000000253_Gmpr_DTKPA_31031.10	5
ENSMUSG00000000263_Glra1_DTKPA_67937.4	53
ENSMUSG00000000276_Dgke_DTKPA_211918.10	13
ENSMUSG00000000278_Scpep1_DTKPA_132592.2	24
ENSMUSG00000000278_Scpep1_DTKPA_132595.5	9
ENSMUSG00000000308_Ckmt1_DTKPA_55544.10	23
ENSMUSG00000000339_Rtca_DTKPB_199370.1	515
ENSMUSG00000000339_Rtca_DTKPB_199371.2	307
ENSMUSG00000000339_Rtca_DTKPB_199372.3	254
ENSMUSG00000000339_Rtca_DTKPB_199373.4	316
ENSMUSG00000000339_Rtca_DTKPB_199374.5	323
ENSMUSG00000000339_Rtca_DTKPB_199375.6	744
ENSMUSG00000000339_Rtca_DTKPB_199376.7	336
ENSMUSG00000000339_Rtca_DTKPB_199377.8	169
ENSMUSG00000000339_Rtca_DTKPB_199378.9	480
ENSMUSG00000000339_Rtca_DTKPB_199379.10	317
ENSMUSG00000000399_Ndufa9_DTKPB_148044.2	271
ENSMUSG00000000399_Ndufa9_DTKPB_148045.3	255
ENSMUSG00000000399_Ndufa9_DTKPB_148046.4	328
ENSMUSG00000000399_Ndufa9_DTKPB_148047.5	153
ENSMUSG00000000399_Ndufa9_DTKPB_148048.6	734
ENSMUSG00000000399_Ndufa9_DTKPB_148049.7	94
ENSMUSG00000000399_Ndufa9_DTKPB_148050.8	224
ENSMUSG00000000399_Ndufa9_DTKPB_148051.9	189
ENSMUSG00000000399_Ndufa9_DTKPB_148052.10	72
ENSMUSG00000000409_Lck_DTKPA_70155.7	18
ENSMUSG00000000409_Lck_DTKPA_70157.9	19
ENSMUSG00000000420_Galnt1_DTKPA_184755.1	43
ENSMUSG00000000420_Galnt1_DTKPA_184759.5	45
ENSMUSG00000000441_Raf1_DTKPB_7886.1	122
ENSMUSG00000000441_Raf1_DTKPB_7887.2	139
ENSMUSG00000000441_Raf1_DTKPB_7888.3	271
ENSMUSG00000000441_Raf1_DTKPB_7889.4	218
ENSMUSG00000000441_Raf1_DTKPB_7890.5	18
ENSMUSG00000000441_Raf1_DTKPB_7891.6	736
ENSMUSG00000000441_Raf1_DTKPB_7892.7	270
ENSMUSG00000000441_Raf1_DTKPB_7893.8	335
ENSMUSG00000000441_Raf1_DTKPB_7894.9	103
ENSMUSG00000000441_Raf1_DTKPB_7895.10	79
ENSMUSG00000000530_Acvrl1_DTKPB_220924.1	816
ENSMUSG00000000530_Acvrl1_DTKPB_220925.2	265
ENSMUSG00000000530_Acvrl1_DTKPB_220926.3	553
ENSMUSG00000000530_Acvrl1_DTKPB_220927.4	202
ENSMUSG00000000530_Acvrl1_DTKPB_220928.5	462
ENSMUSG00000000530_Acvrl1_DTKPB_220929.6	180
ENSMUSG00000000530_Acvrl1_DTKPB_220930.7	79
ENSMUSG00000000530_Acvrl1_DTKPB_220931.8	485
ENSMUSG00000000530_Acvrl1_DTKPB_220932.9	469
ENSMUSG00000000530_Acvrl1_DTKPB_220933.10	473
ENSMUSG00000000532_Acvr1b_DTKPB_220904.1	485
ENSMUSG00000000532_Acvr1b_DTKPB_220905.2	268
ENSMUSG00000000532_Acvr1b_DTKPB_220906.3	441
ENSMUSG00000000532_Acvr1b_DTKPB_220907.4	613
ENSMUSG00000000532_Acvr1b_DTKPB_220908.5	754
ENSMUSG00000000532_Acvr1b_DTKPB_220909.6	418
ENSMUSG00000000532_Acvr1b_DTKPB_220910.7	255
ENSMUSG00000000532_Acvr1b_DTKPB_220911.8	227
ENSMUSG00000000532_Acvr1b_DTKPB_220912.9	527
ENSMUSG00000000532_Acvr1b_DTKPB_220913.10	348
ENSMUSG00000000560_Gabra2_DTKPB_112994.1	380
ENSMUSG00000000560_Gabra2_DTKPB_112995.2	277
ENSMUSG00000000560_Gabra2_DTKPB_112996.3	502
ENSMUSG00000000560_Gabra2_DTKPB_112997.4	248
ENSMUSG00000000560_Gabra2_DTKPB_112998.5	176
ENSMUSG00000000560_Gabra2_DTKPB_112999.6	268
ENSMUSG00000000560_Gabra2_DTKPB_113000.7	372
ENSMUSG00000000560_Gabra2_DTKPB_113001.8	479
ENSMUSG00000000560_Gabra2_DTKPB_113002.9	255
ENSMUSG00000000560_Gabra2_DTKPB_113003.10	354
ENSMUSG00000000562_Adora3_DTKPB_19234.1	592
ENSMUSG00000000562_Adora3_DTKPB_19235.2	449
ENSMUSG00000000562_Adora3_DTKPB_19236.3	525
ENSMUSG00000000562_Adora3_DTKPB_19237.4	480
ENSMUSG00000000562_Adora3_DTKPB_19238.5	279
ENSMUSG00000000562_Adora3_DTKPB_19239.6	590
ENSMUSG00000000562_Adora3_DTKPB_19240.7	368
ENSMUSG00000000562_Adora3_DTKPB_19241.8	224
ENSMUSG00000000562_Adora3_DTKPB_19242.9	345
ENSMUSG00000000563_Atp5f1_SPA_19225.2	9
ENSMUSG00000000594_Gm2a_DTKPB_60275.1	74
ENSMUSG00000000594_Gm2a_DTKPB_60276.2	674
ENSMUSG00000000594_Gm2a_DTKPB_60277.3	813
ENSMUSG00000000594_Gm2a_DTKPB_60278.4	320
ENSMUSG00000000594_Gm2a_DTKPB_60279.5	284
ENSMUSG00000000594_Gm2a_DTKPB_60280.6	255
ENSMUSG00000000594_Gm2a_DTKPB_60281.7	392
ENSMUSG00000000594_Gm2a_DTKPB_60282.8	392
ENSMUSG00000000594_Gm2a_DTKPB_60283.9	650
ENSMUSG00000000594_Gm2a_DTKPB_60284.10	612
ENSMUSG00000000628_Hk2_DTKPA_207065.4	23
ENSMUSG00000000766_Oprm1_DTKPB_48923.1	337
ENSMUSG00000000766_Oprm1_DTKPB_48924.2	466
ENSMUSG00000000766_Oprm1_DTKPB_48925.3	710
ENSMUSG00000000766_Oprm1_DTKPB_48926.4	239
ENSMUSG00000000766_Oprm1_DTKPB_48927.5	484
ENSMUSG00000000766_Oprm1_DTKPB_48928.6	651
ENSMUSG00000000766_Oprm1_DTKPB_48929.7	277
ENSMUSG00000000766_Oprm1_DTKPB_48930.8	421
ENSMUSG00000000766_Oprm1_DTKPB_48931.9	359
ENSMUSG00000000766_Oprm1_DTKPB_48932.10	314
ENSMUSG00000000794_Kcnn3_DTKPA_184636.2	14
ENSMUSG00000000889_Dbh_DTKPB_40005.1	377
ENSMUSG00000000889_Dbh_DTKPB_40006.2	321
ENSMUSG00000000889_Dbh_DTKPB_40007.3	686
ENSMUSG00000000889_Dbh_DTKPB_40008.4	57
ENSMUSG00000000889_Dbh_DTKPB_40009.5	629
ENSMUSG00000000889_Dbh_DTKPB_40010.6	420
ENSMUSG00000000889_Dbh_DTKPB_40011.7	488
ENSMUSG00000000889_Dbh_DTKPB_40012.8	551
ENSMUSG00000000889_Dbh_DTKPB_40013.9	146
ENSMUSG00000000889_Dbh_DTKPB_40014.10	173
ENSMUSG00000001027_Scn4a_DTKPB_80582.1	251
ENSMUSG00000001027_Scn4a_DTKPB_80583.2	326
ENSMUSG00000001027_Scn4a_DTKPB_80584.3	524
ENSMUSG00000001027_Scn4a_DTKPB_80585.4	526
ENSMUSG00000001027_Scn4a_DTKPB_80586.5	595
ENSMUSG00000001027_Scn4a_DTKPB_80587.6	483
ENSMUSG00000001027_Scn4a_DTKPB_80588.7	419
ENSMUSG00000001027_Scn4a_DTKPB_80589.8	460
ENSMUSG00000001027_Scn4a_DTKPB_80590.9	148
ENSMUSG00000001027_Scn4a_DTKPB_80591.10	219
ENSMUSG00000001127_Araf_DTKPB_152634.1	627
ENSMUSG00000001127_Araf_DTKPB_152635.2	154
ENSMUSG00000001127_Araf_DTKPB_152636.3	537
ENSMUSG00000001127_Araf_DTKPB_152637.4	443
ENSMUSG00000001127_Araf_DTKPB_152638.5	468
ENSMUSG00000001127_Araf_DTKPB_152639.6	77
ENSMUSG00000001127_Araf_DTKPB_152640.7	194
ENSMUSG00000001127_Araf_DTKPB_152641.8	373
ENSMUSG00000001127_Araf_DTKPB_152642.9	442
ENSMUSG00000001127_Araf_DTKPB_152643.10	107
ENSMUSG00000001138_Cnnm3_MPB_67725.2	9
ENSMUSG00000001143_Lman2l_SPB_93843.7	3
ENSMUSG00000001155_Ftcd_DTKPB_9617.2	238
ENSMUSG00000001155_Ftcd_DTKPB_9618.3	490
ENSMUSG00000001155_Ftcd_DTKPB_9619.4	728
ENSMUSG00000001155_Ftcd_DTKPB_9620.5	112
ENSMUSG00000001155_Ftcd_DTKPB_9621.6	603
ENSMUSG00000001155_Ftcd_DTKPB_9622.7	488
ENSMUSG00000001155_Ftcd_DTKPB_9623.8	565
ENSMUSG00000001155_Ftcd_DTKPB_9624.9	476
ENSMUSG00000001155_Ftcd_DTKPB_9625.10	379
ENSMUSG00000001211_Agpat3_DTKPA_226183.3	11
ENSMUSG00000001211_Agpat3_DTKPA_226185.5	6
ENSMUSG00000001260_Gabrg1_DTKPA_201308.9	6
ENSMUSG00000001288_Rarg_DTKPA_133478.8	38
ENSMUSG00000001300_Efnb2_DTKPA_71009.4	3
ENSMUSG00000001323_Srr_DTKPB_130190.1	286
ENSMUSG00000001323_Srr_DTKPB_130191.2	368
ENSMUSG00000001323_Srr_DTKPB_130192.3	702
ENSMUSG00000001323_Srr_DTKPB_130193.4	55
ENSMUSG00000001323_Srr_DTKPB_130194.5	31
ENSMUSG00000001323_Srr_DTKPB_130195.6	153
ENSMUSG00000001323_Srr_DTKPB_130197.8	790
ENSMUSG00000001323_Srr_DTKPB_130198.9	862
ENSMUSG00000001323_Srr_DTKPB_130199.10	164
ENSMUSG00000001333_Sync_DTKPB_45695.1	199
ENSMUSG00000001333_Sync_DTKPB_45696.2	144
ENSMUSG00000001333_Sync_DTKPB_45697.3	451
ENSMUSG00000001333_Sync_DTKPB_45698.4	226
ENSMUSG00000001333_Sync_DTKPB_45699.5	619
ENSMUSG00000001333_Sync_DTKPB_45700.6	736
ENSMUSG00000001333_Sync_DTKPB_45701.7	228
ENSMUSG00000001333_Sync_DTKPB_45702.8	97
ENSMUSG00000001333_Sync_DTKPB_45703.9	443
ENSMUSG00000001333_Sync_DTKPB_45704.10	296
ENSMUSG00000001380_Hars_DTKPB_62821.1	117
ENSMUSG00000001380_Hars_DTKPB_62822.2	187
ENSMUSG00000001380_Hars_DTKPB_62823.3	10
ENSMUSG00000001380_Hars_DTKPB_62824.4	54
ENSMUSG00000001380_Hars_DTKPB_62825.5	98
ENSMUSG00000001380_Hars_DTKPB_62826.6	169
ENSMUSG00000001380_Hars_DTKPB_62827.7	231
ENSMUSG00000001380_Hars_DTKPB_62828.8	52
ENSMUSG00000001380_Hars_DTKPB_62829.9	20
ENSMUSG00000001380_Hars_DTKPB_62830.10	106
ENSMUSG00000001416_Cct3_DTKPB_158401.1	140
ENSMUSG00000001416_Cct3_DTKPB_158402.2	438
ENSMUSG00000001416_Cct3_DTKPB_158403.3	213
ENSMUSG00000001416_Cct3_DTKPB_158404.4	30
ENSMUSG00000001416_Cct3_DTKPB_158405.5	67
ENSMUSG00000001416_Cct3_DTKPB_158406.6	90
ENSMUSG00000001416_Cct3_DTKPB_158407.7	225
ENSMUSG00000001416_Cct3_DTKPB_158408.8	378
ENSMUSG00000001416_Cct3_DTKPB_158409.9	123
ENSMUSG00000001416_Cct3_DTKPB_158410.10	131
ENSMUSG00000001508_Sgca_SPB_4278.5	7
ENSMUSG00000001583_Tnk1_DTKPB_223854.1	365
ENSMUSG00000001583_Tnk1_DTKPB_223855.2	285
ENSMUSG00000001583_Tnk1_DTKPB_223856.3	232
ENSMUSG00000001583_Tnk1_DTKPB_223857.4	291
ENSMUSG00000001583_Tnk1_DTKPB_223858.5	293
ENSMUSG00000001583_Tnk1_DTKPB_223859.6	162
ENSMUSG00000001583_Tnk1_DTKPB_223860.7	581
ENSMUSG00000001583_Tnk1_DTKPB_223861.8	15
ENSMUSG00000001583_Tnk1_DTKPB_223862.9	268
ENSMUSG00000001583_Tnk1_DTKPB_223863.10	394
ENSMUSG00000001588_Acap1_TMMB_206033.1	9
ENSMUSG00000001630_Stk38l_DTKPA_188090.2	1
ENSMUSG00000001630_Stk38l_DTKPA_188093.5	11
ENSMUSG00000001642_Akr1b3_DTKPB_43816.1	139
ENSMUSG00000001642_Akr1b3_DTKPB_43817.2	358
ENSMUSG00000001642_Akr1b3_DTKPB_43818.3	186
ENSMUSG00000001642_Akr1b3_DTKPB_43819.4	235
ENSMUSG00000001642_Akr1b3_DTKPB_43820.5	2038
ENSMUSG00000001642_Akr1b3_DTKPB_43821.6	136
ENSMUSG00000001642_Akr1b3_DTKPB_43822.7	981
ENSMUSG00000001642_Akr1b3_DTKPB_43823.8	1605
ENSMUSG00000001642_Akr1b3_DTKPB_43824.9	440
ENSMUSG00000001642_Akr1b3_DTKPB_43825.10	700
ENSMUSG00000001751_Naglu_DTKPB_21512.1	472
ENSMUSG00000001751_Naglu_DTKPB_21513.2	634
ENSMUSG00000001751_Naglu_DTKPB_21514.3	310
ENSMUSG00000001751_Naglu_DTKPB_21515.4	408
ENSMUSG00000001751_Naglu_DTKPB_21516.5	670
ENSMUSG00000001751_Naglu_DTKPB_21517.6	118
ENSMUSG00000001751_Naglu_DTKPB_21518.7	582
ENSMUSG00000001751_Naglu_DTKPB_21519.8	724
ENSMUSG00000001751_Naglu_DTKPB_21520.9	176
ENSMUSG00000001751_Naglu_DTKPB_21521.10	226
ENSMUSG00000001783_Rtcb_DTKPA_99666.4	13
ENSMUSG00000001783_Rtcb_DTKPA_99668.6	33
ENSMUSG00000001794_Capns1_DTKPB_15829.1	342
ENSMUSG00000001794_Capns1_DTKPB_15830.2	723
ENSMUSG00000001794_Capns1_DTKPB_15831.3	157
ENSMUSG00000001794_Capns1_DTKPB_15832.4	106
ENSMUSG00000001794_Capns1_DTKPB_15833.5	277
ENSMUSG00000001794_Capns1_DTKPB_15834.6	550
ENSMUSG00000001794_Capns1_DTKPB_15835.7	292
ENSMUSG00000001794_Capns1_DTKPB_15836.8	679
ENSMUSG00000001794_Capns1_DTKPB_15837.9	229
ENSMUSG00000001794_Capns1_DTKPB_15838.10	298
ENSMUSG00000001891_Ugp2_DTKPB_57517.1	387
ENSMUSG00000001891_Ugp2_DTKPB_57518.2	402
ENSMUSG00000001891_Ugp2_DTKPB_57519.3	408
ENSMUSG00000001891_Ugp2_DTKPB_57520.4	218
ENSMUSG00000001891_Ugp2_DTKPB_57521.5	431
ENSMUSG00000001891_Ugp2_DTKPB_57522.6	105
ENSMUSG00000001891_Ugp2_DTKPB_57523.7	376
ENSMUSG00000001891_Ugp2_DTKPB_57524.8	187
ENSMUSG00000001891_Ugp2_DTKPB_57525.9	114
ENSMUSG00000001891_Ugp2_DTKPB_57526.10	385
ENSMUSG00000001901_Kcnh6_DTKPB_139337.1	503
ENSMUSG00000001901_Kcnh6_DTKPB_139338.2	412
ENSMUSG00000001901_Kcnh6_DTKPB_139339.3	650
ENSMUSG00000001901_Kcnh6_DTKPB_139340.4	697
ENSMUSG00000001901_Kcnh6_DTKPB_139341.5	446
ENSMUSG00000001901_Kcnh6_DTKPB_139342.6	251
ENSMUSG00000001901_Kcnh6_DTKPB_139343.7	483
ENSMUSG00000001901_Kcnh6_DTKPB_139344.8	403
ENSMUSG00000001901_Kcnh6_DTKPB_139345.9	867
ENSMUSG00000001901_Kcnh6_DTKPB_139346.10	249
ENSMUSG00000001985_Grik3_DTKPA_147194.2	5
ENSMUSG00000001985_Grik3_DTKPA_147198.6	30
ENSMUSG00000001985_Grik3_DTKPA_147202.10	2
ENSMUSG00000001986_Gria3_DTKPB_147203.1	603
ENSMUSG00000001986_Gria3_DTKPB_147204.2	336
ENSMUSG00000001986_Gria3_DTKPB_147205.3	235
ENSMUSG00000001986_Gria3_DTKPB_147206.4	272
ENSMUSG00000001986_Gria3_DTKPB_147207.5	343
ENSMUSG00000001986_Gria3_DTKPB_147208.6	405
ENSMUSG00000001986_Gria3_DTKPB_147209.7	635
ENSMUSG00000001986_Gria3_DTKPB_147210.8	215
ENSMUSG00000001986_Gria3_DTKPB_147211.9	288
ENSMUSG00000001986_Gria3_DTKPB_147212.10	324
ENSMUSG00000001999_Blvra_DTKPB_62091.1	501
ENSMUSG00000001999_Blvra_DTKPB_62092.2	299
ENSMUSG00000001999_Blvra_DTKPB_62093.3	457
ENSMUSG00000001999_Blvra_DTKPB_62094.4	236
ENSMUSG00000001999_Blvra_DTKPB_62095.5	294
ENSMUSG00000001999_Blvra_DTKPB_62096.6	813
ENSMUSG00000001999_Blvra_DTKPB_62097.7	761
ENSMUSG00000001999_Blvra_DTKPB_62098.8	659
ENSMUSG00000001999_Blvra_DTKPB_62099.9	952
ENSMUSG00000002007_Srpk3_DTKPB_198910.1	623
ENSMUSG00000002007_Srpk3_DTKPB_198911.2	705
ENSMUSG00000002007_Srpk3_DTKPB_198912.3	562
ENSMUSG00000002007_Srpk3_DTKPB_198913.4	109
ENSMUSG00000002007_Srpk3_DTKPB_198914.5	725
ENSMUSG00000002007_Srpk3_DTKPB_198915.6	299
ENSMUSG00000002007_Srpk3_DTKPB_198916.7	292
ENSMUSG00000002007_Srpk3_DTKPB_198917.8	582
ENSMUSG00000002007_Srpk3_DTKPB_198918.9	49
ENSMUSG00000002007_Srpk3_DTKPB_198919.10	275
ENSMUSG00000002010_Idh3g_DTKPA_113621.10	11
ENSMUSG00000002012_Pnck_DTKPB_113602.1	195
ENSMUSG00000002012_Pnck_DTKPB_113603.2	113
ENSMUSG00000002012_Pnck_DTKPB_113604.3	417
ENSMUSG00000002012_Pnck_DTKPB_113605.4	489
ENSMUSG00000002012_Pnck_DTKPB_113606.5	245
ENSMUSG00000002012_Pnck_DTKPB_113607.6	200
ENSMUSG00000002012_Pnck_DTKPB_113608.7	479
ENSMUSG00000002012_Pnck_DTKPB_113609.8	352
ENSMUSG00000002012_Pnck_DTKPB_113610.9	588
ENSMUSG00000002012_Pnck_DTKPB_113611.10	179
ENSMUSG00000002032_Tmem25_MPB_54917.8	19
ENSMUSG00000002033_Cd3g_DTKPA_102638.9	20
ENSMUSG00000002205_Vrk3_DTKPB_58163.1	1154
ENSMUSG00000002205_Vrk3_DTKPB_58164.2	399
ENSMUSG00000002205_Vrk3_DTKPB_58165.3	740
ENSMUSG00000002205_Vrk3_DTKPB_58166.4	833
ENSMUSG00000002205_Vrk3_DTKPB_58167.5	475
ENSMUSG00000002205_Vrk3_DTKPB_58168.6	466
ENSMUSG00000002205_Vrk3_DTKPB_58169.7	320
ENSMUSG00000002205_Vrk3_DTKPB_58170.8	350
ENSMUSG00000002205_Vrk3_DTKPB_58171.9	418
ENSMUSG00000002205_Vrk3_DTKPB_58172.10	356
ENSMUSG00000002297_Dbf4_DTKPB_209636.1	655
ENSMUSG00000002297_Dbf4_DTKPB_209637.2	366
ENSMUSG00000002297_Dbf4_DTKPB_209638.3	342
ENSMUSG00000002297_Dbf4_DTKPB_209639.4	157
ENSMUSG00000002297_Dbf4_DTKPB_209640.5	383
ENSMUSG00000002297_Dbf4_DTKPB_209641.6	546
ENSMUSG00000002297_Dbf4_DTKPB_209642.7	453
ENSMUSG00000002297_Dbf4_DTKPB_209643.8	199
ENSMUSG00000002297_Dbf4_DTKPB_209644.9	121
ENSMUSG00000002297_Dbf4_DTKPB_209645.10	119
ENSMUSG00000002341_Ncan_DTKPA_10452.7	10
ENSMUSG00000002379_Ndufa11_DTKPA_223433.7	8
ENSMUSG00000002409_Dyrk1b_DTKPB_178224.1	667
ENSMUSG00000002409_Dyrk1b_DTKPB_178225.2	331
ENSMUSG00000002409_Dyrk1b_DTKPB_178226.3	570
ENSMUSG00000002409_Dyrk1b_DTKPB_178227.4	61
ENSMUSG00000002409_Dyrk1b_DTKPB_178228.5	522
ENSMUSG00000002409_Dyrk1b_DTKPB_178229.6	550
ENSMUSG00000002409_Dyrk1b_DTKPB_178230.7	614
ENSMUSG00000002409_Dyrk1b_DTKPB_178231.8	462
ENSMUSG00000002409_Dyrk1b_DTKPB_178232.9	209
ENSMUSG00000002409_Dyrk1b_DTKPB_178233.10	587
ENSMUSG00000002413_Braf_DTKPA_93714.8	6
ENSMUSG00000002660_Clpp_DTKPA_214472.8	10
ENSMUSG00000002688_Prkd1_DTKPB_29492.1	321
ENSMUSG00000002688_Prkd1_DTKPB_29493.2	342
ENSMUSG00000002688_Prkd1_DTKPB_29494.3	453
ENSMUSG00000002688_Prkd1_DTKPB_29495.4	505
ENSMUSG00000002688_Prkd1_DTKPB_29496.5	423
ENSMUSG00000002688_Prkd1_DTKPB_29497.6	502
ENSMUSG00000002688_Prkd1_DTKPB_29498.7	924
ENSMUSG00000002688_Prkd1_DTKPB_29499.8	541
ENSMUSG00000002688_Prkd1_DTKPB_29500.9	283
ENSMUSG00000002688_Prkd1_DTKPB_29501.10	582
ENSMUSG00000002831_Plin4_TMMA_209826.1	30
ENSMUSG00000002963_Pnkp_DTKPA_136793.2	16
ENSMUSG00000002985_Apoe_DTKPA_203950.2	24
ENSMUSG00000002985_Apoe_DTKPA_203954.6	24
ENSMUSG00000002997_Prkar2b_DTKPA_60205.1	14
ENSMUSG00000002997_Prkar2b_DTKPA_60213.9	13
ENSMUSG00000003031_Cdkn1b_DTKPA_12521.7	6
ENSMUSG00000003099_Ppp5c_DTKPB_78941.2	265
ENSMUSG00000003099_Ppp5c_DTKPB_78942.3	547
ENSMUSG00000003099_Ppp5c_DTKPB_78943.4	156
ENSMUSG00000003099_Ppp5c_DTKPB_78944.5	503
ENSMUSG00000003099_Ppp5c_DTKPB_78945.6	424
ENSMUSG00000003099_Ppp5c_DTKPB_78946.7	50
ENSMUSG00000003099_Ppp5c_DTKPB_78947.8	323
ENSMUSG00000003099_Ppp5c_DTKPB_78948.9	232
ENSMUSG00000003099_Ppp5c_DTKPB_78949.10	580
ENSMUSG00000003119_Cdk12_DTKPB_59935.1	288
ENSMUSG00000003119_Cdk12_DTKPB_59936.2	471
ENSMUSG00000003119_Cdk12_DTKPB_59937.3	300
ENSMUSG00000003119_Cdk12_DTKPB_59938.4	236
ENSMUSG00000003119_Cdk12_DTKPB_59939.5	402
ENSMUSG00000003119_Cdk12_DTKPB_59940.6	234
ENSMUSG00000003119_Cdk12_DTKPB_59941.7	184
ENSMUSG00000003119_Cdk12_DTKPB_59942.8	271
ENSMUSG00000003119_Cdk12_DTKPB_59943.9	162
ENSMUSG00000003119_Cdk12_DTKPB_59944.10	463
ENSMUSG00000003228_Grk5_DTKPB_186299.1	7
ENSMUSG00000003228_Grk5_DTKPB_186300.2	228
ENSMUSG00000003228_Grk5_DTKPB_186301.3	448
ENSMUSG00000003228_Grk5_DTKPB_186302.4	422
ENSMUSG00000003228_Grk5_DTKPB_186303.5	449
ENSMUSG00000003228_Grk5_DTKPB_186304.6	259
ENSMUSG00000003228_Grk5_DTKPB_186305.7	168
ENSMUSG00000003228_Grk5_DTKPB_186306.8	276
ENSMUSG00000003228_Grk5_DTKPB_186307.9	130
ENSMUSG00000003228_Grk5_DTKPB_186308.10	542
ENSMUSG00000003271_Sult2b1_ACOCA_159924.2	1
ENSMUSG00000003273_Car11_DTKPB_159933.1	315
ENSMUSG00000003273_Car11_DTKPB_159934.2	401
ENSMUSG00000003273_Car11_DTKPB_159935.3	16
ENSMUSG00000003273_Car11_DTKPB_159936.4	704
ENSMUSG00000003273_Car11_DTKPB_159937.5	207
ENSMUSG00000003273_Car11_DTKPB_159938.6	445
ENSMUSG00000003273_Car11_DTKPB_159939.7	57
ENSMUSG00000003273_Car11_DTKPB_159940.8	293
ENSMUSG00000003273_Car11_DTKPB_159941.9	437
ENSMUSG00000003273_Car11_DTKPB_159942.10	266
ENSMUSG00000003283_Hck_DTKPA_118583.5	12
ENSMUSG00000003283_Hck_DTKPA_118587.9	1
ENSMUSG00000003299_Mrpl4_TMMA_203587.10	10
ENSMUSG00000003345_Csnk1g2_DTKPA_166535.3	2
ENSMUSG00000003352_Cacnb3_DTKPA_82104.1	42
ENSMUSG00000003352_Cacnb3_DTKPA_82111.8	26
ENSMUSG00000003352_Cacnb3_DTKPA_82113.10	3
ENSMUSG00000003518_Dusp3_DTKPB_112311.1	414
ENSMUSG00000003518_Dusp3_DTKPB_112312.2	119
ENSMUSG00000003518_Dusp3_DTKPB_112313.3	466
ENSMUSG00000003518_Dusp3_DTKPB_112314.4	253
ENSMUSG00000003518_Dusp3_DTKPB_112315.5	437
ENSMUSG00000003518_Dusp3_DTKPB_112316.6	802
ENSMUSG00000003518_Dusp3_DTKPB_112317.7	220
ENSMUSG00000003518_Dusp3_DTKPB_112318.8	209
ENSMUSG00000003518_Dusp3_DTKPB_112319.9	335
ENSMUSG00000003518_Dusp3_DTKPB_112320.10	240
ENSMUSG00000003526_Prodh_DTKPB_28018.1	616
ENSMUSG00000003526_Prodh_DTKPB_28019.2	174
ENSMUSG00000003526_Prodh_DTKPB_28020.3	411
ENSMUSG00000003526_Prodh_DTKPB_28021.4	561
ENSMUSG00000003526_Prodh_DTKPB_28022.5	46
ENSMUSG00000003526_Prodh_DTKPB_28023.6	470
ENSMUSG00000003526_Prodh_DTKPB_28024.7	271
ENSMUSG00000003526_Prodh_DTKPB_28025.8	380
ENSMUSG00000003526_Prodh_DTKPB_28026.9	409
ENSMUSG00000003526_Prodh_DTKPB_28027.10	722
ENSMUSG00000003534_Ddr1_DTKPA_171565.10	6
ENSMUSG00000003617_Cp_DTKPB_3954.1	421
ENSMUSG00000003617_Cp_DTKPB_3955.2	514
ENSMUSG00000003617_Cp_DTKPB_3956.3	586
ENSMUSG00000003617_Cp_DTKPB_3957.4	462
ENSMUSG00000003617_Cp_DTKPB_3958.5	290
ENSMUSG00000003617_Cp_DTKPB_3959.6	405
ENSMUSG00000003617_Cp_DTKPB_3960.7	193
ENSMUSG00000003617_Cp_DTKPB_3961.8	890
ENSMUSG00000003617_Cp_DTKPB_3962.9	208
ENSMUSG00000003617_Cp_DTKPB_3963.10	465
ENSMUSG00000003623_Crot_DTKPB_206564.1	706
ENSMUSG00000003623_Crot_DTKPB_206565.2	374
ENSMUSG00000003623_Crot_DTKPB_206566.3	613
ENSMUSG00000003623_Crot_DTKPB_206567.4	119
ENSMUSG00000003623_Crot_DTKPB_206568.5	403
ENSMUSG00000003623_Crot_DTKPB_206569.6	803
ENSMUSG00000003623_Crot_DTKPB_206570.7	313
ENSMUSG00000003623_Crot_DTKPB_206571.8	234
ENSMUSG00000003623_Crot_DTKPB_206572.9	438
ENSMUSG00000003623_Crot_DTKPB_206573.10	568
ENSMUSG00000003746_Man1a_DTKPB_195474.1	602
ENSMUSG00000003746_Man1a_DTKPB_195475.2	150
ENSMUSG00000003746_Man1a_DTKPB_195476.3	912
ENSMUSG00000003746_Man1a_DTKPB_195477.4	480
ENSMUSG00000003746_Man1a_DTKPB_195478.5	487
ENSMUSG00000003746_Man1a_DTKPB_195479.6	347
ENSMUSG00000003746_Man1a_DTKPB_195480.7	450
ENSMUSG00000003746_Man1a_DTKPB_195481.8	115
ENSMUSG00000003746_Man1a_DTKPB_195482.9	290
ENSMUSG00000003746_Man1a_DTKPB_195483.10	584
ENSMUSG00000003752_Itpkc_DTKPA_111011.2	6
ENSMUSG00000003752_Itpkc_DTKPA_111018.9	50
ENSMUSG00000003752_Itpkc_DTKPA_111019.10	20
ENSMUSG00000003762_Adck4_DTKPB_136328.1	498
ENSMUSG00000003762_Adck4_DTKPB_136329.2	433
ENSMUSG00000003762_Adck4_DTKPB_136330.3	467
ENSMUSG00000003762_Adck4_DTKPB_136331.4	349
ENSMUSG00000003762_Adck4_DTKPB_136332.5	415
ENSMUSG00000003762_Adck4_DTKPB_136333.6	634
ENSMUSG00000003762_Adck4_DTKPB_136334.7	350
ENSMUSG00000003762_Adck4_DTKPB_136335.8	455
ENSMUSG00000003762_Adck4_DTKPB_136336.9	177
ENSMUSG00000003762_Adck4_DTKPB_136337.10	268
ENSMUSG00000003808_Farsa_DTKPB_59818.1	172
ENSMUSG00000003808_Farsa_DTKPB_59819.2	723
ENSMUSG00000003808_Farsa_DTKPB_59820.3	229
ENSMUSG00000003808_Farsa_DTKPB_59821.4	79
ENSMUSG00000003808_Farsa_DTKPB_59822.5	19
ENSMUSG00000003808_Farsa_DTKPB_59823.6	27
ENSMUSG00000003808_Farsa_DTKPB_59824.7	14
ENSMUSG00000003808_Farsa_DTKPB_59825.8	431
ENSMUSG00000003808_Farsa_DTKPB_59826.9	86
ENSMUSG00000003808_Farsa_DTKPB_59827.10	138
ENSMUSG00000003810_Mast2_DTKPA_144781.5	29
ENSMUSG00000003814_Calr_DTKPB_144767.1	504
ENSMUSG00000003814_Calr_DTKPB_144768.2	316
ENSMUSG00000003814_Calr_DTKPB_144769.3	269
ENSMUSG00000003814_Calr_DTKPB_144770.4	282
ENSMUSG00000003814_Calr_DTKPB_144771.5	590
ENSMUSG00000003814_Calr_DTKPB_144772.6	554
ENSMUSG00000003814_Calr_DTKPB_144773.7	560
ENSMUSG00000003814_Calr_DTKPB_144774.8	873
ENSMUSG00000003814_Calr_DTKPB_144775.9	401
ENSMUSG00000003814_Calr_DTKPB_144776.10	90
ENSMUSG00000003863_Ppfia3_DTKPA_118443.5	11
ENSMUSG00000004056_Akt2_DTKPB_189276.1	382
ENSMUSG00000004056_Akt2_DTKPB_189277.2	237
ENSMUSG00000004056_Akt2_DTKPB_189278.3	351
ENSMUSG00000004056_Akt2_DTKPB_189279.4	551
ENSMUSG00000004056_Akt2_DTKPB_189280.5	504
ENSMUSG00000004056_Akt2_DTKPB_189281.6	387
ENSMUSG00000004056_Akt2_DTKPB_189282.7	187
ENSMUSG00000004056_Akt2_DTKPB_189283.8	356
ENSMUSG00000004056_Akt2_DTKPB_189284.9	845
ENSMUSG00000004056_Akt2_DTKPB_189285.10	347
ENSMUSG00000004207_Psap_DTKPB_43223.1	211
ENSMUSG00000004207_Psap_DTKPB_43224.2	365
ENSMUSG00000004207_Psap_DTKPB_43225.3	191
ENSMUSG00000004207_Psap_DTKPB_43226.4	193
ENSMUSG00000004207_Psap_DTKPB_43227.5	463
ENSMUSG00000004207_Psap_DTKPB_43228.6	332
ENSMUSG00000004207_Psap_DTKPB_43229.7	128
ENSMUSG00000004207_Psap_DTKPB_43230.8	271
ENSMUSG00000004207_Psap_DTKPB_43231.9	88
ENSMUSG00000004207_Psap_DTKPB_43232.10	284
ENSMUSG00000004221_Ikbkg_DTKPA_212106.1	1
ENSMUSG00000004263_Atn1_GEB_102564.5	137
ENSMUSG00000004341_Gpx6_DTKPA_223257.9	12
ENSMUSG00000004344_Gpx5_DTKPB_223259.1	236
ENSMUSG00000004344_Gpx5_DTKPB_223260.2	2
ENSMUSG00000004344_Gpx5_DTKPB_223261.3	357
ENSMUSG00000004344_Gpx5_DTKPB_223262.4	476
ENSMUSG00000004344_Gpx5_DTKPB_223263.5	328
ENSMUSG00000004344_Gpx5_DTKPB_223264.6	448
ENSMUSG00000004344_Gpx5_DTKPB_223265.7	594
ENSMUSG00000004344_Gpx5_DTKPB_223266.8	146
ENSMUSG00000004344_Gpx5_DTKPB_223267.9	551
ENSMUSG00000004344_Gpx5_DTKPB_223268.10	261
ENSMUSG00000004591_Pkn2_DTKPA_45227.3	27
ENSMUSG00000004768_Rab23_SPB_41988.6	11
ENSMUSG00000004815_Dgkq_DTKPB_20934.1	208
ENSMUSG00000004815_Dgkq_DTKPB_20935.2	910
ENSMUSG00000004815_Dgkq_DTKPB_20936.3	118
ENSMUSG00000004815_Dgkq_DTKPB_20937.4	392
ENSMUSG00000004815_Dgkq_DTKPB_20938.5	370
ENSMUSG00000004815_Dgkq_DTKPB_20939.6	615
ENSMUSG00000004815_Dgkq_DTKPB_20940.7	268
ENSMUSG00000004815_Dgkq_DTKPB_20941.8	607
ENSMUSG00000004815_Dgkq_DTKPB_20942.9	530
ENSMUSG00000004815_Dgkq_DTKPB_20943.10	483
ENSMUSG00000004902_Slc25a18_DTKPB_175633.1	212
ENSMUSG00000004902_Slc25a18_DTKPB_175634.2	371
ENSMUSG00000004902_Slc25a18_DTKPB_175635.3	492
ENSMUSG00000004902_Slc25a18_DTKPB_175636.4	238
ENSMUSG00000004902_Slc25a18_DTKPB_175637.5	561
ENSMUSG00000004902_Slc25a18_DTKPB_175638.6	139
ENSMUSG00000004902_Slc25a18_DTKPB_175639.7	110
ENSMUSG00000004902_Slc25a18_DTKPB_175640.8	537
ENSMUSG00000004902_Slc25a18_DTKPB_175641.9	335
ENSMUSG00000004902_Slc25a18_DTKPB_175642.10	196
ENSMUSG00000004933_Matk_DTKPB_201170.1	323
ENSMUSG00000004933_Matk_DTKPB_201171.2	463
ENSMUSG00000004933_Matk_DTKPB_201172.3	288
ENSMUSG00000004933_Matk_DTKPB_201173.4	635
ENSMUSG00000004933_Matk_DTKPB_201174.5	692
ENSMUSG00000004933_Matk_DTKPB_201175.6	176
ENSMUSG00000004933_Matk_DTKPB_201176.7	486
ENSMUSG00000004933_Matk_DTKPB_201177.8	370
ENSMUSG00000004933_Matk_DTKPB_201178.9	664
ENSMUSG00000004933_Matk_DTKPB_201179.10	544
ENSMUSG00000005034_Prkacb_DTKPB_222988.1	272
ENSMUSG00000005034_Prkacb_DTKPB_222989.2	551
ENSMUSG00000005034_Prkacb_DTKPB_222991.4	366
ENSMUSG00000005034_Prkacb_DTKPB_222992.5	540
ENSMUSG00000005034_Prkacb_DTKPB_222993.6	430
ENSMUSG00000005034_Prkacb_DTKPB_222994.7	381
ENSMUSG00000005034_Prkacb_DTKPB_222995.8	601
ENSMUSG00000005034_Prkacb_DTKPB_222996.9	330
ENSMUSG00000005034_Prkacb_DTKPB_222997.10	334
ENSMUSG00000005232_G6pc2_DTKPB_225140.1	430
ENSMUSG00000005232_G6pc2_DTKPB_225141.2	764
ENSMUSG00000005232_G6pc2_DTKPB_225142.3	424
ENSMUSG00000005232_G6pc2_DTKPB_225143.4	125
ENSMUSG00000005232_G6pc2_DTKPB_225144.5	237
ENSMUSG00000005232_G6pc2_DTKPB_225145.6	208
ENSMUSG00000005232_G6pc2_DTKPB_225146.7	43
ENSMUSG00000005232_G6pc2_DTKPB_225147.8	263
ENSMUSG00000005232_G6pc2_DTKPB_225148.9	463
ENSMUSG00000005232_G6pc2_DTKPB_225149.10	232
ENSMUSG00000005251_Ripk4_DTKPA_166175.3	2
ENSMUSG00000005268_Prlr_DTKPA_23047.6	1
ENSMUSG00000005320_Fgfr4_DTKPB_189036.1	538
ENSMUSG00000005320_Fgfr4_DTKPB_189037.2	747
ENSMUSG00000005320_Fgfr4_DTKPB_189038.3	272
ENSMUSG00000005320_Fgfr4_DTKPB_189039.4	512
ENSMUSG00000005320_Fgfr4_DTKPB_189040.5	116
ENSMUSG00000005320_Fgfr4_DTKPB_189041.6	211
ENSMUSG00000005320_Fgfr4_DTKPB_189042.7	176
ENSMUSG00000005320_Fgfr4_DTKPB_189043.8	286
ENSMUSG00000005320_Fgfr4_DTKPB_189044.9	454
ENSMUSG00000005320_Fgfr4_DTKPB_189045.10	435
ENSMUSG00000005339_Fcer1a_DTKPA_104217.8	85
ENSMUSG00000005465_Il27ra_MPB_8938.3	8
ENSMUSG00000005469_Prkaca_DTKPB_8916.1	221
ENSMUSG00000005469_Prkaca_DTKPB_8917.2	226
ENSMUSG00000005469_Prkaca_DTKPB_8918.3	537
ENSMUSG00000005469_Prkaca_DTKPB_8919.4	387
ENSMUSG00000005469_Prkaca_DTKPB_8920.5	413
ENSMUSG00000005469_Prkaca_DTKPB_8921.6	520
ENSMUSG00000005469_Prkaca_DTKPB_8922.7	332
ENSMUSG00000005469_Prkaca_DTKPB_8923.8	252
ENSMUSG00000005469_Prkaca_DTKPB_8924.9	77
ENSMUSG00000005469_Prkaca_DTKPB_8925.10	337
ENSMUSG00000005470_Asf1b_GEB_93063.7	17
ENSMUSG00000005510_Ndufs3_DTKPB_132661.1	19
ENSMUSG00000005510_Ndufs3_DTKPB_132662.2	254
ENSMUSG00000005510_Ndufs3_DTKPB_132663.3	278
ENSMUSG00000005510_Ndufs3_DTKPB_132664.4	83
ENSMUSG00000005510_Ndufs3_DTKPB_132665.5	297
ENSMUSG00000005510_Ndufs3_DTKPB_132666.6	170
ENSMUSG00000005510_Ndufs3_DTKPB_132667.7	449
ENSMUSG00000005510_Ndufs3_DTKPB_132668.8	280
ENSMUSG00000005510_Ndufs3_DTKPB_132669.9	308
ENSMUSG00000005510_Ndufs3_DTKPB_132670.10	449
ENSMUSG00000005553_Atp4a_DTKPB_15254.1	33
ENSMUSG00000005553_Atp4a_DTKPB_15255.2	470
ENSMUSG00000005553_Atp4a_DTKPB_15256.3	693
ENSMUSG00000005553_Atp4a_DTKPB_15257.4	284
ENSMUSG00000005553_Atp4a_DTKPB_15258.5	368
ENSMUSG00000005553_Atp4a_DTKPB_15259.6	414
ENSMUSG00000005553_Atp4a_DTKPB_15260.7	283
ENSMUSG00000005553_Atp4a_DTKPB_15261.8	381
ENSMUSG00000005553_Atp4a_DTKPB_15262.9	526
ENSMUSG00000005553_Atp4a_DTKPB_15263.10	123
ENSMUSG00000005656_Snx6_U1A_121419.2	1
ENSMUSG00000005672_Kit_DTKPB_62211.1	325
ENSMUSG00000005672_Kit_DTKPB_62212.2	207
ENSMUSG00000005672_Kit_DTKPB_62213.3	517
ENSMUSG00000005672_Kit_DTKPB_62214.4	670
ENSMUSG00000005672_Kit_DTKPB_62215.5	171
ENSMUSG00000005672_Kit_DTKPB_62216.6	101
ENSMUSG00000005672_Kit_DTKPB_62217.7	100
ENSMUSG00000005672_Kit_DTKPB_62218.8	287
ENSMUSG00000005672_Kit_DTKPB_62219.9	367
ENSMUSG00000005672_Kit_DTKPB_62220.10	437
ENSMUSG00000005677_Nr1i3_DTKPB_62191.1	359
ENSMUSG00000005677_Nr1i3_DTKPB_62192.2	300
ENSMUSG00000005677_Nr1i3_DTKPB_62193.3	421
ENSMUSG00000005677_Nr1i3_DTKPB_62194.4	619
ENSMUSG00000005677_Nr1i3_DTKPB_62195.5	303
ENSMUSG00000005677_Nr1i3_DTKPB_62196.6	513
ENSMUSG00000005677_Nr1i3_DTKPB_62197.7	184
ENSMUSG00000005677_Nr1i3_DTKPB_62198.8	555
ENSMUSG00000005677_Nr1i3_DTKPB_62199.9	474
ENSMUSG00000005677_Nr1i3_DTKPB_62200.10	291
ENSMUSG00000005681_Apoa2_SPA_155255.5	60
ENSMUSG00000005683_Cs_DTKPA_155231.1	6
ENSMUSG00000005716_Pvalb_DTKPB_220086.1	214
ENSMUSG00000005716_Pvalb_DTKPB_220087.2	187
ENSMUSG00000005716_Pvalb_DTKPB_220088.3	395
ENSMUSG00000005716_Pvalb_DTKPB_220089.4	96
ENSMUSG00000005716_Pvalb_DTKPB_220090.5	340
ENSMUSG00000005716_Pvalb_DTKPB_220091.6	214
ENSMUSG00000005716_Pvalb_DTKPB_220092.7	267
ENSMUSG00000005716_Pvalb_DTKPB_220093.8	250
ENSMUSG00000005716_Pvalb_DTKPB_220094.9	60
ENSMUSG00000005716_Pvalb_DTKPB_220095.10	237
ENSMUSG00000005763_Cd247_DTKPB_26366.1	140
ENSMUSG00000005763_Cd247_DTKPB_26367.2	492
ENSMUSG00000005763_Cd247_DTKPB_26368.3	246
ENSMUSG00000005763_Cd247_DTKPB_26369.4	392
ENSMUSG00000005763_Cd247_DTKPB_26370.5	553
ENSMUSG00000005763_Cd247_DTKPB_26371.6	298
ENSMUSG00000005763_Cd247_DTKPB_26372.7	2
ENSMUSG00000005763_Cd247_DTKPB_26373.8	127
ENSMUSG00000005763_Cd247_DTKPB_26374.9	333
ENSMUSG00000005763_Cd247_DTKPB_26375.10	435
ENSMUSG00000005800_Mmp8_DTKPA_53362.3	5
ENSMUSG00000005800_Mmp8_DTKPA_53365.6	8
ENSMUSG00000005899_Smpd4_DTKPA_129786.7	1
ENSMUSG00000005949_Ctns_DTKPB_101562.1	330
ENSMUSG00000005949_Ctns_DTKPB_101563.2	294
ENSMUSG00000005949_Ctns_DTKPB_101564.3	141
ENSMUSG00000005949_Ctns_DTKPB_101565.4	96
ENSMUSG00000005949_Ctns_DTKPB_101566.5	379
ENSMUSG00000005949_Ctns_DTKPB_101567.6	675
ENSMUSG00000005949_Ctns_DTKPB_101568.7	128
ENSMUSG00000005949_Ctns_DTKPB_101569.8	541
ENSMUSG00000005949_Ctns_DTKPB_101570.9	355
ENSMUSG00000005949_Ctns_DTKPB_101571.10	379
ENSMUSG00000005952_Trpv1_DTKPB_102580.1	396
ENSMUSG00000005952_Trpv1_DTKPB_102581.2	493
ENSMUSG00000005952_Trpv1_DTKPB_102582.3	372
ENSMUSG00000005952_Trpv1_DTKPB_102583.4	233
ENSMUSG00000005952_Trpv1_DTKPB_102584.5	257
ENSMUSG00000005952_Trpv1_DTKPB_102585.6	215
ENSMUSG00000005952_Trpv1_DTKPB_102586.7	479
ENSMUSG00000005952_Trpv1_DTKPB_102587.8	351
ENSMUSG00000005952_Trpv1_DTKPB_102589.10	977
ENSMUSG00000005958_Ephb3_DTKPA_17415.1	43
ENSMUSG00000005958_Ephb3_DTKPA_17420.6	7
ENSMUSG00000005980_Dnase1_DTKPA_203754.6	39
ENSMUSG00000006058_Snf8_DTKPB_53830.1	69
ENSMUSG00000006058_Snf8_DTKPB_53831.2	534
ENSMUSG00000006058_Snf8_DTKPB_53832.3	80
ENSMUSG00000006058_Snf8_DTKPB_53833.4	71
ENSMUSG00000006058_Snf8_DTKPB_53834.5	54
ENSMUSG00000006058_Snf8_DTKPB_53835.6	127
ENSMUSG00000006058_Snf8_DTKPB_53836.7	322
ENSMUSG00000006058_Snf8_DTKPB_53837.8	534
ENSMUSG00000006058_Snf8_DTKPB_53838.9	81
ENSMUSG00000006058_Snf8_DTKPB_53839.10	121
ENSMUSG00000006127_Inpp5k_DTKPB_26646.1	239
ENSMUSG00000006127_Inpp5k_DTKPB_26647.2	207
ENSMUSG00000006127_Inpp5k_DTKPB_26648.3	365
ENSMUSG00000006127_Inpp5k_DTKPB_26649.4	188
ENSMUSG00000006127_Inpp5k_DTKPB_26650.5	425
ENSMUSG00000006127_Inpp5k_DTKPB_26651.6	316
ENSMUSG00000006127_Inpp5k_DTKPB_26652.7	218
ENSMUSG00000006127_Inpp5k_DTKPB_26653.8	344
ENSMUSG00000006127_Inpp5k_DTKPB_26654.9	483
ENSMUSG00000006127_Inpp5k_DTKPB_26655.10	293
ENSMUSG00000006216_Clcnkb_DTKPB_191196.1	122
ENSMUSG00000006216_Clcnkb_DTKPB_191197.2	427
ENSMUSG00000006216_Clcnkb_DTKPB_191198.3	419
ENSMUSG00000006216_Clcnkb_DTKPB_191199.4	290
ENSMUSG00000006216_Clcnkb_DTKPB_191200.5	149
ENSMUSG00000006216_Clcnkb_DTKPB_191201.6	569
ENSMUSG00000006216_Clcnkb_DTKPB_191202.7	539
ENSMUSG00000006216_Clcnkb_DTKPB_191203.8	926
ENSMUSG00000006216_Clcnkb_DTKPB_191204.9	382
ENSMUSG00000006216_Clcnkb_DTKPB_191205.10	210
ENSMUSG00000006235_Epor_DTKPB_90843.1	345
ENSMUSG00000006235_Epor_DTKPB_90844.2	274
ENSMUSG00000006235_Epor_DTKPB_90845.3	405
ENSMUSG00000006235_Epor_DTKPB_90846.4	237
ENSMUSG00000006235_Epor_DTKPB_90847.5	233
ENSMUSG00000006235_Epor_DTKPB_90848.6	450
ENSMUSG00000006235_Epor_DTKPB_90849.7	238
ENSMUSG00000006235_Epor_DTKPB_90850.8	441
ENSMUSG00000006235_Epor_DTKPB_90851.9	897
ENSMUSG00000006235_Epor_DTKPB_90852.10	472
ENSMUSG00000006273_Atp6v1b2_DTKPA_208870.10	40
ENSMUSG00000006304_Arpc2_DTKPB_186839.1	455
ENSMUSG00000006304_Arpc2_DTKPB_186840.2	278
ENSMUSG00000006304_Arpc2_DTKPB_186841.3	257
ENSMUSG00000006304_Arpc2_DTKPB_186842.4	316
ENSMUSG00000006304_Arpc2_DTKPB_186843.5	267
ENSMUSG00000006304_Arpc2_DTKPB_186844.6	302
ENSMUSG00000006304_Arpc2_DTKPB_186845.7	134
ENSMUSG00000006304_Arpc2_DTKPB_186846.8	261
ENSMUSG00000006304_Arpc2_DTKPB_186847.9	288
ENSMUSG00000006304_Arpc2_DTKPB_186848.10	347
ENSMUSG00000006445_Epha2_DTKPB_67147.1	437
ENSMUSG00000006445_Epha2_DTKPB_67148.2	711
ENSMUSG00000006445_Epha2_DTKPB_67149.3	162
ENSMUSG00000006445_Epha2_DTKPB_67150.4	666
ENSMUSG00000006445_Epha2_DTKPB_67151.5	570
ENSMUSG00000006445_Epha2_DTKPB_67152.6	638
ENSMUSG00000006445_Epha2_DTKPB_67153.7	578
ENSMUSG00000006445_Epha2_DTKPB_67154.8	323
ENSMUSG00000006445_Epha2_DTKPB_67155.9	241
ENSMUSG00000006445_Epha2_DTKPB_67156.10	505
ENSMUSG00000006494_Pdk1_DTKPA_85362.2	8
ENSMUSG00000006538_Ihh_SPB_162838.4	12
ENSMUSG00000006641_Slc5a6_DTKPA_147736.4	61
ENSMUSG00000006675_P4htm_DTKPB_121664.1	304
ENSMUSG00000006675_P4htm_DTKPB_121665.2	548
ENSMUSG00000006675_P4htm_DTKPB_121666.3	503
ENSMUSG00000006675_P4htm_DTKPB_121667.4	556
ENSMUSG00000006675_P4htm_DTKPB_121668.5	740
ENSMUSG00000006675_P4htm_DTKPB_121669.6	473
ENSMUSG00000006675_P4htm_DTKPB_121670.7	387
ENSMUSG00000006675_P4htm_DTKPB_121671.8	219
ENSMUSG00000006675_P4htm_DTKPB_121672.9	482
ENSMUSG00000006675_P4htm_DTKPB_121673.10	493
ENSMUSG00000006717_Acot13_DTKPA_192308.4	24
ENSMUSG00000006728_Cdk4_DTKPA_48542.10	2
ENSMUSG00000007030_Vwa7_DTKPB_99379.1	169
ENSMUSG00000007030_Vwa7_DTKPB_99380.2	312
ENSMUSG00000007030_Vwa7_DTKPB_99381.3	561
ENSMUSG00000007030_Vwa7_DTKPB_99382.4	639
ENSMUSG00000007030_Vwa7_DTKPB_99383.5	393
ENSMUSG00000007030_Vwa7_DTKPB_99384.6	156
ENSMUSG00000007030_Vwa7_DTKPB_99385.7	269
ENSMUSG00000007030_Vwa7_DTKPB_99386.8	200
ENSMUSG00000007030_Vwa7_DTKPB_99387.9	428
ENSMUSG00000007030_Vwa7_DTKPB_99388.10	174
ENSMUSG00000007038_Neu1_DTKPB_99319.1	365
ENSMUSG00000007038_Neu1_DTKPB_99320.2	359
ENSMUSG00000007038_Neu1_DTKPB_99321.3	356
ENSMUSG00000007038_Neu1_DTKPB_99322.4	327
ENSMUSG00000007038_Neu1_DTKPB_99323.5	664
ENSMUSG00000007038_Neu1_DTKPB_99324.6	310
ENSMUSG00000007038_Neu1_DTKPB_99325.7	920
ENSMUSG00000007038_Neu1_DTKPB_99326.8	514
ENSMUSG00000007038_Neu1_DTKPB_99327.9	479
ENSMUSG00000007038_Neu1_DTKPB_99328.10	108
ENSMUSG00000007050_Lsm2_DTKPB_40085.1	14
ENSMUSG00000007050_Lsm2_DTKPB_40086.2	43
ENSMUSG00000007050_Lsm2_DTKPB_40087.3	166
ENSMUSG00000007050_Lsm2_DTKPB_40088.4	494
ENSMUSG00000007050_Lsm2_DTKPB_40089.5	84
ENSMUSG00000007050_Lsm2_DTKPB_40091.7	5
ENSMUSG00000007050_Lsm2_DTKPB_40092.8	113
ENSMUSG00000007050_Lsm2_DTKPB_40093.9	15
ENSMUSG00000007050_Lsm2_DTKPB_40094.10	212
ENSMUSG00000007411_Mark3_DTKPB_9476.1	783
ENSMUSG00000007411_Mark3_DTKPB_9477.2	382
ENSMUSG00000007411_Mark3_DTKPB_9478.3	344
ENSMUSG00000007411_Mark3_DTKPB_9479.4	442
ENSMUSG00000007411_Mark3_DTKPB_9480.5	313
ENSMUSG00000007411_Mark3_DTKPB_9481.6	582
ENSMUSG00000007411_Mark3_DTKPB_9482.7	642
ENSMUSG00000007411_Mark3_DTKPB_9483.8	266
ENSMUSG00000007411_Mark3_DTKPB_9484.9	543
ENSMUSG00000007411_Mark3_DTKPB_9485.10	272
ENSMUSG00000007458_M6pr_DTKPA_126325.4	26
ENSMUSG00000007564_Ppp2r1a_DTKPA_31669.8	9
ENSMUSG00000007591_Tssk4_DTKPB_217466.1	663
ENSMUSG00000007591_Tssk4_DTKPB_217467.2	342
ENSMUSG00000007591_Tssk4_DTKPB_217468.3	273
ENSMUSG00000007591_Tssk4_DTKPB_217469.4	266
ENSMUSG00000007591_Tssk4_DTKPB_217470.5	471
ENSMUSG00000007591_Tssk4_DTKPB_217471.6	519
ENSMUSG00000007591_Tssk4_DTKPB_217472.7	494
ENSMUSG00000007591_Tssk4_DTKPB_217473.8	545
ENSMUSG00000007591_Tssk4_DTKPB_217474.9	728
ENSMUSG00000007591_Tssk4_DTKPB_217475.10	215
ENSMUSG00000007653_Gabrb2_DTKPA_136387.10	28
ENSMUSG00000008153_Clstn3_MPB_45540.6	34
ENSMUSG00000008590_Htr3b_MPB_200958.9	60
ENSMUSG00000008932_Slc1a7_DTKPA_169867.10	15
ENSMUSG00000009291_Pttg1ip_MPB_129857.8	13
ENSMUSG00000009292_Trpm2_DTKPA_129860.1	1
ENSMUSG00000009292_Trpm2_DTKPA_129863.4	34
ENSMUSG00000009376_Met_DTKPB_60075.1	767
ENSMUSG00000009376_Met_DTKPB_60076.2	213
ENSMUSG00000009376_Met_DTKPB_60077.3	507
ENSMUSG00000009376_Met_DTKPB_60078.4	754
ENSMUSG00000009376_Met_DTKPB_60079.5	576
ENSMUSG00000009376_Met_DTKPB_60080.6	139
ENSMUSG00000009376_Met_DTKPB_60081.7	449
ENSMUSG00000009376_Met_DTKPB_60082.8	449
ENSMUSG00000009376_Met_DTKPB_60083.9	358
ENSMUSG00000009376_Met_DTKPB_60084.10	268
ENSMUSG00000009545_Kcnq1_DTKPB_18642.1	375
ENSMUSG00000009545_Kcnq1_DTKPB_18643.2	200
ENSMUSG00000009545_Kcnq1_DTKPB_18644.3	664
ENSMUSG00000009545_Kcnq1_DTKPB_18645.4	384
ENSMUSG00000009545_Kcnq1_DTKPB_18646.5	72
ENSMUSG00000009545_Kcnq1_DTKPB_18647.6	844
ENSMUSG00000009545_Kcnq1_DTKPB_18648.7	228
ENSMUSG00000009545_Kcnq1_DTKPB_18649.8	440
ENSMUSG00000009545_Kcnq1_DTKPB_18650.9	560
ENSMUSG00000009545_Kcnq1_DTKPB_18651.10	442
ENSMUSG00000009555_Cdk9_DTKPB_161281.1	59
ENSMUSG00000009555_Cdk9_DTKPB_161282.2	8
ENSMUSG00000009555_Cdk9_DTKPB_161283.3	58
ENSMUSG00000009555_Cdk9_DTKPB_161284.4	241
ENSMUSG00000009555_Cdk9_DTKPB_161285.5	72
ENSMUSG00000009555_Cdk9_DTKPB_161286.6	30
ENSMUSG00000009555_Cdk9_DTKPB_161287.7	70
ENSMUSG00000009555_Cdk9_DTKPB_161288.8	39
ENSMUSG00000009555_Cdk9_DTKPB_161289.9	56
ENSMUSG00000009555_Cdk9_DTKPB_161290.10	142
ENSMUSG00000009566_Fpgs_DTKPA_187713.5	2
ENSMUSG00000009647_Mcu_TMMA_200884.5	20
ENSMUSG00000009681_Bcr_DTKPB_82174.1	108
ENSMUSG00000009681_Bcr_DTKPB_82175.2	169
ENSMUSG00000009681_Bcr_DTKPB_82176.3	927
ENSMUSG00000009681_Bcr_DTKPB_82177.4	506
ENSMUSG00000009681_Bcr_DTKPB_82178.5	417
ENSMUSG00000009681_Bcr_DTKPB_82179.6	487
ENSMUSG00000009681_Bcr_DTKPB_82180.7	296
ENSMUSG00000009681_Bcr_DTKPB_82181.8	955
ENSMUSG00000009681_Bcr_DTKPB_82182.9	340
ENSMUSG00000009681_Bcr_DTKPB_82183.10	289
ENSMUSG00000009828_Ick_DTKPB_70379.1	295
ENSMUSG00000009828_Ick_DTKPB_70380.2	289
ENSMUSG00000009828_Ick_DTKPB_70381.3	506
ENSMUSG00000009828_Ick_DTKPB_70382.4	597
ENSMUSG00000009828_Ick_DTKPB_70383.5	1156
ENSMUSG00000009828_Ick_DTKPB_70384.6	146
ENSMUSG00000009828_Ick_DTKPB_70385.7	703
ENSMUSG00000009828_Ick_DTKPB_70386.8	232
ENSMUSG00000009828_Ick_DTKPB_70387.9	583
ENSMUSG00000009828_Ick_DTKPB_70388.10	605
ENSMUSG00000010025_Aldh3a2_DTKPB_4454.1	211
ENSMUSG00000010025_Aldh3a2_DTKPB_4455.2	354
ENSMUSG00000010025_Aldh3a2_DTKPB_4456.3	596
ENSMUSG00000010025_Aldh3a2_DTKPB_4457.4	485
ENSMUSG00000010025_Aldh3a2_DTKPB_4458.5	258
ENSMUSG00000010025_Aldh3a2_DTKPB_4459.6	311
ENSMUSG00000010025_Aldh3a2_DTKPB_4460.7	332
ENSMUSG00000010025_Aldh3a2_DTKPB_4461.8	136
ENSMUSG00000010025_Aldh3a2_DTKPB_4462.9	378
ENSMUSG00000010025_Aldh3a2_DTKPB_4463.10	141
ENSMUSG00000010066_Cacna2d2_DTKPB_121964.1	524
ENSMUSG00000010066_Cacna2d2_DTKPB_121965.2	237
ENSMUSG00000010066_Cacna2d2_DTKPB_121966.3	360
ENSMUSG00000010066_Cacna2d2_DTKPB_121967.4	274
ENSMUSG00000010066_Cacna2d2_DTKPB_121968.5	489
ENSMUSG00000010066_Cacna2d2_DTKPB_121969.6	122
ENSMUSG00000010066_Cacna2d2_DTKPB_121970.7	291
ENSMUSG00000010066_Cacna2d2_DTKPB_121971.8	130
ENSMUSG00000010066_Cacna2d2_DTKPB_121972.9	176
ENSMUSG00000010066_Cacna2d2_DTKPB_121973.10	286
ENSMUSG00000010086_Rnf112_SPB_71038.3	12
ENSMUSG00000010342_Tex14_DTKPB_15968.1	714
ENSMUSG00000010342_Tex14_DTKPB_15969.2	136
ENSMUSG00000010342_Tex14_DTKPB_15970.3	238
ENSMUSG00000010342_Tex14_DTKPB_15971.4	109
ENSMUSG00000010342_Tex14_DTKPB_15972.5	115
ENSMUSG00000010342_Tex14_DTKPB_15973.6	672
ENSMUSG00000010342_Tex14_DTKPB_15974.7	189
ENSMUSG00000010342_Tex14_DTKPB_15975.8	421
ENSMUSG00000010342_Tex14_DTKPB_15976.9	204
ENSMUSG00000010342_Tex14_DTKPB_15977.10	179
ENSMUSG00000010663_Fads1_DTKPB_164663.1	557
ENSMUSG00000010663_Fads1_DTKPB_164665.3	418
ENSMUSG00000010663_Fads1_DTKPB_164666.4	532
ENSMUSG00000010663_Fads1_DTKPB_164667.5	417
ENSMUSG00000010663_Fads1_DTKPB_164668.6	329
ENSMUSG00000010663_Fads1_DTKPB_164669.7	107
ENSMUSG00000010663_Fads1_DTKPB_164670.8	397
ENSMUSG00000010663_Fads1_DTKPB_164671.9	290
ENSMUSG00000010663_Fads1_DTKPB_164672.10	409
ENSMUSG00000010803_Gabra1_DTKPB_136588.1	562
ENSMUSG00000010803_Gabra1_DTKPB_136589.2	275
ENSMUSG00000010803_Gabra1_DTKPB_136591.4	400
ENSMUSG00000010803_Gabra1_DTKPB_136592.5	359
ENSMUSG00000010803_Gabra1_DTKPB_136593.6	405
ENSMUSG00000010803_Gabra1_DTKPB_136594.7	216
ENSMUSG00000010803_Gabra1_DTKPB_136595.8	516
ENSMUSG00000010803_Gabra1_DTKPB_136596.9	580
ENSMUSG00000010803_Gabra1_DTKPB_136597.10	244
ENSMUSG00000011148_Adssl1_DTKPA_227444.2	7
ENSMUSG00000011463_Cpb1_DTKPB_77529.1	511
ENSMUSG00000011463_Cpb1_DTKPB_77530.2	220
ENSMUSG00000011463_Cpb1_DTKPB_77531.3	386
[truncated: 10,129 more rows]
