# Supplementary material for: Genome-scale CRISPR screening reveals that C3aR signaling is critical for rapid capture of fungi by macrophages
Source: PLoS Pathog. 2022 Sep 29;18(9):e1010237. doi: 10.1371/journal.ppat.1010237 (PMC9578593; doi:10.1371/journal.ppat.1010237)
Supplement: S1 Data — A ZIP archive of tables in CSV format giving counts for each sgRNA. File names indicate sub-library and experimental sample. (ZIP) [file ppat.1010237.s023.zip › DIR_MAIN/20190208_GEA_T0_counts.csv]

0None_none_DTKPB_227963.7140	1
0None_none_GEA_227963.3376	529
0None_none_GEA_227963.3377	510
0None_none_GEA_227963.3378	170
0None_none_GEA_227963.3379	533
0None_none_GEA_227963.3380	394
0None_none_GEA_227963.3381	534
0None_none_GEA_227963.3382	288
0None_none_GEA_227963.3383	367
0None_none_GEA_227963.3384	468
0None_none_GEA_227963.3385	541
0None_none_GEA_227963.3386	588
0None_none_GEA_227963.3387	508
0None_none_GEA_227963.3388	523
0None_none_GEA_227963.3389	244
0None_none_GEA_227963.3390	466
0None_none_GEA_227963.3391	583
0None_none_GEA_227963.3392	541
0None_none_GEA_227963.3393	327
0None_none_GEA_227963.3394	486
0None_none_GEA_227963.3395	735
0None_none_GEA_227963.3396	582
0None_none_GEA_227963.3397	453
0None_none_GEA_227963.3398	671
0None_none_GEA_227963.3399	599
0None_none_GEA_227963.3400	563
0None_none_GEA_227963.3401	408
0None_none_GEA_227963.3402	254
0None_none_GEA_227963.3403	650
0None_none_GEA_227963.3404	228
0None_none_GEA_227963.3405	395
0None_none_GEA_227963.3406	911
0None_none_GEA_227963.3407	373
0None_none_GEA_227963.3408	441
0None_none_GEA_227963.3409	136
0None_none_GEA_227963.3410	334
0None_none_GEA_227963.3411	650
0None_none_GEA_227963.3412	457
0None_none_GEA_227963.3413	667
0None_none_GEA_227963.3414	376
0None_none_GEA_227963.3415	414
0None_none_GEA_227963.3416	505
0None_none_GEA_227963.3417	275
0None_none_GEA_227963.3418	739
0None_none_GEA_227963.3419	674
0None_none_GEA_227963.3420	758
0None_none_GEA_227963.3421	505
0None_none_GEA_227963.3422	609
0None_none_GEA_227963.3423	471
0None_none_GEA_227963.3424	514
0None_none_GEA_227963.3425	595
0None_none_GEA_227963.3426	248
0None_none_GEA_227963.3427	753
0None_none_GEA_227963.3428	285
0None_none_GEA_227963.3429	287
0None_none_GEA_227963.3430	319
0None_none_GEA_227963.3431	821
0None_none_GEA_227963.3432	198
0None_none_GEA_227963.3433	344
0None_none_GEA_227963.3434	415
0None_none_GEA_227963.3435	119
0None_none_GEA_227963.3436	512
0None_none_GEA_227963.3437	798
0None_none_GEA_227963.3438	306
0None_none_GEA_227963.3439	894
0None_none_GEA_227963.3440	517
0None_none_GEA_227963.3441	490
0None_none_GEA_227963.3442	376
0None_none_GEA_227963.3443	303
0None_none_GEA_227963.3444	415
0None_none_GEA_227963.3445	581
0None_none_GEA_227963.3446	473
0None_none_GEA_227963.3447	544
0None_none_GEA_227963.3448	505
0None_none_GEA_227963.3449	91
0None_none_GEA_227963.3450	462
0None_none_GEA_227963.3451	485
0None_none_GEA_227963.3452	562
0None_none_GEA_227963.3453	486
0None_none_GEA_227963.3454	569
0None_none_GEA_227963.3455	955
0None_none_GEA_227963.3456	521
0None_none_GEA_227963.3457	527
0None_none_GEA_227963.3458	465
0None_none_GEA_227963.3459	275
0None_none_GEA_227963.3460	473
0None_none_GEA_227963.3461	151
0None_none_GEA_227963.3462	641
0None_none_GEA_227963.3463	118
0None_none_GEA_227963.3464	800
0None_none_GEA_227963.3465	446
0None_none_GEA_227963.3466	530
0None_none_GEA_227963.3467	504
0None_none_GEA_227963.3468	486
0None_none_GEA_227963.3469	1000
0None_none_GEA_227963.3470	486
0None_none_GEA_227963.3471	412
0None_none_GEA_227963.3472	327
0None_none_GEA_227963.3473	482
0None_none_GEA_227963.3474	192
0None_none_GEA_227963.3475	717
0None_none_GEA_227963.3476	355
0None_none_GEA_227963.3477	505
0None_none_GEA_227963.3478	279
0None_none_GEA_227963.3479	497
0None_none_GEA_227963.3480	255
0None_none_GEA_227963.3481	446
0None_none_GEA_227963.3482	573
0None_none_GEA_227963.3483	196
0None_none_GEA_227963.3484	723
0None_none_GEA_227963.3485	622
0None_none_GEA_227963.3486	651
0None_none_GEA_227963.3487	598
0None_none_GEA_227963.3488	371
0None_none_GEA_227963.3489	589
0None_none_GEA_227963.3490	549
0None_none_GEA_227963.3491	644
0None_none_GEA_227963.3492	739
0None_none_GEA_227963.3493	530
0None_none_GEA_227963.3494	384
0None_none_GEA_227963.3495	820
0None_none_GEA_227963.3496	444
0None_none_GEA_227963.3497	720
0None_none_GEA_227963.3498	622
0None_none_GEA_227963.3499	1035
0None_none_GEA_227963.3500	233
0None_none_GEA_227963.3501	728
0None_none_GEA_227963.3502	457
0None_none_GEA_227963.3503	508
0None_none_GEA_227963.3504	785
0None_none_GEA_227963.3505	311
0None_none_GEA_227963.3506	295
0None_none_GEA_227963.3507	672
0None_none_GEA_227963.3508	474
0None_none_GEA_227963.3509	428
0None_none_GEA_227963.3510	496
0None_none_GEA_227963.3511	296
0None_none_GEA_227963.3512	585
0None_none_GEA_227963.3513	664
0None_none_GEA_227963.3514	235
0None_none_GEA_227963.3515	710
0None_none_GEA_227963.3516	724
0None_none_GEA_227963.3517	486
0None_none_GEA_227963.3518	519
0None_none_GEA_227963.3519	364
0None_none_GEA_227963.3520	382
0None_none_GEA_227963.3521	309
0None_none_GEA_227963.3522	1156
0None_none_GEA_227963.3523	388
0None_none_GEA_227963.3524	636
0None_none_GEA_227963.3525	298
0None_none_GEA_227963.3526	335
0None_none_GEA_227963.3527	100
0None_none_GEA_227963.3528	1040
0None_none_GEA_227963.3529	315
0None_none_GEA_227963.3530	177
0None_none_GEA_227963.3531	770
0None_none_GEA_227963.3532	565
0None_none_GEA_227963.3533	651
0None_none_GEA_227963.3534	750
0None_none_GEA_227963.3535	747
0None_none_GEA_227963.3536	863
0None_none_GEA_227963.3537	345
0None_none_GEA_227963.3538	190
0None_none_GEA_227963.3539	536
0None_none_GEA_227963.3540	456
0None_none_GEA_227963.3541	697
0None_none_GEA_227963.3542	508
0None_none_GEA_227963.3543	559
0None_none_GEA_227963.3544	431
0None_none_GEA_227963.3545	500
0None_none_GEA_227963.3546	539
0None_none_GEA_227963.3547	474
0None_none_GEA_227963.3548	565
0None_none_GEA_227963.3549	451
0None_none_GEA_227963.3550	350
0None_none_GEA_227963.3551	566
0None_none_GEA_227963.3552	630
0None_none_GEA_227963.3553	436
0None_none_GEA_227963.3554	486
0None_none_GEA_227963.3555	319
0None_none_GEA_227963.3556	418
0None_none_GEA_227963.3557	289
0None_none_GEA_227963.3558	215
0None_none_GEA_227963.3559	412
0None_none_GEA_227963.3560	877
0None_none_GEA_227963.3561	482
0None_none_GEA_227963.3562	627
0None_none_GEA_227963.3563	704
0None_none_GEA_227963.3564	286
0None_none_GEA_227963.3565	425
0None_none_GEA_227963.3566	504
0None_none_GEA_227963.3567	748
0None_none_GEA_227963.3568	873
0None_none_GEA_227963.3569	170
0None_none_GEA_227963.3570	523
0None_none_GEA_227963.3571	916
0None_none_GEA_227963.3572	146
0None_none_GEA_227963.3573	429
0None_none_GEA_227963.3574	542
0None_none_GEA_227963.3575	631
0None_none_GEA_227963.3576	360
0None_none_GEA_227963.3577	372
0None_none_GEA_227963.3578	555
0None_none_GEA_227963.3579	904
0None_none_GEA_227963.3580	959
0None_none_GEA_227963.3581	600
0None_none_GEA_227963.3582	682
0None_none_GEA_227963.3583	329
0None_none_GEA_227963.3584	350
0None_none_GEA_227963.3585	194
0None_none_GEA_227963.3586	47
0None_none_GEA_227963.3587	265
0None_none_GEA_227963.3588	873
0None_none_GEA_227963.3589	370
0None_none_GEA_227963.3590	294
0None_none_GEA_227963.3591	633
0None_none_GEA_227963.3592	878
0None_none_GEA_227963.3593	791
0None_none_GEA_227963.3594	90
0None_none_GEA_227963.3595	687
0None_none_GEA_227963.3596	698
0None_none_GEA_227963.3597	783
0None_none_GEA_227963.3598	578
0None_none_GEA_227963.3599	557
0None_none_GEA_227963.3600	750
0None_none_GEA_227963.3601	285
0None_none_GEA_227963.3602	631
0None_none_GEA_227963.3603	635
0None_none_GEA_227963.3604	395
0None_none_GEA_227963.3605	288
0None_none_GEA_227963.3606	358
0None_none_GEA_227963.3607	600
0None_none_GEA_227963.3608	485
0None_none_GEA_227963.3609	357
0None_none_GEA_227963.3610	272
0None_none_GEA_227963.3611	709
0None_none_GEA_227963.3612	361
0None_none_GEA_227963.3613	501
0None_none_GEA_227963.3614	696
0None_none_GEA_227963.3615	31
0None_none_GEA_227963.3616	188
0None_none_GEA_227963.3617	623
0None_none_GEA_227963.3618	199
0None_none_GEA_227963.3619	573
0None_none_GEA_227963.3620	400
0None_none_GEA_227963.3621	1076
0None_none_GEA_227963.3622	914
0None_none_GEA_227963.3623	546
0None_none_GEA_227963.3624	14
0None_none_GEA_227963.3625	832
0None_none_GEA_227963.3626	224
0None_none_GEA_227963.3627	493
0None_none_GEA_227963.3628	589
0None_none_GEA_227963.3629	552
0None_none_GEA_227963.3630	542
0None_none_GEA_227963.3631	617
0None_none_GEA_227963.3632	493
0None_none_GEA_227963.3633	334
0None_none_GEA_227963.3634	216
0None_none_GEA_227963.3635	371
0None_none_GEA_227963.3636	530
0None_none_GEA_227963.3637	283
0None_none_GEA_227963.3638	298
0None_none_GEA_227963.3639	842
0None_none_GEA_227963.3640	261
0None_none_GEA_227963.3641	291
0None_none_GEA_227963.3642	39
0None_none_GEA_227963.3643	598
0None_none_GEA_227963.3644	564
0None_none_GEA_227963.3645	376
0None_none_GEA_227963.3646	531
0None_none_GEA_227963.3647	616
0None_none_GEA_227963.3648	804
0None_none_GEA_227963.3649	380
0None_none_GEA_227963.3650	235
0None_none_GEA_227963.3651	395
0None_none_GEA_227963.3652	366
0None_none_GEA_227963.3653	598
0None_none_GEA_227963.3654	668
0None_none_GEA_227963.3655	528
0None_none_GEA_227963.3656	492
0None_none_GEA_227963.3657	325
0None_none_GEA_227963.3658	518
0None_none_GEA_227963.3659	497
0None_none_GEA_227963.3660	110
0None_none_GEA_227963.3661	641
0None_none_GEA_227963.3662	637
0None_none_GEA_227963.3663	301
0None_none_GEA_227963.3664	341
0None_none_GEA_227963.3665	626
0None_none_GEA_227963.3666	386
0None_none_GEA_227963.3667	512
0None_none_GEA_227963.3668	550
0None_none_GEA_227963.3669	356
0None_none_GEA_227963.3670	388
0None_none_GEA_227963.3671	776
0None_none_GEA_227963.3672	161
0None_none_GEA_227963.3673	290
0None_none_GEA_227963.3674	459
0None_none_GEA_227963.3675	412
0None_none_GEA_227963.3676	515
0None_none_GEA_227963.3677	511
0None_none_GEA_227963.3678	555
0None_none_GEA_227963.3679	433
0None_none_GEA_227963.3680	707
0None_none_GEA_227963.3681	400
0None_none_GEA_227963.3682	492
0None_none_GEA_227963.3683	786
0None_none_GEA_227963.3684	566
0None_none_GEA_227963.3685	244
0None_none_GEA_227963.3686	592
0None_none_GEA_227963.3687	803
0None_none_GEA_227963.3688	425
0None_none_GEA_227963.3689	500
0None_none_GEA_227963.3690	589
0None_none_GEA_227963.3691	517
0None_none_GEA_227963.3692	667
0None_none_GEA_227963.3693	194
0None_none_GEA_227963.3694	502
0None_none_GEA_227963.3695	134
0None_none_GEA_227963.3696	530
0None_none_GEA_227963.3697	438
0None_none_GEA_227963.3698	487
0None_none_GEA_227963.3699	466
0None_none_GEA_227963.3700	688
0None_none_GEA_227963.3701	381
0None_none_GEA_227963.3702	693
0None_none_GEA_227963.3703	110
0None_none_GEA_227963.3704	739
0None_none_GEA_227963.3705	803
0None_none_GEA_227963.3706	705
0None_none_GEA_227963.3707	670
0None_none_GEA_227963.3708	463
0None_none_GEA_227963.3709	763
0None_none_GEA_227963.3710	467
0None_none_GEA_227963.3711	487
0None_none_GEA_227963.3712	539
0None_none_GEA_227963.3713	512
0None_none_GEA_227963.3714	601
0None_none_GEA_227963.3715	102
0None_none_GEA_227963.3716	211
0None_none_GEA_227963.3717	734
0None_none_GEA_227963.3718	500
0None_none_GEA_227963.3719	618
0None_none_GEA_227963.3720	390
0None_none_GEA_227963.3721	470
0None_none_GEA_227963.3722	600
0None_none_GEA_227963.3723	850
0None_none_GEA_227963.3724	829
0None_none_GEA_227963.3725	371
0None_none_GEA_227963.3726	255
0None_none_GEA_227963.3727	603
0None_none_GEA_227963.3728	387
0None_none_GEA_227963.3729	293
0None_none_GEA_227963.3730	136
0None_none_GEA_227963.3731	600
0None_none_GEA_227963.3732	395
0None_none_GEA_227963.3733	531
0None_none_GEA_227963.3734	52
0None_none_GEA_227963.3735	365
0None_none_GEA_227963.3736	386
0None_none_GEA_227963.3737	122
0None_none_GEA_227963.3738	519
0None_none_GEA_227963.3739	416
0None_none_GEA_227963.3740	410
0None_none_GEA_227963.3741	1002
0None_none_GEA_227963.3742	848
0None_none_GEA_227963.3743	209
0None_none_GEA_227963.3744	545
0None_none_GEA_227963.3745	397
0None_none_GEA_227963.3746	469
0None_none_GEA_227963.3747	213
0None_none_GEA_227963.3748	589
0None_none_GEA_227963.3749	429
0None_none_GEA_227963.3750	473
0None_none_GEB_227963.4111	1
0None_none_MU1A_227963.1960	15
0None_none_MU1B_227963.967	3
0None_none_MU2A_227963.2371	6
0None_none_MU2B_227963.40	2
0None_none_TMMA_227963.2772	6
0None_none_TMMA_227963.2784	8
0None_none_TMMA_227963.2812	14
0None_none_TMMB_227963.3098	19
0None_none_TMMB_227963.3172	5
0None_none_TMMB_227963.3196	2
0None_none_U2A_227963.1590	1
0None_none_U2A_227963.1742	16
0None_none_U2B_227963.1364	21
0Safe_safe_ACOCA_227963.4775	657
0Safe_safe_ACOCB_227963.5078	465
0Safe_safe_DTKPA_227963.7034	436
0Safe_safe_DTKPB_227963.7199	1
0Safe_safe_DTKPB_227963.7423	1
0Safe_safe_GEA_227963.3376	315
0Safe_safe_GEA_227963.3377	528
0Safe_safe_GEA_227963.3378	429
0Safe_safe_GEA_227963.3379	431
0Safe_safe_GEA_227963.3380	304
0Safe_safe_GEA_227963.3381	427
0Safe_safe_GEA_227963.3382	550
0Safe_safe_GEA_227963.3383	385
0Safe_safe_GEA_227963.3384	303
0Safe_safe_GEA_227963.3385	708
0Safe_safe_GEA_227963.3386	86
0Safe_safe_GEA_227963.3387	523
0Safe_safe_GEA_227963.3388	499
0Safe_safe_GEA_227963.3389	290
0Safe_safe_GEA_227963.3390	274
0Safe_safe_GEA_227963.3391	375
0Safe_safe_GEA_227963.3392	718
0Safe_safe_GEA_227963.3393	416
0Safe_safe_GEA_227963.3394	243
0Safe_safe_GEA_227963.3395	268
0Safe_safe_GEA_227963.3396	493
0Safe_safe_GEA_227963.3397	46
0Safe_safe_GEA_227963.3398	575
0Safe_safe_GEA_227963.3399	633
0Safe_safe_GEA_227963.3400	370
0Safe_safe_GEA_227963.3401	502
0Safe_safe_GEA_227963.3402	305
0Safe_safe_GEA_227963.3403	441
0Safe_safe_GEA_227963.3404	601
0Safe_safe_GEA_227963.3405	540
0Safe_safe_GEA_227963.3406	271
0Safe_safe_GEA_227963.3407	536
0Safe_safe_GEA_227963.3408	276
0Safe_safe_GEA_227963.3409	257
0Safe_safe_GEA_227963.3410	101
0Safe_safe_GEA_227963.3411	612
0Safe_safe_GEA_227963.3412	330
0Safe_safe_GEA_227963.3413	145
0Safe_safe_GEA_227963.3414	93
0Safe_safe_GEA_227963.3415	110
0Safe_safe_GEA_227963.3416	171
0Safe_safe_GEA_227963.3417	420
0Safe_safe_GEA_227963.3418	436
0Safe_safe_GEA_227963.3419	341
0Safe_safe_GEA_227963.3420	330
0Safe_safe_GEA_227963.3422	400
0Safe_safe_GEA_227963.3423	105
0Safe_safe_GEA_227963.3424	381
0Safe_safe_GEA_227963.3425	516
0Safe_safe_GEA_227963.3426	207
0Safe_safe_GEA_227963.3427	196
0Safe_safe_GEA_227963.3428	610
0Safe_safe_GEA_227963.3429	293
0Safe_safe_GEA_227963.3430	201
0Safe_safe_GEA_227963.3431	334
0Safe_safe_GEA_227963.3432	349
0Safe_safe_GEA_227963.3433	442
0Safe_safe_GEA_227963.3434	139
0Safe_safe_GEA_227963.3435	183
0Safe_safe_GEA_227963.3436	147
0Safe_safe_GEA_227963.3437	370
0Safe_safe_GEA_227963.3438	379
0Safe_safe_GEA_227963.3439	326
0Safe_safe_GEA_227963.3440	471
0Safe_safe_GEA_227963.3441	257
0Safe_safe_GEA_227963.3442	494
0Safe_safe_GEA_227963.3443	345
0Safe_safe_GEA_227963.3444	277
0Safe_safe_GEA_227963.3445	465
0Safe_safe_GEA_227963.3446	350
0Safe_safe_GEA_227963.3447	347
0Safe_safe_GEA_227963.3448	488
0Safe_safe_GEA_227963.3449	84
0Safe_safe_GEA_227963.3450	306
0Safe_safe_GEA_227963.3451	337
0Safe_safe_GEA_227963.3452	211
0Safe_safe_GEA_227963.3453	477
0Safe_safe_GEA_227963.3454	287
0Safe_safe_GEA_227963.3455	436
0Safe_safe_GEA_227963.3456	276
0Safe_safe_GEA_227963.3457	221
0Safe_safe_GEA_227963.3458	353
0Safe_safe_GEA_227963.3459	428
0Safe_safe_GEA_227963.3460	285
0Safe_safe_GEA_227963.3461	836
0Safe_safe_GEA_227963.3462	569
0Safe_safe_GEA_227963.3463	479
0Safe_safe_GEA_227963.3464	362
0Safe_safe_GEA_227963.3465	293
0Safe_safe_GEA_227963.3466	435
0Safe_safe_GEA_227963.3467	242
0Safe_safe_GEA_227963.3468	66
0Safe_safe_GEA_227963.3469	122
0Safe_safe_GEA_227963.3470	319
0Safe_safe_GEA_227963.3471	333
0Safe_safe_GEA_227963.3472	222
0Safe_safe_GEA_227963.3473	389
0Safe_safe_GEA_227963.3474	233
0Safe_safe_GEA_227963.3475	154
0Safe_safe_GEA_227963.3476	227
0Safe_safe_GEA_227963.3477	214
0Safe_safe_GEA_227963.3478	405
0Safe_safe_GEA_227963.3479	261
0Safe_safe_GEA_227963.3480	139
0Safe_safe_GEA_227963.3481	226
0Safe_safe_GEA_227963.3482	607
0Safe_safe_GEA_227963.3483	723
0Safe_safe_GEA_227963.3484	405
0Safe_safe_GEA_227963.3485	314
0Safe_safe_GEA_227963.3486	536
0Safe_safe_GEA_227963.3487	401
0Safe_safe_GEA_227963.3488	552
0Safe_safe_GEA_227963.3489	278
0Safe_safe_GEA_227963.3490	231
0Safe_safe_GEA_227963.3491	108
0Safe_safe_GEA_227963.3492	623
0Safe_safe_GEA_227963.3493	225
0Safe_safe_GEA_227963.3494	609
0Safe_safe_GEA_227963.3495	465
0Safe_safe_GEA_227963.3496	511
0Safe_safe_GEA_227963.3497	650
0Safe_safe_GEA_227963.3498	801
0Safe_safe_GEA_227963.3499	260
0Safe_safe_GEA_227963.3500	384
0Safe_safe_GEA_227963.3501	416
0Safe_safe_GEA_227963.3502	442
0Safe_safe_GEA_227963.3503	804
0Safe_safe_GEA_227963.3504	465
0Safe_safe_GEA_227963.3505	213
0Safe_safe_GEA_227963.3506	239
0Safe_safe_GEA_227963.3507	200
0Safe_safe_GEA_227963.3508	236
0Safe_safe_GEA_227963.3509	491
0Safe_safe_GEA_227963.3510	122
0Safe_safe_GEA_227963.3511	249
0Safe_safe_GEA_227963.3512	628
0Safe_safe_GEA_227963.3513	511
0Safe_safe_GEA_227963.3514	583
0Safe_safe_GEA_227963.3515	357
0Safe_safe_GEA_227963.3516	435
0Safe_safe_GEA_227963.3517	247
0Safe_safe_GEA_227963.3518	385
0Safe_safe_GEA_227963.3519	204
0Safe_safe_GEA_227963.3520	350
0Safe_safe_GEA_227963.3521	392
0Safe_safe_GEA_227963.3522	613
0Safe_safe_GEA_227963.3523	998
0Safe_safe_GEA_227963.3524	471
0Safe_safe_GEA_227963.3525	455
0Safe_safe_GEA_227963.3526	881
0Safe_safe_GEA_227963.3527	314
0Safe_safe_GEA_227963.3528	8
0Safe_safe_GEA_227963.3529	464
0Safe_safe_GEA_227963.3530	311
0Safe_safe_GEA_227963.3531	108
0Safe_safe_GEA_227963.3532	326
0Safe_safe_GEA_227963.3533	397
0Safe_safe_GEA_227963.3534	386
0Safe_safe_GEA_227963.3535	557
0Safe_safe_GEA_227963.3536	438
0Safe_safe_GEA_227963.3537	339
0Safe_safe_GEA_227963.3538	434
0Safe_safe_GEA_227963.3539	140
0Safe_safe_GEA_227963.3540	167
0Safe_safe_GEA_227963.3541	410
0Safe_safe_GEA_227963.3542	138
0Safe_safe_GEA_227963.3543	370
0Safe_safe_GEA_227963.3544	389
0Safe_safe_GEA_227963.3545	484
0Safe_safe_GEA_227963.3546	448
0Safe_safe_GEA_227963.3547	408
0Safe_safe_GEA_227963.3548	158
0Safe_safe_GEA_227963.3549	457
0Safe_safe_GEA_227963.3550	154
0Safe_safe_GEA_227963.3551	325
0Safe_safe_GEA_227963.3552	185
0Safe_safe_GEA_227963.3553	542
0Safe_safe_GEA_227963.3554	583
0Safe_safe_GEA_227963.3555	530
0Safe_safe_GEA_227963.3556	423
0Safe_safe_GEA_227963.3557	239
0Safe_safe_GEA_227963.3558	400
0Safe_safe_GEA_227963.3559	671
0Safe_safe_GEA_227963.3560	306
0Safe_safe_GEA_227963.3561	76
0Safe_safe_GEA_227963.3562	302
0Safe_safe_GEA_227963.3563	293
0Safe_safe_GEA_227963.3564	321
0Safe_safe_GEA_227963.3565	167
0Safe_safe_GEA_227963.3566	402
0Safe_safe_GEA_227963.3567	695
0Safe_safe_GEA_227963.3568	505
0Safe_safe_GEA_227963.3569	363
0Safe_safe_GEA_227963.3570	360
0Safe_safe_GEA_227963.3571	277
0Safe_safe_GEA_227963.3572	525
0Safe_safe_GEA_227963.3573	463
0Safe_safe_GEA_227963.3574	213
0Safe_safe_GEA_227963.3575	242
0Safe_safe_GEA_227963.3576	228
0Safe_safe_GEA_227963.3577	237
0Safe_safe_GEA_227963.3578	278
0Safe_safe_GEA_227963.3579	608
0Safe_safe_GEA_227963.3580	54
0Safe_safe_GEA_227963.3581	158
0Safe_safe_GEA_227963.3582	287
0Safe_safe_GEA_227963.3583	126
0Safe_safe_GEA_227963.3584	449
0Safe_safe_GEA_227963.3585	150
0Safe_safe_GEA_227963.3586	432
0Safe_safe_GEA_227963.3587	521
0Safe_safe_GEA_227963.3588	494
0Safe_safe_GEA_227963.3589	392
0Safe_safe_GEA_227963.3590	511
0Safe_safe_GEA_227963.3591	236
0Safe_safe_GEA_227963.3592	457
0Safe_safe_GEA_227963.3593	616
0Safe_safe_GEA_227963.3594	256
0Safe_safe_GEA_227963.3595	333
0Safe_safe_GEA_227963.3596	657
0Safe_safe_GEA_227963.3597	330
0Safe_safe_GEA_227963.3598	174
0Safe_safe_GEA_227963.3599	319
0Safe_safe_GEA_227963.3600	343
0Safe_safe_GEA_227963.3601	221
0Safe_safe_GEA_227963.3602	438
0Safe_safe_GEA_227963.3603	324
0Safe_safe_GEA_227963.3604	370
0Safe_safe_GEA_227963.3605	285
0Safe_safe_GEA_227963.3606	142
0Safe_safe_GEA_227963.3607	297
0Safe_safe_GEA_227963.3608	295
0Safe_safe_GEA_227963.3609	376
0Safe_safe_GEA_227963.3610	548
0Safe_safe_GEA_227963.3611	369
0Safe_safe_GEA_227963.3612	481
0Safe_safe_GEA_227963.3613	243
0Safe_safe_GEA_227963.3614	820
0Safe_safe_GEA_227963.3615	313
0Safe_safe_GEA_227963.3616	133
0Safe_safe_GEA_227963.3617	451
0Safe_safe_GEA_227963.3618	358
0Safe_safe_GEA_227963.3619	279
0Safe_safe_GEA_227963.3620	425
0Safe_safe_GEA_227963.3621	257
0Safe_safe_GEA_227963.3622	230
0Safe_safe_GEA_227963.3623	408
0Safe_safe_GEA_227963.3624	207
0Safe_safe_GEA_227963.3625	545
0Safe_safe_GEA_227963.3626	469
0Safe_safe_GEA_227963.3627	346
0Safe_safe_GEA_227963.3628	562
0Safe_safe_GEA_227963.3629	515
0Safe_safe_GEA_227963.3630	403
0Safe_safe_GEA_227963.3631	769
0Safe_safe_GEA_227963.3632	386
0Safe_safe_GEA_227963.3633	197
0Safe_safe_GEA_227963.3634	381
0Safe_safe_GEA_227963.3635	241
0Safe_safe_GEA_227963.3636	428
0Safe_safe_GEA_227963.3637	390
0Safe_safe_GEA_227963.3638	394
0Safe_safe_GEA_227963.3639	106
0Safe_safe_GEA_227963.3640	300
0Safe_safe_GEA_227963.3641	445
0Safe_safe_GEA_227963.3642	284
0Safe_safe_GEA_227963.3643	412
0Safe_safe_GEA_227963.3644	582
0Safe_safe_GEA_227963.3645	153
0Safe_safe_GEA_227963.3646	350
0Safe_safe_GEA_227963.3647	337
0Safe_safe_GEA_227963.3648	565
0Safe_safe_GEA_227963.3649	220
0Safe_safe_GEA_227963.3650	374
0Safe_safe_GEA_227963.3651	291
0Safe_safe_GEA_227963.3652	206
0Safe_safe_GEA_227963.3653	269
0Safe_safe_GEA_227963.3654	262
0Safe_safe_GEA_227963.3655	806
0Safe_safe_GEA_227963.3656	520
0Safe_safe_GEA_227963.3657	213
0Safe_safe_GEA_227963.3658	307
0Safe_safe_GEA_227963.3659	517
0Safe_safe_GEA_227963.3660	412
0Safe_safe_GEA_227963.3661	536
0Safe_safe_GEA_227963.3662	444
0Safe_safe_GEA_227963.3663	237
0Safe_safe_GEA_227963.3664	199
0Safe_safe_GEA_227963.3665	349
0Safe_safe_GEA_227963.3666	162
0Safe_safe_GEA_227963.3667	292
0Safe_safe_GEA_227963.3668	203
0Safe_safe_GEA_227963.3669	143
0Safe_safe_GEA_227963.3670	200
0Safe_safe_GEA_227963.3671	370
0Safe_safe_GEA_227963.3672	191
0Safe_safe_GEA_227963.3673	565
0Safe_safe_GEA_227963.3674	66
0Safe_safe_GEA_227963.3675	340
0Safe_safe_GEA_227963.3676	337
0Safe_safe_GEA_227963.3677	463
0Safe_safe_GEA_227963.3678	569
0Safe_safe_GEA_227963.3679	428
0Safe_safe_GEA_227963.3680	390
0Safe_safe_GEA_227963.3681	342
0Safe_safe_GEA_227963.3682	144
0Safe_safe_GEA_227963.3683	154
0Safe_safe_GEA_227963.3684	200
0Safe_safe_GEA_227963.3685	294
0Safe_safe_GEA_227963.3686	91
0Safe_safe_GEA_227963.3687	501
0Safe_safe_GEA_227963.3688	115
0Safe_safe_GEA_227963.3689	85
0Safe_safe_GEA_227963.3690	332
0Safe_safe_GEA_227963.3691	979
0Safe_safe_GEA_227963.3692	74
0Safe_safe_GEA_227963.3693	306
0Safe_safe_GEA_227963.3694	794
0Safe_safe_GEA_227963.3695	239
0Safe_safe_GEA_227963.3696	99
0Safe_safe_GEA_227963.3697	161
0Safe_safe_GEA_227963.3698	564
0Safe_safe_GEA_227963.3699	572
0Safe_safe_GEA_227963.3700	239
0Safe_safe_GEA_227963.3701	614
0Safe_safe_GEA_227963.3702	329
0Safe_safe_GEA_227963.3703	110
0Safe_safe_GEA_227963.3704	529
0Safe_safe_GEA_227963.3705	404
0Safe_safe_GEA_227963.3706	436
0Safe_safe_GEA_227963.3707	524
0Safe_safe_GEA_227963.3708	482
0Safe_safe_GEA_227963.3709	169
0Safe_safe_GEA_227963.3710	351
0Safe_safe_GEA_227963.3711	182
0Safe_safe_GEA_227963.3712	607
0Safe_safe_GEA_227963.3713	150
0Safe_safe_GEA_227963.3714	303
0Safe_safe_GEA_227963.3715	545
0Safe_safe_GEA_227963.3716	806
0Safe_safe_GEA_227963.3717	479
0Safe_safe_GEA_227963.3718	256
0Safe_safe_GEA_227963.3719	279
0Safe_safe_GEA_227963.3720	400
0Safe_safe_GEA_227963.3721	197
0Safe_safe_GEA_227963.3722	366
0Safe_safe_GEA_227963.3723	291
0Safe_safe_GEA_227963.3724	317
0Safe_safe_GEA_227963.3725	315
0Safe_safe_GEA_227963.3726	430
0Safe_safe_GEA_227963.3727	522
0Safe_safe_GEA_227963.3728	406
0Safe_safe_GEA_227963.3729	356
0Safe_safe_GEA_227963.3730	212
0Safe_safe_GEA_227963.3731	210
0Safe_safe_GEA_227963.3732	336
0Safe_safe_GEA_227963.3733	197
0Safe_safe_GEA_227963.3734	557
0Safe_safe_GEA_227963.3735	578
0Safe_safe_GEA_227963.3736	281
0Safe_safe_GEA_227963.3737	377
0Safe_safe_GEA_227963.3738	293
0Safe_safe_GEA_227963.3739	348
0Safe_safe_GEA_227963.3740	152
0Safe_safe_GEA_227963.3741	619
0Safe_safe_GEA_227963.3742	375
0Safe_safe_GEA_227963.3743	429
0Safe_safe_GEA_227963.3744	591
0Safe_safe_GEA_227963.3745	219
0Safe_safe_GEA_227963.3746	219
0Safe_safe_GEA_227963.3747	339
0Safe_safe_GEA_227963.3748	520
0Safe_safe_GEA_227963.3749	63
0Safe_safe_GEA_227963.3750	500
0Safe_safe_MPA_227963.4429	1
0Safe_safe_MPA_227963.4457	7
0Safe_safe_MPB_227963.5749	260
0Safe_safe_MPB_227963.5990	342
0Safe_safe_MU1A_227963.2019	428
0Safe_safe_MU1A_227963.2046	3
0Safe_safe_MU1A_227963.2061	28
0Safe_safe_MU1A_227963.2068	9
0Safe_safe_MU1A_227963.2069	5
0Safe_safe_MU1B_227963.1047	154
0Safe_safe_MU1B_227963.1092	420
0Safe_safe_MU1B_227963.787	9
0Safe_safe_MU1B_227963.834	445
0Safe_safe_MU2A_227963.2422	3
0Safe_safe_MU2A_227963.2447	385
0Safe_safe_SPA_227963.5325	9
0Safe_safe_SPA_227963.5590	1
0Safe_safe_SPB_227963.6320	405
0Safe_safe_TMMA_227963.2729	36
0Safe_safe_TMMA_227963.2888	1
0Safe_safe_TMMA_227963.2928	200
0Safe_safe_TMMA_227963.2943	26
0Safe_safe_TMMB_227963.3006	42
0Safe_safe_TMMB_227963.3028	304
0Safe_safe_TMMB_227963.3033	6
0Safe_safe_TMMB_227963.3070	42
0Safe_safe_TMMB_227963.3108	14
0Safe_safe_TMMB_227963.3125	9
0Safe_safe_TMMB_227963.3126	53
0Safe_safe_TMMB_227963.3226	6
0Safe_safe_U1A_227963.6672	428
0Safe_safe_U2A_227963.1618	6
0Safe_safe_U2A_227963.1863	46
0Safe_safe_U2B_227963.1498	1
ENSMUSG00000000088_Cox5a_DTKPA_96979.5	2
ENSMUSG00000000223_Drp2_TMMB_187202.4	47
ENSMUSG00000000244_Tspan32_GEA_126882.1	361
ENSMUSG00000000244_Tspan32_GEA_126883.2	308
ENSMUSG00000000244_Tspan32_GEA_126884.3	298
ENSMUSG00000000244_Tspan32_GEA_126885.4	460
ENSMUSG00000000244_Tspan32_GEA_126886.5	555
ENSMUSG00000000244_Tspan32_GEA_126887.6	209
ENSMUSG00000000244_Tspan32_GEA_126888.7	296
ENSMUSG00000000244_Tspan32_GEA_126889.8	112
ENSMUSG00000000244_Tspan32_GEA_126890.9	779
ENSMUSG00000000244_Tspan32_GEA_126891.10	347
ENSMUSG00000000617_Grm6_GEA_181568.1	544
ENSMUSG00000000617_Grm6_GEA_181569.2	579
ENSMUSG00000000617_Grm6_GEA_181570.3	558
ENSMUSG00000000617_Grm6_GEA_181571.4	388
ENSMUSG00000000617_Grm6_GEA_181572.5	535
ENSMUSG00000000617_Grm6_GEA_181573.6	488
ENSMUSG00000000617_Grm6_GEA_181574.7	986
ENSMUSG00000000617_Grm6_GEA_181575.8	116
ENSMUSG00000000617_Grm6_GEA_181576.9	337
ENSMUSG00000000617_Grm6_GEA_181577.10	517
ENSMUSG00000000730_Dnmt3l_GEA_23842.1	278
ENSMUSG00000000730_Dnmt3l_GEA_23843.2	427
ENSMUSG00000000730_Dnmt3l_GEA_23844.3	180
ENSMUSG00000000730_Dnmt3l_GEA_23845.4	468
ENSMUSG00000000730_Dnmt3l_GEA_23846.5	374
ENSMUSG00000000730_Dnmt3l_GEA_23847.6	330
ENSMUSG00000000730_Dnmt3l_GEA_23848.7	525
ENSMUSG00000000730_Dnmt3l_GEA_23849.8	796
ENSMUSG00000000730_Dnmt3l_GEA_23850.9	213
ENSMUSG00000000730_Dnmt3l_GEA_23851.10	498
ENSMUSG00000000823_Znf512b_GEA_91373.1	425
ENSMUSG00000000823_Znf512b_GEA_91374.2	738
ENSMUSG00000000823_Znf512b_GEA_91375.3	746
ENSMUSG00000000823_Znf512b_GEA_91376.4	323
ENSMUSG00000000823_Znf512b_GEA_91377.5	226
ENSMUSG00000000823_Znf512b_GEA_91378.6	453
ENSMUSG00000000823_Znf512b_GEA_91379.7	367
ENSMUSG00000000823_Znf512b_GEA_91380.8	278
ENSMUSG00000000823_Znf512b_GEA_91381.9	442
ENSMUSG00000000823_Znf512b_GEA_91382.10	718
ENSMUSG00000000942_Hoxa4_GEA_220076.1	473
ENSMUSG00000000942_Hoxa4_GEA_220077.2	74
ENSMUSG00000000942_Hoxa4_GEA_220078.3	372
ENSMUSG00000000942_Hoxa4_GEA_220079.4	305
ENSMUSG00000000942_Hoxa4_GEA_220080.5	544
ENSMUSG00000000942_Hoxa4_GEA_220081.6	137
ENSMUSG00000000942_Hoxa4_GEA_220082.7	117
ENSMUSG00000000942_Hoxa4_GEA_220083.8	519
ENSMUSG00000000942_Hoxa4_GEA_220084.9	713
ENSMUSG00000000942_Hoxa4_GEA_220085.10	338
ENSMUSG00000001065_Zfp276_GEA_199040.1	249
ENSMUSG00000001065_Zfp276_GEA_199041.2	548
ENSMUSG00000001065_Zfp276_GEA_199042.3	406
ENSMUSG00000001065_Zfp276_GEA_199043.4	396
ENSMUSG00000001065_Zfp276_GEA_199044.5	508
ENSMUSG00000001065_Zfp276_GEA_199045.6	522
ENSMUSG00000001065_Zfp276_GEA_199046.7	418
ENSMUSG00000001065_Zfp276_GEA_199047.8	447
ENSMUSG00000001065_Zfp276_GEA_199048.9	371
ENSMUSG00000001065_Zfp276_GEA_199049.10	327
ENSMUSG00000001100_Poldip2_TMMA_211599.5	15
ENSMUSG00000001158_Snrnp27_GEA_9626.1	619
ENSMUSG00000001158_Snrnp27_GEA_9627.2	291
ENSMUSG00000001158_Snrnp27_GEA_9628.3	312
ENSMUSG00000001158_Snrnp27_GEA_9629.4	402
ENSMUSG00000001158_Snrnp27_GEA_9630.5	253
ENSMUSG00000001158_Snrnp27_GEA_9631.6	104
ENSMUSG00000001158_Snrnp27_GEA_9632.7	627
ENSMUSG00000001158_Snrnp27_GEA_9633.8	435
ENSMUSG00000001158_Snrnp27_GEA_9634.9	874
ENSMUSG00000001158_Snrnp27_GEA_9635.10	469
ENSMUSG00000001383_Zmat2_GEA_62811.1	161
ENSMUSG00000001383_Zmat2_GEA_62812.2	83
ENSMUSG00000001383_Zmat2_GEA_62813.3	78
ENSMUSG00000001383_Zmat2_GEA_62814.4	244
ENSMUSG00000001383_Zmat2_GEA_62815.5	343
ENSMUSG00000001383_Zmat2_GEA_62816.6	508
ENSMUSG00000001383_Zmat2_GEA_62817.7	242
ENSMUSG00000001383_Zmat2_GEA_62818.8	340
ENSMUSG00000001383_Zmat2_GEA_62819.9	116
ENSMUSG00000001383_Zmat2_GEA_62820.10	433
ENSMUSG00000001419_Mef2d_MU1B_158443.3	1
ENSMUSG00000001504_Irx2_GEA_4284.1	316
ENSMUSG00000001504_Irx2_GEA_4285.2	341
ENSMUSG00000001504_Irx2_GEA_4286.3	562
ENSMUSG00000001504_Irx2_GEA_4287.4	397
ENSMUSG00000001504_Irx2_GEA_4288.5	577
ENSMUSG00000001504_Irx2_GEA_4289.6	238
ENSMUSG00000001504_Irx2_GEA_4290.7	316
ENSMUSG00000001504_Irx2_GEA_4291.8	701
ENSMUSG00000001504_Irx2_GEA_4292.9	368
ENSMUSG00000001504_Irx2_GEA_4293.10	564
ENSMUSG00000001517_Foxm1_GEA_147873.1	410
ENSMUSG00000001517_Foxm1_GEA_147874.2	526
ENSMUSG00000001517_Foxm1_GEA_147875.3	424
ENSMUSG00000001517_Foxm1_GEA_147876.4	427
ENSMUSG00000001517_Foxm1_GEA_147877.5	524
ENSMUSG00000001517_Foxm1_GEA_147878.6	273
ENSMUSG00000001517_Foxm1_GEA_147879.7	266
ENSMUSG00000001517_Foxm1_GEA_147880.8	463
ENSMUSG00000001517_Foxm1_GEA_147881.9	302
ENSMUSG00000001517_Foxm1_GEA_147882.10	166
ENSMUSG00000001542_Ell2_GEA_121734.1	499
ENSMUSG00000001542_Ell2_GEA_121735.2	191
ENSMUSG00000001542_Ell2_GEA_121736.3	408
ENSMUSG00000001542_Ell2_GEA_121737.4	293
ENSMUSG00000001542_Ell2_GEA_121738.5	224
ENSMUSG00000001542_Ell2_GEA_121739.6	539
ENSMUSG00000001542_Ell2_GEA_121740.7	178
ENSMUSG00000001542_Ell2_GEA_121741.8	230
ENSMUSG00000001542_Ell2_GEA_121742.9	434
ENSMUSG00000001542_Ell2_GEA_121743.10	245
ENSMUSG00000001630_Stk38l_DTKPA_188093.5	1
ENSMUSG00000001657_Hoxc8_GEA_127785.1	454
ENSMUSG00000001657_Hoxc8_GEA_127786.2	197
ENSMUSG00000001657_Hoxc8_GEA_127787.3	238
ENSMUSG00000001657_Hoxc8_GEA_127788.4	263
ENSMUSG00000001657_Hoxc8_GEA_127789.5	327
ENSMUSG00000001657_Hoxc8_GEA_127790.6	529
ENSMUSG00000001657_Hoxc8_GEA_127791.7	163
ENSMUSG00000001657_Hoxc8_GEA_127792.8	190
ENSMUSG00000001657_Hoxc8_GEA_127793.9	293
ENSMUSG00000001657_Hoxc8_GEA_127794.10	223
ENSMUSG00000001661_Hoxc6_GEA_80632.1	366
ENSMUSG00000001661_Hoxc6_GEA_80633.2	357
ENSMUSG00000001661_Hoxc6_GEA_80634.3	511
ENSMUSG00000001661_Hoxc6_GEA_80635.4	363
ENSMUSG00000001661_Hoxc6_GEA_80636.5	842
ENSMUSG00000001661_Hoxc6_GEA_80637.6	549
ENSMUSG00000001661_Hoxc6_GEA_80638.7	567
ENSMUSG00000001661_Hoxc6_GEA_80639.8	548
ENSMUSG00000001661_Hoxc6_GEA_80640.9	188
ENSMUSG00000001661_Hoxc6_GEA_80641.10	502
ENSMUSG00000001815_Evx2_GEA_64997.1	179
ENSMUSG00000001815_Evx2_GEA_64998.2	231
ENSMUSG00000001815_Evx2_GEA_64999.3	389
ENSMUSG00000001815_Evx2_GEA_65000.4	415
ENSMUSG00000001815_Evx2_GEA_65001.5	1090
ENSMUSG00000001815_Evx2_GEA_65002.6	602
ENSMUSG00000001815_Evx2_GEA_65003.7	456
ENSMUSG00000001815_Evx2_GEA_65004.8	467
ENSMUSG00000001815_Evx2_GEA_65005.9	381
ENSMUSG00000001815_Evx2_GEA_65006.10	561
ENSMUSG00000001823_Hoxd12_GEA_39875.1	528
ENSMUSG00000001823_Hoxd12_GEA_39876.2	438
ENSMUSG00000001823_Hoxd12_GEA_39877.3	70
ENSMUSG00000001823_Hoxd12_GEA_39878.4	464
ENSMUSG00000001823_Hoxd12_GEA_39879.5	412
ENSMUSG00000001823_Hoxd12_GEA_39880.6	156
ENSMUSG00000001823_Hoxd12_GEA_39881.7	245
ENSMUSG00000001823_Hoxd12_GEA_39882.8	389
ENSMUSG00000001823_Hoxd12_GEA_39883.9	217
ENSMUSG00000001823_Hoxd12_GEA_39884.10	377
ENSMUSG00000001910_Nacc1_GEA_54200.1	470
ENSMUSG00000001910_Nacc1_GEA_54201.2	385
ENSMUSG00000001910_Nacc1_GEA_54202.3	361
ENSMUSG00000001910_Nacc1_GEA_54203.4	402
ENSMUSG00000001910_Nacc1_GEA_54204.5	471
ENSMUSG00000001910_Nacc1_GEA_54205.6	391
ENSMUSG00000001910_Nacc1_GEA_54206.7	656
ENSMUSG00000001910_Nacc1_GEA_54207.8	749
ENSMUSG00000001910_Nacc1_GEA_54208.9	484
ENSMUSG00000001910_Nacc1_GEA_54209.10	421
ENSMUSG00000001918_Slc1a5_U1A_97977.6	1
ENSMUSG00000001988_Npas1_GEA_147173.1	571
ENSMUSG00000001988_Npas1_GEA_147174.2	270
ENSMUSG00000001988_Npas1_GEA_147175.3	227
ENSMUSG00000001988_Npas1_GEA_147176.4	601
ENSMUSG00000001988_Npas1_GEA_147177.5	404
ENSMUSG00000001988_Npas1_GEA_147178.6	382
ENSMUSG00000001988_Npas1_GEA_147179.7	971
ENSMUSG00000001988_Npas1_GEA_147180.8	383
ENSMUSG00000001988_Npas1_GEA_147181.9	512
ENSMUSG00000001988_Npas1_GEA_147182.10	661
ENSMUSG00000002057_Foxn1_GEA_4044.1	284
ENSMUSG00000002057_Foxn1_GEA_4045.2	335
ENSMUSG00000002057_Foxn1_GEA_4046.3	534
ENSMUSG00000002057_Foxn1_GEA_4047.4	482
ENSMUSG00000002057_Foxn1_GEA_4048.5	313
ENSMUSG00000002057_Foxn1_GEA_4049.6	495
ENSMUSG00000002057_Foxn1_GEA_4050.7	286
ENSMUSG00000002057_Foxn1_GEA_4051.8	750
ENSMUSG00000002057_Foxn1_GEA_4052.9	437
ENSMUSG00000002057_Foxn1_GEA_4053.10	583
ENSMUSG00000002100_Mybpc3_TMMB_40253.9	4
ENSMUSG00000002107_Celf2_GEA_40235.1	48
ENSMUSG00000002107_Celf2_GEA_40236.2	485
ENSMUSG00000002107_Celf2_GEA_40237.3	397
ENSMUSG00000002107_Celf2_GEA_40238.4	451
ENSMUSG00000002107_Celf2_GEA_40239.5	269
ENSMUSG00000002107_Celf2_GEA_40240.6	184
ENSMUSG00000002107_Celf2_GEA_40241.7	102
ENSMUSG00000002107_Celf2_GEA_40242.8	663
ENSMUSG00000002107_Celf2_GEA_40243.9	206
ENSMUSG00000002107_Celf2_GEA_40244.10	381
ENSMUSG00000002280_Narfl_GEA_65437.1	170
ENSMUSG00000002280_Narfl_GEA_65438.2	227
ENSMUSG00000002280_Narfl_GEA_65439.3	118
ENSMUSG00000002280_Narfl_GEA_65440.4	341
ENSMUSG00000002280_Narfl_GEA_65441.5	226
ENSMUSG00000002280_Narfl_GEA_65442.6	297
ENSMUSG00000002280_Narfl_GEA_65443.7	526
ENSMUSG00000002280_Narfl_GEA_65444.8	189
ENSMUSG00000002280_Narfl_GEA_65445.9	457
ENSMUSG00000002280_Narfl_GEA_65446.10	425
ENSMUSG00000002308_Cd320_TMMB_127619.1	4
ENSMUSG00000002345_2310045N01Rik_GEA_10466.1	488
ENSMUSG00000002345_2310045N01Rik_GEA_10467.2	477
ENSMUSG00000002345_2310045N01Rik_GEA_10468.3	300
ENSMUSG00000002345_2310045N01Rik_GEA_10469.4	519
ENSMUSG00000002345_2310045N01Rik_GEA_10470.5	461
ENSMUSG00000002345_2310045N01Rik_GEA_10471.6	408
ENSMUSG00000002345_2310045N01Rik_GEA_10472.7	608
ENSMUSG00000002345_2310045N01Rik_GEA_10473.8	381
ENSMUSG00000002345_2310045N01Rik_GEA_10474.9	357
ENSMUSG00000002345_2310045N01Rik_GEA_10475.10	688
ENSMUSG00000002455_Prpf6_GEA_203849.1	40
ENSMUSG00000002455_Prpf6_GEA_203850.2	188
ENSMUSG00000002455_Prpf6_GEA_203851.3	279
ENSMUSG00000002455_Prpf6_GEA_203852.4	117
ENSMUSG00000002455_Prpf6_GEA_203853.5	281
ENSMUSG00000002455_Prpf6_GEA_203854.6	90
ENSMUSG00000002455_Prpf6_GEA_203855.7	148
ENSMUSG00000002455_Prpf6_GEA_203856.8	237
ENSMUSG00000002455_Prpf6_GEA_203857.9	142
ENSMUSG00000002455_Prpf6_GEA_203858.10	132
ENSMUSG00000002602_Axl_GEA_37747.1	438
ENSMUSG00000002602_Axl_GEA_37748.2	435
ENSMUSG00000002602_Axl_GEA_37749.3	477
ENSMUSG00000002602_Axl_GEA_37750.4	200
ENSMUSG00000002602_Axl_GEA_37751.5	471
ENSMUSG00000002602_Axl_GEA_37752.6	336
ENSMUSG00000002602_Axl_GEA_37753.7	836
ENSMUSG00000002602_Axl_GEA_37754.8	359
ENSMUSG00000002602_Axl_GEA_37755.9	796
ENSMUSG00000002602_Axl_GEA_37756.10	422
ENSMUSG00000002658_Gtf2f1_GEA_70946.1	247
ENSMUSG00000002658_Gtf2f1_GEA_70947.2	641
ENSMUSG00000002658_Gtf2f1_GEA_70948.3	379
ENSMUSG00000002658_Gtf2f1_GEA_70949.4	93
ENSMUSG00000002658_Gtf2f1_GEA_70950.5	322
ENSMUSG00000002658_Gtf2f1_GEA_70951.6	443
ENSMUSG00000002658_Gtf2f1_GEA_70952.7	182
ENSMUSG00000002658_Gtf2f1_GEA_70953.8	275
ENSMUSG00000002658_Gtf2f1_GEA_70954.9	650
ENSMUSG00000002658_Gtf2f1_GEA_70955.10	441
ENSMUSG00000002679_Med6_GEA_129980.1	14
ENSMUSG00000002679_Med6_GEA_129981.2	196
ENSMUSG00000002679_Med6_GEA_129982.3	97
ENSMUSG00000002679_Med6_GEA_129983.4	78
ENSMUSG00000002679_Med6_GEA_129984.5	156
ENSMUSG00000002679_Med6_GEA_129985.6	281
ENSMUSG00000002679_Med6_GEA_129986.7	334
ENSMUSG00000002679_Med6_GEA_129987.8	399
ENSMUSG00000002679_Med6_GEA_129988.9	350
ENSMUSG00000002679_Med6_GEA_129989.10	167
ENSMUSG00000002814_Top3a_ACOCB_40569.5	3
ENSMUSG00000002885_Cd97_GEA_133531.1	349
ENSMUSG00000002885_Cd97_GEA_133532.2	507
ENSMUSG00000002885_Cd97_GEA_133533.3	525
ENSMUSG00000002885_Cd97_GEA_133534.4	149
ENSMUSG00000002885_Cd97_GEA_133535.5	378
ENSMUSG00000002885_Cd97_GEA_133536.6	372
ENSMUSG00000002885_Cd97_GEA_133537.7	112
ENSMUSG00000002885_Cd97_GEA_133538.8	397
ENSMUSG00000002885_Cd97_GEA_133539.9	488
ENSMUSG00000002885_Cd97_GEA_133540.10	423
ENSMUSG00000003178_Mical3_TMMB_9317.2	27
ENSMUSG00000003234_Abcf3_GEA_26968.1	325
ENSMUSG00000003234_Abcf3_GEA_26969.2	700
ENSMUSG00000003234_Abcf3_GEA_26970.3	319
ENSMUSG00000003234_Abcf3_GEA_26971.4	491
ENSMUSG00000003234_Abcf3_GEA_26972.5	208
ENSMUSG00000003234_Abcf3_GEA_26973.6	440
ENSMUSG00000003234_Abcf3_GEA_26974.7	558
ENSMUSG00000003234_Abcf3_GEA_26975.8	178
ENSMUSG00000003234_Abcf3_GEA_26976.9	139
ENSMUSG00000003234_Abcf3_GEA_26977.10	235
ENSMUSG00000003283_Hck_DTKPA_118582.4	1
ENSMUSG00000003411_Rab3b_TMMA_123053.7	38
ENSMUSG00000003452_Bicd1_GEA_5952.1	620
ENSMUSG00000003452_Bicd1_GEA_5953.2	617
ENSMUSG00000003452_Bicd1_GEA_5954.3	431
ENSMUSG00000003452_Bicd1_GEA_5955.4	377
ENSMUSG00000003452_Bicd1_GEA_5956.5	245
ENSMUSG00000003452_Bicd1_GEA_5957.6	479
ENSMUSG00000003452_Bicd1_GEA_5958.7	221
ENSMUSG00000003452_Bicd1_GEA_5959.8	669
ENSMUSG00000003452_Bicd1_GEA_5960.9	87
ENSMUSG00000003452_Bicd1_GEA_5961.10	202
ENSMUSG00000003505_Psg18_GEA_197242.1	302
ENSMUSG00000003505_Psg18_GEA_197243.2	625
ENSMUSG00000003505_Psg18_GEA_197244.3	475
ENSMUSG00000003505_Psg18_GEA_197245.4	490
ENSMUSG00000003505_Psg18_GEA_197246.5	411
ENSMUSG00000003505_Psg18_GEA_197247.6	192
ENSMUSG00000003505_Psg18_GEA_197248.7	444
ENSMUSG00000003505_Psg18_GEA_197249.8	274
ENSMUSG00000003505_Psg18_GEA_197250.9	261
ENSMUSG00000003505_Psg18_GEA_197251.10	321
ENSMUSG00000003662_Ciao1_GEA_88305.1	361
ENSMUSG00000003662_Ciao1_GEA_88306.2	324
ENSMUSG00000003662_Ciao1_GEA_88307.3	588
ENSMUSG00000003662_Ciao1_GEA_88308.4	138
ENSMUSG00000003662_Ciao1_GEA_88309.5	179
ENSMUSG00000003662_Ciao1_GEA_88310.6	381
ENSMUSG00000003662_Ciao1_GEA_88311.7	277
ENSMUSG00000003662_Ciao1_GEA_88312.8	269
ENSMUSG00000003662_Ciao1_GEA_88313.9	73
ENSMUSG00000003662_Ciao1_GEA_88314.10	368
ENSMUSG00000003721_Insig2_TMMA_18553.2	10
ENSMUSG00000003778_Brd8_TMMA_51474.6	4
ENSMUSG00000003814_Calr_DTKPB_144767.1	16
ENSMUSG00000003847_Nfat5_GEA_177834.1	464
ENSMUSG00000003847_Nfat5_GEA_177835.2	438
ENSMUSG00000003847_Nfat5_GEA_177836.3	345
ENSMUSG00000003847_Nfat5_GEA_177837.4	514
ENSMUSG00000003847_Nfat5_GEA_177838.5	280
ENSMUSG00000003847_Nfat5_GEA_177839.6	84
ENSMUSG00000003847_Nfat5_GEA_177840.7	114
ENSMUSG00000003847_Nfat5_GEA_177841.8	459
ENSMUSG00000003847_Nfat5_GEA_177842.9	248
ENSMUSG00000003847_Nfat5_GEA_177843.10	226
ENSMUSG00000003970_Rpl8_GEA_81964.1	1221
ENSMUSG00000003970_Rpl8_GEA_81965.2	97
ENSMUSG00000003970_Rpl8_GEA_81966.3	63
ENSMUSG00000003970_Rpl8_GEA_81967.4	324
ENSMUSG00000003970_Rpl8_GEA_81968.5	36
ENSMUSG00000003970_Rpl8_GEA_81969.6	297
ENSMUSG00000003970_Rpl8_GEA_81970.7	16
ENSMUSG00000003970_Rpl8_GEA_81971.8	2
ENSMUSG00000003970_Rpl8_GEA_81972.9	5
ENSMUSG00000004054_Map3k11_GEA_189266.1	641
ENSMUSG00000004054_Map3k11_GEA_189267.2	422
ENSMUSG00000004054_Map3k11_GEA_189268.3	170
ENSMUSG00000004054_Map3k11_GEA_189269.4	169
ENSMUSG00000004054_Map3k11_GEA_189270.5	180
ENSMUSG00000004054_Map3k11_GEA_189271.6	281
ENSMUSG00000004054_Map3k11_GEA_189272.7	316
ENSMUSG00000004054_Map3k11_GEA_189273.8	346
ENSMUSG00000004054_Map3k11_GEA_189274.9	436
ENSMUSG00000004054_Map3k11_GEA_189275.10	476
ENSMUSG00000004317_Clcn5_TMMB_198555.4	11
ENSMUSG00000004328_Hif3a_GEA_172534.1	453
ENSMUSG00000004328_Hif3a_GEA_172535.2	362
ENSMUSG00000004328_Hif3a_GEA_172536.3	541
ENSMUSG00000004328_Hif3a_GEA_172537.4	774
ENSMUSG00000004328_Hif3a_GEA_172538.5	530
ENSMUSG00000004328_Hif3a_GEA_172539.6	452
ENSMUSG00000004328_Hif3a_GEA_172540.7	399
ENSMUSG00000004328_Hif3a_GEA_172541.8	284
ENSMUSG00000004328_Hif3a_GEA_172542.9	345
ENSMUSG00000004328_Hif3a_GEA_172543.10	487
ENSMUSG00000004356_Utp20_GEA_79840.1	413
ENSMUSG00000004356_Utp20_GEA_79841.2	260
ENSMUSG00000004356_Utp20_GEA_79842.3	27
ENSMUSG00000004356_Utp20_GEA_79843.4	36
ENSMUSG00000004356_Utp20_GEA_79844.5	428
ENSMUSG00000004356_Utp20_GEA_79845.6	253
ENSMUSG00000004356_Utp20_GEA_79846.7	319
ENSMUSG00000004356_Utp20_GEA_79847.8	242
ENSMUSG00000004356_Utp20_GEA_79848.9	94
ENSMUSG00000004356_Utp20_GEA_79849.10	178
ENSMUSG00000004364_Cul3_GEA_54500.1	310
ENSMUSG00000004364_Cul3_GEA_54501.2	359
ENSMUSG00000004364_Cul3_GEA_54502.3	256
ENSMUSG00000004364_Cul3_GEA_54503.4	191
ENSMUSG00000004364_Cul3_GEA_54504.5	198
ENSMUSG00000004364_Cul3_GEA_54505.6	385
ENSMUSG00000004364_Cul3_GEA_54506.7	214
ENSMUSG00000004364_Cul3_GEA_54507.8	271
ENSMUSG00000004364_Cul3_GEA_54508.9	283
ENSMUSG00000004364_Cul3_GEA_54509.10	264
ENSMUSG00000004542_Psg19_GEA_70529.1	577
ENSMUSG00000004542_Psg19_GEA_70530.2	228
ENSMUSG00000004542_Psg19_GEA_70531.3	256
ENSMUSG00000004542_Psg19_GEA_70532.4	696
ENSMUSG00000004542_Psg19_GEA_70533.5	392
ENSMUSG00000004542_Psg19_GEA_70534.6	289
ENSMUSG00000004542_Psg19_GEA_70535.7	742
ENSMUSG00000004542_Psg19_GEA_70536.8	307
ENSMUSG00000004542_Psg19_GEA_70537.9	142
ENSMUSG00000004542_Psg19_GEA_70538.10	363
ENSMUSG00000004568_Arhgef18_TMMB_12169.4	2
ENSMUSG00000004661_Arid3b_GEA_73438.2	277
ENSMUSG00000004661_Arid3b_GEA_73439.3	354
ENSMUSG00000004661_Arid3b_GEA_73441.5	648
ENSMUSG00000004661_Arid3b_GEA_73442.6	806
ENSMUSG00000004661_Arid3b_GEA_73443.7	252
ENSMUSG00000004661_Arid3b_GEA_73444.8	506
ENSMUSG00000004661_Arid3b_GEA_73445.9	218
ENSMUSG00000004661_Arid3b_GEA_73446.10	563
ENSMUSG00000004864_Mapk13_GEA_45605.1	530
ENSMUSG00000004864_Mapk13_GEA_45606.2	318
ENSMUSG00000004864_Mapk13_GEA_45607.3	441
ENSMUSG00000004864_Mapk13_GEA_45608.4	559
ENSMUSG00000004864_Mapk13_GEA_45609.5	587
ENSMUSG00000004864_Mapk13_GEA_45610.6	596
ENSMUSG00000004864_Mapk13_GEA_45611.7	484
ENSMUSG00000004864_Mapk13_GEA_45612.8	221
ENSMUSG00000004864_Mapk13_GEA_45613.9	293
ENSMUSG00000004864_Mapk13_GEA_45614.10	328
ENSMUSG00000004936_Map2k1_GEA_201140.1	505
ENSMUSG00000004936_Map2k1_GEA_201141.2	178
ENSMUSG00000004936_Map2k1_GEA_201142.3	517
ENSMUSG00000004936_Map2k1_GEA_201143.4	468
ENSMUSG00000004936_Map2k1_GEA_201144.5	411
ENSMUSG00000004936_Map2k1_GEA_201145.6	538
ENSMUSG00000004936_Map2k1_GEA_201146.7	442
ENSMUSG00000004936_Map2k1_GEA_201147.8	209
ENSMUSG00000004936_Map2k1_GEA_201148.9	812
ENSMUSG00000004936_Map2k1_GEA_201149.10	419
ENSMUSG00000005043_Sgsh_GEA_190046.1	935
ENSMUSG00000005043_Sgsh_GEA_190047.2	440
ENSMUSG00000005043_Sgsh_GEA_190048.3	383
ENSMUSG00000005043_Sgsh_GEA_190049.4	330
ENSMUSG00000005043_Sgsh_GEA_190050.5	372
ENSMUSG00000005043_Sgsh_GEA_190051.6	669
ENSMUSG00000005043_Sgsh_GEA_190052.7	741
ENSMUSG00000005043_Sgsh_GEA_190053.8	549
ENSMUSG00000005043_Sgsh_GEA_190054.9	744
ENSMUSG00000005043_Sgsh_GEA_190055.10	709
ENSMUSG00000005354_Txn2_TMMB_155147.7	6
ENSMUSG00000005503_Evx1_GEA_216941.1	459
ENSMUSG00000005503_Evx1_GEA_216942.2	677
ENSMUSG00000005503_Evx1_GEA_216943.3	226
ENSMUSG00000005503_Evx1_GEA_216944.4	538
ENSMUSG00000005503_Evx1_GEA_216945.5	186
ENSMUSG00000005503_Evx1_GEA_216946.6	385
ENSMUSG00000005503_Evx1_GEA_216947.7	422
ENSMUSG00000005503_Evx1_GEA_216948.8	307
ENSMUSG00000005503_Evx1_GEA_216949.9	572
ENSMUSG00000005503_Evx1_GEA_216950.10	281
ENSMUSG00000005621_Zfp592_GEA_87985.1	550
ENSMUSG00000005621_Zfp592_GEA_87986.2	116
ENSMUSG00000005621_Zfp592_GEA_87987.3	602
ENSMUSG00000005621_Zfp592_GEA_87988.4	389
ENSMUSG00000005621_Zfp592_GEA_87989.5	519
ENSMUSG00000005621_Zfp592_GEA_87990.6	184
ENSMUSG00000005621_Zfp592_GEA_87991.7	267
ENSMUSG00000005621_Zfp592_GEA_87992.8	377
ENSMUSG00000005621_Zfp592_GEA_87993.9	317
ENSMUSG00000005621_Zfp592_GEA_87994.10	165
ENSMUSG00000005674_Tomm40l_TMMA_62203.3	77
ENSMUSG00000005718_Tfap4_GEA_220096.1	295
ENSMUSG00000005718_Tfap4_GEA_220097.2	707
ENSMUSG00000005718_Tfap4_GEA_220098.3	168
ENSMUSG00000005718_Tfap4_GEA_220099.4	416
ENSMUSG00000005718_Tfap4_GEA_220100.5	221
ENSMUSG00000005718_Tfap4_GEA_220101.6	380
ENSMUSG00000005718_Tfap4_GEA_220102.7	767
ENSMUSG00000005718_Tfap4_GEA_220103.8	539
ENSMUSG00000005718_Tfap4_GEA_220104.9	667
ENSMUSG00000005718_Tfap4_GEA_220105.10	804
ENSMUSG00000005891_Prl4a1_MU2A_129842.3	4
ENSMUSG00000006019_Dhx34_GEA_171934.1	431
ENSMUSG00000006019_Dhx34_GEA_171935.2	553
ENSMUSG00000006019_Dhx34_GEA_171936.3	533
ENSMUSG00000006019_Dhx34_GEA_171937.4	174
ENSMUSG00000006019_Dhx34_GEA_171938.5	150
ENSMUSG00000006019_Dhx34_GEA_171939.6	559
ENSMUSG00000006019_Dhx34_GEA_171940.7	509
ENSMUSG00000006019_Dhx34_GEA_171941.8	384
ENSMUSG00000006019_Dhx34_GEA_171942.9	382
ENSMUSG00000006019_Dhx34_GEA_171943.10	428
ENSMUSG00000006050_Sra1_GEA_53800.1	474
ENSMUSG00000006050_Sra1_GEA_53801.2	492
ENSMUSG00000006050_Sra1_GEA_53802.3	371
ENSMUSG00000006050_Sra1_GEA_53803.4	590
ENSMUSG00000006050_Sra1_GEA_53804.5	168
ENSMUSG00000006050_Sra1_GEA_53805.6	374
ENSMUSG00000006050_Sra1_GEA_53806.7	261
ENSMUSG00000006050_Sra1_GEA_53807.8	402
ENSMUSG00000006050_Sra1_GEA_53808.9	370
ENSMUSG00000006050_Sra1_GEA_53809.10	335
ENSMUSG00000006311_Etv2_GEA_42824.1	478
ENSMUSG00000006311_Etv2_GEA_42825.2	236
ENSMUSG00000006311_Etv2_GEA_42826.3	357
ENSMUSG00000006311_Etv2_GEA_42827.4	289
ENSMUSG00000006311_Etv2_GEA_42828.5	269
ENSMUSG00000006311_Etv2_GEA_42829.6	340
ENSMUSG00000006311_Etv2_GEA_42830.7	267
ENSMUSG00000006311_Etv2_GEA_42831.8	416
ENSMUSG00000006311_Etv2_GEA_42832.9	141
ENSMUSG00000006311_Etv2_GEA_42833.10	699
ENSMUSG00000006342_Susd2_GEA_75867.1	175
ENSMUSG00000006342_Susd2_GEA_75868.2	275
ENSMUSG00000006342_Susd2_GEA_75869.3	355
ENSMUSG00000006342_Susd2_GEA_75870.4	398
ENSMUSG00000006342_Susd2_GEA_75871.5	346
ENSMUSG00000006342_Susd2_GEA_75872.6	165
ENSMUSG00000006342_Susd2_GEA_75873.7	374
ENSMUSG00000006342_Susd2_GEA_75874.8	323
ENSMUSG00000006342_Susd2_GEA_75875.9	283
ENSMUSG00000006342_Susd2_GEA_75876.10	572
ENSMUSG00000006392_Med8_GEA_34845.1	175
ENSMUSG00000006392_Med8_GEA_34846.2	262
ENSMUSG00000006392_Med8_GEA_34847.3	112
ENSMUSG00000006392_Med8_GEA_34848.4	201
ENSMUSG00000006392_Med8_GEA_34849.5	188
ENSMUSG00000006392_Med8_GEA_34850.6	253
ENSMUSG00000006392_Med8_GEA_34851.7	230
ENSMUSG00000006392_Med8_GEA_34852.8	415
ENSMUSG00000006392_Med8_GEA_34853.9	177
ENSMUSG00000006392_Med8_GEA_34854.10	306
ENSMUSG00000006456_Rbm14_GEB_127387.2	2
ENSMUSG00000006570_Defb2_MU1B_45201.6	23
ENSMUSG00000006570_Defb2_MU1B_45202.7	23
ENSMUSG00000006705_Pknox1_GEA_107390.1	449
ENSMUSG00000006705_Pknox1_GEA_107391.2	272
ENSMUSG00000006705_Pknox1_GEA_107392.3	466
ENSMUSG00000006705_Pknox1_GEA_107393.4	224
ENSMUSG00000006705_Pknox1_GEA_107394.5	228
ENSMUSG00000006705_Pknox1_GEA_107395.6	343
ENSMUSG00000006705_Pknox1_GEA_107396.7	780
ENSMUSG00000006705_Pknox1_GEA_107397.8	420
ENSMUSG00000006705_Pknox1_GEA_107398.9	823
ENSMUSG00000006705_Pknox1_GEA_107399.10	400
ENSMUSG00000006941_Eif1b_GEA_144377.1	249
ENSMUSG00000006941_Eif1b_GEA_144378.2	267
ENSMUSG00000006941_Eif1b_GEA_144379.3	249
ENSMUSG00000006941_Eif1b_GEA_144380.4	315
ENSMUSG00000006941_Eif1b_GEA_144381.5	354
ENSMUSG00000006941_Eif1b_GEA_144382.6	303
ENSMUSG00000006941_Eif1b_GEA_144383.7	928
ENSMUSG00000006941_Eif1b_GEA_144384.8	1360
ENSMUSG00000006941_Eif1b_GEA_144385.9	903
ENSMUSG00000006941_Eif1b_GEA_144386.10	518
ENSMUSG00000007216_Zfp775_GEA_70309.1	324
ENSMUSG00000007216_Zfp775_GEA_70310.2	477
ENSMUSG00000007216_Zfp775_GEA_70311.3	169
ENSMUSG00000007216_Zfp775_GEA_70312.4	609
ENSMUSG00000007216_Zfp775_GEA_70313.5	763
ENSMUSG00000007216_Zfp775_GEA_70314.6	377
ENSMUSG00000007216_Zfp775_GEA_70315.7	276
ENSMUSG00000007216_Zfp775_GEA_70316.8	287
ENSMUSG00000007216_Zfp775_GEA_70317.9	358
ENSMUSG00000007216_Zfp775_GEA_70318.10	343
ENSMUSG00000007415_Gatad1_GEA_9466.1	389
ENSMUSG00000007415_Gatad1_GEA_9467.2	736
ENSMUSG00000007415_Gatad1_GEA_9468.3	281
ENSMUSG00000007415_Gatad1_GEA_9469.4	187
ENSMUSG00000007415_Gatad1_GEA_9470.5	319
ENSMUSG00000007415_Gatad1_GEA_9471.6	150
ENSMUSG00000007415_Gatad1_GEA_9472.7	410
ENSMUSG00000007415_Gatad1_GEA_9473.8	271
ENSMUSG00000007415_Gatad1_GEA_9474.9	307
ENSMUSG00000007415_Gatad1_GEA_9475.10	29
ENSMUSG00000007812_Zfp655_GEA_216421.1	271
ENSMUSG00000007812_Zfp655_GEA_216422.2	336
ENSMUSG00000007812_Zfp655_GEA_216423.3	295
ENSMUSG00000007812_Zfp655_GEA_216424.4	405
ENSMUSG00000007812_Zfp655_GEA_216425.5	257
ENSMUSG00000007812_Zfp655_GEA_216426.6	176
ENSMUSG00000007812_Zfp655_GEA_216427.7	381
ENSMUSG00000007812_Zfp655_GEA_216428.8	278
ENSMUSG00000007812_Zfp655_GEA_216429.9	425
ENSMUSG00000007812_Zfp655_GEA_216430.10	160
ENSMUSG00000007817_Zmiz1_GEA_216441.1	125
ENSMUSG00000007817_Zmiz1_GEA_216442.2	291
ENSMUSG00000007817_Zmiz1_GEA_216443.3	337
ENSMUSG00000007817_Zmiz1_GEA_216444.4	134
ENSMUSG00000007817_Zmiz1_GEA_216445.5	122
ENSMUSG00000007817_Zmiz1_GEA_216446.6	402
ENSMUSG00000007817_Zmiz1_GEA_216447.7	276
ENSMUSG00000007817_Zmiz1_GEA_216448.8	319
ENSMUSG00000007817_Zmiz1_GEA_216449.9	344
ENSMUSG00000007817_Zmiz1_GEA_216450.10	2
ENSMUSG00000007946_Phox2a_GEA_172234.1	530
ENSMUSG00000007946_Phox2a_GEA_172235.2	485
ENSMUSG00000007946_Phox2a_GEA_172236.3	389
ENSMUSG00000007946_Phox2a_GEA_172237.4	340
ENSMUSG00000007946_Phox2a_GEA_172238.5	323
ENSMUSG00000007946_Phox2a_GEA_172239.6	296
ENSMUSG00000007946_Phox2a_GEA_172240.7	722
ENSMUSG00000007946_Phox2a_GEA_172241.8	590
ENSMUSG00000007946_Phox2a_GEA_172242.9	224
ENSMUSG00000007946_Phox2a_GEA_172243.10	602
ENSMUSG00000008193_Spib_GEA_163541.1	416
ENSMUSG00000008193_Spib_GEA_163542.2	872
ENSMUSG00000008193_Spib_GEA_163543.3	261
ENSMUSG00000008193_Spib_GEA_163544.4	217
ENSMUSG00000008193_Spib_GEA_163545.5	249
ENSMUSG00000008193_Spib_GEA_163546.6	237
ENSMUSG00000008193_Spib_GEA_163547.7	555
ENSMUSG00000008193_Spib_GEA_163548.8	616
ENSMUSG00000008193_Spib_GEA_163549.9	306
ENSMUSG00000008193_Spib_GEA_163550.10	810
ENSMUSG00000008206_Cers4_TMMA_142109.5	9
ENSMUSG00000008301_Phax_GEA_130060.1	259
ENSMUSG00000008301_Phax_GEA_130061.2	514
ENSMUSG00000008301_Phax_GEA_130062.3	238
ENSMUSG00000008301_Phax_GEA_130063.4	102
ENSMUSG00000008301_Phax_GEA_130064.5	216
ENSMUSG00000008301_Phax_GEA_130065.6	24
ENSMUSG00000008301_Phax_GEA_130066.7	121
ENSMUSG00000008301_Phax_GEA_130067.8	237
ENSMUSG00000008301_Phax_GEA_130068.9	435
ENSMUSG00000008301_Phax_GEA_130069.10	447
ENSMUSG00000008384_Sertad1_GEA_82875.1	363
ENSMUSG00000008384_Sertad1_GEA_82876.2	509
ENSMUSG00000008384_Sertad1_GEA_82877.3	366
ENSMUSG00000008384_Sertad1_GEA_82878.4	425
ENSMUSG00000008384_Sertad1_GEA_82879.5	738
ENSMUSG00000008384_Sertad1_GEA_82880.6	138
ENSMUSG00000008384_Sertad1_GEA_82881.7	303
ENSMUSG00000008384_Sertad1_GEA_82882.8	572
ENSMUSG00000008384_Sertad1_GEA_82883.9	428
ENSMUSG00000008384_Sertad1_GEA_82884.10	266
ENSMUSG00000008496_Pou2f2_GEA_189746.1	142
ENSMUSG00000008496_Pou2f2_GEA_189747.2	315
ENSMUSG00000008496_Pou2f2_GEA_189748.3	392
ENSMUSG00000008496_Pou2f2_GEA_189749.4	450
ENSMUSG00000008496_Pou2f2_GEA_189750.5	638
ENSMUSG00000008496_Pou2f2_GEA_189751.6	551
ENSMUSG00000008496_Pou2f2_GEA_189752.7	538
ENSMUSG00000008496_Pou2f2_GEA_189753.8	177
ENSMUSG00000008496_Pou2f2_GEA_189754.9	719
ENSMUSG00000008496_Pou2f2_GEA_189755.10	139
ENSMUSG00000008575_Nfib_GEA_189566.1	572
ENSMUSG00000008575_Nfib_GEA_189567.2	439
ENSMUSG00000008575_Nfib_GEA_189568.3	291
ENSMUSG00000008575_Nfib_GEA_189569.4	541
ENSMUSG00000008575_Nfib_GEA_189570.5	411
ENSMUSG00000008575_Nfib_GEA_189571.6	200
ENSMUSG00000008575_Nfib_GEA_189572.7	572
ENSMUSG00000008575_Nfib_GEA_189573.8	347
ENSMUSG00000008575_Nfib_GEA_189574.9	314
ENSMUSG00000008575_Nfib_GEA_189575.10	452
ENSMUSG00000008658_Rbfox1_GEB_195682.9	1
ENSMUSG00000008976_Gabpa_GEA_59985.1	132
ENSMUSG00000008976_Gabpa_GEA_59986.2	335
ENSMUSG00000008976_Gabpa_GEA_59987.3	236
ENSMUSG00000008976_Gabpa_GEA_59988.4	27
ENSMUSG00000008976_Gabpa_GEA_59989.5	261
ENSMUSG00000008976_Gabpa_GEA_59990.6	424
ENSMUSG00000008976_Gabpa_GEA_59991.7	214
ENSMUSG00000008976_Gabpa_GEA_59992.8	33
ENSMUSG00000008976_Gabpa_GEA_59993.9	326
ENSMUSG00000008976_Gabpa_GEA_59994.10	314
ENSMUSG00000009076_Zmat5_GEA_129005.1	379
ENSMUSG00000009076_Zmat5_GEA_129006.2	148
ENSMUSG00000009076_Zmat5_GEA_129007.3	381
ENSMUSG00000009076_Zmat5_GEA_129008.4	266
ENSMUSG00000009076_Zmat5_GEA_129009.5	265
ENSMUSG00000009076_Zmat5_GEA_129010.6	463
ENSMUSG00000009076_Zmat5_GEA_129011.7	456
ENSMUSG00000009076_Zmat5_GEA_129012.8	330
ENSMUSG00000009076_Zmat5_GEA_129013.9	207
ENSMUSG00000009076_Zmat5_GEA_129014.10	637
ENSMUSG00000009470_Tnpo1_TMMB_223437.1	7
ENSMUSG00000009535_Rnmt_GEA_212266.1	560
ENSMUSG00000009535_Rnmt_GEA_212267.2	354
ENSMUSG00000009535_Rnmt_GEA_212268.3	22
ENSMUSG00000009535_Rnmt_GEA_212269.4	413
ENSMUSG00000009535_Rnmt_GEA_212270.5	323
ENSMUSG00000009535_Rnmt_GEA_212271.6	145
ENSMUSG00000009535_Rnmt_GEA_212272.7	685
ENSMUSG00000009535_Rnmt_GEA_212273.8	239
ENSMUSG00000009535_Rnmt_GEA_212274.9	169
ENSMUSG00000009535_Rnmt_GEA_212275.10	258
ENSMUSG00000009585_Apobec3_GEA_136458.1	80
ENSMUSG00000009585_Apobec3_GEA_136459.2	13
ENSMUSG00000009585_Apobec3_GEA_136460.3	374
ENSMUSG00000009585_Apobec3_GEA_136461.4	255
ENSMUSG00000009585_Apobec3_GEA_136462.5	214
ENSMUSG00000009585_Apobec3_GEA_136463.6	1102
ENSMUSG00000009585_Apobec3_GEA_136464.7	583
ENSMUSG00000009585_Apobec3_GEA_136465.8	344
ENSMUSG00000009585_Apobec3_GEA_136466.9	247
ENSMUSG00000009585_Apobec3_GEA_136467.10	504
ENSMUSG00000009628_Tex15_GEA_31562.1	277
ENSMUSG00000009628_Tex15_GEA_31563.2	108
ENSMUSG00000009628_Tex15_GEA_31564.3	510
ENSMUSG00000009628_Tex15_GEA_31565.4	249
ENSMUSG00000009628_Tex15_GEA_31566.5	273
ENSMUSG00000009628_Tex15_GEA_31567.6	375
ENSMUSG00000009628_Tex15_GEA_31568.7	267
ENSMUSG00000009628_Tex15_GEA_31569.8	222
ENSMUSG00000009628_Tex15_GEA_31570.9	506
ENSMUSG00000009628_Tex15_GEA_31571.10	288
ENSMUSG00000009941_Nxf2_GEA_62381.1	419
ENSMUSG00000009941_Nxf2_GEA_62382.2	330
ENSMUSG00000009941_Nxf2_GEA_62383.3	274
ENSMUSG00000009941_Nxf2_GEA_62384.4	678
ENSMUSG00000009941_Nxf2_GEA_62385.5	250
ENSMUSG00000009941_Nxf2_GEA_62386.6	342
ENSMUSG00000009941_Nxf2_GEA_62387.7	323
ENSMUSG00000009941_Nxf2_GEA_62388.8	120
ENSMUSG00000009941_Nxf2_GEA_62389.9	326
ENSMUSG00000009941_Nxf2_GEA_62390.10	522
ENSMUSG00000010021_Kif19a_TMMA_4445.2	12
ENSMUSG00000010142_Tnfrsf13b_U2B_111307.8	16
ENSMUSG00000010142_Tnfrsf13b_U2B_111308.9	16
ENSMUSG00000010362_Rdm1_GEA_184575.1	276
ENSMUSG00000010362_Rdm1_GEA_184576.2	411
ENSMUSG00000010362_Rdm1_GEA_184577.3	127
ENSMUSG00000010362_Rdm1_GEA_184578.4	336
ENSMUSG00000010362_Rdm1_GEA_184579.5	225
ENSMUSG00000010362_Rdm1_GEA_184580.6	173
ENSMUSG00000010362_Rdm1_GEA_184581.7	294
ENSMUSG00000010362_Rdm1_GEA_184582.8	257
ENSMUSG00000010362_Rdm1_GEA_184583.9	368
ENSMUSG00000010362_Rdm1_GEA_184584.10	352
ENSMUSG00000010461_Eya4_GEA_167152.1	412
ENSMUSG00000010461_Eya4_GEA_167153.2	124
ENSMUSG00000010461_Eya4_GEA_167154.3	334
ENSMUSG00000010461_Eya4_GEA_167155.4	445
ENSMUSG00000010461_Eya4_GEA_167156.5	405
ENSMUSG00000010461_Eya4_GEA_167157.6	314
ENSMUSG00000010461_Eya4_GEA_167158.7	234
ENSMUSG00000010461_Eya4_GEA_167159.8	109
ENSMUSG00000010461_Eya4_GEA_167160.9	255
ENSMUSG00000010461_Eya4_GEA_167161.10	376
ENSMUSG00000010476_Ebf3_GEA_23902.1	514
ENSMUSG00000010476_Ebf3_GEA_23903.2	344
ENSMUSG00000010476_Ebf3_GEA_23904.3	499
ENSMUSG00000010476_Ebf3_GEA_23905.4	124
ENSMUSG00000010476_Ebf3_GEA_23906.5	331
ENSMUSG00000010476_Ebf3_GEA_23907.6	710
ENSMUSG00000010476_Ebf3_GEA_23908.7	136
ENSMUSG00000010476_Ebf3_GEA_23909.8	569
ENSMUSG00000010476_Ebf3_GEA_23910.9	477
ENSMUSG00000010476_Ebf3_GEA_23911.10	289
ENSMUSG00000010505_Myt1_GEA_45625.1	835
ENSMUSG00000010505_Myt1_GEA_45626.2	591
ENSMUSG00000010505_Myt1_GEA_45627.3	637
ENSMUSG00000010505_Myt1_GEA_45628.4	271
ENSMUSG00000010505_Myt1_GEA_45629.5	249
ENSMUSG00000010505_Myt1_GEA_45630.6	240
ENSMUSG00000010505_Myt1_GEA_45631.7	599
ENSMUSG00000010505_Myt1_GEA_45632.8	259
ENSMUSG00000010505_Myt1_GEA_45633.9	352
ENSMUSG00000010505_Myt1_GEA_45634.10	380
ENSMUSG00000010592_Dazl_GEA_181548.1	364
ENSMUSG00000010592_Dazl_GEA_181549.2	286
ENSMUSG00000010592_Dazl_GEA_181550.3	141
ENSMUSG00000010592_Dazl_GEA_181551.4	433
ENSMUSG00000010592_Dazl_GEA_181552.5	659
ENSMUSG00000010592_Dazl_GEA_181553.6	533
ENSMUSG00000010592_Dazl_GEA_181554.7	304
ENSMUSG00000010592_Dazl_GEA_181555.8	233
ENSMUSG00000010592_Dazl_GEA_181556.9	452
ENSMUSG00000010592_Dazl_GEA_181557.10	95
ENSMUSG00000010911_Apip_U1A_209813.8	1
ENSMUSG00000011158_Brf1_GEA_48635.3	29
ENSMUSG00000011158_Brf1_GEA_48636.4	190
ENSMUSG00000011158_Brf1_GEA_48638.6	82
ENSMUSG00000011158_Brf1_GEA_48639.7	552
ENSMUSG00000011158_Brf1_GEA_48640.8	260
ENSMUSG00000011158_Brf1_GEA_48641.9	274
ENSMUSG00000011158_Brf1_GEA_48642.10	275
ENSMUSG00000011306_Sugp1_GEA_205369.1	333
ENSMUSG00000011306_Sugp1_GEA_205370.2	273
ENSMUSG00000011306_Sugp1_GEA_205371.3	337
ENSMUSG00000011306_Sugp1_GEA_205372.4	332
ENSMUSG00000011306_Sugp1_GEA_205373.5	551
ENSMUSG00000011306_Sugp1_GEA_205374.6	635
ENSMUSG00000011306_Sugp1_GEA_205375.7	182
ENSMUSG00000011306_Sugp1_GEA_205376.8	346
ENSMUSG00000011306_Sugp1_GEA_205377.9	725
ENSMUSG00000011306_Sugp1_GEA_205378.10	611
ENSMUSG00000011486_Slc25a41_TMMB_19474.10	5
ENSMUSG00000011751_Sptbn4_TMMA_158970.1	68
ENSMUSG00000012076_Brms1l_GEA_132191.1	322
ENSMUSG00000012076_Brms1l_GEA_132192.2	381
ENSMUSG00000012076_Brms1l_GEA_132193.3	609
ENSMUSG00000012076_Brms1l_GEA_132194.4	196
ENSMUSG00000012076_Brms1l_GEA_132195.5	601
ENSMUSG00000012076_Brms1l_GEA_132196.6	281
ENSMUSG00000012076_Brms1l_GEA_132197.7	355
ENSMUSG00000012076_Brms1l_GEA_132198.8	324
ENSMUSG00000012076_Brms1l_GEA_132199.9	431
ENSMUSG00000012076_Brms1l_GEA_132200.10	476
ENSMUSG00000012640_Zfp715_GEA_120764.1	124
ENSMUSG00000012640_Zfp715_GEA_120765.2	585
ENSMUSG00000012640_Zfp715_GEA_120766.3	44
ENSMUSG00000012640_Zfp715_GEA_120767.4	386
ENSMUSG00000012640_Zfp715_GEA_120768.5	507
ENSMUSG00000012640_Zfp715_GEA_120769.6	94
ENSMUSG00000012640_Zfp715_GEA_120770.7	617
ENSMUSG00000012640_Zfp715_GEA_120771.8	521
ENSMUSG00000012640_Zfp715_GEA_120772.9	309
ENSMUSG00000012640_Zfp715_GEA_120773.10	439
ENSMUSG00000013150_Gfod2_U2A_226732.5	2
ENSMUSG00000013367_Iglon5_U2B_81599.6	2
ENSMUSG00000013822_Elof1_GEA_168002.1	180
ENSMUSG00000013822_Elof1_GEA_168003.2	409
ENSMUSG00000013822_Elof1_GEA_168004.3	221
ENSMUSG00000013822_Elof1_GEA_168005.4	266
ENSMUSG00000013822_Elof1_GEA_168006.5	173
ENSMUSG00000013822_Elof1_GEA_168007.6	449
ENSMUSG00000013822_Elof1_GEA_168008.7	287
ENSMUSG00000013822_Elof1_GEA_168009.8	501
ENSMUSG00000013822_Elof1_GEA_168010.9	465
ENSMUSG00000013822_Elof1_GEA_168011.10	358
ENSMUSG00000014232_Cluap1_SPB_206855.4	47
ENSMUSG00000014301_Pam16_TMMA_220660.5	1
ENSMUSG00000014329_Bicc1_GEB_161346.6	1
ENSMUSG00000014503_Pkd2l2_TMMA_44850.5	31
ENSMUSG00000014592_Camta1_MU1A_66342.6	2
ENSMUSG00000014603_Alx3_GEA_10708.1	605
ENSMUSG00000014603_Alx3_GEA_10709.2	175
ENSMUSG00000014603_Alx3_GEA_10710.3	681
ENSMUSG00000014603_Alx3_GEA_10711.4	692
ENSMUSG00000014603_Alx3_GEA_10712.5	380
ENSMUSG00000014603_Alx3_GEA_10713.6	277
ENSMUSG00000014603_Alx3_GEA_10714.7	351
ENSMUSG00000014603_Alx3_GEA_10715.8	528
ENSMUSG00000014603_Alx3_GEA_10716.9	197
ENSMUSG00000014603_Alx3_GEA_10717.10	330
ENSMUSG00000014704_Hoxa2_GEA_71046.1	451
ENSMUSG00000014704_Hoxa2_GEA_71047.2	237
ENSMUSG00000014704_Hoxa2_GEA_71048.3	573
ENSMUSG00000014704_Hoxa2_GEA_71049.4	188
ENSMUSG00000014704_Hoxa2_GEA_71050.5	306
ENSMUSG00000014704_Hoxa2_GEA_71051.6	505
ENSMUSG00000014704_Hoxa2_GEA_71052.7	314
ENSMUSG00000014704_Hoxa2_GEA_71053.8	574
ENSMUSG00000014704_Hoxa2_GEA_71054.9	238
ENSMUSG00000014704_Hoxa2_GEA_71055.10	375
ENSMUSG00000014771_Pdcd2_GEA_37927.1	84
ENSMUSG00000014771_Pdcd2_GEA_37928.2	136
ENSMUSG00000014771_Pdcd2_GEA_37929.3	71
ENSMUSG00000014771_Pdcd2_GEA_37930.4	184
ENSMUSG00000014771_Pdcd2_GEA_37931.5	122
ENSMUSG00000014771_Pdcd2_GEA_37932.6	306
ENSMUSG00000014771_Pdcd2_GEA_37933.7	31
ENSMUSG00000014771_Pdcd2_GEA_37934.8	374
ENSMUSG00000014771_Pdcd2_GEA_37935.9	286
ENSMUSG00000014771_Pdcd2_GEA_37936.10	438
ENSMUSG00000014907_Naf1_GEA_139587.1	606
ENSMUSG00000014907_Naf1_GEA_139588.2	276
ENSMUSG00000014907_Naf1_GEA_139589.3	593
ENSMUSG00000014907_Naf1_GEA_139590.4	275
ENSMUSG00000014907_Naf1_GEA_139591.5	231
ENSMUSG00000014907_Naf1_GEA_139592.6	27
ENSMUSG00000014907_Naf1_GEA_139593.7	323
ENSMUSG00000014907_Naf1_GEA_139594.8	660
ENSMUSG00000014907_Naf1_GEA_139595.9	218
ENSMUSG00000014907_Naf1_GEA_139596.10	14
ENSMUSG00000015001_Oc90_TMMB_105192.2	2
ENSMUSG00000015053_Gata2_GEA_130360.1	489
ENSMUSG00000015053_Gata2_GEA_130361.2	362
ENSMUSG00000015053_Gata2_GEA_130362.3	440
ENSMUSG00000015053_Gata2_GEA_130363.4	869
ENSMUSG00000015053_Gata2_GEA_130364.5	288
ENSMUSG00000015053_Gata2_GEA_130365.6	463
ENSMUSG00000015053_Gata2_GEA_130366.7	444
ENSMUSG00000015053_Gata2_GEA_130367.8	459
ENSMUSG00000015053_Gata2_GEA_130368.9	399
ENSMUSG00000015053_Gata2_GEA_130369.10	526
ENSMUSG00000015090_Ptgds_TMMB_13303.8	34
ENSMUSG00000015143_Actn1_TMMB_161841.2	6
ENSMUSG00000015165_Hnrnpl_GEA_220854.1	175
ENSMUSG00000015165_Hnrnpl_GEA_220855.2	221
ENSMUSG00000015165_Hnrnpl_GEA_220856.3	130
ENSMUSG00000015165_Hnrnpl_GEA_220857.4	185
ENSMUSG00000015165_Hnrnpl_GEA_220858.5	274
ENSMUSG00000015165_Hnrnpl_GEA_220859.6	401
ENSMUSG00000015165_Hnrnpl_GEA_220860.7	104
ENSMUSG00000015165_Hnrnpl_GEA_220861.8	543
ENSMUSG00000015165_Hnrnpl_GEA_220862.9	503
ENSMUSG00000015165_Hnrnpl_GEA_220863.10	295
ENSMUSG00000015242_Nipsnap3a_MU2A_83002.8	1
ENSMUSG00000015533_Itga2_TMMB_12761.6	13
ENSMUSG00000015579_Nkx2-5_GEA_121854.1	269
ENSMUSG00000015579_Nkx2-5_GEA_121855.2	510
ENSMUSG00000015579_Nkx2-5_GEA_121856.3	580
ENSMUSG00000015579_Nkx2-5_GEA_121857.4	216
ENSMUSG00000015579_Nkx2-5_GEA_121858.5	596
ENSMUSG00000015579_Nkx2-5_GEA_121859.6	361
ENSMUSG00000015579_Nkx2-5_GEA_121860.7	356
ENSMUSG00000015579_Nkx2-5_GEA_121861.8	377
ENSMUSG00000015579_Nkx2-5_GEA_121862.9	375
ENSMUSG00000015579_Nkx2-5_GEA_121863.10	487
ENSMUSG00000015597_Zfp318_GEA_127745.1	278
ENSMUSG00000015597_Zfp318_GEA_127746.2	602
ENSMUSG00000015597_Zfp318_GEA_127747.3	248
ENSMUSG00000015597_Zfp318_GEA_127748.4	351
ENSMUSG00000015597_Zfp318_GEA_127749.5	453
ENSMUSG00000015597_Zfp318_GEA_127750.6	659
ENSMUSG00000015597_Zfp318_GEA_127751.7	305
ENSMUSG00000015597_Zfp318_GEA_127752.8	374
ENSMUSG00000015597_Zfp318_GEA_127753.9	720
ENSMUSG00000015597_Zfp318_GEA_127754.10	291
ENSMUSG00000015627_Gata5_GEA_173363.1	603
ENSMUSG00000015627_Gata5_GEA_173364.2	245
ENSMUSG00000015627_Gata5_GEA_173365.3	483
ENSMUSG00000015627_Gata5_GEA_173366.4	292
ENSMUSG00000015627_Gata5_GEA_173367.5	550
ENSMUSG00000015627_Gata5_GEA_173368.6	417
ENSMUSG00000015627_Gata5_GEA_173369.7	241
ENSMUSG00000015627_Gata5_GEA_173370.8	243
ENSMUSG00000015627_Gata5_GEA_173371.9	525
ENSMUSG00000015627_Gata5_GEA_173372.10	216
ENSMUSG00000015749_Anp32e_MU2A_65925.9	5
ENSMUSG00000016018_Skiv2l2_GEA_13586.1	297
ENSMUSG00000016018_Skiv2l2_GEA_13587.2	301
ENSMUSG00000016018_Skiv2l2_GEA_13588.3	131
ENSMUSG00000016018_Skiv2l2_GEA_13589.4	459
ENSMUSG00000016018_Skiv2l2_GEA_13590.5	184
ENSMUSG00000016018_Skiv2l2_GEA_13591.6	109
ENSMUSG00000016018_Skiv2l2_GEA_13592.7	611
ENSMUSG00000016018_Skiv2l2_GEA_13593.8	12
ENSMUSG00000016018_Skiv2l2_GEA_13594.9	166
ENSMUSG00000016018_Skiv2l2_GEA_13595.10	45
ENSMUSG00000016487_Ppfibp1_GEA_127436.1	206
ENSMUSG00000016487_Ppfibp1_GEA_127437.2	286
ENSMUSG00000016487_Ppfibp1_GEA_127438.3	552
ENSMUSG00000016487_Ppfibp1_GEA_127439.4	389
ENSMUSG00000016487_Ppfibp1_GEA_127440.5	164
ENSMUSG00000016487_Ppfibp1_GEA_127441.6	278
ENSMUSG00000016487_Ppfibp1_GEA_127442.7	460
ENSMUSG00000016487_Ppfibp1_GEA_127443.8	460
ENSMUSG00000016487_Ppfibp1_GEA_127444.9	447
ENSMUSG00000016487_Ppfibp1_GEA_127445.10	172
ENSMUSG00000017286_Glod4_TMMB_127601.3	12
ENSMUSG00000017299_Dnttip1_GEA_43487.1	393
ENSMUSG00000017299_Dnttip1_GEA_43488.2	195
ENSMUSG00000017299_Dnttip1_GEA_43489.3	201
ENSMUSG00000017299_Dnttip1_GEA_43490.4	308
ENSMUSG00000017299_Dnttip1_GEA_43491.5	273
ENSMUSG00000017299_Dnttip1_GEA_43492.6	845
ENSMUSG00000017299_Dnttip1_GEA_43493.7	417
ENSMUSG00000017299_Dnttip1_GEA_43494.8	203
ENSMUSG00000017299_Dnttip1_GEA_43495.9	325
ENSMUSG00000017299_Dnttip1_GEA_43496.10	644
ENSMUSG00000017478_Zc3h18_GEA_51867.1	330
ENSMUSG00000017478_Zc3h18_GEA_51868.2	329
ENSMUSG00000017478_Zc3h18_GEA_51869.3	275
ENSMUSG00000017478_Zc3h18_GEA_51870.4	304
ENSMUSG00000017478_Zc3h18_GEA_51871.5	269
ENSMUSG00000017478_Zc3h18_GEA_51872.6	396
ENSMUSG00000017478_Zc3h18_GEA_51873.7	166
ENSMUSG00000017478_Zc3h18_GEA_51874.8	332
ENSMUSG00000017478_Zc3h18_GEA_51875.9	158
ENSMUSG00000017478_Zc3h18_GEA_51876.10	13
ENSMUSG00000017607_Tns4_GEA_99743.1	455
ENSMUSG00000017607_Tns4_GEA_99744.2	80
ENSMUSG00000017607_Tns4_GEA_99745.3	645
ENSMUSG00000017607_Tns4_GEA_99746.4	278
ENSMUSG00000017607_Tns4_GEA_99747.5	351
ENSMUSG00000017607_Tns4_GEA_99748.6	493
ENSMUSG00000017607_Tns4_GEA_99749.7	455
ENSMUSG00000017607_Tns4_GEA_99750.8	317
ENSMUSG00000017607_Tns4_GEA_99751.9	535
ENSMUSG00000017607_Tns4_GEA_99752.10	253
ENSMUSG00000017747_Ghdc_TMMA_60128.4	8
ENSMUSG00000017999_Ddx27_GEA_116361.1	219
ENSMUSG00000017999_Ddx27_GEA_116362.2	307
ENSMUSG00000017999_Ddx27_GEA_116363.3	274
ENSMUSG00000017999_Ddx27_GEA_116364.4	273
ENSMUSG00000017999_Ddx27_GEA_116365.5	268
ENSMUSG00000017999_Ddx27_GEA_116366.6	375
ENSMUSG00000017999_Ddx27_GEA_116367.7	281
ENSMUSG00000017999_Ddx27_GEA_116368.8	235
ENSMUSG00000017999_Ddx27_GEA_116369.9	216
ENSMUSG00000017999_Ddx27_GEA_116370.10	95
ENSMUSG00000018008_Cyth4_TMMA_119773.3	2
ENSMUSG00000018040_Rrp7a_GEA_10346.1	150
ENSMUSG00000018040_Rrp7a_GEA_10347.2	103
ENSMUSG00000018040_Rrp7a_GEA_10348.3	300
ENSMUSG00000018040_Rrp7a_GEA_10349.4	222
ENSMUSG00000018040_Rrp7a_GEA_10350.5	24
ENSMUSG00000018040_Rrp7a_GEA_10351.6	370
ENSMUSG00000018040_Rrp7a_GEA_10352.7	476
ENSMUSG00000018040_Rrp7a_GEA_10353.8	194
ENSMUSG00000018040_Rrp7a_GEA_10354.9	275
ENSMUSG00000018040_Rrp7a_GEA_10355.10	303
ENSMUSG00000018076_Med13l_GEA_35467.1	593
ENSMUSG00000018076_Med13l_GEA_35468.2	186
ENSMUSG00000018076_Med13l_GEA_35469.3	279
ENSMUSG00000018076_Med13l_GEA_35470.4	577
ENSMUSG00000018076_Med13l_GEA_35471.5	437
ENSMUSG00000018076_Med13l_GEA_35472.6	239
ENSMUSG00000018076_Med13l_GEA_35473.7	200
ENSMUSG00000018076_Med13l_GEA_35474.8	314
ENSMUSG00000018076_Med13l_GEA_35475.9	575
ENSMUSG00000018076_Med13l_GEA_35476.10	519
ENSMUSG00000018347_Zkscan6_GEA_71402.1	353
ENSMUSG00000018347_Zkscan6_GEA_71403.2	494
ENSMUSG00000018347_Zkscan6_GEA_71404.3	286
ENSMUSG00000018347_Zkscan6_GEA_71405.4	638
ENSMUSG00000018347_Zkscan6_GEA_71406.5	517
ENSMUSG00000018347_Zkscan6_GEA_71407.6	218
ENSMUSG00000018347_Zkscan6_GEA_71408.7	288
ENSMUSG00000018347_Zkscan6_GEA_71409.8	305
ENSMUSG00000018347_Zkscan6_GEA_71410.9	179
ENSMUSG00000018347_Zkscan6_GEA_71411.10	600
ENSMUSG00000018446_C1qbp_TMMB_22772.1	12
ENSMUSG00000018565_Elp5_GEA_11778.1	197
ENSMUSG00000018565_Elp5_GEA_11779.2	421
ENSMUSG00000018565_Elp5_GEA_11780.3	227
ENSMUSG00000018565_Elp5_GEA_11781.4	95
ENSMUSG00000018565_Elp5_GEA_11782.5	184
ENSMUSG00000018565_Elp5_GEA_11783.6	61
ENSMUSG00000018565_Elp5_GEA_11784.7	292
ENSMUSG00000018565_Elp5_GEA_11785.8	27
ENSMUSG00000018565_Elp5_GEA_11786.9	723
ENSMUSG00000018565_Elp5_GEA_11787.10	284
ENSMUSG00000018599_Mief2_TMMB_221691.8	12
ENSMUSG00000018698_Lhx1_GEA_128805.1	395
ENSMUSG00000018698_Lhx1_GEA_128806.2	199
ENSMUSG00000018698_Lhx1_GEA_128807.3	44
ENSMUSG00000018698_Lhx1_GEA_128808.4	478
ENSMUSG00000018698_Lhx1_GEA_128809.5	557
ENSMUSG00000018698_Lhx1_GEA_128810.6	112
ENSMUSG00000018698_Lhx1_GEA_128811.7	453
ENSMUSG00000018698_Lhx1_GEA_128812.8	74
ENSMUSG00000018698_Lhx1_GEA_128813.9	146
ENSMUSG00000018698_Lhx1_GEA_128814.10	249
ENSMUSG00000018740_Slc25a35_TMMA_100684.7	6
ENSMUSG00000018844_Fndc8_U2B_164549.7	21
ENSMUSG00000018893_Mb_DTKPB_139995.1	1
ENSMUSG00000018893_Mb_DTKPB_140002.8	1
ENSMUSG00000018923_Med11_GEA_36027.1	175
ENSMUSG00000018923_Med11_GEA_36028.2	245
ENSMUSG00000018923_Med11_GEA_36029.3	91
ENSMUSG00000018923_Med11_GEA_36030.4	123
ENSMUSG00000018923_Med11_GEA_36031.5	452
ENSMUSG00000018923_Med11_GEA_36032.6	64
ENSMUSG00000018923_Med11_GEA_36033.7	207
ENSMUSG00000018923_Med11_GEA_36034.8	118
ENSMUSG00000018923_Med11_GEA_36035.9	558
ENSMUSG00000018923_Med11_GEA_36036.10	262
ENSMUSG00000018932_Map2k3_GEA_165853.1	255
ENSMUSG00000018932_Map2k3_GEA_165854.2	680
ENSMUSG00000018932_Map2k3_GEA_165855.3	779
ENSMUSG00000018932_Map2k3_GEA_165856.4	562
ENSMUSG00000018932_Map2k3_GEA_165857.5	525
ENSMUSG00000018932_Map2k3_GEA_165858.6	324
ENSMUSG00000018932_Map2k3_GEA_165859.7	121
ENSMUSG00000018932_Map2k3_GEA_165860.8	372
ENSMUSG00000018932_Map2k3_GEA_165861.9	1
ENSMUSG00000018932_Map2k3_GEA_165862.10	614
ENSMUSG00000019230_Lhx9_GEA_37728.2	451
ENSMUSG00000019230_Lhx9_GEA_37729.3	524
ENSMUSG00000019230_Lhx9_GEA_37730.4	200
ENSMUSG00000019230_Lhx9_GEA_37731.5	246
ENSMUSG00000019230_Lhx9_GEA_37732.6	382
ENSMUSG00000019230_Lhx9_GEA_37733.7	565
ENSMUSG00000019230_Lhx9_GEA_37734.8	564
ENSMUSG00000019230_Lhx9_GEA_37735.9	434
ENSMUSG00000019230_Lhx9_GEA_37736.10	451
ENSMUSG00000019297_Nop9_GEA_199100.1	275
ENSMUSG00000019297_Nop9_GEA_199101.2	219
ENSMUSG00000019297_Nop9_GEA_199102.3	412
ENSMUSG00000019297_Nop9_GEA_199103.4	211
ENSMUSG00000019297_Nop9_GEA_199104.5	172
ENSMUSG00000019297_Nop9_GEA_199105.6	518
ENSMUSG00000019297_Nop9_GEA_199106.7	323
ENSMUSG00000019297_Nop9_GEA_199107.8	112
ENSMUSG00000019297_Nop9_GEA_199108.9	290
ENSMUSG00000019297_Nop9_GEA_199109.10	453
ENSMUSG00000019312_Grb7_TMMA_217463.8	40
ENSMUSG00000019826_Zbtb24_GEA_185750.1	296
ENSMUSG00000019826_Zbtb24_GEA_185751.2	425
ENSMUSG00000019826_Zbtb24_GEA_185752.3	271
ENSMUSG00000019826_Zbtb24_GEA_185753.4	599
ENSMUSG00000019826_Zbtb24_GEA_185754.5	225
ENSMUSG00000019826_Zbtb24_GEA_185755.6	563
ENSMUSG00000019826_Zbtb24_GEA_185756.7	386
ENSMUSG00000019826_Zbtb24_GEA_185757.8	739
ENSMUSG00000019826_Zbtb24_GEA_185758.9	801
ENSMUSG00000019826_Zbtb24_GEA_185759.10	265
ENSMUSG00000019864_Rtn4ip1_TMMA_74729.3	1
ENSMUSG00000019897_Ccdc59_GEA_151664.1	124
ENSMUSG00000019897_Ccdc59_GEA_151665.2	234
ENSMUSG00000019897_Ccdc59_GEA_151666.3	228
ENSMUSG00000019897_Ccdc59_GEA_151667.4	363
ENSMUSG00000019897_Ccdc59_GEA_151668.5	156
ENSMUSG00000019897_Ccdc59_GEA_151669.6	238
ENSMUSG00000019897_Ccdc59_GEA_151670.7	168
ENSMUSG00000019897_Ccdc59_GEA_151671.8	49
ENSMUSG00000019897_Ccdc59_GEA_151672.9	227
ENSMUSG00000019897_Ccdc59_GEA_151673.10	129
ENSMUSG00000019900_Rfx6_GEA_86345.1	464
ENSMUSG00000019900_Rfx6_GEA_86346.2	293
ENSMUSG00000019900_Rfx6_GEA_86347.3	438
ENSMUSG00000019900_Rfx6_GEA_86348.4	261
ENSMUSG00000019900_Rfx6_GEA_86349.5	300
ENSMUSG00000019900_Rfx6_GEA_86350.6	250
ENSMUSG00000019900_Rfx6_GEA_86351.7	549
ENSMUSG00000019900_Rfx6_GEA_86352.8	393
ENSMUSG00000019900_Rfx6_GEA_86353.9	631
ENSMUSG00000019900_Rfx6_GEA_86354.10	577
ENSMUSG00000019933_2310015B20Rik_MU1A_2047.4	33
ENSMUSG00000020015_Cdk17_MU1A_130693.1	49
ENSMUSG00000020029_Nudt4_TMMB_122641.2	84
ENSMUSG00000020042_Btbd11_GEA_63731.1	248
ENSMUSG00000020042_Btbd11_GEA_63732.2	505
ENSMUSG00000020042_Btbd11_GEA_63733.3	309
ENSMUSG00000020042_Btbd11_GEA_63734.4	801
ENSMUSG00000020042_Btbd11_GEA_63735.5	178
ENSMUSG00000020042_Btbd11_GEA_63736.6	307
ENSMUSG00000020042_Btbd11_GEA_63737.7	183
ENSMUSG00000020042_Btbd11_GEA_63738.8	432
ENSMUSG00000020042_Btbd11_GEA_63739.9	475
ENSMUSG00000020042_Btbd11_GEA_63740.10	632
ENSMUSG00000020048_Hsp90b1_ACOCB_63687.7	1
ENSMUSG00000020052_Ascl1_GEA_207742.1	259
ENSMUSG00000020052_Ascl1_GEA_207743.2	678
ENSMUSG00000020052_Ascl1_GEA_207744.3	288
ENSMUSG00000020052_Ascl1_GEA_207745.4	644
ENSMUSG00000020052_Ascl1_GEA_207746.5	434
ENSMUSG00000020052_Ascl1_GEA_207747.6	179
ENSMUSG00000020052_Ascl1_GEA_207748.7	611
ENSMUSG00000020052_Ascl1_GEA_207749.8	526
ENSMUSG00000020052_Ascl1_GEA_207750.9	640
ENSMUSG00000020052_Ascl1_GEA_207751.10	676
ENSMUSG00000020056_Ccdc53_TMMB_207773.2	14
ENSMUSG00000020056_Ccdc53_TMMB_207781.10	14
ENSMUSG00000020061_Mybpc1_TMMB_5486.1	16
ENSMUSG00000020069_Hnrnph3_GEA_5456.1	630
ENSMUSG00000020069_Hnrnph3_GEA_5457.2	484
ENSMUSG00000020069_Hnrnph3_GEA_5458.3	355
ENSMUSG00000020069_Hnrnph3_GEA_5459.4	335
ENSMUSG00000020069_Hnrnph3_GEA_5460.5	327
ENSMUSG00000020069_Hnrnph3_GEA_5461.6	485
ENSMUSG00000020069_Hnrnph3_GEA_5462.7	360
ENSMUSG00000020069_Hnrnph3_GEA_5463.8	684
ENSMUSG00000020069_Hnrnph3_GEA_5464.9	483
ENSMUSG00000020069_Hnrnph3_GEA_5465.10	509
ENSMUSG00000020076_Ddx50_GEA_148973.1	384
ENSMUSG00000020076_Ddx50_GEA_148974.2	395
ENSMUSG00000020076_Ddx50_GEA_148975.3	421
ENSMUSG00000020076_Ddx50_GEA_148976.4	183
ENSMUSG00000020076_Ddx50_GEA_148977.5	346
ENSMUSG00000020076_Ddx50_GEA_148978.6	225
ENSMUSG00000020076_Ddx50_GEA_148979.7	406
ENSMUSG00000020076_Ddx50_GEA_148980.8	237
ENSMUSG00000020076_Ddx50_GEA_148981.9	184
ENSMUSG00000020076_Ddx50_GEA_148982.10	296
ENSMUSG00000020086_H2afy2_GEA_174563.1	393
ENSMUSG00000020086_H2afy2_GEA_174564.2	291
ENSMUSG00000020086_H2afy2_GEA_174565.3	331
ENSMUSG00000020086_H2afy2_GEA_174566.4	703
ENSMUSG00000020086_H2afy2_GEA_174567.5	107
ENSMUSG00000020086_H2afy2_GEA_174568.6	509
ENSMUSG00000020086_H2afy2_GEA_174569.7	568
ENSMUSG00000020086_H2afy2_GEA_174570.8	570
ENSMUSG00000020086_H2afy2_GEA_174571.9	141
ENSMUSG00000020086_H2afy2_GEA_174572.10	260
ENSMUSG00000020091_Eif4ebp2_GEA_89913.1	456
ENSMUSG00000020091_Eif4ebp2_GEA_89914.2	378
ENSMUSG00000020091_Eif4ebp2_GEA_89915.3	556
ENSMUSG00000020091_Eif4ebp2_GEA_89916.4	74
ENSMUSG00000020091_Eif4ebp2_GEA_89917.5	243
ENSMUSG00000020091_Eif4ebp2_GEA_89918.6	417
ENSMUSG00000020091_Eif4ebp2_GEA_89919.7	229
ENSMUSG00000020091_Eif4ebp2_GEA_89920.8	236
ENSMUSG00000020091_Eif4ebp2_GEA_89921.9	570
ENSMUSG00000020091_Eif4ebp2_GEA_89922.10	905
ENSMUSG00000020102_Slc16a7_U1A_121098.1	1
ENSMUSG00000020171_Yeats4_GEA_154591.1	413
ENSMUSG00000020171_Yeats4_GEA_154592.2	227
ENSMUSG00000020171_Yeats4_GEA_154593.3	495
ENSMUSG00000020171_Yeats4_GEA_154594.4	128
ENSMUSG00000020171_Yeats4_GEA_154595.5	343
ENSMUSG00000020171_Yeats4_GEA_154596.6	321
ENSMUSG00000020171_Yeats4_GEA_154597.7	351
ENSMUSG00000020171_Yeats4_GEA_154598.8	607
ENSMUSG00000020171_Yeats4_GEA_154599.9	515
ENSMUSG00000020171_Yeats4_GEA_154600.10	542
ENSMUSG00000020228_Helb_GEA_100972.1	294
ENSMUSG00000020228_Helb_GEA_100973.2	615
ENSMUSG00000020228_Helb_GEA_100974.3	874
ENSMUSG00000020228_Helb_GEA_100975.4	142
ENSMUSG00000020228_Helb_GEA_100976.5	749
ENSMUSG00000020228_Helb_GEA_100977.6	385
ENSMUSG00000020228_Helb_GEA_100978.7	84
ENSMUSG00000020228_Helb_GEA_100979.8	466
ENSMUSG00000020228_Helb_GEA_100980.9	260
ENSMUSG00000020228_Helb_GEA_100981.10	383
ENSMUSG00000020273_Papolg_GEA_134485.1	156
ENSMUSG00000020273_Papolg_GEA_134486.2	335
ENSMUSG00000020273_Papolg_GEA_134487.3	128
ENSMUSG00000020273_Papolg_GEA_134488.4	186
ENSMUSG00000020273_Papolg_GEA_134489.5	401
ENSMUSG00000020273_Papolg_GEA_134490.6	511
ENSMUSG00000020273_Papolg_GEA_134491.7	191
ENSMUSG00000020273_Papolg_GEA_134492.8	529
ENSMUSG00000020273_Papolg_GEA_134493.9	196
ENSMUSG00000020273_Papolg_GEA_134494.10	523
ENSMUSG00000020300_Cpeb4_GEA_111930.1	410
ENSMUSG00000020300_Cpeb4_GEA_111931.2	436
ENSMUSG00000020300_Cpeb4_GEA_111932.3	617
ENSMUSG00000020300_Cpeb4_GEA_111933.4	507
ENSMUSG00000020300_Cpeb4_GEA_111934.5	837
ENSMUSG00000020300_Cpeb4_GEA_111935.6	309
ENSMUSG00000020300_Cpeb4_GEA_111936.7	661
ENSMUSG00000020300_Cpeb4_GEA_111937.8	276
ENSMUSG00000020300_Cpeb4_GEA_111938.9	745
ENSMUSG00000020300_Cpeb4_GEA_111939.10	500
[truncated: 9,071 more rows]
