# Supplementary material for: Genome-scale CRISPR screening reveals that C3aR signaling is critical for rapid capture of fungi by macrophages
Source: PLoS Pathog. 2022 Sep 29;18(9):e1010237. doi: 10.1371/journal.ppat.1010237 (PMC9578593; doi:10.1371/journal.ppat.1010237)
Supplement: S1 Data — A ZIP archive of tables in CSV format giving counts for each sgRNA. File names indicate sub-library and experimental sample. (ZIP) [file ppat.1010237.s023.zip › DIR_MAIN/20190208_GEA_Un1_counts.csv]

0None_none_GEA_227963.3376	465
0None_none_GEA_227963.3377	366
0None_none_GEA_227963.3378	140
0None_none_GEA_227963.3379	451
0None_none_GEA_227963.3380	396
0None_none_GEA_227963.3381	503
0None_none_GEA_227963.3382	364
0None_none_GEA_227963.3383	505
0None_none_GEA_227963.3384	350
0None_none_GEA_227963.3385	524
0None_none_GEA_227963.3386	468
0None_none_GEA_227963.3387	451
0None_none_GEA_227963.3388	545
0None_none_GEA_227963.3389	241
0None_none_GEA_227963.3390	420
0None_none_GEA_227963.3391	604
0None_none_GEA_227963.3392	447
0None_none_GEA_227963.3393	289
0None_none_GEA_227963.3394	534
0None_none_GEA_227963.3395	810
0None_none_GEA_227963.3396	450
0None_none_GEA_227963.3397	378
0None_none_GEA_227963.3398	514
0None_none_GEA_227963.3399	581
0None_none_GEA_227963.3400	601
0None_none_GEA_227963.3401	414
0None_none_GEA_227963.3402	237
0None_none_GEA_227963.3403	646
0None_none_GEA_227963.3404	259
0None_none_GEA_227963.3405	258
0None_none_GEA_227963.3406	607
0None_none_GEA_227963.3407	234
0None_none_GEA_227963.3408	378
0None_none_GEA_227963.3409	191
0None_none_GEA_227963.3410	355
0None_none_GEA_227963.3411	618
0None_none_GEA_227963.3412	540
0None_none_GEA_227963.3413	658
0None_none_GEA_227963.3414	307
0None_none_GEA_227963.3415	461
0None_none_GEA_227963.3416	493
0None_none_GEA_227963.3417	245
0None_none_GEA_227963.3418	741
0None_none_GEA_227963.3419	706
0None_none_GEA_227963.3420	631
0None_none_GEA_227963.3421	452
0None_none_GEA_227963.3422	590
0None_none_GEA_227963.3423	421
0None_none_GEA_227963.3424	597
0None_none_GEA_227963.3425	574
0None_none_GEA_227963.3426	249
0None_none_GEA_227963.3427	704
0None_none_GEA_227963.3428	316
0None_none_GEA_227963.3429	205
0None_none_GEA_227963.3430	367
0None_none_GEA_227963.3431	876
0None_none_GEA_227963.3432	198
0None_none_GEA_227963.3433	457
0None_none_GEA_227963.3434	419
0None_none_GEA_227963.3435	114
0None_none_GEA_227963.3436	375
0None_none_GEA_227963.3437	812
0None_none_GEA_227963.3438	249
0None_none_GEA_227963.3439	846
0None_none_GEA_227963.3440	442
0None_none_GEA_227963.3441	533
0None_none_GEA_227963.3442	258
0None_none_GEA_227963.3443	294
0None_none_GEA_227963.3444	438
0None_none_GEA_227963.3445	509
0None_none_GEA_227963.3446	423
0None_none_GEA_227963.3447	555
0None_none_GEA_227963.3448	433
0None_none_GEA_227963.3449	66
0None_none_GEA_227963.3450	410
0None_none_GEA_227963.3451	472
0None_none_GEA_227963.3452	570
0None_none_GEA_227963.3453	537
0None_none_GEA_227963.3454	416
0None_none_GEA_227963.3455	831
0None_none_GEA_227963.3456	492
0None_none_GEA_227963.3457	491
0None_none_GEA_227963.3458	525
0None_none_GEA_227963.3459	289
0None_none_GEA_227963.3460	354
0None_none_GEA_227963.3461	151
0None_none_GEA_227963.3462	508
0None_none_GEA_227963.3463	117
0None_none_GEA_227963.3464	832
0None_none_GEA_227963.3465	388
0None_none_GEA_227963.3466	395
0None_none_GEA_227963.3467	604
0None_none_GEA_227963.3468	382
0None_none_GEA_227963.3469	952
0None_none_GEA_227963.3470	573
0None_none_GEA_227963.3471	365
0None_none_GEA_227963.3472	375
0None_none_GEA_227963.3473	454
0None_none_GEA_227963.3474	203
0None_none_GEA_227963.3475	601
0None_none_GEA_227963.3476	295
0None_none_GEA_227963.3477	516
0None_none_GEA_227963.3478	304
0None_none_GEA_227963.3479	527
0None_none_GEA_227963.3480	301
0None_none_GEA_227963.3481	400
0None_none_GEA_227963.3482	563
0None_none_GEA_227963.3483	131
0None_none_GEA_227963.3484	732
0None_none_GEA_227963.3485	475
0None_none_GEA_227963.3486	662
0None_none_GEA_227963.3487	694
0None_none_GEA_227963.3488	359
0None_none_GEA_227963.3489	421
0None_none_GEA_227963.3490	562
0None_none_GEA_227963.3491	690
0None_none_GEA_227963.3492	693
0None_none_GEA_227963.3493	426
0None_none_GEA_227963.3494	389
0None_none_GEA_227963.3495	882
0None_none_GEA_227963.3496	403
0None_none_GEA_227963.3497	735
0None_none_GEA_227963.3498	700
0None_none_GEA_227963.3499	982
0None_none_GEA_227963.3500	202
0None_none_GEA_227963.3501	662
0None_none_GEA_227963.3502	418
0None_none_GEA_227963.3503	536
0None_none_GEA_227963.3504	727
0None_none_GEA_227963.3505	375
0None_none_GEA_227963.3506	234
0None_none_GEA_227963.3507	544
0None_none_GEA_227963.3508	391
0None_none_GEA_227963.3509	512
0None_none_GEA_227963.3510	524
0None_none_GEA_227963.3511	228
0None_none_GEA_227963.3512	450
0None_none_GEA_227963.3513	596
0None_none_GEA_227963.3514	195
0None_none_GEA_227963.3515	574
0None_none_GEA_227963.3516	597
0None_none_GEA_227963.3517	448
0None_none_GEA_227963.3518	663
0None_none_GEA_227963.3519	274
0None_none_GEA_227963.3520	319
0None_none_GEA_227963.3521	185
0None_none_GEA_227963.3522	1013
0None_none_GEA_227963.3523	487
0None_none_GEA_227963.3524	611
0None_none_GEA_227963.3525	330
0None_none_GEA_227963.3526	263
0None_none_GEA_227963.3527	241
0None_none_GEA_227963.3528	930
0None_none_GEA_227963.3529	259
0None_none_GEA_227963.3530	233
0None_none_GEA_227963.3531	713
0None_none_GEA_227963.3532	723
0None_none_GEA_227963.3533	550
0None_none_GEA_227963.3534	663
0None_none_GEA_227963.3535	669
0None_none_GEA_227963.3536	769
0None_none_GEA_227963.3537	380
0None_none_GEA_227963.3538	178
0None_none_GEA_227963.3539	558
0None_none_GEA_227963.3540	405
0None_none_GEA_227963.3541	599
0None_none_GEA_227963.3542	447
0None_none_GEA_227963.3543	552
0None_none_GEA_227963.3544	427
0None_none_GEA_227963.3545	501
0None_none_GEA_227963.3546	566
0None_none_GEA_227963.3547	433
0None_none_GEA_227963.3548	543
0None_none_GEA_227963.3549	282
0None_none_GEA_227963.3550	255
0None_none_GEA_227963.3551	545
0None_none_GEA_227963.3552	662
0None_none_GEA_227963.3553	473
0None_none_GEA_227963.3554	525
0None_none_GEA_227963.3555	285
0None_none_GEA_227963.3556	549
0None_none_GEA_227963.3557	284
0None_none_GEA_227963.3558	166
0None_none_GEA_227963.3559	460
0None_none_GEA_227963.3560	787
0None_none_GEA_227963.3561	430
0None_none_GEA_227963.3562	692
0None_none_GEA_227963.3563	676
0None_none_GEA_227963.3564	421
0None_none_GEA_227963.3565	445
0None_none_GEA_227963.3566	567
0None_none_GEA_227963.3567	623
0None_none_GEA_227963.3568	788
0None_none_GEA_227963.3569	168
0None_none_GEA_227963.3570	568
0None_none_GEA_227963.3571	872
0None_none_GEA_227963.3572	111
0None_none_GEA_227963.3573	561
0None_none_GEA_227963.3574	344
0None_none_GEA_227963.3575	485
0None_none_GEA_227963.3576	351
0None_none_GEA_227963.3577	309
0None_none_GEA_227963.3578	608
0None_none_GEA_227963.3579	933
0None_none_GEA_227963.3580	846
0None_none_GEA_227963.3581	719
0None_none_GEA_227963.3582	655
0None_none_GEA_227963.3583	350
0None_none_GEA_227963.3584	304
0None_none_GEA_227963.3585	207
0None_none_GEA_227963.3586	34
0None_none_GEA_227963.3587	214
0None_none_GEA_227963.3588	771
0None_none_GEA_227963.3589	328
0None_none_GEA_227963.3590	324
0None_none_GEA_227963.3591	613
0None_none_GEA_227963.3592	721
0None_none_GEA_227963.3593	911
0None_none_GEA_227963.3594	133
0None_none_GEA_227963.3595	462
0None_none_GEA_227963.3596	603
0None_none_GEA_227963.3597	630
0None_none_GEA_227963.3598	520
0None_none_GEA_227963.3599	512
0None_none_GEA_227963.3600	563
0None_none_GEA_227963.3601	275
0None_none_GEA_227963.3602	820
0None_none_GEA_227963.3603	726
0None_none_GEA_227963.3604	400
0None_none_GEA_227963.3605	241
0None_none_GEA_227963.3606	347
0None_none_GEA_227963.3607	555
0None_none_GEA_227963.3608	488
0None_none_GEA_227963.3609	254
0None_none_GEA_227963.3610	304
0None_none_GEA_227963.3611	624
0None_none_GEA_227963.3612	327
0None_none_GEA_227963.3613	550
0None_none_GEA_227963.3614	693
0None_none_GEA_227963.3615	46
0None_none_GEA_227963.3616	259
0None_none_GEA_227963.3617	556
0None_none_GEA_227963.3618	164
0None_none_GEA_227963.3619	514
0None_none_GEA_227963.3620	356
0None_none_GEA_227963.3621	817
0None_none_GEA_227963.3622	647
0None_none_GEA_227963.3623	456
0None_none_GEA_227963.3624	21
0None_none_GEA_227963.3625	572
0None_none_GEA_227963.3626	273
0None_none_GEA_227963.3627	397
0None_none_GEA_227963.3628	594
0None_none_GEA_227963.3629	479
0None_none_GEA_227963.3630	513
0None_none_GEA_227963.3631	474
0None_none_GEA_227963.3632	503
0None_none_GEA_227963.3633	342
0None_none_GEA_227963.3634	218
0None_none_GEA_227963.3635	311
0None_none_GEA_227963.3636	534
0None_none_GEA_227963.3637	287
0None_none_GEA_227963.3638	369
0None_none_GEA_227963.3639	692
0None_none_GEA_227963.3640	249
0None_none_GEA_227963.3641	310
0None_none_GEA_227963.3642	17
0None_none_GEA_227963.3643	521
0None_none_GEA_227963.3644	433
0None_none_GEA_227963.3645	314
0None_none_GEA_227963.3646	438
0None_none_GEA_227963.3647	684
0None_none_GEA_227963.3648	769
0None_none_GEA_227963.3649	301
0None_none_GEA_227963.3650	165
0None_none_GEA_227963.3651	359
0None_none_GEA_227963.3652	358
0None_none_GEA_227963.3653	600
0None_none_GEA_227963.3654	759
0None_none_GEA_227963.3655	513
0None_none_GEA_227963.3656	452
0None_none_GEA_227963.3657	400
0None_none_GEA_227963.3658	378
0None_none_GEA_227963.3659	418
0None_none_GEA_227963.3660	162
0None_none_GEA_227963.3661	556
0None_none_GEA_227963.3662	444
0None_none_GEA_227963.3663	266
0None_none_GEA_227963.3664	326
0None_none_GEA_227963.3665	552
0None_none_GEA_227963.3666	272
0None_none_GEA_227963.3667	501
0None_none_GEA_227963.3668	550
0None_none_GEA_227963.3669	255
0None_none_GEA_227963.3670	413
0None_none_GEA_227963.3671	525
0None_none_GEA_227963.3672	175
0None_none_GEA_227963.3673	228
0None_none_GEA_227963.3674	498
0None_none_GEA_227963.3675	313
0None_none_GEA_227963.3676	485
0None_none_GEA_227963.3677	489
0None_none_GEA_227963.3678	574
0None_none_GEA_227963.3679	341
0None_none_GEA_227963.3680	661
0None_none_GEA_227963.3681	389
0None_none_GEA_227963.3682	395
0None_none_GEA_227963.3683	657
0None_none_GEA_227963.3684	496
0None_none_GEA_227963.3685	256
0None_none_GEA_227963.3686	623
0None_none_GEA_227963.3687	526
0None_none_GEA_227963.3688	408
0None_none_GEA_227963.3689	499
0None_none_GEA_227963.3690	627
0None_none_GEA_227963.3691	429
0None_none_GEA_227963.3692	501
0None_none_GEA_227963.3693	156
0None_none_GEA_227963.3694	528
0None_none_GEA_227963.3695	171
0None_none_GEA_227963.3696	461
0None_none_GEA_227963.3697	419
0None_none_GEA_227963.3698	355
0None_none_GEA_227963.3699	422
0None_none_GEA_227963.3700	650
0None_none_GEA_227963.3701	478
0None_none_GEA_227963.3702	557
0None_none_GEA_227963.3703	158
0None_none_GEA_227963.3704	656
0None_none_GEA_227963.3705	821
0None_none_GEA_227963.3706	614
0None_none_GEA_227963.3707	601
0None_none_GEA_227963.3708	327
0None_none_GEA_227963.3709	572
0None_none_GEA_227963.3710	458
0None_none_GEA_227963.3711	615
0None_none_GEA_227963.3712	509
0None_none_GEA_227963.3713	439
0None_none_GEA_227963.3714	671
0None_none_GEA_227963.3715	56
0None_none_GEA_227963.3716	224
0None_none_GEA_227963.3717	807
0None_none_GEA_227963.3718	421
0None_none_GEA_227963.3719	497
0None_none_GEA_227963.3720	360
0None_none_GEA_227963.3721	503
0None_none_GEA_227963.3722	456
0None_none_GEA_227963.3723	807
0None_none_GEA_227963.3724	794
0None_none_GEA_227963.3725	346
0None_none_GEA_227963.3726	257
0None_none_GEA_227963.3727	514
0None_none_GEA_227963.3728	328
0None_none_GEA_227963.3729	220
0None_none_GEA_227963.3730	123
0None_none_GEA_227963.3731	566
0None_none_GEA_227963.3732	435
0None_none_GEA_227963.3733	389
0None_none_GEA_227963.3734	59
0None_none_GEA_227963.3735	417
0None_none_GEA_227963.3736	433
0None_none_GEA_227963.3737	133
0None_none_GEA_227963.3738	427
0None_none_GEA_227963.3739	412
0None_none_GEA_227963.3740	437
0None_none_GEA_227963.3741	834
0None_none_GEA_227963.3742	600
0None_none_GEA_227963.3743	158
0None_none_GEA_227963.3744	452
0None_none_GEA_227963.3745	274
0None_none_GEA_227963.3746	465
0None_none_GEA_227963.3747	217
0None_none_GEA_227963.3748	458
0None_none_GEA_227963.3749	493
0None_none_GEA_227963.3750	372
0None_none_MPB_227963.5871	1
0None_none_MU1A_227963.1902	4
0None_none_MU1A_227963.1960	11
0None_none_MU2A_227963.2371	19
0None_none_MU2B_227963.40	7
0None_none_TMMA_227963.2772	7
0None_none_TMMA_227963.2784	8
0None_none_TMMA_227963.2812	20
0None_none_U1B_227963.677	1
0None_none_U2A_227963.1742	9
0Safe_safe_ACOCA_227963.4775	592
0Safe_safe_ACOCB_227963.5078	480
0Safe_safe_DTKPA_227963.6918	2
0Safe_safe_DTKPA_227963.7034	222
0Safe_safe_DTKPB_227963.7423	5
0Safe_safe_GEA_227963.3376	251
0Safe_safe_GEA_227963.3377	454
0Safe_safe_GEA_227963.3378	448
0Safe_safe_GEA_227963.3379	370
0Safe_safe_GEA_227963.3380	316
0Safe_safe_GEA_227963.3381	244
0Safe_safe_GEA_227963.3382	552
0Safe_safe_GEA_227963.3383	324
0Safe_safe_GEA_227963.3384	274
0Safe_safe_GEA_227963.3385	657
0Safe_safe_GEA_227963.3386	137
0Safe_safe_GEA_227963.3387	484
0Safe_safe_GEA_227963.3388	438
0Safe_safe_GEA_227963.3389	282
0Safe_safe_GEA_227963.3390	214
0Safe_safe_GEA_227963.3391	350
0Safe_safe_GEA_227963.3392	690
0Safe_safe_GEA_227963.3393	356
0Safe_safe_GEA_227963.3394	240
0Safe_safe_GEA_227963.3395	195
0Safe_safe_GEA_227963.3396	344
0Safe_safe_GEA_227963.3397	37
0Safe_safe_GEA_227963.3398	495
0Safe_safe_GEA_227963.3399	624
0Safe_safe_GEA_227963.3400	309
0Safe_safe_GEA_227963.3401	376
0Safe_safe_GEA_227963.3402	181
0Safe_safe_GEA_227963.3403	395
0Safe_safe_GEA_227963.3404	465
0Safe_safe_GEA_227963.3405	394
0Safe_safe_GEA_227963.3406	245
0Safe_safe_GEA_227963.3407	572
0Safe_safe_GEA_227963.3408	266
0Safe_safe_GEA_227963.3409	258
0Safe_safe_GEA_227963.3410	132
0Safe_safe_GEA_227963.3411	598
0Safe_safe_GEA_227963.3412	248
0Safe_safe_GEA_227963.3413	147
0Safe_safe_GEA_227963.3414	81
0Safe_safe_GEA_227963.3415	92
0Safe_safe_GEA_227963.3416	200
0Safe_safe_GEA_227963.3417	361
0Safe_safe_GEA_227963.3418	222
0Safe_safe_GEA_227963.3419	344
0Safe_safe_GEA_227963.3420	308
0Safe_safe_GEA_227963.3422	358
0Safe_safe_GEA_227963.3423	134
0Safe_safe_GEA_227963.3424	389
0Safe_safe_GEA_227963.3425	412
0Safe_safe_GEA_227963.3426	180
0Safe_safe_GEA_227963.3427	186
0Safe_safe_GEA_227963.3428	580
0Safe_safe_GEA_227963.3429	276
0Safe_safe_GEA_227963.3430	173
0Safe_safe_GEA_227963.3431	326
0Safe_safe_GEA_227963.3432	340
0Safe_safe_GEA_227963.3433	412
0Safe_safe_GEA_227963.3434	153
0Safe_safe_GEA_227963.3435	187
0Safe_safe_GEA_227963.3436	171
0Safe_safe_GEA_227963.3437	318
0Safe_safe_GEA_227963.3438	290
0Safe_safe_GEA_227963.3439	357
0Safe_safe_GEA_227963.3440	452
0Safe_safe_GEA_227963.3441	267
0Safe_safe_GEA_227963.3442	517
0Safe_safe_GEA_227963.3443	371
0Safe_safe_GEA_227963.3444	331
0Safe_safe_GEA_227963.3445	494
0Safe_safe_GEA_227963.3446	338
0Safe_safe_GEA_227963.3447	366
0Safe_safe_GEA_227963.3448	510
0Safe_safe_GEA_227963.3449	56
0Safe_safe_GEA_227963.3450	246
0Safe_safe_GEA_227963.3451	283
0Safe_safe_GEA_227963.3452	225
0Safe_safe_GEA_227963.3453	437
0Safe_safe_GEA_227963.3454	352
0Safe_safe_GEA_227963.3455	343
0Safe_safe_GEA_227963.3456	199
0Safe_safe_GEA_227963.3457	261
0Safe_safe_GEA_227963.3458	318
0Safe_safe_GEA_227963.3459	360
0Safe_safe_GEA_227963.3460	204
0Safe_safe_GEA_227963.3461	654
0Safe_safe_GEA_227963.3462	465
0Safe_safe_GEA_227963.3463	540
0Safe_safe_GEA_227963.3464	379
0Safe_safe_GEA_227963.3465	153
0Safe_safe_GEA_227963.3466	379
0Safe_safe_GEA_227963.3467	208
0Safe_safe_GEA_227963.3468	41
0Safe_safe_GEA_227963.3469	122
0Safe_safe_GEA_227963.3470	352
0Safe_safe_GEA_227963.3471	250
0Safe_safe_GEA_227963.3472	195
0Safe_safe_GEA_227963.3473	324
0Safe_safe_GEA_227963.3474	246
0Safe_safe_GEA_227963.3475	123
0Safe_safe_GEA_227963.3476	230
0Safe_safe_GEA_227963.3477	310
0Safe_safe_GEA_227963.3478	408
0Safe_safe_GEA_227963.3479	138
0Safe_safe_GEA_227963.3480	105
0Safe_safe_GEA_227963.3481	221
0Safe_safe_GEA_227963.3482	526
0Safe_safe_GEA_227963.3483	712
0Safe_safe_GEA_227963.3484	368
0Safe_safe_GEA_227963.3485	402
0Safe_safe_GEA_227963.3486	523
0Safe_safe_GEA_227963.3487	442
0Safe_safe_GEA_227963.3488	529
0Safe_safe_GEA_227963.3489	173
0Safe_safe_GEA_227963.3490	229
0Safe_safe_GEA_227963.3491	104
0Safe_safe_GEA_227963.3492	679
0Safe_safe_GEA_227963.3493	173
0Safe_safe_GEA_227963.3494	599
0Safe_safe_GEA_227963.3495	519
0Safe_safe_GEA_227963.3496	572
0Safe_safe_GEA_227963.3497	465
0Safe_safe_GEA_227963.3498	892
0Safe_safe_GEA_227963.3499	290
0Safe_safe_GEA_227963.3500	337
0Safe_safe_GEA_227963.3501	303
0Safe_safe_GEA_227963.3502	365
0Safe_safe_GEA_227963.3503	747
0Safe_safe_GEA_227963.3504	480
0Safe_safe_GEA_227963.3505	195
0Safe_safe_GEA_227963.3506	188
0Safe_safe_GEA_227963.3507	244
0Safe_safe_GEA_227963.3508	214
0Safe_safe_GEA_227963.3509	658
0Safe_safe_GEA_227963.3510	166
0Safe_safe_GEA_227963.3511	222
0Safe_safe_GEA_227963.3512	663
0Safe_safe_GEA_227963.3513	504
0Safe_safe_GEA_227963.3514	523
0Safe_safe_GEA_227963.3515	284
0Safe_safe_GEA_227963.3516	637
0Safe_safe_GEA_227963.3517	203
0Safe_safe_GEA_227963.3518	191
0Safe_safe_GEA_227963.3519	170
0Safe_safe_GEA_227963.3520	345
0Safe_safe_GEA_227963.3521	298
0Safe_safe_GEA_227963.3522	606
0Safe_safe_GEA_227963.3523	855
0Safe_safe_GEA_227963.3524	408
0Safe_safe_GEA_227963.3525	334
0Safe_safe_GEA_227963.3526	672
0Safe_safe_GEA_227963.3527	197
0Safe_safe_GEA_227963.3528	15
0Safe_safe_GEA_227963.3529	332
0Safe_safe_GEA_227963.3530	241
0Safe_safe_GEA_227963.3531	81
0Safe_safe_GEA_227963.3532	190
0Safe_safe_GEA_227963.3533	374
0Safe_safe_GEA_227963.3534	522
0Safe_safe_GEA_227963.3535	419
0Safe_safe_GEA_227963.3536	465
0Safe_safe_GEA_227963.3537	347
0Safe_safe_GEA_227963.3538	418
0Safe_safe_GEA_227963.3539	111
0Safe_safe_GEA_227963.3540	111
0Safe_safe_GEA_227963.3541	288
0Safe_safe_GEA_227963.3542	161
0Safe_safe_GEA_227963.3543	330
0Safe_safe_GEA_227963.3544	347
0Safe_safe_GEA_227963.3545	440
0Safe_safe_GEA_227963.3546	445
0Safe_safe_GEA_227963.3547	286
0Safe_safe_GEA_227963.3548	100
0Safe_safe_GEA_227963.3549	443
0Safe_safe_GEA_227963.3550	186
0Safe_safe_GEA_227963.3551	268
0Safe_safe_GEA_227963.3552	93
0Safe_safe_GEA_227963.3553	478
0Safe_safe_GEA_227963.3554	525
0Safe_safe_GEA_227963.3555	554
0Safe_safe_GEA_227963.3556	318
0Safe_safe_GEA_227963.3557	270
0Safe_safe_GEA_227963.3558	309
0Safe_safe_GEA_227963.3559	689
0Safe_safe_GEA_227963.3560	316
0Safe_safe_GEA_227963.3561	115
0Safe_safe_GEA_227963.3562	252
0Safe_safe_GEA_227963.3563	205
0Safe_safe_GEA_227963.3564	341
0Safe_safe_GEA_227963.3565	116
0Safe_safe_GEA_227963.3566	293
0Safe_safe_GEA_227963.3567	629
0Safe_safe_GEA_227963.3568	442
0Safe_safe_GEA_227963.3569	287
0Safe_safe_GEA_227963.3570	353
0Safe_safe_GEA_227963.3571	235
0Safe_safe_GEA_227963.3572	636
0Safe_safe_GEA_227963.3573	468
0Safe_safe_GEA_227963.3574	250
0Safe_safe_GEA_227963.3575	159
0Safe_safe_GEA_227963.3576	173
0Safe_safe_GEA_227963.3577	173
0Safe_safe_GEA_227963.3578	182
0Safe_safe_GEA_227963.3579	565
0Safe_safe_GEA_227963.3580	53
0Safe_safe_GEA_227963.3581	65
0Safe_safe_GEA_227963.3582	202
0Safe_safe_GEA_227963.3583	103
0Safe_safe_GEA_227963.3584	509
0Safe_safe_GEA_227963.3585	110
0Safe_safe_GEA_227963.3586	374
0Safe_safe_GEA_227963.3587	532
0Safe_safe_GEA_227963.3588	452
0Safe_safe_GEA_227963.3589	403
0Safe_safe_GEA_227963.3590	488
0Safe_safe_GEA_227963.3591	301
0Safe_safe_GEA_227963.3592	383
0Safe_safe_GEA_227963.3593	566
0Safe_safe_GEA_227963.3594	147
0Safe_safe_GEA_227963.3595	181
0Safe_safe_GEA_227963.3596	592
0Safe_safe_GEA_227963.3597	247
0Safe_safe_GEA_227963.3598	166
0Safe_safe_GEA_227963.3599	358
0Safe_safe_GEA_227963.3600	312
0Safe_safe_GEA_227963.3601	192
0Safe_safe_GEA_227963.3602	367
0Safe_safe_GEA_227963.3603	318
0Safe_safe_GEA_227963.3604	378
0Safe_safe_GEA_227963.3605	166
0Safe_safe_GEA_227963.3606	142
0Safe_safe_GEA_227963.3607	273
0Safe_safe_GEA_227963.3608	255
0Safe_safe_GEA_227963.3609	288
0Safe_safe_GEA_227963.3610	397
0Safe_safe_GEA_227963.3611	360
0Safe_safe_GEA_227963.3612	494
0Safe_safe_GEA_227963.3613	211
0Safe_safe_GEA_227963.3614	863
0Safe_safe_GEA_227963.3615	230
0Safe_safe_GEA_227963.3616	93
0Safe_safe_GEA_227963.3617	444
0Safe_safe_GEA_227963.3618	414
0Safe_safe_GEA_227963.3619	256
0Safe_safe_GEA_227963.3620	388
0Safe_safe_GEA_227963.3621	238
0Safe_safe_GEA_227963.3622	255
0Safe_safe_GEA_227963.3623	334
0Safe_safe_GEA_227963.3624	259
0Safe_safe_GEA_227963.3625	497
0Safe_safe_GEA_227963.3626	469
0Safe_safe_GEA_227963.3627	429
0Safe_safe_GEA_227963.3628	594
0Safe_safe_GEA_227963.3629	415
0Safe_safe_GEA_227963.3630	352
0Safe_safe_GEA_227963.3631	711
0Safe_safe_GEA_227963.3632	361
0Safe_safe_GEA_227963.3633	178
0Safe_safe_GEA_227963.3634	354
0Safe_safe_GEA_227963.3635	188
0Safe_safe_GEA_227963.3636	412
0Safe_safe_GEA_227963.3637	374
0Safe_safe_GEA_227963.3638	409
0Safe_safe_GEA_227963.3639	112
0Safe_safe_GEA_227963.3640	307
0Safe_safe_GEA_227963.3641	451
0Safe_safe_GEA_227963.3642	261
0Safe_safe_GEA_227963.3643	355
0Safe_safe_GEA_227963.3644	303
0Safe_safe_GEA_227963.3645	108
0Safe_safe_GEA_227963.3646	361
0Safe_safe_GEA_227963.3647	441
0Safe_safe_GEA_227963.3648	506
0Safe_safe_GEA_227963.3649	174
0Safe_safe_GEA_227963.3650	375
0Safe_safe_GEA_227963.3651	185
0Safe_safe_GEA_227963.3652	182
0Safe_safe_GEA_227963.3653	237
0Safe_safe_GEA_227963.3654	261
0Safe_safe_GEA_227963.3655	673
0Safe_safe_GEA_227963.3656	599
0Safe_safe_GEA_227963.3657	97
0Safe_safe_GEA_227963.3658	224
0Safe_safe_GEA_227963.3659	485
0Safe_safe_GEA_227963.3660	339
0Safe_safe_GEA_227963.3661	467
0Safe_safe_GEA_227963.3662	496
0Safe_safe_GEA_227963.3663	187
0Safe_safe_GEA_227963.3664	165
0Safe_safe_GEA_227963.3665	303
0Safe_safe_GEA_227963.3666	168
0Safe_safe_GEA_227963.3667	339
0Safe_safe_GEA_227963.3668	198
0Safe_safe_GEA_227963.3669	66
0Safe_safe_GEA_227963.3670	166
0Safe_safe_GEA_227963.3671	329
0Safe_safe_GEA_227963.3672	153
0Safe_safe_GEA_227963.3673	521
0Safe_safe_GEA_227963.3674	87
0Safe_safe_GEA_227963.3675	316
0Safe_safe_GEA_227963.3676	415
0Safe_safe_GEA_227963.3677	472
0Safe_safe_GEA_227963.3678	570
0Safe_safe_GEA_227963.3679	298
0Safe_safe_GEA_227963.3680	461
0Safe_safe_GEA_227963.3681	284
0Safe_safe_GEA_227963.3682	166
0Safe_safe_GEA_227963.3683	201
0Safe_safe_GEA_227963.3684	139
0Safe_safe_GEA_227963.3685	296
0Safe_safe_GEA_227963.3686	71
0Safe_safe_GEA_227963.3687	487
0Safe_safe_GEA_227963.3688	92
0Safe_safe_GEA_227963.3689	53
0Safe_safe_GEA_227963.3690	343
0Safe_safe_GEA_227963.3691	901
0Safe_safe_GEA_227963.3692	50
0Safe_safe_GEA_227963.3693	262
0Safe_safe_GEA_227963.3694	822
0Safe_safe_GEA_227963.3695	254
0Safe_safe_GEA_227963.3696	107
0Safe_safe_GEA_227963.3697	142
0Safe_safe_GEA_227963.3698	437
0Safe_safe_GEA_227963.3699	564
0Safe_safe_GEA_227963.3700	199
0Safe_safe_GEA_227963.3701	652
0Safe_safe_GEA_227963.3702	287
0Safe_safe_GEA_227963.3703	169
0Safe_safe_GEA_227963.3704	396
0Safe_safe_GEA_227963.3705	428
0Safe_safe_GEA_227963.3706	430
0Safe_safe_GEA_227963.3707	616
0Safe_safe_GEA_227963.3708	449
0Safe_safe_GEA_227963.3709	159
0Safe_safe_GEA_227963.3710	257
0Safe_safe_GEA_227963.3711	249
0Safe_safe_GEA_227963.3712	618
0Safe_safe_GEA_227963.3713	124
0Safe_safe_GEA_227963.3714	242
0Safe_safe_GEA_227963.3715	335
0Safe_safe_GEA_227963.3716	631
0Safe_safe_GEA_227963.3717	421
0Safe_safe_GEA_227963.3718	313
0Safe_safe_GEA_227963.3719	201
0Safe_safe_GEA_227963.3720	309
0Safe_safe_GEA_227963.3721	176
0Safe_safe_GEA_227963.3722	276
0Safe_safe_GEA_227963.3723	341
0Safe_safe_GEA_227963.3724	217
0Safe_safe_GEA_227963.3725	326
0Safe_safe_GEA_227963.3726	342
0Safe_safe_GEA_227963.3727	481
0Safe_safe_GEA_227963.3728	396
0Safe_safe_GEA_227963.3729	329
0Safe_safe_GEA_227963.3730	212
0Safe_safe_GEA_227963.3731	143
0Safe_safe_GEA_227963.3732	240
0Safe_safe_GEA_227963.3733	207
0Safe_safe_GEA_227963.3734	492
0Safe_safe_GEA_227963.3735	430
0Safe_safe_GEA_227963.3736	282
0Safe_safe_GEA_227963.3737	299
0Safe_safe_GEA_227963.3738	380
0Safe_safe_GEA_227963.3739	224
0Safe_safe_GEA_227963.3740	220
0Safe_safe_GEA_227963.3741	508
0Safe_safe_GEA_227963.3742	444
0Safe_safe_GEA_227963.3743	361
0Safe_safe_GEA_227963.3744	454
0Safe_safe_GEA_227963.3745	159
0Safe_safe_GEA_227963.3746	157
0Safe_safe_GEA_227963.3747	446
0Safe_safe_GEA_227963.3748	532
0Safe_safe_GEA_227963.3749	35
0Safe_safe_GEA_227963.3750	519
0Safe_safe_MPA_227963.4457	14
0Safe_safe_MPB_227963.5749	290
0Safe_safe_MPB_227963.5990	284
0Safe_safe_MU1A_227963.2019	360
0Safe_safe_MU1A_227963.2046	10
0Safe_safe_MU1A_227963.2061	15
0Safe_safe_MU1A_227963.2068	13
0Safe_safe_MU1A_227963.2069	22
0Safe_safe_MU1B_227963.1047	201
0Safe_safe_MU1B_227963.1092	361
0Safe_safe_MU1B_227963.787	4
0Safe_safe_MU1B_227963.834	451
0Safe_safe_MU2A_227963.2422	8
0Safe_safe_MU2A_227963.2447	324
0Safe_safe_SPA_227963.5325	4
0Safe_safe_SPB_227963.6320	408
0Safe_safe_TMMA_227963.2729	51
0Safe_safe_TMMA_227963.2928	139
0Safe_safe_TMMA_227963.2943	32
0Safe_safe_TMMB_227963.3006	54
0Safe_safe_TMMB_227963.3028	316
0Safe_safe_TMMB_227963.3070	18
0Safe_safe_TMMB_227963.3108	33
0Safe_safe_TMMB_227963.3125	17
0Safe_safe_TMMB_227963.3126	46
0Safe_safe_TMMB_227963.3226	41
0Safe_safe_TMMB_227963.3311	2
0Safe_safe_U1A_227963.6542	1
0Safe_safe_U1A_227963.6672	298
0Safe_safe_U1B_227963.744	1
0Safe_safe_U2A_227963.1618	9
0Safe_safe_U2A_227963.1863	37
ENSMUSG00000000088_Cox5a_DTKPA_96979.5	1
ENSMUSG00000000223_Drp2_TMMB_187202.4	62
ENSMUSG00000000244_Tspan32_GEA_126882.1	357
ENSMUSG00000000244_Tspan32_GEA_126883.2	341
ENSMUSG00000000244_Tspan32_GEA_126884.3	206
ENSMUSG00000000244_Tspan32_GEA_126885.4	416
ENSMUSG00000000244_Tspan32_GEA_126886.5	483
ENSMUSG00000000244_Tspan32_GEA_126887.6	175
ENSMUSG00000000244_Tspan32_GEA_126888.7	346
ENSMUSG00000000244_Tspan32_GEA_126889.8	148
ENSMUSG00000000244_Tspan32_GEA_126890.9	684
ENSMUSG00000000244_Tspan32_GEA_126891.10	370
ENSMUSG00000000617_Grm6_GEA_181568.1	348
ENSMUSG00000000617_Grm6_GEA_181569.2	438
ENSMUSG00000000617_Grm6_GEA_181570.3	441
ENSMUSG00000000617_Grm6_GEA_181571.4	271
ENSMUSG00000000617_Grm6_GEA_181572.5	382
ENSMUSG00000000617_Grm6_GEA_181573.6	473
ENSMUSG00000000617_Grm6_GEA_181574.7	878
ENSMUSG00000000617_Grm6_GEA_181575.8	58
ENSMUSG00000000617_Grm6_GEA_181576.9	247
ENSMUSG00000000617_Grm6_GEA_181577.10	484
ENSMUSG00000000730_Dnmt3l_GEA_23842.1	226
ENSMUSG00000000730_Dnmt3l_GEA_23843.2	342
ENSMUSG00000000730_Dnmt3l_GEA_23844.3	173
ENSMUSG00000000730_Dnmt3l_GEA_23845.4	463
ENSMUSG00000000730_Dnmt3l_GEA_23846.5	321
ENSMUSG00000000730_Dnmt3l_GEA_23847.6	239
ENSMUSG00000000730_Dnmt3l_GEA_23848.7	498
ENSMUSG00000000730_Dnmt3l_GEA_23849.8	835
ENSMUSG00000000730_Dnmt3l_GEA_23850.9	256
ENSMUSG00000000730_Dnmt3l_GEA_23851.10	489
ENSMUSG00000000823_Znf512b_GEA_91373.1	401
ENSMUSG00000000823_Znf512b_GEA_91374.2	773
ENSMUSG00000000823_Znf512b_GEA_91375.3	689
ENSMUSG00000000823_Znf512b_GEA_91376.4	267
ENSMUSG00000000823_Znf512b_GEA_91377.5	172
ENSMUSG00000000823_Znf512b_GEA_91378.6	372
ENSMUSG00000000823_Znf512b_GEA_91379.7	300
ENSMUSG00000000823_Znf512b_GEA_91380.8	257
ENSMUSG00000000823_Znf512b_GEA_91381.9	431
ENSMUSG00000000823_Znf512b_GEA_91382.10	493
ENSMUSG00000000942_Hoxa4_GEA_220076.1	464
ENSMUSG00000000942_Hoxa4_GEA_220077.2	54
ENSMUSG00000000942_Hoxa4_GEA_220078.3	301
ENSMUSG00000000942_Hoxa4_GEA_220079.4	229
ENSMUSG00000000942_Hoxa4_GEA_220080.5	457
ENSMUSG00000000942_Hoxa4_GEA_220081.6	115
ENSMUSG00000000942_Hoxa4_GEA_220082.7	111
ENSMUSG00000000942_Hoxa4_GEA_220083.8	477
ENSMUSG00000000942_Hoxa4_GEA_220084.9	834
ENSMUSG00000000942_Hoxa4_GEA_220085.10	327
ENSMUSG00000001065_Zfp276_GEA_199040.1	117
ENSMUSG00000001065_Zfp276_GEA_199041.2	653
ENSMUSG00000001065_Zfp276_GEA_199042.3	278
ENSMUSG00000001065_Zfp276_GEA_199043.4	430
ENSMUSG00000001065_Zfp276_GEA_199044.5	556
ENSMUSG00000001065_Zfp276_GEA_199045.6	519
ENSMUSG00000001065_Zfp276_GEA_199046.7	410
ENSMUSG00000001065_Zfp276_GEA_199047.8	458
ENSMUSG00000001065_Zfp276_GEA_199048.9	372
ENSMUSG00000001065_Zfp276_GEA_199049.10	229
ENSMUSG00000001100_Poldip2_TMMA_211599.5	10
ENSMUSG00000001158_Snrnp27_GEA_9626.1	369
ENSMUSG00000001158_Snrnp27_GEA_9627.2	162
ENSMUSG00000001158_Snrnp27_GEA_9628.3	260
ENSMUSG00000001158_Snrnp27_GEA_9629.4	201
ENSMUSG00000001158_Snrnp27_GEA_9630.5	66
ENSMUSG00000001158_Snrnp27_GEA_9631.6	63
ENSMUSG00000001158_Snrnp27_GEA_9632.7	550
ENSMUSG00000001158_Snrnp27_GEA_9633.8	272
ENSMUSG00000001158_Snrnp27_GEA_9634.9	504
ENSMUSG00000001158_Snrnp27_GEA_9635.10	330
ENSMUSG00000001383_Zmat2_GEA_62811.1	112
ENSMUSG00000001383_Zmat2_GEA_62812.2	62
ENSMUSG00000001383_Zmat2_GEA_62813.3	77
ENSMUSG00000001383_Zmat2_GEA_62814.4	111
ENSMUSG00000001383_Zmat2_GEA_62815.5	175
ENSMUSG00000001383_Zmat2_GEA_62816.6	411
ENSMUSG00000001383_Zmat2_GEA_62817.7	130
ENSMUSG00000001383_Zmat2_GEA_62818.8	153
ENSMUSG00000001383_Zmat2_GEA_62819.9	55
ENSMUSG00000001383_Zmat2_GEA_62820.10	221
ENSMUSG00000001419_Mef2d_MU1B_158443.3	1
ENSMUSG00000001436_Slc19a1_U1A_217399.4	1
ENSMUSG00000001504_Irx2_GEA_4284.1	306
ENSMUSG00000001504_Irx2_GEA_4285.2	284
ENSMUSG00000001504_Irx2_GEA_4286.3	471
ENSMUSG00000001504_Irx2_GEA_4287.4	421
ENSMUSG00000001504_Irx2_GEA_4288.5	554
ENSMUSG00000001504_Irx2_GEA_4289.6	267
ENSMUSG00000001504_Irx2_GEA_4290.7	223
ENSMUSG00000001504_Irx2_GEA_4291.8	599
ENSMUSG00000001504_Irx2_GEA_4292.9	367
ENSMUSG00000001504_Irx2_GEA_4293.10	481
ENSMUSG00000001517_Foxm1_GEA_147873.1	348
ENSMUSG00000001517_Foxm1_GEA_147874.2	352
ENSMUSG00000001517_Foxm1_GEA_147875.3	393
ENSMUSG00000001517_Foxm1_GEA_147876.4	288
ENSMUSG00000001517_Foxm1_GEA_147877.5	499
ENSMUSG00000001517_Foxm1_GEA_147878.6	243
ENSMUSG00000001517_Foxm1_GEA_147879.7	190
ENSMUSG00000001517_Foxm1_GEA_147880.8	188
ENSMUSG00000001517_Foxm1_GEA_147881.9	183
ENSMUSG00000001517_Foxm1_GEA_147882.10	69
ENSMUSG00000001542_Ell2_GEA_121734.1	766
ENSMUSG00000001542_Ell2_GEA_121735.2	209
ENSMUSG00000001542_Ell2_GEA_121736.3	451
ENSMUSG00000001542_Ell2_GEA_121737.4	314
ENSMUSG00000001542_Ell2_GEA_121738.5	289
ENSMUSG00000001542_Ell2_GEA_121739.6	616
ENSMUSG00000001542_Ell2_GEA_121740.7	134
ENSMUSG00000001542_Ell2_GEA_121741.8	228
ENSMUSG00000001542_Ell2_GEA_121742.9	519
ENSMUSG00000001542_Ell2_GEA_121743.10	292
ENSMUSG00000001657_Hoxc8_GEA_127785.1	415
ENSMUSG00000001657_Hoxc8_GEA_127786.2	309
ENSMUSG00000001657_Hoxc8_GEA_127787.3	256
ENSMUSG00000001657_Hoxc8_GEA_127788.4	246
ENSMUSG00000001657_Hoxc8_GEA_127789.5	349
ENSMUSG00000001657_Hoxc8_GEA_127790.6	539
ENSMUSG00000001657_Hoxc8_GEA_127791.7	131
ENSMUSG00000001657_Hoxc8_GEA_127792.8	187
ENSMUSG00000001657_Hoxc8_GEA_127793.9	213
ENSMUSG00000001657_Hoxc8_GEA_127794.10	211
ENSMUSG00000001661_Hoxc6_GEA_80632.1	260
ENSMUSG00000001661_Hoxc6_GEA_80633.2	312
ENSMUSG00000001661_Hoxc6_GEA_80634.3	549
ENSMUSG00000001661_Hoxc6_GEA_80635.4	276
ENSMUSG00000001661_Hoxc6_GEA_80636.5	662
ENSMUSG00000001661_Hoxc6_GEA_80637.6	609
ENSMUSG00000001661_Hoxc6_GEA_80638.7	414
ENSMUSG00000001661_Hoxc6_GEA_80639.8	525
ENSMUSG00000001661_Hoxc6_GEA_80640.9	169
ENSMUSG00000001661_Hoxc6_GEA_80641.10	394
ENSMUSG00000001741_Il16_U2A_202104.5	4
ENSMUSG00000001815_Evx2_GEA_64997.1	219
ENSMUSG00000001815_Evx2_GEA_64998.2	270
ENSMUSG00000001815_Evx2_GEA_64999.3	339
ENSMUSG00000001815_Evx2_GEA_65000.4	494
ENSMUSG00000001815_Evx2_GEA_65001.5	965
ENSMUSG00000001815_Evx2_GEA_65002.6	515
ENSMUSG00000001815_Evx2_GEA_65003.7	440
ENSMUSG00000001815_Evx2_GEA_65004.8	409
ENSMUSG00000001815_Evx2_GEA_65005.9	349
ENSMUSG00000001815_Evx2_GEA_65006.10	520
ENSMUSG00000001823_Hoxd12_GEA_39875.1	509
ENSMUSG00000001823_Hoxd12_GEA_39876.2	433
ENSMUSG00000001823_Hoxd12_GEA_39877.3	57
ENSMUSG00000001823_Hoxd12_GEA_39878.4	345
ENSMUSG00000001823_Hoxd12_GEA_39879.5	377
ENSMUSG00000001823_Hoxd12_GEA_39880.6	96
ENSMUSG00000001823_Hoxd12_GEA_39881.7	192
ENSMUSG00000001823_Hoxd12_GEA_39882.8	308
ENSMUSG00000001823_Hoxd12_GEA_39883.9	229
ENSMUSG00000001823_Hoxd12_GEA_39884.10	263
ENSMUSG00000001910_Nacc1_GEA_54200.1	371
ENSMUSG00000001910_Nacc1_GEA_54201.2	469
ENSMUSG00000001910_Nacc1_GEA_54202.3	412
ENSMUSG00000001910_Nacc1_GEA_54203.4	387
ENSMUSG00000001910_Nacc1_GEA_54204.5	300
ENSMUSG00000001910_Nacc1_GEA_54205.6	485
ENSMUSG00000001910_Nacc1_GEA_54206.7	608
ENSMUSG00000001910_Nacc1_GEA_54207.8	728
ENSMUSG00000001910_Nacc1_GEA_54208.9	444
ENSMUSG00000001910_Nacc1_GEA_54209.10	416
ENSMUSG00000001988_Npas1_GEA_147173.1	495
ENSMUSG00000001988_Npas1_GEA_147174.2	211
ENSMUSG00000001988_Npas1_GEA_147175.3	178
ENSMUSG00000001988_Npas1_GEA_147176.4	520
ENSMUSG00000001988_Npas1_GEA_147177.5	374
ENSMUSG00000001988_Npas1_GEA_147178.6	338
ENSMUSG00000001988_Npas1_GEA_147179.7	846
ENSMUSG00000001988_Npas1_GEA_147180.8	325
ENSMUSG00000001988_Npas1_GEA_147181.9	562
ENSMUSG00000001988_Npas1_GEA_147182.10	577
ENSMUSG00000002057_Foxn1_GEA_4044.1	304
ENSMUSG00000002057_Foxn1_GEA_4045.2	286
ENSMUSG00000002057_Foxn1_GEA_4046.3	343
ENSMUSG00000002057_Foxn1_GEA_4047.4	444
ENSMUSG00000002057_Foxn1_GEA_4048.5	372
ENSMUSG00000002057_Foxn1_GEA_4049.6	481
ENSMUSG00000002057_Foxn1_GEA_4050.7	226
ENSMUSG00000002057_Foxn1_GEA_4051.8	770
ENSMUSG00000002057_Foxn1_GEA_4052.9	475
ENSMUSG00000002057_Foxn1_GEA_4053.10	457
ENSMUSG00000002100_Mybpc3_TMMB_40253.9	5
ENSMUSG00000002107_Celf2_GEA_40235.1	45
ENSMUSG00000002107_Celf2_GEA_40236.2	413
ENSMUSG00000002107_Celf2_GEA_40237.3	318
ENSMUSG00000002107_Celf2_GEA_40238.4	377
ENSMUSG00000002107_Celf2_GEA_40239.5	224
ENSMUSG00000002107_Celf2_GEA_40240.6	139
ENSMUSG00000002107_Celf2_GEA_40241.7	114
ENSMUSG00000002107_Celf2_GEA_40242.8	509
ENSMUSG00000002107_Celf2_GEA_40243.9	175
ENSMUSG00000002107_Celf2_GEA_40244.10	315
ENSMUSG00000002280_Narfl_GEA_65437.1	105
ENSMUSG00000002280_Narfl_GEA_65438.2	130
ENSMUSG00000002280_Narfl_GEA_65439.3	66
ENSMUSG00000002280_Narfl_GEA_65440.4	266
ENSMUSG00000002280_Narfl_GEA_65441.5	56
ENSMUSG00000002280_Narfl_GEA_65442.6	238
ENSMUSG00000002280_Narfl_GEA_65443.7	337
ENSMUSG00000002280_Narfl_GEA_65444.8	106
ENSMUSG00000002280_Narfl_GEA_65445.9	292
ENSMUSG00000002280_Narfl_GEA_65446.10	224
ENSMUSG00000002308_Cd320_TMMB_127619.1	1
ENSMUSG00000002345_2310045N01Rik_GEA_10466.1	185
ENSMUSG00000002345_2310045N01Rik_GEA_10467.2	507
ENSMUSG00000002345_2310045N01Rik_GEA_10468.3	231
ENSMUSG00000002345_2310045N01Rik_GEA_10469.4	276
ENSMUSG00000002345_2310045N01Rik_GEA_10470.5	600
ENSMUSG00000002345_2310045N01Rik_GEA_10471.6	250
ENSMUSG00000002345_2310045N01Rik_GEA_10472.7	676
ENSMUSG00000002345_2310045N01Rik_GEA_10473.8	547
ENSMUSG00000002345_2310045N01Rik_GEA_10474.9	65
ENSMUSG00000002345_2310045N01Rik_GEA_10475.10	670
ENSMUSG00000002455_Prpf6_GEA_203849.1	7
ENSMUSG00000002455_Prpf6_GEA_203850.2	68
ENSMUSG00000002455_Prpf6_GEA_203851.3	99
ENSMUSG00000002455_Prpf6_GEA_203852.4	43
ENSMUSG00000002455_Prpf6_GEA_203853.5	48
ENSMUSG00000002455_Prpf6_GEA_203854.6	5
ENSMUSG00000002455_Prpf6_GEA_203855.7	73
ENSMUSG00000002455_Prpf6_GEA_203856.8	139
ENSMUSG00000002455_Prpf6_GEA_203857.9	118
ENSMUSG00000002455_Prpf6_GEA_203858.10	62
ENSMUSG00000002602_Axl_GEA_37747.1	482
ENSMUSG00000002602_Axl_GEA_37748.2	381
ENSMUSG00000002602_Axl_GEA_37749.3	404
ENSMUSG00000002602_Axl_GEA_37750.4	139
ENSMUSG00000002602_Axl_GEA_37751.5	420
ENSMUSG00000002602_Axl_GEA_37752.6	272
ENSMUSG00000002602_Axl_GEA_37753.7	770
ENSMUSG00000002602_Axl_GEA_37754.8	384
ENSMUSG00000002602_Axl_GEA_37755.9	643
ENSMUSG00000002602_Axl_GEA_37756.10	229
ENSMUSG00000002658_Gtf2f1_GEA_70946.1	28
ENSMUSG00000002658_Gtf2f1_GEA_70947.2	283
ENSMUSG00000002658_Gtf2f1_GEA_70948.3	210
ENSMUSG00000002658_Gtf2f1_GEA_70949.4	84
ENSMUSG00000002658_Gtf2f1_GEA_70950.5	230
ENSMUSG00000002658_Gtf2f1_GEA_70951.6	255
ENSMUSG00000002658_Gtf2f1_GEA_70952.7	134
ENSMUSG00000002658_Gtf2f1_GEA_70953.8	102
ENSMUSG00000002658_Gtf2f1_GEA_70954.9	436
ENSMUSG00000002658_Gtf2f1_GEA_70955.10	388
ENSMUSG00000002679_Med6_GEA_129980.1	3
ENSMUSG00000002679_Med6_GEA_129981.2	99
ENSMUSG00000002679_Med6_GEA_129982.3	53
ENSMUSG00000002679_Med6_GEA_129983.4	6
ENSMUSG00000002679_Med6_GEA_129984.5	50
ENSMUSG00000002679_Med6_GEA_129985.6	310
ENSMUSG00000002679_Med6_GEA_129986.7	202
ENSMUSG00000002679_Med6_GEA_129987.8	321
ENSMUSG00000002679_Med6_GEA_129988.9	273
ENSMUSG00000002679_Med6_GEA_129989.10	98
ENSMUSG00000002814_Top3a_ACOCB_40569.5	24
ENSMUSG00000002835_Chaf1a_ACOCB_209865.10	3
ENSMUSG00000002885_Cd97_GEA_133531.1	297
ENSMUSG00000002885_Cd97_GEA_133532.2	485
ENSMUSG00000002885_Cd97_GEA_133533.3	494
ENSMUSG00000002885_Cd97_GEA_133534.4	181
ENSMUSG00000002885_Cd97_GEA_133535.5	328
ENSMUSG00000002885_Cd97_GEA_133536.6	376
ENSMUSG00000002885_Cd97_GEA_133537.7	116
ENSMUSG00000002885_Cd97_GEA_133538.8	345
ENSMUSG00000002885_Cd97_GEA_133539.9	387
ENSMUSG00000002885_Cd97_GEA_133540.10	440
ENSMUSG00000003178_Mical3_TMMB_9317.2	32
ENSMUSG00000003234_Abcf3_GEA_26968.1	316
ENSMUSG00000003234_Abcf3_GEA_26969.2	527
ENSMUSG00000003234_Abcf3_GEA_26970.3	309
ENSMUSG00000003234_Abcf3_GEA_26971.4	470
ENSMUSG00000003234_Abcf3_GEA_26972.5	198
ENSMUSG00000003234_Abcf3_GEA_26973.6	449
ENSMUSG00000003234_Abcf3_GEA_26974.7	490
ENSMUSG00000003234_Abcf3_GEA_26975.8	244
ENSMUSG00000003234_Abcf3_GEA_26976.9	153
ENSMUSG00000003234_Abcf3_GEA_26977.10	172
ENSMUSG00000003411_Rab3b_TMMA_123053.7	31
ENSMUSG00000003452_Bicd1_GEA_5952.1	464
ENSMUSG00000003452_Bicd1_GEA_5953.2	481
ENSMUSG00000003452_Bicd1_GEA_5954.3	401
ENSMUSG00000003452_Bicd1_GEA_5955.4	340
ENSMUSG00000003452_Bicd1_GEA_5956.5	229
ENSMUSG00000003452_Bicd1_GEA_5957.6	467
ENSMUSG00000003452_Bicd1_GEA_5958.7	168
ENSMUSG00000003452_Bicd1_GEA_5959.8	646
ENSMUSG00000003452_Bicd1_GEA_5960.9	82
ENSMUSG00000003452_Bicd1_GEA_5961.10	206
ENSMUSG00000003505_Psg18_GEA_197242.1	339
ENSMUSG00000003505_Psg18_GEA_197243.2	689
ENSMUSG00000003505_Psg18_GEA_197244.3	478
ENSMUSG00000003505_Psg18_GEA_197245.4	463
ENSMUSG00000003505_Psg18_GEA_197246.5	372
ENSMUSG00000003505_Psg18_GEA_197247.6	170
ENSMUSG00000003505_Psg18_GEA_197248.7	343
ENSMUSG00000003505_Psg18_GEA_197249.8	336
ENSMUSG00000003505_Psg18_GEA_197250.9	166
ENSMUSG00000003505_Psg18_GEA_197251.10	177
ENSMUSG00000003662_Ciao1_GEA_88305.1	2
ENSMUSG00000003662_Ciao1_GEA_88306.2	173
ENSMUSG00000003662_Ciao1_GEA_88307.3	5
ENSMUSG00000003662_Ciao1_GEA_88308.4	58
ENSMUSG00000003662_Ciao1_GEA_88309.5	104
ENSMUSG00000003662_Ciao1_GEA_88310.6	47
ENSMUSG00000003662_Ciao1_GEA_88311.7	172
ENSMUSG00000003662_Ciao1_GEA_88312.8	18
ENSMUSG00000003662_Ciao1_GEA_88313.9	3
ENSMUSG00000003662_Ciao1_GEA_88314.10	125
ENSMUSG00000003721_Insig2_TMMA_18553.2	4
ENSMUSG00000003814_Calr_DTKPB_144767.1	4
ENSMUSG00000003847_Nfat5_GEA_177834.1	285
ENSMUSG00000003847_Nfat5_GEA_177835.2	342
ENSMUSG00000003847_Nfat5_GEA_177836.3	127
ENSMUSG00000003847_Nfat5_GEA_177837.4	392
ENSMUSG00000003847_Nfat5_GEA_177838.5	166
ENSMUSG00000003847_Nfat5_GEA_177839.6	64
ENSMUSG00000003847_Nfat5_GEA_177840.7	74
ENSMUSG00000003847_Nfat5_GEA_177841.8	345
ENSMUSG00000003847_Nfat5_GEA_177842.9	88
ENSMUSG00000003847_Nfat5_GEA_177843.10	106
ENSMUSG00000003970_Rpl8_GEA_81964.1	1064
ENSMUSG00000003970_Rpl8_GEA_81965.2	18
ENSMUSG00000003970_Rpl8_GEA_81967.4	198
ENSMUSG00000003970_Rpl8_GEA_81969.6	45
ENSMUSG00000003970_Rpl8_GEA_81970.7	2
ENSMUSG00000004054_Map3k11_GEA_189266.1	546
ENSMUSG00000004054_Map3k11_GEA_189267.2	342
ENSMUSG00000004054_Map3k11_GEA_189268.3	95
ENSMUSG00000004054_Map3k11_GEA_189269.4	126
ENSMUSG00000004054_Map3k11_GEA_189270.5	184
ENSMUSG00000004054_Map3k11_GEA_189271.6	219
ENSMUSG00000004054_Map3k11_GEA_189272.7	305
ENSMUSG00000004054_Map3k11_GEA_189273.8	347
ENSMUSG00000004054_Map3k11_GEA_189274.9	389
ENSMUSG00000004054_Map3k11_GEA_189275.10	426
ENSMUSG00000004100_Ppan_TMMB_5675.10	4
ENSMUSG00000004317_Clcn5_TMMB_198555.4	18
ENSMUSG00000004328_Hif3a_GEA_172534.1	284
ENSMUSG00000004328_Hif3a_GEA_172535.2	313
ENSMUSG00000004328_Hif3a_GEA_172536.3	501
ENSMUSG00000004328_Hif3a_GEA_172537.4	686
ENSMUSG00000004328_Hif3a_GEA_172538.5	401
ENSMUSG00000004328_Hif3a_GEA_172539.6	526
ENSMUSG00000004328_Hif3a_GEA_172540.7	343
ENSMUSG00000004328_Hif3a_GEA_172541.8	294
ENSMUSG00000004328_Hif3a_GEA_172542.9	275
ENSMUSG00000004328_Hif3a_GEA_172543.10	380
ENSMUSG00000004356_Utp20_GEA_79840.1	383
ENSMUSG00000004356_Utp20_GEA_79841.2	192
ENSMUSG00000004356_Utp20_GEA_79842.3	19
ENSMUSG00000004356_Utp20_GEA_79843.4	19
ENSMUSG00000004356_Utp20_GEA_79844.5	367
ENSMUSG00000004356_Utp20_GEA_79845.6	154
ENSMUSG00000004356_Utp20_GEA_79846.7	163
ENSMUSG00000004356_Utp20_GEA_79847.8	183
ENSMUSG00000004356_Utp20_GEA_79848.9	23
ENSMUSG00000004356_Utp20_GEA_79849.10	105
ENSMUSG00000004364_Cul3_GEA_54500.1	6
ENSMUSG00000004364_Cul3_GEA_54501.2	133
ENSMUSG00000004364_Cul3_GEA_54502.3	97
ENSMUSG00000004364_Cul3_GEA_54503.4	83
ENSMUSG00000004364_Cul3_GEA_54504.5	29
ENSMUSG00000004364_Cul3_GEA_54505.6	204
ENSMUSG00000004364_Cul3_GEA_54506.7	93
ENSMUSG00000004364_Cul3_GEA_54507.8	71
ENSMUSG00000004364_Cul3_GEA_54508.9	50
ENSMUSG00000004364_Cul3_GEA_54509.10	181
ENSMUSG00000004542_Psg19_GEA_70529.1	529
ENSMUSG00000004542_Psg19_GEA_70530.2	285
ENSMUSG00000004542_Psg19_GEA_70531.3	313
ENSMUSG00000004542_Psg19_GEA_70532.4	614
ENSMUSG00000004542_Psg19_GEA_70533.5	420
ENSMUSG00000004542_Psg19_GEA_70534.6	180
ENSMUSG00000004542_Psg19_GEA_70535.7	670
ENSMUSG00000004542_Psg19_GEA_70536.8	158
ENSMUSG00000004542_Psg19_GEA_70537.9	111
ENSMUSG00000004542_Psg19_GEA_70538.10	316
ENSMUSG00000004568_Arhgef18_TMMB_12169.4	4
ENSMUSG00000004661_Arid3b_GEA_73438.2	292
ENSMUSG00000004661_Arid3b_GEA_73439.3	307
ENSMUSG00000004661_Arid3b_GEA_73441.5	715
ENSMUSG00000004661_Arid3b_GEA_73442.6	712
ENSMUSG00000004661_Arid3b_GEA_73443.7	266
ENSMUSG00000004661_Arid3b_GEA_73444.8	522
ENSMUSG00000004661_Arid3b_GEA_73445.9	164
ENSMUSG00000004661_Arid3b_GEA_73446.10	492
ENSMUSG00000004864_Mapk13_GEA_45605.1	443
ENSMUSG00000004864_Mapk13_GEA_45606.2	244
ENSMUSG00000004864_Mapk13_GEA_45607.3	428
ENSMUSG00000004864_Mapk13_GEA_45608.4	423
ENSMUSG00000004864_Mapk13_GEA_45609.5	584
ENSMUSG00000004864_Mapk13_GEA_45610.6	564
ENSMUSG00000004864_Mapk13_GEA_45611.7	393
ENSMUSG00000004864_Mapk13_GEA_45612.8	155
ENSMUSG00000004864_Mapk13_GEA_45613.9	255
ENSMUSG00000004864_Mapk13_GEA_45614.10	227
ENSMUSG00000004936_Map2k1_GEA_201140.1	413
ENSMUSG00000004936_Map2k1_GEA_201141.2	192
ENSMUSG00000004936_Map2k1_GEA_201142.3	522
ENSMUSG00000004936_Map2k1_GEA_201143.4	516
ENSMUSG00000004936_Map2k1_GEA_201144.5	469
ENSMUSG00000004936_Map2k1_GEA_201145.6	496
ENSMUSG00000004936_Map2k1_GEA_201146.7	371
ENSMUSG00000004936_Map2k1_GEA_201147.8	157
ENSMUSG00000004936_Map2k1_GEA_201148.9	636
ENSMUSG00000004936_Map2k1_GEA_201149.10	345
ENSMUSG00000005043_Sgsh_GEA_190046.1	692
ENSMUSG00000005043_Sgsh_GEA_190047.2	259
ENSMUSG00000005043_Sgsh_GEA_190048.3	391
ENSMUSG00000005043_Sgsh_GEA_190049.4	334
ENSMUSG00000005043_Sgsh_GEA_190050.5	334
ENSMUSG00000005043_Sgsh_GEA_190051.6	581
ENSMUSG00000005043_Sgsh_GEA_190052.7	694
ENSMUSG00000005043_Sgsh_GEA_190053.8	502
ENSMUSG00000005043_Sgsh_GEA_190054.9	749
ENSMUSG00000005043_Sgsh_GEA_190055.10	700
ENSMUSG00000005503_Evx1_GEA_216941.1	405
ENSMUSG00000005503_Evx1_GEA_216942.2	565
ENSMUSG00000005503_Evx1_GEA_216943.3	251
ENSMUSG00000005503_Evx1_GEA_216944.4	402
ENSMUSG00000005503_Evx1_GEA_216945.5	124
ENSMUSG00000005503_Evx1_GEA_216946.6	282
ENSMUSG00000005503_Evx1_GEA_216947.7	385
ENSMUSG00000005503_Evx1_GEA_216948.8	189
ENSMUSG00000005503_Evx1_GEA_216949.9	570
ENSMUSG00000005503_Evx1_GEA_216950.10	180
ENSMUSG00000005621_Zfp592_GEA_87985.1	560
ENSMUSG00000005621_Zfp592_GEA_87986.2	80
ENSMUSG00000005621_Zfp592_GEA_87987.3	538
ENSMUSG00000005621_Zfp592_GEA_87988.4	467
ENSMUSG00000005621_Zfp592_GEA_87989.5	522
ENSMUSG00000005621_Zfp592_GEA_87990.6	156
ENSMUSG00000005621_Zfp592_GEA_87991.7	265
ENSMUSG00000005621_Zfp592_GEA_87992.8	371
ENSMUSG00000005621_Zfp592_GEA_87993.9	250
ENSMUSG00000005621_Zfp592_GEA_87994.10	156
ENSMUSG00000005674_Tomm40l_TMMA_62203.3	21
ENSMUSG00000005718_Tfap4_GEA_220096.1	77
ENSMUSG00000005718_Tfap4_GEA_220097.2	400
ENSMUSG00000005718_Tfap4_GEA_220098.3	88
ENSMUSG00000005718_Tfap4_GEA_220099.4	216
ENSMUSG00000005718_Tfap4_GEA_220100.5	38
ENSMUSG00000005718_Tfap4_GEA_220101.6	133
ENSMUSG00000005718_Tfap4_GEA_220102.7	515
ENSMUSG00000005718_Tfap4_GEA_220103.8	290
ENSMUSG00000005718_Tfap4_GEA_220104.9	403
ENSMUSG00000005718_Tfap4_GEA_220105.10	262
ENSMUSG00000005891_Prl4a1_MU2A_129842.3	2
ENSMUSG00000006019_Dhx34_GEA_171934.1	475
ENSMUSG00000006019_Dhx34_GEA_171935.2	636
ENSMUSG00000006019_Dhx34_GEA_171936.3	542
ENSMUSG00000006019_Dhx34_GEA_171937.4	232
ENSMUSG00000006019_Dhx34_GEA_171938.5	186
ENSMUSG00000006019_Dhx34_GEA_171939.6	544
ENSMUSG00000006019_Dhx34_GEA_171940.7	506
ENSMUSG00000006019_Dhx34_GEA_171941.8	503
ENSMUSG00000006019_Dhx34_GEA_171942.9	405
ENSMUSG00000006019_Dhx34_GEA_171943.10	473
ENSMUSG00000006050_Sra1_GEA_53800.1	426
ENSMUSG00000006050_Sra1_GEA_53801.2	386
ENSMUSG00000006050_Sra1_GEA_53802.3	223
ENSMUSG00000006050_Sra1_GEA_53803.4	489
ENSMUSG00000006050_Sra1_GEA_53804.5	153
ENSMUSG00000006050_Sra1_GEA_53805.6	327
ENSMUSG00000006050_Sra1_GEA_53806.7	273
ENSMUSG00000006050_Sra1_GEA_53807.8	327
ENSMUSG00000006050_Sra1_GEA_53808.9	309
ENSMUSG00000006050_Sra1_GEA_53809.10	364
ENSMUSG00000006311_Etv2_GEA_42824.1	459
ENSMUSG00000006311_Etv2_GEA_42825.2	304
ENSMUSG00000006311_Etv2_GEA_42826.3	475
ENSMUSG00000006311_Etv2_GEA_42827.4	221
ENSMUSG00000006311_Etv2_GEA_42828.5	206
ENSMUSG00000006311_Etv2_GEA_42829.6	237
ENSMUSG00000006311_Etv2_GEA_42830.7	235
ENSMUSG00000006311_Etv2_GEA_42831.8	292
ENSMUSG00000006311_Etv2_GEA_42832.9	177
ENSMUSG00000006311_Etv2_GEA_42833.10	598
ENSMUSG00000006342_Susd2_GEA_75867.1	235
ENSMUSG00000006342_Susd2_GEA_75868.2	224
ENSMUSG00000006342_Susd2_GEA_75869.3	406
ENSMUSG00000006342_Susd2_GEA_75870.4	443
ENSMUSG00000006342_Susd2_GEA_75871.5	394
ENSMUSG00000006342_Susd2_GEA_75872.6	142
ENSMUSG00000006342_Susd2_GEA_75873.7	437
ENSMUSG00000006342_Susd2_GEA_75874.8	245
ENSMUSG00000006342_Susd2_GEA_75875.9	279
ENSMUSG00000006342_Susd2_GEA_75876.10	564
ENSMUSG00000006392_Med8_GEA_34845.1	36
ENSMUSG00000006392_Med8_GEA_34846.2	255
ENSMUSG00000006392_Med8_GEA_34847.3	25
ENSMUSG00000006392_Med8_GEA_34848.4	21
ENSMUSG00000006392_Med8_GEA_34849.5	97
ENSMUSG00000006392_Med8_GEA_34850.6	96
ENSMUSG00000006392_Med8_GEA_34851.7	94
ENSMUSG00000006392_Med8_GEA_34852.8	241
ENSMUSG00000006392_Med8_GEA_34853.9	83
ENSMUSG00000006392_Med8_GEA_34854.10	155
ENSMUSG00000006570_Defb2_MU1B_45201.6	1
ENSMUSG00000006570_Defb2_MU1B_45202.7	1
ENSMUSG00000006705_Pknox1_GEA_107390.1	325
ENSMUSG00000006705_Pknox1_GEA_107391.2	206
ENSMUSG00000006705_Pknox1_GEA_107392.3	423
ENSMUSG00000006705_Pknox1_GEA_107393.4	215
ENSMUSG00000006705_Pknox1_GEA_107394.5	224
ENSMUSG00000006705_Pknox1_GEA_107395.6	331
ENSMUSG00000006705_Pknox1_GEA_107396.7	707
ENSMUSG00000006705_Pknox1_GEA_107397.8	315
ENSMUSG00000006705_Pknox1_GEA_107398.9	743
ENSMUSG00000006705_Pknox1_GEA_107399.10	363
ENSMUSG00000006941_Eif1b_GEA_144377.1	249
ENSMUSG00000006941_Eif1b_GEA_144378.2	206
ENSMUSG00000006941_Eif1b_GEA_144379.3	327
ENSMUSG00000006941_Eif1b_GEA_144380.4	182
ENSMUSG00000006941_Eif1b_GEA_144381.5	258
ENSMUSG00000006941_Eif1b_GEA_144382.6	223
ENSMUSG00000006941_Eif1b_GEA_144383.7	786
ENSMUSG00000006941_Eif1b_GEA_144384.8	1061
ENSMUSG00000006941_Eif1b_GEA_144385.9	809
ENSMUSG00000006941_Eif1b_GEA_144386.10	507
ENSMUSG00000007216_Zfp775_GEA_70309.1	314
ENSMUSG00000007216_Zfp775_GEA_70310.2	363
ENSMUSG00000007216_Zfp775_GEA_70311.3	201
ENSMUSG00000007216_Zfp775_GEA_70312.4	496
ENSMUSG00000007216_Zfp775_GEA_70313.5	646
ENSMUSG00000007216_Zfp775_GEA_70314.6	241
ENSMUSG00000007216_Zfp775_GEA_70315.7	269
ENSMUSG00000007216_Zfp775_GEA_70316.8	243
ENSMUSG00000007216_Zfp775_GEA_70317.9	393
ENSMUSG00000007216_Zfp775_GEA_70318.10	263
ENSMUSG00000007415_Gatad1_GEA_9466.1	203
ENSMUSG00000007415_Gatad1_GEA_9467.2	658
ENSMUSG00000007415_Gatad1_GEA_9468.3	172
ENSMUSG00000007415_Gatad1_GEA_9469.4	150
ENSMUSG00000007415_Gatad1_GEA_9470.5	133
ENSMUSG00000007415_Gatad1_GEA_9471.6	81
ENSMUSG00000007415_Gatad1_GEA_9472.7	381
ENSMUSG00000007415_Gatad1_GEA_9473.8	163
ENSMUSG00000007415_Gatad1_GEA_9474.9	188
ENSMUSG00000007415_Gatad1_GEA_9475.10	17
ENSMUSG00000007812_Zfp655_GEA_216421.1	234
ENSMUSG00000007812_Zfp655_GEA_216422.2	299
ENSMUSG00000007812_Zfp655_GEA_216423.3	247
ENSMUSG00000007812_Zfp655_GEA_216424.4	457
ENSMUSG00000007812_Zfp655_GEA_216425.5	318
ENSMUSG00000007812_Zfp655_GEA_216426.6	167
ENSMUSG00000007812_Zfp655_GEA_216427.7	379
ENSMUSG00000007812_Zfp655_GEA_216428.8	224
ENSMUSG00000007812_Zfp655_GEA_216429.9	383
ENSMUSG00000007812_Zfp655_GEA_216430.10	152
ENSMUSG00000007817_Zmiz1_GEA_216441.1	58
ENSMUSG00000007817_Zmiz1_GEA_216442.2	162
ENSMUSG00000007817_Zmiz1_GEA_216443.3	268
ENSMUSG00000007817_Zmiz1_GEA_216444.4	86
ENSMUSG00000007817_Zmiz1_GEA_216445.5	50
ENSMUSG00000007817_Zmiz1_GEA_216446.6	223
ENSMUSG00000007817_Zmiz1_GEA_216447.7	187
ENSMUSG00000007817_Zmiz1_GEA_216448.8	275
ENSMUSG00000007817_Zmiz1_GEA_216449.9	367
ENSMUSG00000007946_Phox2a_GEA_172234.1	397
ENSMUSG00000007946_Phox2a_GEA_172235.2	390
ENSMUSG00000007946_Phox2a_GEA_172236.3	293
ENSMUSG00000007946_Phox2a_GEA_172237.4	233
ENSMUSG00000007946_Phox2a_GEA_172238.5	309
ENSMUSG00000007946_Phox2a_GEA_172239.6	256
ENSMUSG00000007946_Phox2a_GEA_172240.7	607
ENSMUSG00000007946_Phox2a_GEA_172241.8	576
ENSMUSG00000007946_Phox2a_GEA_172242.9	146
ENSMUSG00000007946_Phox2a_GEA_172243.10	495
ENSMUSG00000008193_Spib_GEA_163541.1	286
ENSMUSG00000008193_Spib_GEA_163542.2	810
ENSMUSG00000008193_Spib_GEA_163543.3	213
ENSMUSG00000008193_Spib_GEA_163544.4	175
ENSMUSG00000008193_Spib_GEA_163545.5	192
ENSMUSG00000008193_Spib_GEA_163546.6	162
ENSMUSG00000008193_Spib_GEA_163547.7	417
ENSMUSG00000008193_Spib_GEA_163548.8	491
ENSMUSG00000008193_Spib_GEA_163549.9	275
ENSMUSG00000008193_Spib_GEA_163550.10	514
ENSMUSG00000008200_Fnbp4_U1B_142101.7	1
ENSMUSG00000008206_Cers4_TMMA_142109.5	6
ENSMUSG00000008301_Phax_GEA_130060.1	230
ENSMUSG00000008301_Phax_GEA_130061.2	343
ENSMUSG00000008301_Phax_GEA_130062.3	96
ENSMUSG00000008301_Phax_GEA_130063.4	147
ENSMUSG00000008301_Phax_GEA_130064.5	187
ENSMUSG00000008301_Phax_GEA_130065.6	5
ENSMUSG00000008301_Phax_GEA_130066.7	51
ENSMUSG00000008301_Phax_GEA_130067.8	232
ENSMUSG00000008301_Phax_GEA_130068.9	423
ENSMUSG00000008301_Phax_GEA_130069.10	547
ENSMUSG00000008384_Sertad1_GEA_82875.1	317
ENSMUSG00000008384_Sertad1_GEA_82876.2	358
ENSMUSG00000008384_Sertad1_GEA_82877.3	256
ENSMUSG00000008384_Sertad1_GEA_82878.4	285
ENSMUSG00000008384_Sertad1_GEA_82879.5	545
ENSMUSG00000008384_Sertad1_GEA_82880.6	85
ENSMUSG00000008384_Sertad1_GEA_82881.7	268
ENSMUSG00000008384_Sertad1_GEA_82882.8	465
ENSMUSG00000008384_Sertad1_GEA_82883.9	327
ENSMUSG00000008384_Sertad1_GEA_82884.10	109
ENSMUSG00000008496_Pou2f2_GEA_189746.1	144
ENSMUSG00000008496_Pou2f2_GEA_189747.2	246
ENSMUSG00000008496_Pou2f2_GEA_189748.3	393
ENSMUSG00000008496_Pou2f2_GEA_189749.4	394
ENSMUSG00000008496_Pou2f2_GEA_189750.5	783
ENSMUSG00000008496_Pou2f2_GEA_189751.6	447
ENSMUSG00000008496_Pou2f2_GEA_189752.7	497
ENSMUSG00000008496_Pou2f2_GEA_189753.8	101
ENSMUSG00000008496_Pou2f2_GEA_189754.9	549
ENSMUSG00000008496_Pou2f2_GEA_189755.10	95
ENSMUSG00000008575_Nfib_GEA_189566.1	525
ENSMUSG00000008575_Nfib_GEA_189567.2	453
ENSMUSG00000008575_Nfib_GEA_189568.3	295
ENSMUSG00000008575_Nfib_GEA_189569.4	459
ENSMUSG00000008575_Nfib_GEA_189570.5	285
ENSMUSG00000008575_Nfib_GEA_189571.6	217
ENSMUSG00000008575_Nfib_GEA_189572.7	630
ENSMUSG00000008575_Nfib_GEA_189573.8	422
ENSMUSG00000008575_Nfib_GEA_189574.9	226
ENSMUSG00000008575_Nfib_GEA_189575.10	400
ENSMUSG00000008976_Gabpa_GEA_59985.1	33
ENSMUSG00000008976_Gabpa_GEA_59986.2	184
ENSMUSG00000008976_Gabpa_GEA_59987.3	58
ENSMUSG00000008976_Gabpa_GEA_59988.4	12
ENSMUSG00000008976_Gabpa_GEA_59989.5	67
ENSMUSG00000008976_Gabpa_GEA_59990.6	146
ENSMUSG00000008976_Gabpa_GEA_59991.7	84
ENSMUSG00000008976_Gabpa_GEA_59992.8	25
ENSMUSG00000008976_Gabpa_GEA_59993.9	76
ENSMUSG00000008976_Gabpa_GEA_59994.10	62
ENSMUSG00000009076_Zmat5_GEA_129005.1	324
ENSMUSG00000009076_Zmat5_GEA_129006.2	45
ENSMUSG00000009076_Zmat5_GEA_129007.3	217
ENSMUSG00000009076_Zmat5_GEA_129008.4	254
ENSMUSG00000009076_Zmat5_GEA_129009.5	302
ENSMUSG00000009076_Zmat5_GEA_129010.6	243
ENSMUSG00000009076_Zmat5_GEA_129011.7	552
ENSMUSG00000009076_Zmat5_GEA_129012.8	218
ENSMUSG00000009076_Zmat5_GEA_129013.9	107
ENSMUSG00000009076_Zmat5_GEA_129014.10	483
ENSMUSG00000009470_Tnpo1_TMMB_223437.1	3
ENSMUSG00000009535_Rnmt_GEA_212266.1	479
ENSMUSG00000009535_Rnmt_GEA_212267.2	266
ENSMUSG00000009535_Rnmt_GEA_212268.3	9
ENSMUSG00000009535_Rnmt_GEA_212269.4	182
ENSMUSG00000009535_Rnmt_GEA_212270.5	202
ENSMUSG00000009535_Rnmt_GEA_212271.6	77
ENSMUSG00000009535_Rnmt_GEA_212272.7	367
ENSMUSG00000009535_Rnmt_GEA_212273.8	74
ENSMUSG00000009535_Rnmt_GEA_212274.9	69
ENSMUSG00000009535_Rnmt_GEA_212275.10	127
ENSMUSG00000009585_Apobec3_GEA_136458.1	72
ENSMUSG00000009585_Apobec3_GEA_136459.2	7
ENSMUSG00000009585_Apobec3_GEA_136460.3	397
ENSMUSG00000009585_Apobec3_GEA_136461.4	238
ENSMUSG00000009585_Apobec3_GEA_136462.5	205
ENSMUSG00000009585_Apobec3_GEA_136463.6	1106
ENSMUSG00000009585_Apobec3_GEA_136464.7	486
ENSMUSG00000009585_Apobec3_GEA_136465.8	268
ENSMUSG00000009585_Apobec3_GEA_136466.9	208
ENSMUSG00000009585_Apobec3_GEA_136467.10	391
ENSMUSG00000009628_Tex15_GEA_31562.1	340
ENSMUSG00000009628_Tex15_GEA_31563.2	123
ENSMUSG00000009628_Tex15_GEA_31564.3	474
ENSMUSG00000009628_Tex15_GEA_31565.4	333
ENSMUSG00000009628_Tex15_GEA_31566.5	286
ENSMUSG00000009628_Tex15_GEA_31567.6	396
ENSMUSG00000009628_Tex15_GEA_31568.7	159
ENSMUSG00000009628_Tex15_GEA_31569.8	177
ENSMUSG00000009628_Tex15_GEA_31570.9	535
ENSMUSG00000009628_Tex15_GEA_31571.10	255
ENSMUSG00000009941_Nxf2_GEA_62381.1	389
ENSMUSG00000009941_Nxf2_GEA_62382.2	293
ENSMUSG00000009941_Nxf2_GEA_62383.3	251
ENSMUSG00000009941_Nxf2_GEA_62384.4	540
ENSMUSG00000009941_Nxf2_GEA_62385.5	232
ENSMUSG00000009941_Nxf2_GEA_62386.6	249
ENSMUSG00000009941_Nxf2_GEA_62387.7	272
ENSMUSG00000009941_Nxf2_GEA_62388.8	102
ENSMUSG00000009941_Nxf2_GEA_62389.9	317
ENSMUSG00000009941_Nxf2_GEA_62390.10	565
ENSMUSG00000010021_Kif19a_TMMA_4445.2	11
ENSMUSG00000010142_Tnfrsf13b_U2B_111307.8	8
ENSMUSG00000010142_Tnfrsf13b_U2B_111308.9	8
ENSMUSG00000010362_Rdm1_GEA_184575.1	268
ENSMUSG00000010362_Rdm1_GEA_184576.2	288
ENSMUSG00000010362_Rdm1_GEA_184577.3	151
ENSMUSG00000010362_Rdm1_GEA_184578.4	362
ENSMUSG00000010362_Rdm1_GEA_184579.5	155
ENSMUSG00000010362_Rdm1_GEA_184580.6	120
ENSMUSG00000010362_Rdm1_GEA_184581.7	197
ENSMUSG00000010362_Rdm1_GEA_184582.8	280
ENSMUSG00000010362_Rdm1_GEA_184583.9	358
ENSMUSG00000010362_Rdm1_GEA_184584.10	236
ENSMUSG00000010461_Eya4_GEA_167152.1	384
ENSMUSG00000010461_Eya4_GEA_167153.2	112
ENSMUSG00000010461_Eya4_GEA_167154.3	353
ENSMUSG00000010461_Eya4_GEA_167155.4	368
ENSMUSG00000010461_Eya4_GEA_167156.5	335
ENSMUSG00000010461_Eya4_GEA_167157.6	334
ENSMUSG00000010461_Eya4_GEA_167158.7	233
ENSMUSG00000010461_Eya4_GEA_167159.8	66
ENSMUSG00000010461_Eya4_GEA_167160.9	214
ENSMUSG00000010461_Eya4_GEA_167161.10	396
ENSMUSG00000010476_Ebf3_GEA_23902.1	392
ENSMUSG00000010476_Ebf3_GEA_23903.2	244
ENSMUSG00000010476_Ebf3_GEA_23904.3	378
ENSMUSG00000010476_Ebf3_GEA_23905.4	83
ENSMUSG00000010476_Ebf3_GEA_23906.5	268
ENSMUSG00000010476_Ebf3_GEA_23907.6	653
ENSMUSG00000010476_Ebf3_GEA_23908.7	131
ENSMUSG00000010476_Ebf3_GEA_23909.8	511
ENSMUSG00000010476_Ebf3_GEA_23910.9	414
ENSMUSG00000010476_Ebf3_GEA_23911.10	231
ENSMUSG00000010505_Myt1_GEA_45625.1	812
ENSMUSG00000010505_Myt1_GEA_45626.2	595
ENSMUSG00000010505_Myt1_GEA_45627.3	637
ENSMUSG00000010505_Myt1_GEA_45628.4	316
ENSMUSG00000010505_Myt1_GEA_45629.5	274
ENSMUSG00000010505_Myt1_GEA_45630.6	196
ENSMUSG00000010505_Myt1_GEA_45631.7	462
ENSMUSG00000010505_Myt1_GEA_45632.8	144
ENSMUSG00000010505_Myt1_GEA_45633.9	336
ENSMUSG00000010505_Myt1_GEA_45634.10	280
ENSMUSG00000010592_Dazl_GEA_181548.1	430
ENSMUSG00000010592_Dazl_GEA_181549.2	206
ENSMUSG00000010592_Dazl_GEA_181550.3	151
ENSMUSG00000010592_Dazl_GEA_181551.4	340
ENSMUSG00000010592_Dazl_GEA_181552.5	531
ENSMUSG00000010592_Dazl_GEA_181553.6	393
ENSMUSG00000010592_Dazl_GEA_181554.7	275
ENSMUSG00000010592_Dazl_GEA_181555.8	197
ENSMUSG00000010592_Dazl_GEA_181556.9	358
ENSMUSG00000010592_Dazl_GEA_181557.10	98
ENSMUSG00000011158_Brf1_GEA_48636.4	110
ENSMUSG00000011158_Brf1_GEA_48638.6	34
ENSMUSG00000011158_Brf1_GEA_48639.7	324
ENSMUSG00000011158_Brf1_GEA_48640.8	181
ENSMUSG00000011158_Brf1_GEA_48641.9	149
ENSMUSG00000011158_Brf1_GEA_48642.10	110
ENSMUSG00000011306_Sugp1_GEA_205369.1	215
ENSMUSG00000011306_Sugp1_GEA_205370.2	126
ENSMUSG00000011306_Sugp1_GEA_205371.3	170
ENSMUSG00000011306_Sugp1_GEA_205372.4	102
ENSMUSG00000011306_Sugp1_GEA_205373.5	258
ENSMUSG00000011306_Sugp1_GEA_205374.6	277
ENSMUSG00000011306_Sugp1_GEA_205375.7	90
ENSMUSG00000011306_Sugp1_GEA_205376.8	142
ENSMUSG00000011306_Sugp1_GEA_205377.9	467
ENSMUSG00000011306_Sugp1_GEA_205378.10	514
ENSMUSG00000011486_Slc25a41_TMMB_19474.10	1
ENSMUSG00000011751_Sptbn4_TMMA_158970.1	59
ENSMUSG00000012076_Brms1l_GEA_132191.1	374
ENSMUSG00000012076_Brms1l_GEA_132192.2	358
ENSMUSG00000012076_Brms1l_GEA_132193.3	595
ENSMUSG00000012076_Brms1l_GEA_132194.4	116
ENSMUSG00000012076_Brms1l_GEA_132195.5	474
ENSMUSG00000012076_Brms1l_GEA_132196.6	251
ENSMUSG00000012076_Brms1l_GEA_132197.7	178
ENSMUSG00000012076_Brms1l_GEA_132198.8	246
ENSMUSG00000012076_Brms1l_GEA_132199.9	303
ENSMUSG00000012076_Brms1l_GEA_132200.10	359
ENSMUSG00000012640_Zfp715_GEA_120764.1	75
ENSMUSG00000012640_Zfp715_GEA_120765.2	526
ENSMUSG00000012640_Zfp715_GEA_120766.3	44
ENSMUSG00000012640_Zfp715_GEA_120767.4	306
ENSMUSG00000012640_Zfp715_GEA_120768.5	501
ENSMUSG00000012640_Zfp715_GEA_120769.6	123
ENSMUSG00000012640_Zfp715_GEA_120770.7	398
ENSMUSG00000012640_Zfp715_GEA_120771.8	465
ENSMUSG00000012640_Zfp715_GEA_120772.9	195
ENSMUSG00000012640_Zfp715_GEA_120773.10	533
ENSMUSG00000013150_Gfod2_U2A_226732.5	4
ENSMUSG00000013822_Elof1_GEA_168002.1	34
ENSMUSG00000013822_Elof1_GEA_168003.2	76
ENSMUSG00000013822_Elof1_GEA_168004.3	70
ENSMUSG00000013822_Elof1_GEA_168005.4	311
ENSMUSG00000013822_Elof1_GEA_168006.5	20
ENSMUSG00000013822_Elof1_GEA_168007.6	147
ENSMUSG00000013822_Elof1_GEA_168008.7	19
ENSMUSG00000013822_Elof1_GEA_168009.8	89
ENSMUSG00000013822_Elof1_GEA_168010.9	75
ENSMUSG00000013822_Elof1_GEA_168011.10	292
ENSMUSG00000014232_Cluap1_SPB_206855.4	65
ENSMUSG00000014503_Pkd2l2_TMMA_44850.5	2
ENSMUSG00000014592_Camta1_MU1A_66342.6	3
ENSMUSG00000014603_Alx3_GEA_10708.1	528
ENSMUSG00000014603_Alx3_GEA_10709.2	153
ENSMUSG00000014603_Alx3_GEA_10710.3	526
ENSMUSG00000014603_Alx3_GEA_10711.4	683
ENSMUSG00000014603_Alx3_GEA_10712.5	274
ENSMUSG00000014603_Alx3_GEA_10713.6	219
ENSMUSG00000014603_Alx3_GEA_10714.7	345
ENSMUSG00000014603_Alx3_GEA_10715.8	419
ENSMUSG00000014603_Alx3_GEA_10716.9	196
ENSMUSG00000014603_Alx3_GEA_10717.10	232
ENSMUSG00000014704_Hoxa2_GEA_71046.1	355
ENSMUSG00000014704_Hoxa2_GEA_71047.2	191
ENSMUSG00000014704_Hoxa2_GEA_71048.3	420
ENSMUSG00000014704_Hoxa2_GEA_71049.4	184
ENSMUSG00000014704_Hoxa2_GEA_71050.5	281
ENSMUSG00000014704_Hoxa2_GEA_71051.6	500
ENSMUSG00000014704_Hoxa2_GEA_71052.7	414
ENSMUSG00000014704_Hoxa2_GEA_71053.8	444
ENSMUSG00000014704_Hoxa2_GEA_71054.9	212
ENSMUSG00000014704_Hoxa2_GEA_71055.10	297
ENSMUSG00000014771_Pdcd2_GEA_37927.1	73
ENSMUSG00000014771_Pdcd2_GEA_37928.2	15
ENSMUSG00000014771_Pdcd2_GEA_37929.3	3
ENSMUSG00000014771_Pdcd2_GEA_37930.4	88
ENSMUSG00000014771_Pdcd2_GEA_37931.5	18
ENSMUSG00000014771_Pdcd2_GEA_37932.6	263
ENSMUSG00000014771_Pdcd2_GEA_37934.8	209
ENSMUSG00000014771_Pdcd2_GEA_37935.9	203
ENSMUSG00000014771_Pdcd2_GEA_37936.10	465
ENSMUSG00000014907_Naf1_GEA_139587.1	252
ENSMUSG00000014907_Naf1_GEA_139588.2	92
ENSMUSG00000014907_Naf1_GEA_139589.3	164
ENSMUSG00000014907_Naf1_GEA_139590.4	88
ENSMUSG00000014907_Naf1_GEA_139591.5	50
ENSMUSG00000014907_Naf1_GEA_139592.6	2
ENSMUSG00000014907_Naf1_GEA_139593.7	147
ENSMUSG00000014907_Naf1_GEA_139594.8	625
ENSMUSG00000014907_Naf1_GEA_139595.9	83
ENSMUSG00000014907_Naf1_GEA_139596.10	2
ENSMUSG00000015053_Gata2_GEA_130360.1	508
ENSMUSG00000015053_Gata2_GEA_130361.2	394
ENSMUSG00000015053_Gata2_GEA_130362.3	357
ENSMUSG00000015053_Gata2_GEA_130363.4	881
ENSMUSG00000015053_Gata2_GEA_130364.5	218
ENSMUSG00000015053_Gata2_GEA_130365.6	449
ENSMUSG00000015053_Gata2_GEA_130366.7	388
ENSMUSG00000015053_Gata2_GEA_130367.8	352
ENSMUSG00000015053_Gata2_GEA_130368.9	277
ENSMUSG00000015053_Gata2_GEA_130369.10	477
ENSMUSG00000015090_Ptgds_TMMB_13303.8	29
ENSMUSG00000015143_Actn1_TMMB_161841.2	39
ENSMUSG00000015165_Hnrnpl_GEA_220854.1	63
ENSMUSG00000015165_Hnrnpl_GEA_220855.2	38
ENSMUSG00000015165_Hnrnpl_GEA_220856.3	1
ENSMUSG00000015165_Hnrnpl_GEA_220857.4	114
ENSMUSG00000015165_Hnrnpl_GEA_220858.5	101
ENSMUSG00000015165_Hnrnpl_GEA_220859.6	185
ENSMUSG00000015165_Hnrnpl_GEA_220860.7	11
ENSMUSG00000015165_Hnrnpl_GEA_220861.8	350
ENSMUSG00000015165_Hnrnpl_GEA_220862.9	483
ENSMUSG00000015165_Hnrnpl_GEA_220863.10	111
ENSMUSG00000015533_Itga2_TMMB_12761.6	9
ENSMUSG00000015579_Nkx2-5_GEA_121854.1	274
ENSMUSG00000015579_Nkx2-5_GEA_121855.2	500
ENSMUSG00000015579_Nkx2-5_GEA_121856.3	402
ENSMUSG00000015579_Nkx2-5_GEA_121857.4	158
ENSMUSG00000015579_Nkx2-5_GEA_121858.5	476
ENSMUSG00000015579_Nkx2-5_GEA_121859.6	356
ENSMUSG00000015579_Nkx2-5_GEA_121860.7	319
ENSMUSG00000015579_Nkx2-5_GEA_121861.8	291
ENSMUSG00000015579_Nkx2-5_GEA_121862.9	311
ENSMUSG00000015579_Nkx2-5_GEA_121863.10	348
ENSMUSG00000015597_Zfp318_GEA_127745.1	300
ENSMUSG00000015597_Zfp318_GEA_127746.2	385
ENSMUSG00000015597_Zfp318_GEA_127747.3	133
ENSMUSG00000015597_Zfp318_GEA_127748.4	317
ENSMUSG00000015597_Zfp318_GEA_127749.5	381
ENSMUSG00000015597_Zfp318_GEA_127750.6	341
ENSMUSG00000015597_Zfp318_GEA_127751.7	311
ENSMUSG00000015597_Zfp318_GEA_127752.8	360
ENSMUSG00000015597_Zfp318_GEA_127753.9	573
ENSMUSG00000015597_Zfp318_GEA_127754.10	211
ENSMUSG00000015627_Gata5_GEA_173363.1	580
ENSMUSG00000015627_Gata5_GEA_173364.2	167
ENSMUSG00000015627_Gata5_GEA_173365.3	515
ENSMUSG00000015627_Gata5_GEA_173366.4	247
ENSMUSG00000015627_Gata5_GEA_173367.5	447
ENSMUSG00000015627_Gata5_GEA_173368.6	367
ENSMUSG00000015627_Gata5_GEA_173369.7	235
ENSMUSG00000015627_Gata5_GEA_173370.8	229
ENSMUSG00000015627_Gata5_GEA_173371.9	459
ENSMUSG00000015627_Gata5_GEA_173372.10	249
ENSMUSG00000015749_Anp32e_MU2A_65925.9	1
ENSMUSG00000016018_Skiv2l2_GEA_13586.1	196
ENSMUSG00000016018_Skiv2l2_GEA_13587.2	161
ENSMUSG00000016018_Skiv2l2_GEA_13588.3	98
ENSMUSG00000016018_Skiv2l2_GEA_13589.4	180
ENSMUSG00000016018_Skiv2l2_GEA_13590.5	68
ENSMUSG00000016018_Skiv2l2_GEA_13591.6	21
ENSMUSG00000016018_Skiv2l2_GEA_13592.7	312
ENSMUSG00000016018_Skiv2l2_GEA_13593.8	21
ENSMUSG00000016018_Skiv2l2_GEA_13594.9	76
ENSMUSG00000016018_Skiv2l2_GEA_13595.10	19
ENSMUSG00000016487_Ppfibp1_GEA_127436.1	167
ENSMUSG00000016487_Ppfibp1_GEA_127437.2	262
ENSMUSG00000016487_Ppfibp1_GEA_127438.3	479
ENSMUSG00000016487_Ppfibp1_GEA_127439.4	282
ENSMUSG00000016487_Ppfibp1_GEA_127440.5	187
ENSMUSG00000016487_Ppfibp1_GEA_127441.6	209
ENSMUSG00000016487_Ppfibp1_GEA_127442.7	485
ENSMUSG00000016487_Ppfibp1_GEA_127443.8	334
ENSMUSG00000016487_Ppfibp1_GEA_127444.9	352
ENSMUSG00000016487_Ppfibp1_GEA_127445.10	197
ENSMUSG00000017286_Glod4_TMMB_127601.3	12
ENSMUSG00000017299_Dnttip1_GEA_43487.1	521
ENSMUSG00000017299_Dnttip1_GEA_43488.2	410
ENSMUSG00000017299_Dnttip1_GEA_43489.3	348
ENSMUSG00000017299_Dnttip1_GEA_43490.4	349
ENSMUSG00000017299_Dnttip1_GEA_43491.5	445
ENSMUSG00000017299_Dnttip1_GEA_43492.6	1347
ENSMUSG00000017299_Dnttip1_GEA_43493.7	465
ENSMUSG00000017299_Dnttip1_GEA_43494.8	373
ENSMUSG00000017299_Dnttip1_GEA_43495.9	290
ENSMUSG00000017299_Dnttip1_GEA_43496.10	699
ENSMUSG00000017478_Zc3h18_GEA_51867.1	221
ENSMUSG00000017478_Zc3h18_GEA_51868.2	188
ENSMUSG00000017478_Zc3h18_GEA_51869.3	216
ENSMUSG00000017478_Zc3h18_GEA_51870.4	122
ENSMUSG00000017478_Zc3h18_GEA_51871.5	190
ENSMUSG00000017478_Zc3h18_GEA_51872.6	231
ENSMUSG00000017478_Zc3h18_GEA_51873.7	124
ENSMUSG00000017478_Zc3h18_GEA_51874.8	132
ENSMUSG00000017478_Zc3h18_GEA_51875.9	49
ENSMUSG00000017478_Zc3h18_GEA_51876.10	9
ENSMUSG00000017607_Tns4_GEA_99743.1	425
ENSMUSG00000017607_Tns4_GEA_99744.2	47
ENSMUSG00000017607_Tns4_GEA_99745.3	578
ENSMUSG00000017607_Tns4_GEA_99746.4	202
ENSMUSG00000017607_Tns4_GEA_99747.5	441
ENSMUSG00000017607_Tns4_GEA_99748.6	449
ENSMUSG00000017607_Tns4_GEA_99749.7	495
ENSMUSG00000017607_Tns4_GEA_99750.8	264
ENSMUSG00000017607_Tns4_GEA_99751.9	498
ENSMUSG00000017607_Tns4_GEA_99752.10	269
ENSMUSG00000017747_Ghdc_TMMA_60128.4	1
ENSMUSG00000017999_Ddx27_GEA_116361.1	194
ENSMUSG00000017999_Ddx27_GEA_116362.2	260
ENSMUSG00000017999_Ddx27_GEA_116363.3	176
ENSMUSG00000017999_Ddx27_GEA_116364.4	162
ENSMUSG00000017999_Ddx27_GEA_116365.5	261
ENSMUSG00000017999_Ddx27_GEA_116366.6	274
ENSMUSG00000017999_Ddx27_GEA_116367.7	279
ENSMUSG00000017999_Ddx27_GEA_116368.8	107
ENSMUSG00000017999_Ddx27_GEA_116369.9	143
ENSMUSG00000017999_Ddx27_GEA_116370.10	43
ENSMUSG00000018040_Rrp7a_GEA_10346.1	43
ENSMUSG00000018040_Rrp7a_GEA_10347.2	29
ENSMUSG00000018040_Rrp7a_GEA_10348.3	228
ENSMUSG00000018040_Rrp7a_GEA_10349.4	162
ENSMUSG00000018040_Rrp7a_GEA_10350.5	6
ENSMUSG00000018040_Rrp7a_GEA_10351.6	301
ENSMUSG00000018040_Rrp7a_GEA_10352.7	266
ENSMUSG00000018040_Rrp7a_GEA_10353.8	104
ENSMUSG00000018040_Rrp7a_GEA_10354.9	170
ENSMUSG00000018040_Rrp7a_GEA_10355.10	188
ENSMUSG00000018076_Med13l_GEA_35467.1	533
ENSMUSG00000018076_Med13l_GEA_35468.2	155
ENSMUSG00000018076_Med13l_GEA_35469.3	284
ENSMUSG00000018076_Med13l_GEA_35470.4	462
ENSMUSG00000018076_Med13l_GEA_35471.5	386
ENSMUSG00000018076_Med13l_GEA_35472.6	340
ENSMUSG00000018076_Med13l_GEA_35473.7	261
ENSMUSG00000018076_Med13l_GEA_35474.8	274
ENSMUSG00000018076_Med13l_GEA_35475.9	528
ENSMUSG00000018076_Med13l_GEA_35476.10	528
ENSMUSG00000018347_Zkscan6_GEA_71402.1	351
ENSMUSG00000018347_Zkscan6_GEA_71403.2	380
ENSMUSG00000018347_Zkscan6_GEA_71404.3	219
ENSMUSG00000018347_Zkscan6_GEA_71405.4	588
ENSMUSG00000018347_Zkscan6_GEA_71406.5	427
ENSMUSG00000018347_Zkscan6_GEA_71407.6	188
ENSMUSG00000018347_Zkscan6_GEA_71408.7	300
ENSMUSG00000018347_Zkscan6_GEA_71409.8	294
ENSMUSG00000018347_Zkscan6_GEA_71410.9	140
ENSMUSG00000018347_Zkscan6_GEA_71411.10	394
ENSMUSG00000018387_Shroom1_TMMB_182162.7	1
ENSMUSG00000018446_C1qbp_TMMB_22772.1	3
ENSMUSG00000018565_Elp5_GEA_11778.1	74
ENSMUSG00000018565_Elp5_GEA_11779.2	34
ENSMUSG00000018565_Elp5_GEA_11780.3	10
ENSMUSG00000018565_Elp5_GEA_11781.4	22
ENSMUSG00000018565_Elp5_GEA_11782.5	37
ENSMUSG00000018565_Elp5_GEA_11783.6	26
ENSMUSG00000018565_Elp5_GEA_11784.7	89
ENSMUSG00000018565_Elp5_GEA_11785.8	7
ENSMUSG00000018565_Elp5_GEA_11786.9	240
ENSMUSG00000018565_Elp5_GEA_11787.10	18
ENSMUSG00000018599_Mief2_TMMB_221691.8	5
ENSMUSG00000018698_Lhx1_GEA_128805.1	406
ENSMUSG00000018698_Lhx1_GEA_128806.2	136
ENSMUSG00000018698_Lhx1_GEA_128807.3	17
ENSMUSG00000018698_Lhx1_GEA_128808.4	428
ENSMUSG00000018698_Lhx1_GEA_128809.5	528
ENSMUSG00000018698_Lhx1_GEA_128810.6	99
ENSMUSG00000018698_Lhx1_GEA_128811.7	379
ENSMUSG00000018698_Lhx1_GEA_128812.8	88
ENSMUSG00000018698_Lhx1_GEA_128813.9	113
ENSMUSG00000018698_Lhx1_GEA_128814.10	175
ENSMUSG00000018740_Slc25a35_TMMA_100684.7	4
ENSMUSG00000018844_Fndc8_U2B_164549.7	14
ENSMUSG00000018893_Mb_DTKPB_139995.1	2
ENSMUSG00000018893_Mb_DTKPB_140002.8	2
ENSMUSG00000018923_Med11_GEA_36027.1	98
ENSMUSG00000018923_Med11_GEA_36028.2	159
ENSMUSG00000018923_Med11_GEA_36029.3	7
ENSMUSG00000018923_Med11_GEA_36030.4	45
ENSMUSG00000018923_Med11_GEA_36031.5	293
ENSMUSG00000018923_Med11_GEA_36032.6	15
ENSMUSG00000018923_Med11_GEA_36033.7	126
ENSMUSG00000018923_Med11_GEA_36034.8	20
ENSMUSG00000018923_Med11_GEA_36035.9	432
ENSMUSG00000018923_Med11_GEA_36036.10	66
ENSMUSG00000018932_Map2k3_GEA_165853.1	227
ENSMUSG00000018932_Map2k3_GEA_165854.2	861
ENSMUSG00000018932_Map2k3_GEA_165855.3	882
ENSMUSG00000018932_Map2k3_GEA_165856.4	720
ENSMUSG00000018932_Map2k3_GEA_165857.5	512
ENSMUSG00000018932_Map2k3_GEA_165858.6	337
ENSMUSG00000018932_Map2k3_GEA_165859.7	156
ENSMUSG00000018932_Map2k3_GEA_165860.8	359
ENSMUSG00000018932_Map2k3_GEA_165861.9	2
ENSMUSG00000018932_Map2k3_GEA_165862.10	698
ENSMUSG00000019230_Lhx9_GEA_37727.1	7
ENSMUSG00000019230_Lhx9_GEA_37728.2	492
ENSMUSG00000019230_Lhx9_GEA_37729.3	421
ENSMUSG00000019230_Lhx9_GEA_37730.4	213
ENSMUSG00000019230_Lhx9_GEA_37731.5	176
ENSMUSG00000019230_Lhx9_GEA_37732.6	331
ENSMUSG00000019230_Lhx9_GEA_37733.7	494
ENSMUSG00000019230_Lhx9_GEA_37734.8	457
ENSMUSG00000019230_Lhx9_GEA_37735.9	357
ENSMUSG00000019230_Lhx9_GEA_37736.10	355
ENSMUSG00000019297_Nop9_GEA_199100.1	162
ENSMUSG00000019297_Nop9_GEA_199101.2	154
ENSMUSG00000019297_Nop9_GEA_199102.3	266
ENSMUSG00000019297_Nop9_GEA_199103.4	34
ENSMUSG00000019297_Nop9_GEA_199104.5	177
ENSMUSG00000019297_Nop9_GEA_199105.6	329
ENSMUSG00000019297_Nop9_GEA_199106.7	229
ENSMUSG00000019297_Nop9_GEA_199107.8	46
ENSMUSG00000019297_Nop9_GEA_199108.9	259
ENSMUSG00000019297_Nop9_GEA_199109.10	133
ENSMUSG00000019312_Grb7_TMMA_217463.8	37
ENSMUSG00000019826_Zbtb24_GEA_185750.1	284
ENSMUSG00000019826_Zbtb24_GEA_185751.2	303
ENSMUSG00000019826_Zbtb24_GEA_185752.3	198
ENSMUSG00000019826_Zbtb24_GEA_185753.4	498
ENSMUSG00000019826_Zbtb24_GEA_185754.5	217
ENSMUSG00000019826_Zbtb24_GEA_185755.6	514
ENSMUSG00000019826_Zbtb24_GEA_185756.7	411
ENSMUSG00000019826_Zbtb24_GEA_185757.8	740
ENSMUSG00000019826_Zbtb24_GEA_185758.9	719
ENSMUSG00000019826_Zbtb24_GEA_185759.10	164
ENSMUSG00000019852_D10Bwg1379e_TMMB_49703.1	16
ENSMUSG00000019897_Ccdc59_GEA_151664.1	96
ENSMUSG00000019897_Ccdc59_GEA_151665.2	143
ENSMUSG00000019897_Ccdc59_GEA_151666.3	80
ENSMUSG00000019897_Ccdc59_GEA_151667.4	243
ENSMUSG00000019897_Ccdc59_GEA_151668.5	142
ENSMUSG00000019897_Ccdc59_GEA_151669.6	240
ENSMUSG00000019897_Ccdc59_GEA_151670.7	98
ENSMUSG00000019897_Ccdc59_GEA_151671.8	51
ENSMUSG00000019897_Ccdc59_GEA_151672.9	172
ENSMUSG00000019897_Ccdc59_GEA_151673.10	85
ENSMUSG00000019900_Rfx6_GEA_86345.1	518
ENSMUSG00000019900_Rfx6_GEA_86346.2	333
ENSMUSG00000019900_Rfx6_GEA_86347.3	443
ENSMUSG00000019900_Rfx6_GEA_86348.4	259
ENSMUSG00000019900_Rfx6_GEA_86349.5	384
ENSMUSG00000019900_Rfx6_GEA_86350.6	240
ENSMUSG00000019900_Rfx6_GEA_86351.7	467
ENSMUSG00000019900_Rfx6_GEA_86352.8	343
ENSMUSG00000019900_Rfx6_GEA_86353.9	532
ENSMUSG00000019900_Rfx6_GEA_86354.10	474
ENSMUSG00000019933_2310015B20Rik_MU1A_2047.4	5
ENSMUSG00000020015_Cdk17_MU1A_130693.1	68
ENSMUSG00000020029_Nudt4_TMMB_122641.2	88
ENSMUSG00000020042_Btbd11_GEA_63731.1	226
ENSMUSG00000020042_Btbd11_GEA_63732.2	510
ENSMUSG00000020042_Btbd11_GEA_63733.3	218
ENSMUSG00000020042_Btbd11_GEA_63734.4	684
ENSMUSG00000020042_Btbd11_GEA_63735.5	219
ENSMUSG00000020042_Btbd11_GEA_63736.6	283
ENSMUSG00000020042_Btbd11_GEA_63737.7	181
ENSMUSG00000020042_Btbd11_GEA_63738.8	375
ENSMUSG00000020042_Btbd11_GEA_63739.9	595
ENSMUSG00000020042_Btbd11_GEA_63740.10	665
ENSMUSG00000020052_Ascl1_GEA_207742.1	291
ENSMUSG00000020052_Ascl1_GEA_207743.2	745
ENSMUSG00000020052_Ascl1_GEA_207744.3	288
ENSMUSG00000020052_Ascl1_GEA_207745.4	550
ENSMUSG00000020052_Ascl1_GEA_207746.5	458
ENSMUSG00000020052_Ascl1_GEA_207747.6	178
ENSMUSG00000020052_Ascl1_GEA_207748.7	555
ENSMUSG00000020052_Ascl1_GEA_207749.8	626
ENSMUSG00000020052_Ascl1_GEA_207750.9	710
ENSMUSG00000020052_Ascl1_GEA_207751.10	622
ENSMUSG00000020056_Ccdc53_TMMB_207773.2	4
ENSMUSG00000020056_Ccdc53_TMMB_207781.10	4
ENSMUSG00000020061_Mybpc1_TMMB_5486.1	6
ENSMUSG00000020069_Hnrnph3_GEA_5456.1	627
ENSMUSG00000020069_Hnrnph3_GEA_5457.2	468
ENSMUSG00000020069_Hnrnph3_GEA_5458.3	278
ENSMUSG00000020069_Hnrnph3_GEA_5459.4	286
ENSMUSG00000020069_Hnrnph3_GEA_5460.5	241
ENSMUSG00000020069_Hnrnph3_GEA_5461.6	373
ENSMUSG00000020069_Hnrnph3_GEA_5462.7	370
ENSMUSG00000020069_Hnrnph3_GEA_5463.8	528
ENSMUSG00000020069_Hnrnph3_GEA_5464.9	481
ENSMUSG00000020069_Hnrnph3_GEA_5465.10	671
ENSMUSG00000020076_Ddx50_GEA_148973.1	329
ENSMUSG00000020076_Ddx50_GEA_148974.2	448
ENSMUSG00000020076_Ddx50_GEA_148975.3	346
ENSMUSG00000020076_Ddx50_GEA_148976.4	237
ENSMUSG00000020076_Ddx50_GEA_148977.5	411
ENSMUSG00000020076_Ddx50_GEA_148978.6	222
ENSMUSG00000020076_Ddx50_GEA_148979.7	344
ENSMUSG00000020076_Ddx50_GEA_148980.8	237
ENSMUSG00000020076_Ddx50_GEA_148981.9	165
ENSMUSG00000020076_Ddx50_GEA_148982.10	285
ENSMUSG00000020086_H2afy2_GEA_174563.1	361
ENSMUSG00000020086_H2afy2_GEA_174564.2	308
ENSMUSG00000020086_H2afy2_GEA_174565.3	396
ENSMUSG00000020086_H2afy2_GEA_174566.4	614
ENSMUSG00000020086_H2afy2_GEA_174567.5	136
ENSMUSG00000020086_H2afy2_GEA_174568.6	387
ENSMUSG00000020086_H2afy2_GEA_174569.7	444
ENSMUSG00000020086_H2afy2_GEA_174570.8	401
ENSMUSG00000020086_H2afy2_GEA_174571.9	97
ENSMUSG00000020086_H2afy2_GEA_174572.10	198
ENSMUSG00000020091_Eif4ebp2_GEA_89913.1	375
ENSMUSG00000020091_Eif4ebp2_GEA_89914.2	365
ENSMUSG00000020091_Eif4ebp2_GEA_89915.3	359
ENSMUSG00000020091_Eif4ebp2_GEA_89916.4	48
ENSMUSG00000020091_Eif4ebp2_GEA_89917.5	270
ENSMUSG00000020091_Eif4ebp2_GEA_89918.6	326
ENSMUSG00000020091_Eif4ebp2_GEA_89919.7	166
ENSMUSG00000020091_Eif4ebp2_GEA_89920.8	210
ENSMUSG00000020091_Eif4ebp2_GEA_89921.9	559
ENSMUSG00000020091_Eif4ebp2_GEA_89922.10	712
ENSMUSG00000020171_Yeats4_GEA_154591.1	478
ENSMUSG00000020171_Yeats4_GEA_154592.2	73
ENSMUSG00000020171_Yeats4_GEA_154593.3	133
ENSMUSG00000020171_Yeats4_GEA_154594.4	92
ENSMUSG00000020171_Yeats4_GEA_154595.5	140
ENSMUSG00000020171_Yeats4_GEA_154596.6	311
ENSMUSG00000020171_Yeats4_GEA_154597.7	76
ENSMUSG00000020171_Yeats4_GEA_154598.8	168
ENSMUSG00000020171_Yeats4_GEA_154599.9	384
ENSMUSG00000020171_Yeats4_GEA_154600.10	215
ENSMUSG00000020228_Helb_GEA_100972.1	331
ENSMUSG00000020228_Helb_GEA_100973.2	620
ENSMUSG00000020228_Helb_GEA_100974.3	930
ENSMUSG00000020228_Helb_GEA_100975.4	152
ENSMUSG00000020228_Helb_GEA_100976.5	715
ENSMUSG00000020228_Helb_GEA_100977.6	479
ENSMUSG00000020228_Helb_GEA_100978.7	128
ENSMUSG00000020228_Helb_GEA_100979.8	538
ENSMUSG00000020228_Helb_GEA_100980.9	338
ENSMUSG00000020228_Helb_GEA_100981.10	492
ENSMUSG00000020273_Papolg_GEA_134485.1	153
ENSMUSG00000020273_Papolg_GEA_134486.2	264
ENSMUSG00000020273_Papolg_GEA_134487.3	73
ENSMUSG00000020273_Papolg_GEA_134488.4	163
ENSMUSG00000020273_Papolg_GEA_134489.5	269
ENSMUSG00000020273_Papolg_GEA_134490.6	424
ENSMUSG00000020273_Papolg_GEA_134491.7	164
ENSMUSG00000020273_Papolg_GEA_134492.8	464
ENSMUSG00000020273_Papolg_GEA_134493.9	157
ENSMUSG00000020273_Papolg_GEA_134494.10	481
ENSMUSG00000020300_Cpeb4_GEA_111930.1	388
ENSMUSG00000020300_Cpeb4_GEA_111931.2	562
ENSMUSG00000020300_Cpeb4_GEA_111932.3	622
ENSMUSG00000020300_Cpeb4_GEA_111933.4	656
ENSMUSG00000020300_Cpeb4_GEA_111934.5	900
ENSMUSG00000020300_Cpeb4_GEA_111935.6	206
ENSMUSG00000020300_Cpeb4_GEA_111936.7	579
ENSMUSG00000020300_Cpeb4_GEA_111937.8	355
ENSMUSG00000020300_Cpeb4_GEA_111938.9	903
ENSMUSG00000020300_Cpeb4_GEA_111939.10	618
ENSMUSG00000020327_Fgf22_GEA_61961.1	235
ENSMUSG00000020327_Fgf22_GEA_61962.2	324
ENSMUSG00000020327_Fgf22_GEA_61963.3	447
ENSMUSG00000020327_Fgf22_GEA_61964.4	233
ENSMUSG00000020327_Fgf22_GEA_61965.5	681
ENSMUSG00000020327_Fgf22_GEA_61966.6	577
ENSMUSG00000020327_Fgf22_GEA_61967.7	389
ENSMUSG00000020327_Fgf22_GEA_61968.8	420
ENSMUSG00000020327_Fgf22_GEA_61969.9	397
ENSMUSG00000020327_Fgf22_GEA_61970.10	324
ENSMUSG00000020328_Nudcd2_U1A_52849.3	1
ENSMUSG00000020334_Slc22a4_TMMA_137971.4	8
ENSMUSG00000020358_Hnrnpab_GEA_86365.1	418
ENSMUSG00000020358_Hnrnpab_GEA_86366.2	113
ENSMUSG00000020358_Hnrnpab_GEA_86367.3	132
ENSMUSG00000020358_Hnrnpab_GEA_86368.4	69
ENSMUSG00000020358_Hnrnpab_GEA_86369.5	149
ENSMUSG00000020358_Hnrnpab_GEA_86370.6	118
ENSMUSG00000020358_Hnrnpab_GEA_86371.7	159
ENSMUSG00000020358_Hnrnpab_GEA_86372.8	52
ENSMUSG00000020358_Hnrnpab_GEA_86373.9	192
ENSMUSG00000020358_Hnrnpab_GEA_86374.10	184
ENSMUSG00000020362_Cnot6_GEA_170856.1	580
[truncated: 8,935 more rows]
