# Supplementary material for: Genome-scale CRISPR screening reveals that C3aR signaling is critical for rapid capture of fungi by macrophages
Source: PLoS Pathog. 2022 Sep 29;18(9):e1010237. doi: 10.1371/journal.ppat.1010237 (PMC9578593; doi:10.1371/journal.ppat.1010237)
Supplement: S1 Data — A ZIP archive of tables in CSV format giving counts for each sgRNA. File names indicate sub-library and experimental sample. (ZIP) [file ppat.1010237.s023.zip › DIR_MAIN/20181123_SPA_Hc1_counts.csv]

0None_none_ACOCA_227963.4503	5
0None_none_ACOCA_227963.4506	21
0None_none_ACOCA_227963.4512	8
0None_none_ACOCA_227963.4514	18
0None_none_ACOCA_227963.4520	5
0None_none_ACOCA_227963.4525	7
0None_none_ACOCA_227963.4527	7
0None_none_ACOCA_227963.4530	4
0None_none_ACOCA_227963.4539	4
0None_none_ACOCA_227963.4545	4
0None_none_ACOCA_227963.4547	3
0None_none_ACOCA_227963.4555	8
0None_none_ACOCA_227963.4559	6
0None_none_ACOCA_227963.4560	61
0None_none_ACOCA_227963.4564	8
0None_none_ACOCA_227963.4571	25
0None_none_ACOCA_227963.4573	10
0None_none_ACOCA_227963.4577	14
0None_none_ACOCA_227963.4578	17
0None_none_ACOCA_227963.4582	9
0None_none_ACOCA_227963.4591	3
0None_none_ACOCA_227963.4593	10
0None_none_ACOCA_227963.4607	6
0None_none_ACOCA_227963.4611	36
0None_none_ACOCA_227963.4613	2
0None_none_ACOCA_227963.4616	9
0None_none_ACOCA_227963.4620	6
0None_none_ACOCA_227963.4628	4
0None_none_ACOCA_227963.4635	14
0None_none_ACOCA_227963.4636	1
0None_none_ACOCA_227963.4643	3
0None_none_ACOCA_227963.4644	6
0None_none_ACOCA_227963.4651	6
0None_none_ACOCA_227963.4653	9
0None_none_ACOCA_227963.4657	16
0None_none_ACOCA_227963.4663	3
0None_none_ACOCA_227963.4669	6
0None_none_ACOCA_227963.4672	7
0None_none_ACOCA_227963.4674	9
0None_none_ACOCA_227963.4680	13
0None_none_ACOCA_227963.4681	6
0None_none_ACOCA_227963.4697	6
0None_none_ACOCA_227963.4698	9
0None_none_ACOCA_227963.4699	11
0None_none_ACOCA_227963.4702	2
0None_none_ACOCA_227963.4706	7
0None_none_ACOCA_227963.4709	4
0None_none_ACOCA_227963.4710	3
0None_none_ACOCA_227963.4717	9
0None_none_ACOCA_227963.4722	22
0None_none_ACOCA_227963.4723	76
0None_none_ACOCA_227963.4725	10
0None_none_ACOCA_227963.4727	7
0None_none_ACOCA_227963.4729	6
0None_none_ACOCA_227963.4736	9
0None_none_ACOCA_227963.4737	8
0None_none_ACOCA_227963.4755	6
0None_none_ACOCA_227963.4764	11
0None_none_ACOCA_227963.4765	5
0None_none_ACOCA_227963.4771	8
0None_none_ACOCA_227963.4772	3
0None_none_ACOCA_227963.4773	7
0None_none_ACOCA_227963.4775	9
0None_none_ACOCA_227963.4782	9
0None_none_ACOCA_227963.4783	2
0None_none_ACOCA_227963.4789	8
0None_none_ACOCA_227963.4790	6
0None_none_ACOCA_227963.4791	3
0None_none_ACOCA_227963.4806	1
0None_none_ACOCA_227963.4811	10
0None_none_ACOCA_227963.4834	24
0None_none_ACOCA_227963.4838	4
0None_none_ACOCA_227963.4840	6
0None_none_ACOCA_227963.4842	6
0None_none_ACOCA_227963.4848	5
0None_none_ACOCA_227963.4856	8
0None_none_ACOCA_227963.4871	8
0None_none_ACOCA_227963.4872	17
0None_none_ACOCA_227963.4874	7
0None_none_DTKPA_227963.6875	1
0None_none_DTKPA_227963.6896	1
0None_none_DTKPA_227963.6906	3
0None_none_DTKPA_227963.6934	12
0None_none_DTKPA_227963.6949	4
0None_none_DTKPA_227963.7018	1
0None_none_DTKPA_227963.7023	4
0None_none_DTKPA_227963.7029	9
0None_none_DTKPA_227963.7080	9
0None_none_DTKPA_227963.7116	3
0None_none_DTKPA_227963.7118	3
0None_none_DTKPB_227963.7274	1
0None_none_DTKPB_227963.7356	10
0None_none_DTKPB_227963.7387	7
0None_none_GEB_227963.4097	1
0None_none_MPB_227963.5630	35
0None_none_MPB_227963.5661	17
0None_none_MPB_227963.5669	46
0None_none_MPB_227963.5823	7
0None_none_MPB_227963.5845	8
0None_none_MPB_227963.5890	157
0None_none_MPB_227963.5933	361
0None_none_MU1A_227963.2024	1
0None_none_MU2A_227963.2320	4
0None_none_SPA_227963.5251	747
0None_none_SPA_227963.5252	926
0None_none_SPA_227963.5253	1394
0None_none_SPA_227963.5254	1103
0None_none_SPA_227963.5255	1741
0None_none_SPA_227963.5256	1227
0None_none_SPA_227963.5257	853
0None_none_SPA_227963.5258	377
0None_none_SPA_227963.5259	942
0None_none_SPA_227963.5260	1314
0None_none_SPA_227963.5261	1393
0None_none_SPA_227963.5262	1211
0None_none_SPA_227963.5263	1122
0None_none_SPA_227963.5264	544
0None_none_SPA_227963.5265	978
0None_none_SPA_227963.5266	1962
0None_none_SPA_227963.5267	1080
0None_none_SPA_227963.5268	1662
0None_none_SPA_227963.5269	934
0None_none_SPA_227963.5270	779
0None_none_SPA_227963.5271	1599
0None_none_SPA_227963.5272	1782
0None_none_SPA_227963.5273	1161
0None_none_SPA_227963.5274	49
0None_none_SPA_227963.5275	1000
0None_none_SPA_227963.5276	936
0None_none_SPA_227963.5277	443
0None_none_SPA_227963.5278	1400
0None_none_SPA_227963.5279	1270
0None_none_SPA_227963.5280	1135
0None_none_SPA_227963.5281	547
0None_none_SPA_227963.5282	1471
0None_none_SPA_227963.5283	680
0None_none_SPA_227963.5284	309
0None_none_SPA_227963.5285	647
0None_none_SPA_227963.5286	2045
0None_none_SPA_227963.5287	844
0None_none_SPA_227963.5288	1458
0None_none_SPA_227963.5289	580
0None_none_SPA_227963.5290	1304
0None_none_SPA_227963.5291	2342
0None_none_SPA_227963.5292	2027
0None_none_SPA_227963.5293	886
0None_none_SPA_227963.5294	1794
0None_none_SPA_227963.5295	800
0None_none_SPA_227963.5296	2069
0None_none_SPA_227963.5297	644
0None_none_SPA_227963.5298	679
0None_none_SPA_227963.5299	847
0None_none_SPA_227963.5300	1171
0None_none_SPA_227963.5301	1282
0None_none_SPA_227963.5302	2421
0None_none_SPA_227963.5303	553
0None_none_SPA_227963.5304	186
0None_none_SPA_227963.5305	685
0None_none_SPA_227963.5306	610
0None_none_SPA_227963.5307	985
0None_none_SPA_227963.5308	502
0None_none_SPA_227963.5309	1058
0None_none_SPA_227963.5310	243
0None_none_SPA_227963.5311	506
0None_none_SPA_227963.5312	1378
0None_none_SPA_227963.5313	1793
0None_none_SPA_227963.5314	709
0None_none_SPA_227963.5315	1098
0None_none_SPA_227963.5316	924
0None_none_SPA_227963.5317	1003
0None_none_SPA_227963.5318	789
0None_none_SPA_227963.5319	950
0None_none_SPA_227963.5320	1255
0None_none_SPA_227963.5321	1198
0None_none_SPA_227963.5322	847
0None_none_SPA_227963.5323	829
0None_none_SPA_227963.5324	766
0None_none_SPA_227963.5325	1762
0None_none_SPA_227963.5326	1530
0None_none_SPA_227963.5327	1571
0None_none_SPA_227963.5328	1089
0None_none_SPA_227963.5329	1032
0None_none_SPA_227963.5330	870
0None_none_SPA_227963.5331	777
0None_none_SPA_227963.5332	867
0None_none_SPA_227963.5333	1070
0None_none_SPA_227963.5334	1765
0None_none_SPA_227963.5335	1472
0None_none_SPA_227963.5336	1022
0None_none_SPA_227963.5337	657
0None_none_SPA_227963.5338	1382
0None_none_SPA_227963.5339	704
0None_none_SPA_227963.5340	1048
0None_none_SPA_227963.5341	773
0None_none_SPA_227963.5342	215
0None_none_SPA_227963.5343	1119
0None_none_SPA_227963.5344	1766
0None_none_SPA_227963.5345	1240
0None_none_SPA_227963.5346	667
0None_none_SPA_227963.5347	1596
0None_none_SPA_227963.5348	1237
0None_none_SPA_227963.5349	564
0None_none_SPA_227963.5350	1223
0None_none_SPA_227963.5351	744
0None_none_SPA_227963.5352	658
0None_none_SPA_227963.5353	1392
0None_none_SPA_227963.5354	1418
0None_none_SPA_227963.5355	930
0None_none_SPA_227963.5356	1576
0None_none_SPA_227963.5357	418
0None_none_SPA_227963.5358	1513
0None_none_SPA_227963.5359	456
0None_none_SPA_227963.5360	1643
0None_none_SPA_227963.5361	1124
0None_none_SPA_227963.5362	1558
0None_none_SPA_227963.5363	1516
0None_none_SPA_227963.5364	756
0None_none_SPA_227963.5365	1116
0None_none_SPA_227963.5366	1233
0None_none_SPA_227963.5367	1766
0None_none_SPA_227963.5368	1218
0None_none_SPA_227963.5369	945
0None_none_SPA_227963.5370	1172
0None_none_SPA_227963.5371	1039
0None_none_SPA_227963.5372	1539
0None_none_SPA_227963.5373	1863
0None_none_SPA_227963.5374	762
0None_none_SPA_227963.5375	1004
0None_none_SPA_227963.5376	1215
0None_none_SPA_227963.5377	560
0None_none_SPA_227963.5378	1101
0None_none_SPA_227963.5379	1356
0None_none_SPA_227963.5380	1296
0None_none_SPA_227963.5381	874
0None_none_SPA_227963.5382	1445
0None_none_SPA_227963.5383	642
0None_none_SPA_227963.5384	1502
0None_none_SPA_227963.5385	656
0None_none_SPA_227963.5386	1111
0None_none_SPA_227963.5387	1149
0None_none_SPA_227963.5388	467
0None_none_SPA_227963.5389	568
0None_none_SPA_227963.5390	635
0None_none_SPA_227963.5391	777
0None_none_SPA_227963.5392	659
0None_none_SPA_227963.5393	576
0None_none_SPA_227963.5394	1044
0None_none_SPA_227963.5395	1222
0None_none_SPA_227963.5396	1802
0None_none_SPA_227963.5397	1391
0None_none_SPA_227963.5398	739
0None_none_SPA_227963.5399	978
0None_none_SPA_227963.5400	193
0None_none_SPA_227963.5401	2029
0None_none_SPA_227963.5402	922
0None_none_SPA_227963.5403	1028
0None_none_SPA_227963.5404	1113
0None_none_SPA_227963.5405	738
0None_none_SPA_227963.5406	929
0None_none_SPA_227963.5407	776
0None_none_SPA_227963.5408	1470
0None_none_SPA_227963.5409	1891
0None_none_SPA_227963.5410	983
0None_none_SPA_227963.5411	349
0None_none_SPA_227963.5412	1202
0None_none_SPA_227963.5413	208
0None_none_SPA_227963.5414	1446
0None_none_SPA_227963.5415	1339
0None_none_SPA_227963.5416	1496
0None_none_SPA_227963.5417	1255
0None_none_SPA_227963.5418	1118
0None_none_SPA_227963.5419	902
0None_none_SPA_227963.5420	889
0None_none_SPA_227963.5421	1596
0None_none_SPA_227963.5422	631
0None_none_SPA_227963.5423	879
0None_none_SPA_227963.5424	604
0None_none_SPA_227963.5425	873
0None_none_SPA_227963.5426	1216
0None_none_SPA_227963.5427	993
0None_none_SPA_227963.5428	986
0None_none_SPA_227963.5429	1208
0None_none_SPA_227963.5430	1350
0None_none_SPA_227963.5431	1273
0None_none_SPA_227963.5432	1433
0None_none_SPA_227963.5433	2055
0None_none_SPA_227963.5434	610
0None_none_SPA_227963.5435	1018
0None_none_SPA_227963.5436	1438
0None_none_SPA_227963.5437	1825
0None_none_SPA_227963.5438	958
0None_none_SPA_227963.5439	620
0None_none_SPA_227963.5440	1365
0None_none_SPA_227963.5441	2193
0None_none_SPA_227963.5442	1505
0None_none_SPA_227963.5443	314
0None_none_SPA_227963.5444	1026
0None_none_SPA_227963.5445	550
0None_none_SPA_227963.5446	1143
0None_none_SPA_227963.5447	351
0None_none_SPA_227963.5448	448
0None_none_SPA_227963.5449	832
0None_none_SPA_227963.5450	1236
0None_none_SPA_227963.5451	1031
0None_none_SPA_227963.5452	1393
0None_none_SPA_227963.5453	1150
0None_none_SPA_227963.5454	1179
0None_none_SPA_227963.5455	684
0None_none_SPA_227963.5456	1308
0None_none_SPA_227963.5457	1143
0None_none_SPA_227963.5458	543
0None_none_SPA_227963.5459	727
0None_none_SPA_227963.5460	1555
0None_none_SPA_227963.5461	420
0None_none_SPA_227963.5462	784
0None_none_SPA_227963.5463	1380
0None_none_SPA_227963.5464	796
0None_none_SPA_227963.5465	1452
0None_none_SPA_227963.5466	820
0None_none_SPA_227963.5467	543
0None_none_SPA_227963.5468	160
0None_none_SPA_227963.5469	817
0None_none_SPA_227963.5470	586
0None_none_SPA_227963.5471	1105
0None_none_SPA_227963.5472	1379
0None_none_SPA_227963.5473	710
0None_none_SPA_227963.5474	2102
0None_none_SPA_227963.5475	666
0None_none_SPA_227963.5476	584
0None_none_SPA_227963.5477	1494
0None_none_SPA_227963.5478	1429
0None_none_SPA_227963.5479	755
0None_none_SPA_227963.5480	1022
0None_none_SPA_227963.5481	744
0None_none_SPA_227963.5482	1404
0None_none_SPA_227963.5483	1295
0None_none_SPA_227963.5484	696
0None_none_SPA_227963.5485	512
0None_none_SPA_227963.5486	697
0None_none_SPA_227963.5487	855
0None_none_SPA_227963.5488	1190
0None_none_SPA_227963.5489	1215
0None_none_SPA_227963.5490	1270
0None_none_SPA_227963.5491	1543
0None_none_SPA_227963.5492	453
0None_none_SPA_227963.5493	1109
0None_none_SPA_227963.5494	1672
0None_none_SPA_227963.5495	1241
0None_none_SPA_227963.5496	701
0None_none_SPA_227963.5497	463
0None_none_SPA_227963.5498	1656
0None_none_SPA_227963.5499	615
0None_none_SPA_227963.5500	950
0None_none_SPA_227963.5501	1234
0None_none_SPA_227963.5502	1022
0None_none_SPA_227963.5503	1095
0None_none_SPA_227963.5504	1260
0None_none_SPA_227963.5505	622
0None_none_SPA_227963.5506	423
0None_none_SPA_227963.5507	616
0None_none_SPA_227963.5508	870
0None_none_SPA_227963.5509	1900
0None_none_SPA_227963.5510	910
0None_none_SPA_227963.5511	1185
0None_none_SPA_227963.5512	1340
0None_none_SPA_227963.5513	1516
0None_none_SPA_227963.5514	852
0None_none_SPA_227963.5515	542
0None_none_SPA_227963.5516	106
0None_none_SPA_227963.5517	1680
0None_none_SPA_227963.5518	898
0None_none_SPA_227963.5519	1
0None_none_SPA_227963.5520	989
0None_none_SPA_227963.5521	978
0None_none_SPA_227963.5522	795
0None_none_SPA_227963.5523	807
0None_none_SPA_227963.5524	1831
0None_none_SPA_227963.5525	1038
0None_none_SPA_227963.5526	1023
0None_none_SPA_227963.5527	1193
0None_none_SPA_227963.5528	667
0None_none_SPA_227963.5529	1145
0None_none_SPA_227963.5530	962
0None_none_SPA_227963.5531	2005
0None_none_SPA_227963.5532	1475
0None_none_SPA_227963.5533	1505
0None_none_SPA_227963.5534	1246
0None_none_SPA_227963.5535	992
0None_none_SPA_227963.5536	426
0None_none_SPA_227963.5537	1196
0None_none_SPA_227963.5538	1834
0None_none_SPA_227963.5539	1304
0None_none_SPA_227963.5540	660
0None_none_SPA_227963.5541	1787
0None_none_SPA_227963.5542	1218
0None_none_SPA_227963.5543	1208
0None_none_SPA_227963.5544	583
0None_none_SPA_227963.5545	1174
0None_none_SPA_227963.5546	718
0None_none_SPA_227963.5547	950
0None_none_SPA_227963.5548	631
0None_none_SPA_227963.5549	1321
0None_none_SPA_227963.5550	571
0None_none_SPA_227963.5551	1260
0None_none_SPA_227963.5552	723
0None_none_SPA_227963.5553	730
0None_none_SPA_227963.5554	849
0None_none_SPA_227963.5555	932
0None_none_SPA_227963.5556	1440
0None_none_SPA_227963.5557	1269
0None_none_SPA_227963.5558	1431
0None_none_SPA_227963.5559	1319
0None_none_SPA_227963.5560	248
0None_none_SPA_227963.5561	781
0None_none_SPA_227963.5562	350
0None_none_SPA_227963.5563	809
0None_none_SPA_227963.5564	488
0None_none_SPA_227963.5565	751
0None_none_SPA_227963.5566	1534
0None_none_SPA_227963.5567	1069
0None_none_SPA_227963.5568	778
0None_none_SPA_227963.5569	996
0None_none_SPA_227963.5570	602
0None_none_SPA_227963.5571	1323
0None_none_SPA_227963.5572	267
0None_none_SPA_227963.5573	638
0None_none_SPA_227963.5574	804
0None_none_SPA_227963.5575	169
0None_none_SPA_227963.5576	819
0None_none_SPA_227963.5577	1425
0None_none_SPA_227963.5578	1383
0None_none_SPA_227963.5579	597
0None_none_SPA_227963.5580	750
0None_none_SPA_227963.5581	1518
0None_none_SPA_227963.5582	113
0None_none_SPA_227963.5583	1033
0None_none_SPA_227963.5584	788
0None_none_SPA_227963.5585	745
0None_none_SPA_227963.5586	1708
0None_none_SPA_227963.5587	1037
0None_none_SPA_227963.5588	720
0None_none_SPA_227963.5589	1035
0None_none_SPA_227963.5590	530
0None_none_SPA_227963.5591	795
0None_none_SPA_227963.5592	674
0None_none_SPA_227963.5593	950
0None_none_SPA_227963.5594	1277
0None_none_SPA_227963.5595	1194
0None_none_SPA_227963.5596	389
0None_none_SPA_227963.5597	503
0None_none_SPA_227963.5598	1271
0None_none_SPA_227963.5599	521
0None_none_SPA_227963.5600	371
0None_none_SPA_227963.5601	1803
0None_none_SPA_227963.5602	479
0None_none_SPA_227963.5603	426
0None_none_SPA_227963.5604	1610
0None_none_SPA_227963.5605	742
0None_none_SPA_227963.5606	1034
0None_none_SPA_227963.5607	665
0None_none_SPA_227963.5608	980
0None_none_SPA_227963.5609	947
0None_none_SPA_227963.5610	1000
0None_none_SPA_227963.5611	981
0None_none_SPA_227963.5612	873
0None_none_SPA_227963.5613	1484
0None_none_SPA_227963.5614	1169
0None_none_SPA_227963.5615	832
0None_none_SPA_227963.5616	890
0None_none_SPA_227963.5617	1912
0None_none_SPA_227963.5618	1399
0None_none_SPA_227963.5619	1098
0None_none_SPA_227963.5620	806
0None_none_SPA_227963.5621	1515
0None_none_SPA_227963.5622	493
0None_none_SPA_227963.5623	792
0None_none_SPA_227963.5624	861
0None_none_SPA_227963.5625	1472
0None_none_SPB_227963.6006	10
0None_none_SPB_227963.6022	5
0None_none_SPB_227963.6078	8
0None_none_SPB_227963.6087	3
0None_none_SPB_227963.6343	3
0None_none_TMMB_227963.3017	9
0None_none_TMMB_227963.3294	5
0None_none_U1A_227963.6399	2
0Safe_safe_ACOCA_227963.4507	7
0Safe_safe_ACOCA_227963.4510	7
0Safe_safe_ACOCA_227963.4527	9
0Safe_safe_ACOCA_227963.4539	3
0Safe_safe_ACOCA_227963.4548	17
0Safe_safe_ACOCA_227963.4565	9
0Safe_safe_ACOCA_227963.4569	1
0Safe_safe_ACOCA_227963.4572	4
0Safe_safe_ACOCA_227963.4584	7
0Safe_safe_ACOCA_227963.4597	3
0Safe_safe_ACOCA_227963.4600	4
0Safe_safe_ACOCA_227963.4601	2
0Safe_safe_ACOCA_227963.4602	4
0Safe_safe_ACOCA_227963.4613	5
0Safe_safe_ACOCA_227963.4614	8
0Safe_safe_ACOCA_227963.4616	8
0Safe_safe_ACOCA_227963.4618	7
0Safe_safe_ACOCA_227963.4619	13
0Safe_safe_ACOCA_227963.4627	9
0Safe_safe_ACOCA_227963.4635	4
0Safe_safe_ACOCA_227963.4650	12
0Safe_safe_ACOCA_227963.4651	2
0Safe_safe_ACOCA_227963.4654	14
0Safe_safe_ACOCA_227963.4672	7
0Safe_safe_ACOCA_227963.4678	3
0Safe_safe_ACOCA_227963.4690	9
0Safe_safe_ACOCA_227963.4707	29
0Safe_safe_ACOCA_227963.4712	4
0Safe_safe_ACOCA_227963.4722	5
0Safe_safe_ACOCA_227963.4739	4
0Safe_safe_ACOCA_227963.4750	2
0Safe_safe_ACOCA_227963.4757	5
0Safe_safe_ACOCA_227963.4760	9
0Safe_safe_ACOCA_227963.4761	9
0Safe_safe_ACOCA_227963.4767	2
0Safe_safe_ACOCA_227963.4776	7
0Safe_safe_ACOCA_227963.4779	8
0Safe_safe_ACOCA_227963.4781	2
0Safe_safe_ACOCA_227963.4788	4
0Safe_safe_ACOCA_227963.4789	3
0Safe_safe_ACOCA_227963.4792	16
0Safe_safe_ACOCA_227963.4803	8
0Safe_safe_ACOCA_227963.4808	5
0Safe_safe_ACOCA_227963.4830	4
0Safe_safe_ACOCA_227963.4831	6
0Safe_safe_ACOCA_227963.4835	12
0Safe_safe_ACOCA_227963.4838	5
0Safe_safe_ACOCA_227963.4842	4
0Safe_safe_ACOCA_227963.4850	9
0Safe_safe_ACOCA_227963.4851	13
0Safe_safe_ACOCA_227963.4852	10
0Safe_safe_ACOCA_227963.4854	7
0Safe_safe_ACOCA_227963.4868	35
0Safe_safe_ACOCA_227963.4869	19
0Safe_safe_ACOCB_227963.5038	329
0Safe_safe_DTKPA_227963.6752	10
0Safe_safe_DTKPA_227963.6782	510
0Safe_safe_DTKPA_227963.6808	6
0Safe_safe_DTKPA_227963.6818	6
0Safe_safe_DTKPA_227963.6862	603
0Safe_safe_DTKPA_227963.6877	1
0Safe_safe_DTKPA_227963.6896	5
0Safe_safe_DTKPA_227963.6957	7
0Safe_safe_DTKPA_227963.7026	5
0Safe_safe_DTKPA_227963.7114	2
0Safe_safe_DTKPA_227963.7118	6
0Safe_safe_DTKPB_227963.7153	1313
0Safe_safe_DTKPB_227963.7163	548
0Safe_safe_DTKPB_227963.7181	10
0Safe_safe_DTKPB_227963.7192	1
0Safe_safe_DTKPB_227963.7371	1
0Safe_safe_GEA_227963.3516	705
0Safe_safe_GEA_227963.3632	897
0Safe_safe_GEB_227963.3980	603
0Safe_safe_GEB_227963.3981	1
0Safe_safe_GEB_227963.3982	6
0Safe_safe_MPA_227963.4252	555
0Safe_safe_MPA_227963.4316	193
0Safe_safe_MPB_227963.5651	69
0Safe_safe_MPB_227963.5652	82
0Safe_safe_MPB_227963.5717	661
0Safe_safe_MPB_227963.5814	138
0Safe_safe_MPB_227963.5878	100
0Safe_safe_MPB_227963.5904	7
0Safe_safe_MPB_227963.5943	1
0Safe_safe_MU1A_227963.1898	1049
0Safe_safe_MU1A_227963.2177	4
0Safe_safe_MU1B_227963.772	5
0Safe_safe_MU2A_227963.2452	504
0Safe_safe_MU2B_227963.124	2
0Safe_safe_MU2B_227963.173	476
0Safe_safe_MU2B_227963.268	645
0Safe_safe_SPA_227963.5251	382
0Safe_safe_SPA_227963.5252	661
0Safe_safe_SPA_227963.5253	933
0Safe_safe_SPA_227963.5254	967
0Safe_safe_SPA_227963.5255	769
0Safe_safe_SPA_227963.5256	803
0Safe_safe_SPA_227963.5257	225
0Safe_safe_SPA_227963.5258	527
0Safe_safe_SPA_227963.5259	1340
0Safe_safe_SPA_227963.5260	1152
0Safe_safe_SPA_227963.5261	463
0Safe_safe_SPA_227963.5262	550
0Safe_safe_SPA_227963.5263	512
0Safe_safe_SPA_227963.5264	635
0Safe_safe_SPA_227963.5265	1680
0Safe_safe_SPA_227963.5266	1369
0Safe_safe_SPA_227963.5267	627
0Safe_safe_SPA_227963.5268	1004
0Safe_safe_SPA_227963.5269	731
0Safe_safe_SPA_227963.5270	549
0Safe_safe_SPA_227963.5271	302
0Safe_safe_SPA_227963.5272	751
0Safe_safe_SPA_227963.5273	1157
0Safe_safe_SPA_227963.5274	1201
0Safe_safe_SPA_227963.5275	193
0Safe_safe_SPA_227963.5276	1061
0Safe_safe_SPA_227963.5277	603
0Safe_safe_SPA_227963.5278	1198
0Safe_safe_SPA_227963.5279	78
0Safe_safe_SPA_227963.5280	1473
0Safe_safe_SPA_227963.5281	831
0Safe_safe_SPA_227963.5282	659
0Safe_safe_SPA_227963.5283	552
0Safe_safe_SPA_227963.5284	361
0Safe_safe_SPA_227963.5285	792
0Safe_safe_SPA_227963.5286	845
0Safe_safe_SPA_227963.5287	892
0Safe_safe_SPA_227963.5288	1291
0Safe_safe_SPA_227963.5289	1101
0Safe_safe_SPA_227963.5290	623
0Safe_safe_SPA_227963.5291	758
0Safe_safe_SPA_227963.5292	1533
0Safe_safe_SPA_227963.5293	378
0Safe_safe_SPA_227963.5294	1889
0Safe_safe_SPA_227963.5295	792
0Safe_safe_SPA_227963.5296	1868
0Safe_safe_SPA_227963.5297	545
0Safe_safe_SPA_227963.5298	617
0Safe_safe_SPA_227963.5299	548
0Safe_safe_SPA_227963.5300	889
0Safe_safe_SPA_227963.5301	645
0Safe_safe_SPA_227963.5302	668
0Safe_safe_SPA_227963.5303	466
0Safe_safe_SPA_227963.5304	474
0Safe_safe_SPA_227963.5305	504
0Safe_safe_SPA_227963.5306	587
0Safe_safe_SPA_227963.5307	830
0Safe_safe_SPA_227963.5308	629
0Safe_safe_SPA_227963.5309	912
0Safe_safe_SPA_227963.5310	780
0Safe_safe_SPA_227963.5311	1025
0Safe_safe_SPA_227963.5312	842
0Safe_safe_SPA_227963.5313	1952
0Safe_safe_SPA_227963.5314	609
0Safe_safe_SPA_227963.5315	1388
0Safe_safe_SPA_227963.5316	490
0Safe_safe_SPA_227963.5317	850
0Safe_safe_SPA_227963.5318	768
0Safe_safe_SPA_227963.5319	712
0Safe_safe_SPA_227963.5320	1795
0Safe_safe_SPA_227963.5321	1640
0Safe_safe_SPA_227963.5322	300
0Safe_safe_SPA_227963.5323	1223
0Safe_safe_SPA_227963.5324	931
0Safe_safe_SPA_227963.5325	897
0Safe_safe_SPA_227963.5326	837
0Safe_safe_SPA_227963.5327	842
0Safe_safe_SPA_227963.5328	921
0Safe_safe_SPA_227963.5329	154
0Safe_safe_SPA_227963.5330	670
0Safe_safe_SPA_227963.5331	631
0Safe_safe_SPA_227963.5332	504
0Safe_safe_SPA_227963.5333	1068
0Safe_safe_SPA_227963.5334	703
0Safe_safe_SPA_227963.5335	624
0Safe_safe_SPA_227963.5336	576
0Safe_safe_SPA_227963.5337	601
0Safe_safe_SPA_227963.5338	583
0Safe_safe_SPA_227963.5339	957
0Safe_safe_SPA_227963.5340	1136
0Safe_safe_SPA_227963.5341	515
0Safe_safe_SPA_227963.5342	842
0Safe_safe_SPA_227963.5343	1409
0Safe_safe_SPA_227963.5344	575
0Safe_safe_SPA_227963.5345	991
0Safe_safe_SPA_227963.5346	595
0Safe_safe_SPA_227963.5347	987
0Safe_safe_SPA_227963.5348	1137
0Safe_safe_SPA_227963.5349	283
0Safe_safe_SPA_227963.5350	297
0Safe_safe_SPA_227963.5351	328
0Safe_safe_SPA_227963.5352	1911
0Safe_safe_SPA_227963.5353	818
0Safe_safe_SPA_227963.5354	712
0Safe_safe_SPA_227963.5355	283
0Safe_safe_SPA_227963.5356	428
0Safe_safe_SPA_227963.5357	1095
0Safe_safe_SPA_227963.5358	611
0Safe_safe_SPA_227963.5359	303
0Safe_safe_SPA_227963.5360	866
0Safe_safe_SPA_227963.5361	1212
0Safe_safe_SPA_227963.5362	653
0Safe_safe_SPA_227963.5363	713
0Safe_safe_SPA_227963.5364	593
0Safe_safe_SPA_227963.5365	1734
0Safe_safe_SPA_227963.5366	112
0Safe_safe_SPA_227963.5367	1302
0Safe_safe_SPA_227963.5368	925
0Safe_safe_SPA_227963.5369	390
0Safe_safe_SPA_227963.5370	508
0Safe_safe_SPA_227963.5371	1265
0Safe_safe_SPA_227963.5372	1432
0Safe_safe_SPA_227963.5373	1290
0Safe_safe_SPA_227963.5374	1125
0Safe_safe_SPA_227963.5375	483
0Safe_safe_SPA_227963.5376	688
0Safe_safe_SPA_227963.5377	975
0Safe_safe_SPA_227963.5378	380
0Safe_safe_SPA_227963.5379	635
0Safe_safe_SPA_227963.5380	264
0Safe_safe_SPA_227963.5381	1360
0Safe_safe_SPA_227963.5382	514
0Safe_safe_SPA_227963.5383	675
0Safe_safe_SPA_227963.5384	653
0Safe_safe_SPA_227963.5385	1242
0Safe_safe_SPA_227963.5386	811
0Safe_safe_SPA_227963.5387	502
0Safe_safe_SPA_227963.5388	533
0Safe_safe_SPA_227963.5389	463
0Safe_safe_SPA_227963.5390	234
0Safe_safe_SPA_227963.5391	1026
0Safe_safe_SPA_227963.5392	1120
0Safe_safe_SPA_227963.5393	262
0Safe_safe_SPA_227963.5394	1611
0Safe_safe_SPA_227963.5395	376
0Safe_safe_SPA_227963.5396	866
0Safe_safe_SPA_227963.5397	890
0Safe_safe_SPA_227963.5398	293
0Safe_safe_SPA_227963.5399	728
0Safe_safe_SPA_227963.5400	1644
0Safe_safe_SPA_227963.5401	1119
0Safe_safe_SPA_227963.5402	129
0Safe_safe_SPA_227963.5403	1339
0Safe_safe_SPA_227963.5404	1713
0Safe_safe_SPA_227963.5405	645
0Safe_safe_SPA_227963.5406	584
0Safe_safe_SPA_227963.5407	1192
0Safe_safe_SPA_227963.5408	1180
0Safe_safe_SPA_227963.5409	682
0Safe_safe_SPA_227963.5410	552
0Safe_safe_SPA_227963.5411	1717
0Safe_safe_SPA_227963.5412	1103
0Safe_safe_SPA_227963.5413	1080
0Safe_safe_SPA_227963.5414	1016
0Safe_safe_SPA_227963.5415	310
0Safe_safe_SPA_227963.5416	1090
0Safe_safe_SPA_227963.5417	722
0Safe_safe_SPA_227963.5418	1063
0Safe_safe_SPA_227963.5419	707
0Safe_safe_SPA_227963.5420	874
0Safe_safe_SPA_227963.5421	1167
0Safe_safe_SPA_227963.5422	605
0Safe_safe_SPA_227963.5423	1031
0Safe_safe_SPA_227963.5424	1298
0Safe_safe_SPA_227963.5425	484
0Safe_safe_SPA_227963.5426	557
0Safe_safe_SPA_227963.5427	446
0Safe_safe_SPA_227963.5428	935
0Safe_safe_SPA_227963.5429	640
0Safe_safe_SPA_227963.5430	745
0Safe_safe_SPA_227963.5431	59
0Safe_safe_SPA_227963.5432	429
0Safe_safe_SPA_227963.5433	552
0Safe_safe_SPA_227963.5434	743
0Safe_safe_SPA_227963.5435	901
0Safe_safe_SPA_227963.5436	1128
0Safe_safe_SPA_227963.5437	229
0Safe_safe_SPA_227963.5438	627
0Safe_safe_SPA_227963.5439	1080
0Safe_safe_SPA_227963.5440	230
0Safe_safe_SPA_227963.5441	246
0Safe_safe_SPA_227963.5442	796
0Safe_safe_SPA_227963.5443	267
0Safe_safe_SPA_227963.5444	261
0Safe_safe_SPA_227963.5445	529
0Safe_safe_SPA_227963.5446	971
0Safe_safe_SPA_227963.5447	939
0Safe_safe_SPA_227963.5448	822
0Safe_safe_SPA_227963.5449	800
0Safe_safe_SPA_227963.5450	182
0Safe_safe_SPA_227963.5451	1815
0Safe_safe_SPA_227963.5452	1323
0Safe_safe_SPA_227963.5453	376
0Safe_safe_SPA_227963.5454	911
0Safe_safe_SPA_227963.5455	1678
0Safe_safe_SPA_227963.5456	562
0Safe_safe_SPA_227963.5457	518
0Safe_safe_SPA_227963.5458	661
0Safe_safe_SPA_227963.5459	1213
0Safe_safe_SPA_227963.5460	1044
0Safe_safe_SPA_227963.5461	1020
0Safe_safe_SPA_227963.5462	1450
0Safe_safe_SPA_227963.5463	1016
0Safe_safe_SPA_227963.5464	265
0Safe_safe_SPA_227963.5465	1143
0Safe_safe_SPA_227963.5466	376
0Safe_safe_SPA_227963.5467	617
0Safe_safe_SPA_227963.5468	790
0Safe_safe_SPA_227963.5469	1277
0Safe_safe_SPA_227963.5470	274
0Safe_safe_SPA_227963.5471	702
0Safe_safe_SPA_227963.5472	1416
0Safe_safe_SPA_227963.5473	465
0Safe_safe_SPA_227963.5474	1059
0Safe_safe_SPA_227963.5475	1336
0Safe_safe_SPA_227963.5476	712
0Safe_safe_SPA_227963.5477	133
0Safe_safe_SPA_227963.5478	1334
0Safe_safe_SPA_227963.5479	467
0Safe_safe_SPA_227963.5480	473
0Safe_safe_SPA_227963.5481	915
0Safe_safe_SPA_227963.5482	846
0Safe_safe_SPA_227963.5483	576
0Safe_safe_SPA_227963.5484	447
0Safe_safe_SPA_227963.5485	1231
0Safe_safe_SPA_227963.5486	466
0Safe_safe_SPA_227963.5487	13
0Safe_safe_SPA_227963.5488	389
0Safe_safe_SPA_227963.5489	861
0Safe_safe_SPA_227963.5490	745
0Safe_safe_SPA_227963.5491	871
0Safe_safe_SPA_227963.5492	768
0Safe_safe_SPA_227963.5493	901
0Safe_safe_SPA_227963.5494	1471
0Safe_safe_SPA_227963.5495	534
0Safe_safe_SPA_227963.5496	435
0Safe_safe_SPA_227963.5497	796
0Safe_safe_SPA_227963.5498	1091
0Safe_safe_SPA_227963.5499	555
0Safe_safe_SPA_227963.5500	1189
0Safe_safe_SPA_227963.5501	948
0Safe_safe_SPA_227963.5502	587
0Safe_safe_SPA_227963.5503	914
0Safe_safe_SPA_227963.5504	836
0Safe_safe_SPA_227963.5505	1332
0Safe_safe_SPA_227963.5506	1514
0Safe_safe_SPA_227963.5507	416
0Safe_safe_SPA_227963.5508	2024
0Safe_safe_SPA_227963.5509	269
0Safe_safe_SPA_227963.5510	693
0Safe_safe_SPA_227963.5511	1624
0Safe_safe_SPA_227963.5512	2387
0Safe_safe_SPA_227963.5513	161
0Safe_safe_SPA_227963.5514	725
0Safe_safe_SPA_227963.5515	871
0Safe_safe_SPA_227963.5516	418
0Safe_safe_SPA_227963.5517	476
0Safe_safe_SPA_227963.5518	866
0Safe_safe_SPA_227963.5519	1320
0Safe_safe_SPA_227963.5520	978
0Safe_safe_SPA_227963.5521	432
0Safe_safe_SPA_227963.5522	1080
0Safe_safe_SPA_227963.5523	486
0Safe_safe_SPA_227963.5524	1096
0Safe_safe_SPA_227963.5525	979
0Safe_safe_SPA_227963.5526	1460
0Safe_safe_SPA_227963.5527	1449
0Safe_safe_SPA_227963.5528	865
0Safe_safe_SPA_227963.5529	339
0Safe_safe_SPA_227963.5530	319
0Safe_safe_SPA_227963.5531	863
0Safe_safe_SPA_227963.5532	242
0Safe_safe_SPA_227963.5533	920
0Safe_safe_SPA_227963.5534	260
0Safe_safe_SPA_227963.5535	662
0Safe_safe_SPA_227963.5536	2427
0Safe_safe_SPA_227963.5537	345
0Safe_safe_SPA_227963.5538	238
0Safe_safe_SPA_227963.5539	718
0Safe_safe_SPA_227963.5540	810
0Safe_safe_SPA_227963.5541	1146
0Safe_safe_SPA_227963.5542	455
0Safe_safe_SPA_227963.5543	790
0Safe_safe_SPA_227963.5544	1103
0Safe_safe_SPA_227963.5545	1997
0Safe_safe_SPA_227963.5546	326
0Safe_safe_SPA_227963.5547	587
0Safe_safe_SPA_227963.5548	496
0Safe_safe_SPA_227963.5549	623
0Safe_safe_SPA_227963.5550	1175
0Safe_safe_SPA_227963.5551	422
0Safe_safe_SPA_227963.5552	851
0Safe_safe_SPA_227963.5553	716
0Safe_safe_SPA_227963.5554	897
0Safe_safe_SPA_227963.5555	476
0Safe_safe_SPA_227963.5556	626
0Safe_safe_SPA_227963.5557	1068
0Safe_safe_SPA_227963.5558	532
0Safe_safe_SPA_227963.5559	887
0Safe_safe_SPA_227963.5560	1333
0Safe_safe_SPA_227963.5561	1222
0Safe_safe_SPA_227963.5562	605
0Safe_safe_SPA_227963.5563	445
0Safe_safe_SPA_227963.5564	981
0Safe_safe_SPA_227963.5565	1357
0Safe_safe_SPA_227963.5566	510
0Safe_safe_SPA_227963.5567	743
0Safe_safe_SPA_227963.5568	1508
0Safe_safe_SPA_227963.5569	1382
0Safe_safe_SPA_227963.5570	658
0Safe_safe_SPA_227963.5572	555
0Safe_safe_SPA_227963.5573	602
0Safe_safe_SPA_227963.5574	888
0Safe_safe_SPA_227963.5575	957
0Safe_safe_SPA_227963.5576	773
0Safe_safe_SPA_227963.5577	1250
0Safe_safe_SPA_227963.5578	596
0Safe_safe_SPA_227963.5579	613
0Safe_safe_SPA_227963.5580	932
0Safe_safe_SPA_227963.5581	213
0Safe_safe_SPA_227963.5582	767
0Safe_safe_SPA_227963.5583	963
0Safe_safe_SPA_227963.5584	472
0Safe_safe_SPA_227963.5585	609
0Safe_safe_SPA_227963.5586	909
0Safe_safe_SPA_227963.5587	581
0Safe_safe_SPA_227963.5588	459
0Safe_safe_SPA_227963.5589	100
0Safe_safe_SPA_227963.5590	767
0Safe_safe_SPA_227963.5591	705
0Safe_safe_SPA_227963.5592	534
0Safe_safe_SPA_227963.5593	991
0Safe_safe_SPA_227963.5594	581
0Safe_safe_SPA_227963.5595	684
0Safe_safe_SPA_227963.5596	602
0Safe_safe_SPA_227963.5597	642
0Safe_safe_SPA_227963.5598	753
0Safe_safe_SPA_227963.5599	1030
0Safe_safe_SPA_227963.5600	900
0Safe_safe_SPA_227963.5601	1138
0Safe_safe_SPA_227963.5602	456
0Safe_safe_SPA_227963.5603	1891
0Safe_safe_SPA_227963.5604	320
0Safe_safe_SPA_227963.5605	1218
0Safe_safe_SPA_227963.5606	723
0Safe_safe_SPA_227963.5607	445
0Safe_safe_SPA_227963.5608	471
0Safe_safe_SPA_227963.5609	1049
0Safe_safe_SPA_227963.5610	1186
0Safe_safe_SPA_227963.5611	1386
0Safe_safe_SPA_227963.5612	1460
0Safe_safe_SPA_227963.5613	315
0Safe_safe_SPA_227963.5614	1758
0Safe_safe_SPA_227963.5615	1490
0Safe_safe_SPA_227963.5616	304
0Safe_safe_SPA_227963.5617	1012
0Safe_safe_SPA_227963.5618	1166
0Safe_safe_SPA_227963.5619	1838
0Safe_safe_SPA_227963.5620	768
0Safe_safe_SPA_227963.5621	1264
0Safe_safe_SPA_227963.5622	1248
0Safe_safe_SPA_227963.5623	774
0Safe_safe_SPA_227963.5624	207
0Safe_safe_SPA_227963.5625	661
0Safe_safe_SPB_227963.6051	8
0Safe_safe_SPB_227963.6054	1386
0Safe_safe_SPB_227963.6075	6
0Safe_safe_SPB_227963.6102	1222
0Safe_safe_SPB_227963.6134	4
0Safe_safe_SPB_227963.6135	4
0Safe_safe_SPB_227963.6221	6
0Safe_safe_TMMA_227963.2683	552
0Safe_safe_TMMA_227963.2717	635
0Safe_safe_TMMA_227963.2933	4
0Safe_safe_TMMB_227963.3271	605
0Safe_safe_TMMB_227963.3304	548
0Safe_safe_U1A_227963.6534	871
0Safe_safe_U1A_227963.6630	8
0Safe_safe_U2A_227963.1588	2
0Safe_safe_U2B_227963.1291	1090
0Safe_safe_U2B_227963.1350	1025
0Safe_safe_U2B_227963.1381	548
0Safe_safe_U2B_227963.1389	547
ENSMUSG00000000001_Gnai3_SPA_105141.1	1092
ENSMUSG00000000001_Gnai3_SPA_105142.2	865
ENSMUSG00000000001_Gnai3_SPA_105143.3	816
ENSMUSG00000000001_Gnai3_SPA_105144.4	1196
ENSMUSG00000000001_Gnai3_SPA_105145.5	1085
ENSMUSG00000000001_Gnai3_SPA_105146.6	753
ENSMUSG00000000001_Gnai3_SPA_105147.7	828
ENSMUSG00000000001_Gnai3_SPA_105148.8	803
ENSMUSG00000000001_Gnai3_SPA_105149.9	481
ENSMUSG00000000001_Gnai3_SPA_105150.10	510
ENSMUSG00000000049_Apoh_DTKPA_223000.3	3
ENSMUSG00000000058_Cav2_SPA_139387.1	1320
ENSMUSG00000000058_Cav2_SPA_139388.2	1312
ENSMUSG00000000058_Cav2_SPA_139389.3	902
ENSMUSG00000000058_Cav2_SPA_139390.4	1040
ENSMUSG00000000058_Cav2_SPA_139391.5	670
ENSMUSG00000000058_Cav2_SPA_139392.6	677
ENSMUSG00000000058_Cav2_SPA_139393.7	1359
ENSMUSG00000000058_Cav2_SPA_139394.8	1165
ENSMUSG00000000058_Cav2_SPA_139395.9	539
ENSMUSG00000000058_Cav2_SPA_139396.10	586
ENSMUSG00000000078_Klf6_ACOCA_47379.1	2
ENSMUSG00000000078_Klf6_ACOCA_47381.3	10
ENSMUSG00000000088_Cox5a_DTKPA_96979.5	5
ENSMUSG00000000094_Tbx4_ACOCA_12990.5	3
ENSMUSG00000000120_Ngfr_SPA_15524.1	1379
ENSMUSG00000000120_Ngfr_SPA_15525.2	928
ENSMUSG00000000120_Ngfr_SPA_15526.3	1722
ENSMUSG00000000120_Ngfr_SPA_15527.4	1613
ENSMUSG00000000120_Ngfr_SPA_15528.5	1347
ENSMUSG00000000120_Ngfr_SPA_15529.6	727
ENSMUSG00000000120_Ngfr_SPA_15530.7	53
ENSMUSG00000000120_Ngfr_SPA_15531.8	2039
ENSMUSG00000000120_Ngfr_SPA_15532.9	593
ENSMUSG00000000120_Ngfr_SPA_15533.10	635
ENSMUSG00000000126_Wnt9a_ACOCA_116321.1	5
ENSMUSG00000000126_Wnt9a_ACOCA_116322.2	6
ENSMUSG00000000126_Wnt9a_ACOCA_116323.3	8
ENSMUSG00000000142_Axin2_ACOCA_65057.1	5
ENSMUSG00000000142_Axin2_ACOCA_65058.2	20
ENSMUSG00000000142_Axin2_ACOCA_65064.8	20
ENSMUSG00000000142_Axin2_ACOCA_65065.9	5
ENSMUSG00000000149_Gna12_ACOCA_65025.9	12
ENSMUSG00000000247_Lhx2_SPA_81944.1	585
ENSMUSG00000000247_Lhx2_SPA_81945.2	945
ENSMUSG00000000247_Lhx2_SPA_81946.3	463
ENSMUSG00000000247_Lhx2_SPA_81947.4	170
ENSMUSG00000000247_Lhx2_SPA_81948.5	996
ENSMUSG00000000247_Lhx2_SPA_81949.6	630
ENSMUSG00000000247_Lhx2_SPA_81950.7	1787
ENSMUSG00000000247_Lhx2_SPA_81951.8	824
ENSMUSG00000000247_Lhx2_SPA_81952.9	1044
ENSMUSG00000000247_Lhx2_SPA_81953.10	1404
ENSMUSG00000000248_Clec2g_MU2A_126863.2	7
ENSMUSG00000000253_Gmpr_DTKPA_31030.9	3
ENSMUSG00000000266_Mid2_ACOCA_184058.4	22
ENSMUSG00000000266_Mid2_ACOCA_184063.9	60
ENSMUSG00000000278_Scpep1_DTKPA_132598.8	6
ENSMUSG00000000296_Tpd52l1_ACOCA_152884.3	1
ENSMUSG00000000296_Tpd52l1_ACOCA_152887.6	10
ENSMUSG00000000296_Tpd52l1_ACOCA_152888.7	2
ENSMUSG00000000296_Tpd52l1_ACOCA_152889.8	14
ENSMUSG00000000303_Cdh1_ACOCA_55482.8	7
ENSMUSG00000000355_Mcts1_ACOCA_181099.6	5
ENSMUSG00000000365_Rnf17_SPA_4604.1	361
ENSMUSG00000000365_Rnf17_SPA_4605.2	1278
ENSMUSG00000000365_Rnf17_SPA_4606.3	1213
ENSMUSG00000000365_Rnf17_SPA_4607.4	1125
ENSMUSG00000000365_Rnf17_SPA_4608.5	638
ENSMUSG00000000365_Rnf17_SPA_4609.6	1555
ENSMUSG00000000365_Rnf17_SPA_4610.7	1073
ENSMUSG00000000365_Rnf17_SPA_4611.8	598
ENSMUSG00000000365_Rnf17_SPA_4612.9	697
ENSMUSG00000000365_Rnf17_SPA_4613.10	465
ENSMUSG00000000384_Tbrg4_ACOCA_62916.6	5
ENSMUSG00000000384_Tbrg4_ACOCA_62917.7	9
ENSMUSG00000000392_Fap_SPA_148053.1	1705
ENSMUSG00000000392_Fap_SPA_148054.2	161
ENSMUSG00000000392_Fap_SPA_148055.3	1543
ENSMUSG00000000392_Fap_SPA_148056.4	282
ENSMUSG00000000392_Fap_SPA_148057.5	971
ENSMUSG00000000392_Fap_SPA_148058.6	1005
ENSMUSG00000000392_Fap_SPA_148059.7	610
ENSMUSG00000000392_Fap_SPA_148060.8	857
ENSMUSG00000000392_Fap_SPA_148061.9	2219
ENSMUSG00000000392_Fap_SPA_148062.10	442
ENSMUSG00000000402_Egfl6_ACOCA_124745.2	6
ENSMUSG00000000402_Egfl6_ACOCA_124747.4	8
ENSMUSG00000000402_Egfl6_ACOCA_124752.9	7
ENSMUSG00000000439_Mkrn2_SPA_145717.1	879
ENSMUSG00000000439_Mkrn2_SPA_145718.2	498
ENSMUSG00000000439_Mkrn2_SPA_145719.3	550
ENSMUSG00000000439_Mkrn2_SPA_145720.4	300
ENSMUSG00000000439_Mkrn2_SPA_145721.5	851
ENSMUSG00000000439_Mkrn2_SPA_145722.6	483
ENSMUSG00000000439_Mkrn2_SPA_145723.7	1114
ENSMUSG00000000439_Mkrn2_SPA_145724.8	679
ENSMUSG00000000439_Mkrn2_SPA_145725.9	210
ENSMUSG00000000439_Mkrn2_SPA_145726.10	1013
ENSMUSG00000000440_Pparg_ACOCA_7878.3	9
ENSMUSG00000000440_Pparg_ACOCA_7883.8	4
ENSMUSG00000000489_Pdgfb_ACOCA_133571.1	5
ENSMUSG00000000563_Atp5f1_SPA_19224.1	281
ENSMUSG00000000563_Atp5f1_SPA_19225.2	490
ENSMUSG00000000563_Atp5f1_SPA_19226.3	462
ENSMUSG00000000563_Atp5f1_SPA_19227.4	872
ENSMUSG00000000563_Atp5f1_SPA_19228.5	402
ENSMUSG00000000563_Atp5f1_SPA_19229.6	246
ENSMUSG00000000563_Atp5f1_SPA_19230.7	650
ENSMUSG00000000563_Atp5f1_SPA_19231.8	323
ENSMUSG00000000563_Atp5f1_SPA_19232.9	749
ENSMUSG00000000563_Atp5f1_SPA_19233.10	49
ENSMUSG00000000581_C1d_SPB_204042.4	6
ENSMUSG00000000627_Sema4f_SPA_207082.1	745
ENSMUSG00000000627_Sema4f_SPA_207083.2	118
ENSMUSG00000000627_Sema4f_SPA_207084.3	1313
ENSMUSG00000000627_Sema4f_SPA_207085.4	1284
ENSMUSG00000000627_Sema4f_SPA_207086.5	539
ENSMUSG00000000627_Sema4f_SPA_207087.6	289
ENSMUSG00000000627_Sema4f_SPA_207088.7	423
ENSMUSG00000000627_Sema4f_SPA_207089.8	793
ENSMUSG00000000627_Sema4f_SPA_207090.9	699
ENSMUSG00000000627_Sema4f_SPA_207091.10	799
ENSMUSG00000000628_Hk2_DTKPA_207063.2	9
ENSMUSG00000000631_Myo18a_SPA_121974.1	742
ENSMUSG00000000631_Myo18a_SPA_121975.2	788
ENSMUSG00000000631_Myo18a_SPA_121976.3	418
ENSMUSG00000000631_Myo18a_SPA_121977.4	1089
ENSMUSG00000000631_Myo18a_SPA_121978.5	920
ENSMUSG00000000631_Myo18a_SPA_121979.6	503
ENSMUSG00000000631_Myo18a_SPA_121980.7	672
ENSMUSG00000000631_Myo18a_SPA_121981.8	278
ENSMUSG00000000631_Myo18a_SPA_121982.9	918
ENSMUSG00000000631_Myo18a_SPA_121983.10	541
ENSMUSG00000000673_Haao_SPA_12826.1	737
ENSMUSG00000000673_Haao_SPA_12827.2	618
ENSMUSG00000000673_Haao_SPA_12828.3	1099
ENSMUSG00000000673_Haao_SPA_12829.4	1746
ENSMUSG00000000673_Haao_SPA_12830.5	696
ENSMUSG00000000673_Haao_SPA_12831.6	824
ENSMUSG00000000673_Haao_SPA_12832.7	669
ENSMUSG00000000673_Haao_SPA_12833.8	900
ENSMUSG00000000673_Haao_SPA_12834.9	504
ENSMUSG00000000673_Haao_SPA_12835.10	914
ENSMUSG00000000708_Kat2b_ACOCA_107865.1	10
ENSMUSG00000000708_Kat2b_ACOCA_107871.7	11
ENSMUSG00000000708_Kat2b_ACOCA_107873.9	7
ENSMUSG00000000724_Cryba1_SPA_167092.1	1784
ENSMUSG00000000724_Cryba1_SPA_167093.2	361
ENSMUSG00000000724_Cryba1_SPA_167094.3	1225
ENSMUSG00000000724_Cryba1_SPA_167095.4	1000
ENSMUSG00000000724_Cryba1_SPA_167096.5	546
ENSMUSG00000000724_Cryba1_SPA_167097.6	806
ENSMUSG00000000724_Cryba1_SPA_167098.7	837
ENSMUSG00000000724_Cryba1_SPA_167099.8	85
ENSMUSG00000000724_Cryba1_SPA_167100.9	515
ENSMUSG00000000724_Cryba1_SPA_167101.10	258
ENSMUSG00000000738_Spg7_SPA_23822.1	430
ENSMUSG00000000738_Spg7_SPA_23823.2	398
ENSMUSG00000000738_Spg7_SPA_23824.3	1311
ENSMUSG00000000738_Spg7_SPA_23825.4	608
ENSMUSG00000000738_Spg7_SPA_23826.5	1118
ENSMUSG00000000738_Spg7_SPA_23827.6	1248
ENSMUSG00000000738_Spg7_SPA_23828.7	553
ENSMUSG00000000738_Spg7_SPA_23829.8	610
ENSMUSG00000000738_Spg7_SPA_23830.9	95
ENSMUSG00000000738_Spg7_SPA_23831.10	1237
ENSMUSG00000000753_Serpinf1_SPA_74014.1	1024
ENSMUSG00000000753_Serpinf1_SPA_74015.2	844
ENSMUSG00000000753_Serpinf1_SPA_74016.3	687
ENSMUSG00000000753_Serpinf1_SPA_74017.4	551
ENSMUSG00000000753_Serpinf1_SPA_74018.5	875
ENSMUSG00000000753_Serpinf1_SPA_74019.6	1133
ENSMUSG00000000753_Serpinf1_SPA_74020.7	1113
ENSMUSG00000000753_Serpinf1_SPA_74021.8	713
ENSMUSG00000000753_Serpinf1_SPA_74022.9	478
ENSMUSG00000000753_Serpinf1_SPA_74023.10	668
ENSMUSG00000000776_Polr3d_ACOCA_133556.6	4
ENSMUSG00000000782_Tcf7_ACOCA_99828.6	31
ENSMUSG00000000787_Ddx3x_SPA_99803.1	260
ENSMUSG00000000787_Ddx3x_SPA_99804.2	30
ENSMUSG00000000787_Ddx3x_SPA_99805.3	45
ENSMUSG00000000787_Ddx3x_SPA_99806.4	52
ENSMUSG00000000787_Ddx3x_SPA_99807.5	162
ENSMUSG00000000787_Ddx3x_SPA_99808.6	71
ENSMUSG00000000787_Ddx3x_SPA_99809.7	1384
ENSMUSG00000000787_Ddx3x_SPA_99810.8	139
ENSMUSG00000000787_Ddx3x_SPA_99811.9	92
ENSMUSG00000000787_Ddx3x_SPA_99812.10	71
ENSMUSG00000000817_Fasl_ACOCA_176160.8	9
ENSMUSG00000000826_Dnajc5_SPA_91353.1	1389
ENSMUSG00000000826_Dnajc5_SPA_91354.2	945
ENSMUSG00000000826_Dnajc5_SPA_91355.3	170
ENSMUSG00000000826_Dnajc5_SPA_91356.4	480
ENSMUSG00000000826_Dnajc5_SPA_91357.5	889
ENSMUSG00000000826_Dnajc5_SPA_91358.6	699
ENSMUSG00000000826_Dnajc5_SPA_91359.7	1612
ENSMUSG00000000826_Dnajc5_SPA_91360.8	1367
ENSMUSG00000000826_Dnajc5_SPA_91361.9	1978
ENSMUSG00000000826_Dnajc5_SPA_91362.10	2180
ENSMUSG00000000861_Bcl11a_ACOCA_209314.3	9
ENSMUSG00000000861_Bcl11a_ACOCA_209320.9	3
ENSMUSG00000000869_Il4_ACOCB_209327.6	87
ENSMUSG00000000876_Pxmp4_SPA_124044.1	1983
ENSMUSG00000000876_Pxmp4_SPA_124045.2	1367
ENSMUSG00000000876_Pxmp4_SPA_124046.3	2161
ENSMUSG00000000876_Pxmp4_SPA_124047.4	1296
ENSMUSG00000000876_Pxmp4_SPA_124048.5	639
ENSMUSG00000000876_Pxmp4_SPA_124049.6	255
ENSMUSG00000000876_Pxmp4_SPA_124050.7	1107
ENSMUSG00000000876_Pxmp4_SPA_124051.8	1447
ENSMUSG00000000876_Pxmp4_SPA_124052.9	1098
ENSMUSG00000000876_Pxmp4_SPA_124053.10	1983
ENSMUSG00000000881_Dlg3_SPA_40015.1	749
ENSMUSG00000000881_Dlg3_SPA_40016.2	2617
ENSMUSG00000000881_Dlg3_SPA_40017.3	1383
ENSMUSG00000000881_Dlg3_SPA_40018.4	599
ENSMUSG00000000881_Dlg3_SPA_40019.5	611
ENSMUSG00000000881_Dlg3_SPA_40020.6	1740
ENSMUSG00000000881_Dlg3_SPA_40021.7	903
ENSMUSG00000000881_Dlg3_SPA_40022.8	952
ENSMUSG00000000881_Dlg3_SPA_40023.9	281
ENSMUSG00000000881_Dlg3_SPA_40024.10	492
ENSMUSG00000000901_Mmp11_DTKPA_102476.7	9
ENSMUSG00000000903_Vpreb3_ACOCA_102450.1	2
ENSMUSG00000000903_Vpreb3_ACOCA_102452.3	11
ENSMUSG00000000982_Ccl3_SPA_110810.1	691
ENSMUSG00000000982_Ccl3_SPA_110811.2	1216
ENSMUSG00000000982_Ccl3_SPA_110812.3	772
ENSMUSG00000000982_Ccl3_SPA_110813.4	1768
ENSMUSG00000000982_Ccl3_SPA_110814.5	865
ENSMUSG00000000982_Ccl3_SPA_110815.6	367
ENSMUSG00000000982_Ccl3_SPA_110816.7	397
ENSMUSG00000000982_Ccl3_SPA_110817.8	853
ENSMUSG00000000982_Ccl3_SPA_110818.9	913
ENSMUSG00000000982_Ccl3_SPA_110819.10	655
ENSMUSG00000001020_S100a4_SPA_80572.1	1159
ENSMUSG00000001020_S100a4_SPA_80573.2	338
ENSMUSG00000001020_S100a4_SPA_80574.3	542
ENSMUSG00000001020_S100a4_SPA_80575.4	400
ENSMUSG00000001020_S100a4_SPA_80576.5	1317
ENSMUSG00000001020_S100a4_SPA_80577.6	564
ENSMUSG00000001020_S100a4_SPA_80578.7	578
ENSMUSG00000001020_S100a4_SPA_80579.8	828
ENSMUSG00000001020_S100a4_SPA_80580.9	790
ENSMUSG00000001020_S100a4_SPA_80581.10	453
ENSMUSG00000001021_S100a3_SPA_29143.1	2210
ENSMUSG00000001021_S100a3_SPA_29144.2	553
ENSMUSG00000001021_S100a3_SPA_29145.3	983
ENSMUSG00000001021_S100a3_SPA_29146.4	646
ENSMUSG00000001021_S100a3_SPA_29147.5	2210
ENSMUSG00000001021_S100a3_SPA_29148.6	1378
ENSMUSG00000001021_S100a3_SPA_29149.7	1275
ENSMUSG00000001021_S100a3_SPA_29150.8	948
ENSMUSG00000001021_S100a3_SPA_29151.9	922
ENSMUSG00000001021_S100a3_SPA_29152.10	380
ENSMUSG00000001023_S100a5_SPA_29104.1	377
ENSMUSG00000001023_S100a5_SPA_29105.2	900
ENSMUSG00000001023_S100a5_SPA_29106.3	1439
ENSMUSG00000001023_S100a5_SPA_29107.4	1106
ENSMUSG00000001023_S100a5_SPA_29108.5	768
ENSMUSG00000001023_S100a5_SPA_29109.6	803
ENSMUSG00000001023_S100a5_SPA_29110.7	264
ENSMUSG00000001023_S100a5_SPA_29111.8	244
ENSMUSG00000001023_S100a5_SPA_29112.9	1722
ENSMUSG00000001023_S100a5_SPA_29113.10	884
ENSMUSG00000001025_S100a6_SPB_80605.4	10
ENSMUSG00000001034_Mapk7_ACOCA_164778.6	8
ENSMUSG00000001034_Mapk7_ACOCA_164779.7	11
ENSMUSG00000001034_Mapk7_ACOCA_164780.8	7
ENSMUSG00000001034_Mapk7_ACOCA_164781.9	7
ENSMUSG00000001034_Mapk7_ACOCA_164782.10	2
ENSMUSG00000001036_Epn2_ACOCA_80014.2	9
ENSMUSG00000001036_Epn2_ACOCA_80016.4	6
ENSMUSG00000001036_Epn2_ACOCA_80021.9	7
ENSMUSG00000001036_Epn2_ACOCA_80022.10	6
ENSMUSG00000001128_Cfp_ACOCA_152703.2	22
ENSMUSG00000001128_Cfp_ACOCA_152704.3	8
ENSMUSG00000001128_Cfp_ACOCA_152705.4	5
ENSMUSG00000001134_Uxt_ACOCB_67706.3	6
ENSMUSG00000001150_Mcm3ap_ACOCA_9586.1	2
ENSMUSG00000001150_Mcm3ap_ACOCA_9587.2	5
ENSMUSG00000001150_Mcm3ap_ACOCA_9589.4	2
ENSMUSG00000001150_Mcm3ap_ACOCA_9590.5	7
ENSMUSG00000001150_Mcm3ap_ACOCA_9594.9	3
ENSMUSG00000001173_Ocrl_ACOCA_178381.8	4
ENSMUSG00000001211_Agpat3_DTKPA_226183.3	2
ENSMUSG00000001227_Sema6b_SPA_82835.1	609
ENSMUSG00000001227_Sema6b_SPA_82836.2	1329
ENSMUSG00000001227_Sema6b_SPA_82837.3	970
ENSMUSG00000001227_Sema6b_SPA_82838.4	1113
ENSMUSG00000001227_Sema6b_SPA_82839.5	658
ENSMUSG00000001227_Sema6b_SPA_82840.6	427
ENSMUSG00000001227_Sema6b_SPA_82841.7	1469
ENSMUSG00000001227_Sema6b_SPA_82842.8	828
ENSMUSG00000001227_Sema6b_SPA_82843.9	240
ENSMUSG00000001227_Sema6b_SPA_82844.10	1442
ENSMUSG00000001379_Apbb3_SPA_163801.1	1013
ENSMUSG00000001379_Apbb3_SPA_163802.2	178
ENSMUSG00000001379_Apbb3_SPA_163803.3	3
ENSMUSG00000001379_Apbb3_SPA_163804.4	1330
ENSMUSG00000001379_Apbb3_SPA_163805.5	901
ENSMUSG00000001379_Apbb3_SPA_163806.6	1360
ENSMUSG00000001379_Apbb3_SPA_163807.7	267
ENSMUSG00000001379_Apbb3_SPA_163808.8	723
ENSMUSG00000001379_Apbb3_SPA_163809.9	561
ENSMUSG00000001379_Apbb3_SPA_163810.10	202
ENSMUSG00000001403_Ube2c_ACOCA_73779.3	1
ENSMUSG00000001403_Ube2c_ACOCA_73780.4	7
ENSMUSG00000001403_Ube2c_ACOCA_73781.5	6
ENSMUSG00000001441_Npepps_SPA_184415.1	926
ENSMUSG00000001441_Npepps_SPA_184416.2	1162
ENSMUSG00000001441_Npepps_SPA_184417.3	1150
ENSMUSG00000001441_Npepps_SPA_184418.4	971
ENSMUSG00000001441_Npepps_SPA_184419.5	1488
ENSMUSG00000001441_Npepps_SPA_184420.6	741
ENSMUSG00000001441_Npepps_SPA_184421.7	889
ENSMUSG00000001441_Npepps_SPA_184422.8	557
ENSMUSG00000001441_Npepps_SPA_184423.9	1888
ENSMUSG00000001441_Npepps_SPA_184424.10	402
ENSMUSG00000001467_Cyp51_ACOCA_15746.8	9
ENSMUSG00000001467_Cyp51_ACOCA_15748.10	4
ENSMUSG00000001472_Tcf25_SPA_99623.1	453
ENSMUSG00000001472_Tcf25_SPA_99624.2	701
ENSMUSG00000001472_Tcf25_SPA_99625.3	1013
ENSMUSG00000001472_Tcf25_SPA_99626.4	1300
ENSMUSG00000001472_Tcf25_SPA_99627.5	219
ENSMUSG00000001472_Tcf25_SPA_99628.6	609
ENSMUSG00000001472_Tcf25_SPA_99629.7	694
ENSMUSG00000001472_Tcf25_SPA_99630.8	625
ENSMUSG00000001472_Tcf25_SPA_99631.9	823
ENSMUSG00000001472_Tcf25_SPA_99632.10	1175
ENSMUSG00000001493_Meox1_SPA_150704.1	649
ENSMUSG00000001493_Meox1_SPA_150705.2	1372
ENSMUSG00000001493_Meox1_SPA_150706.3	1399
ENSMUSG00000001493_Meox1_SPA_150707.4	648
ENSMUSG00000001493_Meox1_SPA_150708.5	1874
ENSMUSG00000001493_Meox1_SPA_150709.6	798
ENSMUSG00000001493_Meox1_SPA_150710.7	1479
ENSMUSG00000001493_Meox1_SPA_150711.8	130
ENSMUSG00000001493_Meox1_SPA_150712.9	922
ENSMUSG00000001493_Meox1_SPA_150713.10	779
ENSMUSG00000001496_Nkx2-1_ACOCB_150676.3	4
ENSMUSG00000001496_Nkx2-1_ACOCB_150679.6	7
ENSMUSG00000001520_Nrip2_SPB_173146.5	6
ENSMUSG00000001521_Tulp3_ACOCA_173154.3	10
ENSMUSG00000001521_Tulp3_ACOCA_173160.9	3
ENSMUSG00000001524_Gtf2h4_ACOCA_127317.2	23
ENSMUSG00000001524_Gtf2h4_ACOCA_127318.3	12
ENSMUSG00000001552_Jup_ACOCA_37647.1	6
ENSMUSG00000001558_Klhl10_SPA_37627.1	571
ENSMUSG00000001558_Klhl10_SPA_37628.2	521
ENSMUSG00000001558_Klhl10_SPA_37629.3	260
ENSMUSG00000001558_Klhl10_SPA_37630.4	629
ENSMUSG00000001558_Klhl10_SPA_37631.5	642
ENSMUSG00000001558_Klhl10_SPA_37632.6	728
ENSMUSG00000001558_Klhl10_SPA_37633.7	497
ENSMUSG00000001558_Klhl10_SPA_37634.8	1485
ENSMUSG00000001558_Klhl10_SPA_37635.9	519
ENSMUSG00000001558_Klhl10_SPA_37636.10	774
ENSMUSG00000001566_Mnx1_ACOCA_62733.3	10
ENSMUSG00000001566_Mnx1_ACOCA_62734.4	8
ENSMUSG00000001566_Mnx1_ACOCA_62736.6	6
ENSMUSG00000001576_Ergic1_SPA_206882.1	1114
ENSMUSG00000001576_Ergic1_SPA_206883.2	954
ENSMUSG00000001576_Ergic1_SPA_206884.3	369
ENSMUSG00000001576_Ergic1_SPA_206885.4	1515
ENSMUSG00000001576_Ergic1_SPA_206886.5	742
ENSMUSG00000001576_Ergic1_SPA_206887.6	412
ENSMUSG00000001576_Ergic1_SPA_206888.7	658
ENSMUSG00000001576_Ergic1_SPA_206889.8	1271
ENSMUSG00000001576_Ergic1_SPA_206890.9	437
ENSMUSG00000001576_Ergic1_SPA_206891.10	770
ENSMUSG00000001655_Hoxc13_ACOCA_127765.1	3
ENSMUSG00000001655_Hoxc13_ACOCA_127769.5	18
ENSMUSG00000001655_Hoxc13_ACOCA_127773.9	9
ENSMUSG00000001663_Gstt1_MU2B_212595.1	1
ENSMUSG00000001687_Ubl3_SPA_170018.1	1183
ENSMUSG00000001687_Ubl3_SPA_170019.2	1408
ENSMUSG00000001687_Ubl3_SPA_170020.3	907
ENSMUSG00000001687_Ubl3_SPA_170021.4	507
ENSMUSG00000001687_Ubl3_SPA_170022.5	604
ENSMUSG00000001687_Ubl3_SPA_170023.6	554
ENSMUSG00000001687_Ubl3_SPA_170024.7	1740
ENSMUSG00000001707_Eef1e1_ACOCA_91937.5	9
ENSMUSG00000001729_Akt1_DTKPA_150827.4	1
ENSMUSG00000001774_Chordc1_SPB_147371.9	1
ENSMUSG00000001786_Fbxo7_SPA_99643.1	761
ENSMUSG00000001786_Fbxo7_SPA_99644.2	914
ENSMUSG00000001786_Fbxo7_SPA_99645.3	851
ENSMUSG00000001786_Fbxo7_SPA_99646.4	644
ENSMUSG00000001786_Fbxo7_SPA_99647.5	923
ENSMUSG00000001786_Fbxo7_SPA_99648.6	1070
ENSMUSG00000001786_Fbxo7_SPA_99649.7	1120
ENSMUSG00000001786_Fbxo7_SPA_99650.8	1176
ENSMUSG00000001786_Fbxo7_SPA_99651.9	1223
ENSMUSG00000001786_Fbxo7_SPA_99652.10	916
ENSMUSG00000001802_Lrp3_SPA_209092.1	861
ENSMUSG00000001802_Lrp3_SPA_209093.2	574
ENSMUSG00000001802_Lrp3_SPA_209094.3	561
ENSMUSG00000001802_Lrp3_SPA_209095.4	1233
ENSMUSG00000001802_Lrp3_SPA_209096.5	1036
ENSMUSG00000001802_Lrp3_SPA_209097.6	847
ENSMUSG00000001802_Lrp3_SPA_209098.7	2105
ENSMUSG00000001802_Lrp3_SPA_209099.8	1889
ENSMUSG00000001802_Lrp3_SPA_209100.9	1004
ENSMUSG00000001802_Lrp3_SPA_209101.10	612
ENSMUSG00000001827_Folr1_SPB_39890.6	10
ENSMUSG00000001829_Clpb_SPA_39895.1	324
ENSMUSG00000001829_Clpb_SPA_39896.2	973
ENSMUSG00000001829_Clpb_SPA_39897.3	853
ENSMUSG00000001829_Clpb_SPA_39898.4	806
ENSMUSG00000001829_Clpb_SPA_39899.5	1124
ENSMUSG00000001829_Clpb_SPA_39900.6	838
ENSMUSG00000001829_Clpb_SPA_39901.7	497
ENSMUSG00000001829_Clpb_SPA_39902.8	186
ENSMUSG00000001829_Clpb_SPA_39903.9	451
ENSMUSG00000001829_Clpb_SPA_39904.10	746
ENSMUSG00000001847_Rac1_ACOCA_98859.8	7
ENSMUSG00000001847_Rac1_ACOCA_98860.9	17
ENSMUSG00000001847_Rac1_ACOCA_98861.10	14
ENSMUSG00000001865_Cpa3_SPA_157891.1	957
ENSMUSG00000001865_Cpa3_SPA_157892.2	418
ENSMUSG00000001865_Cpa3_SPA_157893.3	227
ENSMUSG00000001865_Cpa3_SPA_157894.4	898
ENSMUSG00000001865_Cpa3_SPA_157895.5	603
ENSMUSG00000001865_Cpa3_SPA_157896.6	968
ENSMUSG00000001865_Cpa3_SPA_157897.7	359
ENSMUSG00000001865_Cpa3_SPA_157898.8	328
ENSMUSG00000001865_Cpa3_SPA_157899.9	740
ENSMUSG00000001865_Cpa3_SPA_157900.10	1220
ENSMUSG00000001930_Vwf_ACOCA_222879.1	2
ENSMUSG00000001930_Vwf_ACOCA_222883.5	11
ENSMUSG00000001942_Siae_SPA_21282.1	872
ENSMUSG00000001942_Siae_SPA_21283.2	1124
ENSMUSG00000001942_Siae_SPA_21284.3	32
ENSMUSG00000001942_Siae_SPA_21285.4	824
ENSMUSG00000001942_Siae_SPA_21286.5	294
ENSMUSG00000001942_Siae_SPA_21287.6	747
ENSMUSG00000001942_Siae_SPA_21288.7	1440
ENSMUSG00000001942_Siae_SPA_21289.8	692
ENSMUSG00000001942_Siae_SPA_21290.9	1350
ENSMUSG00000001942_Siae_SPA_21291.10	1286
ENSMUSG00000001985_Grik3_DTKPA_147196.4	4
ENSMUSG00000001985_Grik3_DTKPA_147197.5	1
ENSMUSG00000001998_Ap4e1_SPA_62101.1	767
ENSMUSG00000001998_Ap4e1_SPA_62102.2	1174
ENSMUSG00000001998_Ap4e1_SPA_62103.3	1323
ENSMUSG00000001998_Ap4e1_SPA_62104.4	696
ENSMUSG00000001998_Ap4e1_SPA_62105.5	1113
ENSMUSG00000001998_Ap4e1_SPA_62106.6	147
ENSMUSG00000001998_Ap4e1_SPA_62107.7	1285
ENSMUSG00000001998_Ap4e1_SPA_62108.8	309
ENSMUSG00000001998_Ap4e1_SPA_62109.9	493
ENSMUSG00000001998_Ap4e1_SPA_62110.10	117
ENSMUSG00000002015_Bcap31_SPA_113632.1	699
ENSMUSG00000002015_Bcap31_SPA_113633.2	643
ENSMUSG00000002015_Bcap31_SPA_113634.3	811
ENSMUSG00000002015_Bcap31_SPA_113635.4	382
ENSMUSG00000002015_Bcap31_SPA_113636.5	404
ENSMUSG00000002015_Bcap31_SPA_113637.6	546
ENSMUSG00000002015_Bcap31_SPA_113638.7	829
ENSMUSG00000002015_Bcap31_SPA_113639.8	330
ENSMUSG00000002015_Bcap31_SPA_113640.9	765
ENSMUSG00000002015_Bcap31_SPA_113641.10	321
ENSMUSG00000002043_Trappc6a_DTKPA_88412.8	2
ENSMUSG00000002105_Slc39a13_SPA_40215.1	967
ENSMUSG00000002105_Slc39a13_SPA_40216.2	1410
ENSMUSG00000002105_Slc39a13_SPA_40217.3	527
ENSMUSG00000002105_Slc39a13_SPA_40218.4	322
ENSMUSG00000002105_Slc39a13_SPA_40219.5	293
ENSMUSG00000002105_Slc39a13_SPA_40220.6	335
ENSMUSG00000002105_Slc39a13_SPA_40221.7	419
ENSMUSG00000002105_Slc39a13_SPA_40222.8	395
ENSMUSG00000002105_Slc39a13_SPA_40223.9	153
ENSMUSG00000002105_Slc39a13_SPA_40224.10	734
ENSMUSG00000002109_Ddb2_ACOCA_40281.7	11
ENSMUSG00000002109_Ddb2_ACOCA_40282.8	11
ENSMUSG00000002109_Ddb2_ACOCA_40284.10	5
ENSMUSG00000002204_Napsa_SPA_58153.1	1620
ENSMUSG00000002204_Napsa_SPA_58154.2	577
ENSMUSG00000002204_Napsa_SPA_58155.3	791
ENSMUSG00000002204_Napsa_SPA_58156.4	893
ENSMUSG00000002204_Napsa_SPA_58157.5	766
ENSMUSG00000002204_Napsa_SPA_58158.6	1503
ENSMUSG00000002204_Napsa_SPA_58159.7	518
ENSMUSG00000002204_Napsa_SPA_58160.8	208
ENSMUSG00000002204_Napsa_SPA_58161.9	336
ENSMUSG00000002204_Napsa_SPA_58162.10	342
ENSMUSG00000002210_Smg9_ACOCA_201903.4	17
ENSMUSG00000002265_Peg3_ACOCA_227048.1	9
ENSMUSG00000002265_Peg3_ACOCA_227051.4	2
ENSMUSG00000002279_Lmf1_SPA_142982.1	1537
ENSMUSG00000002279_Lmf1_SPA_142983.2	902
ENSMUSG00000002279_Lmf1_SPA_142984.3	883
ENSMUSG00000002279_Lmf1_SPA_142985.4	812
ENSMUSG00000002279_Lmf1_SPA_142986.5	1364
ENSMUSG00000002279_Lmf1_SPA_142987.6	814
ENSMUSG00000002279_Lmf1_SPA_142988.7	1117
ENSMUSG00000002279_Lmf1_SPA_142989.8	1070
ENSMUSG00000002279_Lmf1_SPA_142990.9	574
ENSMUSG00000002279_Lmf1_SPA_142991.10	447
ENSMUSG00000002307_Daxx_ACOCA_86305.1	4
ENSMUSG00000002307_Daxx_ACOCA_86312.8	7
ENSMUSG00000002320_Tm9sf1_SPA_68589.1	340
ENSMUSG00000002320_Tm9sf1_SPA_68590.2	744
ENSMUSG00000002320_Tm9sf1_SPA_68591.3	667
ENSMUSG00000002320_Tm9sf1_SPA_68592.4	210
ENSMUSG00000002320_Tm9sf1_SPA_68593.5	836
ENSMUSG00000002320_Tm9sf1_SPA_68594.6	341
ENSMUSG00000002320_Tm9sf1_SPA_68595.7	248
ENSMUSG00000002320_Tm9sf1_SPA_68596.8	591
ENSMUSG00000002320_Tm9sf1_SPA_68597.9	515
ENSMUSG00000002320_Tm9sf1_SPA_68598.10	1199
ENSMUSG00000002324_Rec8_ACOCA_68575.7	6
ENSMUSG00000002332_Dhrs1_SPA_153502.1	762
ENSMUSG00000002332_Dhrs1_SPA_153503.2	719
ENSMUSG00000002332_Dhrs1_SPA_153504.3	778
ENSMUSG00000002332_Dhrs1_SPA_153505.4	836
ENSMUSG00000002332_Dhrs1_SPA_153506.5	867
ENSMUSG00000002332_Dhrs1_SPA_153507.6	220
ENSMUSG00000002332_Dhrs1_SPA_153508.7	570
ENSMUSG00000002332_Dhrs1_SPA_153509.8	603
ENSMUSG00000002332_Dhrs1_SPA_153510.9	234
ENSMUSG00000002332_Dhrs1_SPA_153511.10	847
ENSMUSG00000002343_Armc6_ACOCA_62121.1	31
ENSMUSG00000002343_Armc6_ACOCA_62122.2	6
ENSMUSG00000002343_Armc6_ACOCA_62128.8	11
ENSMUSG00000002395_Use1_SPA_150164.1	576
ENSMUSG00000002395_Use1_SPA_150165.2	615
ENSMUSG00000002395_Use1_SPA_150166.3	369
ENSMUSG00000002395_Use1_SPA_150167.4	934
ENSMUSG00000002395_Use1_SPA_150168.5	823
ENSMUSG00000002395_Use1_SPA_150169.6	278
ENSMUSG00000002395_Use1_SPA_150170.7	886
ENSMUSG00000002395_Use1_SPA_150171.8	658
ENSMUSG00000002395_Use1_SPA_150172.9	269
ENSMUSG00000002395_Use1_SPA_150173.10	386
ENSMUSG00000002458_Rgs19_SPA_203869.1	575
ENSMUSG00000002458_Rgs19_SPA_203870.2	817
ENSMUSG00000002458_Rgs19_SPA_203871.3	803
ENSMUSG00000002458_Rgs19_SPA_203872.4	572
ENSMUSG00000002458_Rgs19_SPA_203873.5	414
ENSMUSG00000002458_Rgs19_SPA_203874.6	433
ENSMUSG00000002458_Rgs19_SPA_203875.7	304
ENSMUSG00000002458_Rgs19_SPA_203876.8	758
ENSMUSG00000002458_Rgs19_SPA_203877.9	302
ENSMUSG00000002458_Rgs19_SPA_203878.10	294
ENSMUSG00000002489_Tiam1_ACOCA_170076.1	6
ENSMUSG00000002489_Tiam1_ACOCA_170083.8	9
ENSMUSG00000002496_Tsc2_ACOCA_85553.4	18
ENSMUSG00000002496_Tsc2_ACOCA_85554.5	15
ENSMUSG00000002496_Tsc2_ACOCA_85557.8	2
ENSMUSG00000002550_Uck1_ACOCA_4089.6	6
ENSMUSG00000002565_Scin_SPA_164453.1	949
ENSMUSG00000002565_Scin_SPA_164454.2	1009
ENSMUSG00000002565_Scin_SPA_164455.3	369
ENSMUSG00000002565_Scin_SPA_164456.4	460
ENSMUSG00000002565_Scin_SPA_164457.5	650
ENSMUSG00000002565_Scin_SPA_164458.6	332
ENSMUSG00000002565_Scin_SPA_164459.7	1051
ENSMUSG00000002565_Scin_SPA_164460.8	320
ENSMUSG00000002565_Scin_SPA_164461.9	1265
ENSMUSG00000002565_Scin_SPA_164462.10	1327
ENSMUSG00000002633_Shh_SPA_12806.1	583
ENSMUSG00000002633_Shh_SPA_12807.2	97
ENSMUSG00000002633_Shh_SPA_12808.3	689
ENSMUSG00000002633_Shh_SPA_12809.4	430
ENSMUSG00000002633_Shh_SPA_12810.5	511
ENSMUSG00000002633_Shh_SPA_12811.6	559
ENSMUSG00000002633_Shh_SPA_12812.7	1366
ENSMUSG00000002633_Shh_SPA_12813.8	1188
ENSMUSG00000002633_Shh_SPA_12814.9	1174
ENSMUSG00000002633_Shh_SPA_12815.10	583
ENSMUSG00000002718_Cse1l_SPA_192721.1	217
ENSMUSG00000002718_Cse1l_SPA_192722.2	224
ENSMUSG00000002718_Cse1l_SPA_192723.3	39
ENSMUSG00000002718_Cse1l_SPA_192724.4	481
ENSMUSG00000002718_Cse1l_SPA_192725.5	321
ENSMUSG00000002718_Cse1l_SPA_192726.6	104
ENSMUSG00000002718_Cse1l_SPA_192727.7	4
ENSMUSG00000002718_Cse1l_SPA_192728.8	854
ENSMUSG00000002718_Cse1l_SPA_192729.9	160
ENSMUSG00000002718_Cse1l_SPA_192730.10	308
ENSMUSG00000002741_Ykt6_SPA_226065.1	898
ENSMUSG00000002741_Ykt6_SPA_226066.2	503
ENSMUSG00000002741_Ykt6_SPA_226067.3	89
ENSMUSG00000002741_Ykt6_SPA_226068.4	23
ENSMUSG00000002741_Ykt6_SPA_226069.5	55
ENSMUSG00000002741_Ykt6_SPA_226070.6	517
ENSMUSG00000002741_Ykt6_SPA_226071.7	222
ENSMUSG00000002741_Ykt6_SPA_226072.8	1257
ENSMUSG00000002741_Ykt6_SPA_226073.9	109
ENSMUSG00000002741_Ykt6_SPA_226074.10	121
ENSMUSG00000002763_Pex6_SPA_167052.1	1166
ENSMUSG00000002763_Pex6_SPA_167053.2	513
ENSMUSG00000002763_Pex6_SPA_167054.3	325
ENSMUSG00000002763_Pex6_SPA_167055.4	459
ENSMUSG00000002763_Pex6_SPA_167056.5	634
ENSMUSG00000002763_Pex6_SPA_167057.6	571
ENSMUSG00000002763_Pex6_SPA_167058.7	696
ENSMUSG00000002763_Pex6_SPA_167059.8	254
ENSMUSG00000002763_Pex6_SPA_167060.9	161
ENSMUSG00000002763_Pex6_SPA_167061.10	305
ENSMUSG00000002812_Flii_ACOCA_40557.3	4
ENSMUSG00000002812_Flii_ACOCA_40562.8	9
ENSMUSG00000002820_Atg4d_SPA_65717.1	1187
ENSMUSG00000002820_Atg4d_SPA_65718.2	1461
ENSMUSG00000002820_Atg4d_SPA_65719.3	457
ENSMUSG00000002820_Atg4d_SPA_65720.4	733
ENSMUSG00000002820_Atg4d_SPA_65721.5	1247
ENSMUSG00000002820_Atg4d_SPA_65722.6	1364
ENSMUSG00000002820_Atg4d_SPA_65723.7	1159
ENSMUSG00000002820_Atg4d_SPA_65724.8	952
ENSMUSG00000002820_Atg4d_SPA_65725.9	529
ENSMUSG00000002820_Atg4d_SPA_65726.10	833
ENSMUSG00000002871_Tpra1_SPA_144757.1	909
ENSMUSG00000002871_Tpra1_SPA_144758.2	1121
ENSMUSG00000002871_Tpra1_SPA_144759.3	708
ENSMUSG00000002871_Tpra1_SPA_144760.4	621
ENSMUSG00000002871_Tpra1_SPA_144761.5	1022
ENSMUSG00000002871_Tpra1_SPA_144762.6	1617
ENSMUSG00000002871_Tpra1_SPA_144763.7	2178
ENSMUSG00000002871_Tpra1_SPA_144764.8	1019
ENSMUSG00000002871_Tpra1_SPA_144765.9	878
ENSMUSG00000002871_Tpra1_SPA_144766.10	1817
ENSMUSG00000002900_Lamb1_ACOCA_195772.9	5
ENSMUSG00000002944_Cd36_ACOCA_10054.9	8
ENSMUSG00000002944_Cd36_ACOCA_10055.10	1
ENSMUSG00000002949_Timm44_ACOCA_77110.9	17
ENSMUSG00000003032_Klf4_ACOCA_12501.7	3
ENSMUSG00000003184_Irf3_SPA_152284.1	908
ENSMUSG00000003184_Irf3_SPA_152285.2	1000
ENSMUSG00000003184_Irf3_SPA_152286.3	1368
ENSMUSG00000003184_Irf3_SPA_152287.4	978
ENSMUSG00000003184_Irf3_SPA_152288.5	827
ENSMUSG00000003184_Irf3_SPA_152289.6	810
ENSMUSG00000003184_Irf3_SPA_152290.7	726
ENSMUSG00000003184_Irf3_SPA_152291.8	1048
ENSMUSG00000003184_Irf3_SPA_152292.9	1020
ENSMUSG00000003184_Irf3_SPA_152293.10	589
ENSMUSG00000003200_Sh3gl1_SPB_126100.9	8
ENSMUSG00000003235_Eif2b5_SPA_42284.1	369
ENSMUSG00000003235_Eif2b5_SPA_42285.2	8
ENSMUSG00000003235_Eif2b5_SPA_42286.3	3
ENSMUSG00000003235_Eif2b5_SPA_42287.4	98
ENSMUSG00000003235_Eif2b5_SPA_42288.5	92
ENSMUSG00000003235_Eif2b5_SPA_42289.6	249
ENSMUSG00000003235_Eif2b5_SPA_42290.7	77
ENSMUSG00000003235_Eif2b5_SPA_42291.8	85
ENSMUSG00000003235_Eif2b5_SPA_42292.9	220
ENSMUSG00000003235_Eif2b5_SPA_42293.10	24
ENSMUSG00000003271_Sult2b1_ACOCA_159931.9	7
ENSMUSG00000003308_Keap1_ACOCA_57088.1	6
ENSMUSG00000003308_Keap1_ACOCA_57095.8	5
ENSMUSG00000003316_Glg1_SPA_200900.1	476
ENSMUSG00000003316_Glg1_SPA_200901.2	790
ENSMUSG00000003316_Glg1_SPA_200902.3	1548
ENSMUSG00000003316_Glg1_SPA_200903.4	1163
ENSMUSG00000003316_Glg1_SPA_200904.5	547
ENSMUSG00000003316_Glg1_SPA_200905.6	641
ENSMUSG00000003316_Glg1_SPA_200906.7	666
ENSMUSG00000003316_Glg1_SPA_200907.8	880
ENSMUSG00000003316_Glg1_SPA_200908.9	1242
ENSMUSG00000003316_Glg1_SPA_200909.10	798
ENSMUSG00000003344_Btbd2_SPA_88025.1	403
ENSMUSG00000003344_Btbd2_SPA_88026.2	734
ENSMUSG00000003344_Btbd2_SPA_88027.3	827
ENSMUSG00000003344_Btbd2_SPA_88028.4	811
ENSMUSG00000003344_Btbd2_SPA_88029.5	1298
ENSMUSG00000003344_Btbd2_SPA_88030.6	987
ENSMUSG00000003344_Btbd2_SPA_88031.7	787
ENSMUSG00000003344_Btbd2_SPA_88032.8	930
ENSMUSG00000003344_Btbd2_SPA_88033.9	599
ENSMUSG00000003344_Btbd2_SPA_88034.10	1657
ENSMUSG00000003348_Mob3a_ACOCA_166573.1	15
ENSMUSG00000003348_Mob3a_ACOCA_166577.5	2
ENSMUSG00000003355_Fkbp11_SPB_82117.4	5
ENSMUSG00000003360_Ddx23_ACOCA_107472.3	1
ENSMUSG00000003360_Ddx23_ACOCA_107473.4	9
ENSMUSG00000003360_Ddx23_ACOCA_107475.6	6
ENSMUSG00000003420_Fcgrt_SPA_208361.1	913
ENSMUSG00000003420_Fcgrt_SPA_208362.2	674
ENSMUSG00000003420_Fcgrt_SPA_208363.3	1043
ENSMUSG00000003420_Fcgrt_SPA_208364.4	769
ENSMUSG00000003420_Fcgrt_SPA_208365.5	1450
ENSMUSG00000003420_Fcgrt_SPA_208366.6	653
ENSMUSG00000003420_Fcgrt_SPA_208367.7	807
ENSMUSG00000003420_Fcgrt_SPA_208368.8	366
ENSMUSG00000003420_Fcgrt_SPA_208369.9	1073
ENSMUSG00000003420_Fcgrt_SPA_208370.10	531
ENSMUSG00000003436_Dll3_ACOCA_159983.1	7
ENSMUSG00000003436_Dll3_ACOCA_159991.9	15
ENSMUSG00000003464_Pex19_SPA_216301.1	982
ENSMUSG00000003464_Pex19_SPA_216302.2	313
ENSMUSG00000003464_Pex19_SPA_216303.3	814
ENSMUSG00000003464_Pex19_SPA_216304.4	353
ENSMUSG00000003464_Pex19_SPA_216305.5	955
ENSMUSG00000003464_Pex19_SPA_216306.6	1471
ENSMUSG00000003464_Pex19_SPA_216307.7	674
ENSMUSG00000003464_Pex19_SPA_216308.8	1633
ENSMUSG00000003464_Pex19_SPA_216309.9	488
ENSMUSG00000003464_Pex19_SPA_216310.10	648
ENSMUSG00000003500_Impdh1_ACOCA_197264.3	8
ENSMUSG00000003500_Impdh1_ACOCA_197270.9	16
ENSMUSG00000003549_Ercc1_ACOCA_18967.4	8
ENSMUSG00000003549_Ercc1_ACOCA_18969.6	1
ENSMUSG00000003575_Crtc1_ACOCA_93827.1	6
ENSMUSG00000003575_Crtc1_ACOCA_93834.8	5
ENSMUSG00000003575_Crtc1_ACOCA_93836.10	19
ENSMUSG00000003808_Farsa_DTKPB_59819.2	10
ENSMUSG00000003813_Rad23a_ACOCA_144797.1	6
ENSMUSG00000003813_Rad23a_ACOCA_144798.2	1
ENSMUSG00000003872_Lin7b_ACOCA_77941.3	12
ENSMUSG00000003872_Lin7b_ACOCA_77942.4	4
ENSMUSG00000003923_Tfam_ACOCA_48395.3	8
ENSMUSG00000003923_Tfam_ACOCA_48401.9	2
ENSMUSG00000003949_Hlf_ACOCA_107275.6	11
ENSMUSG00000003949_Hlf_ACOCA_107276.7	20
ENSMUSG00000004069_Dnaja3_SPA_104430.1	219
ENSMUSG00000004069_Dnaja3_SPA_104432.3	59
ENSMUSG00000004069_Dnaja3_SPA_104433.4	278
ENSMUSG00000004069_Dnaja3_SPA_104434.5	848
ENSMUSG00000004069_Dnaja3_SPA_104435.6	181
ENSMUSG00000004069_Dnaja3_SPA_104436.7	104
ENSMUSG00000004069_Dnaja3_SPA_104437.8	416
ENSMUSG00000004069_Dnaja3_SPA_104438.9	182
ENSMUSG00000004069_Dnaja3_SPA_104439.10	5
ENSMUSG00000004151_Etv1_ACOCA_200521.2	11
ENSMUSG00000004151_Etv1_ACOCA_200527.8	6
ENSMUSG00000004231_Pax2_ACOCA_127236.1	6
ENSMUSG00000004231_Pax2_ACOCA_127238.3	4
ENSMUSG00000004231_Pax2_ACOCA_127243.8	4
ENSMUSG00000004231_Pax2_ACOCA_127244.9	13
ENSMUSG00000004231_Pax2_ACOCA_127245.10	2
ENSMUSG00000004285_Atp6v1f_SPB_51266.8	10
ENSMUSG00000004296_Il12b_ACOCA_195164.1	9
ENSMUSG00000004296_Il12b_ACOCA_195166.3	4
ENSMUSG00000004296_Il12b_ACOCA_195167.4	11
ENSMUSG00000004319_Clcn3_SPA_198542.1	1202
ENSMUSG00000004319_Clcn3_SPA_198543.2	1166
ENSMUSG00000004319_Clcn3_SPA_198544.3	1125
ENSMUSG00000004319_Clcn3_SPA_198545.4	585
ENSMUSG00000004319_Clcn3_SPA_198546.5	979
ENSMUSG00000004319_Clcn3_SPA_198547.6	1040
ENSMUSG00000004319_Clcn3_SPA_198548.7	1579
ENSMUSG00000004319_Clcn3_SPA_198549.8	1565
ENSMUSG00000004319_Clcn3_SPA_198550.9	1503
ENSMUSG00000004319_Clcn3_SPA_198551.10	557
ENSMUSG00000004451_Ralb_SPA_144837.1	1222
ENSMUSG00000004451_Ralb_SPA_144838.2	812
ENSMUSG00000004451_Ralb_SPA_144839.3	811
ENSMUSG00000004451_Ralb_SPA_144840.4	1368
ENSMUSG00000004451_Ralb_SPA_144841.5	1884
ENSMUSG00000004451_Ralb_SPA_144842.6	396
ENSMUSG00000004451_Ralb_SPA_144843.7	1268
ENSMUSG00000004451_Ralb_SPA_144844.8	781
ENSMUSG00000004451_Ralb_SPA_144845.9	242
ENSMUSG00000004451_Ralb_SPA_144846.10	1034
ENSMUSG00000004460_Dnajb11_SPA_59865.1	266
ENSMUSG00000004460_Dnajb11_SPA_59866.2	833
ENSMUSG00000004460_Dnajb11_SPA_59867.3	167
ENSMUSG00000004460_Dnajb11_SPA_59868.4	320
ENSMUSG00000004460_Dnajb11_SPA_59869.5	539
ENSMUSG00000004460_Dnajb11_SPA_59870.6	979
ENSMUSG00000004460_Dnajb11_SPA_59871.7	483
ENSMUSG00000004460_Dnajb11_SPA_59872.8	205
ENSMUSG00000004460_Dnajb11_SPA_59873.9	310
ENSMUSG00000004460_Dnajb11_SPA_59874.10	511
ENSMUSG00000004552_Ctse_SPA_155311.1	180
ENSMUSG00000004552_Ctse_SPA_155312.2	103
ENSMUSG00000004552_Ctse_SPA_155313.3	331
ENSMUSG00000004552_Ctse_SPA_155314.4	1040
ENSMUSG00000004552_Ctse_SPA_155315.5	1130
ENSMUSG00000004552_Ctse_SPA_155316.6	674
ENSMUSG00000004552_Ctse_SPA_155317.7	691
ENSMUSG00000004552_Ctse_SPA_155318.8	145
ENSMUSG00000004552_Ctse_SPA_155319.9	1019
ENSMUSG00000004552_Ctse_SPA_155320.10	923
ENSMUSG00000004558_Ndrg2_MPB_155321.1	3
ENSMUSG00000004558_Ndrg2_MPB_155328.8	56
ENSMUSG00000004562_Arhgef40_ACOCA_12238.3	10
ENSMUSG00000004562_Arhgef40_ACOCA_12239.4	6
ENSMUSG00000004562_Arhgef40_ACOCA_12240.5	6
ENSMUSG00000004562_Arhgef40_ACOCA_12241.6	5
ENSMUSG00000004562_Arhgef40_ACOCA_12242.7	7
ENSMUSG00000004610_Etfb_SPA_166513.1	663
ENSMUSG00000004610_Etfb_SPA_166514.2	917
ENSMUSG00000004610_Etfb_SPA_166515.3	415
ENSMUSG00000004610_Etfb_SPA_166516.4	1060
ENSMUSG00000004610_Etfb_SPA_166517.5	601
ENSMUSG00000004610_Etfb_SPA_166518.6	341
ENSMUSG00000004610_Etfb_SPA_166519.7	817
ENSMUSG00000004610_Etfb_SPA_166520.8	601
ENSMUSG00000004610_Etfb_SPA_166521.9	1071
ENSMUSG00000004610_Etfb_SPA_166522.10	383
ENSMUSG00000004612_Nkg7_MPB_166503.1	81
ENSMUSG00000004612_Nkg7_MPB_166512.10	81
ENSMUSG00000004613_Lim2_SPA_166493.1	1469
ENSMUSG00000004613_Lim2_SPA_166494.2	778
ENSMUSG00000004613_Lim2_SPA_166495.3	721
ENSMUSG00000004613_Lim2_SPA_166496.4	448
ENSMUSG00000004613_Lim2_SPA_166497.5	1993
ENSMUSG00000004613_Lim2_SPA_166498.6	617
ENSMUSG00000004613_Lim2_SPA_166499.7	1136
ENSMUSG00000004613_Lim2_SPA_166500.8	1180
ENSMUSG00000004613_Lim2_SPA_166501.9	1113
ENSMUSG00000004613_Lim2_SPA_166502.10	488
ENSMUSG00000004631_Sgce_SPA_107330.1	2292
ENSMUSG00000004631_Sgce_SPA_107331.2	1411
ENSMUSG00000004631_Sgce_SPA_107332.3	1407
ENSMUSG00000004631_Sgce_SPA_107333.4	535
ENSMUSG00000004631_Sgce_SPA_107334.5	1661
ENSMUSG00000004631_Sgce_SPA_107335.6	1054
ENSMUSG00000004631_Sgce_SPA_107336.7	801
ENSMUSG00000004631_Sgce_SPA_107337.8	84
ENSMUSG00000004631_Sgce_SPA_107338.9	529
ENSMUSG00000004631_Sgce_SPA_107339.10	579
ENSMUSG00000004633_Chn2_SPA_107350.1	1438
ENSMUSG00000004633_Chn2_SPA_107351.2	466
ENSMUSG00000004633_Chn2_SPA_107352.3	399
ENSMUSG00000004633_Chn2_SPA_107353.4	1217
ENSMUSG00000004633_Chn2_SPA_107354.5	924
ENSMUSG00000004633_Chn2_SPA_107355.6	754
ENSMUSG00000004633_Chn2_SPA_107356.7	796
ENSMUSG00000004633_Chn2_SPA_107357.8	1002
ENSMUSG00000004633_Chn2_SPA_107358.9	892
ENSMUSG00000004633_Chn2_SPA_107359.10	768
ENSMUSG00000004637_Wwox_ACOCA_107311.2	14
ENSMUSG00000004637_Wwox_ACOCA_107313.4	9
ENSMUSG00000004637_Wwox_ACOCA_107315.6	9
ENSMUSG00000004642_Slbp_SPA_132811.1	546
ENSMUSG00000004642_Slbp_SPA_132812.2	331
ENSMUSG00000004642_Slbp_SPA_132813.3	747
ENSMUSG00000004642_Slbp_SPA_132814.4	393
ENSMUSG00000004642_Slbp_SPA_132815.5	403
ENSMUSG00000004642_Slbp_SPA_132816.6	680
ENSMUSG00000004642_Slbp_SPA_132817.7	1194
ENSMUSG00000004642_Slbp_SPA_132818.8	238
ENSMUSG00000004642_Slbp_SPA_132819.9	139
ENSMUSG00000004698_Hdac9_ACOCA_175005.3	8
ENSMUSG00000004698_Hdac9_ACOCA_175010.8	7
ENSMUSG00000004698_Hdac9_ACOCA_175012.10	4
ENSMUSG00000004771_Rab11a_ACOCA_125764.1	12
ENSMUSG00000004789_Dlst_ACOCA_85179.6	8
ENSMUSG00000004789_Dlst_ACOCA_85180.7	10
ENSMUSG00000004789_Dlst_ACOCA_85181.8	6
ENSMUSG00000004789_Dlst_ACOCA_85183.10	6
ENSMUSG00000004791_Pgf_ACOCA_169640.3	11
ENSMUSG00000004791_Pgf_ACOCA_169645.8	12
ENSMUSG00000004849_Ap1s1_SPA_214585.1	2551
ENSMUSG00000004849_Ap1s1_SPA_214586.2	577
ENSMUSG00000004849_Ap1s1_SPA_214587.3	922
ENSMUSG00000004849_Ap1s1_SPA_214588.4	1605
ENSMUSG00000004849_Ap1s1_SPA_214589.5	1423
ENSMUSG00000004849_Ap1s1_SPA_214590.6	790
ENSMUSG00000004849_Ap1s1_SPA_214591.7	170
ENSMUSG00000004849_Ap1s1_SPA_214592.8	1557
ENSMUSG00000004849_Ap1s1_SPA_214593.9	1237
ENSMUSG00000004849_Ap1s1_SPA_214594.10	1117
ENSMUSG00000004880_Lbr_SPA_221734.1	977
ENSMUSG00000004880_Lbr_SPA_221735.2	552
ENSMUSG00000004880_Lbr_SPA_221736.3	298
ENSMUSG00000004880_Lbr_SPA_221737.4	1323
ENSMUSG00000004880_Lbr_SPA_221738.5	973
ENSMUSG00000004880_Lbr_SPA_221739.6	914
ENSMUSG00000004880_Lbr_SPA_221740.7	460
ENSMUSG00000004880_Lbr_SPA_221741.8	2019
ENSMUSG00000004880_Lbr_SPA_221742.9	838
ENSMUSG00000004880_Lbr_SPA_221743.10	956
ENSMUSG00000004885_Crabp2_SPA_112844.1	1037
ENSMUSG00000004885_Crabp2_SPA_112845.2	166
ENSMUSG00000004885_Crabp2_SPA_112846.3	883
ENSMUSG00000004885_Crabp2_SPA_112847.4	1686
ENSMUSG00000004885_Crabp2_SPA_112848.5	1418
ENSMUSG00000004885_Crabp2_SPA_112849.6	627
ENSMUSG00000004885_Crabp2_SPA_112850.7	229
ENSMUSG00000004885_Crabp2_SPA_112851.8	1128
ENSMUSG00000004885_Crabp2_SPA_112852.9	981
ENSMUSG00000004885_Crabp2_SPA_112853.10	1468
ENSMUSG00000004931_Apba3_SPA_201180.1	1281
ENSMUSG00000004931_Apba3_SPA_201181.2	946
ENSMUSG00000004931_Apba3_SPA_201182.3	2414
ENSMUSG00000004931_Apba3_SPA_201183.4	860
ENSMUSG00000004931_Apba3_SPA_201184.5	211
ENSMUSG00000004931_Apba3_SPA_201185.6	1403
ENSMUSG00000004931_Apba3_SPA_201186.7	732
ENSMUSG00000004931_Apba3_SPA_201187.8	1013
ENSMUSG00000004931_Apba3_SPA_201188.9	1021
ENSMUSG00000004931_Apba3_SPA_201189.10	619
ENSMUSG00000004934_Pias4_SPA_201160.1	1832
ENSMUSG00000004934_Pias4_SPA_201161.2	567
ENSMUSG00000004934_Pias4_SPA_201162.3	264
ENSMUSG00000004934_Pias4_SPA_201163.4	766
ENSMUSG00000004934_Pias4_SPA_201164.5	514
ENSMUSG00000004934_Pias4_SPA_201165.6	539
ENSMUSG00000004934_Pias4_SPA_201166.7	2001
ENSMUSG00000004934_Pias4_SPA_201167.8	1629
ENSMUSG00000004934_Pias4_SPA_201168.9	471
ENSMUSG00000004934_Pias4_SPA_201169.10	1804
ENSMUSG00000004947_Dtx2_SPB_57445.9	5
ENSMUSG00000004951_Hspb1_ACOCA_142165.1	2
ENSMUSG00000004951_Hspb1_ACOCA_142169.5	36
ENSMUSG00000005045_Chd5_SPA_190066.1	670
ENSMUSG00000005045_Chd5_SPA_190067.2	949
ENSMUSG00000005045_Chd5_SPA_190068.3	623
ENSMUSG00000005045_Chd5_SPA_190069.4	732
ENSMUSG00000005045_Chd5_SPA_190070.5	250
ENSMUSG00000005045_Chd5_SPA_190071.6	2284
ENSMUSG00000005045_Chd5_SPA_190072.7	2422
ENSMUSG00000005045_Chd5_SPA_190073.8	1041
ENSMUSG00000005045_Chd5_SPA_190074.9	334
ENSMUSG00000005045_Chd5_SPA_190075.10	208
ENSMUSG00000005054_Cstb_ACOCA_45945.6	5
ENSMUSG00000005124_Wisp1_ACOCA_178655.2	5
ENSMUSG00000005124_Wisp1_ACOCA_178656.3	7
ENSMUSG00000005124_Wisp1_ACOCA_178657.4	4
ENSMUSG00000005124_Wisp1_ACOCA_178658.5	10
ENSMUSG00000005142_Man2b1_SPA_127042.1	625
ENSMUSG00000005142_Man2b1_SPA_127043.2	1345
ENSMUSG00000005142_Man2b1_SPA_127044.3	1348
ENSMUSG00000005142_Man2b1_SPA_127045.4	529
ENSMUSG00000005142_Man2b1_SPA_127046.5	303
ENSMUSG00000005142_Man2b1_SPA_127047.6	1433
ENSMUSG00000005142_Man2b1_SPA_127048.7	1180
ENSMUSG00000005142_Man2b1_SPA_127049.8	492
ENSMUSG00000005142_Man2b1_SPA_127050.9	1035
ENSMUSG00000005142_Man2b1_SPA_127051.10	1071
ENSMUSG00000005202_Shbg_SPA_200280.1	775
ENSMUSG00000005202_Shbg_SPA_200281.2	1792
ENSMUSG00000005202_Shbg_SPA_200282.3	811
ENSMUSG00000005202_Shbg_SPA_200283.4	153
ENSMUSG00000005202_Shbg_SPA_200284.5	807
ENSMUSG00000005202_Shbg_SPA_200285.6	1257
ENSMUSG00000005202_Shbg_SPA_200286.7	701
ENSMUSG00000005202_Shbg_SPA_200287.8	771
ENSMUSG00000005202_Shbg_SPA_200288.9	1168
ENSMUSG00000005202_Shbg_SPA_200289.10	1028
ENSMUSG00000005204_Senp3_SPA_200260.1	848
ENSMUSG00000005204_Senp3_SPA_200261.2	1265
ENSMUSG00000005204_Senp3_SPA_200262.3	1189
ENSMUSG00000005204_Senp3_SPA_200263.4	2322
ENSMUSG00000005204_Senp3_SPA_200264.5	709
ENSMUSG00000005204_Senp3_SPA_200265.6	710
ENSMUSG00000005204_Senp3_SPA_200266.7	505
ENSMUSG00000005204_Senp3_SPA_200267.8	777
ENSMUSG00000005204_Senp3_SPA_200268.9	2256
ENSMUSG00000005204_Senp3_SPA_200269.10	1154
ENSMUSG00000005237_Dnah2_SPB_225126.7	5
ENSMUSG00000005251_Ripk4_DTKPA_166177.5	7
ENSMUSG00000005312_Ubqln1_SPA_44886.1	474
ENSMUSG00000005312_Ubqln1_SPA_44887.2	1795
ENSMUSG00000005312_Ubqln1_SPA_44888.3	1335
ENSMUSG00000005312_Ubqln1_SPA_44889.4	172
ENSMUSG00000005312_Ubqln1_SPA_44890.5	595
ENSMUSG00000005312_Ubqln1_SPA_44891.6	1004
ENSMUSG00000005312_Ubqln1_SPA_44892.7	1345
ENSMUSG00000005312_Ubqln1_SPA_44893.8	398
ENSMUSG00000005312_Ubqln1_SPA_44894.9	1581
ENSMUSG00000005312_Ubqln1_SPA_44895.10	1014
ENSMUSG00000005355_Casp14_SPA_155131.1	1002
ENSMUSG00000005355_Casp14_SPA_155132.2	1455
ENSMUSG00000005355_Casp14_SPA_155133.3	746
ENSMUSG00000005355_Casp14_SPA_155134.4	1099
ENSMUSG00000005355_Casp14_SPA_155135.5	808
ENSMUSG00000005355_Casp14_SPA_155136.6	570
ENSMUSG00000005355_Casp14_SPA_155137.7	44
ENSMUSG00000005355_Casp14_SPA_155138.8	1313
ENSMUSG00000005355_Casp14_SPA_155139.9	820
ENSMUSG00000005355_Casp14_SPA_155140.10	1162
ENSMUSG00000005370_Msh6_ACOCA_213728.4	8
ENSMUSG00000005370_Msh6_ACOCA_213729.5	8
ENSMUSG00000005370_Msh6_ACOCA_213730.6	9
ENSMUSG00000005397_Nid1_DTKPA_37191.5	3
ENSMUSG00000005447_Pafah1b3_ACOCA_177796.3	12
ENSMUSG00000005447_Pafah1b3_ACOCA_177797.4	44
ENSMUSG00000005469_Prkaca_DTKPB_8925.10	6
ENSMUSG00000005481_Ddx39_SPA_51009.1	1059
ENSMUSG00000005481_Ddx39_SPA_51010.2	770
ENSMUSG00000005481_Ddx39_SPA_51011.3	928
ENSMUSG00000005481_Ddx39_SPA_51012.4	601
ENSMUSG00000005481_Ddx39_SPA_51013.5	682
ENSMUSG00000005481_Ddx39_SPA_51014.6	1532
ENSMUSG00000005481_Ddx39_SPA_51015.7	716
ENSMUSG00000005481_Ddx39_SPA_51016.8	882
ENSMUSG00000005481_Ddx39_SPA_51017.9	1289
ENSMUSG00000005481_Ddx39_SPA_51018.10	1071
ENSMUSG00000005483_Dnajb1_SPB_79890.1	42
ENSMUSG00000005493_Msh4_SPA_135998.1	907
ENSMUSG00000005493_Msh4_SPA_135999.2	1267
ENSMUSG00000005493_Msh4_SPA_136000.3	910
ENSMUSG00000005493_Msh4_SPA_136001.4	1014
ENSMUSG00000005493_Msh4_SPA_136002.5	1214
ENSMUSG00000005493_Msh4_SPA_136003.6	880
ENSMUSG00000005493_Msh4_SPA_136004.7	227
ENSMUSG00000005493_Msh4_SPA_136005.8	877
ENSMUSG00000005493_Msh4_SPA_136006.9	553
ENSMUSG00000005493_Msh4_SPA_136007.10	847
ENSMUSG00000005510_Ndufs3_DTKPB_132669.9	1
ENSMUSG00000005533_Igf1r_DTKPA_73317.1	5
ENSMUSG00000005611_Mrvi1_SPA_3764.1	420
ENSMUSG00000005611_Mrvi1_SPA_3765.2	944
ENSMUSG00000005611_Mrvi1_SPA_3766.3	927
ENSMUSG00000005611_Mrvi1_SPA_3767.4	578
ENSMUSG00000005611_Mrvi1_SPA_3768.5	1531
ENSMUSG00000005611_Mrvi1_SPA_3769.6	879
ENSMUSG00000005611_Mrvi1_SPA_3770.7	209
ENSMUSG00000005611_Mrvi1_SPA_3771.8	716
ENSMUSG00000005611_Mrvi1_SPA_3772.9	352
ENSMUSG00000005611_Mrvi1_SPA_3773.10	856
ENSMUSG00000005615_Pcyt1a_DTKPA_3746.3	9
ENSMUSG00000005625_Psmd4_ACOCB_87997.3	1
ENSMUSG00000005667_Mthfd2_DTKPA_206346.4	4
ENSMUSG00000005681_Apoa2_SPA_155251.1	1505
ENSMUSG00000005681_Apoa2_SPA_155252.2	926
ENSMUSG00000005681_Apoa2_SPA_155253.3	828
ENSMUSG00000005681_Apoa2_SPA_155254.4	612
ENSMUSG00000005681_Apoa2_SPA_155255.5	1120
ENSMUSG00000005681_Apoa2_SPA_155256.6	741
ENSMUSG00000005681_Apoa2_SPA_155257.7	1110
ENSMUSG00000005681_Apoa2_SPA_155258.8	1008
ENSMUSG00000005681_Apoa2_SPA_155259.9	1045
ENSMUSG00000005681_Apoa2_SPA_155260.10	685
ENSMUSG00000005686_Ampd3_ACOCA_155271.1	1
ENSMUSG00000005686_Ampd3_ACOCA_155280.10	5
ENSMUSG00000005699_Pard6a_ACOCA_12141.6	8
ENSMUSG00000005718_Tfap4_GEA_220103.8	2
ENSMUSG00000005732_Ranbp1_ACOCA_51153.5	8
ENSMUSG00000005732_Ranbp1_ACOCA_51157.9	5
[truncated: 15,813 more rows]
