# Supplementary material for: Genome-scale CRISPR screening reveals that C3aR signaling is critical for rapid capture of fungi by macrophages
Source: PLoS Pathog. 2022 Sep 29;18(9):e1010237. doi: 10.1371/journal.ppat.1010237 (PMC9578593; doi:10.1371/journal.ppat.1010237)
Supplement: S1 Data — A ZIP archive of tables in CSV format giving counts for each sgRNA. File names indicate sub-library and experimental sample. (ZIP) [file ppat.1010237.s023.zip › DIR_MAIN/20190208_U1A_Un2_counts.csv]

0None_none_ACOCB_227963.5206	218
0None_none_GEA_227963.3533	1
0None_none_GEA_227963.3581	1
0None_none_GEA_227963.3594	1
0None_none_MPA_227963.4263	6
0None_none_MU1A_227963.1962	10
0None_none_TMMB_227963.3081	16
0None_none_U1A_227963.6376	438
0None_none_U1A_227963.6377	757
0None_none_U1A_227963.6378	164
0None_none_U1A_227963.6379	231
0None_none_U1A_227963.6380	308
0None_none_U1A_227963.6381	307
0None_none_U1A_227963.6382	481
0None_none_U1A_227963.6383	195
0None_none_U1A_227963.6384	576
0None_none_U1A_227963.6385	388
0None_none_U1A_227963.6386	379
0None_none_U1A_227963.6387	215
0None_none_U1A_227963.6388	40
0None_none_U1A_227963.6389	412
0None_none_U1A_227963.6390	63
0None_none_U1A_227963.6391	234
0None_none_U1A_227963.6392	79
0None_none_U1A_227963.6393	395
0None_none_U1A_227963.6394	567
0None_none_U1A_227963.6395	11
0None_none_U1A_227963.6396	248
0None_none_U1A_227963.6397	622
0None_none_U1A_227963.6398	396
0None_none_U1A_227963.6399	584
0None_none_U1A_227963.6400	341
0None_none_U1A_227963.6401	443
0None_none_U1A_227963.6402	576
0None_none_U1A_227963.6403	572
0None_none_U1A_227963.6404	41
0None_none_U1A_227963.6405	575
0None_none_U1A_227963.6406	149
0None_none_U1A_227963.6407	501
0None_none_U1A_227963.6408	101
0None_none_U1A_227963.6409	529
0None_none_U1A_227963.6410	143
0None_none_U1A_227963.6411	395
0None_none_U1A_227963.6412	261
0None_none_U1A_227963.6413	519
0None_none_U1A_227963.6414	188
0None_none_U1A_227963.6415	611
0None_none_U1A_227963.6416	315
0None_none_U1A_227963.6417	294
0None_none_U1A_227963.6418	285
0None_none_U1A_227963.6419	452
0None_none_U1A_227963.6420	349
0None_none_U1A_227963.6421	305
0None_none_U1A_227963.6422	33
0None_none_U1A_227963.6423	870
0None_none_U1A_227963.6424	294
0None_none_U1A_227963.6425	692
0None_none_U1A_227963.6426	196
0None_none_U1A_227963.6427	261
0None_none_U1A_227963.6428	183
0None_none_U1A_227963.6429	336
0None_none_U1A_227963.6430	455
0None_none_U1A_227963.6431	493
0None_none_U1A_227963.6432	525
0None_none_U1A_227963.6433	171
0None_none_U1A_227963.6434	339
0None_none_U1A_227963.6435	362
0None_none_U1A_227963.6436	563
0None_none_U1A_227963.6437	253
0None_none_U1A_227963.6438	448
0None_none_U1A_227963.6439	232
0None_none_U1A_227963.6440	373
0None_none_U1A_227963.6441	287
0None_none_U1A_227963.6442	713
0None_none_U1A_227963.6443	910
0None_none_U1A_227963.6444	514
0None_none_U1A_227963.6445	233
0None_none_U1A_227963.6446	221
0None_none_U1A_227963.6447	487
0None_none_U1A_227963.6448	198
0None_none_U1A_227963.6449	286
0None_none_U1A_227963.6450	267
0None_none_U1A_227963.6451	339
0None_none_U1A_227963.6452	105
0None_none_U1A_227963.6453	636
0None_none_U1A_227963.6454	300
0None_none_U1A_227963.6455	242
0None_none_U1A_227963.6456	296
0None_none_U1A_227963.6457	69
0None_none_U1A_227963.6458	304
0None_none_U1A_227963.6459	509
0None_none_U1A_227963.6460	314
0None_none_U1A_227963.6461	203
0None_none_U1A_227963.6462	269
0None_none_U1A_227963.6463	295
0None_none_U1A_227963.6464	659
0None_none_U1A_227963.6465	261
0None_none_U1A_227963.6466	319
0None_none_U1A_227963.6467	377
0None_none_U1A_227963.6469	485
0None_none_U1A_227963.6470	89
0None_none_U1A_227963.6471	365
0None_none_U1A_227963.6472	194
0None_none_U1A_227963.6473	85
0None_none_U1A_227963.6474	386
0None_none_U1A_227963.6475	711
0None_none_U1A_227963.6476	245
0None_none_U1A_227963.6477	187
0None_none_U1A_227963.6478	170
0None_none_U1A_227963.6479	11
0None_none_U1A_227963.6480	311
0None_none_U1A_227963.6481	120
0None_none_U1A_227963.6482	592
0None_none_U1A_227963.6483	397
0None_none_U1A_227963.6484	478
0None_none_U1A_227963.6485	406
0None_none_U1A_227963.6486	634
0None_none_U1A_227963.6487	314
0None_none_U1A_227963.6488	245
0None_none_U1A_227963.6489	330
0None_none_U1A_227963.6490	503
0None_none_U1A_227963.6491	339
0None_none_U1A_227963.6492	444
0None_none_U1A_227963.6493	761
0None_none_U1A_227963.6494	463
0None_none_U1A_227963.6495	376
0None_none_U1A_227963.6496	474
0None_none_U1A_227963.6497	449
0None_none_U1A_227963.6498	505
0None_none_U1A_227963.6499	223
0None_none_U1A_227963.6500	536
0None_none_U1A_227963.6501	460
0None_none_U1A_227963.6502	612
0None_none_U1A_227963.6503	186
0None_none_U1A_227963.6504	575
0None_none_U1A_227963.6505	302
0None_none_U1A_227963.6506	375
0None_none_U1A_227963.6507	293
0None_none_U1A_227963.6508	105
0None_none_U1A_227963.6509	497
0None_none_U1A_227963.6510	374
0None_none_U1A_227963.6511	377
0None_none_U1A_227963.6512	262
0None_none_U1A_227963.6513	439
0None_none_U1A_227963.6514	352
0None_none_U1A_227963.6515	679
0None_none_U1A_227963.6516	551
0None_none_U1A_227963.6517	278
0None_none_U1A_227963.6518	356
0None_none_U1A_227963.6519	390
0None_none_U1A_227963.6520	547
0None_none_U1A_227963.6521	208
0None_none_U1A_227963.6522	307
0None_none_U1A_227963.6523	480
0None_none_U1A_227963.6524	186
0None_none_U1A_227963.6526	772
0None_none_U1A_227963.6527	481
0None_none_U1A_227963.6528	422
0None_none_U1A_227963.6529	517
0None_none_U1A_227963.6530	590
0None_none_U1A_227963.6531	90
0None_none_U1A_227963.6532	420
0None_none_U1A_227963.6533	10
0None_none_U1A_227963.6534	903
0None_none_U1A_227963.6535	305
0None_none_U1A_227963.6536	166
0None_none_U1A_227963.6537	688
0None_none_U1A_227963.6538	375
0None_none_U1A_227963.6539	268
0None_none_U1A_227963.6540	239
0None_none_U1A_227963.6541	14
0None_none_U1A_227963.6544	483
0None_none_U1A_227963.6545	277
0None_none_U1A_227963.6546	179
0None_none_U1A_227963.6547	380
0None_none_U1A_227963.6548	424
0None_none_U1A_227963.6549	336
0None_none_U1A_227963.6550	141
0None_none_U1A_227963.6551	476
0None_none_U1A_227963.6552	457
0None_none_U1A_227963.6553	318
0None_none_U1A_227963.6554	323
0None_none_U1A_227963.6555	212
0None_none_U1A_227963.6556	329
0None_none_U1A_227963.6557	361
0None_none_U1A_227963.6558	196
0None_none_U1A_227963.6559	210
0None_none_U1A_227963.6560	438
0None_none_U1A_227963.6562	131
0None_none_U1A_227963.6563	458
0None_none_U1A_227963.6564	196
0None_none_U1A_227963.6565	425
0None_none_U1A_227963.6566	240
0None_none_U1A_227963.6567	185
0None_none_U1A_227963.6568	416
0None_none_U1A_227963.6569	1214
0None_none_U1A_227963.6570	418
0None_none_U1A_227963.6571	220
0None_none_U1A_227963.6572	706
0None_none_U1A_227963.6573	252
0None_none_U1A_227963.6574	471
0None_none_U1A_227963.6575	46
0None_none_U1A_227963.6576	655
0None_none_U1A_227963.6577	141
0None_none_U1A_227963.6578	412
0None_none_U1A_227963.6579	292
0None_none_U1A_227963.6580	474
0None_none_U1A_227963.6581	613
0None_none_U1A_227963.6582	25
0None_none_U1A_227963.6583	660
0None_none_U1A_227963.6584	344
0None_none_U1A_227963.6585	124
0None_none_U1A_227963.6586	499
0None_none_U1A_227963.6587	648
0None_none_U1A_227963.6588	567
0None_none_U1A_227963.6589	483
0None_none_U1A_227963.6590	228
0None_none_U1A_227963.6591	440
0None_none_U1A_227963.6592	309
0None_none_U1A_227963.6593	109
0None_none_U1A_227963.6594	460
0None_none_U1A_227963.6595	782
0None_none_U1A_227963.6596	106
0None_none_U1A_227963.6597	579
0None_none_U1A_227963.6598	379
0None_none_U1A_227963.6599	215
0None_none_U1A_227963.6600	159
0None_none_U1A_227963.6601	363
0None_none_U1A_227963.6602	518
0None_none_U1A_227963.6603	293
0None_none_U1A_227963.6604	249
0None_none_U1A_227963.6605	167
0None_none_U1A_227963.6606	603
0None_none_U1A_227963.6607	11
0None_none_U1A_227963.6608	50
0None_none_U1A_227963.6609	199
0None_none_U1A_227963.6610	526
0None_none_U1A_227963.6611	502
0None_none_U1A_227963.6612	400
0None_none_U1A_227963.6613	35
0None_none_U1A_227963.6614	343
0None_none_U1A_227963.6615	984
0None_none_U1A_227963.6616	302
0None_none_U1A_227963.6617	154
0None_none_U1A_227963.6618	458
0None_none_U1A_227963.6619	422
0None_none_U1A_227963.6620	387
0None_none_U1A_227963.6621	168
0None_none_U1A_227963.6622	134
0None_none_U1A_227963.6623	682
0None_none_U1A_227963.6624	212
0None_none_U1A_227963.6625	364
0None_none_U1A_227963.6626	126
0None_none_U1A_227963.6627	198
0None_none_U1A_227963.6628	95
0None_none_U1A_227963.6629	574
0None_none_U1A_227963.6630	338
0None_none_U1A_227963.6631	75
0None_none_U1A_227963.6632	287
0None_none_U1A_227963.6633	261
0None_none_U1A_227963.6634	448
0None_none_U1A_227963.6636	137
0None_none_U1A_227963.6637	369
0None_none_U1A_227963.6638	327
0None_none_U1A_227963.6639	294
0None_none_U1A_227963.6640	314
0None_none_U1A_227963.6641	410
0None_none_U1A_227963.6642	74
0None_none_U1A_227963.6643	560
0None_none_U1A_227963.6644	300
0None_none_U1A_227963.6645	400
0None_none_U1A_227963.6646	503
0None_none_U1A_227963.6647	401
0None_none_U1A_227963.6648	384
0None_none_U1A_227963.6649	178
0None_none_U1A_227963.6650	111
0None_none_U1A_227963.6651	131
0None_none_U1A_227963.6652	240
0None_none_U1A_227963.6653	233
0None_none_U1A_227963.6654	99
0None_none_U1A_227963.6656	32
0None_none_U1A_227963.6657	97
0None_none_U1A_227963.6658	430
0None_none_U1A_227963.6659	130
0None_none_U1A_227963.6660	38
0None_none_U1A_227963.6661	360
0None_none_U1A_227963.6662	223
0None_none_U1A_227963.6663	81
0None_none_U1A_227963.6664	168
0None_none_U1A_227963.6665	305
0None_none_U1A_227963.6666	715
0None_none_U1A_227963.6667	605
0None_none_U1A_227963.6668	471
0None_none_U1A_227963.6669	141
0None_none_U1A_227963.6670	163
0None_none_U1A_227963.6671	243
0None_none_U1A_227963.6672	305
0None_none_U1A_227963.6673	45
0None_none_U1A_227963.6674	527
0None_none_U1A_227963.6675	440
0None_none_U1A_227963.6676	699
0None_none_U1A_227963.6677	265
0None_none_U1A_227963.6678	350
0None_none_U1A_227963.6679	147
0None_none_U1A_227963.6680	322
0None_none_U1A_227963.6681	459
0None_none_U1A_227963.6682	131
0None_none_U1A_227963.6683	280
0None_none_U1A_227963.6684	459
0None_none_U1A_227963.6685	210
0None_none_U1A_227963.6686	891
0None_none_U1A_227963.6687	186
0None_none_U1A_227963.6688	250
0None_none_U1A_227963.6689	278
0None_none_U1A_227963.6690	337
0None_none_U1A_227963.6691	247
0None_none_U1A_227963.6692	562
0None_none_U1A_227963.6693	336
0None_none_U1A_227963.6694	298
0None_none_U1A_227963.6695	863
0None_none_U1A_227963.6696	303
0None_none_U1A_227963.6697	136
0None_none_U1A_227963.6698	369
0None_none_U1A_227963.6699	379
0None_none_U1A_227963.6700	481
0None_none_U1A_227963.6701	310
0None_none_U1A_227963.6702	267
0None_none_U1A_227963.6703	236
0None_none_U1A_227963.6704	414
0None_none_U1A_227963.6705	271
0None_none_U1A_227963.6706	599
0None_none_U1A_227963.6707	300
0None_none_U1A_227963.6708	134
0None_none_U1A_227963.6709	355
0None_none_U1A_227963.6710	473
0None_none_U1A_227963.6711	331
0None_none_U1A_227963.6712	460
0None_none_U1A_227963.6713	428
0None_none_U1A_227963.6714	344
0None_none_U1A_227963.6716	313
0None_none_U1A_227963.6717	257
0None_none_U1A_227963.6719	292
0None_none_U1A_227963.6720	297
0None_none_U1A_227963.6721	422
0None_none_U1A_227963.6722	359
0None_none_U1A_227963.6723	674
0None_none_U1A_227963.6724	519
0None_none_U1A_227963.6725	69
0None_none_U1A_227963.6726	290
0None_none_U1A_227963.6727	295
0None_none_U1A_227963.6728	305
0None_none_U1A_227963.6729	428
0None_none_U1A_227963.6730	625
0None_none_U1A_227963.6731	530
0None_none_U1A_227963.6732	67
0None_none_U1A_227963.6733	27
0None_none_U1A_227963.6734	481
0None_none_U1A_227963.6735	137
0None_none_U1A_227963.6736	107
0None_none_U1A_227963.6738	294
0None_none_U1A_227963.6739	236
0None_none_U1A_227963.6740	333
0None_none_U1A_227963.6741	320
0None_none_U1A_227963.6742	480
0None_none_U1A_227963.6743	239
0None_none_U1A_227963.6744	249
0None_none_U1A_227963.6745	601
0None_none_U1A_227963.6746	209
0None_none_U1A_227963.6747	521
0None_none_U1A_227963.6748	211
0None_none_U1A_227963.6749	423
0None_none_U1A_227963.6750	803
0None_none_U1B_227963.458	11
0None_none_U1B_227963.638	23
0None_none_U1B_227963.745	24
0None_none_U2A_227963.1706	12
0None_none_U2B_227963.1219	12
0None_none_U2B_227963.1233	1
0Safe_safe_ACOCA_227963.4803	1
0Safe_safe_ACOCB_227963.5058	11
0Safe_safe_ACOCB_227963.5202	160
0Safe_safe_DTKPB_227963.7292	395
0Safe_safe_GEA_227963.3674	543
0Safe_safe_GEB_227963.3802	1
0Safe_safe_GEB_227963.4103	10
0Safe_safe_MPA_227963.4176	305
0Safe_safe_MPA_227963.4338	18
0Safe_safe_MPA_227963.4362	10
0Safe_safe_MPA_227963.4391	7
0Safe_safe_MPB_227963.5948	481
0Safe_safe_MPB_227963.5978	274
0Safe_safe_MU1A_227963.1943	15
0Safe_safe_MU1A_227963.2093	411
0Safe_safe_MU1A_227963.2190	219
0Safe_safe_MU1B_227963.791	191
0Safe_safe_MU1B_227963.887	1
0Safe_safe_MU2A_227963.2391	445
0Safe_safe_MU2A_227963.2493	980
0Safe_safe_MU2B_227963.316	230
0Safe_safe_SPA_227963.5562	482
0Safe_safe_SPB_227963.6373	6
0Safe_safe_TMMB_227963.3086	599
0Safe_safe_TMMB_227963.3271	482
0Safe_safe_U1A_227963.6376	127
0Safe_safe_U1A_227963.6377	429
0Safe_safe_U1A_227963.6378	788
0Safe_safe_U1A_227963.6379	432
0Safe_safe_U1A_227963.6380	915
0Safe_safe_U1A_227963.6381	128
0Safe_safe_U1A_227963.6382	141
0Safe_safe_U1A_227963.6383	271
0Safe_safe_U1A_227963.6384	27
0Safe_safe_U1A_227963.6385	221
0Safe_safe_U1A_227963.6386	586
0Safe_safe_U1A_227963.6387	397
0Safe_safe_U1A_227963.6388	122
0Safe_safe_U1A_227963.6389	340
0Safe_safe_U1A_227963.6390	475
0Safe_safe_U1A_227963.6391	219
0Safe_safe_U1A_227963.6392	238
0Safe_safe_U1A_227963.6393	231
0Safe_safe_U1A_227963.6394	338
0Safe_safe_U1A_227963.6395	508
0Safe_safe_U1A_227963.6396	160
0Safe_safe_U1A_227963.6397	237
0Safe_safe_U1A_227963.6398	487
0Safe_safe_U1A_227963.6399	188
0Safe_safe_U1A_227963.6400	280
0Safe_safe_U1A_227963.6401	499
0Safe_safe_U1A_227963.6402	458
0Safe_safe_U1A_227963.6403	301
0Safe_safe_U1A_227963.6404	239
0Safe_safe_U1A_227963.6405	331
0Safe_safe_U1A_227963.6406	391
0Safe_safe_U1A_227963.6407	258
0Safe_safe_U1A_227963.6408	328
0Safe_safe_U1A_227963.6409	532
0Safe_safe_U1A_227963.6410	360
0Safe_safe_U1A_227963.6411	418
0Safe_safe_U1A_227963.6412	708
0Safe_safe_U1A_227963.6413	357
0Safe_safe_U1A_227963.6414	360
0Safe_safe_U1A_227963.6415	482
0Safe_safe_U1A_227963.6416	434
0Safe_safe_U1A_227963.6417	375
0Safe_safe_U1A_227963.6418	599
0Safe_safe_U1A_227963.6419	211
0Safe_safe_U1A_227963.6420	310
0Safe_safe_U1A_227963.6421	706
0Safe_safe_U1A_227963.6422	274
0Safe_safe_U1A_227963.6423	419
0Safe_safe_U1A_227963.6424	267
0Safe_safe_U1A_227963.6425	292
0Safe_safe_U1A_227963.6426	462
0Safe_safe_U1A_227963.6427	239
0Safe_safe_U1A_227963.6428	207
0Safe_safe_U1A_227963.6429	140
0Safe_safe_U1A_227963.6430	314
0Safe_safe_U1A_227963.6431	143
0Safe_safe_U1A_227963.6432	492
0Safe_safe_U1A_227963.6433	387
0Safe_safe_U1A_227963.6434	411
0Safe_safe_U1A_227963.6435	414
0Safe_safe_U1A_227963.6436	243
0Safe_safe_U1A_227963.6437	150
0Safe_safe_U1A_227963.6438	640
0Safe_safe_U1A_227963.6439	819
0Safe_safe_U1A_227963.6440	287
0Safe_safe_U1A_227963.6441	477
0Safe_safe_U1A_227963.6442	445
0Safe_safe_U1A_227963.6443	475
0Safe_safe_U1A_227963.6444	733
0Safe_safe_U1A_227963.6445	519
0Safe_safe_U1A_227963.6446	274
0Safe_safe_U1A_227963.6447	292
0Safe_safe_U1A_227963.6448	300
0Safe_safe_U1A_227963.6449	113
0Safe_safe_U1A_227963.6450	219
0Safe_safe_U1A_227963.6451	486
0Safe_safe_U1A_227963.6452	514
0Safe_safe_U1A_227963.6453	358
0Safe_safe_U1A_227963.6454	368
0Safe_safe_U1A_227963.6455	296
0Safe_safe_U1A_227963.6456	423
0Safe_safe_U1A_227963.6457	193
0Safe_safe_U1A_227963.6458	323
0Safe_safe_U1A_227963.6459	324
0Safe_safe_U1A_227963.6460	405
0Safe_safe_U1A_227963.6461	313
0Safe_safe_U1A_227963.6462	205
0Safe_safe_U1A_227963.6463	533
0Safe_safe_U1A_227963.6464	309
0Safe_safe_U1A_227963.6465	295
0Safe_safe_U1A_227963.6466	160
0Safe_safe_U1A_227963.6467	250
0Safe_safe_U1A_227963.6468	285
0Safe_safe_U1A_227963.6469	358
0Safe_safe_U1A_227963.6470	364
0Safe_safe_U1A_227963.6471	1
0Safe_safe_U1A_227963.6472	289
0Safe_safe_U1A_227963.6473	453
0Safe_safe_U1A_227963.6474	201
0Safe_safe_U1A_227963.6475	190
0Safe_safe_U1A_227963.6476	510
0Safe_safe_U1A_227963.6477	206
0Safe_safe_U1A_227963.6478	90
0Safe_safe_U1A_227963.6479	311
0Safe_safe_U1A_227963.6480	227
0Safe_safe_U1A_227963.6481	345
0Safe_safe_U1A_227963.6482	375
0Safe_safe_U1A_227963.6483	319
0Safe_safe_U1A_227963.6484	361
0Safe_safe_U1A_227963.6485	423
0Safe_safe_U1A_227963.6486	498
0Safe_safe_U1A_227963.6487	124
0Safe_safe_U1A_227963.6488	450
0Safe_safe_U1A_227963.6489	404
0Safe_safe_U1A_227963.6490	274
0Safe_safe_U1A_227963.6491	306
0Safe_safe_U1A_227963.6492	406
0Safe_safe_U1A_227963.6493	531
0Safe_safe_U1A_227963.6494	375
0Safe_safe_U1A_227963.6495	619
0Safe_safe_U1A_227963.6496	250
0Safe_safe_U1A_227963.6497	263
0Safe_safe_U1A_227963.6498	283
0Safe_safe_U1A_227963.6499	403
0Safe_safe_U1A_227963.6500	189
0Safe_safe_U1A_227963.6501	509
0Safe_safe_U1A_227963.6502	466
0Safe_safe_U1A_227963.6503	339
0Safe_safe_U1A_227963.6504	242
0Safe_safe_U1A_227963.6505	137
0Safe_safe_U1A_227963.6506	418
0Safe_safe_U1A_227963.6507	307
0Safe_safe_U1A_227963.6508	122
0Safe_safe_U1A_227963.6509	561
0Safe_safe_U1A_227963.6510	420
0Safe_safe_U1A_227963.6511	502
0Safe_safe_U1A_227963.6512	197
0Safe_safe_U1A_227963.6513	661
0Safe_safe_U1A_227963.6514	213
0Safe_safe_U1A_227963.6515	215
0Safe_safe_U1A_227963.6516	378
0Safe_safe_U1A_227963.6517	481
0Safe_safe_U1A_227963.6518	328
0Safe_safe_U1A_227963.6519	239
0Safe_safe_U1A_227963.6520	442
0Safe_safe_U1A_227963.6521	281
0Safe_safe_U1A_227963.6522	372
0Safe_safe_U1A_227963.6523	454
0Safe_safe_U1A_227963.6524	367
0Safe_safe_U1A_227963.6525	613
0Safe_safe_U1A_227963.6526	335
0Safe_safe_U1A_227963.6527	200
0Safe_safe_U1A_227963.6528	402
0Safe_safe_U1A_227963.6529	509
0Safe_safe_U1A_227963.6530	720
0Safe_safe_U1A_227963.6531	246
0Safe_safe_U1A_227963.6532	474
0Safe_safe_U1A_227963.6533	237
0Safe_safe_U1A_227963.6534	476
0Safe_safe_U1A_227963.6535	320
0Safe_safe_U1A_227963.6536	485
0Safe_safe_U1A_227963.6537	403
0Safe_safe_U1A_227963.6538	393
0Safe_safe_U1A_227963.6539	287
0Safe_safe_U1A_227963.6540	213
0Safe_safe_U1A_227963.6541	603
0Safe_safe_U1A_227963.6542	543
0Safe_safe_U1A_227963.6543	367
0Safe_safe_U1A_227963.6544	406
0Safe_safe_U1A_227963.6545	236
0Safe_safe_U1A_227963.6546	199
0Safe_safe_U1A_227963.6547	340
0Safe_safe_U1A_227963.6548	376
0Safe_safe_U1A_227963.6549	351
0Safe_safe_U1A_227963.6550	267
0Safe_safe_U1A_227963.6551	989
0Safe_safe_U1A_227963.6552	190
0Safe_safe_U1A_227963.6553	726
0Safe_safe_U1A_227963.6554	317
0Safe_safe_U1A_227963.6555	195
0Safe_safe_U1A_227963.6556	387
0Safe_safe_U1A_227963.6557	609
0Safe_safe_U1A_227963.6558	341
0Safe_safe_U1A_227963.6559	347
0Safe_safe_U1A_227963.6560	331
0Safe_safe_U1A_227963.6561	281
0Safe_safe_U1A_227963.6562	309
0Safe_safe_U1A_227963.6563	306
0Safe_safe_U1A_227963.6564	635
0Safe_safe_U1A_227963.6565	601
0Safe_safe_U1A_227963.6566	363
0Safe_safe_U1A_227963.6567	471
0Safe_safe_U1A_227963.6568	175
0Safe_safe_U1A_227963.6569	482
0Safe_safe_U1A_227963.6570	356
0Safe_safe_U1A_227963.6571	264
0Safe_safe_U1A_227963.6572	158
0Safe_safe_U1A_227963.6573	168
0Safe_safe_U1A_227963.6574	334
0Safe_safe_U1A_227963.6575	372
0Safe_safe_U1A_227963.6576	267
0Safe_safe_U1A_227963.6577	194
0Safe_safe_U1A_227963.6578	237
0Safe_safe_U1A_227963.6579	201
0Safe_safe_U1A_227963.6580	398
0Safe_safe_U1A_227963.6581	269
0Safe_safe_U1A_227963.6582	302
0Safe_safe_U1A_227963.6583	563
0Safe_safe_U1A_227963.6584	368
0Safe_safe_U1A_227963.6585	349
0Safe_safe_U1A_227963.6586	381
0Safe_safe_U1A_227963.6587	620
0Safe_safe_U1A_227963.6588	269
0Safe_safe_U1A_227963.6589	312
0Safe_safe_U1A_227963.6590	318
0Safe_safe_U1A_227963.6591	122
0Safe_safe_U1A_227963.6592	305
0Safe_safe_U1A_227963.6593	266
0Safe_safe_U1A_227963.6594	269
0Safe_safe_U1A_227963.6595	447
0Safe_safe_U1A_227963.6596	321
0Safe_safe_U1A_227963.6597	248
0Safe_safe_U1A_227963.6598	338
0Safe_safe_U1A_227963.6599	191
0Safe_safe_U1A_227963.6600	480
0Safe_safe_U1A_227963.6601	128
0Safe_safe_U1A_227963.6602	582
0Safe_safe_U1A_227963.6603	252
0Safe_safe_U1A_227963.6604	176
0Safe_safe_U1A_227963.6605	445
0Safe_safe_U1A_227963.6606	631
0Safe_safe_U1A_227963.6607	535
0Safe_safe_U1A_227963.6608	466
0Safe_safe_U1A_227963.6609	872
0Safe_safe_U1A_227963.6610	270
0Safe_safe_U1A_227963.6611	320
0Safe_safe_U1A_227963.6612	662
0Safe_safe_U1A_227963.6613	356
0Safe_safe_U1A_227963.6614	187
0Safe_safe_U1A_227963.6615	464
0Safe_safe_U1A_227963.6616	254
0Safe_safe_U1A_227963.6617	514
0Safe_safe_U1A_227963.6618	520
0Safe_safe_U1A_227963.6619	426
0Safe_safe_U1A_227963.6620	579
0Safe_safe_U1A_227963.6621	110
0Safe_safe_U1A_227963.6622	308
0Safe_safe_U1A_227963.6623	237
0Safe_safe_U1A_227963.6624	600
0Safe_safe_U1A_227963.6625	409
0Safe_safe_U1A_227963.6626	364
0Safe_safe_U1A_227963.6627	329
0Safe_safe_U1A_227963.6628	357
0Safe_safe_U1A_227963.6629	449
0Safe_safe_U1A_227963.6630	777
0Safe_safe_U1A_227963.6631	177
0Safe_safe_U1A_227963.6632	607
0Safe_safe_U1A_227963.6633	229
0Safe_safe_U1A_227963.6634	268
0Safe_safe_U1A_227963.6635	229
0Safe_safe_U1A_227963.6636	310
0Safe_safe_U1A_227963.6637	494
0Safe_safe_U1A_227963.6638	309
0Safe_safe_U1A_227963.6639	244
0Safe_safe_U1A_227963.6640	397
0Safe_safe_U1A_227963.6641	294
0Safe_safe_U1A_227963.6642	474
0Safe_safe_U1A_227963.6643	606
0Safe_safe_U1A_227963.6644	284
0Safe_safe_U1A_227963.6645	336
0Safe_safe_U1A_227963.6646	621
0Safe_safe_U1A_227963.6647	455
0Safe_safe_U1A_227963.6648	149
0Safe_safe_U1A_227963.6649	340
0Safe_safe_U1A_227963.6650	374
0Safe_safe_U1A_227963.6651	328
0Safe_safe_U1A_227963.6652	399
0Safe_safe_U1A_227963.6653	395
0Safe_safe_U1A_227963.6654	211
0Safe_safe_U1A_227963.6655	124
0Safe_safe_U1A_227963.6656	560
0Safe_safe_U1A_227963.6657	524
0Safe_safe_U1A_227963.6658	321
0Safe_safe_U1A_227963.6659	354
0Safe_safe_U1A_227963.6660	112
0Safe_safe_U1A_227963.6661	344
0Safe_safe_U1A_227963.6662	348
0Safe_safe_U1A_227963.6663	526
0Safe_safe_U1A_227963.6664	282
0Safe_safe_U1A_227963.6665	697
0Safe_safe_U1A_227963.6666	773
0Safe_safe_U1A_227963.6667	315
0Safe_safe_U1A_227963.6668	461
0Safe_safe_U1A_227963.6669	250
0Safe_safe_U1A_227963.6670	217
0Safe_safe_U1A_227963.6671	305
0Safe_safe_U1A_227963.6672	280
0Safe_safe_U1A_227963.6673	379
0Safe_safe_U1A_227963.6674	206
0Safe_safe_U1A_227963.6675	399
0Safe_safe_U1A_227963.6676	230
0Safe_safe_U1A_227963.6677	168
0Safe_safe_U1A_227963.6678	170
0Safe_safe_U1A_227963.6679	505
0Safe_safe_U1A_227963.6680	421
0Safe_safe_U1A_227963.6681	384
0Safe_safe_U1A_227963.6682	108
0Safe_safe_U1A_227963.6683	337
0Safe_safe_U1A_227963.6684	531
0Safe_safe_U1A_227963.6685	481
0Safe_safe_U1A_227963.6686	143
0Safe_safe_U1A_227963.6687	263
0Safe_safe_U1A_227963.6688	237
0Safe_safe_U1A_227963.6689	292
0Safe_safe_U1A_227963.6690	148
0Safe_safe_U1A_227963.6691	466
0Safe_safe_U1A_227963.6692	285
0Safe_safe_U1A_227963.6693	307
0Safe_safe_U1A_227963.6694	373
0Safe_safe_U1A_227963.6695	225
0Safe_safe_U1A_227963.6696	697
0Safe_safe_U1A_227963.6697	234
0Safe_safe_U1A_227963.6698	287
0Safe_safe_U1A_227963.6699	313
0Safe_safe_U1A_227963.6700	256
0Safe_safe_U1A_227963.6701	566
0Safe_safe_U1A_227963.6702	273
0Safe_safe_U1A_227963.6703	741
0Safe_safe_U1A_227963.6704	360
0Safe_safe_U1A_227963.6705	170
0Safe_safe_U1A_227963.6706	224
0Safe_safe_U1A_227963.6707	417
0Safe_safe_U1A_227963.6708	287
0Safe_safe_U1A_227963.6709	708
0Safe_safe_U1A_227963.6710	362
0Safe_safe_U1A_227963.6711	264
0Safe_safe_U1A_227963.6712	315
0Safe_safe_U1A_227963.6713	479
0Safe_safe_U1A_227963.6714	192
0Safe_safe_U1A_227963.6715	656
0Safe_safe_U1A_227963.6716	337
0Safe_safe_U1A_227963.6717	500
0Safe_safe_U1A_227963.6718	715
0Safe_safe_U1A_227963.6720	520
0Safe_safe_U1A_227963.6721	178
0Safe_safe_U1A_227963.6722	301
0Safe_safe_U1A_227963.6723	505
0Safe_safe_U1A_227963.6724	285
0Safe_safe_U1A_227963.6725	347
0Safe_safe_U1A_227963.6726	385
0Safe_safe_U1A_227963.6727	192
0Safe_safe_U1A_227963.6728	980
0Safe_safe_U1A_227963.6729	414
0Safe_safe_U1A_227963.6730	10
0Safe_safe_U1A_227963.6731	240
0Safe_safe_U1A_227963.6732	295
0Safe_safe_U1A_227963.6733	649
0Safe_safe_U1A_227963.6734	425
0Safe_safe_U1A_227963.6735	225
0Safe_safe_U1A_227963.6736	290
0Safe_safe_U1A_227963.6737	222
0Safe_safe_U1A_227963.6738	273
0Safe_safe_U1A_227963.6739	339
0Safe_safe_U1A_227963.6740	219
0Safe_safe_U1A_227963.6741	497
0Safe_safe_U1A_227963.6742	467
0Safe_safe_U1A_227963.6743	274
0Safe_safe_U1A_227963.6744	196
0Safe_safe_U1A_227963.6745	144
0Safe_safe_U1A_227963.6746	171
0Safe_safe_U1A_227963.6747	71
0Safe_safe_U1A_227963.6748	488
0Safe_safe_U1A_227963.6749	232
0Safe_safe_U1A_227963.6750	482
0Safe_safe_U1B_227963.387	10
0Safe_safe_U1B_227963.437	11
0Safe_safe_U1B_227963.479	12
0Safe_safe_U1B_227963.482	1
0Safe_safe_U1B_227963.512	481
0Safe_safe_U1B_227963.519	6
0Safe_safe_U1B_227963.577	29
0Safe_safe_U1B_227963.601	8
0Safe_safe_U1B_227963.604	11
0Safe_safe_U1B_227963.686	13
0Safe_safe_U1B_227963.694	19
0Safe_safe_U1B_227963.737	10
0Safe_safe_U2A_227963.1581	1
0Safe_safe_U2A_227963.1651	215
0Safe_safe_U2B_227963.1184	201
0Safe_safe_U2B_227963.1195	368
ENSMUSG00000000204_Slfn4_U1A_18115.1	751
ENSMUSG00000000204_Slfn4_U1A_18116.2	314
ENSMUSG00000000204_Slfn4_U1A_18117.3	363
ENSMUSG00000000204_Slfn4_U1A_18118.4	344
ENSMUSG00000000204_Slfn4_U1A_18119.5	347
ENSMUSG00000000204_Slfn4_U1A_18120.6	500
ENSMUSG00000000204_Slfn4_U1A_18121.7	258
ENSMUSG00000000204_Slfn4_U1A_18122.8	160
ENSMUSG00000000204_Slfn4_U1A_18123.9	537
ENSMUSG00000000204_Slfn4_U1A_18124.10	365
ENSMUSG00000000531_Grasp_U1A_188886.1	208
ENSMUSG00000000531_Grasp_U1A_188887.2	352
ENSMUSG00000000531_Grasp_U1A_188888.3	229
ENSMUSG00000000531_Grasp_U1A_188889.4	385
ENSMUSG00000000531_Grasp_U1A_188890.5	14
ENSMUSG00000000531_Grasp_U1A_188891.6	133
ENSMUSG00000000531_Grasp_U1A_188892.7	443
ENSMUSG00000000531_Grasp_U1A_188893.8	403
ENSMUSG00000000531_Grasp_U1A_188894.9	200
ENSMUSG00000000531_Grasp_U1A_188895.10	1073
ENSMUSG00000000561_Wdr77_U1A_19204.1	74
ENSMUSG00000000561_Wdr77_U1A_19205.2	483
ENSMUSG00000000561_Wdr77_U1A_19206.3	13
ENSMUSG00000000561_Wdr77_U1A_19207.4	133
ENSMUSG00000000561_Wdr77_U1A_19208.5	122
ENSMUSG00000000561_Wdr77_U1A_19209.6	138
ENSMUSG00000000561_Wdr77_U1A_19210.7	25
ENSMUSG00000000561_Wdr77_U1A_19211.8	46
ENSMUSG00000000561_Wdr77_U1A_19212.9	370
ENSMUSG00000000561_Wdr77_U1A_19213.10	186
ENSMUSG00000000693_Loxl3_U1A_173483.1	419
ENSMUSG00000000693_Loxl3_U1A_173484.2	646
ENSMUSG00000000693_Loxl3_U1A_173485.3	224
ENSMUSG00000000693_Loxl3_U1A_173486.4	258
ENSMUSG00000000693_Loxl3_U1A_173487.5	367
ENSMUSG00000000693_Loxl3_U1A_173488.6	475
ENSMUSG00000000693_Loxl3_U1A_173489.7	371
ENSMUSG00000000693_Loxl3_U1A_173490.8	170
ENSMUSG00000000693_Loxl3_U1A_173491.9	295
ENSMUSG00000000693_Loxl3_U1A_173492.10	521
ENSMUSG00000000732_Icosl_U1A_23862.1	298
ENSMUSG00000000732_Icosl_U1A_23863.2	342
ENSMUSG00000000732_Icosl_U1A_23864.3	829
ENSMUSG00000000732_Icosl_U1A_23865.4	251
ENSMUSG00000000732_Icosl_U1A_23866.5	350
ENSMUSG00000000732_Icosl_U1A_23867.6	468
ENSMUSG00000000732_Icosl_U1A_23868.7	427
ENSMUSG00000000732_Icosl_U1A_23869.8	225
ENSMUSG00000000732_Icosl_U1A_23870.9	300
ENSMUSG00000000732_Icosl_U1A_23871.10	342
ENSMUSG00000000958_Slc7a7_U1A_76363.1	511
ENSMUSG00000000958_Slc7a7_U1A_76364.2	349
ENSMUSG00000000958_Slc7a7_U1A_76365.3	410
ENSMUSG00000000958_Slc7a7_U1A_76366.4	429
ENSMUSG00000000958_Slc7a7_U1A_76367.5	404
ENSMUSG00000000958_Slc7a7_U1A_76368.6	496
ENSMUSG00000000958_Slc7a7_U1A_76369.7	46
ENSMUSG00000000958_Slc7a7_U1A_76370.8	573
ENSMUSG00000000958_Slc7a7_U1A_76371.9	538
ENSMUSG00000000958_Slc7a7_U1A_76372.10	467
ENSMUSG00000000976_Heatr6_U1A_18415.1	487
ENSMUSG00000000976_Heatr6_U1A_18416.2	496
ENSMUSG00000000976_Heatr6_U1A_18417.3	270
ENSMUSG00000000976_Heatr6_U1A_18418.4	659
ENSMUSG00000000976_Heatr6_U1A_18419.5	428
ENSMUSG00000000976_Heatr6_U1A_18420.6	788
ENSMUSG00000000976_Heatr6_U1A_18421.7	319
ENSMUSG00000000976_Heatr6_U1A_18422.8	375
ENSMUSG00000000976_Heatr6_U1A_18423.9	357
ENSMUSG00000000976_Heatr6_U1A_18424.10	404
ENSMUSG00000001054_Rmnd5b_U1A_206574.1	294
ENSMUSG00000001054_Rmnd5b_U1A_206575.2	490
ENSMUSG00000001054_Rmnd5b_U1A_206576.3	560
ENSMUSG00000001054_Rmnd5b_U1A_206577.4	388
ENSMUSG00000001054_Rmnd5b_U1A_206578.5	358
ENSMUSG00000001054_Rmnd5b_U1A_206579.6	589
ENSMUSG00000001054_Rmnd5b_U1A_206580.7	534
ENSMUSG00000001054_Rmnd5b_U1A_206581.8	457
ENSMUSG00000001054_Rmnd5b_U1A_206582.9	219
ENSMUSG00000001054_Rmnd5b_U1A_206583.10	262
ENSMUSG00000001062_Vps9d1_U1B_53134.5	7
ENSMUSG00000001095_Slc13a2_U1A_113943.1	227
ENSMUSG00000001095_Slc13a2_U1A_113944.2	388
ENSMUSG00000001095_Slc13a2_U1A_113945.3	353
ENSMUSG00000001095_Slc13a2_U1A_113946.4	319
ENSMUSG00000001095_Slc13a2_U1A_113947.5	283
ENSMUSG00000001095_Slc13a2_U1A_113948.6	360
ENSMUSG00000001095_Slc13a2_U1A_113949.7	313
ENSMUSG00000001095_Slc13a2_U1A_113950.8	270
ENSMUSG00000001095_Slc13a2_U1A_113951.9	509
ENSMUSG00000001095_Slc13a2_U1A_113952.10	406
ENSMUSG00000001103_Sebox_U1A_211615.1	446
ENSMUSG00000001103_Sebox_U1A_211616.2	820
ENSMUSG00000001103_Sebox_U1A_211617.3	548
ENSMUSG00000001103_Sebox_U1A_211618.4	152
ENSMUSG00000001103_Sebox_U1A_211619.5	305
ENSMUSG00000001103_Sebox_U1A_211620.6	385
ENSMUSG00000001103_Sebox_U1A_211621.7	446
ENSMUSG00000001103_Sebox_U1A_211622.8	319
ENSMUSG00000001103_Sebox_U1A_211623.9	383
ENSMUSG00000001103_Sebox_U1A_211624.10	486
ENSMUSG00000001119_Col6a1_U1A_126682.1	288
ENSMUSG00000001119_Col6a1_U1A_126683.2	296
ENSMUSG00000001119_Col6a1_U1A_126684.3	342
ENSMUSG00000001119_Col6a1_U1A_126685.4	779
ENSMUSG00000001119_Col6a1_U1A_126686.5	414
ENSMUSG00000001119_Col6a1_U1A_126687.6	292
ENSMUSG00000001119_Col6a1_U1A_126688.7	590
ENSMUSG00000001119_Col6a1_U1A_126689.8	141
ENSMUSG00000001119_Col6a1_U1A_126690.9	117
ENSMUSG00000001119_Col6a1_U1A_126691.10	487
ENSMUSG00000001229_Dpp9_U1A_82804.1	255
ENSMUSG00000001229_Dpp9_U1A_82805.2	563
ENSMUSG00000001229_Dpp9_U1A_82806.3	665
ENSMUSG00000001229_Dpp9_U1A_82807.4	315
ENSMUSG00000001229_Dpp9_U1A_82808.5	490
ENSMUSG00000001229_Dpp9_U1A_82809.6	292
ENSMUSG00000001229_Dpp9_U1A_82810.7	474
ENSMUSG00000001229_Dpp9_U1A_82811.8	323
ENSMUSG00000001229_Dpp9_U1A_82812.9	338
ENSMUSG00000001229_Dpp9_U1A_82813.10	435
ENSMUSG00000001376_Ccdc132_U1A_163821.1	605
ENSMUSG00000001376_Ccdc132_U1A_163822.2	636
ENSMUSG00000001376_Ccdc132_U1A_163823.3	64
ENSMUSG00000001376_Ccdc132_U1A_163824.4	288
ENSMUSG00000001376_Ccdc132_U1A_163825.5	344
ENSMUSG00000001376_Ccdc132_U1A_163826.6	225
ENSMUSG00000001376_Ccdc132_U1A_163827.7	368
ENSMUSG00000001376_Ccdc132_U1A_163828.8	444
ENSMUSG00000001376_Ccdc132_U1A_163829.9	45
ENSMUSG00000001376_Ccdc132_U1A_163830.10	218
ENSMUSG00000001436_Slc19a1_U1A_217396.1	362
ENSMUSG00000001436_Slc19a1_U1A_217397.2	318
ENSMUSG00000001436_Slc19a1_U1A_217398.3	448
ENSMUSG00000001436_Slc19a1_U1A_217399.4	732
ENSMUSG00000001436_Slc19a1_U1A_217400.5	454
ENSMUSG00000001436_Slc19a1_U1A_217401.6	561
ENSMUSG00000001436_Slc19a1_U1A_217402.7	609
ENSMUSG00000001436_Slc19a1_U1A_217403.8	393
ENSMUSG00000001436_Slc19a1_U1A_217404.9	638
ENSMUSG00000001436_Slc19a1_U1A_217405.10	520
ENSMUSG00000001918_Slc1a5_U1A_97972.1	377
ENSMUSG00000001918_Slc1a5_U1A_97973.2	269
ENSMUSG00000001918_Slc1a5_U1A_97974.3	271
ENSMUSG00000001918_Slc1a5_U1A_97975.4	266
ENSMUSG00000001918_Slc1a5_U1A_97976.5	433
ENSMUSG00000001918_Slc1a5_U1A_97977.6	323
ENSMUSG00000001918_Slc1a5_U1A_97978.7	288
ENSMUSG00000001918_Slc1a5_U1A_97979.8	378
ENSMUSG00000001918_Slc1a5_U1A_97980.9	260
ENSMUSG00000001918_Slc1a5_U1A_97981.10	130
ENSMUSG00000001948_Spa17_U1A_21302.1	380
ENSMUSG00000001948_Spa17_U1A_21303.2	290
ENSMUSG00000001948_Spa17_U1A_21304.3	418
ENSMUSG00000001948_Spa17_U1A_21305.4	335
ENSMUSG00000001948_Spa17_U1A_21306.5	252
ENSMUSG00000001948_Spa17_U1A_21307.6	641
ENSMUSG00000001948_Spa17_U1A_21308.7	412
ENSMUSG00000001948_Spa17_U1A_21309.8	148
ENSMUSG00000001948_Spa17_U1A_21310.9	595
ENSMUSG00000001948_Spa17_U1A_21311.10	409
ENSMUSG00000001998_Ap4e1_SPA_62101.1	6
ENSMUSG00000002006_Pdzd4_U1A_198900.1	378
ENSMUSG00000002006_Pdzd4_U1A_198901.2	483
ENSMUSG00000002006_Pdzd4_U1A_198902.3	254
ENSMUSG00000002006_Pdzd4_U1A_198903.4	286
ENSMUSG00000002006_Pdzd4_U1A_198904.5	250
ENSMUSG00000002006_Pdzd4_U1A_198905.6	386
ENSMUSG00000002006_Pdzd4_U1A_198906.7	308
ENSMUSG00000002006_Pdzd4_U1A_198907.8	110
ENSMUSG00000002006_Pdzd4_U1A_198908.9	330
ENSMUSG00000002006_Pdzd4_U1A_198909.10	235
ENSMUSG00000002147_Stat6_U1A_150604.1	905
ENSMUSG00000002147_Stat6_U1A_150605.2	508
ENSMUSG00000002147_Stat6_U1A_150606.3	380
ENSMUSG00000002147_Stat6_U1A_150607.4	612
ENSMUSG00000002147_Stat6_U1A_150608.5	251
ENSMUSG00000002147_Stat6_U1A_150609.6	412
ENSMUSG00000002147_Stat6_U1A_150610.7	406
ENSMUSG00000002147_Stat6_U1A_150611.8	231
ENSMUSG00000002147_Stat6_U1A_150612.9	189
ENSMUSG00000002147_Stat6_U1A_150613.10	439
ENSMUSG00000002222_Rmnd5a_U1A_116881.1	194
ENSMUSG00000002222_Rmnd5a_U1A_116882.2	287
ENSMUSG00000002222_Rmnd5a_U1A_116883.3	517
ENSMUSG00000002222_Rmnd5a_U1A_116884.4	310
ENSMUSG00000002222_Rmnd5a_U1A_116885.5	341
ENSMUSG00000002222_Rmnd5a_U1A_116886.6	291
ENSMUSG00000002222_Rmnd5a_U1A_116887.7	376
ENSMUSG00000002222_Rmnd5a_U1A_116888.8	39
ENSMUSG00000002222_Rmnd5a_U1A_116889.9	240
ENSMUSG00000002222_Rmnd5a_U1A_116890.10	400
ENSMUSG00000002227_Mov10_U1A_116901.1	241
ENSMUSG00000002227_Mov10_U1A_116902.2	304
ENSMUSG00000002227_Mov10_U1A_116903.3	261
ENSMUSG00000002227_Mov10_U1A_116904.4	448
ENSMUSG00000002227_Mov10_U1A_116905.5	794
ENSMUSG00000002227_Mov10_U1A_116906.6	282
ENSMUSG00000002227_Mov10_U1A_116907.7	306
ENSMUSG00000002227_Mov10_U1A_116908.8	288
ENSMUSG00000002227_Mov10_U1A_116909.9	276
ENSMUSG00000002227_Mov10_U1A_116910.10	985
ENSMUSG00000002274_Metrn_U1A_143062.1	494
ENSMUSG00000002274_Metrn_U1A_143063.2	340
ENSMUSG00000002274_Metrn_U1A_143064.3	123
ENSMUSG00000002274_Metrn_U1A_143065.4	863
ENSMUSG00000002274_Metrn_U1A_143066.5	395
ENSMUSG00000002274_Metrn_U1A_143067.6	143
ENSMUSG00000002274_Metrn_U1A_143068.7	427
ENSMUSG00000002274_Metrn_U1A_143069.8	713
ENSMUSG00000002274_Metrn_U1A_143070.9	339
ENSMUSG00000002274_Metrn_U1A_143071.10	69
ENSMUSG00000002428_Hltf_U1A_118872.1	451
ENSMUSG00000002428_Hltf_U1A_118873.2	326
ENSMUSG00000002428_Hltf_U1A_118874.3	116
ENSMUSG00000002428_Hltf_U1A_118875.4	196
ENSMUSG00000002428_Hltf_U1A_118876.5	294
ENSMUSG00000002428_Hltf_U1A_118877.6	348
ENSMUSG00000002428_Hltf_U1A_118878.7	53
ENSMUSG00000002428_Hltf_U1A_118879.8	151
ENSMUSG00000002428_Hltf_U1A_118880.9	272
ENSMUSG00000002428_Hltf_U1A_118881.10	226
ENSMUSG00000002475_Abhd3_U1A_145117.1	525
ENSMUSG00000002475_Abhd3_U1A_145118.2	375
ENSMUSG00000002475_Abhd3_U1A_145119.3	419
ENSMUSG00000002475_Abhd3_U1A_145120.4	561
ENSMUSG00000002475_Abhd3_U1A_145121.5	302
ENSMUSG00000002475_Abhd3_U1A_145122.6	258
ENSMUSG00000002475_Abhd3_U1A_145123.7	624
ENSMUSG00000002475_Abhd3_U1A_145124.8	439
ENSMUSG00000002475_Abhd3_U1A_145125.9	567
ENSMUSG00000002475_Abhd3_U1A_145126.10	394
ENSMUSG00000002504_Slc9a3r2_U1A_215445.1	440
ENSMUSG00000002504_Slc9a3r2_U1A_215446.2	454
ENSMUSG00000002504_Slc9a3r2_U1A_215447.3	430
ENSMUSG00000002504_Slc9a3r2_U1A_215448.4	167
ENSMUSG00000002504_Slc9a3r2_U1A_215449.5	405
ENSMUSG00000002504_Slc9a3r2_U1A_215450.6	460
ENSMUSG00000002504_Slc9a3r2_U1A_215451.7	868
ENSMUSG00000002504_Slc9a3r2_U1A_215452.8	342
ENSMUSG00000002504_Slc9a3r2_U1A_215453.9	404
ENSMUSG00000002504_Slc9a3r2_U1A_215454.10	299
ENSMUSG00000002608_Ccdc97_U1B_37741.5	8
ENSMUSG00000002664_Pspn_U1A_214485.1	859
ENSMUSG00000002664_Pspn_U1A_214486.2	336
ENSMUSG00000002664_Pspn_U1A_214487.3	295
ENSMUSG00000002664_Pspn_U1A_214488.4	404
ENSMUSG00000002664_Pspn_U1A_214489.5	300
ENSMUSG00000002664_Pspn_U1A_214490.6	517
ENSMUSG00000002664_Pspn_U1A_214491.7	764
ENSMUSG00000002664_Pspn_U1A_214492.8	472
ENSMUSG00000002664_Pspn_U1A_214493.9	436
ENSMUSG00000002664_Pspn_U1A_214494.10	859
ENSMUSG00000002699_Lcp2_U1A_173112.1	413
ENSMUSG00000002699_Lcp2_U1A_173113.2	146
ENSMUSG00000002699_Lcp2_U1A_173114.3	225
ENSMUSG00000002699_Lcp2_U1A_173115.4	628
ENSMUSG00000002699_Lcp2_U1A_173116.5	527
ENSMUSG00000002699_Lcp2_U1A_173117.6	228
ENSMUSG00000002699_Lcp2_U1A_173118.7	226
ENSMUSG00000002699_Lcp2_U1A_173119.8	216
ENSMUSG00000002699_Lcp2_U1A_173120.9	359
ENSMUSG00000002699_Lcp2_U1A_173121.10	243
ENSMUSG00000002804_Nudt14_U1A_124424.1	446
ENSMUSG00000002804_Nudt14_U1A_124425.2	294
ENSMUSG00000002804_Nudt14_U1A_124426.3	617
ENSMUSG00000002804_Nudt14_U1A_124427.4	552
ENSMUSG00000002804_Nudt14_U1A_124428.5	438
ENSMUSG00000002804_Nudt14_U1A_124429.6	421
ENSMUSG00000002804_Nudt14_U1A_124430.7	594
ENSMUSG00000002804_Nudt14_U1A_124431.8	347
ENSMUSG00000002804_Nudt14_U1A_124432.9	341
ENSMUSG00000002804_Nudt14_U1A_124433.10	183
ENSMUSG00000002844_Adprh_U1A_15978.1	202
ENSMUSG00000002844_Adprh_U1A_15979.2	368
ENSMUSG00000002844_Adprh_U1A_15980.3	486
ENSMUSG00000002844_Adprh_U1A_15981.4	11
ENSMUSG00000002844_Adprh_U1A_15982.5	288
ENSMUSG00000002844_Adprh_U1A_15983.6	894
ENSMUSG00000002844_Adprh_U1A_15984.7	701
ENSMUSG00000002844_Adprh_U1A_15985.8	357
ENSMUSG00000002844_Adprh_U1A_15986.9	365
ENSMUSG00000002844_Adprh_U1A_15987.10	251
ENSMUSG00000003134_Tbc1d8_U1A_118652.1	177
ENSMUSG00000003134_Tbc1d8_U1A_118653.2	10
ENSMUSG00000003134_Tbc1d8_U1A_118654.3	400
ENSMUSG00000003134_Tbc1d8_U1A_118655.4	690
ENSMUSG00000003134_Tbc1d8_U1A_118656.5	553
ENSMUSG00000003134_Tbc1d8_U1A_118657.6	234
ENSMUSG00000003134_Tbc1d8_U1A_118658.7	543
ENSMUSG00000003134_Tbc1d8_U1A_118659.8	721
ENSMUSG00000003134_Tbc1d8_U1A_118660.9	316
ENSMUSG00000003134_Tbc1d8_U1A_118661.10	634
ENSMUSG00000003153_Slc2a3_U1A_178114.1	139
ENSMUSG00000003153_Slc2a3_U1A_178115.2	482
ENSMUSG00000003153_Slc2a3_U1A_178116.3	276
ENSMUSG00000003153_Slc2a3_U1A_178117.4	479
ENSMUSG00000003153_Slc2a3_U1A_178118.5	259
ENSMUSG00000003153_Slc2a3_U1A_178119.6	304
ENSMUSG00000003153_Slc2a3_U1A_178120.7	448
ENSMUSG00000003153_Slc2a3_U1A_178121.8	391
ENSMUSG00000003153_Slc2a3_U1A_178122.9	354
ENSMUSG00000003153_Slc2a3_U1A_178123.10	107
ENSMUSG00000003208_Ccdc94_U1A_77323.2	167
ENSMUSG00000003208_Ccdc94_U1A_77324.3	82
ENSMUSG00000003208_Ccdc94_U1A_77325.4	252
ENSMUSG00000003208_Ccdc94_U1A_77327.6	169
ENSMUSG00000003208_Ccdc94_U1A_77328.7	69
ENSMUSG00000003208_Ccdc94_U1A_77329.8	31
ENSMUSG00000003208_Ccdc94_U1A_77330.9	126
ENSMUSG00000003208_Ccdc94_U1A_77331.10	28
ENSMUSG00000003282_Plag1_ACOCB_118589.1	1
ENSMUSG00000003824_Syce2_U1A_635.1	200
ENSMUSG00000003824_Syce2_U1A_636.2	513
ENSMUSG00000003824_Syce2_U1A_637.3	125
ENSMUSG00000003824_Syce2_U1A_638.4	74
ENSMUSG00000003824_Syce2_U1A_639.5	171
ENSMUSG00000003824_Syce2_U1A_640.6	317
ENSMUSG00000003824_Syce2_U1A_641.7	461
ENSMUSG00000003824_Syce2_U1A_642.8	341
ENSMUSG00000003824_Syce2_U1A_643.9	484
ENSMUSG00000003824_Syce2_U1A_644.10	783
ENSMUSG00000004040_Stat3_U1A_45126.1	478
ENSMUSG00000004040_Stat3_U1A_45127.2	445
ENSMUSG00000004040_Stat3_U1A_45128.3	611
ENSMUSG00000004040_Stat3_U1A_45129.4	519
ENSMUSG00000004040_Stat3_U1A_45130.5	160
ENSMUSG00000004040_Stat3_U1A_45131.6	676
ENSMUSG00000004040_Stat3_U1A_45132.7	222
ENSMUSG00000004040_Stat3_U1A_45133.8	506
ENSMUSG00000004040_Stat3_U1A_45134.9	468
ENSMUSG00000004040_Stat3_U1A_45135.10	689
ENSMUSG00000004043_Stat5a_U1B_43901.6	1
ENSMUSG00000004359_Spic_U1A_79880.1	419
ENSMUSG00000004359_Spic_U1A_79881.2	384
ENSMUSG00000004359_Spic_U1A_79882.3	733
ENSMUSG00000004359_Spic_U1A_79883.4	237
ENSMUSG00000004359_Spic_U1A_79884.5	512
ENSMUSG00000004359_Spic_U1A_79885.6	421
ENSMUSG00000004359_Spic_U1A_79886.7	64
ENSMUSG00000004359_Spic_U1A_79887.8	1010
ENSMUSG00000004359_Spic_U1A_79888.9	365
ENSMUSG00000004359_Spic_U1A_79889.10	1010
ENSMUSG00000004371_Il11_U1B_139542.6	7
ENSMUSG00000004837_Grap_U1A_79150.1	694
ENSMUSG00000004837_Grap_U1A_79151.2	517
ENSMUSG00000004837_Grap_U1A_79152.3	545
ENSMUSG00000004837_Grap_U1A_79153.4	193
ENSMUSG00000004837_Grap_U1A_79154.5	368
ENSMUSG00000004837_Grap_U1A_79155.6	644
ENSMUSG00000004837_Grap_U1A_79156.7	177
ENSMUSG00000004837_Grap_U1A_79157.8	651
ENSMUSG00000004837_Grap_U1A_79158.9	536
ENSMUSG00000004837_Grap_U1A_79159.10	357
ENSMUSG00000004894_Hapln2_U1A_28424.1	398
ENSMUSG00000004894_Hapln2_U1A_28425.2	525
ENSMUSG00000004894_Hapln2_U1A_28426.3	350
ENSMUSG00000004894_Hapln2_U1A_28427.4	214
ENSMUSG00000004894_Hapln2_U1A_28428.5	523
ENSMUSG00000004894_Hapln2_U1A_28429.6	622
ENSMUSG00000004894_Hapln2_U1A_28430.7	239
ENSMUSG00000004894_Hapln2_U1A_28431.8	258
ENSMUSG00000004894_Hapln2_U1A_28432.9	328
ENSMUSG00000004894_Hapln2_U1A_28433.10	598
ENSMUSG00000004896_Rrnad1_U1A_28444.1	347
ENSMUSG00000004896_Rrnad1_U1A_28445.2	789
ENSMUSG00000004896_Rrnad1_U1A_28446.3	274
ENSMUSG00000004896_Rrnad1_U1A_28447.4	381
ENSMUSG00000004896_Rrnad1_U1A_28448.5	214
ENSMUSG00000004896_Rrnad1_U1A_28449.6	543
ENSMUSG00000004896_Rrnad1_U1A_28450.7	429
ENSMUSG00000004896_Rrnad1_U1A_28451.8	134
ENSMUSG00000004896_Rrnad1_U1A_28452.9	107
ENSMUSG00000004896_Rrnad1_U1A_28453.10	470
ENSMUSG00000004897_Hdgf_U1B_28434.1	11
ENSMUSG00000005089_Slc1a2_U1A_87765.1	29
ENSMUSG00000005089_Slc1a2_U1A_87766.2	492
ENSMUSG00000005089_Slc1a2_U1A_87767.3	686
ENSMUSG00000005089_Slc1a2_U1A_87768.4	730
ENSMUSG00000005089_Slc1a2_U1A_87769.5	604
ENSMUSG00000005089_Slc1a2_U1A_87770.6	430
ENSMUSG00000005089_Slc1a2_U1A_87771.7	185
ENSMUSG00000005089_Slc1a2_U1A_87772.8	376
ENSMUSG00000005089_Slc1a2_U1A_87773.9	244
ENSMUSG00000005089_Slc1a2_U1A_87774.10	219
ENSMUSG00000005357_Slc1a6_U1A_155151.1	439
ENSMUSG00000005357_Slc1a6_U1A_155152.2	181
ENSMUSG00000005357_Slc1a6_U1A_155153.3	190
ENSMUSG00000005357_Slc1a6_U1A_155155.5	365
ENSMUSG00000005357_Slc1a6_U1A_155156.6	227
ENSMUSG00000005357_Slc1a6_U1A_155157.7	424
ENSMUSG00000005357_Slc1a6_U1A_155158.8	379
ENSMUSG00000005357_Slc1a6_U1A_155159.9	418
ENSMUSG00000005357_Slc1a6_U1A_155160.10	471
ENSMUSG00000005360_Slc1a3_U1A_70229.1	268
ENSMUSG00000005360_Slc1a3_U1A_70230.2	198
ENSMUSG00000005360_Slc1a3_U1A_70231.3	201
ENSMUSG00000005360_Slc1a3_U1A_70232.4	688
ENSMUSG00000005360_Slc1a3_U1A_70233.5	317
ENSMUSG00000005360_Slc1a3_U1A_70234.6	590
ENSMUSG00000005360_Slc1a3_U1A_70235.7	245
ENSMUSG00000005360_Slc1a3_U1A_70236.8	348
ENSMUSG00000005360_Slc1a3_U1A_70237.9	370
ENSMUSG00000005360_Slc1a3_U1A_70238.10	263
ENSMUSG00000005364_Il5ra_U2B_70228.10	1
ENSMUSG00000005374_Tbl2_U1A_213765.1	310
ENSMUSG00000005374_Tbl2_U1A_213766.2	144
ENSMUSG00000005374_Tbl2_U1A_213767.3	130
ENSMUSG00000005374_Tbl2_U1A_213768.4	30
ENSMUSG00000005374_Tbl2_U1A_213769.5	324
ENSMUSG00000005374_Tbl2_U1A_213770.6	292
ENSMUSG00000005374_Tbl2_U1A_213771.7	223
ENSMUSG00000005374_Tbl2_U1A_213772.8	456
ENSMUSG00000005374_Tbl2_U1A_213773.9	554
ENSMUSG00000005374_Tbl2_U1A_213774.10	255
ENSMUSG00000005656_Snx6_U1A_121418.1	605
ENSMUSG00000005656_Snx6_U1A_121419.2	317
ENSMUSG00000005656_Snx6_U1A_121420.3	530
ENSMUSG00000005656_Snx6_U1A_121421.4	382
ENSMUSG00000005656_Snx6_U1A_121422.5	771
ENSMUSG00000005656_Snx6_U1A_121423.6	391
ENSMUSG00000005656_Snx6_U1A_121424.7	369
ENSMUSG00000005656_Snx6_U1A_121425.8	76
ENSMUSG00000005656_Snx6_U1A_121426.9	292
ENSMUSG00000005656_Snx6_U1A_121427.10	557
ENSMUSG00000005982_Naa60_U1A_203775.7	384
ENSMUSG00000005982_Naa60_U1A_203776.8	418
ENSMUSG00000005982_Naa60_U1A_203777.9	338
ENSMUSG00000005982_Naa60_U1A_203778.10	462
ENSMUSG00000006307_Kmt2b_U1A_186829.1	47
ENSMUSG00000006307_Kmt2b_U1A_186830.2	65
ENSMUSG00000006307_Kmt2b_U1A_186831.3	103
ENSMUSG00000006307_Kmt2b_U1A_186832.4	84
ENSMUSG00000006307_Kmt2b_U1A_186833.5	24
ENSMUSG00000006307_Kmt2b_U1A_186834.6	96
ENSMUSG00000006307_Kmt2b_U1A_186835.7	71
ENSMUSG00000006307_Kmt2b_U1A_186836.8	32
ENSMUSG00000006307_Kmt2b_U1A_186837.9	94
ENSMUSG00000006307_Kmt2b_U1A_186838.10	151
ENSMUSG00000006342_Susd2_GEA_75876.10	1
ENSMUSG00000006471_Ndor1_U1A_152085.2	93
ENSMUSG00000006471_Ndor1_U1A_152086.3	78
ENSMUSG00000006471_Ndor1_U1A_152087.4	188
ENSMUSG00000006471_Ndor1_U1A_152088.5	215
ENSMUSG00000006471_Ndor1_U1A_152089.6	239
ENSMUSG00000006471_Ndor1_U1A_152090.7	69
ENSMUSG00000006471_Ndor1_U1A_152091.8	226
ENSMUSG00000006471_Ndor1_U1A_152092.9	82
ENSMUSG00000006471_Ndor1_U1A_152093.10	200
ENSMUSG00000006527_Sfmbt1_U1A_78519.1	421
ENSMUSG00000006527_Sfmbt1_U1A_78520.2	398
ENSMUSG00000006527_Sfmbt1_U1A_78521.3	560
ENSMUSG00000006527_Sfmbt1_U1A_78522.4	445
ENSMUSG00000006527_Sfmbt1_U1A_78523.5	570
ENSMUSG00000006527_Sfmbt1_U1A_78524.6	560
ENSMUSG00000006527_Sfmbt1_U1A_78525.7	248
ENSMUSG00000006527_Sfmbt1_U1A_78526.8	609
ENSMUSG00000006527_Sfmbt1_U1A_78527.9	484
ENSMUSG00000006527_Sfmbt1_U1A_78528.10	325
ENSMUSG00000006574_Slc4a1_U1A_45166.1	516
ENSMUSG00000006574_Slc4a1_U1A_45167.2	329
ENSMUSG00000006574_Slc4a1_U1A_45168.3	287
ENSMUSG00000006574_Slc4a1_U1A_45169.4	573
ENSMUSG00000006574_Slc4a1_U1A_45170.5	869
ENSMUSG00000006574_Slc4a1_U1A_45171.6	209
ENSMUSG00000006574_Slc4a1_U1A_45172.7	333
ENSMUSG00000006574_Slc4a1_U1A_45173.8	542
ENSMUSG00000006574_Slc4a1_U1A_45174.9	289
ENSMUSG00000006574_Slc4a1_U1A_45175.10	485
ENSMUSG00000006576_Slc4a3_U1A_45186.1	198
ENSMUSG00000006576_Slc4a3_U1A_45187.2	524
ENSMUSG00000006576_Slc4a3_U1A_45188.3	451
ENSMUSG00000006576_Slc4a3_U1A_45189.4	612
ENSMUSG00000006576_Slc4a3_U1A_45190.5	394
ENSMUSG00000006576_Slc4a3_U1A_45191.6	227
ENSMUSG00000006576_Slc4a3_U1A_45192.7	590
ENSMUSG00000006576_Slc4a3_U1A_45193.8	281
ENSMUSG00000006576_Slc4a3_U1A_45194.9	367
ENSMUSG00000006576_Slc4a3_U1A_45195.10	702
ENSMUSG00000006784_Ttc25_U1B_115637.5	1
ENSMUSG00000006941_Eif1b_GEA_144379.3	1
ENSMUSG00000007021_Syngr3_U1A_15484.1	625
ENSMUSG00000007021_Syngr3_U1A_15485.2	631
ENSMUSG00000007021_Syngr3_U1A_15486.3	317
ENSMUSG00000007021_Syngr3_U1A_15487.4	442
ENSMUSG00000007021_Syngr3_U1A_15488.5	504
ENSMUSG00000007021_Syngr3_U1A_15489.6	362
ENSMUSG00000007021_Syngr3_U1A_15490.7	532
ENSMUSG00000007021_Syngr3_U1A_15491.8	11
ENSMUSG00000007021_Syngr3_U1A_15492.9	640
ENSMUSG00000007021_Syngr3_U1A_15493.10	535
ENSMUSG00000007656_Arpp19_U1A_133291.1	73
ENSMUSG00000007656_Arpp19_U1A_133292.2	55
ENSMUSG00000007656_Arpp19_U1A_133293.3	332
ENSMUSG00000007656_Arpp19_U1A_133294.4	61
ENSMUSG00000007656_Arpp19_U1A_133295.5	231
ENSMUSG00000007656_Arpp19_U1A_133296.6	175
ENSMUSG00000007656_Arpp19_U1A_133297.7	206
ENSMUSG00000007656_Arpp19_U1A_133299.9	244
ENSMUSG00000007656_Arpp19_U1A_133300.10	242
ENSMUSG00000007833_Aldh16a1_U1A_157631.1	202
ENSMUSG00000007833_Aldh16a1_U1A_157632.2	84
ENSMUSG00000007833_Aldh16a1_U1A_157633.3	247
ENSMUSG00000007833_Aldh16a1_U1A_157634.4	331
ENSMUSG00000007833_Aldh16a1_U1A_157635.5	125
ENSMUSG00000007833_Aldh16a1_U1A_157636.6	94
ENSMUSG00000007833_Aldh16a1_U1A_157637.7	319
ENSMUSG00000007833_Aldh16a1_U1A_157638.8	307
ENSMUSG00000007833_Aldh16a1_U1A_157639.9	405
ENSMUSG00000007833_Aldh16a1_U1A_157640.10	290
ENSMUSG00000008129_4930432K21Rik_U1A_12866.1	448
ENSMUSG00000008129_4930432K21Rik_U1A_12867.2	342
ENSMUSG00000008129_4930432K21Rik_U1A_12868.3	454
ENSMUSG00000008129_4930432K21Rik_U1A_12869.4	1071
ENSMUSG00000008129_4930432K21Rik_U1A_12870.5	459
ENSMUSG00000008129_4930432K21Rik_U1A_12871.6	216
ENSMUSG00000008129_4930432K21Rik_U1A_12872.7	604
ENSMUSG00000008129_4930432K21Rik_U1A_12873.8	385
ENSMUSG00000008129_4930432K21Rik_U1A_12874.9	341
ENSMUSG00000008129_4930432K21Rik_U1A_12875.10	370
ENSMUSG00000008333_Snrpb2_U1A_126442.1	224
ENSMUSG00000008333_Snrpb2_U1A_126443.2	184
ENSMUSG00000008333_Snrpb2_U1A_126444.3	46
ENSMUSG00000008333_Snrpb2_U1A_126445.4	91
ENSMUSG00000008333_Snrpb2_U1A_126446.5	277
ENSMUSG00000008333_Snrpb2_U1A_126447.6	147
ENSMUSG00000008333_Snrpb2_U1A_126448.7	137
ENSMUSG00000008333_Snrpb2_U1A_126449.8	308
ENSMUSG00000008333_Snrpb2_U1A_126450.9	271
ENSMUSG00000008333_Snrpb2_U1A_126451.10	178
ENSMUSG00000008438_Adam21_SPB_28320.5	2
ENSMUSG00000009115_Spatc1l_U1A_23562.1	304
ENSMUSG00000009115_Spatc1l_U1A_23563.2	392
ENSMUSG00000009115_Spatc1l_U1A_23564.3	294
ENSMUSG00000009115_Spatc1l_U1A_23565.4	246
ENSMUSG00000009115_Spatc1l_U1A_23566.5	379
ENSMUSG00000009115_Spatc1l_U1A_23567.6	240
ENSMUSG00000009115_Spatc1l_U1A_23568.7	307
ENSMUSG00000009115_Spatc1l_U1A_23569.8	316
ENSMUSG00000009115_Spatc1l_U1A_23570.9	219
ENSMUSG00000009115_Spatc1l_U1A_23571.10	372
ENSMUSG00000009394_Syn2_U1A_118792.1	518
ENSMUSG00000009394_Syn2_U1A_118793.2	763
ENSMUSG00000009394_Syn2_U1A_118794.3	388
ENSMUSG00000009394_Syn2_U1A_118795.4	303
ENSMUSG00000009394_Syn2_U1A_118796.5	455
ENSMUSG00000009394_Syn2_U1A_118797.6	711
ENSMUSG00000009394_Syn2_U1A_118798.7	690
ENSMUSG00000009394_Syn2_U1A_118799.8	415
ENSMUSG00000009394_Syn2_U1A_118800.9	281
ENSMUSG00000009394_Syn2_U1A_118801.10	376
ENSMUSG00000009549_Srp14_U1A_18653.2	110
ENSMUSG00000009549_Srp14_U1A_18654.3	24
ENSMUSG00000009549_Srp14_U1A_18655.4	159
ENSMUSG00000009549_Srp14_U1A_18657.6	48
ENSMUSG00000009549_Srp14_U1A_18658.7	269
ENSMUSG00000009549_Srp14_U1A_18659.8	345
ENSMUSG00000009549_Srp14_U1A_18660.9	24
ENSMUSG00000009894_Snap47_U1A_83175.1	423
ENSMUSG00000009894_Snap47_U1A_83176.2	459
ENSMUSG00000009894_Snap47_U1A_83177.3	210
ENSMUSG00000009894_Snap47_U1A_83178.4	449
ENSMUSG00000009894_Snap47_U1A_83179.5	344
ENSMUSG00000009894_Snap47_U1A_83180.6	304
ENSMUSG00000009894_Snap47_U1A_83181.7	437
ENSMUSG00000009894_Snap47_U1A_83182.8	308
ENSMUSG00000009894_Snap47_U1A_83183.9	431
ENSMUSG00000009894_Snap47_U1A_83184.10	451
ENSMUSG00000010048_Ifrd2_U1B_181705.8	8
ENSMUSG00000010057_Nprl2_ACOCB_37877.1	14
ENSMUSG00000010136_Pifo_U1A_195904.1	238
ENSMUSG00000010136_Pifo_U1A_195905.2	506
ENSMUSG00000010136_Pifo_U1A_195906.3	758
ENSMUSG00000010136_Pifo_U1A_195907.4	437
ENSMUSG00000010136_Pifo_U1A_195908.5	255
ENSMUSG00000010136_Pifo_U1A_195909.6	307
ENSMUSG00000010136_Pifo_U1A_195910.7	323
ENSMUSG00000010136_Pifo_U1A_195911.8	222
ENSMUSG00000010136_Pifo_U1A_195912.9	853
ENSMUSG00000010136_Pifo_U1A_195913.10	564
ENSMUSG00000010142_Tnfrsf13b_U2B_111307.8	1
ENSMUSG00000010142_Tnfrsf13b_U2B_111308.9	1
ENSMUSG00000010277_2610507B11Rik_U1A_9646.1	43
ENSMUSG00000010277_2610507B11Rik_U1A_9647.2	147
ENSMUSG00000010277_2610507B11Rik_U1A_9648.3	163
ENSMUSG00000010277_2610507B11Rik_U1A_9649.4	256
ENSMUSG00000010277_2610507B11Rik_U1A_9650.5	80
ENSMUSG00000010277_2610507B11Rik_U1A_9651.6	65
ENSMUSG00000010277_2610507B11Rik_U1A_9652.7	48
ENSMUSG00000010277_2610507B11Rik_U1A_9653.8	261
ENSMUSG00000010277_2610507B11Rik_U1A_9654.9	121
ENSMUSG00000010277_2610507B11Rik_U1A_9655.10	104
ENSMUSG00000010290_AI597479_U1A_51807.1	386
ENSMUSG00000010290_AI597479_U1A_51808.2	277
ENSMUSG00000010290_AI597479_U1A_51809.3	235
ENSMUSG00000010290_AI597479_U1A_51810.4	263
ENSMUSG00000010290_AI597479_U1A_51811.5	176
ENSMUSG00000010290_AI597479_U1A_51812.6	699
ENSMUSG00000010290_AI597479_U1A_51813.7	70
ENSMUSG00000010290_AI597479_U1A_51814.8	357
ENSMUSG00000010290_AI597479_U1A_51815.9	756
ENSMUSG00000010290_AI597479_U1A_51816.10	299
ENSMUSG00000010538_Tsacc_U1A_20924.1	489
ENSMUSG00000010538_Tsacc_U1A_20925.2	166
ENSMUSG00000010538_Tsacc_U1A_20926.3	237
ENSMUSG00000010538_Tsacc_U1A_20927.4	410
ENSMUSG00000010538_Tsacc_U1A_20928.5	193
ENSMUSG00000010538_Tsacc_U1A_20929.6	361
ENSMUSG00000010538_Tsacc_U1A_20930.7	456
ENSMUSG00000010538_Tsacc_U1A_20931.8	501
ENSMUSG00000010538_Tsacc_U1A_20932.9	587
ENSMUSG00000010538_Tsacc_U1A_20933.10	237
ENSMUSG00000010911_Apip_U1A_209806.1	398
ENSMUSG00000010911_Apip_U1A_209807.2	687
ENSMUSG00000010911_Apip_U1A_209808.3	579
ENSMUSG00000010911_Apip_U1A_209809.4	192
ENSMUSG00000010911_Apip_U1A_209810.5	647
ENSMUSG00000010911_Apip_U1A_209811.6	255
ENSMUSG00000010911_Apip_U1A_209812.7	336
ENSMUSG00000010911_Apip_U1A_209813.8	601
ENSMUSG00000010911_Apip_U1A_209814.9	253
ENSMUSG00000010911_Apip_U1A_209815.10	316
ENSMUSG00000011096_Akt1s1_U1A_183022.1	300
ENSMUSG00000011096_Akt1s1_U1A_183023.2	478
ENSMUSG00000011096_Akt1s1_U1A_183024.3	213
ENSMUSG00000011096_Akt1s1_U1A_183025.4	565
ENSMUSG00000011096_Akt1s1_U1A_183026.5	463
ENSMUSG00000011096_Akt1s1_U1A_183027.6	406
ENSMUSG00000011096_Akt1s1_U1A_183029.8	345
ENSMUSG00000011096_Akt1s1_U1A_183030.9	529
ENSMUSG00000011096_Akt1s1_U1A_183031.10	760
ENSMUSG00000011263_Exoc3l2_U1A_75687.1	383
ENSMUSG00000011263_Exoc3l2_U1A_75688.2	141
ENSMUSG00000011263_Exoc3l2_U1A_75689.3	119
ENSMUSG00000011263_Exoc3l2_U1A_75690.4	241
ENSMUSG00000011263_Exoc3l2_U1A_75691.5	443
ENSMUSG00000011263_Exoc3l2_U1A_75692.6	310
ENSMUSG00000011263_Exoc3l2_U1A_75693.7	464
ENSMUSG00000011263_Exoc3l2_U1A_75694.8	415
ENSMUSG00000011263_Exoc3l2_U1A_75695.9	481
ENSMUSG00000011263_Exoc3l2_U1A_75696.10	494
ENSMUSG00000011305_Plin5_U1A_92253.1	307
ENSMUSG00000011305_Plin5_U1A_92254.2	512
ENSMUSG00000011305_Plin5_U1A_92255.3	168
ENSMUSG00000011305_Plin5_U1A_92256.4	558
ENSMUSG00000011305_Plin5_U1A_92257.5	272
ENSMUSG00000011305_Plin5_U1A_92258.6	267
ENSMUSG00000011305_Plin5_U1A_92259.7	264
ENSMUSG00000011305_Plin5_U1A_92260.8	338
ENSMUSG00000011305_Plin5_U1A_92261.9	422
ENSMUSG00000011305_Plin5_U1A_92262.10	563
ENSMUSG00000011589_Fsd1_U1A_72442.1	470
ENSMUSG00000011589_Fsd1_U1A_72443.2	273
ENSMUSG00000011589_Fsd1_U1A_72444.3	371
ENSMUSG00000011589_Fsd1_U1A_72445.4	637
ENSMUSG00000011589_Fsd1_U1A_72446.5	180
ENSMUSG00000011589_Fsd1_U1A_72447.6	584
ENSMUSG00000011589_Fsd1_U1A_72448.7	169
ENSMUSG00000011589_Fsd1_U1A_72449.8	536
ENSMUSG00000011589_Fsd1_U1A_72450.9	208
ENSMUSG00000011589_Fsd1_U1A_72451.10	317
ENSMUSG00000012211_Tex22_U1A_74427.1	371
ENSMUSG00000012211_Tex22_U1A_74428.2	472
ENSMUSG00000012211_Tex22_U1A_74429.3	296
ENSMUSG00000012211_Tex22_U1A_74430.4	496
ENSMUSG00000012211_Tex22_U1A_74431.5	851
ENSMUSG00000012211_Tex22_U1A_74432.6	577
ENSMUSG00000012211_Tex22_U1A_74433.7	190
ENSMUSG00000012211_Tex22_U1A_74434.8	429
ENSMUSG00000012211_Tex22_U1A_74435.9	733
ENSMUSG00000012211_Tex22_U1A_74436.10	733
ENSMUSG00000013076_Amotl1_U1A_46379.1	206
ENSMUSG00000013076_Amotl1_U1A_46380.2	377
ENSMUSG00000013076_Amotl1_U1A_46381.3	453
ENSMUSG00000013076_Amotl1_U1A_46382.4	377
ENSMUSG00000013076_Amotl1_U1A_46383.5	285
ENSMUSG00000013076_Amotl1_U1A_46384.6	141
ENSMUSG00000013076_Amotl1_U1A_46385.7	378
ENSMUSG00000013076_Amotl1_U1A_46386.8	213
ENSMUSG00000013076_Amotl1_U1A_46387.9	738
ENSMUSG00000013076_Amotl1_U1A_46388.10	397
ENSMUSG00000013158_4933405L10Rik_U1A_226688.1	373
ENSMUSG00000013158_4933405L10Rik_U1A_226689.2	224
ENSMUSG00000013158_4933405L10Rik_U1A_226690.3	586
ENSMUSG00000013158_4933405L10Rik_U1A_226691.4	377
ENSMUSG00000013158_4933405L10Rik_U1A_226692.5	368
ENSMUSG00000013158_4933405L10Rik_U1A_226693.6	224
ENSMUSG00000013158_4933405L10Rik_U1A_226694.7	300
ENSMUSG00000013158_4933405L10Rik_U1A_226695.8	437
ENSMUSG00000013158_4933405L10Rik_U1A_226696.9	469
ENSMUSG00000013158_4933405L10Rik_U1A_226697.10	331
ENSMUSG00000013643_Lypd8_U2B_4919.7	1
ENSMUSG00000013646_Sh3bp5l_U1A_4923.1	204
ENSMUSG00000013646_Sh3bp5l_U1A_4924.2	440
ENSMUSG00000013646_Sh3bp5l_U1A_4925.3	469
ENSMUSG00000013646_Sh3bp5l_U1A_4926.4	348
ENSMUSG00000013646_Sh3bp5l_U1A_4927.5	290
ENSMUSG00000013646_Sh3bp5l_U1A_4928.6	466
ENSMUSG00000013646_Sh3bp5l_U1A_4929.7	488
ENSMUSG00000013646_Sh3bp5l_U1A_4930.8	358
ENSMUSG00000013646_Sh3bp5l_U1A_4931.9	274
ENSMUSG00000013646_Sh3bp5l_U1A_4932.10	884
ENSMUSG00000013707_Tnfaip8l2_U1A_185150.1	543
ENSMUSG00000013707_Tnfaip8l2_U1A_185151.2	300
ENSMUSG00000013707_Tnfaip8l2_U1A_185152.3	1041
ENSMUSG00000013707_Tnfaip8l2_U1A_185153.4	686
ENSMUSG00000013707_Tnfaip8l2_U1A_185154.5	298
ENSMUSG00000013707_Tnfaip8l2_U1A_185155.6	342
ENSMUSG00000013707_Tnfaip8l2_U1A_185156.7	428
ENSMUSG00000013707_Tnfaip8l2_U1A_185157.8	426
ENSMUSG00000013707_Tnfaip8l2_U1A_185158.9	244
ENSMUSG00000013707_Tnfaip8l2_U1A_185159.10	376
ENSMUSG00000014075_Tctex1d2_U1A_58353.1	706
ENSMUSG00000014075_Tctex1d2_U1A_58354.2	791
ENSMUSG00000014075_Tctex1d2_U1A_58355.3	264
ENSMUSG00000014075_Tctex1d2_U1A_58356.4	553
ENSMUSG00000014075_Tctex1d2_U1A_58357.5	601
ENSMUSG00000014075_Tctex1d2_U1A_58358.6	377
ENSMUSG00000014075_Tctex1d2_U1A_58359.7	953
ENSMUSG00000014075_Tctex1d2_U1A_58360.8	338
ENSMUSG00000014075_Tctex1d2_U1A_58361.9	436
ENSMUSG00000014075_Tctex1d2_U1A_58362.10	539
ENSMUSG00000014198_Zfp385c_U1A_4264.1	133
ENSMUSG00000014198_Zfp385c_U1A_4265.2	440
ENSMUSG00000014198_Zfp385c_U1A_4266.3	299
ENSMUSG00000014198_Zfp385c_U1A_4267.4	391
ENSMUSG00000014198_Zfp385c_U1A_4268.5	637
ENSMUSG00000014198_Zfp385c_U1A_4269.6	581
ENSMUSG00000014198_Zfp385c_U1A_4270.7	845
ENSMUSG00000014198_Zfp385c_U1A_4271.8	563
ENSMUSG00000014198_Zfp385c_U1A_4272.9	567
ENSMUSG00000014198_Zfp385c_U1A_4273.10	440
ENSMUSG00000014243_Zswim7_U1A_173014.1	24
ENSMUSG00000014243_Zswim7_U1A_173015.2	368
ENSMUSG00000014243_Zswim7_U1A_173016.3	233
ENSMUSG00000014243_Zswim7_U1A_173017.4	281
ENSMUSG00000014243_Zswim7_U1A_173018.5	267
ENSMUSG00000014243_Zswim7_U1A_173019.6	407
ENSMUSG00000014243_Zswim7_U1A_173020.7	266
ENSMUSG00000014243_Zswim7_U1A_173021.8	188
ENSMUSG00000014243_Zswim7_U1A_173022.9	182
ENSMUSG00000014418_Hps5_U1A_85850.1	404
ENSMUSG00000014418_Hps5_U1A_85851.2	157
ENSMUSG00000014418_Hps5_U1A_85852.3	229
ENSMUSG00000014418_Hps5_U1A_85853.4	473
ENSMUSG00000014418_Hps5_U1A_85854.5	198
ENSMUSG00000014418_Hps5_U1A_85855.6	328
ENSMUSG00000014418_Hps5_U1A_85856.7	248
ENSMUSG00000014418_Hps5_U1A_85857.8	118
ENSMUSG00000014418_Hps5_U1A_85858.9	226
ENSMUSG00000014418_Hps5_U1A_85859.10	188
ENSMUSG00000014496_Ankrd28_U1A_77519.1	233
ENSMUSG00000014496_Ankrd28_U1A_77520.2	466
ENSMUSG00000014496_Ankrd28_U1A_77521.3	376
ENSMUSG00000014496_Ankrd28_U1A_77522.4	544
ENSMUSG00000014496_Ankrd28_U1A_77523.5	498
ENSMUSG00000014496_Ankrd28_U1A_77524.6	453
ENSMUSG00000014496_Ankrd28_U1A_77525.7	180
ENSMUSG00000014496_Ankrd28_U1A_77526.8	521
ENSMUSG00000014496_Ankrd28_U1A_77527.9	380
ENSMUSG00000014496_Ankrd28_U1A_77528.10	743
ENSMUSG00000014498_Ankrd52_U1A_77539.1	379
ENSMUSG00000014498_Ankrd52_U1A_77540.2	346
ENSMUSG00000014498_Ankrd52_U1A_77541.3	242
ENSMUSG00000014498_Ankrd52_U1A_77542.4	449
ENSMUSG00000014498_Ankrd52_U1A_77543.5	235
ENSMUSG00000014498_Ankrd52_U1A_77544.6	460
ENSMUSG00000014498_Ankrd52_U1A_77545.7	312
ENSMUSG00000014498_Ankrd52_U1A_77546.8	327
ENSMUSG00000014498_Ankrd52_U1A_77547.9	408
ENSMUSG00000014498_Ankrd52_U1A_77548.10	75
ENSMUSG00000014503_Pkd2l2_TMMA_44848.3	18
ENSMUSG00000014601_Strip1_U1A_63151.1	178
ENSMUSG00000014601_Strip1_U1A_63152.2	170
ENSMUSG00000014601_Strip1_U1A_63153.3	154
ENSMUSG00000014601_Strip1_U1A_63154.4	146
ENSMUSG00000014601_Strip1_U1A_63155.5	311
ENSMUSG00000014601_Strip1_U1A_63156.6	61
ENSMUSG00000014601_Strip1_U1A_63157.7	89
ENSMUSG00000014601_Strip1_U1A_63158.8	249
ENSMUSG00000014601_Strip1_U1A_63159.9	379
ENSMUSG00000014601_Strip1_U1A_63160.10	21
ENSMUSG00000014763_Fam120b_U1A_122054.1	285
ENSMUSG00000014763_Fam120b_U1A_122055.2	371
ENSMUSG00000014763_Fam120b_U1A_122056.3	265
ENSMUSG00000014763_Fam120b_U1A_122057.4	380
ENSMUSG00000014763_Fam120b_U1A_122058.5	150
ENSMUSG00000014763_Fam120b_U1A_122059.6	420
ENSMUSG00000014763_Fam120b_U1A_122060.7	114
ENSMUSG00000014763_Fam120b_U1A_122061.8	580
ENSMUSG00000014763_Fam120b_U1A_122062.9	547
ENSMUSG00000014763_Fam120b_U1A_122063.10	145
ENSMUSG00000014782_Plekhg4_U1A_62931.1	196
ENSMUSG00000014782_Plekhg4_U1A_62932.2	404
ENSMUSG00000014782_Plekhg4_U1A_62933.3	623
ENSMUSG00000014782_Plekhg4_U1A_62934.4	547
ENSMUSG00000014782_Plekhg4_U1A_62935.5	353
ENSMUSG00000014782_Plekhg4_U1A_62936.6	376
ENSMUSG00000014782_Plekhg4_U1A_62937.7	771
ENSMUSG00000014782_Plekhg4_U1A_62938.8	572
ENSMUSG00000014782_Plekhg4_U1A_62939.9	380
ENSMUSG00000014782_Plekhg4_U1A_62940.10	384
ENSMUSG00000014813_Stc1_U1A_65217.1	398
ENSMUSG00000014813_Stc1_U1A_65218.2	367
ENSMUSG00000014813_Stc1_U1A_65219.3	740
ENSMUSG00000014813_Stc1_U1A_65220.4	590
ENSMUSG00000014813_Stc1_U1A_65221.5	319
ENSMUSG00000014813_Stc1_U1A_65222.6	734
ENSMUSG00000014813_Stc1_U1A_65223.7	447
ENSMUSG00000014813_Stc1_U1A_65224.8	569
ENSMUSG00000014813_Stc1_U1A_65225.9	286
ENSMUSG00000014813_Stc1_U1A_65226.10	331
ENSMUSG00000014837_4931428F04Rik_U1A_7104.1	331
ENSMUSG00000014837_4931428F04Rik_U1A_7105.2	407
ENSMUSG00000014837_4931428F04Rik_U1A_7106.3	736
ENSMUSG00000014837_4931428F04Rik_U1A_7107.4	154
ENSMUSG00000014837_4931428F04Rik_U1A_7108.5	422
ENSMUSG00000014837_4931428F04Rik_U1A_7109.6	356
ENSMUSG00000014837_4931428F04Rik_U1A_7110.7	506
ENSMUSG00000014837_4931428F04Rik_U1A_7111.8	305
ENSMUSG00000014837_4931428F04Rik_U1A_7112.9	502
ENSMUSG00000014837_4931428F04Rik_U1A_7113.10	487
ENSMUSG00000015087_Rabl6_U1A_128485.1	291
ENSMUSG00000015087_Rabl6_U1A_128486.2	292
ENSMUSG00000015087_Rabl6_U1A_128487.3	326
ENSMUSG00000015087_Rabl6_U1A_128488.4	286
ENSMUSG00000015087_Rabl6_U1A_128489.5	329
ENSMUSG00000015087_Rabl6_U1A_128490.6	185
ENSMUSG00000015087_Rabl6_U1A_128491.7	240
ENSMUSG00000015087_Rabl6_U1A_128492.8	220
ENSMUSG00000015087_Rabl6_U1A_128493.9	627
ENSMUSG00000015087_Rabl6_U1A_128494.10	384
ENSMUSG00000015093_Clic3_U1B_13284.9	11
ENSMUSG00000015536_Mocs2_U1A_12766.1	771
ENSMUSG00000015536_Mocs2_U1A_12767.2	460
ENSMUSG00000015536_Mocs2_U1A_12768.3	775
ENSMUSG00000015536_Mocs2_U1A_12769.4	601
ENSMUSG00000015536_Mocs2_U1A_12770.5	61
ENSMUSG00000015536_Mocs2_U1A_12771.6	268
ENSMUSG00000015536_Mocs2_U1A_12772.7	327
ENSMUSG00000015536_Mocs2_U1A_12773.8	155
ENSMUSG00000015536_Mocs2_U1A_12774.9	290
ENSMUSG00000015536_Mocs2_U1A_12775.10	831
ENSMUSG00000015605_Srf_U1A_114043.1	128
ENSMUSG00000015605_Srf_U1A_114044.2	61
ENSMUSG00000015605_Srf_U1A_114045.3	274
ENSMUSG00000015605_Srf_U1A_114046.4	99
ENSMUSG00000015605_Srf_U1A_114047.5	72
ENSMUSG00000015605_Srf_U1A_114048.6	67
ENSMUSG00000015605_Srf_U1A_114049.7	104
ENSMUSG00000015605_Srf_U1A_114050.8	92
ENSMUSG00000015605_Srf_U1A_114051.9	198
ENSMUSG00000015605_Srf_U1A_114052.10	41
ENSMUSG00000015776_Med22_U1A_92153.1	129
ENSMUSG00000015776_Med22_U1A_92154.2	63
ENSMUSG00000015776_Med22_U1A_92155.3	22
ENSMUSG00000015776_Med22_U1A_92157.5	75
ENSMUSG00000015776_Med22_U1A_92160.8	11
ENSMUSG00000015776_Med22_U1A_92161.9	28
ENSMUSG00000015776_Med22_U1A_92162.10	182
ENSMUSG00000015962_1700016C15Rik_U1A_51529.1	81
ENSMUSG00000015962_1700016C15Rik_U1A_51530.2	347
ENSMUSG00000015962_1700016C15Rik_U1A_51531.3	162
ENSMUSG00000015962_1700016C15Rik_U1A_51532.4	491
ENSMUSG00000015962_1700016C15Rik_U1A_51533.5	216
ENSMUSG00000015962_1700016C15Rik_U1A_51534.6	477
ENSMUSG00000015962_1700016C15Rik_U1A_51535.7	576
ENSMUSG00000015962_1700016C15Rik_U1A_51536.8	391
ENSMUSG00000015962_1700016C15Rik_U1A_51537.9	556
ENSMUSG00000015962_1700016C15Rik_U1A_51538.10	312
ENSMUSG00000016257_Slmo2_TMMB_15635.2	1
ENSMUSG00000016984_Etaa1_U1A_52027.1	379
ENSMUSG00000016984_Etaa1_U1A_52028.2	51
ENSMUSG00000016984_Etaa1_U1A_52029.3	378
ENSMUSG00000016984_Etaa1_U1A_52030.4	228
ENSMUSG00000016984_Etaa1_U1A_52031.5	231
ENSMUSG00000016984_Etaa1_U1A_52032.6	665
ENSMUSG00000016984_Etaa1_U1A_52033.7	184
ENSMUSG00000016984_Etaa1_U1A_52034.8	278
ENSMUSG00000016984_Etaa1_U1A_52035.9	538
ENSMUSG00000016984_Etaa1_U1A_52036.10	94
ENSMUSG00000016995_Matn4_U1A_196042.1	162
ENSMUSG00000016995_Matn4_U1A_196043.2	23
ENSMUSG00000016995_Matn4_U1A_196044.3	1034
ENSMUSG00000016995_Matn4_U1A_196045.4	191
ENSMUSG00000016995_Matn4_U1A_196046.5	759
ENSMUSG00000016995_Matn4_U1A_196047.6	155
ENSMUSG00000016995_Matn4_U1A_196048.7	433
ENSMUSG00000016995_Matn4_U1A_196049.8	859
ENSMUSG00000016995_Matn4_U1A_196050.9	457
ENSMUSG00000016995_Matn4_U1A_196051.10	846
ENSMUSG00000016998_Svs4_U1A_196002.1	349
ENSMUSG00000016998_Svs4_U1A_196003.2	1055
ENSMUSG00000016998_Svs4_U1A_196004.3	413
ENSMUSG00000016998_Svs4_U1A_196005.4	495
ENSMUSG00000016998_Svs4_U1A_196006.5	240
ENSMUSG00000016998_Svs4_U1A_196007.6	403
ENSMUSG00000016998_Svs4_U1A_196008.7	174
ENSMUSG00000016998_Svs4_U1A_196009.8	304
ENSMUSG00000016998_Svs4_U1A_196010.9	590
ENSMUSG00000016998_Svs4_U1A_196011.10	305
ENSMUSG00000017004_Svs5_U1A_12636.2	523
ENSMUSG00000017004_Svs5_U1A_12637.3	198
ENSMUSG00000017004_Svs5_U1A_12638.4	421
ENSMUSG00000017004_Svs5_U1A_12639.5	333
ENSMUSG00000017004_Svs5_U1A_12640.6	160
ENSMUSG00000017004_Svs5_U1A_12641.7	523
ENSMUSG00000017004_Svs5_U1A_12642.8	481
ENSMUSG00000017004_Svs5_U1A_12643.9	393
ENSMUSG00000017004_Svs5_U1A_12644.10	344
ENSMUSG00000017009_Sdc4_U1A_12675.1	154
ENSMUSG00000017009_Sdc4_U1A_12676.2	468
ENSMUSG00000017009_Sdc4_U1A_12677.3	27
ENSMUSG00000017009_Sdc4_U1A_12678.4	343
ENSMUSG00000017009_Sdc4_U1A_12679.5	262
ENSMUSG00000017009_Sdc4_U1A_12680.6	452
ENSMUSG00000017009_Sdc4_U1A_12681.7	246
ENSMUSG00000017009_Sdc4_U1A_12682.8	527
ENSMUSG00000017009_Sdc4_U1A_12683.9	510
ENSMUSG00000017009_Sdc4_U1A_12684.10	162
ENSMUSG00000017049_Ccdc70_U1A_49393.1	560
ENSMUSG00000017049_Ccdc70_U1A_49394.2	372
ENSMUSG00000017049_Ccdc70_U1A_49395.3	334
ENSMUSG00000017049_Ccdc70_U1A_49396.4	708
ENSMUSG00000017049_Ccdc70_U1A_49397.5	387
ENSMUSG00000017049_Ccdc70_U1A_49398.6	423
ENSMUSG00000017049_Ccdc70_U1A_49399.7	393
ENSMUSG00000017049_Ccdc70_U1A_49400.8	343
ENSMUSG00000017049_Ccdc70_U1A_49401.9	747
ENSMUSG00000017049_Ccdc70_U1A_49402.10	229
ENSMUSG00000017314_Mpp2_U1A_46459.1	437
ENSMUSG00000017314_Mpp2_U1A_46460.2	278
ENSMUSG00000017314_Mpp2_U1A_46461.3	361
ENSMUSG00000017314_Mpp2_U1A_46462.4	358
ENSMUSG00000017314_Mpp2_U1A_46463.5	527
ENSMUSG00000017314_Mpp2_U1A_46464.6	577
ENSMUSG00000017314_Mpp2_U1A_46465.7	638
ENSMUSG00000017314_Mpp2_U1A_46466.8	214
ENSMUSG00000017314_Mpp2_U1A_46467.9	165
ENSMUSG00000017314_Mpp2_U1A_46468.10	620
ENSMUSG00000017316_Ppy_U1B_46452.4	1
ENSMUSG00000017550_Atad5_U1A_4384.1	480
ENSMUSG00000017550_Atad5_U1A_4385.2	249
ENSMUSG00000017550_Atad5_U1A_4386.3	307
ENSMUSG00000017550_Atad5_U1A_4387.4	222
ENSMUSG00000017550_Atad5_U1A_4388.5	96
ENSMUSG00000017550_Atad5_U1A_4389.6	108
ENSMUSG00000017550_Atad5_U1A_4390.7	326
ENSMUSG00000017550_Atad5_U1A_4391.8	182
ENSMUSG00000017550_Atad5_U1A_4392.9	535
ENSMUSG00000017550_Atad5_U1A_4393.10	162
ENSMUSG00000017561_Crlf3_U1A_88605.1	317
ENSMUSG00000017561_Crlf3_U1A_88606.2	572
ENSMUSG00000017561_Crlf3_U1A_88607.3	317
ENSMUSG00000017561_Crlf3_U1A_88608.4	233
ENSMUSG00000017561_Crlf3_U1A_88609.5	322
ENSMUSG00000017561_Crlf3_U1A_88610.6	417
ENSMUSG00000017561_Crlf3_U1A_88611.7	187
ENSMUSG00000017561_Crlf3_U1A_88612.8	342
ENSMUSG00000017561_Crlf3_U1A_88613.9	270
ENSMUSG00000017561_Crlf3_U1A_88614.10	338
ENSMUSG00000017679_Ttpal_U1A_65537.1	393
ENSMUSG00000017679_Ttpal_U1A_65538.2	318
ENSMUSG00000017679_Ttpal_U1A_65539.3	325
ENSMUSG00000017679_Ttpal_U1A_65540.4	206
ENSMUSG00000017679_Ttpal_U1A_65541.5	283
ENSMUSG00000017679_Ttpal_U1A_65542.6	349
ENSMUSG00000017679_Ttpal_U1A_65543.7	347
ENSMUSG00000017679_Ttpal_U1A_65544.8	412
ENSMUSG00000017679_Ttpal_U1A_65545.9	114
ENSMUSG00000017679_Ttpal_U1A_65546.10	484
ENSMUSG00000017734_Dbndd2_U1A_85570.1	171
ENSMUSG00000017734_Dbndd2_U1A_85571.2	532
ENSMUSG00000017734_Dbndd2_U1A_85572.3	462
ENSMUSG00000017734_Dbndd2_U1A_85573.4	532
ENSMUSG00000017734_Dbndd2_U1A_85574.5	230
ENSMUSG00000017734_Dbndd2_U1A_85575.6	204
ENSMUSG00000017734_Dbndd2_U1A_85576.7	170
ENSMUSG00000017734_Dbndd2_U1A_85577.8	87
ENSMUSG00000017734_Dbndd2_U1A_85578.9	44
ENSMUSG00000017734_Dbndd2_U1A_85579.10	15
ENSMUSG00000018238_Gdf9_U1A_144297.1	601
ENSMUSG00000018238_Gdf9_U1A_144298.2	453
ENSMUSG00000018238_Gdf9_U1A_144299.3	411
ENSMUSG00000018238_Gdf9_U1A_144300.4	881
ENSMUSG00000018238_Gdf9_U1A_144301.5	328
ENSMUSG00000018238_Gdf9_U1A_144302.6	155
ENSMUSG00000018238_Gdf9_U1A_144303.7	535
ENSMUSG00000018238_Gdf9_U1A_144304.8	230
ENSMUSG00000018238_Gdf9_U1A_144305.9	700
ENSMUSG00000018238_Gdf9_U1A_144306.10	748
ENSMUSG00000018287_Spag7_U1A_8669.1	936
ENSMUSG00000018287_Spag7_U1A_8670.2	190
ENSMUSG00000018287_Spag7_U1A_8671.3	314
ENSMUSG00000018287_Spag7_U1A_8672.4	349
ENSMUSG00000018287_Spag7_U1A_8673.5	770
ENSMUSG00000018287_Spag7_U1A_8674.6	193
ENSMUSG00000018287_Spag7_U1A_8675.7	437
ENSMUSG00000018287_Spag7_U1A_8676.8	523
ENSMUSG00000018287_Spag7_U1A_8677.9	421
ENSMUSG00000018287_Spag7_U1A_8678.10	799
ENSMUSG00000018427_Ypel2_U1A_81484.1	365
ENSMUSG00000018427_Ypel2_U1A_81485.2	580
ENSMUSG00000018427_Ypel2_U1A_81486.3	260
ENSMUSG00000018427_Ypel2_U1A_81487.4	322
ENSMUSG00000018427_Ypel2_U1A_81488.5	530
ENSMUSG00000018427_Ypel2_U1A_81489.6	208
ENSMUSG00000018427_Ypel2_U1A_81490.7	271
ENSMUSG00000018427_Ypel2_U1A_81491.8	553
ENSMUSG00000018427_Ypel2_U1A_81492.9	231
ENSMUSG00000018427_Ypel2_U1A_81493.10	542
ENSMUSG00000018470_Kcnab3_U1A_47919.1	519
ENSMUSG00000018470_Kcnab3_U1A_47920.2	541
ENSMUSG00000018470_Kcnab3_U1A_47921.3	539
ENSMUSG00000018470_Kcnab3_U1A_47922.4	330
ENSMUSG00000018470_Kcnab3_U1A_47923.5	408
ENSMUSG00000018470_Kcnab3_U1A_47924.6	343
ENSMUSG00000018470_Kcnab3_U1A_47925.7	410
ENSMUSG00000018470_Kcnab3_U1A_47926.8	389
ENSMUSG00000018470_Kcnab3_U1A_47927.9	441
ENSMUSG00000018470_Kcnab3_U1A_47928.10	306
ENSMUSG00000018572_Phf23_U1A_154831.1	328
ENSMUSG00000018572_Phf23_U1A_154832.2	15
ENSMUSG00000018572_Phf23_U1A_154833.3	120
ENSMUSG00000018572_Phf23_U1A_154834.4	139
ENSMUSG00000018572_Phf23_U1A_154835.5	49
ENSMUSG00000018572_Phf23_U1A_154836.6	35
ENSMUSG00000018572_Phf23_U1A_154837.7	132
ENSMUSG00000018572_Phf23_U1A_154838.8	82
ENSMUSG00000018572_Phf23_U1A_154839.9	47
ENSMUSG00000018572_Phf23_U1A_154840.10	37
ENSMUSG00000018593_Sparc_U1A_221674.1	268
ENSMUSG00000018593_Sparc_U1A_221675.2	475
ENSMUSG00000018593_Sparc_U1A_221676.3	441
ENSMUSG00000018593_Sparc_U1A_221677.4	518
ENSMUSG00000018593_Sparc_U1A_221678.5	411
ENSMUSG00000018593_Sparc_U1A_221679.6	277
ENSMUSG00000018593_Sparc_U1A_221680.7	318
ENSMUSG00000018593_Sparc_U1A_221681.8	210
ENSMUSG00000018593_Sparc_U1A_221682.9	432
ENSMUSG00000018593_Sparc_U1A_221683.10	505
ENSMUSG00000018900_Slc22a5_U1A_91013.1	345
ENSMUSG00000018900_Slc22a5_U1A_91014.2	385
ENSMUSG00000018900_Slc22a5_U1A_91015.3	221
ENSMUSG00000018900_Slc22a5_U1A_91016.4	54
ENSMUSG00000018900_Slc22a5_U1A_91017.5	402
ENSMUSG00000018900_Slc22a5_U1A_91018.6	144
ENSMUSG00000018900_Slc22a5_U1A_91019.7	529
ENSMUSG00000018900_Slc22a5_U1A_91020.8	378
ENSMUSG00000018900_Slc22a5_U1A_91021.9	422
ENSMUSG00000018900_Slc22a5_U1A_91022.10	427
ENSMUSG00000018986_Slfn3_U1A_212546.1	236
ENSMUSG00000018986_Slfn3_U1A_212547.2	358
ENSMUSG00000018986_Slfn3_U1A_212548.3	342
ENSMUSG00000018986_Slfn3_U1A_212549.4	794
ENSMUSG00000018986_Slfn3_U1A_212550.5	409
ENSMUSG00000018986_Slfn3_U1A_212551.6	208
ENSMUSG00000018986_Slfn3_U1A_212552.7	199
ENSMUSG00000018986_Slfn3_U1A_212553.8	200
ENSMUSG00000018986_Slfn3_U1A_212554.9	364
ENSMUSG00000018986_Slfn3_U1A_212555.10	720
ENSMUSG00000019362_D8Ertd738e_U1A_184475.1	270
ENSMUSG00000019362_D8Ertd738e_U1A_184476.2	380
ENSMUSG00000019362_D8Ertd738e_U1A_184477.3	476
ENSMUSG00000019362_D8Ertd738e_U1A_184478.4	302
ENSMUSG00000019362_D8Ertd738e_U1A_184479.5	259
ENSMUSG00000019362_D8Ertd738e_U1A_184480.6	253
ENSMUSG00000019362_D8Ertd738e_U1A_184481.7	129
ENSMUSG00000019362_D8Ertd738e_U1A_184482.8	236
ENSMUSG00000019362_D8Ertd738e_U1A_184483.9	733
ENSMUSG00000019362_D8Ertd738e_U1A_184484.10	489
ENSMUSG00000019461_Plscr3_U1A_202420.1	695
ENSMUSG00000019461_Plscr3_U1A_202421.2	513
ENSMUSG00000019461_Plscr3_U1A_202422.3	273
ENSMUSG00000019461_Plscr3_U1A_202423.4	451
ENSMUSG00000019461_Plscr3_U1A_202424.5	368
ENSMUSG00000019461_Plscr3_U1A_202425.6	290
ENSMUSG00000019461_Plscr3_U1A_202426.7	415
ENSMUSG00000019461_Plscr3_U1A_202427.8	435
ENSMUSG00000019461_Plscr3_U1A_202428.9	363
ENSMUSG00000019461_Plscr3_U1A_202429.10	257
ENSMUSG00000019785_Clvs2_U2B_88832.2	1
ENSMUSG00000019813_Cep57l1_U1B_159393.1	6
ENSMUSG00000019868_Vta1_U1A_74767.1	323
ENSMUSG00000019868_Vta1_U1A_74768.2	400
ENSMUSG00000019868_Vta1_U1A_74769.3	725
ENSMUSG00000019868_Vta1_U1A_74770.4	285
ENSMUSG00000019868_Vta1_U1A_74771.5	215
ENSMUSG00000019868_Vta1_U1A_74772.6	629
ENSMUSG00000019868_Vta1_U1A_74773.7	271
ENSMUSG00000019868_Vta1_U1A_74774.8	418
ENSMUSG00000019868_Vta1_U1A_74775.9	181
ENSMUSG00000019868_Vta1_U1A_74776.10	339
ENSMUSG00000019951_Uhrf1bp1l_U1A_52787.1	315
ENSMUSG00000019951_Uhrf1bp1l_U1A_52788.2	305
ENSMUSG00000019951_Uhrf1bp1l_U1A_52789.3	385
ENSMUSG00000019951_Uhrf1bp1l_U1A_52790.4	323
ENSMUSG00000019951_Uhrf1bp1l_U1A_52791.5	680
ENSMUSG00000019951_Uhrf1bp1l_U1A_52792.6	69
ENSMUSG00000019951_Uhrf1bp1l_U1A_52793.7	515
ENSMUSG00000019951_Uhrf1bp1l_U1A_52794.8	339
ENSMUSG00000019951_Uhrf1bp1l_U1A_52795.9	461
ENSMUSG00000019951_Uhrf1bp1l_U1A_52796.10	153
ENSMUSG00000020059_Sycp3_U1A_207802.1	311
ENSMUSG00000020059_Sycp3_U1A_207803.2	395
ENSMUSG00000020059_Sycp3_U1A_207804.3	240
ENSMUSG00000020059_Sycp3_U1A_207805.4	163
ENSMUSG00000020059_Sycp3_U1A_207806.5	368
ENSMUSG00000020059_Sycp3_U1A_207807.6	508
ENSMUSG00000020059_Sycp3_U1A_207808.7	117
ENSMUSG00000020059_Sycp3_U1A_207809.8	419
ENSMUSG00000020059_Sycp3_U1A_207810.9	529
ENSMUSG00000020059_Sycp3_U1A_207811.10	400
ENSMUSG00000020102_Slc16a7_U1A_121098.1	246
ENSMUSG00000020102_Slc16a7_U1A_121099.2	512
ENSMUSG00000020102_Slc16a7_U1A_121100.3	305
ENSMUSG00000020102_Slc16a7_U1A_121101.4	354
ENSMUSG00000020102_Slc16a7_U1A_121102.5	217
ENSMUSG00000020102_Slc16a7_U1A_121103.6	162
ENSMUSG00000020102_Slc16a7_U1A_121104.7	553
ENSMUSG00000020102_Slc16a7_U1A_121105.8	495
ENSMUSG00000020102_Slc16a7_U1A_121106.9	152
ENSMUSG00000020102_Slc16a7_U1A_121107.10	284
ENSMUSG00000020107_Anapc16_U1A_121118.1	424
ENSMUSG00000020107_Anapc16_U1A_121119.2	308
ENSMUSG00000020107_Anapc16_U1A_121120.3	229
ENSMUSG00000020107_Anapc16_U1A_121121.4	375
ENSMUSG00000020107_Anapc16_U1A_121122.5	696
ENSMUSG00000020107_Anapc16_U1A_121123.6	268
ENSMUSG00000020107_Anapc16_U1A_121124.7	286
ENSMUSG00000020107_Anapc16_U1A_121125.8	487
ENSMUSG00000020107_Anapc16_U1A_121126.9	414
ENSMUSG00000020107_Anapc16_U1A_121127.10	793
ENSMUSG00000020132_Rab21_TMMA_37067.1	44
ENSMUSG00000020186_Csrp2_U1A_128785.1	385
ENSMUSG00000020186_Csrp2_U1A_128786.2	481
ENSMUSG00000020186_Csrp2_U1A_128787.3	114
ENSMUSG00000020186_Csrp2_U1A_128788.4	645
ENSMUSG00000020186_Csrp2_U1A_128789.5	416
ENSMUSG00000020186_Csrp2_U1A_128790.6	268
ENSMUSG00000020186_Csrp2_U1A_128791.7	860
ENSMUSG00000020186_Csrp2_U1A_128792.8	836
ENSMUSG00000020186_Csrp2_U1A_128793.9	414
ENSMUSG00000020186_Csrp2_U1A_128794.10	449
ENSMUSG00000020265_Sumo3_U1A_218379.1	40
ENSMUSG00000020265_Sumo3_U1A_218380.2	640
ENSMUSG00000020265_Sumo3_U1A_218381.3	294
ENSMUSG00000020265_Sumo3_U1A_218382.4	258
ENSMUSG00000020265_Sumo3_U1A_218383.5	431
ENSMUSG00000020265_Sumo3_U1A_218384.6	306
ENSMUSG00000020265_Sumo3_U1A_218385.7	628
ENSMUSG00000020265_Sumo3_U1A_218386.8	483
ENSMUSG00000020265_Sumo3_U1A_218387.9	146
ENSMUSG00000020265_Sumo3_U1A_218388.10	353
ENSMUSG00000020279_Il9r_U2B_134439.5	1
ENSMUSG00000020280_Pus10_U1B_34281.7	11
ENSMUSG00000020297_Nsg2_U1A_177914.1	408
ENSMUSG00000020297_Nsg2_U1A_177915.2	209
ENSMUSG00000020297_Nsg2_U1A_177916.3	335
ENSMUSG00000020297_Nsg2_U1A_177917.4	744
ENSMUSG00000020297_Nsg2_U1A_177918.5	222
ENSMUSG00000020297_Nsg2_U1A_177919.6	513
ENSMUSG00000020297_Nsg2_U1A_177920.7	493
ENSMUSG00000020297_Nsg2_U1A_177921.8	471
ENSMUSG00000020297_Nsg2_U1A_177922.9	349
ENSMUSG00000020297_Nsg2_U1A_177923.10	559
ENSMUSG00000020299_4930524B15Rik_U1A_177934.1	542
ENSMUSG00000020299_4930524B15Rik_U1A_177935.2	251
ENSMUSG00000020299_4930524B15Rik_U1A_177936.3	346
ENSMUSG00000020299_4930524B15Rik_U1A_177937.4	396
ENSMUSG00000020299_4930524B15Rik_U1A_177938.5	475
ENSMUSG00000020299_4930524B15Rik_U1A_177939.6	464
ENSMUSG00000020299_4930524B15Rik_U1A_177940.7	331
ENSMUSG00000020299_4930524B15Rik_U1A_177941.8	340
ENSMUSG00000020299_4930524B15Rik_U1A_177942.9	20
ENSMUSG00000020299_4930524B15Rik_U1A_177943.10	111
ENSMUSG00000020303_Stc2_U1A_216841.1	523
ENSMUSG00000020303_Stc2_U1A_216842.2	275
ENSMUSG00000020303_Stc2_U1A_216843.3	335
ENSMUSG00000020303_Stc2_U1A_216844.4	331
ENSMUSG00000020303_Stc2_U1A_216845.5	255
ENSMUSG00000020303_Stc2_U1A_216846.6	288
ENSMUSG00000020303_Stc2_U1A_216847.7	377
ENSMUSG00000020303_Stc2_U1A_216848.8	455
ENSMUSG00000020303_Stc2_U1A_216849.9	231
ENSMUSG00000020303_Stc2_U1A_216850.10	435
ENSMUSG00000020309_Chac2_U1A_111990.1	501
ENSMUSG00000020309_Chac2_U1A_111991.2	346
ENSMUSG00000020309_Chac2_U1A_111992.3	213
ENSMUSG00000020309_Chac2_U1A_111993.4	402
ENSMUSG00000020309_Chac2_U1A_111994.5	279
ENSMUSG00000020309_Chac2_U1A_111995.6	349
ENSMUSG00000020309_Chac2_U1A_111996.7	233
ENSMUSG00000020309_Chac2_U1A_111997.8	486
ENSMUSG00000020309_Chac2_U1A_111998.9	560
ENSMUSG00000020309_Chac2_U1A_111999.10	352
ENSMUSG00000020328_Nudcd2_U1A_52847.1	62
ENSMUSG00000020328_Nudcd2_U1A_52848.2	252
ENSMUSG00000020328_Nudcd2_U1A_52849.3	339
ENSMUSG00000020328_Nudcd2_U1A_52850.4	336
ENSMUSG00000020328_Nudcd2_U1A_52851.5	375
ENSMUSG00000020328_Nudcd2_U1A_52852.6	103
ENSMUSG00000020328_Nudcd2_U1A_52853.7	162
ENSMUSG00000020328_Nudcd2_U1A_52854.8	86
ENSMUSG00000020328_Nudcd2_U1A_52855.9	452
ENSMUSG00000020328_Nudcd2_U1A_52856.10	519
ENSMUSG00000020332_4930404A10Rik_U1A_137908.1	614
[truncated: 9,258 more rows]
