# Supplementary material for: Genome-scale CRISPR screening reveals that C3aR signaling is critical for rapid capture of fungi by macrophages
Source: PLoS Pathog. 2022 Sep 29;18(9):e1010237. doi: 10.1371/journal.ppat.1010237 (PMC9578593; doi:10.1371/journal.ppat.1010237)
Supplement: S1 Data — A ZIP archive of tables in CSV format giving counts for each sgRNA. File names indicate sub-library and experimental sample. (ZIP) [file ppat.1010237.s023.zip › DIR_MAIN/20181123_DTKPB_Hc2_counts.csv]

0None_none_ACOCA_227963.4531	14
0None_none_ACOCA_227963.4596	15
0None_none_ACOCA_227963.4609	13
0None_none_ACOCA_227963.4758	24
0None_none_ACOCA_227963.4766	8
0None_none_ACOCA_227963.4769	35
0None_none_ACOCB_227963.5002	42
0None_none_ACOCB_227963.5084	62
0None_none_ACOCB_227963.5165	35
0None_none_ACOCB_227963.5191	3
0None_none_DTKPA_227963.6761	1
0None_none_DTKPA_227963.6783	7
0None_none_DTKPA_227963.6809	1
0None_none_DTKPA_227963.6823	1
0None_none_DTKPA_227963.6834	8
0None_none_DTKPA_227963.6839	6
0None_none_DTKPA_227963.6844	3
0None_none_DTKPA_227963.6853	1
0None_none_DTKPA_227963.6856	11
0None_none_DTKPA_227963.6865	30
0None_none_DTKPA_227963.6873	9
0None_none_DTKPA_227963.6878	8
0None_none_DTKPA_227963.6880	1
0None_none_DTKPA_227963.6882	45
0None_none_DTKPA_227963.6889	36
0None_none_DTKPA_227963.6907	51
0None_none_DTKPA_227963.6908	37
0None_none_DTKPA_227963.6912	1
0None_none_DTKPA_227963.6919	12
0None_none_DTKPA_227963.6922	3
0None_none_DTKPA_227963.6924	16
0None_none_DTKPA_227963.6935	25
0None_none_DTKPA_227963.6936	2
0None_none_DTKPA_227963.6946	7
0None_none_DTKPA_227963.6955	10
0None_none_DTKPA_227963.6957	8
0None_none_DTKPA_227963.6980	18
0None_none_DTKPA_227963.6981	28
0None_none_DTKPA_227963.6985	11
0None_none_DTKPA_227963.6999	6
0None_none_DTKPA_227963.7000	31
0None_none_DTKPA_227963.7004	29
0None_none_DTKPA_227963.7008	1
0None_none_DTKPA_227963.7042	18
0None_none_DTKPA_227963.7054	1
0None_none_DTKPA_227963.7065	22
0None_none_DTKPA_227963.7066	26
0None_none_DTKPA_227963.7075	5
0None_none_DTKPA_227963.7076	34
0None_none_DTKPA_227963.7080	16
0None_none_DTKPA_227963.7094	46
0None_none_DTKPA_227963.7104	23
0None_none_DTKPB_227963.7126	616
0None_none_DTKPB_227963.7127	440
0None_none_DTKPB_227963.7128	460
0None_none_DTKPB_227963.7129	748
0None_none_DTKPB_227963.7130	546
0None_none_DTKPB_227963.7131	301
0None_none_DTKPB_227963.7132	615
0None_none_DTKPB_227963.7133	231
0None_none_DTKPB_227963.7134	240
0None_none_DTKPB_227963.7135	552
0None_none_DTKPB_227963.7136	722
0None_none_DTKPB_227963.7137	501
0None_none_DTKPB_227963.7138	273
0None_none_DTKPB_227963.7139	492
0None_none_DTKPB_227963.7140	753
0None_none_DTKPB_227963.7141	398
0None_none_DTKPB_227963.7142	227
0None_none_DTKPB_227963.7143	316
0None_none_DTKPB_227963.7144	328
0None_none_DTKPB_227963.7145	475
0None_none_DTKPB_227963.7146	544
0None_none_DTKPB_227963.7147	623
0None_none_DTKPB_227963.7148	156
0None_none_DTKPB_227963.7149	660
0None_none_DTKPB_227963.7150	330
0None_none_DTKPB_227963.7151	372
0None_none_DTKPB_227963.7152	179
0None_none_DTKPB_227963.7153	619
0None_none_DTKPB_227963.7154	469
0None_none_DTKPB_227963.7155	335
0None_none_DTKPB_227963.7156	700
0None_none_DTKPB_227963.7157	372
0None_none_DTKPB_227963.7158	391
0None_none_DTKPB_227963.7159	601
0None_none_DTKPB_227963.7160	701
0None_none_DTKPB_227963.7161	279
0None_none_DTKPB_227963.7162	272
0None_none_DTKPB_227963.7163	558
0None_none_DTKPB_227963.7164	450
0None_none_DTKPB_227963.7165	435
0None_none_DTKPB_227963.7166	416
0None_none_DTKPB_227963.7167	597
0None_none_DTKPB_227963.7168	860
0None_none_DTKPB_227963.7169	527
0None_none_DTKPB_227963.7170	370
0None_none_DTKPB_227963.7171	391
0None_none_DTKPB_227963.7172	445
0None_none_DTKPB_227963.7173	201
0None_none_DTKPB_227963.7174	366
0None_none_DTKPB_227963.7175	413
0None_none_DTKPB_227963.7176	341
0None_none_DTKPB_227963.7177	324
0None_none_DTKPB_227963.7178	364
0None_none_DTKPB_227963.7179	272
0None_none_DTKPB_227963.7180	500
0None_none_DTKPB_227963.7181	304
0None_none_DTKPB_227963.7182	330
0None_none_DTKPB_227963.7183	845
0None_none_DTKPB_227963.7184	615
0None_none_DTKPB_227963.7185	218
0None_none_DTKPB_227963.7186	785
0None_none_DTKPB_227963.7187	441
0None_none_DTKPB_227963.7188	416
0None_none_DTKPB_227963.7189	466
0None_none_DTKPB_227963.7190	579
0None_none_DTKPB_227963.7191	622
0None_none_DTKPB_227963.7192	344
0None_none_DTKPB_227963.7193	202
0None_none_DTKPB_227963.7194	430
0None_none_DTKPB_227963.7195	109
0None_none_DTKPB_227963.7196	394
0None_none_DTKPB_227963.7197	427
0None_none_DTKPB_227963.7198	831
0None_none_DTKPB_227963.7199	267
0None_none_DTKPB_227963.7200	1284
0None_none_DTKPB_227963.7202	203
0None_none_DTKPB_227963.7203	350
0None_none_DTKPB_227963.7204	525
0None_none_DTKPB_227963.7205	482
0None_none_DTKPB_227963.7206	550
0None_none_DTKPB_227963.7207	232
0None_none_DTKPB_227963.7208	331
0None_none_DTKPB_227963.7209	107
0None_none_DTKPB_227963.7210	729
0None_none_DTKPB_227963.7211	655
0None_none_DTKPB_227963.7212	297
0None_none_DTKPB_227963.7213	474
0None_none_DTKPB_227963.7214	341
0None_none_DTKPB_227963.7215	851
0None_none_DTKPB_227963.7216	389
0None_none_DTKPB_227963.7217	303
0None_none_DTKPB_227963.7218	436
0None_none_DTKPB_227963.7219	448
0None_none_DTKPB_227963.7220	82
0None_none_DTKPB_227963.7221	348
0None_none_DTKPB_227963.7222	338
0None_none_DTKPB_227963.7223	645
0None_none_DTKPB_227963.7224	285
0None_none_DTKPB_227963.7225	614
0None_none_DTKPB_227963.7226	528
0None_none_DTKPB_227963.7227	680
0None_none_DTKPB_227963.7228	216
0None_none_DTKPB_227963.7229	432
0None_none_DTKPB_227963.7230	610
0None_none_DTKPB_227963.7231	778
0None_none_DTKPB_227963.7232	206
0None_none_DTKPB_227963.7233	212
0None_none_DTKPB_227963.7234	365
0None_none_DTKPB_227963.7235	678
0None_none_DTKPB_227963.7236	416
0None_none_DTKPB_227963.7237	334
0None_none_DTKPB_227963.7238	236
0None_none_DTKPB_227963.7239	376
0None_none_DTKPB_227963.7240	202
0None_none_DTKPB_227963.7241	717
0None_none_DTKPB_227963.7242	651
0None_none_DTKPB_227963.7243	288
0None_none_DTKPB_227963.7244	831
0None_none_DTKPB_227963.7245	512
0None_none_DTKPB_227963.7246	359
0None_none_DTKPB_227963.7247	325
0None_none_DTKPB_227963.7248	615
0None_none_DTKPB_227963.7249	277
0None_none_DTKPB_227963.7250	783
0None_none_DTKPB_227963.7251	527
0None_none_DTKPB_227963.7252	1048
0None_none_DTKPB_227963.7253	924
0None_none_DTKPB_227963.7254	462
0None_none_DTKPB_227963.7255	243
0None_none_DTKPB_227963.7256	527
0None_none_DTKPB_227963.7257	430
0None_none_DTKPB_227963.7258	499
0None_none_DTKPB_227963.7259	542
0None_none_DTKPB_227963.7260	303
0None_none_DTKPB_227963.7261	297
0None_none_DTKPB_227963.7262	229
0None_none_DTKPB_227963.7263	484
0None_none_DTKPB_227963.7264	136
0None_none_DTKPB_227963.7265	281
0None_none_DTKPB_227963.7266	195
0None_none_DTKPB_227963.7267	636
0None_none_DTKPB_227963.7268	317
0None_none_DTKPB_227963.7269	442
0None_none_DTKPB_227963.7270	780
0None_none_DTKPB_227963.7271	266
0None_none_DTKPB_227963.7272	626
0None_none_DTKPB_227963.7273	496
0None_none_DTKPB_227963.7274	627
0None_none_DTKPB_227963.7275	870
0None_none_DTKPB_227963.7276	332
0None_none_DTKPB_227963.7277	484
0None_none_DTKPB_227963.7278	593
0None_none_DTKPB_227963.7279	537
0None_none_DTKPB_227963.7280	943
0None_none_DTKPB_227963.7281	354
0None_none_DTKPB_227963.7282	386
0None_none_DTKPB_227963.7283	1457
0None_none_DTKPB_227963.7284	486
0None_none_DTKPB_227963.7285	461
0None_none_DTKPB_227963.7286	1179
0None_none_DTKPB_227963.7287	697
0None_none_DTKPB_227963.7288	780
0None_none_DTKPB_227963.7289	449
0None_none_DTKPB_227963.7290	634
0None_none_DTKPB_227963.7291	261
0None_none_DTKPB_227963.7292	422
0None_none_DTKPB_227963.7293	376
0None_none_DTKPB_227963.7294	675
0None_none_DTKPB_227963.7295	473
0None_none_DTKPB_227963.7296	498
0None_none_DTKPB_227963.7297	389
0None_none_DTKPB_227963.7298	468
0None_none_DTKPB_227963.7299	379
0None_none_DTKPB_227963.7300	544
0None_none_DTKPB_227963.7301	675
0None_none_DTKPB_227963.7302	552
0None_none_DTKPB_227963.7303	510
0None_none_DTKPB_227963.7304	612
0None_none_DTKPB_227963.7305	478
0None_none_DTKPB_227963.7306	650
0None_none_DTKPB_227963.7307	235
0None_none_DTKPB_227963.7308	350
0None_none_DTKPB_227963.7309	168
0None_none_DTKPB_227963.7310	317
0None_none_DTKPB_227963.7311	724
0None_none_DTKPB_227963.7312	480
0None_none_DTKPB_227963.7313	525
0None_none_DTKPB_227963.7314	334
0None_none_DTKPB_227963.7315	192
0None_none_DTKPB_227963.7316	516
0None_none_DTKPB_227963.7317	362
0None_none_DTKPB_227963.7318	338
0None_none_DTKPB_227963.7319	130
0None_none_DTKPB_227963.7320	560
0None_none_DTKPB_227963.7321	410
0None_none_DTKPB_227963.7322	218
0None_none_DTKPB_227963.7323	480
0None_none_DTKPB_227963.7324	217
0None_none_DTKPB_227963.7325	390
0None_none_DTKPB_227963.7326	234
0None_none_DTKPB_227963.7327	230
0None_none_DTKPB_227963.7328	373
0None_none_DTKPB_227963.7329	405
0None_none_DTKPB_227963.7330	492
0None_none_DTKPB_227963.7331	293
0None_none_DTKPB_227963.7332	495
0None_none_DTKPB_227963.7333	163
0None_none_DTKPB_227963.7334	573
0None_none_DTKPB_227963.7335	828
0None_none_DTKPB_227963.7336	396
0None_none_DTKPB_227963.7337	635
0None_none_DTKPB_227963.7338	422
0None_none_DTKPB_227963.7339	189
0None_none_DTKPB_227963.7340	821
0None_none_DTKPB_227963.7341	452
0None_none_DTKPB_227963.7342	30
0None_none_DTKPB_227963.7343	616
0None_none_DTKPB_227963.7344	502
0None_none_DTKPB_227963.7345	341
0None_none_DTKPB_227963.7346	58
0None_none_DTKPB_227963.7347	483
0None_none_DTKPB_227963.7348	471
0None_none_DTKPB_227963.7349	1075
0None_none_DTKPB_227963.7350	604
0None_none_DTKPB_227963.7351	289
0None_none_DTKPB_227963.7352	644
0None_none_DTKPB_227963.7353	298
0None_none_DTKPB_227963.7354	377
0None_none_DTKPB_227963.7355	650
0None_none_DTKPB_227963.7356	384
0None_none_DTKPB_227963.7357	326
0None_none_DTKPB_227963.7358	458
0None_none_DTKPB_227963.7359	553
0None_none_DTKPB_227963.7360	421
0None_none_DTKPB_227963.7361	158
0None_none_DTKPB_227963.7362	433
0None_none_DTKPB_227963.7363	842
0None_none_DTKPB_227963.7364	280
0None_none_DTKPB_227963.7365	266
0None_none_DTKPB_227963.7366	300
0None_none_DTKPB_227963.7367	161
0None_none_DTKPB_227963.7368	355
0None_none_DTKPB_227963.7369	419
0None_none_DTKPB_227963.7370	143
0None_none_DTKPB_227963.7371	579
0None_none_DTKPB_227963.7372	214
0None_none_DTKPB_227963.7373	730
0None_none_DTKPB_227963.7374	710
0None_none_DTKPB_227963.7375	627
0None_none_DTKPB_227963.7376	841
0None_none_DTKPB_227963.7377	234
0None_none_DTKPB_227963.7378	580
0None_none_DTKPB_227963.7379	624
0None_none_DTKPB_227963.7380	413
0None_none_DTKPB_227963.7381	463
0None_none_DTKPB_227963.7382	774
0None_none_DTKPB_227963.7383	311
0None_none_DTKPB_227963.7384	562
0None_none_DTKPB_227963.7385	852
0None_none_DTKPB_227963.7386	605
0None_none_DTKPB_227963.7387	675
0None_none_DTKPB_227963.7388	161
0None_none_DTKPB_227963.7389	637
0None_none_DTKPB_227963.7390	401
0None_none_DTKPB_227963.7391	504
0None_none_DTKPB_227963.7392	669
0None_none_DTKPB_227963.7393	316
0None_none_DTKPB_227963.7394	332
0None_none_DTKPB_227963.7395	923
0None_none_DTKPB_227963.7396	347
0None_none_DTKPB_227963.7397	332
0None_none_DTKPB_227963.7398	248
0None_none_DTKPB_227963.7399	505
0None_none_DTKPB_227963.7400	303
0None_none_DTKPB_227963.7401	156
0None_none_DTKPB_227963.7402	327
0None_none_DTKPB_227963.7403	451
0None_none_DTKPB_227963.7404	257
0None_none_DTKPB_227963.7405	334
0None_none_DTKPB_227963.7406	669
0None_none_DTKPB_227963.7407	365
0None_none_DTKPB_227963.7408	441
0None_none_DTKPB_227963.7409	756
0None_none_DTKPB_227963.7410	108
0None_none_DTKPB_227963.7411	268
0None_none_DTKPB_227963.7412	141
0None_none_DTKPB_227963.7413	294
0None_none_DTKPB_227963.7414	234
0None_none_DTKPB_227963.7415	222
0None_none_DTKPB_227963.7416	648
0None_none_DTKPB_227963.7417	558
0None_none_DTKPB_227963.7418	676
0None_none_DTKPB_227963.7419	490
0None_none_DTKPB_227963.7420	445
0None_none_DTKPB_227963.7421	409
0None_none_DTKPB_227963.7422	288
0None_none_DTKPB_227963.7423	527
0None_none_DTKPB_227963.7424	289
0None_none_DTKPB_227963.7425	268
0None_none_DTKPB_227963.7426	541
0None_none_DTKPB_227963.7427	560
0None_none_DTKPB_227963.7428	649
0None_none_DTKPB_227963.7429	340
0None_none_DTKPB_227963.7430	125
0None_none_DTKPB_227963.7431	135
0None_none_DTKPB_227963.7432	226
0None_none_DTKPB_227963.7433	281
0None_none_DTKPB_227963.7434	281
0None_none_DTKPB_227963.7435	385
0None_none_DTKPB_227963.7436	339
0None_none_DTKPB_227963.7437	613
0None_none_DTKPB_227963.7438	354
0None_none_DTKPB_227963.7439	392
0None_none_DTKPB_227963.7440	263
0None_none_DTKPB_227963.7441	53
0None_none_DTKPB_227963.7442	371
0None_none_DTKPB_227963.7443	440
0None_none_DTKPB_227963.7444	162
0None_none_DTKPB_227963.7445	877
0None_none_DTKPB_227963.7446	564
0None_none_DTKPB_227963.7447	171
0None_none_DTKPB_227963.7448	439
0None_none_DTKPB_227963.7449	317
0None_none_DTKPB_227963.7450	339
0None_none_DTKPB_227963.7451	410
0None_none_DTKPB_227963.7452	247
0None_none_DTKPB_227963.7453	365
0None_none_DTKPB_227963.7454	220
0None_none_DTKPB_227963.7455	778
0None_none_DTKPB_227963.7456	812
0None_none_DTKPB_227963.7457	203
0None_none_DTKPB_227963.7458	390
0None_none_DTKPB_227963.7459	375
0None_none_DTKPB_227963.7460	417
0None_none_DTKPB_227963.7461	182
0None_none_DTKPB_227963.7462	726
0None_none_DTKPB_227963.7463	344
0None_none_DTKPB_227963.7464	578
0None_none_DTKPB_227963.7465	354
0None_none_DTKPB_227963.7466	298
0None_none_DTKPB_227963.7467	281
0None_none_DTKPB_227963.7468	640
0None_none_DTKPB_227963.7469	452
0None_none_DTKPB_227963.7470	263
0None_none_DTKPB_227963.7471	535
0None_none_DTKPB_227963.7472	583
0None_none_DTKPB_227963.7473	335
0None_none_DTKPB_227963.7474	633
0None_none_DTKPB_227963.7475	360
0None_none_DTKPB_227963.7476	198
0None_none_DTKPB_227963.7477	590
0None_none_DTKPB_227963.7478	604
0None_none_DTKPB_227963.7479	333
0None_none_DTKPB_227963.7480	373
0None_none_DTKPB_227963.7481	404
0None_none_DTKPB_227963.7482	721
0None_none_DTKPB_227963.7483	472
0None_none_DTKPB_227963.7484	579
0None_none_DTKPB_227963.7485	47
0None_none_DTKPB_227963.7486	428
0None_none_DTKPB_227963.7487	783
0None_none_DTKPB_227963.7488	227
0None_none_DTKPB_227963.7489	373
0None_none_DTKPB_227963.7490	447
0None_none_DTKPB_227963.7491	145
0None_none_DTKPB_227963.7492	307
0None_none_DTKPB_227963.7493	385
0None_none_DTKPB_227963.7494	616
0None_none_DTKPB_227963.7495	379
0None_none_DTKPB_227963.7496	204
0None_none_DTKPB_227963.7497	320
0None_none_DTKPB_227963.7498	681
0None_none_DTKPB_227963.7499	484
0None_none_DTKPB_227963.7500	396
0None_none_GEA_227963.3436	87
0None_none_GEA_227963.3455	3
0None_none_GEA_227963.3471	11
0None_none_GEA_227963.3544	36
0None_none_GEA_227963.3581	10
0None_none_GEB_227963.3788	40
0None_none_GEB_227963.3938	9
0None_none_GEB_227963.3975	15
0None_none_GEB_227963.4069	5
0None_none_GEB_227963.4097	61
0None_none_GEB_227963.4101	33
0None_none_GEB_227963.4108	16
0None_none_GEB_227963.4117	9
0None_none_MPA_227963.4163	31
0None_none_MPA_227963.4231	1
0None_none_MPA_227963.4255	40
0None_none_MPA_227963.4264	8
0None_none_MPA_227963.4353	1
0None_none_MPA_227963.4410	21
0None_none_MPB_227963.5643	3
0None_none_MPB_227963.5675	5
0None_none_MPB_227963.5679	18
0None_none_MPB_227963.5771	41
0None_none_MPB_227963.5804	53
0None_none_MPB_227963.5808	117
0None_none_MPB_227963.5826	21
0None_none_MPB_227963.5857	32
0None_none_MPB_227963.5859	31
0None_none_MPB_227963.5962	6
0None_none_MU1A_227963.1978	17
0None_none_MU1A_227963.2031	4
0None_none_MU1A_227963.2034	33
0None_none_MU1A_227963.2096	9
0None_none_MU1A_227963.2103	45
0None_none_MU1A_227963.2135	25
0None_none_MU1A_227963.2141	7
0None_none_MU1A_227963.2165	8
0None_none_MU1B_227963.1111	24
0None_none_MU1B_227963.1114	7
0None_none_MU1B_227963.1115	3
0None_none_MU1B_227963.807	42
0None_none_MU1B_227963.867	15
0None_none_MU2A_227963.2256	17
0None_none_MU2A_227963.2298	17
0None_none_MU2A_227963.2395	20
0None_none_MU2A_227963.2458	19
0None_none_MU2A_227963.2538	43
0None_none_MU2A_227963.2541	2
0None_none_MU2A_227963.2550	3
0None_none_MU2A_227963.2563	35
0None_none_MU2A_227963.2566	7
0None_none_MU2A_227963.2598	11
0None_none_MU2B_227963.192	23
0None_none_MU2B_227963.193	26
0None_none_MU2B_227963.209	85
0None_none_SPA_227963.5327	2
0None_none_SPA_227963.5390	19
0None_none_SPA_227963.5441	12
0None_none_SPA_227963.5458	18
0None_none_SPA_227963.5469	13
0None_none_SPA_227963.5491	18
0None_none_SPA_227963.5609	49
0None_none_SPB_227963.6003	57
0None_none_SPB_227963.6037	21
0None_none_SPB_227963.6138	23
0None_none_SPB_227963.6212	40
0None_none_SPB_227963.6238	4
0None_none_SPB_227963.6364	10
0None_none_TMMA_227963.2690	15
0None_none_TMMA_227963.2738	14
0None_none_TMMA_227963.2746	56
0None_none_TMMA_227963.2769	6
0None_none_TMMA_227963.2780	7
0None_none_TMMA_227963.2811	27
0None_none_TMMA_227963.2813	2
0None_none_TMMB_227963.3026	22
0None_none_TMMB_227963.3039	15
0None_none_TMMB_227963.3042	2
0None_none_TMMB_227963.3052	29
0None_none_TMMB_227963.3117	6
0None_none_TMMB_227963.3339	50
0None_none_U1A_227963.6468	21
0None_none_U1A_227963.6515	38
0None_none_U1A_227963.6556	20
0None_none_U1A_227963.6558	23
0None_none_U1A_227963.6588	16
0None_none_U1A_227963.6616	4
0None_none_U1A_227963.6659	8
0None_none_U1A_227963.6675	28
0None_none_U1A_227963.6744	17
0None_none_U1B_227963.413	35
0None_none_U1B_227963.494	6
0None_none_U1B_227963.499	4
0None_none_U1B_227963.516	6
0None_none_U1B_227963.650	28
0None_none_U1B_227963.704	39
0None_none_U2A_227963.1706	46
0None_none_U2A_227963.1723	34
0None_none_U2A_227963.1752	4
0None_none_U2A_227963.1793	17
0None_none_U2A_227963.1798	8
0None_none_U2A_227963.1830	28
0None_none_U2B_227963.1169	90
0None_none_U2B_227963.1185	10
0None_none_U2B_227963.1193	28
0None_none_U2B_227963.1331	2
0None_none_U2B_227963.1374	8
0None_none_U2B_227963.1392	37
0Safe_safe_ACOCA_227963.4550	339
0Safe_safe_ACOCA_227963.4668	4
0Safe_safe_ACOCA_227963.4716	47
0Safe_safe_ACOCA_227963.4850	3
0Safe_safe_ACOCB_227963.4900	298
0Safe_safe_ACOCB_227963.4955	14
0Safe_safe_ACOCB_227963.5025	500
0Safe_safe_ACOCB_227963.5056	387
0Safe_safe_ACOCB_227963.5193	528
0Safe_safe_DTKPA_227963.6762	8
0Safe_safe_DTKPA_227963.6776	2
0Safe_safe_DTKPA_227963.6779	1
0Safe_safe_DTKPA_227963.6796	14
0Safe_safe_DTKPA_227963.6806	24
0Safe_safe_DTKPA_227963.6807	23
0Safe_safe_DTKPA_227963.6823	74
0Safe_safe_DTKPA_227963.6827	27
0Safe_safe_DTKPA_227963.6838	17
0Safe_safe_DTKPA_227963.6842	37
0Safe_safe_DTKPA_227963.6847	16
0Safe_safe_DTKPA_227963.6862	307
0Safe_safe_DTKPA_227963.6864	19
0Safe_safe_DTKPA_227963.6884	19
0Safe_safe_DTKPA_227963.6888	16
0Safe_safe_DTKPA_227963.6889	1
0Safe_safe_DTKPA_227963.6907	3
0Safe_safe_DTKPA_227963.6908	3
0Safe_safe_DTKPA_227963.6911	1
0Safe_safe_DTKPA_227963.6922	5
0Safe_safe_DTKPA_227963.6926	1
0Safe_safe_DTKPA_227963.6927	11
0Safe_safe_DTKPA_227963.6935	55
0Safe_safe_DTKPA_227963.6946	11
0Safe_safe_DTKPA_227963.6974	7
0Safe_safe_DTKPA_227963.7004	5
0Safe_safe_DTKPA_227963.7010	21
0Safe_safe_DTKPA_227963.7024	10
0Safe_safe_DTKPA_227963.7026	5
0Safe_safe_DTKPA_227963.7044	48
0Safe_safe_DTKPA_227963.7071	19
0Safe_safe_DTKPA_227963.7072	256
0Safe_safe_DTKPA_227963.7074	39
0Safe_safe_DTKPA_227963.7079	10
0Safe_safe_DTKPA_227963.7119	10
0Safe_safe_DTKPB_227963.7126	682
0Safe_safe_DTKPB_227963.7127	298
0Safe_safe_DTKPB_227963.7128	269
0Safe_safe_DTKPB_227963.7129	458
0Safe_safe_DTKPB_227963.7130	557
0Safe_safe_DTKPB_227963.7131	576
0Safe_safe_DTKPB_227963.7132	647
0Safe_safe_DTKPB_227963.7133	199
0Safe_safe_DTKPB_227963.7134	194
0Safe_safe_DTKPB_227963.7135	252
0Safe_safe_DTKPB_227963.7136	328
0Safe_safe_DTKPB_227963.7137	256
0Safe_safe_DTKPB_227963.7138	256
0Safe_safe_DTKPB_227963.7139	508
0Safe_safe_DTKPB_227963.7140	281
0Safe_safe_DTKPB_227963.7141	107
0Safe_safe_DTKPB_227963.7142	442
0Safe_safe_DTKPB_227963.7143	317
0Safe_safe_DTKPB_227963.7145	594
0Safe_safe_DTKPB_227963.7146	291
0Safe_safe_DTKPB_227963.7147	311
0Safe_safe_DTKPB_227963.7148	591
0Safe_safe_DTKPB_227963.7149	282
0Safe_safe_DTKPB_227963.7150	398
0Safe_safe_DTKPB_227963.7151	286
0Safe_safe_DTKPB_227963.7152	417
0Safe_safe_DTKPB_227963.7153	707
0Safe_safe_DTKPB_227963.7154	325
0Safe_safe_DTKPB_227963.7155	774
0Safe_safe_DTKPB_227963.7156	343
0Safe_safe_DTKPB_227963.7157	483
0Safe_safe_DTKPB_227963.7158	226
0Safe_safe_DTKPB_227963.7159	457
0Safe_safe_DTKPB_227963.7160	644
0Safe_safe_DTKPB_227963.7161	248
0Safe_safe_DTKPB_227963.7162	103
0Safe_safe_DTKPB_227963.7163	597
0Safe_safe_DTKPB_227963.7164	152
0Safe_safe_DTKPB_227963.7165	231
0Safe_safe_DTKPB_227963.7166	649
0Safe_safe_DTKPB_227963.7167	354
0Safe_safe_DTKPB_227963.7168	328
0Safe_safe_DTKPB_227963.7169	567
0Safe_safe_DTKPB_227963.7170	233
0Safe_safe_DTKPB_227963.7171	341
0Safe_safe_DTKPB_227963.7172	751
0Safe_safe_DTKPB_227963.7173	205
0Safe_safe_DTKPB_227963.7174	657
0Safe_safe_DTKPB_227963.7175	550
0Safe_safe_DTKPB_227963.7176	289
0Safe_safe_DTKPB_227963.7177	2
0Safe_safe_DTKPB_227963.7178	731
0Safe_safe_DTKPB_227963.7179	95
0Safe_safe_DTKPB_227963.7180	517
0Safe_safe_DTKPB_227963.7181	140
0Safe_safe_DTKPB_227963.7182	347
0Safe_safe_DTKPB_227963.7183	407
0Safe_safe_DTKPB_227963.7184	308
0Safe_safe_DTKPB_227963.7187	492
0Safe_safe_DTKPB_227963.7188	100
0Safe_safe_DTKPB_227963.7189	326
0Safe_safe_DTKPB_227963.7190	273
0Safe_safe_DTKPB_227963.7191	497
0Safe_safe_DTKPB_227963.7192	497
0Safe_safe_DTKPB_227963.7193	59
0Safe_safe_DTKPB_227963.7194	301
0Safe_safe_DTKPB_227963.7195	211
0Safe_safe_DTKPB_227963.7196	345
0Safe_safe_DTKPB_227963.7197	298
0Safe_safe_DTKPB_227963.7198	621
0Safe_safe_DTKPB_227963.7199	492
0Safe_safe_DTKPB_227963.7200	150
0Safe_safe_DTKPB_227963.7201	643
0Safe_safe_DTKPB_227963.7202	151
0Safe_safe_DTKPB_227963.7203	48
0Safe_safe_DTKPB_227963.7204	389
0Safe_safe_DTKPB_227963.7205	479
0Safe_safe_DTKPB_227963.7206	167
0Safe_safe_DTKPB_227963.7207	204
0Safe_safe_DTKPB_227963.7208	202
0Safe_safe_DTKPB_227963.7209	407
0Safe_safe_DTKPB_227963.7210	524
0Safe_safe_DTKPB_227963.7211	239
0Safe_safe_DTKPB_227963.7212	357
0Safe_safe_DTKPB_227963.7213	380
0Safe_safe_DTKPB_227963.7214	16
0Safe_safe_DTKPB_227963.7215	678
0Safe_safe_DTKPB_227963.7216	551
0Safe_safe_DTKPB_227963.7217	220
0Safe_safe_DTKPB_227963.7218	312
0Safe_safe_DTKPB_227963.7219	190
0Safe_safe_DTKPB_227963.7220	476
0Safe_safe_DTKPB_227963.7221	337
0Safe_safe_DTKPB_227963.7222	286
0Safe_safe_DTKPB_227963.7223	413
0Safe_safe_DTKPB_227963.7224	205
0Safe_safe_DTKPB_227963.7225	677
0Safe_safe_DTKPB_227963.7227	328
0Safe_safe_DTKPB_227963.7228	199
0Safe_safe_DTKPB_227963.7229	401
0Safe_safe_DTKPB_227963.7230	272
0Safe_safe_DTKPB_227963.7231	138
0Safe_safe_DTKPB_227963.7232	565
0Safe_safe_DTKPB_227963.7233	391
0Safe_safe_DTKPB_227963.7234	579
0Safe_safe_DTKPB_227963.7235	475
0Safe_safe_DTKPB_227963.7236	205
0Safe_safe_DTKPB_227963.7237	321
0Safe_safe_DTKPB_227963.7238	174
0Safe_safe_DTKPB_227963.7239	579
0Safe_safe_DTKPB_227963.7240	683
0Safe_safe_DTKPB_227963.7241	412
0Safe_safe_DTKPB_227963.7242	420
0Safe_safe_DTKPB_227963.7243	441
0Safe_safe_DTKPB_227963.7244	412
0Safe_safe_DTKPB_227963.7245	791
0Safe_safe_DTKPB_227963.7246	312
0Safe_safe_DTKPB_227963.7247	614
0Safe_safe_DTKPB_227963.7248	361
0Safe_safe_DTKPB_227963.7249	191
0Safe_safe_DTKPB_227963.7250	197
0Safe_safe_DTKPB_227963.7251	340
0Safe_safe_DTKPB_227963.7252	325
0Safe_safe_DTKPB_227963.7253	387
0Safe_safe_DTKPB_227963.7254	281
0Safe_safe_DTKPB_227963.7255	350
0Safe_safe_DTKPB_227963.7256	42
0Safe_safe_DTKPB_227963.7257	350
0Safe_safe_DTKPB_227963.7258	26
0Safe_safe_DTKPB_227963.7259	573
0Safe_safe_DTKPB_227963.7260	266
0Safe_safe_DTKPB_227963.7261	1356
0Safe_safe_DTKPB_227963.7262	306
0Safe_safe_DTKPB_227963.7263	315
0Safe_safe_DTKPB_227963.7264	354
0Safe_safe_DTKPB_227963.7265	348
0Safe_safe_DTKPB_227963.7266	159
0Safe_safe_DTKPB_227963.7267	233
0Safe_safe_DTKPB_227963.7268	328
0Safe_safe_DTKPB_227963.7269	608
0Safe_safe_DTKPB_227963.7270	373
0Safe_safe_DTKPB_227963.7271	687
0Safe_safe_DTKPB_227963.7272	293
0Safe_safe_DTKPB_227963.7273	163
0Safe_safe_DTKPB_227963.7274	428
0Safe_safe_DTKPB_227963.7275	204
0Safe_safe_DTKPB_227963.7276	357
0Safe_safe_DTKPB_227963.7277	708
0Safe_safe_DTKPB_227963.7278	385
0Safe_safe_DTKPB_227963.7279	614
0Safe_safe_DTKPB_227963.7280	475
0Safe_safe_DTKPB_227963.7281	553
0Safe_safe_DTKPB_227963.7282	294
0Safe_safe_DTKPB_227963.7283	765
0Safe_safe_DTKPB_227963.7284	500
0Safe_safe_DTKPB_227963.7285	521
0Safe_safe_DTKPB_227963.7286	141
0Safe_safe_DTKPB_227963.7287	256
0Safe_safe_DTKPB_227963.7288	252
0Safe_safe_DTKPB_227963.7289	532
0Safe_safe_DTKPB_227963.7290	357
0Safe_safe_DTKPB_227963.7291	490
0Safe_safe_DTKPB_227963.7292	450
0Safe_safe_DTKPB_227963.7293	226
0Safe_safe_DTKPB_227963.7294	503
0Safe_safe_DTKPB_227963.7295	759
0Safe_safe_DTKPB_227963.7296	465
0Safe_safe_DTKPB_227963.7297	518
0Safe_safe_DTKPB_227963.7298	366
0Safe_safe_DTKPB_227963.7299	354
0Safe_safe_DTKPB_227963.7300	14
0Safe_safe_DTKPB_227963.7301	175
0Safe_safe_DTKPB_227963.7302	227
0Safe_safe_DTKPB_227963.7303	422
0Safe_safe_DTKPB_227963.7304	369
0Safe_safe_DTKPB_227963.7305	655
0Safe_safe_DTKPB_227963.7306	242
0Safe_safe_DTKPB_227963.7308	643
0Safe_safe_DTKPB_227963.7309	429
0Safe_safe_DTKPB_227963.7310	537
0Safe_safe_DTKPB_227963.7311	511
0Safe_safe_DTKPB_227963.7312	372
0Safe_safe_DTKPB_227963.7313	188
0Safe_safe_DTKPB_227963.7314	1165
0Safe_safe_DTKPB_227963.7315	1053
0Safe_safe_DTKPB_227963.7316	437
0Safe_safe_DTKPB_227963.7317	362
0Safe_safe_DTKPB_227963.7318	421
0Safe_safe_DTKPB_227963.7319	559
0Safe_safe_DTKPB_227963.7320	500
0Safe_safe_DTKPB_227963.7321	175
0Safe_safe_DTKPB_227963.7322	356
0Safe_safe_DTKPB_227963.7323	736
0Safe_safe_DTKPB_227963.7324	291
0Safe_safe_DTKPB_227963.7325	381
0Safe_safe_DTKPB_227963.7326	401
0Safe_safe_DTKPB_227963.7327	601
0Safe_safe_DTKPB_227963.7328	322
0Safe_safe_DTKPB_227963.7329	79
0Safe_safe_DTKPB_227963.7330	734
0Safe_safe_DTKPB_227963.7331	291
0Safe_safe_DTKPB_227963.7332	119
0Safe_safe_DTKPB_227963.7333	442
0Safe_safe_DTKPB_227963.7334	505
0Safe_safe_DTKPB_227963.7335	163
0Safe_safe_DTKPB_227963.7336	401
0Safe_safe_DTKPB_227963.7337	781
0Safe_safe_DTKPB_227963.7338	375
0Safe_safe_DTKPB_227963.7339	325
0Safe_safe_DTKPB_227963.7340	318
0Safe_safe_DTKPB_227963.7341	219
0Safe_safe_DTKPB_227963.7342	301
0Safe_safe_DTKPB_227963.7343	238
0Safe_safe_DTKPB_227963.7344	379
0Safe_safe_DTKPB_227963.7345	392
0Safe_safe_DTKPB_227963.7346	481
0Safe_safe_DTKPB_227963.7347	304
0Safe_safe_DTKPB_227963.7348	190
0Safe_safe_DTKPB_227963.7349	170
0Safe_safe_DTKPB_227963.7350	521
0Safe_safe_DTKPB_227963.7351	164
0Safe_safe_DTKPB_227963.7352	160
0Safe_safe_DTKPB_227963.7353	257
0Safe_safe_DTKPB_227963.7354	707
0Safe_safe_DTKPB_227963.7355	285
0Safe_safe_DTKPB_227963.7356	172
0Safe_safe_DTKPB_227963.7357	322
0Safe_safe_DTKPB_227963.7358	443
0Safe_safe_DTKPB_227963.7359	164
0Safe_safe_DTKPB_227963.7361	388
0Safe_safe_DTKPB_227963.7362	477
0Safe_safe_DTKPB_227963.7363	451
0Safe_safe_DTKPB_227963.7364	256
0Safe_safe_DTKPB_227963.7365	229
0Safe_safe_DTKPB_227963.7366	390
0Safe_safe_DTKPB_227963.7367	530
0Safe_safe_DTKPB_227963.7368	98
0Safe_safe_DTKPB_227963.7369	378
0Safe_safe_DTKPB_227963.7370	587
0Safe_safe_DTKPB_227963.7371	391
0Safe_safe_DTKPB_227963.7372	286
0Safe_safe_DTKPB_227963.7373	494
0Safe_safe_DTKPB_227963.7374	528
0Safe_safe_DTKPB_227963.7375	319
0Safe_safe_DTKPB_227963.7376	203
0Safe_safe_DTKPB_227963.7377	94
0Safe_safe_DTKPB_227963.7378	216
0Safe_safe_DTKPB_227963.7379	181
0Safe_safe_DTKPB_227963.7380	478
0Safe_safe_DTKPB_227963.7381	186
0Safe_safe_DTKPB_227963.7382	412
0Safe_safe_DTKPB_227963.7383	212
0Safe_safe_DTKPB_227963.7384	639
0Safe_safe_DTKPB_227963.7385	259
0Safe_safe_DTKPB_227963.7386	282
0Safe_safe_DTKPB_227963.7387	487
0Safe_safe_DTKPB_227963.7388	390
0Safe_safe_DTKPB_227963.7389	452
0Safe_safe_DTKPB_227963.7390	226
0Safe_safe_DTKPB_227963.7391	246
0Safe_safe_DTKPB_227963.7392	221
0Safe_safe_DTKPB_227963.7393	322
0Safe_safe_DTKPB_227963.7394	267
0Safe_safe_DTKPB_227963.7395	213
0Safe_safe_DTKPB_227963.7396	460
0Safe_safe_DTKPB_227963.7397	564
0Safe_safe_DTKPB_227963.7398	98
0Safe_safe_DTKPB_227963.7399	755
0Safe_safe_DTKPB_227963.7400	306
0Safe_safe_DTKPB_227963.7401	313
0Safe_safe_DTKPB_227963.7402	587
0Safe_safe_DTKPB_227963.7403	746
0Safe_safe_DTKPB_227963.7404	97
0Safe_safe_DTKPB_227963.7405	130
0Safe_safe_DTKPB_227963.7406	730
0Safe_safe_DTKPB_227963.7407	705
0Safe_safe_DTKPB_227963.7408	713
0Safe_safe_DTKPB_227963.7409	119
0Safe_safe_DTKPB_227963.7410	288
0Safe_safe_DTKPB_227963.7411	621
0Safe_safe_DTKPB_227963.7412	392
0Safe_safe_DTKPB_227963.7413	770
0Safe_safe_DTKPB_227963.7414	271
0Safe_safe_DTKPB_227963.7415	53
0Safe_safe_DTKPB_227963.7416	342
0Safe_safe_DTKPB_227963.7417	435
0Safe_safe_DTKPB_227963.7418	391
0Safe_safe_DTKPB_227963.7419	352
0Safe_safe_DTKPB_227963.7420	306
0Safe_safe_DTKPB_227963.7421	404
0Safe_safe_DTKPB_227963.7422	89
0Safe_safe_DTKPB_227963.7423	482
0Safe_safe_DTKPB_227963.7424	396
0Safe_safe_DTKPB_227963.7425	406
0Safe_safe_DTKPB_227963.7426	500
0Safe_safe_DTKPB_227963.7427	365
0Safe_safe_DTKPB_227963.7428	203
0Safe_safe_DTKPB_227963.7429	321
0Safe_safe_DTKPB_227963.7430	451
0Safe_safe_DTKPB_227963.7431	424
0Safe_safe_DTKPB_227963.7432	468
0Safe_safe_DTKPB_227963.7433	408
0Safe_safe_DTKPB_227963.7434	173
0Safe_safe_DTKPB_227963.7435	412
0Safe_safe_DTKPB_227963.7436	291
0Safe_safe_DTKPB_227963.7437	538
0Safe_safe_DTKPB_227963.7438	337
0Safe_safe_DTKPB_227963.7439	590
0Safe_safe_DTKPB_227963.7440	330
0Safe_safe_DTKPB_227963.7441	13
0Safe_safe_DTKPB_227963.7442	328
0Safe_safe_DTKPB_227963.7443	365
0Safe_safe_DTKPB_227963.7444	194
0Safe_safe_DTKPB_227963.7445	250
0Safe_safe_DTKPB_227963.7446	240
0Safe_safe_DTKPB_227963.7447	389
0Safe_safe_DTKPB_227963.7448	512
0Safe_safe_DTKPB_227963.7449	349
0Safe_safe_DTKPB_227963.7450	396
0Safe_safe_DTKPB_227963.7451	101
0Safe_safe_DTKPB_227963.7452	233
0Safe_safe_DTKPB_227963.7453	566
0Safe_safe_DTKPB_227963.7454	579
0Safe_safe_DTKPB_227963.7455	839
0Safe_safe_DTKPB_227963.7456	282
0Safe_safe_DTKPB_227963.7457	228
0Safe_safe_DTKPB_227963.7458	309
0Safe_safe_DTKPB_227963.7459	348
0Safe_safe_DTKPB_227963.7460	169
0Safe_safe_DTKPB_227963.7461	204
0Safe_safe_DTKPB_227963.7462	337
0Safe_safe_DTKPB_227963.7463	225
0Safe_safe_DTKPB_227963.7464	51
0Safe_safe_DTKPB_227963.7465	470
0Safe_safe_DTKPB_227963.7466	682
0Safe_safe_DTKPB_227963.7467	171
0Safe_safe_DTKPB_227963.7468	454
0Safe_safe_DTKPB_227963.7469	343
0Safe_safe_DTKPB_227963.7470	275
0Safe_safe_DTKPB_227963.7471	205
0Safe_safe_DTKPB_227963.7472	418
0Safe_safe_DTKPB_227963.7473	711
0Safe_safe_DTKPB_227963.7474	369
0Safe_safe_DTKPB_227963.7475	389
0Safe_safe_DTKPB_227963.7476	286
0Safe_safe_DTKPB_227963.7477	230
0Safe_safe_DTKPB_227963.7478	402
0Safe_safe_DTKPB_227963.7479	488
0Safe_safe_DTKPB_227963.7480	785
0Safe_safe_DTKPB_227963.7481	502
0Safe_safe_DTKPB_227963.7482	285
0Safe_safe_DTKPB_227963.7483	195
0Safe_safe_DTKPB_227963.7484	241
0Safe_safe_DTKPB_227963.7485	395
0Safe_safe_DTKPB_227963.7486	176
0Safe_safe_DTKPB_227963.7487	339
0Safe_safe_DTKPB_227963.7488	175
0Safe_safe_DTKPB_227963.7489	486
0Safe_safe_DTKPB_227963.7490	207
0Safe_safe_DTKPB_227963.7491	451
0Safe_safe_DTKPB_227963.7492	323
0Safe_safe_DTKPB_227963.7493	452
0Safe_safe_DTKPB_227963.7494	382
0Safe_safe_DTKPB_227963.7495	51
0Safe_safe_DTKPB_227963.7497	410
0Safe_safe_DTKPB_227963.7498	698
0Safe_safe_DTKPB_227963.7499	397
0Safe_safe_DTKPB_227963.7500	385
0Safe_safe_GEA_227963.3460	3
0Safe_safe_GEA_227963.3492	17
0Safe_safe_GEA_227963.3614	3
0Safe_safe_GEA_227963.3741	26
0Safe_safe_GEA_227963.3748	4
0Safe_safe_GEB_227963.3756	17
0Safe_safe_GEB_227963.3852	15
0Safe_safe_GEB_227963.3917	9
0Safe_safe_GEB_227963.3980	1
0Safe_safe_GEB_227963.4041	71
0Safe_safe_GEB_227963.4051	21
0Safe_safe_GEB_227963.4122	3
0Safe_safe_MPA_227963.4265	508
0Safe_safe_MPA_227963.4367	41
0Safe_safe_MPA_227963.4408	3
0Safe_safe_MPA_227963.4457	8
0Safe_safe_MPA_227963.4478	28
0Safe_safe_MPA_227963.4483	14
0Safe_safe_MPB_227963.5755	23
0Safe_safe_MPB_227963.5804	5
0Safe_safe_MPB_227963.5828	16
0Safe_safe_MPB_227963.5829	12
0Safe_safe_MPB_227963.5865	4
0Safe_safe_MPB_227963.5915	56
0Safe_safe_MU1A_227963.1914	3
0Safe_safe_MU1A_227963.1926	3
0Safe_safe_MU1A_227963.1955	386
0Safe_safe_MU1A_227963.2011	5
0Safe_safe_MU1A_227963.2194	17
0Safe_safe_MU1A_227963.2195	3
0Safe_safe_MU1A_227963.2203	13
0Safe_safe_MU1A_227963.2229	6
0Safe_safe_MU1A_227963.2230	35
0Safe_safe_MU1B_227963.1002	37
0Safe_safe_MU1B_227963.1044	711
0Safe_safe_MU1B_227963.772	5
0Safe_safe_MU1B_227963.940	28
0Safe_safe_MU1B_227963.984	2
0Safe_safe_MU2A_227963.2255	37
0Safe_safe_MU2A_227963.2264	304
0Safe_safe_MU2A_227963.2314	36
0Safe_safe_MU2A_227963.2368	6
0Safe_safe_MU2A_227963.2382	17
0Safe_safe_MU2A_227963.2461	12
0Safe_safe_MU2A_227963.2556	2
0Safe_safe_MU2A_227963.2557	13
0Safe_safe_MU2A_227963.2580	486
0Safe_safe_MU2A_227963.2623	40
0Safe_safe_MU2B_227963.178	3
0Safe_safe_MU2B_227963.258	48
0Safe_safe_MU2B_227963.270	57
0Safe_safe_MU2B_227963.282	647
0Safe_safe_SPA_227963.5274	391
0Safe_safe_SPA_227963.5277	307
0Safe_safe_SPA_227963.5285	35
0Safe_safe_SPA_227963.5294	7
0Safe_safe_SPA_227963.5299	597
0Safe_safe_SPA_227963.5522	7
0Safe_safe_SPA_227963.5569	6
0Safe_safe_SPB_227963.6102	51
0Safe_safe_SPB_227963.6120	24
0Safe_safe_SPB_227963.6134	389
0Safe_safe_SPB_227963.6163	1
0Safe_safe_SPB_227963.6169	452
0Safe_safe_SPB_227963.6195	4
0Safe_safe_SPB_227963.6207	26
0Safe_safe_SPB_227963.6234	24
0Safe_safe_TMMA_227963.2657	36
0Safe_safe_TMMA_227963.2675	347
0Safe_safe_TMMA_227963.2754	3
0Safe_safe_TMMA_227963.2815	50
0Safe_safe_TMMA_227963.2998	8
0Safe_safe_TMMB_227963.3005	14
0Safe_safe_TMMB_227963.3138	1
0Safe_safe_TMMB_227963.3178	10
0Safe_safe_TMMB_227963.3202	1
0Safe_safe_TMMB_227963.3295	66
0Safe_safe_TMMB_227963.3304	597
0Safe_safe_U1A_227963.6509	26
0Safe_safe_U1A_227963.6521	25
0Safe_safe_U1B_227963.615	1
0Safe_safe_U1B_227963.633	4
0Safe_safe_U1B_227963.643	21
0Safe_safe_U1B_227963.747	3
0Safe_safe_U2A_227963.1659	174
0Safe_safe_U2A_227963.1669	553
0Safe_safe_U2A_227963.1691	6
0Safe_safe_U2A_227963.1829	75
0Safe_safe_U2A_227963.1869	2
0Safe_safe_U2A_227963.1874	23
0Safe_safe_U2B_227963.1188	12
0Safe_safe_U2B_227963.1190	452
0Safe_safe_U2B_227963.1195	17
0Safe_safe_U2B_227963.1289	8
0Safe_safe_U2B_227963.1372	10
0Safe_safe_U2B_227963.1381	597
0Safe_safe_U2B_227963.1416	1
ENSMUSG00000000049_Apoh_DTKPA_222998.1	7
ENSMUSG00000000049_Apoh_DTKPA_223005.8	7
ENSMUSG00000000088_Cox5a_DTKPA_96978.4	1
ENSMUSG00000000088_Cox5a_DTKPA_96980.6	4
ENSMUSG00000000127_Fer_DTKPB_116311.1	254
ENSMUSG00000000127_Fer_DTKPB_116312.2	554
ENSMUSG00000000127_Fer_DTKPB_116313.3	660
ENSMUSG00000000127_Fer_DTKPB_116314.4	483
ENSMUSG00000000127_Fer_DTKPB_116315.5	274
ENSMUSG00000000127_Fer_DTKPB_116316.6	477
ENSMUSG00000000127_Fer_DTKPB_116317.7	1154
ENSMUSG00000000127_Fer_DTKPB_116318.8	122
ENSMUSG00000000127_Fer_DTKPB_116319.9	180
ENSMUSG00000000127_Fer_DTKPB_116320.10	470
ENSMUSG00000000168_Dlat_DTKPB_39085.1	505
ENSMUSG00000000168_Dlat_DTKPB_39086.2	196
ENSMUSG00000000168_Dlat_DTKPB_39087.3	351
ENSMUSG00000000168_Dlat_DTKPB_39088.4	173
ENSMUSG00000000168_Dlat_DTKPB_39089.5	19
ENSMUSG00000000168_Dlat_DTKPB_39091.7	546
ENSMUSG00000000168_Dlat_DTKPB_39092.8	141
ENSMUSG00000000168_Dlat_DTKPB_39093.9	103
ENSMUSG00000000168_Dlat_DTKPB_39094.10	378
ENSMUSG00000000215_Ins2_DTKPA_160717.7	4
ENSMUSG00000000253_Gmpr_DTKPA_31031.10	3
ENSMUSG00000000263_Glra1_DTKPA_67937.4	30
ENSMUSG00000000263_Glra1_DTKPA_67938.5	1
ENSMUSG00000000276_Dgke_DTKPA_211918.10	9
ENSMUSG00000000278_Scpep1_DTKPA_132592.2	15
ENSMUSG00000000278_Scpep1_DTKPA_132595.5	7
ENSMUSG00000000308_Ckmt1_DTKPA_55544.10	32
ENSMUSG00000000339_Rtca_DTKPB_199370.1	371
ENSMUSG00000000339_Rtca_DTKPB_199371.2	179
ENSMUSG00000000339_Rtca_DTKPB_199372.3	219
ENSMUSG00000000339_Rtca_DTKPB_199373.4	322
ENSMUSG00000000339_Rtca_DTKPB_199374.5	436
ENSMUSG00000000339_Rtca_DTKPB_199375.6	564
ENSMUSG00000000339_Rtca_DTKPB_199376.7	266
ENSMUSG00000000339_Rtca_DTKPB_199377.8	172
ENSMUSG00000000339_Rtca_DTKPB_199378.9	468
ENSMUSG00000000339_Rtca_DTKPB_199379.10	201
ENSMUSG00000000399_Ndufa9_DTKPB_148044.2	250
ENSMUSG00000000399_Ndufa9_DTKPB_148045.3	206
ENSMUSG00000000399_Ndufa9_DTKPB_148046.4	167
ENSMUSG00000000399_Ndufa9_DTKPB_148047.5	44
ENSMUSG00000000399_Ndufa9_DTKPB_148048.6	610
ENSMUSG00000000399_Ndufa9_DTKPB_148049.7	25
ENSMUSG00000000399_Ndufa9_DTKPB_148050.8	228
ENSMUSG00000000399_Ndufa9_DTKPB_148051.9	22
ENSMUSG00000000399_Ndufa9_DTKPB_148052.10	19
ENSMUSG00000000409_Lck_DTKPA_70157.9	4
ENSMUSG00000000420_Galnt1_DTKPA_184755.1	33
ENSMUSG00000000420_Galnt1_DTKPA_184759.5	63
ENSMUSG00000000420_Galnt1_DTKPA_184763.9	10
ENSMUSG00000000441_Raf1_DTKPB_7886.1	68
ENSMUSG00000000441_Raf1_DTKPB_7887.2	39
ENSMUSG00000000441_Raf1_DTKPB_7888.3	124
ENSMUSG00000000441_Raf1_DTKPB_7889.4	93
ENSMUSG00000000441_Raf1_DTKPB_7890.5	14
ENSMUSG00000000441_Raf1_DTKPB_7891.6	307
ENSMUSG00000000441_Raf1_DTKPB_7892.7	109
ENSMUSG00000000441_Raf1_DTKPB_7893.8	120
ENSMUSG00000000441_Raf1_DTKPB_7894.9	11
ENSMUSG00000000441_Raf1_DTKPB_7895.10	29
ENSMUSG00000000530_Acvrl1_DTKPB_220924.1	602
ENSMUSG00000000530_Acvrl1_DTKPB_220925.2	248
ENSMUSG00000000530_Acvrl1_DTKPB_220926.3	316
ENSMUSG00000000530_Acvrl1_DTKPB_220927.4	129
ENSMUSG00000000530_Acvrl1_DTKPB_220928.5	278
ENSMUSG00000000530_Acvrl1_DTKPB_220929.6	123
ENSMUSG00000000530_Acvrl1_DTKPB_220930.7	55
ENSMUSG00000000530_Acvrl1_DTKPB_220931.8	298
ENSMUSG00000000530_Acvrl1_DTKPB_220932.9	503
ENSMUSG00000000530_Acvrl1_DTKPB_220933.10	264
ENSMUSG00000000532_Acvr1b_DTKPB_220904.1	425
ENSMUSG00000000532_Acvr1b_DTKPB_220905.2	177
ENSMUSG00000000532_Acvr1b_DTKPB_220906.3	332
ENSMUSG00000000532_Acvr1b_DTKPB_220907.4	542
ENSMUSG00000000532_Acvr1b_DTKPB_220908.5	661
ENSMUSG00000000532_Acvr1b_DTKPB_220909.6	381
ENSMUSG00000000532_Acvr1b_DTKPB_220910.7	250
ENSMUSG00000000532_Acvr1b_DTKPB_220911.8	303
ENSMUSG00000000532_Acvr1b_DTKPB_220912.9	385
ENSMUSG00000000532_Acvr1b_DTKPB_220913.10	286
ENSMUSG00000000560_Gabra2_DTKPB_112994.1	363
ENSMUSG00000000560_Gabra2_DTKPB_112995.2	163
ENSMUSG00000000560_Gabra2_DTKPB_112996.3	489
ENSMUSG00000000560_Gabra2_DTKPB_112997.4	322
ENSMUSG00000000560_Gabra2_DTKPB_112998.5	176
ENSMUSG00000000560_Gabra2_DTKPB_112999.6	339
ENSMUSG00000000560_Gabra2_DTKPB_113000.7	293
ENSMUSG00000000560_Gabra2_DTKPB_113001.8	474
ENSMUSG00000000560_Gabra2_DTKPB_113002.9	213
ENSMUSG00000000560_Gabra2_DTKPB_113003.10	381
ENSMUSG00000000562_Adora3_DTKPB_19234.1	649
ENSMUSG00000000562_Adora3_DTKPB_19235.2	364
ENSMUSG00000000562_Adora3_DTKPB_19236.3	432
ENSMUSG00000000562_Adora3_DTKPB_19237.4	495
ENSMUSG00000000562_Adora3_DTKPB_19238.5	215
ENSMUSG00000000562_Adora3_DTKPB_19239.6	538
ENSMUSG00000000562_Adora3_DTKPB_19240.7	340
ENSMUSG00000000562_Adora3_DTKPB_19241.8	247
ENSMUSG00000000562_Adora3_DTKPB_19242.9	336
ENSMUSG00000000563_Atp5f1_SPA_19225.2	14
ENSMUSG00000000594_Gm2a_DTKPB_60275.1	66
ENSMUSG00000000594_Gm2a_DTKPB_60276.2	617
ENSMUSG00000000594_Gm2a_DTKPB_60277.3	605
ENSMUSG00000000594_Gm2a_DTKPB_60278.4	202
ENSMUSG00000000594_Gm2a_DTKPB_60279.5	243
ENSMUSG00000000594_Gm2a_DTKPB_60280.6	199
ENSMUSG00000000594_Gm2a_DTKPB_60281.7	423
ENSMUSG00000000594_Gm2a_DTKPB_60282.8	326
ENSMUSG00000000594_Gm2a_DTKPB_60283.9	596
ENSMUSG00000000594_Gm2a_DTKPB_60284.10	520
ENSMUSG00000000628_Hk2_DTKPA_207065.4	28
ENSMUSG00000000766_Oprm1_DTKPB_48923.1	303
ENSMUSG00000000766_Oprm1_DTKPB_48924.2	377
ENSMUSG00000000766_Oprm1_DTKPB_48925.3	617
ENSMUSG00000000766_Oprm1_DTKPB_48926.4	259
ENSMUSG00000000766_Oprm1_DTKPB_48927.5	504
ENSMUSG00000000766_Oprm1_DTKPB_48928.6	503
ENSMUSG00000000766_Oprm1_DTKPB_48929.7	266
ENSMUSG00000000766_Oprm1_DTKPB_48930.8	432
ENSMUSG00000000766_Oprm1_DTKPB_48931.9	332
ENSMUSG00000000766_Oprm1_DTKPB_48932.10	346
ENSMUSG00000000794_Kcnn3_DTKPA_184636.2	2
ENSMUSG00000000805_Car4_DTKPA_32401.8	1
ENSMUSG00000000881_Dlg3_SPA_40022.8	14
ENSMUSG00000000889_Dbh_DTKPB_40005.1	383
ENSMUSG00000000889_Dbh_DTKPB_40006.2	266
ENSMUSG00000000889_Dbh_DTKPB_40007.3	530
ENSMUSG00000000889_Dbh_DTKPB_40008.4	31
ENSMUSG00000000889_Dbh_DTKPB_40009.5	551
ENSMUSG00000000889_Dbh_DTKPB_40010.6	354
ENSMUSG00000000889_Dbh_DTKPB_40011.7	381
ENSMUSG00000000889_Dbh_DTKPB_40012.8	587
ENSMUSG00000000889_Dbh_DTKPB_40013.9	203
ENSMUSG00000000889_Dbh_DTKPB_40014.10	94
ENSMUSG00000001027_Scn4a_DTKPB_80582.1	263
ENSMUSG00000001027_Scn4a_DTKPB_80583.2	325
ENSMUSG00000001027_Scn4a_DTKPB_80584.3	420
ENSMUSG00000001027_Scn4a_DTKPB_80585.4	493
ENSMUSG00000001027_Scn4a_DTKPB_80586.5	546
ENSMUSG00000001027_Scn4a_DTKPB_80587.6	284
ENSMUSG00000001027_Scn4a_DTKPB_80588.7	296
ENSMUSG00000001027_Scn4a_DTKPB_80589.8	320
ENSMUSG00000001027_Scn4a_DTKPB_80590.9	95
ENSMUSG00000001027_Scn4a_DTKPB_80591.10	263
ENSMUSG00000001127_Araf_DTKPB_152634.1	604
ENSMUSG00000001127_Araf_DTKPB_152635.2	159
ENSMUSG00000001127_Araf_DTKPB_152636.3	543
ENSMUSG00000001127_Araf_DTKPB_152637.4	411
ENSMUSG00000001127_Araf_DTKPB_152638.5	340
ENSMUSG00000001127_Araf_DTKPB_152639.6	87
ENSMUSG00000001127_Araf_DTKPB_152640.7	121
ENSMUSG00000001127_Araf_DTKPB_152641.8	430
ENSMUSG00000001127_Araf_DTKPB_152642.9	397
ENSMUSG00000001127_Araf_DTKPB_152643.10	114
ENSMUSG00000001138_Cnnm3_MPB_67725.2	8
ENSMUSG00000001155_Ftcd_DTKPB_9617.2	296
ENSMUSG00000001155_Ftcd_DTKPB_9618.3	473
ENSMUSG00000001155_Ftcd_DTKPB_9619.4	577
ENSMUSG00000001155_Ftcd_DTKPB_9620.5	89
ENSMUSG00000001155_Ftcd_DTKPB_9621.6	402
ENSMUSG00000001155_Ftcd_DTKPB_9622.7	315
ENSMUSG00000001155_Ftcd_DTKPB_9623.8	625
ENSMUSG00000001155_Ftcd_DTKPB_9624.9	517
ENSMUSG00000001155_Ftcd_DTKPB_9625.10	344
ENSMUSG00000001211_Agpat3_DTKPA_226183.3	2
ENSMUSG00000001211_Agpat3_DTKPA_226185.5	9
ENSMUSG00000001260_Gabrg1_DTKPA_201308.9	27
ENSMUSG00000001288_Rarg_DTKPA_133478.8	19
ENSMUSG00000001300_Efnb2_DTKPA_71009.4	1
ENSMUSG00000001323_Srr_DTKPB_130190.1	136
ENSMUSG00000001323_Srr_DTKPB_130191.2	254
ENSMUSG00000001323_Srr_DTKPB_130192.3	652
ENSMUSG00000001323_Srr_DTKPB_130193.4	58
ENSMUSG00000001323_Srr_DTKPB_130194.5	52
ENSMUSG00000001323_Srr_DTKPB_130195.6	107
ENSMUSG00000001323_Srr_DTKPB_130197.8	683
ENSMUSG00000001323_Srr_DTKPB_130198.9	739
ENSMUSG00000001323_Srr_DTKPB_130199.10	107
ENSMUSG00000001333_Sync_DTKPB_45695.1	194
ENSMUSG00000001333_Sync_DTKPB_45696.2	114
ENSMUSG00000001333_Sync_DTKPB_45697.3	400
ENSMUSG00000001333_Sync_DTKPB_45698.4	243
ENSMUSG00000001333_Sync_DTKPB_45699.5	489
ENSMUSG00000001333_Sync_DTKPB_45700.6	471
ENSMUSG00000001333_Sync_DTKPB_45701.7	218
ENSMUSG00000001333_Sync_DTKPB_45702.8	57
ENSMUSG00000001333_Sync_DTKPB_45703.9	335
ENSMUSG00000001333_Sync_DTKPB_45704.10	277
ENSMUSG00000001380_Hars_DTKPB_62821.1	62
ENSMUSG00000001380_Hars_DTKPB_62822.2	85
ENSMUSG00000001380_Hars_DTKPB_62823.3	2
ENSMUSG00000001380_Hars_DTKPB_62824.4	7
ENSMUSG00000001380_Hars_DTKPB_62825.5	66
ENSMUSG00000001380_Hars_DTKPB_62826.6	89
ENSMUSG00000001380_Hars_DTKPB_62827.7	36
ENSMUSG00000001380_Hars_DTKPB_62828.8	15
ENSMUSG00000001380_Hars_DTKPB_62829.9	7
ENSMUSG00000001380_Hars_DTKPB_62830.10	36
ENSMUSG00000001416_Cct3_DTKPB_158401.1	87
ENSMUSG00000001416_Cct3_DTKPB_158402.2	327
ENSMUSG00000001416_Cct3_DTKPB_158403.3	176
ENSMUSG00000001416_Cct3_DTKPB_158404.4	4
ENSMUSG00000001416_Cct3_DTKPB_158405.5	17
ENSMUSG00000001416_Cct3_DTKPB_158406.6	47
ENSMUSG00000001416_Cct3_DTKPB_158407.7	104
ENSMUSG00000001416_Cct3_DTKPB_158408.8	282
ENSMUSG00000001416_Cct3_DTKPB_158409.9	43
ENSMUSG00000001416_Cct3_DTKPB_158410.10	27
ENSMUSG00000001583_Tnk1_DTKPB_223854.1	346
ENSMUSG00000001583_Tnk1_DTKPB_223855.2	217
ENSMUSG00000001583_Tnk1_DTKPB_223856.3	136
ENSMUSG00000001583_Tnk1_DTKPB_223857.4	263
ENSMUSG00000001583_Tnk1_DTKPB_223858.5	334
ENSMUSG00000001583_Tnk1_DTKPB_223859.6	162
ENSMUSG00000001583_Tnk1_DTKPB_223860.7	493
ENSMUSG00000001583_Tnk1_DTKPB_223861.8	13
ENSMUSG00000001583_Tnk1_DTKPB_223862.9	181
ENSMUSG00000001583_Tnk1_DTKPB_223863.10	263
ENSMUSG00000001630_Stk38l_DTKPA_188093.5	2
ENSMUSG00000001642_Akr1b3_DTKPB_43816.1	115
ENSMUSG00000001642_Akr1b3_DTKPB_43817.2	307
ENSMUSG00000001642_Akr1b3_DTKPB_43818.3	208
ENSMUSG00000001642_Akr1b3_DTKPB_43819.4	138
ENSMUSG00000001642_Akr1b3_DTKPB_43820.5	1554
ENSMUSG00000001642_Akr1b3_DTKPB_43821.6	142
ENSMUSG00000001642_Akr1b3_DTKPB_43822.7	739
ENSMUSG00000001642_Akr1b3_DTKPB_43823.8	1235
ENSMUSG00000001642_Akr1b3_DTKPB_43824.9	326
ENSMUSG00000001642_Akr1b3_DTKPB_43825.10	650
ENSMUSG00000001729_Akt1_DTKPA_150827.4	1
ENSMUSG00000001751_Naglu_DTKPB_21512.1	464
ENSMUSG00000001751_Naglu_DTKPB_21513.2	737
ENSMUSG00000001751_Naglu_DTKPB_21514.3	368
ENSMUSG00000001751_Naglu_DTKPB_21515.4	304
ENSMUSG00000001751_Naglu_DTKPB_21516.5	558
ENSMUSG00000001751_Naglu_DTKPB_21517.6	52
ENSMUSG00000001751_Naglu_DTKPB_21518.7	431
ENSMUSG00000001751_Naglu_DTKPB_21519.8	582
ENSMUSG00000001751_Naglu_DTKPB_21520.9	174
ENSMUSG00000001751_Naglu_DTKPB_21521.10	224
ENSMUSG00000001783_Rtcb_DTKPA_99666.4	7
ENSMUSG00000001794_Capns1_DTKPB_15829.1	318
ENSMUSG00000001794_Capns1_DTKPB_15830.2	575
ENSMUSG00000001794_Capns1_DTKPB_15831.3	161
ENSMUSG00000001794_Capns1_DTKPB_15832.4	101
ENSMUSG00000001794_Capns1_DTKPB_15833.5	253
ENSMUSG00000001794_Capns1_DTKPB_15834.6	522
ENSMUSG00000001794_Capns1_DTKPB_15835.7	321
ENSMUSG00000001794_Capns1_DTKPB_15836.8	473
ENSMUSG00000001794_Capns1_DTKPB_15837.9	226
ENSMUSG00000001794_Capns1_DTKPB_15838.10	285
ENSMUSG00000001891_Ugp2_DTKPB_57517.1	204
ENSMUSG00000001891_Ugp2_DTKPB_57518.2	286
ENSMUSG00000001891_Ugp2_DTKPB_57519.3	182
ENSMUSG00000001891_Ugp2_DTKPB_57520.4	322
ENSMUSG00000001891_Ugp2_DTKPB_57521.5	162
ENSMUSG00000001891_Ugp2_DTKPB_57522.6	73
ENSMUSG00000001891_Ugp2_DTKPB_57523.7	51
ENSMUSG00000001891_Ugp2_DTKPB_57524.8	58
ENSMUSG00000001891_Ugp2_DTKPB_57525.9	40
ENSMUSG00000001891_Ugp2_DTKPB_57526.10	90
ENSMUSG00000001901_Kcnh6_DTKPB_139337.1	488
ENSMUSG00000001901_Kcnh6_DTKPB_139338.2	267
ENSMUSG00000001901_Kcnh6_DTKPB_139339.3	564
ENSMUSG00000001901_Kcnh6_DTKPB_139340.4	626
ENSMUSG00000001901_Kcnh6_DTKPB_139341.5	460
ENSMUSG00000001901_Kcnh6_DTKPB_139342.6	235
ENSMUSG00000001901_Kcnh6_DTKPB_139343.7	424
ENSMUSG00000001901_Kcnh6_DTKPB_139344.8	402
ENSMUSG00000001901_Kcnh6_DTKPB_139345.9	684
ENSMUSG00000001901_Kcnh6_DTKPB_139346.10	191
ENSMUSG00000001985_Grik3_DTKPA_147194.2	16
ENSMUSG00000001985_Grik3_DTKPA_147198.6	26
ENSMUSG00000001985_Grik3_DTKPA_147202.10	3
ENSMUSG00000001986_Gria3_DTKPB_147203.1	502
ENSMUSG00000001986_Gria3_DTKPB_147204.2	335
ENSMUSG00000001986_Gria3_DTKPB_147205.3	157
ENSMUSG00000001986_Gria3_DTKPB_147206.4	211
ENSMUSG00000001986_Gria3_DTKPB_147207.5	288
ENSMUSG00000001986_Gria3_DTKPB_147208.6	245
ENSMUSG00000001986_Gria3_DTKPB_147209.7	413
ENSMUSG00000001986_Gria3_DTKPB_147210.8	153
ENSMUSG00000001986_Gria3_DTKPB_147211.9	322
ENSMUSG00000001986_Gria3_DTKPB_147212.10	326
ENSMUSG00000001999_Blvra_DTKPB_62091.1	516
ENSMUSG00000001999_Blvra_DTKPB_62092.2	291
ENSMUSG00000001999_Blvra_DTKPB_62093.3	422
ENSMUSG00000001999_Blvra_DTKPB_62094.4	188
ENSMUSG00000001999_Blvra_DTKPB_62095.5	310
ENSMUSG00000001999_Blvra_DTKPB_62096.6	660
ENSMUSG00000001999_Blvra_DTKPB_62097.7	538
ENSMUSG00000001999_Blvra_DTKPB_62098.8	511
ENSMUSG00000001999_Blvra_DTKPB_62099.9	690
ENSMUSG00000002007_Srpk3_DTKPB_198910.1	619
ENSMUSG00000002007_Srpk3_DTKPB_198911.2	731
ENSMUSG00000002007_Srpk3_DTKPB_198912.3	492
ENSMUSG00000002007_Srpk3_DTKPB_198913.4	139
ENSMUSG00000002007_Srpk3_DTKPB_198914.5	511
ENSMUSG00000002007_Srpk3_DTKPB_198915.6	258
ENSMUSG00000002007_Srpk3_DTKPB_198916.7	261
ENSMUSG00000002007_Srpk3_DTKPB_198917.8	601
ENSMUSG00000002007_Srpk3_DTKPB_198918.9	6
ENSMUSG00000002007_Srpk3_DTKPB_198919.10	267
ENSMUSG00000002010_Idh3g_DTKPA_113618.7	1
ENSMUSG00000002010_Idh3g_DTKPA_113621.10	9
ENSMUSG00000002012_Pnck_DTKPB_113602.1	179
ENSMUSG00000002012_Pnck_DTKPB_113603.2	71
ENSMUSG00000002012_Pnck_DTKPB_113604.3	340
ENSMUSG00000002012_Pnck_DTKPB_113605.4	359
ENSMUSG00000002012_Pnck_DTKPB_113606.5	178
ENSMUSG00000002012_Pnck_DTKPB_113607.6	171
ENSMUSG00000002012_Pnck_DTKPB_113608.7	369
ENSMUSG00000002012_Pnck_DTKPB_113609.8	305
ENSMUSG00000002012_Pnck_DTKPB_113610.9	512
ENSMUSG00000002012_Pnck_DTKPB_113611.10	203
ENSMUSG00000002032_Tmem25_MPB_54917.8	19
ENSMUSG00000002033_Cd3g_DTKPA_102631.2	1
ENSMUSG00000002033_Cd3g_DTKPA_102638.9	47
ENSMUSG00000002205_Vrk3_DTKPB_58163.1	1109
ENSMUSG00000002205_Vrk3_DTKPB_58164.2	371
ENSMUSG00000002205_Vrk3_DTKPB_58165.3	580
ENSMUSG00000002205_Vrk3_DTKPB_58166.4	862
ENSMUSG00000002205_Vrk3_DTKPB_58167.5	342
ENSMUSG00000002205_Vrk3_DTKPB_58168.6	385
ENSMUSG00000002205_Vrk3_DTKPB_58169.7	350
ENSMUSG00000002205_Vrk3_DTKPB_58170.8	429
ENSMUSG00000002205_Vrk3_DTKPB_58171.9	463
ENSMUSG00000002205_Vrk3_DTKPB_58172.10	380
ENSMUSG00000002297_Dbf4_DTKPB_209636.1	454
ENSMUSG00000002297_Dbf4_DTKPB_209637.2	413
ENSMUSG00000002297_Dbf4_DTKPB_209638.3	190
ENSMUSG00000002297_Dbf4_DTKPB_209639.4	70
ENSMUSG00000002297_Dbf4_DTKPB_209640.5	311
ENSMUSG00000002297_Dbf4_DTKPB_209641.6	420
ENSMUSG00000002297_Dbf4_DTKPB_209642.7	391
ENSMUSG00000002297_Dbf4_DTKPB_209643.8	162
ENSMUSG00000002297_Dbf4_DTKPB_209644.9	129
ENSMUSG00000002297_Dbf4_DTKPB_209645.10	43
ENSMUSG00000002341_Ncan_DTKPA_10452.7	5
ENSMUSG00000002379_Ndufa11_DTKPA_223433.7	4
ENSMUSG00000002409_Dyrk1b_DTKPB_178224.1	519
ENSMUSG00000002409_Dyrk1b_DTKPB_178225.2	290
ENSMUSG00000002409_Dyrk1b_DTKPB_178226.3	531
ENSMUSG00000002409_Dyrk1b_DTKPB_178227.4	39
ENSMUSG00000002409_Dyrk1b_DTKPB_178228.5	448
ENSMUSG00000002409_Dyrk1b_DTKPB_178229.6	391
ENSMUSG00000002409_Dyrk1b_DTKPB_178230.7	469
ENSMUSG00000002409_Dyrk1b_DTKPB_178231.8	405
ENSMUSG00000002409_Dyrk1b_DTKPB_178232.9	279
ENSMUSG00000002409_Dyrk1b_DTKPB_178233.10	561
ENSMUSG00000002660_Clpp_DTKPA_214472.8	11
ENSMUSG00000002688_Prkd1_DTKPB_29492.1	292
ENSMUSG00000002688_Prkd1_DTKPB_29493.2	343
ENSMUSG00000002688_Prkd1_DTKPB_29494.3	341
ENSMUSG00000002688_Prkd1_DTKPB_29495.4	442
ENSMUSG00000002688_Prkd1_DTKPB_29496.5	329
ENSMUSG00000002688_Prkd1_DTKPB_29497.6	488
ENSMUSG00000002688_Prkd1_DTKPB_29498.7	805
ENSMUSG00000002688_Prkd1_DTKPB_29499.8	413
ENSMUSG00000002688_Prkd1_DTKPB_29500.9	230
ENSMUSG00000002688_Prkd1_DTKPB_29501.10	387
ENSMUSG00000002831_Plin4_TMMA_209826.1	13
ENSMUSG00000002985_Apoe_DTKPA_203950.2	16
ENSMUSG00000002985_Apoe_DTKPA_203954.6	14
ENSMUSG00000002997_Prkar2b_DTKPA_60205.1	18
ENSMUSG00000002997_Prkar2b_DTKPA_60213.9	1
ENSMUSG00000003031_Cdkn1b_DTKPA_12517.3	1
ENSMUSG00000003031_Cdkn1b_DTKPA_12520.6	1
ENSMUSG00000003031_Cdkn1b_DTKPA_12521.7	6
ENSMUSG00000003053_Cyp2c29_DTKPA_189590.5	3
ENSMUSG00000003099_Ppp5c_DTKPB_78941.2	175
ENSMUSG00000003099_Ppp5c_DTKPB_78942.3	503
ENSMUSG00000003099_Ppp5c_DTKPB_78943.4	97
ENSMUSG00000003099_Ppp5c_DTKPB_78944.5	397
ENSMUSG00000003099_Ppp5c_DTKPB_78945.6	356
ENSMUSG00000003099_Ppp5c_DTKPB_78946.7	37
ENSMUSG00000003099_Ppp5c_DTKPB_78947.8	231
ENSMUSG00000003099_Ppp5c_DTKPB_78948.9	227
ENSMUSG00000003099_Ppp5c_DTKPB_78949.10	625
ENSMUSG00000003119_Cdk12_DTKPB_59935.1	154
ENSMUSG00000003119_Cdk12_DTKPB_59936.2	464
ENSMUSG00000003119_Cdk12_DTKPB_59937.3	143
ENSMUSG00000003119_Cdk12_DTKPB_59938.4	120
ENSMUSG00000003119_Cdk12_DTKPB_59939.5	164
ENSMUSG00000003119_Cdk12_DTKPB_59940.6	97
ENSMUSG00000003119_Cdk12_DTKPB_59941.7	114
ENSMUSG00000003119_Cdk12_DTKPB_59942.8	111
ENSMUSG00000003119_Cdk12_DTKPB_59943.9	94
ENSMUSG00000003119_Cdk12_DTKPB_59944.10	208
ENSMUSG00000003228_Grk5_DTKPB_186300.2	266
ENSMUSG00000003228_Grk5_DTKPB_186301.3	542
ENSMUSG00000003228_Grk5_DTKPB_186302.4	331
ENSMUSG00000003228_Grk5_DTKPB_186303.5	469
ENSMUSG00000003228_Grk5_DTKPB_186304.6	152
ENSMUSG00000003228_Grk5_DTKPB_186305.7	178
ENSMUSG00000003228_Grk5_DTKPB_186306.8	245
ENSMUSG00000003228_Grk5_DTKPB_186307.9	91
ENSMUSG00000003228_Grk5_DTKPB_186308.10	526
ENSMUSG00000003273_Car11_DTKPB_159933.1	237
ENSMUSG00000003273_Car11_DTKPB_159934.2	300
ENSMUSG00000003273_Car11_DTKPB_159935.3	18
ENSMUSG00000003273_Car11_DTKPB_159936.4	565
ENSMUSG00000003273_Car11_DTKPB_159937.5	160
ENSMUSG00000003273_Car11_DTKPB_159938.6	475
ENSMUSG00000003273_Car11_DTKPB_159939.7	57
ENSMUSG00000003273_Car11_DTKPB_159940.8	311
ENSMUSG00000003273_Car11_DTKPB_159941.9	364
ENSMUSG00000003273_Car11_DTKPB_159942.10	204
ENSMUSG00000003283_Hck_DTKPA_118583.5	29
ENSMUSG00000003283_Hck_DTKPA_118587.9	5
ENSMUSG00000003352_Cacnb3_DTKPA_82104.1	21
ENSMUSG00000003352_Cacnb3_DTKPA_82111.8	27
ENSMUSG00000003360_Ddx23_ACOCA_107475.6	1
ENSMUSG00000003378_Grik5_DTKPA_23442.1	1
ENSMUSG00000003378_Grik5_DTKPA_23445.4	15
ENSMUSG00000003378_Grik5_DTKPA_23451.10	1
ENSMUSG00000003518_Dusp3_DTKPB_112311.1	319
ENSMUSG00000003518_Dusp3_DTKPB_112312.2	167
ENSMUSG00000003518_Dusp3_DTKPB_112313.3	451
ENSMUSG00000003518_Dusp3_DTKPB_112314.4	205
ENSMUSG00000003518_Dusp3_DTKPB_112315.5	307
ENSMUSG00000003518_Dusp3_DTKPB_112316.6	608
ENSMUSG00000003518_Dusp3_DTKPB_112317.7	219
ENSMUSG00000003518_Dusp3_DTKPB_112318.8	190
ENSMUSG00000003518_Dusp3_DTKPB_112319.9	263
ENSMUSG00000003518_Dusp3_DTKPB_112320.10	205
ENSMUSG00000003526_Prodh_DTKPB_28018.1	659
ENSMUSG00000003526_Prodh_DTKPB_28019.2	148
ENSMUSG00000003526_Prodh_DTKPB_28020.3	394
ENSMUSG00000003526_Prodh_DTKPB_28021.4	520
ENSMUSG00000003526_Prodh_DTKPB_28022.5	92
ENSMUSG00000003526_Prodh_DTKPB_28023.6	493
ENSMUSG00000003526_Prodh_DTKPB_28024.7	355
ENSMUSG00000003526_Prodh_DTKPB_28025.8	337
ENSMUSG00000003526_Prodh_DTKPB_28026.9	362
ENSMUSG00000003526_Prodh_DTKPB_28027.10	521
ENSMUSG00000003534_Ddr1_DTKPA_171565.10	6
ENSMUSG00000003585_Sec14l2_DTKPA_189347.2	1
ENSMUSG00000003617_Cp_DTKPB_3954.1	330
ENSMUSG00000003617_Cp_DTKPB_3955.2	494
ENSMUSG00000003617_Cp_DTKPB_3956.3	578
ENSMUSG00000003617_Cp_DTKPB_3957.4	427
ENSMUSG00000003617_Cp_DTKPB_3958.5	335
ENSMUSG00000003617_Cp_DTKPB_3959.6	418
ENSMUSG00000003617_Cp_DTKPB_3960.7	131
ENSMUSG00000003617_Cp_DTKPB_3961.8	786
ENSMUSG00000003617_Cp_DTKPB_3962.9	116
ENSMUSG00000003617_Cp_DTKPB_3963.10	398
ENSMUSG00000003623_Crot_DTKPB_206564.1	663
ENSMUSG00000003623_Crot_DTKPB_206565.2	285
ENSMUSG00000003623_Crot_DTKPB_206566.3	600
ENSMUSG00000003623_Crot_DTKPB_206567.4	114
ENSMUSG00000003623_Crot_DTKPB_206568.5	409
ENSMUSG00000003623_Crot_DTKPB_206569.6	824
ENSMUSG00000003623_Crot_DTKPB_206570.7	261
ENSMUSG00000003623_Crot_DTKPB_206571.8	212
ENSMUSG00000003623_Crot_DTKPB_206572.9	425
ENSMUSG00000003623_Crot_DTKPB_206573.10	483
ENSMUSG00000003746_Man1a_DTKPB_195474.1	458
ENSMUSG00000003746_Man1a_DTKPB_195475.2	92
ENSMUSG00000003746_Man1a_DTKPB_195476.3	705
ENSMUSG00000003746_Man1a_DTKPB_195477.4	337
ENSMUSG00000003746_Man1a_DTKPB_195478.5	533
ENSMUSG00000003746_Man1a_DTKPB_195479.6	248
ENSMUSG00000003746_Man1a_DTKPB_195480.7	465
ENSMUSG00000003746_Man1a_DTKPB_195481.8	121
ENSMUSG00000003746_Man1a_DTKPB_195482.9	229
ENSMUSG00000003746_Man1a_DTKPB_195483.10	547
ENSMUSG00000003752_Itpkc_DTKPA_111011.2	13
ENSMUSG00000003752_Itpkc_DTKPA_111018.9	65
ENSMUSG00000003762_Adck4_DTKPB_136328.1	289
ENSMUSG00000003762_Adck4_DTKPB_136329.2	261
ENSMUSG00000003762_Adck4_DTKPB_136330.3	462
ENSMUSG00000003762_Adck4_DTKPB_136331.4	210
ENSMUSG00000003762_Adck4_DTKPB_136332.5	274
ENSMUSG00000003762_Adck4_DTKPB_136333.6	385
ENSMUSG00000003762_Adck4_DTKPB_136334.7	219
ENSMUSG00000003762_Adck4_DTKPB_136335.8	323
ENSMUSG00000003762_Adck4_DTKPB_136336.9	138
ENSMUSG00000003762_Adck4_DTKPB_136337.10	231
ENSMUSG00000003808_Farsa_DTKPB_59818.1	139
ENSMUSG00000003808_Farsa_DTKPB_59819.2	604
ENSMUSG00000003808_Farsa_DTKPB_59820.3	92
ENSMUSG00000003808_Farsa_DTKPB_59821.4	18
ENSMUSG00000003808_Farsa_DTKPB_59822.5	7
ENSMUSG00000003808_Farsa_DTKPB_59823.6	4
ENSMUSG00000003808_Farsa_DTKPB_59824.7	4
ENSMUSG00000003808_Farsa_DTKPB_59825.8	301
ENSMUSG00000003808_Farsa_DTKPB_59826.9	13
ENSMUSG00000003808_Farsa_DTKPB_59827.10	67
ENSMUSG00000003809_Gcdh_DTKPA_59817.10	1
ENSMUSG00000003810_Mast2_DTKPA_144781.5	9
ENSMUSG00000003814_Calr_DTKPB_144767.1	602
ENSMUSG00000003814_Calr_DTKPB_144768.2	373
ENSMUSG00000003814_Calr_DTKPB_144769.3	256
ENSMUSG00000003814_Calr_DTKPB_144770.4	280
ENSMUSG00000003814_Calr_DTKPB_144771.5	809
ENSMUSG00000003814_Calr_DTKPB_144772.6	577
ENSMUSG00000003814_Calr_DTKPB_144773.7	557
ENSMUSG00000003814_Calr_DTKPB_144774.8	888
ENSMUSG00000003814_Calr_DTKPB_144775.9	571
ENSMUSG00000003814_Calr_DTKPB_144776.10	117
ENSMUSG00000003863_Ppfia3_DTKPA_118443.5	21
ENSMUSG00000004056_Akt2_DTKPB_189276.1	403
ENSMUSG00000004056_Akt2_DTKPB_189277.2	246
ENSMUSG00000004056_Akt2_DTKPB_189278.3	230
ENSMUSG00000004056_Akt2_DTKPB_189279.4	555
ENSMUSG00000004056_Akt2_DTKPB_189280.5	457
ENSMUSG00000004056_Akt2_DTKPB_189281.6	332
ENSMUSG00000004056_Akt2_DTKPB_189282.7	178
ENSMUSG00000004056_Akt2_DTKPB_189283.8	362
ENSMUSG00000004056_Akt2_DTKPB_189284.9	893
ENSMUSG00000004056_Akt2_DTKPB_189285.10	183
ENSMUSG00000004207_Psap_DTKPB_43223.1	200
ENSMUSG00000004207_Psap_DTKPB_43224.2	277
ENSMUSG00000004207_Psap_DTKPB_43225.3	87
ENSMUSG00000004207_Psap_DTKPB_43226.4	144
ENSMUSG00000004207_Psap_DTKPB_43227.5	301
ENSMUSG00000004207_Psap_DTKPB_43228.6	338
ENSMUSG00000004207_Psap_DTKPB_43229.7	96
ENSMUSG00000004207_Psap_DTKPB_43230.8	169
ENSMUSG00000004207_Psap_DTKPB_43231.9	85
ENSMUSG00000004207_Psap_DTKPB_43232.10	243
ENSMUSG00000004221_Ikbkg_DTKPA_212106.1	10
ENSMUSG00000004263_Atn1_GEB_102564.5	175
ENSMUSG00000004341_Gpx6_DTKPA_223257.9	13
ENSMUSG00000004341_Gpx6_DTKPA_223258.10	1
ENSMUSG00000004344_Gpx5_DTKPB_223259.1	158
ENSMUSG00000004344_Gpx5_DTKPB_223260.2	2
ENSMUSG00000004344_Gpx5_DTKPB_223261.3	264
ENSMUSG00000004344_Gpx5_DTKPB_223262.4	439
ENSMUSG00000004344_Gpx5_DTKPB_223263.5	345
ENSMUSG00000004344_Gpx5_DTKPB_223264.6	380
ENSMUSG00000004344_Gpx5_DTKPB_223265.7	488
ENSMUSG00000004344_Gpx5_DTKPB_223266.8	124
ENSMUSG00000004344_Gpx5_DTKPB_223267.9	607
ENSMUSG00000004344_Gpx5_DTKPB_223268.10	247
ENSMUSG00000004591_Pkn2_DTKPA_45227.3	8
ENSMUSG00000004654_Ghrhr_DTKPA_48378.6	1
ENSMUSG00000004815_Dgkq_DTKPB_20934.1	162
ENSMUSG00000004815_Dgkq_DTKPB_20935.2	939
ENSMUSG00000004815_Dgkq_DTKPB_20936.3	82
ENSMUSG00000004815_Dgkq_DTKPB_20937.4	396
ENSMUSG00000004815_Dgkq_DTKPB_20938.5	266
ENSMUSG00000004815_Dgkq_DTKPB_20939.6	407
ENSMUSG00000004815_Dgkq_DTKPB_20940.7	197
ENSMUSG00000004815_Dgkq_DTKPB_20941.8	561
ENSMUSG00000004815_Dgkq_DTKPB_20942.9	387
ENSMUSG00000004815_Dgkq_DTKPB_20943.10	500
ENSMUSG00000004902_Slc25a18_DTKPB_175633.1	144
ENSMUSG00000004902_Slc25a18_DTKPB_175634.2	339
ENSMUSG00000004902_Slc25a18_DTKPB_175635.3	409
ENSMUSG00000004902_Slc25a18_DTKPB_175636.4	213
ENSMUSG00000004902_Slc25a18_DTKPB_175637.5	491
ENSMUSG00000004902_Slc25a18_DTKPB_175638.6	116
ENSMUSG00000004902_Slc25a18_DTKPB_175639.7	104
ENSMUSG00000004902_Slc25a18_DTKPB_175640.8	501
ENSMUSG00000004902_Slc25a18_DTKPB_175641.9	277
ENSMUSG00000004902_Slc25a18_DTKPB_175642.10	121
ENSMUSG00000004933_Matk_DTKPB_201170.1	242
ENSMUSG00000004933_Matk_DTKPB_201171.2	340
ENSMUSG00000004933_Matk_DTKPB_201172.3	229
ENSMUSG00000004933_Matk_DTKPB_201173.4	481
ENSMUSG00000004933_Matk_DTKPB_201174.5	820
ENSMUSG00000004933_Matk_DTKPB_201175.6	125
ENSMUSG00000004933_Matk_DTKPB_201176.7	363
ENSMUSG00000004933_Matk_DTKPB_201177.8	352
ENSMUSG00000004933_Matk_DTKPB_201178.9	532
ENSMUSG00000004933_Matk_DTKPB_201179.10	560
ENSMUSG00000004934_Pias4_SPA_201166.7	1
ENSMUSG00000005034_Prkacb_DTKPB_222988.1	276
ENSMUSG00000005034_Prkacb_DTKPB_222989.2	491
ENSMUSG00000005034_Prkacb_DTKPB_222991.4	272
ENSMUSG00000005034_Prkacb_DTKPB_222992.5	401
ENSMUSG00000005034_Prkacb_DTKPB_222993.6	400
ENSMUSG00000005034_Prkacb_DTKPB_222994.7	260
ENSMUSG00000005034_Prkacb_DTKPB_222995.8	456
ENSMUSG00000005034_Prkacb_DTKPB_222996.9	239
ENSMUSG00000005034_Prkacb_DTKPB_222997.10	276
ENSMUSG00000005232_G6pc2_DTKPB_225140.1	400
ENSMUSG00000005232_G6pc2_DTKPB_225141.2	752
ENSMUSG00000005232_G6pc2_DTKPB_225142.3	327
ENSMUSG00000005232_G6pc2_DTKPB_225143.4	107
ENSMUSG00000005232_G6pc2_DTKPB_225144.5	296
ENSMUSG00000005232_G6pc2_DTKPB_225145.6	234
ENSMUSG00000005232_G6pc2_DTKPB_225146.7	23
ENSMUSG00000005232_G6pc2_DTKPB_225147.8	207
ENSMUSG00000005232_G6pc2_DTKPB_225148.9	350
ENSMUSG00000005232_G6pc2_DTKPB_225149.10	170
ENSMUSG00000005320_Fgfr4_DTKPB_189036.1	473
ENSMUSG00000005320_Fgfr4_DTKPB_189037.2	641
ENSMUSG00000005320_Fgfr4_DTKPB_189038.3	230
ENSMUSG00000005320_Fgfr4_DTKPB_189039.4	643
ENSMUSG00000005320_Fgfr4_DTKPB_189040.5	125
ENSMUSG00000005320_Fgfr4_DTKPB_189041.6	233
ENSMUSG00000005320_Fgfr4_DTKPB_189042.7	109
ENSMUSG00000005320_Fgfr4_DTKPB_189043.8	348
ENSMUSG00000005320_Fgfr4_DTKPB_189044.9	341
ENSMUSG00000005320_Fgfr4_DTKPB_189045.10	379
ENSMUSG00000005339_Fcer1a_DTKPA_104217.8	100
ENSMUSG00000005465_Il27ra_MPB_8938.3	9
ENSMUSG00000005469_Prkaca_DTKPB_8916.1	147
ENSMUSG00000005469_Prkaca_DTKPB_8917.2	108
ENSMUSG00000005469_Prkaca_DTKPB_8918.3	507
ENSMUSG00000005469_Prkaca_DTKPB_8919.4	377
ENSMUSG00000005469_Prkaca_DTKPB_8920.5	315
ENSMUSG00000005469_Prkaca_DTKPB_8921.6	364
ENSMUSG00000005469_Prkaca_DTKPB_8922.7	192
ENSMUSG00000005469_Prkaca_DTKPB_8923.8	244
ENSMUSG00000005469_Prkaca_DTKPB_8924.9	43
ENSMUSG00000005469_Prkaca_DTKPB_8925.10	157
ENSMUSG00000005470_Asf1b_GEB_93063.7	13
ENSMUSG00000005510_Ndufs3_DTKPB_132661.1	7
ENSMUSG00000005510_Ndufs3_DTKPB_132662.2	136
ENSMUSG00000005510_Ndufs3_DTKPB_132663.3	118
ENSMUSG00000005510_Ndufs3_DTKPB_132664.4	14
ENSMUSG00000005510_Ndufs3_DTKPB_132665.5	48
ENSMUSG00000005510_Ndufs3_DTKPB_132666.6	43
ENSMUSG00000005510_Ndufs3_DTKPB_132667.7	262
ENSMUSG00000005510_Ndufs3_DTKPB_132668.8	81
ENSMUSG00000005510_Ndufs3_DTKPB_132669.9	137
ENSMUSG00000005510_Ndufs3_DTKPB_132670.10	262
ENSMUSG00000005553_Atp4a_DTKPB_15254.1	16
ENSMUSG00000005553_Atp4a_DTKPB_15255.2	440
ENSMUSG00000005553_Atp4a_DTKPB_15256.3	583
ENSMUSG00000005553_Atp4a_DTKPB_15257.4	203
ENSMUSG00000005553_Atp4a_DTKPB_15258.5	320
ENSMUSG00000005553_Atp4a_DTKPB_15259.6	393
ENSMUSG00000005553_Atp4a_DTKPB_15260.7	171
ENSMUSG00000005553_Atp4a_DTKPB_15261.8	252
ENSMUSG00000005553_Atp4a_DTKPB_15262.9	405
ENSMUSG00000005553_Atp4a_DTKPB_15263.10	123
ENSMUSG00000005672_Kit_DTKPB_62211.1	375
ENSMUSG00000005672_Kit_DTKPB_62212.2	201
ENSMUSG00000005672_Kit_DTKPB_62213.3	373
ENSMUSG00000005672_Kit_DTKPB_62214.4	553
ENSMUSG00000005672_Kit_DTKPB_62215.5	111
ENSMUSG00000005672_Kit_DTKPB_62216.6	100
ENSMUSG00000005672_Kit_DTKPB_62217.7	127
ENSMUSG00000005672_Kit_DTKPB_62218.8	291
ENSMUSG00000005672_Kit_DTKPB_62219.9	280
ENSMUSG00000005672_Kit_DTKPB_62220.10	396
ENSMUSG00000005677_Nr1i3_DTKPB_62191.1	356
ENSMUSG00000005677_Nr1i3_DTKPB_62192.2	201
ENSMUSG00000005677_Nr1i3_DTKPB_62193.3	322
ENSMUSG00000005677_Nr1i3_DTKPB_62194.4	504
ENSMUSG00000005677_Nr1i3_DTKPB_62195.5	319
ENSMUSG00000005677_Nr1i3_DTKPB_62196.6	399
ENSMUSG00000005677_Nr1i3_DTKPB_62197.7	130
ENSMUSG00000005677_Nr1i3_DTKPB_62198.8	425
ENSMUSG00000005677_Nr1i3_DTKPB_62199.9	473
ENSMUSG00000005677_Nr1i3_DTKPB_62200.10	310
ENSMUSG00000005681_Apoa2_SPA_155255.5	43
ENSMUSG00000005683_Cs_DTKPA_155231.1	1
ENSMUSG00000005716_Pvalb_DTKPB_220086.1	132
ENSMUSG00000005716_Pvalb_DTKPB_220087.2	178
ENSMUSG00000005716_Pvalb_DTKPB_220088.3	338
ENSMUSG00000005716_Pvalb_DTKPB_220089.4	66
ENSMUSG00000005716_Pvalb_DTKPB_220090.5	189
ENSMUSG00000005716_Pvalb_DTKPB_220091.6	225
ENSMUSG00000005716_Pvalb_DTKPB_220092.7	334
ENSMUSG00000005716_Pvalb_DTKPB_220093.8	347
ENSMUSG00000005716_Pvalb_DTKPB_220094.9	58
ENSMUSG00000005716_Pvalb_DTKPB_220095.10	245
ENSMUSG00000005763_Cd247_DTKPB_26366.1	103
ENSMUSG00000005763_Cd247_DTKPB_26367.2	467
ENSMUSG00000005763_Cd247_DTKPB_26368.3	160
ENSMUSG00000005763_Cd247_DTKPB_26369.4	363
ENSMUSG00000005763_Cd247_DTKPB_26370.5	375
ENSMUSG00000005763_Cd247_DTKPB_26371.6	252
ENSMUSG00000005763_Cd247_DTKPB_26373.8	180
ENSMUSG00000005763_Cd247_DTKPB_26374.9	300
ENSMUSG00000005763_Cd247_DTKPB_26375.10	392
ENSMUSG00000005800_Mmp8_DTKPA_53365.6	3
ENSMUSG00000005813_Metap1_DTKPA_138576.9	1
ENSMUSG00000005899_Smpd4_DTKPA_129786.7	4
ENSMUSG00000005949_Ctns_DTKPB_101562.1	311
ENSMUSG00000005949_Ctns_DTKPB_101563.2	257
ENSMUSG00000005949_Ctns_DTKPB_101564.3	160
ENSMUSG00000005949_Ctns_DTKPB_101565.4	114
ENSMUSG00000005949_Ctns_DTKPB_101566.5	354
ENSMUSG00000005949_Ctns_DTKPB_101567.6	601
ENSMUSG00000005949_Ctns_DTKPB_101568.7	112
ENSMUSG00000005949_Ctns_DTKPB_101569.8	394
ENSMUSG00000005949_Ctns_DTKPB_101570.9	242
ENSMUSG00000005949_Ctns_DTKPB_101571.10	240
ENSMUSG00000005952_Trpv1_DTKPB_102580.1	218
ENSMUSG00000005952_Trpv1_DTKPB_102581.2	469
ENSMUSG00000005952_Trpv1_DTKPB_102582.3	311
ENSMUSG00000005952_Trpv1_DTKPB_102583.4	217
ENSMUSG00000005952_Trpv1_DTKPB_102584.5	329
ENSMUSG00000005952_Trpv1_DTKPB_102585.6	179
ENSMUSG00000005952_Trpv1_DTKPB_102586.7	517
ENSMUSG00000005952_Trpv1_DTKPB_102587.8	277
ENSMUSG00000005952_Trpv1_DTKPB_102589.10	734
ENSMUSG00000005958_Ephb3_DTKPA_17415.1	51
ENSMUSG00000005958_Ephb3_DTKPA_17420.6	13
ENSMUSG00000005980_Dnase1_DTKPA_203754.6	24
ENSMUSG00000006058_Snf8_DTKPB_53830.1	26
ENSMUSG00000006058_Snf8_DTKPB_53831.2	424
ENSMUSG00000006058_Snf8_DTKPB_53832.3	38
ENSMUSG00000006058_Snf8_DTKPB_53833.4	73
ENSMUSG00000006058_Snf8_DTKPB_53834.5	30
ENSMUSG00000006058_Snf8_DTKPB_53835.6	49
ENSMUSG00000006058_Snf8_DTKPB_53836.7	163
ENSMUSG00000006058_Snf8_DTKPB_53837.8	424
ENSMUSG00000006058_Snf8_DTKPB_53838.9	38
ENSMUSG00000006058_Snf8_DTKPB_53839.10	111
ENSMUSG00000006127_Inpp5k_DTKPB_26646.1	162
ENSMUSG00000006127_Inpp5k_DTKPB_26647.2	120
ENSMUSG00000006127_Inpp5k_DTKPB_26648.3	128
ENSMUSG00000006127_Inpp5k_DTKPB_26649.4	111
ENSMUSG00000006127_Inpp5k_DTKPB_26650.5	211
ENSMUSG00000006127_Inpp5k_DTKPB_26651.6	123
ENSMUSG00000006127_Inpp5k_DTKPB_26652.7	160
ENSMUSG00000006127_Inpp5k_DTKPB_26653.8	174
ENSMUSG00000006127_Inpp5k_DTKPB_26654.9	411
ENSMUSG00000006127_Inpp5k_DTKPB_26655.10	129
ENSMUSG00000006215_Zbtb17_ACOCB_32044.1	1
ENSMUSG00000006216_Clcnkb_DTKPB_191196.1	41
ENSMUSG00000006216_Clcnkb_DTKPB_191197.2	386
ENSMUSG00000006216_Clcnkb_DTKPB_191198.3	419
ENSMUSG00000006216_Clcnkb_DTKPB_191199.4	298
ENSMUSG00000006216_Clcnkb_DTKPB_191200.5	155
ENSMUSG00000006216_Clcnkb_DTKPB_191201.6	525
ENSMUSG00000006216_Clcnkb_DTKPB_191202.7	475
ENSMUSG00000006216_Clcnkb_DTKPB_191203.8	749
ENSMUSG00000006216_Clcnkb_DTKPB_191204.9	270
ENSMUSG00000006216_Clcnkb_DTKPB_191205.10	192
ENSMUSG00000006235_Epor_DTKPB_90843.1	223
ENSMUSG00000006235_Epor_DTKPB_90844.2	185
ENSMUSG00000006235_Epor_DTKPB_90845.3	386
ENSMUSG00000006235_Epor_DTKPB_90846.4	173
ENSMUSG00000006235_Epor_DTKPB_90847.5	195
ENSMUSG00000006235_Epor_DTKPB_90848.6	431
ENSMUSG00000006235_Epor_DTKPB_90849.7	287
ENSMUSG00000006235_Epor_DTKPB_90850.8	367
ENSMUSG00000006235_Epor_DTKPB_90851.9	662
ENSMUSG00000006235_Epor_DTKPB_90852.10	402
ENSMUSG00000006273_Atp6v1b2_DTKPA_208870.10	15
ENSMUSG00000006304_Arpc2_DTKPB_186839.1	280
ENSMUSG00000006304_Arpc2_DTKPB_186840.2	236
ENSMUSG00000006304_Arpc2_DTKPB_186841.3	193
ENSMUSG00000006304_Arpc2_DTKPB_186842.4	238
ENSMUSG00000006304_Arpc2_DTKPB_186843.5	283
ENSMUSG00000006304_Arpc2_DTKPB_186844.6	296
ENSMUSG00000006304_Arpc2_DTKPB_186845.7	154
ENSMUSG00000006304_Arpc2_DTKPB_186846.8	211
ENSMUSG00000006304_Arpc2_DTKPB_186847.9	255
ENSMUSG00000006304_Arpc2_DTKPB_186848.10	327
ENSMUSG00000006445_Epha2_DTKPB_67147.1	476
ENSMUSG00000006445_Epha2_DTKPB_67148.2	625
ENSMUSG00000006445_Epha2_DTKPB_67149.3	229
ENSMUSG00000006445_Epha2_DTKPB_67150.4	597
ENSMUSG00000006445_Epha2_DTKPB_67151.5	352
ENSMUSG00000006445_Epha2_DTKPB_67152.6	481
ENSMUSG00000006445_Epha2_DTKPB_67153.7	506
ENSMUSG00000006445_Epha2_DTKPB_67154.8	295
ENSMUSG00000006445_Epha2_DTKPB_67155.9	200
ENSMUSG00000006445_Epha2_DTKPB_67156.10	336
ENSMUSG00000006494_Pdk1_DTKPA_85362.2	2
ENSMUSG00000006538_Ihh_SPB_162838.4	14
ENSMUSG00000006641_Slc5a6_DTKPA_147736.4	54
ENSMUSG00000006675_P4htm_DTKPB_121664.1	331
ENSMUSG00000006675_P4htm_DTKPB_121665.2	622
ENSMUSG00000006675_P4htm_DTKPB_121666.3	449
ENSMUSG00000006675_P4htm_DTKPB_121667.4	445
ENSMUSG00000006675_P4htm_DTKPB_121668.5	654
ENSMUSG00000006675_P4htm_DTKPB_121669.6	407
ENSMUSG00000006675_P4htm_DTKPB_121670.7	278
ENSMUSG00000006675_P4htm_DTKPB_121671.8	140
ENSMUSG00000006675_P4htm_DTKPB_121672.9	389
ENSMUSG00000006675_P4htm_DTKPB_121673.10	416
ENSMUSG00000006717_Acot13_DTKPA_192308.4	21
ENSMUSG00000006717_Acot13_DTKPA_192312.8	1
ENSMUSG00000006728_Cdk4_DTKPA_48542.10	2
ENSMUSG00000006740_Kif5b_DTKPA_217225.10	10
ENSMUSG00000007030_Vwa7_DTKPB_99379.1	113
ENSMUSG00000007030_Vwa7_DTKPB_99380.2	190
ENSMUSG00000007030_Vwa7_DTKPB_99381.3	444
ENSMUSG00000007030_Vwa7_DTKPB_99382.4	398
ENSMUSG00000007030_Vwa7_DTKPB_99383.5	286
ENSMUSG00000007030_Vwa7_DTKPB_99384.6	156
ENSMUSG00000007030_Vwa7_DTKPB_99385.7	250
ENSMUSG00000007030_Vwa7_DTKPB_99386.8	232
ENSMUSG00000007030_Vwa7_DTKPB_99387.9	387
ENSMUSG00000007030_Vwa7_DTKPB_99388.10	202
ENSMUSG00000007038_Neu1_DTKPB_99319.1	334
ENSMUSG00000007038_Neu1_DTKPB_99320.2	171
ENSMUSG00000007038_Neu1_DTKPB_99321.3	312
ENSMUSG00000007038_Neu1_DTKPB_99322.4	271
ENSMUSG00000007038_Neu1_DTKPB_99323.5	594
ENSMUSG00000007038_Neu1_DTKPB_99324.6	204
ENSMUSG00000007038_Neu1_DTKPB_99325.7	741
ENSMUSG00000007038_Neu1_DTKPB_99326.8	367
ENSMUSG00000007038_Neu1_DTKPB_99327.9	395
ENSMUSG00000007038_Neu1_DTKPB_99328.10	70
ENSMUSG00000007050_Lsm2_DTKPB_40085.1	10
ENSMUSG00000007050_Lsm2_DTKPB_40086.2	5
ENSMUSG00000007050_Lsm2_DTKPB_40087.3	136
ENSMUSG00000007050_Lsm2_DTKPB_40088.4	381
ENSMUSG00000007050_Lsm2_DTKPB_40089.5	18
ENSMUSG00000007050_Lsm2_DTKPB_40092.8	98
ENSMUSG00000007050_Lsm2_DTKPB_40094.10	228
ENSMUSG00000007411_Mark3_DTKPB_9476.1	682
ENSMUSG00000007411_Mark3_DTKPB_9477.2	342
ENSMUSG00000007411_Mark3_DTKPB_9478.3	269
ENSMUSG00000007411_Mark3_DTKPB_9479.4	259
ENSMUSG00000007411_Mark3_DTKPB_9480.5	337
ENSMUSG00000007411_Mark3_DTKPB_9481.6	519
ENSMUSG00000007411_Mark3_DTKPB_9482.7	375
ENSMUSG00000007411_Mark3_DTKPB_9483.8	246
ENSMUSG00000007411_Mark3_DTKPB_9484.9	429
ENSMUSG00000007411_Mark3_DTKPB_9485.10	268
ENSMUSG00000007564_Ppp2r1a_DTKPA_31669.8	12
ENSMUSG00000007591_Tssk4_DTKPB_217466.1	603
ENSMUSG00000007591_Tssk4_DTKPB_217467.2	459
ENSMUSG00000007591_Tssk4_DTKPB_217468.3	257
ENSMUSG00000007591_Tssk4_DTKPB_217469.4	239
ENSMUSG00000007591_Tssk4_DTKPB_217470.5	462
ENSMUSG00000007591_Tssk4_DTKPB_217471.6	491
ENSMUSG00000007591_Tssk4_DTKPB_217472.7	487
ENSMUSG00000007591_Tssk4_DTKPB_217473.8	456
ENSMUSG00000007591_Tssk4_DTKPB_217474.9	611
ENSMUSG00000007591_Tssk4_DTKPB_217475.10	170
ENSMUSG00000007653_Gabrb2_DTKPA_136387.10	8
ENSMUSG00000008153_Clstn3_MPB_45540.6	21
ENSMUSG00000008398_Elk3_ACOCA_60225.1	1
ENSMUSG00000008435_Rdh13_DTKPA_28327.2	1
ENSMUSG00000008590_Htr3b_MPB_200958.9	19
ENSMUSG00000008859_Rala_DTKPA_107670.6	1
ENSMUSG00000008859_Rala_DTKPA_107672.8	1
ENSMUSG00000008932_Slc1a7_DTKPA_169866.9	1
ENSMUSG00000008932_Slc1a7_DTKPA_169867.10	9
ENSMUSG00000009291_Pttg1ip_MPB_129857.8	10
ENSMUSG00000009292_Trpm2_DTKPA_129863.4	8
ENSMUSG00000009376_Met_DTKPB_60075.1	705
ENSMUSG00000009376_Met_DTKPB_60076.2	197
ENSMUSG00000009376_Met_DTKPB_60077.3	411
ENSMUSG00000009376_Met_DTKPB_60078.4	760
ENSMUSG00000009376_Met_DTKPB_60079.5	578
ENSMUSG00000009376_Met_DTKPB_60080.6	155
ENSMUSG00000009376_Met_DTKPB_60081.7	453
ENSMUSG00000009376_Met_DTKPB_60082.8	465
ENSMUSG00000009376_Met_DTKPB_60083.9	313
ENSMUSG00000009376_Met_DTKPB_60084.10	229
ENSMUSG00000009545_Kcnq1_DTKPB_18642.1	347
ENSMUSG00000009545_Kcnq1_DTKPB_18643.2	159
ENSMUSG00000009545_Kcnq1_DTKPB_18644.3	592
ENSMUSG00000009545_Kcnq1_DTKPB_18645.4	320
ENSMUSG00000009545_Kcnq1_DTKPB_18646.5	57
ENSMUSG00000009545_Kcnq1_DTKPB_18647.6	820
ENSMUSG00000009545_Kcnq1_DTKPB_18648.7	189
ENSMUSG00000009545_Kcnq1_DTKPB_18649.8	339
ENSMUSG00000009545_Kcnq1_DTKPB_18650.9	512
ENSMUSG00000009545_Kcnq1_DTKPB_18651.10	444
ENSMUSG00000009555_Cdk9_DTKPB_161281.1	22
ENSMUSG00000009555_Cdk9_DTKPB_161283.3	10
ENSMUSG00000009555_Cdk9_DTKPB_161284.4	57
ENSMUSG00000009555_Cdk9_DTKPB_161285.5	40
ENSMUSG00000009555_Cdk9_DTKPB_161286.6	9
ENSMUSG00000009555_Cdk9_DTKPB_161287.7	33
ENSMUSG00000009555_Cdk9_DTKPB_161288.8	16
ENSMUSG00000009555_Cdk9_DTKPB_161289.9	15
ENSMUSG00000009555_Cdk9_DTKPB_161290.10	27
ENSMUSG00000009566_Fpgs_DTKPA_187713.5	2
ENSMUSG00000009681_Bcr_DTKPB_82174.1	85
ENSMUSG00000009681_Bcr_DTKPB_82175.2	234
ENSMUSG00000009681_Bcr_DTKPB_82176.3	943
ENSMUSG00000009681_Bcr_DTKPB_82177.4	381
ENSMUSG00000009681_Bcr_DTKPB_82178.5	349
ENSMUSG00000009681_Bcr_DTKPB_82179.6	409
ENSMUSG00000009681_Bcr_DTKPB_82180.7	274
ENSMUSG00000009681_Bcr_DTKPB_82181.8	778
ENSMUSG00000009681_Bcr_DTKPB_82182.9	233
ENSMUSG00000009681_Bcr_DTKPB_82183.10	196
ENSMUSG00000009828_Ick_DTKPB_70379.1	362
ENSMUSG00000009828_Ick_DTKPB_70380.2	343
ENSMUSG00000009828_Ick_DTKPB_70381.3	460
ENSMUSG00000009828_Ick_DTKPB_70382.4	537
ENSMUSG00000009828_Ick_DTKPB_70383.5	878
ENSMUSG00000009828_Ick_DTKPB_70384.6	175
ENSMUSG00000009828_Ick_DTKPB_70385.7	628
ENSMUSG00000009828_Ick_DTKPB_70386.8	192
ENSMUSG00000009828_Ick_DTKPB_70387.9	349
ENSMUSG00000009828_Ick_DTKPB_70388.10	521
ENSMUSG00000010025_Aldh3a2_DTKPB_4454.1	249
ENSMUSG00000010025_Aldh3a2_DTKPB_4455.2	391
ENSMUSG00000010025_Aldh3a2_DTKPB_4456.3	524
ENSMUSG00000010025_Aldh3a2_DTKPB_4457.4	511
ENSMUSG00000010025_Aldh3a2_DTKPB_4458.5	206
ENSMUSG00000010025_Aldh3a2_DTKPB_4459.6	291
ENSMUSG00000010025_Aldh3a2_DTKPB_4460.7	276
ENSMUSG00000010025_Aldh3a2_DTKPB_4461.8	139
ENSMUSG00000010025_Aldh3a2_DTKPB_4462.9	243
ENSMUSG00000010025_Aldh3a2_DTKPB_4463.10	116
ENSMUSG00000010066_Cacna2d2_DTKPB_121964.1	505
ENSMUSG00000010066_Cacna2d2_DTKPB_121965.2	251
ENSMUSG00000010066_Cacna2d2_DTKPB_121966.3	385
ENSMUSG00000010066_Cacna2d2_DTKPB_121967.4	160
ENSMUSG00000010066_Cacna2d2_DTKPB_121968.5	347
ENSMUSG00000010066_Cacna2d2_DTKPB_121969.6	111
ENSMUSG00000010066_Cacna2d2_DTKPB_121970.7	309
ENSMUSG00000010066_Cacna2d2_DTKPB_121971.8	75
ENSMUSG00000010066_Cacna2d2_DTKPB_121972.9	187
ENSMUSG00000010066_Cacna2d2_DTKPB_121973.10	205
ENSMUSG00000010086_Rnf112_SPB_71038.3	20
ENSMUSG00000010342_Tex14_DTKPB_15968.1	505
ENSMUSG00000010342_Tex14_DTKPB_15969.2	134
ENSMUSG00000010342_Tex14_DTKPB_15970.3	201
ENSMUSG00000010342_Tex14_DTKPB_15971.4	80
ENSMUSG00000010342_Tex14_DTKPB_15972.5	153
ENSMUSG00000010342_Tex14_DTKPB_15973.6	441
ENSMUSG00000010342_Tex14_DTKPB_15974.7	150
ENSMUSG00000010342_Tex14_DTKPB_15975.8	492
ENSMUSG00000010342_Tex14_DTKPB_15976.9	122
ENSMUSG00000010342_Tex14_DTKPB_15977.10	194
ENSMUSG00000010663_Fads1_DTKPB_164663.1	425
ENSMUSG00000010663_Fads1_DTKPB_164665.3	308
ENSMUSG00000010663_Fads1_DTKPB_164666.4	524
ENSMUSG00000010663_Fads1_DTKPB_164667.5	295
ENSMUSG00000010663_Fads1_DTKPB_164668.6	279
ENSMUSG00000010663_Fads1_DTKPB_164669.7	46
ENSMUSG00000010663_Fads1_DTKPB_164670.8	283
ENSMUSG00000010663_Fads1_DTKPB_164671.9	174
ENSMUSG00000010663_Fads1_DTKPB_164672.10	397
ENSMUSG00000010803_Gabra1_DTKPB_136588.1	367
ENSMUSG00000010803_Gabra1_DTKPB_136589.2	201
ENSMUSG00000010803_Gabra1_DTKPB_136591.4	286
ENSMUSG00000010803_Gabra1_DTKPB_136592.5	289
ENSMUSG00000010803_Gabra1_DTKPB_136593.6	375
ENSMUSG00000010803_Gabra1_DTKPB_136594.7	208
ENSMUSG00000010803_Gabra1_DTKPB_136595.8	449
ENSMUSG00000010803_Gabra1_DTKPB_136596.9	452
ENSMUSG00000010803_Gabra1_DTKPB_136597.10	213
ENSMUSG00000011148_Adssl1_DTKPA_227444.2	7
ENSMUSG00000011463_Cpb1_DTKPB_77529.1	395
ENSMUSG00000011463_Cpb1_DTKPB_77530.2	157
ENSMUSG00000011463_Cpb1_DTKPB_77531.3	346
ENSMUSG00000011463_Cpb1_DTKPB_77532.4	399
ENSMUSG00000011463_Cpb1_DTKPB_77533.5	470
ENSMUSG00000011463_Cpb1_DTKPB_77534.6	287
ENSMUSG00000011463_Cpb1_DTKPB_77535.7	452
ENSMUSG00000011463_Cpb1_DTKPB_77536.8	290
ENSMUSG00000011463_Cpb1_DTKPB_77537.9	280
ENSMUSG00000011463_Cpb1_DTKPB_77538.10	299
ENSMUSG00000011877_Git1_DTKPA_177151.1	7
ENSMUSG00000012405_Rpl15_DTKPB_223421.5	8
ENSMUSG00000012519_Mlkl_DTKPB_224442.1	286
ENSMUSG00000012519_Mlkl_DTKPB_224443.2	132
ENSMUSG00000012519_Mlkl_DTKPB_224444.3	446
ENSMUSG00000012519_Mlkl_DTKPB_224445.4	252
ENSMUSG00000012519_Mlkl_DTKPB_224446.5	282
[truncated: 10,037 more rows]
