# Supplementary material for: Genome-scale CRISPR screening reveals that C3aR signaling is critical for rapid capture of fungi by macrophages
Source: PLoS Pathog. 2022 Sep 29;18(9):e1010237. doi: 10.1371/journal.ppat.1010237 (PMC9578593; doi:10.1371/journal.ppat.1010237)
Supplement: S1 Data — A ZIP archive of tables in CSV format giving counts for each sgRNA. File names indicate sub-library and experimental sample. (ZIP) [file ppat.1010237.s023.zip › DIR_MAIN/20190208_U2AB_Un1_counts.csv]

0None_none_ACOCB_227963.5010	213
0None_none_DTKPA_227963.7058	26
0None_none_DTKPB_227963.7386	8
0None_none_GEA_227963.3442	15
0None_none_GEA_227963.3448	4
0None_none_GEA_227963.3544	19
0None_none_GEA_227963.3630	17
0None_none_GEA_227963.3737	1
0None_none_GEB_227963.3753	2
0None_none_GEB_227963.3895	1
0None_none_MU1A_227963.2098	16
0None_none_MU1B_227963.1005	2
0None_none_MU1B_227963.1007	2
0None_none_MU1B_227963.1035	1
0None_none_MU1B_227963.1079	1
0None_none_MU1B_227963.1090	5
0None_none_MU1B_227963.1095	8
0None_none_MU1B_227963.771	7
0None_none_MU1B_227963.778	1
0None_none_MU1B_227963.782	4
0None_none_MU1B_227963.793	2
0None_none_MU1B_227963.801	5
0None_none_MU1B_227963.818	11
0None_none_MU1B_227963.857	2
0None_none_MU1B_227963.866	23
0None_none_MU1B_227963.868	2
0None_none_MU1B_227963.875	1
0None_none_MU1B_227963.877	24
0None_none_MU1B_227963.891	1
0None_none_MU1B_227963.916	4
0None_none_MU1B_227963.927	10
0None_none_MU1B_227963.930	14
0None_none_MU1B_227963.941	14
0None_none_MU1B_227963.955	23
0None_none_MU1B_227963.963	5
0None_none_MU1B_227963.968	22
0None_none_MU1B_227963.974	5
0None_none_MU1B_227963.984	3
0None_none_MU2A_227963.2311	16
0None_none_MU2B_227963.194	10
0None_none_MU2B_227963.250	11
0None_none_MU2B_227963.296	4
0None_none_MU2B_227963.66	16
0None_none_TMMA_227963.2712	2
0None_none_TMMA_227963.2986	12
0None_none_TMMB_227963.3048	7
0None_none_TMMB_227963.3067	24
0None_none_TMMB_227963.3172	25
0None_none_TMMB_227963.3246	12
0None_none_TMMB_227963.3280	3
0None_none_TMMB_227963.3324	4
0None_none_U1A_227963.6496	1
0None_none_U1A_227963.6516	1
0None_none_U1A_227963.6576	1
0None_none_U1A_227963.6581	1
0None_none_U1A_227963.6620	1
0None_none_U1B_227963.416	1
0None_none_U1B_227963.555	1
0None_none_U1B_227963.635	1
0None_none_U1B_227963.652	1
0None_none_U2A_227963.1501	424
0None_none_U2A_227963.1502	738
0None_none_U2A_227963.1503	438
0None_none_U2A_227963.1504	180
0None_none_U2A_227963.1505	300
0None_none_U2A_227963.1506	786
0None_none_U2A_227963.1507	581
0None_none_U2A_227963.1508	588
0None_none_U2A_227963.1509	375
0None_none_U2A_227963.1510	644
0None_none_U2A_227963.1511	641
0None_none_U2A_227963.1512	817
0None_none_U2A_227963.1513	557
0None_none_U2A_227963.1514	341
0None_none_U2A_227963.1515	957
0None_none_U2A_227963.1516	725
0None_none_U2A_227963.1517	797
0None_none_U2A_227963.1518	180
0None_none_U2A_227963.1519	479
0None_none_U2A_227963.1520	607
0None_none_U2A_227963.1521	774
0None_none_U2A_227963.1522	365
0None_none_U2A_227963.1523	533
0None_none_U2A_227963.1524	449
0None_none_U2A_227963.1525	923
0None_none_U2A_227963.1526	296
0None_none_U2A_227963.1527	255
0None_none_U2A_227963.1528	454
0None_none_U2A_227963.1529	515
0None_none_U2A_227963.1530	627
0None_none_U2A_227963.1531	111
0None_none_U2A_227963.1532	307
0None_none_U2A_227963.1533	712
0None_none_U2A_227963.1534	643
0None_none_U2A_227963.1535	509
0None_none_U2A_227963.1536	476
0None_none_U2A_227963.1537	391
0None_none_U2A_227963.1538	318
0None_none_U2A_227963.1539	680
0None_none_U2A_227963.1540	458
0None_none_U2A_227963.1541	853
0None_none_U2A_227963.1542	717
0None_none_U2A_227963.1543	400
0None_none_U2A_227963.1544	372
0None_none_U2A_227963.1545	573
0None_none_U2A_227963.1546	205
0None_none_U2A_227963.1547	423
0None_none_U2A_227963.1548	584
0None_none_U2A_227963.1549	529
0None_none_U2A_227963.1550	541
0None_none_U2A_227963.1551	588
0None_none_U2A_227963.1552	480
0None_none_U2A_227963.1553	661
0None_none_U2A_227963.1554	392
0None_none_U2A_227963.1555	333
0None_none_U2A_227963.1556	320
0None_none_U2A_227963.1557	658
0None_none_U2A_227963.1558	746
0None_none_U2A_227963.1559	694
0None_none_U2A_227963.1560	612
0None_none_U2A_227963.1561	753
0None_none_U2A_227963.1562	975
0None_none_U2A_227963.1563	498
0None_none_U2A_227963.1564	379
0None_none_U2A_227963.1565	292
0None_none_U2A_227963.1566	449
0None_none_U2A_227963.1567	742
0None_none_U2A_227963.1568	926
0None_none_U2A_227963.1569	564
0None_none_U2A_227963.1570	655
0None_none_U2A_227963.1571	423
0None_none_U2A_227963.1572	427
0None_none_U2A_227963.1573	521
0None_none_U2A_227963.1574	497
0None_none_U2A_227963.1575	712
0None_none_U2A_227963.1576	213
0None_none_U2A_227963.1577	463
0None_none_U2A_227963.1578	267
0None_none_U2A_227963.1579	735
0None_none_U2A_227963.1580	660
0None_none_U2A_227963.1581	324
0None_none_U2A_227963.1582	776
0None_none_U2A_227963.1583	643
0None_none_U2A_227963.1584	801
0None_none_U2A_227963.1585	546
0None_none_U2A_227963.1586	872
0None_none_U2A_227963.1587	508
0None_none_U2A_227963.1588	622
0None_none_U2A_227963.1589	591
0None_none_U2A_227963.1590	412
0None_none_U2A_227963.1591	513
0None_none_U2A_227963.1592	539
0None_none_U2A_227963.1593	226
0None_none_U2A_227963.1594	303
0None_none_U2A_227963.1595	740
0None_none_U2A_227963.1596	554
0None_none_U2A_227963.1597	246
0None_none_U2A_227963.1598	329
0None_none_U2A_227963.1599	249
0None_none_U2A_227963.1600	852
0None_none_U2A_227963.1601	360
0None_none_U2A_227963.1602	358
0None_none_U2A_227963.1603	370
0None_none_U2A_227963.1604	297
0None_none_U2A_227963.1605	908
0None_none_U2A_227963.1606	317
0None_none_U2A_227963.1607	283
0None_none_U2A_227963.1608	572
0None_none_U2A_227963.1609	225
0None_none_U2A_227963.1610	312
0None_none_U2A_227963.1611	564
0None_none_U2A_227963.1612	689
0None_none_U2A_227963.1613	907
0None_none_U2A_227963.1614	771
0None_none_U2A_227963.1615	701
0None_none_U2A_227963.1616	673
0None_none_U2A_227963.1617	372
0None_none_U2A_227963.1618	145
0None_none_U2A_227963.1619	310
0None_none_U2A_227963.1620	145
0None_none_U2A_227963.1621	470
0None_none_U2A_227963.1622	185
0None_none_U2A_227963.1623	370
0None_none_U2A_227963.1624	246
0None_none_U2A_227963.1625	803
0None_none_U2A_227963.1626	681
0None_none_U2A_227963.1627	297
0None_none_U2A_227963.1628	688
0None_none_U2A_227963.1629	692
0None_none_U2A_227963.1630	294
0None_none_U2A_227963.1631	433
0None_none_U2A_227963.1632	663
0None_none_U2A_227963.1633	803
0None_none_U2A_227963.1634	714
0None_none_U2A_227963.1635	728
0None_none_U2A_227963.1636	798
0None_none_U2A_227963.1637	487
0None_none_U2A_227963.1638	526
0None_none_U2A_227963.1639	1023
0None_none_U2A_227963.1640	463
0None_none_U2A_227963.1641	839
0None_none_U2A_227963.1642	358
0None_none_U2A_227963.1643	684
0None_none_U2A_227963.1644	372
0None_none_U2A_227963.1645	364
0None_none_U2A_227963.1646	1024
0None_none_U2A_227963.1647	483
0None_none_U2A_227963.1648	271
0None_none_U2A_227963.1649	435
0None_none_U2A_227963.1650	483
0None_none_U2A_227963.1651	283
0None_none_U2A_227963.1652	275
0None_none_U2A_227963.1653	1054
0None_none_U2A_227963.1654	957
0None_none_U2A_227963.1655	383
0None_none_U2A_227963.1656	1032
0None_none_U2A_227963.1657	939
0None_none_U2A_227963.1658	779
0None_none_U2A_227963.1659	474
0None_none_U2A_227963.1660	862
0None_none_U2A_227963.1661	551
0None_none_U2A_227963.1662	364
0None_none_U2A_227963.1663	715
0None_none_U2A_227963.1664	269
0None_none_U2A_227963.1665	252
0None_none_U2A_227963.1666	575
0None_none_U2A_227963.1667	453
0None_none_U2A_227963.1668	986
0None_none_U2A_227963.1669	106
0None_none_U2A_227963.1670	423
0None_none_U2A_227963.1671	440
0None_none_U2A_227963.1672	416
0None_none_U2A_227963.1673	463
0None_none_U2A_227963.1674	500
0None_none_U2A_227963.1675	617
0None_none_U2A_227963.1676	399
0None_none_U2A_227963.1677	752
0None_none_U2A_227963.1678	617
0None_none_U2A_227963.1679	745
0None_none_U2A_227963.1680	388
0None_none_U2A_227963.1681	906
0None_none_U2A_227963.1682	422
0None_none_U2A_227963.1683	883
0None_none_U2A_227963.1684	2
0None_none_U2A_227963.1685	777
0None_none_U2A_227963.1686	314
0None_none_U2A_227963.1687	584
0None_none_U2A_227963.1688	574
0None_none_U2A_227963.1689	532
0None_none_U2A_227963.1690	380
0None_none_U2A_227963.1691	349
0None_none_U2A_227963.1692	501
0None_none_U2A_227963.1693	465
0None_none_U2A_227963.1694	416
0None_none_U2A_227963.1695	443
0None_none_U2A_227963.1696	517
0None_none_U2A_227963.1697	367
0None_none_U2A_227963.1698	543
0None_none_U2A_227963.1699	484
0None_none_U2A_227963.1700	614
0None_none_U2A_227963.1701	822
0None_none_U2A_227963.1702	529
0None_none_U2A_227963.1703	513
0None_none_U2A_227963.1704	268
0None_none_U2A_227963.1705	399
0None_none_U2A_227963.1706	875
0None_none_U2A_227963.1707	709
0None_none_U2A_227963.1708	928
0None_none_U2A_227963.1709	914
0None_none_U2A_227963.1710	322
0None_none_U2A_227963.1711	676
0None_none_U2A_227963.1712	268
0None_none_U2A_227963.1713	514
0None_none_U2A_227963.1714	602
0None_none_U2A_227963.1715	324
0None_none_U2A_227963.1716	356
0None_none_U2A_227963.1717	451
0None_none_U2A_227963.1718	618
0None_none_U2A_227963.1719	524
0None_none_U2A_227963.1720	463
0None_none_U2A_227963.1721	726
0None_none_U2A_227963.1722	864
0None_none_U2A_227963.1723	435
0None_none_U2A_227963.1724	571
0None_none_U2A_227963.1725	654
0None_none_U2A_227963.1726	265
0None_none_U2A_227963.1727	219
0None_none_U2A_227963.1728	916
0None_none_U2A_227963.1729	351
0None_none_U2A_227963.1730	696
0None_none_U2A_227963.1731	553
0None_none_U2A_227963.1732	719
0None_none_U2A_227963.1733	195
0None_none_U2A_227963.1734	439
0None_none_U2A_227963.1735	1001
0None_none_U2A_227963.1736	287
0None_none_U2A_227963.1737	496
0None_none_U2A_227963.1738	530
0None_none_U2A_227963.1739	578
0None_none_U2A_227963.1740	211
0None_none_U2A_227963.1741	835
0None_none_U2A_227963.1742	482
0None_none_U2A_227963.1743	536
0None_none_U2A_227963.1744	260
0None_none_U2A_227963.1745	490
0None_none_U2A_227963.1746	410
0None_none_U2A_227963.1747	351
0None_none_U2A_227963.1748	600
0None_none_U2A_227963.1749	651
0None_none_U2A_227963.1750	265
0None_none_U2A_227963.1751	376
0None_none_U2A_227963.1752	676
0None_none_U2A_227963.1753	196
0None_none_U2A_227963.1754	315
0None_none_U2A_227963.1755	689
0None_none_U2A_227963.1756	455
0None_none_U2A_227963.1757	420
0None_none_U2A_227963.1758	236
0None_none_U2A_227963.1759	493
0None_none_U2A_227963.1760	1030
0None_none_U2A_227963.1761	329
0None_none_U2A_227963.1762	191
0None_none_U2A_227963.1763	607
0None_none_U2A_227963.1764	632
0None_none_U2A_227963.1765	850
0None_none_U2A_227963.1766	639
0None_none_U2A_227963.1767	193
0None_none_U2A_227963.1768	553
0None_none_U2A_227963.1769	672
0None_none_U2A_227963.1770	330
0None_none_U2A_227963.1771	661
0None_none_U2A_227963.1772	633
0None_none_U2A_227963.1773	377
0None_none_U2A_227963.1774	344
0None_none_U2A_227963.1775	628
0None_none_U2A_227963.1776	299
0None_none_U2A_227963.1777	1121
0None_none_U2A_227963.1778	1043
0None_none_U2A_227963.1779	693
0None_none_U2A_227963.1780	625
0None_none_U2A_227963.1781	358
0None_none_U2A_227963.1782	236
0None_none_U2A_227963.1783	117
0None_none_U2A_227963.1784	498
0None_none_U2A_227963.1785	728
0None_none_U2A_227963.1786	532
0None_none_U2A_227963.1787	259
0None_none_U2A_227963.1788	785
0None_none_U2A_227963.1789	997
0None_none_U2A_227963.1790	791
0None_none_U2A_227963.1791	507
0None_none_U2A_227963.1792	467
0None_none_U2A_227963.1793	321
0None_none_U2A_227963.1794	369
0None_none_U2A_227963.1795	157
0None_none_U2A_227963.1796	455
0None_none_U2A_227963.1797	659
0None_none_U2A_227963.1798	1033
0None_none_U2A_227963.1799	219
0None_none_U2A_227963.1800	535
0None_none_U2A_227963.1801	258
0None_none_U2A_227963.1802	605
0None_none_U2A_227963.1803	381
0None_none_U2A_227963.1804	432
0None_none_U2A_227963.1805	363
0None_none_U2A_227963.1806	517
0None_none_U2A_227963.1807	769
0None_none_U2A_227963.1808	701
0None_none_U2A_227963.1809	639
0None_none_U2A_227963.1810	390
0None_none_U2A_227963.1811	483
0None_none_U2A_227963.1812	416
0None_none_U2A_227963.1813	534
0None_none_U2A_227963.1814	833
0None_none_U2A_227963.1815	241
0None_none_U2A_227963.1816	374
0None_none_U2A_227963.1817	923
0None_none_U2A_227963.1818	411
0None_none_U2A_227963.1819	264
0None_none_U2A_227963.1820	646
0None_none_U2A_227963.1821	416
0None_none_U2A_227963.1822	511
0None_none_U2A_227963.1823	682
0None_none_U2A_227963.1824	452
0None_none_U2A_227963.1825	781
0None_none_U2A_227963.1826	655
0None_none_U2A_227963.1827	630
0None_none_U2A_227963.1828	789
0None_none_U2A_227963.1829	641
0None_none_U2A_227963.1830	460
0None_none_U2A_227963.1831	295
0None_none_U2A_227963.1832	440
0None_none_U2A_227963.1833	893
0None_none_U2A_227963.1834	618
0None_none_U2A_227963.1835	340
0None_none_U2A_227963.1836	534
0None_none_U2A_227963.1837	508
0None_none_U2A_227963.1838	342
0None_none_U2A_227963.1839	998
0None_none_U2A_227963.1840	771
0None_none_U2A_227963.1841	171
0None_none_U2A_227963.1842	360
0None_none_U2A_227963.1843	561
0None_none_U2A_227963.1844	892
0None_none_U2A_227963.1845	412
0None_none_U2A_227963.1846	630
0None_none_U2A_227963.1847	322
0None_none_U2A_227963.1848	822
0None_none_U2A_227963.1849	773
0None_none_U2A_227963.1850	434
0None_none_U2A_227963.1851	391
0None_none_U2A_227963.1852	454
0None_none_U2A_227963.1853	848
0None_none_U2A_227963.1854	649
0None_none_U2A_227963.1855	348
0None_none_U2A_227963.1856	856
0None_none_U2A_227963.1857	280
0None_none_U2A_227963.1858	629
0None_none_U2A_227963.1859	347
0None_none_U2A_227963.1860	474
0None_none_U2A_227963.1861	598
0None_none_U2A_227963.1862	429
0None_none_U2A_227963.1863	426
0None_none_U2A_227963.1864	855
0None_none_U2A_227963.1865	539
0None_none_U2A_227963.1866	494
0None_none_U2A_227963.1867	666
0None_none_U2A_227963.1868	988
0None_none_U2A_227963.1869	481
0None_none_U2A_227963.1870	502
0None_none_U2A_227963.1871	190
0None_none_U2A_227963.1872	335
0None_none_U2A_227963.1873	680
0None_none_U2A_227963.1874	508
0None_none_U2A_227963.1875	561
0None_none_U2B_227963.1126	348
0None_none_U2B_227963.1127	414
0None_none_U2B_227963.1128	502
0None_none_U2B_227963.1129	443
0None_none_U2B_227963.1130	424
0None_none_U2B_227963.1131	394
0None_none_U2B_227963.1132	379
0None_none_U2B_227963.1133	435
0None_none_U2B_227963.1134	404
0None_none_U2B_227963.1135	468
0None_none_U2B_227963.1136	728
0None_none_U2B_227963.1137	457
0None_none_U2B_227963.1138	265
0None_none_U2B_227963.1139	221
0None_none_U2B_227963.1140	339
0None_none_U2B_227963.1141	253
0None_none_U2B_227963.1142	553
0None_none_U2B_227963.1143	320
0None_none_U2B_227963.1144	370
0None_none_U2B_227963.1145	349
0None_none_U2B_227963.1146	357
0None_none_U2B_227963.1147	314
0None_none_U2B_227963.1148	621
0None_none_U2B_227963.1149	936
0None_none_U2B_227963.1150	322
0None_none_U2B_227963.1151	610
0None_none_U2B_227963.1152	373
0None_none_U2B_227963.1153	342
0None_none_U2B_227963.1154	456
0None_none_U2B_227963.1155	521
0None_none_U2B_227963.1156	587
0None_none_U2B_227963.1157	325
0None_none_U2B_227963.1158	248
0None_none_U2B_227963.1159	190
0None_none_U2B_227963.1160	283
0None_none_U2B_227963.1161	353
0None_none_U2B_227963.1162	473
0None_none_U2B_227963.1163	320
0None_none_U2B_227963.1164	278
0None_none_U2B_227963.1165	157
0None_none_U2B_227963.1166	170
0None_none_U2B_227963.1167	424
0None_none_U2B_227963.1168	600
0None_none_U2B_227963.1169	548
0None_none_U2B_227963.1170	374
0None_none_U2B_227963.1171	522
0None_none_U2B_227963.1172	394
0None_none_U2B_227963.1173	360
0None_none_U2B_227963.1174	635
0None_none_U2B_227963.1175	441
0None_none_U2B_227963.1176	564
0None_none_U2B_227963.1177	631
0None_none_U2B_227963.1178	781
0None_none_U2B_227963.1179	396
0None_none_U2B_227963.1180	312
0None_none_U2B_227963.1181	336
0None_none_U2B_227963.1182	147
0None_none_U2B_227963.1183	377
0None_none_U2B_227963.1184	310
0None_none_U2B_227963.1185	223
0None_none_U2B_227963.1186	431
0None_none_U2B_227963.1187	549
0None_none_U2B_227963.1188	77
0None_none_U2B_227963.1189	323
0None_none_U2B_227963.1190	381
0None_none_U2B_227963.1191	12
0None_none_U2B_227963.1192	191
0None_none_U2B_227963.1193	418
0None_none_U2B_227963.1194	269
0None_none_U2B_227963.1195	366
0None_none_U2B_227963.1196	495
0None_none_U2B_227963.1197	191
0None_none_U2B_227963.1198	495
0None_none_U2B_227963.1199	423
0None_none_U2B_227963.1200	100
0None_none_U2B_227963.1201	677
0None_none_U2B_227963.1202	252
0None_none_U2B_227963.1203	446
0None_none_U2B_227963.1204	281
0None_none_U2B_227963.1205	56
0None_none_U2B_227963.1206	579
0None_none_U2B_227963.1207	136
0None_none_U2B_227963.1208	315
0None_none_U2B_227963.1209	589
0None_none_U2B_227963.1210	334
0None_none_U2B_227963.1211	387
0None_none_U2B_227963.1212	309
0None_none_U2B_227963.1213	208
0None_none_U2B_227963.1214	528
0None_none_U2B_227963.1215	435
0None_none_U2B_227963.1216	403
0None_none_U2B_227963.1218	360
0None_none_U2B_227963.1219	319
0None_none_U2B_227963.1220	506
0None_none_U2B_227963.1221	77
0None_none_U2B_227963.1222	233
0None_none_U2B_227963.1223	438
0None_none_U2B_227963.1224	270
0None_none_U2B_227963.1225	413
0None_none_U2B_227963.1226	417
0None_none_U2B_227963.1227	295
0None_none_U2B_227963.1228	436
0None_none_U2B_227963.1229	200
0None_none_U2B_227963.1230	389
0None_none_U2B_227963.1231	526
0None_none_U2B_227963.1232	368
0None_none_U2B_227963.1233	329
0None_none_U2B_227963.1234	72
0None_none_U2B_227963.1235	167
0None_none_U2B_227963.1236	398
0None_none_U2B_227963.1237	384
0None_none_U2B_227963.1238	594
0None_none_U2B_227963.1239	473
0None_none_U2B_227963.1240	680
0None_none_U2B_227963.1241	302
0None_none_U2B_227963.1242	429
0None_none_U2B_227963.1243	315
0None_none_U2B_227963.1244	262
0None_none_U2B_227963.1245	320
0None_none_U2B_227963.1246	501
0None_none_U2B_227963.1247	382
0None_none_U2B_227963.1248	428
0None_none_U2B_227963.1249	349
0None_none_U2B_227963.1250	107
0None_none_U2B_227963.1251	259
0None_none_U2B_227963.1252	290
0None_none_U2B_227963.1253	448
0None_none_U2B_227963.1254	521
0None_none_U2B_227963.1255	568
0None_none_U2B_227963.1256	247
0None_none_U2B_227963.1257	349
0None_none_U2B_227963.1258	818
0None_none_U2B_227963.1259	812
0None_none_U2B_227963.1260	286
0None_none_U2B_227963.1261	350
0None_none_U2B_227963.1262	555
0None_none_U2B_227963.1263	614
0None_none_U2B_227963.1264	296
0None_none_U2B_227963.1265	562
0None_none_U2B_227963.1266	129
0None_none_U2B_227963.1267	509
0None_none_U2B_227963.1268	531
0None_none_U2B_227963.1269	255
0None_none_U2B_227963.1270	763
0None_none_U2B_227963.1271	400
0None_none_U2B_227963.1272	214
0None_none_U2B_227963.1273	118
0None_none_U2B_227963.1274	376
0None_none_U2B_227963.1275	500
0None_none_U2B_227963.1276	338
0None_none_U2B_227963.1277	461
0None_none_U2B_227963.1278	471
0None_none_U2B_227963.1279	478
0None_none_U2B_227963.1280	628
0None_none_U2B_227963.1281	688
0None_none_U2B_227963.1282	274
0None_none_U2B_227963.1283	234
0None_none_U2B_227963.1284	327
0None_none_U2B_227963.1285	270
0None_none_U2B_227963.1286	741
0None_none_U2B_227963.1287	470
0None_none_U2B_227963.1288	363
0None_none_U2B_227963.1289	320
0None_none_U2B_227963.1290	426
0None_none_U2B_227963.1291	336
0None_none_U2B_227963.1292	280
0None_none_U2B_227963.1293	423
0None_none_U2B_227963.1294	361
0None_none_U2B_227963.1295	323
0None_none_U2B_227963.1296	363
0None_none_U2B_227963.1297	488
0None_none_U2B_227963.1298	436
0None_none_U2B_227963.1299	582
0None_none_U2B_227963.1300	342
0None_none_U2B_227963.1301	495
0None_none_U2B_227963.1302	514
0None_none_U2B_227963.1303	381
0None_none_U2B_227963.1304	346
0None_none_U2B_227963.1305	183
0None_none_U2B_227963.1306	432
0None_none_U2B_227963.1307	388
0None_none_U2B_227963.1308	381
0None_none_U2B_227963.1309	431
0None_none_U2B_227963.1310	418
0None_none_U2B_227963.1311	268
0None_none_U2B_227963.1312	380
0None_none_U2B_227963.1313	127
0None_none_U2B_227963.1314	157
0None_none_U2B_227963.1315	611
0None_none_U2B_227963.1316	288
0None_none_U2B_227963.1317	121
0None_none_U2B_227963.1318	216
0None_none_U2B_227963.1319	238
0None_none_U2B_227963.1320	255
0None_none_U2B_227963.1321	146
0None_none_U2B_227963.1322	363
0None_none_U2B_227963.1323	257
0None_none_U2B_227963.1324	443
0None_none_U2B_227963.1325	532
0None_none_U2B_227963.1326	742
0None_none_U2B_227963.1327	426
0None_none_U2B_227963.1328	227
0None_none_U2B_227963.1329	145
0None_none_U2B_227963.1330	513
0None_none_U2B_227963.1331	578
0None_none_U2B_227963.1332	286
0None_none_U2B_227963.1333	460
0None_none_U2B_227963.1334	428
0None_none_U2B_227963.1335	405
0None_none_U2B_227963.1336	603
0None_none_U2B_227963.1337	281
0None_none_U2B_227963.1338	446
0None_none_U2B_227963.1339	375
0None_none_U2B_227963.1340	382
0None_none_U2B_227963.1341	491
0None_none_U2B_227963.1342	425
0None_none_U2B_227963.1343	794
0None_none_U2B_227963.1344	3
0None_none_U2B_227963.1345	296
0None_none_U2B_227963.1346	426
0None_none_U2B_227963.1347	170
0None_none_U2B_227963.1348	644
0None_none_U2B_227963.1349	389
0None_none_U2B_227963.1350	326
0None_none_U2B_227963.1351	90
0None_none_U2B_227963.1352	223
0None_none_U2B_227963.1353	617
0None_none_U2B_227963.1354	371
0None_none_U2B_227963.1355	421
0None_none_U2B_227963.1356	147
0None_none_U2B_227963.1357	386
0None_none_U2B_227963.1358	233
0None_none_U2B_227963.1359	489
0None_none_U2B_227963.1360	360
0None_none_U2B_227963.1361	445
0None_none_U2B_227963.1362	396
0None_none_U2B_227963.1363	192
0None_none_U2B_227963.1364	232
0None_none_U2B_227963.1365	344
0None_none_U2B_227963.1366	426
0None_none_U2B_227963.1367	612
0None_none_U2B_227963.1368	565
0None_none_U2B_227963.1369	126
0None_none_U2B_227963.1370	335
0None_none_U2B_227963.1371	463
0None_none_U2B_227963.1372	172
0None_none_U2B_227963.1373	396
0None_none_U2B_227963.1374	376
0None_none_U2B_227963.1375	306
0None_none_U2B_227963.1376	429
0None_none_U2B_227963.1377	231
0None_none_U2B_227963.1378	503
0None_none_U2B_227963.1379	331
0None_none_U2B_227963.1380	350
0None_none_U2B_227963.1381	269
0None_none_U2B_227963.1382	270
0None_none_U2B_227963.1383	593
0None_none_U2B_227963.1384	382
0None_none_U2B_227963.1385	371
0None_none_U2B_227963.1386	472
0None_none_U2B_227963.1387	198
0None_none_U2B_227963.1388	526
0None_none_U2B_227963.1389	375
0None_none_U2B_227963.1390	184
0None_none_U2B_227963.1391	232
0None_none_U2B_227963.1392	338
0None_none_U2B_227963.1393	163
0None_none_U2B_227963.1394	290
0None_none_U2B_227963.1395	718
0None_none_U2B_227963.1396	523
0None_none_U2B_227963.1397	200
0None_none_U2B_227963.1398	268
0None_none_U2B_227963.1399	570
0None_none_U2B_227963.1400	360
0None_none_U2B_227963.1401	315
0None_none_U2B_227963.1402	341
0None_none_U2B_227963.1403	260
0None_none_U2B_227963.1404	236
0None_none_U2B_227963.1405	596
0None_none_U2B_227963.1406	169
0None_none_U2B_227963.1407	656
0None_none_U2B_227963.1408	388
0None_none_U2B_227963.1409	380
0None_none_U2B_227963.1410	403
0None_none_U2B_227963.1411	376
0None_none_U2B_227963.1412	560
0None_none_U2B_227963.1413	222
0None_none_U2B_227963.1414	439
0None_none_U2B_227963.1415	298
0None_none_U2B_227963.1416	330
0None_none_U2B_227963.1417	210
0None_none_U2B_227963.1418	371
0None_none_U2B_227963.1419	635
0None_none_U2B_227963.1420	269
0None_none_U2B_227963.1421	54
0None_none_U2B_227963.1422	396
0None_none_U2B_227963.1423	248
0None_none_U2B_227963.1424	241
0None_none_U2B_227963.1425	172
0None_none_U2B_227963.1426	231
0None_none_U2B_227963.1427	283
0None_none_U2B_227963.1428	409
0None_none_U2B_227963.1429	321
0None_none_U2B_227963.1430	581
0None_none_U2B_227963.1431	564
0None_none_U2B_227963.1432	475
0None_none_U2B_227963.1433	450
0None_none_U2B_227963.1434	486
0None_none_U2B_227963.1435	192
0None_none_U2B_227963.1436	476
0None_none_U2B_227963.1437	306
0None_none_U2B_227963.1438	191
0None_none_U2B_227963.1439	412
0None_none_U2B_227963.1440	401
0None_none_U2B_227963.1441	410
0None_none_U2B_227963.1442	680
0None_none_U2B_227963.1443	725
0None_none_U2B_227963.1444	435
0None_none_U2B_227963.1445	597
0None_none_U2B_227963.1446	459
0None_none_U2B_227963.1447	213
0None_none_U2B_227963.1448	310
0None_none_U2B_227963.1449	340
0None_none_U2B_227963.1450	311
0None_none_U2B_227963.1451	371
0None_none_U2B_227963.1452	354
0None_none_U2B_227963.1453	350
0None_none_U2B_227963.1454	558
0None_none_U2B_227963.1455	529
0None_none_U2B_227963.1456	349
0None_none_U2B_227963.1457	221
0None_none_U2B_227963.1458	314
0None_none_U2B_227963.1459	15
0None_none_U2B_227963.1460	322
0None_none_U2B_227963.1461	163
0None_none_U2B_227963.1462	508
0None_none_U2B_227963.1463	292
0None_none_U2B_227963.1464	255
0None_none_U2B_227963.1465	446
0None_none_U2B_227963.1466	356
0None_none_U2B_227963.1467	368
0None_none_U2B_227963.1468	277
0None_none_U2B_227963.1469	162
0None_none_U2B_227963.1470	196
0None_none_U2B_227963.1471	474
0None_none_U2B_227963.1472	367
0None_none_U2B_227963.1473	329
0None_none_U2B_227963.1474	373
0None_none_U2B_227963.1475	352
0None_none_U2B_227963.1476	398
0None_none_U2B_227963.1477	530
0None_none_U2B_227963.1478	274
0None_none_U2B_227963.1479	386
0None_none_U2B_227963.1480	194
0None_none_U2B_227963.1481	281
0None_none_U2B_227963.1482	282
0None_none_U2B_227963.1483	261
0None_none_U2B_227963.1484	605
0None_none_U2B_227963.1485	270
0None_none_U2B_227963.1486	580
0None_none_U2B_227963.1487	293
0None_none_U2B_227963.1488	147
0None_none_U2B_227963.1489	526
0None_none_U2B_227963.1490	429
0None_none_U2B_227963.1491	502
0None_none_U2B_227963.1492	182
0None_none_U2B_227963.1493	243
0None_none_U2B_227963.1494	302
0None_none_U2B_227963.1495	166
0None_none_U2B_227963.1496	312
0None_none_U2B_227963.1497	265
0None_none_U2B_227963.1498	194
0None_none_U2B_227963.1499	503
0None_none_U2B_227963.1500	400
0Safe_safe_ACOCA_227963.4503	300
0Safe_safe_ACOCA_227963.4591	298
0Safe_safe_ACOCA_227963.4659	1
0Safe_safe_ACOCB_227963.4894	439
0Safe_safe_ACOCB_227963.5135	356
0Safe_safe_ACOCB_227963.5222	273
0Safe_safe_DTKPB_227963.7163	768
0Safe_safe_DTKPB_227963.7281	4
0Safe_safe_DTKPB_227963.7376	262
0Safe_safe_GEA_227963.3503	6
0Safe_safe_GEA_227963.3564	17
0Safe_safe_GEA_227963.3588	5
0Safe_safe_GEA_227963.3626	24
0Safe_safe_GEA_227963.3643	259
0Safe_safe_GEA_227963.3719	130
0Safe_safe_GEB_227963.3848	552
0Safe_safe_GEB_227963.3960	17
0Safe_safe_GEB_227963.3981	1
0Safe_safe_GEB_227963.4048	711
0Safe_safe_MPB_227963.5869	1062
0Safe_safe_MPB_227963.5872	676
0Safe_safe_MPB_227963.5959	238
0Safe_safe_MU1A_227963.1943	4
0Safe_safe_MU1A_227963.2055	206
0Safe_safe_MU1A_227963.2206	1
0Safe_safe_MU1A_227963.2219	547
0Safe_safe_MU1A_227963.2222	4
0Safe_safe_MU1A_227963.2248	9
0Safe_safe_MU1B_227963.1006	4
0Safe_safe_MU1B_227963.1040	3
0Safe_safe_MU1B_227963.1071	2
0Safe_safe_MU1B_227963.1094	699
0Safe_safe_MU1B_227963.1098	2
0Safe_safe_MU1B_227963.751	386
0Safe_safe_MU1B_227963.753	2
0Safe_safe_MU1B_227963.775	482
0Safe_safe_MU1B_227963.786	9
0Safe_safe_MU1B_227963.789	2
0Safe_safe_MU1B_227963.801	8
0Safe_safe_MU1B_227963.825	4
0Safe_safe_MU1B_227963.832	3
0Safe_safe_MU1B_227963.848	23
0Safe_safe_MU1B_227963.850	4
0Safe_safe_MU1B_227963.864	2
0Safe_safe_MU1B_227963.867	7
0Safe_safe_MU1B_227963.886	4
0Safe_safe_MU1B_227963.891	14
0Safe_safe_MU1B_227963.895	14
0Safe_safe_MU1B_227963.903	7
0Safe_safe_MU1B_227963.912	3
0Safe_safe_MU1B_227963.954	20
0Safe_safe_MU1B_227963.964	17
0Safe_safe_MU1B_227963.975	13
0Safe_safe_MU1B_227963.981	5
0Safe_safe_MU1B_227963.988	25
0Safe_safe_MU2A_227963.2272	19
0Safe_safe_MU2A_227963.2337	14
0Safe_safe_MU2A_227963.2532	326
0Safe_safe_MU2A_227963.2570	82
0Safe_safe_MU2B_227963.129	9
0Safe_safe_MU2B_227963.165	7
0Safe_safe_MU2B_227963.181	2
0Safe_safe_MU2B_227963.221	5
0Safe_safe_MU2B_227963.248	4
0Safe_safe_MU2B_227963.300	27
0Safe_safe_MU2B_227963.312	179
0Safe_safe_MU2B_227963.35	480
0Safe_safe_MU2B_227963.49	4
0Safe_safe_SPA_227963.5299	327
0Safe_safe_SPB_227963.6355	356
0Safe_safe_TMMA_227963.2641	430
0Safe_safe_TMMA_227963.2822	735
0Safe_safe_TMMA_227963.2868	38
0Safe_safe_TMMA_227963.2897	282
0Safe_safe_TMMA_227963.2898	17
0Safe_safe_TMMA_227963.2927	585
0Safe_safe_TMMB_227963.3128	217
0Safe_safe_TMMB_227963.3180	15
0Safe_safe_TMMB_227963.3211	2
0Safe_safe_TMMB_227963.3301	783
0Safe_safe_TMMB_227963.3304	768
0Safe_safe_TMMB_227963.3308	1
0Safe_safe_U1A_227963.6427	1
0Safe_safe_U1A_227963.6529	1
0Safe_safe_U1A_227963.6543	193
0Safe_safe_U1A_227963.6579	1
0Safe_safe_U1A_227963.6614	1
0Safe_safe_U1B_227963.404	1
0Safe_safe_U1B_227963.445	1
0Safe_safe_U1B_227963.488	1
0Safe_safe_U2A_227963.1501	343
0Safe_safe_U2A_227963.1502	341
0Safe_safe_U2A_227963.1503	325
0Safe_safe_U2A_227963.1504	238
0Safe_safe_U2A_227963.1505	497
0Safe_safe_U2A_227963.1506	537
0Safe_safe_U2A_227963.1507	271
0Safe_safe_U2A_227963.1508	545
0Safe_safe_U2A_227963.1509	253
0Safe_safe_U2A_227963.1510	664
0Safe_safe_U2A_227963.1511	253
0Safe_safe_U2A_227963.1512	244
0Safe_safe_U2A_227963.1513	233
0Safe_safe_U2A_227963.1514	203
0Safe_safe_U2A_227963.1515	497
0Safe_safe_U2A_227963.1516	149
0Safe_safe_U2A_227963.1517	741
0Safe_safe_U2A_227963.1518	440
0Safe_safe_U2A_227963.1519	540
0Safe_safe_U2A_227963.1520	237
0Safe_safe_U2A_227963.1521	331
0Safe_safe_U2A_227963.1522	604
0Safe_safe_U2A_227963.1523	514
0Safe_safe_U2A_227963.1524	318
0Safe_safe_U2A_227963.1525	333
0Safe_safe_U2A_227963.1526	406
0Safe_safe_U2A_227963.1527	322
0Safe_safe_U2A_227963.1528	355
0Safe_safe_U2A_227963.1529	309
0Safe_safe_U2A_227963.1530	268
0Safe_safe_U2A_227963.1531	276
0Safe_safe_U2A_227963.1532	81
0Safe_safe_U2A_227963.1533	444
0Safe_safe_U2A_227963.1534	308
0Safe_safe_U2A_227963.1535	446
0Safe_safe_U2A_227963.1536	441
0Safe_safe_U2A_227963.1537	656
0Safe_safe_U2A_227963.1538	511
0Safe_safe_U2A_227963.1539	473
0Safe_safe_U2A_227963.1540	171
0Safe_safe_U2A_227963.1541	282
0Safe_safe_U2A_227963.1542	390
0Safe_safe_U2A_227963.1543	226
0Safe_safe_U2A_227963.1544	502
0Safe_safe_U2A_227963.1545	82
0Safe_safe_U2A_227963.1546	398
0Safe_safe_U2A_227963.1547	339
0Safe_safe_U2A_227963.1548	344
0Safe_safe_U2A_227963.1549	535
0Safe_safe_U2A_227963.1550	585
0Safe_safe_U2A_227963.1551	81
0Safe_safe_U2A_227963.1552	815
0Safe_safe_U2A_227963.1553	372
0Safe_safe_U2A_227963.1554	460
0Safe_safe_U2A_227963.1555	307
0Safe_safe_U2A_227963.1556	223
0Safe_safe_U2A_227963.1557	543
0Safe_safe_U2A_227963.1558	549
0Safe_safe_U2A_227963.1559	620
0Safe_safe_U2A_227963.1560	599
0Safe_safe_U2A_227963.1561	407
0Safe_safe_U2A_227963.1562	470
0Safe_safe_U2A_227963.1563	248
0Safe_safe_U2A_227963.1564	497
0Safe_safe_U2A_227963.1565	454
0Safe_safe_U2A_227963.1566	369
0Safe_safe_U2A_227963.1567	711
0Safe_safe_U2A_227963.1568	365
0Safe_safe_U2A_227963.1569	143
0Safe_safe_U2A_227963.1570	306
0Safe_safe_U2A_227963.1571	231
0Safe_safe_U2A_227963.1572	560
0Safe_safe_U2A_227963.1573	185
0Safe_safe_U2A_227963.1574	510
0Safe_safe_U2A_227963.1575	642
0Safe_safe_U2A_227963.1576	425
0Safe_safe_U2A_227963.1577	270
0Safe_safe_U2A_227963.1578	484
0Safe_safe_U2A_227963.1579	390
0Safe_safe_U2A_227963.1580	217
0Safe_safe_U2A_227963.1581	686
0Safe_safe_U2A_227963.1582	42
0Safe_safe_U2A_227963.1583	240
0Safe_safe_U2A_227963.1584	371
0Safe_safe_U2A_227963.1585	441
0Safe_safe_U2A_227963.1586	629
0Safe_safe_U2A_227963.1587	348
0Safe_safe_U2A_227963.1588	404
0Safe_safe_U2A_227963.1589	354
0Safe_safe_U2A_227963.1590	460
0Safe_safe_U2A_227963.1591	284
0Safe_safe_U2A_227963.1592	236
0Safe_safe_U2A_227963.1593	245
0Safe_safe_U2A_227963.1594	573
0Safe_safe_U2A_227963.1595	362
0Safe_safe_U2A_227963.1596	705
0Safe_safe_U2A_227963.1597	314
0Safe_safe_U2A_227963.1598	133
0Safe_safe_U2A_227963.1599	433
0Safe_safe_U2A_227963.1600	290
0Safe_safe_U2A_227963.1601	444
0Safe_safe_U2A_227963.1602	598
0Safe_safe_U2A_227963.1603	343
0Safe_safe_U2A_227963.1604	480
0Safe_safe_U2A_227963.1605	349
0Safe_safe_U2A_227963.1606	486
0Safe_safe_U2A_227963.1607	639
0Safe_safe_U2A_227963.1608	276
0Safe_safe_U2A_227963.1609	238
0Safe_safe_U2A_227963.1610	390
0Safe_safe_U2A_227963.1611	159
0Safe_safe_U2A_227963.1612	193
0Safe_safe_U2A_227963.1613	141
0Safe_safe_U2A_227963.1614	587
0Safe_safe_U2A_227963.1615	483
0Safe_safe_U2A_227963.1616	311
0Safe_safe_U2A_227963.1617	444
0Safe_safe_U2A_227963.1618	373
0Safe_safe_U2A_227963.1619	398
0Safe_safe_U2A_227963.1620	404
0Safe_safe_U2A_227963.1621	306
0Safe_safe_U2A_227963.1622	567
0Safe_safe_U2A_227963.1623	218
0Safe_safe_U2A_227963.1624	414
0Safe_safe_U2A_227963.1625	280
0Safe_safe_U2A_227963.1626	613
0Safe_safe_U2A_227963.1627	610
0Safe_safe_U2A_227963.1628	402
0Safe_safe_U2A_227963.1629	550
0Safe_safe_U2A_227963.1630	367
0Safe_safe_U2A_227963.1631	221
0Safe_safe_U2A_227963.1632	434
0Safe_safe_U2A_227963.1633	343
0Safe_safe_U2A_227963.1634	519
0Safe_safe_U2A_227963.1635	298
0Safe_safe_U2A_227963.1636	267
0Safe_safe_U2A_227963.1637	493
0Safe_safe_U2A_227963.1638	407
0Safe_safe_U2A_227963.1639	463
0Safe_safe_U2A_227963.1640	386
0Safe_safe_U2A_227963.1641	774
0Safe_safe_U2A_227963.1642	381
0Safe_safe_U2A_227963.1643	558
0Safe_safe_U2A_227963.1644	574
0Safe_safe_U2A_227963.1645	290
0Safe_safe_U2A_227963.1646	488
0Safe_safe_U2A_227963.1647	499
0Safe_safe_U2A_227963.1648	337
0Safe_safe_U2A_227963.1649	562
0Safe_safe_U2A_227963.1650	310
0Safe_safe_U2A_227963.1651	264
0Safe_safe_U2A_227963.1652	227
0Safe_safe_U2A_227963.1653	282
0Safe_safe_U2A_227963.1654	242
0Safe_safe_U2A_227963.1655	177
0Safe_safe_U2A_227963.1656	437
0Safe_safe_U2A_227963.1657	306
0Safe_safe_U2A_227963.1658	167
0Safe_safe_U2A_227963.1659	698
0Safe_safe_U2A_227963.1660	438
0Safe_safe_U2A_227963.1661	695
0Safe_safe_U2A_227963.1662	424
0Safe_safe_U2A_227963.1663	605
0Safe_safe_U2A_227963.1664	291
0Safe_safe_U2A_227963.1665	707
0Safe_safe_U2A_227963.1666	316
0Safe_safe_U2A_227963.1667	316
0Safe_safe_U2A_227963.1668	187
0Safe_safe_U2A_227963.1669	541
0Safe_safe_U2A_227963.1670	457
0Safe_safe_U2A_227963.1671	164
0Safe_safe_U2A_227963.1672	159
0Safe_safe_U2A_227963.1673	190
0Safe_safe_U2A_227963.1674	121
0Safe_safe_U2A_227963.1675	269
0Safe_safe_U2A_227963.1676	544
0Safe_safe_U2A_227963.1677	338
0Safe_safe_U2A_227963.1678	337
0Safe_safe_U2A_227963.1679	468
0Safe_safe_U2A_227963.1680	471
0Safe_safe_U2A_227963.1681	221
0Safe_safe_U2A_227963.1682	403
0Safe_safe_U2A_227963.1684	643
0Safe_safe_U2A_227963.1685	381
0Safe_safe_U2A_227963.1686	250
0Safe_safe_U2A_227963.1687	493
0Safe_safe_U2A_227963.1688	356
0Safe_safe_U2A_227963.1689	536
0Safe_safe_U2A_227963.1690	231
0Safe_safe_U2A_227963.1691	483
0Safe_safe_U2A_227963.1692	363
0Safe_safe_U2A_227963.1693	346
0Safe_safe_U2A_227963.1694	846
0Safe_safe_U2A_227963.1695	98
0Safe_safe_U2A_227963.1696	189
0Safe_safe_U2A_227963.1697	735
0Safe_safe_U2A_227963.1698	554
0Safe_safe_U2A_227963.1699	508
0Safe_safe_U2A_227963.1700	345
0Safe_safe_U2A_227963.1701	396
0Safe_safe_U2A_227963.1702	783
0Safe_safe_U2A_227963.1703	165
0Safe_safe_U2A_227963.1704	313
0Safe_safe_U2A_227963.1705	345
0Safe_safe_U2A_227963.1706	325
0Safe_safe_U2A_227963.1707	349
0Safe_safe_U2A_227963.1708	362
0Safe_safe_U2A_227963.1709	334
0Safe_safe_U2A_227963.1710	296
0Safe_safe_U2A_227963.1711	133
0Safe_safe_U2A_227963.1712	151
0Safe_safe_U2A_227963.1713	267
0Safe_safe_U2A_227963.1714	629
0Safe_safe_U2A_227963.1715	404
0Safe_safe_U2A_227963.1716	287
0Safe_safe_U2A_227963.1717	193
0Safe_safe_U2A_227963.1718	530
0Safe_safe_U2A_227963.1719	440
0Safe_safe_U2A_227963.1720	609
0Safe_safe_U2A_227963.1721	240
0Safe_safe_U2A_227963.1722	319
0Safe_safe_U2A_227963.1723	306
0Safe_safe_U2A_227963.1724	257
0Safe_safe_U2A_227963.1725	465
0Safe_safe_U2A_227963.1726	285
0Safe_safe_U2A_227963.1727	521
0Safe_safe_U2A_227963.1728	421
0Safe_safe_U2A_227963.1729	496
0Safe_safe_U2A_227963.1730	439
0Safe_safe_U2A_227963.1731	732
0Safe_safe_U2A_227963.1732	162
0Safe_safe_U2A_227963.1733	484
0Safe_safe_U2A_227963.1734	424
0Safe_safe_U2A_227963.1735	449
0Safe_safe_U2A_227963.1736	813
0Safe_safe_U2A_227963.1737	622
0Safe_safe_U2A_227963.1738	230
0Safe_safe_U2A_227963.1739	405
0Safe_safe_U2A_227963.1740	352
0Safe_safe_U2A_227963.1741	117
0Safe_safe_U2A_227963.1742	640
0Safe_safe_U2A_227963.1743	156
0Safe_safe_U2A_227963.1744	723
0Safe_safe_U2A_227963.1745	570
0Safe_safe_U2A_227963.1746	347
0Safe_safe_U2A_227963.1747	247
0Safe_safe_U2A_227963.1748	207
0Safe_safe_U2A_227963.1749	531
0Safe_safe_U2A_227963.1750	77
0Safe_safe_U2A_227963.1751	862
0Safe_safe_U2A_227963.1752	410
0Safe_safe_U2A_227963.1753	215
0Safe_safe_U2A_227963.1754	273
0Safe_safe_U2A_227963.1755	731
0Safe_safe_U2A_227963.1756	661
0Safe_safe_U2A_227963.1757	193
0Safe_safe_U2A_227963.1758	373
0Safe_safe_U2A_227963.1759	547
0Safe_safe_U2A_227963.1760	329
0Safe_safe_U2A_227963.1761	499
0Safe_safe_U2A_227963.1762	205
0Safe_safe_U2A_227963.1763	573
0Safe_safe_U2A_227963.1764	52
0Safe_safe_U2A_227963.1765	115
0Safe_safe_U2A_227963.1766	482
0Safe_safe_U2A_227963.1767	638
0Safe_safe_U2A_227963.1768	469
0Safe_safe_U2A_227963.1769	219
0Safe_safe_U2A_227963.1770	408
0Safe_safe_U2A_227963.1771	162
0Safe_safe_U2A_227963.1772	562
0Safe_safe_U2A_227963.1773	380
0Safe_safe_U2A_227963.1774	631
0Safe_safe_U2A_227963.1775	345
0Safe_safe_U2A_227963.1776	361
0Safe_safe_U2A_227963.1777	491
0Safe_safe_U2A_227963.1778	369
0Safe_safe_U2A_227963.1779	296
0Safe_safe_U2A_227963.1780	548
0Safe_safe_U2A_227963.1781	212
0Safe_safe_U2A_227963.1782	269
0Safe_safe_U2A_227963.1783	336
0Safe_safe_U2A_227963.1784	597
0Safe_safe_U2A_227963.1785	244
0Safe_safe_U2A_227963.1786	21
0Safe_safe_U2A_227963.1787	271
0Safe_safe_U2A_227963.1788	203
0Safe_safe_U2A_227963.1789	411
0Safe_safe_U2A_227963.1790	405
0Safe_safe_U2A_227963.1791	240
0Safe_safe_U2A_227963.1792	363
0Safe_safe_U2A_227963.1793	435
0Safe_safe_U2A_227963.1794	917
0Safe_safe_U2A_227963.1795	567
0Safe_safe_U2A_227963.1796	570
0Safe_safe_U2A_227963.1797	129
0Safe_safe_U2A_227963.1798	545
0Safe_safe_U2A_227963.1799	565
0Safe_safe_U2A_227963.1800	334
0Safe_safe_U2A_227963.1801	530
0Safe_safe_U2A_227963.1802	1062
0Safe_safe_U2A_227963.1803	304
0Safe_safe_U2A_227963.1804	361
0Safe_safe_U2A_227963.1805	378
0Safe_safe_U2A_227963.1806	375
0Safe_safe_U2A_227963.1807	614
0Safe_safe_U2A_227963.1808	306
0Safe_safe_U2A_227963.1809	368
0Safe_safe_U2A_227963.1810	287
0Safe_safe_U2A_227963.1811	549
0Safe_safe_U2A_227963.1812	333
0Safe_safe_U2A_227963.1813	438
0Safe_safe_U2A_227963.1814	504
0Safe_safe_U2A_227963.1815	312
0Safe_safe_U2A_227963.1816	105
0Safe_safe_U2A_227963.1817	699
0Safe_safe_U2A_227963.1818	550
0Safe_safe_U2A_227963.1819	338
0Safe_safe_U2A_227963.1820	400
0Safe_safe_U2A_227963.1821	189
0Safe_safe_U2A_227963.1822	552
0Safe_safe_U2A_227963.1823	451
0Safe_safe_U2A_227963.1824	358
0Safe_safe_U2A_227963.1825	447
0Safe_safe_U2A_227963.1826	49
0Safe_safe_U2A_227963.1827	435
0Safe_safe_U2A_227963.1828	480
0Safe_safe_U2A_227963.1829	805
0Safe_safe_U2A_227963.1831	377
0Safe_safe_U2A_227963.1832	122
0Safe_safe_U2A_227963.1833	453
0Safe_safe_U2A_227963.1834	670
0Safe_safe_U2A_227963.1835	458
0Safe_safe_U2A_227963.1836	348
0Safe_safe_U2A_227963.1837	862
0Safe_safe_U2A_227963.1838	190
0Safe_safe_U2A_227963.1839	475
0Safe_safe_U2A_227963.1840	636
0Safe_safe_U2A_227963.1841	448
0Safe_safe_U2A_227963.1842	280
0Safe_safe_U2A_227963.1843	310
0Safe_safe_U2A_227963.1844	186
0Safe_safe_U2A_227963.1845	481
0Safe_safe_U2A_227963.1846	408
0Safe_safe_U2A_227963.1847	438
0Safe_safe_U2A_227963.1848	234
0Safe_safe_U2A_227963.1849	592
0Safe_safe_U2A_227963.1850	995
0Safe_safe_U2A_227963.1851	129
0Safe_safe_U2A_227963.1852	374
0Safe_safe_U2A_227963.1853	455
0Safe_safe_U2A_227963.1854	390
0Safe_safe_U2A_227963.1855	401
0Safe_safe_U2A_227963.1856	233
0Safe_safe_U2A_227963.1857	455
0Safe_safe_U2A_227963.1858	218
0Safe_safe_U2A_227963.1859	455
0Safe_safe_U2A_227963.1860	690
0Safe_safe_U2A_227963.1861	350
0Safe_safe_U2A_227963.1862	338
0Safe_safe_U2A_227963.1863	393
0Safe_safe_U2A_227963.1864	632
0Safe_safe_U2A_227963.1865	530
0Safe_safe_U2A_227963.1866	790
0Safe_safe_U2A_227963.1867	626
0Safe_safe_U2A_227963.1868	394
0Safe_safe_U2A_227963.1869	269
0Safe_safe_U2A_227963.1870	281
0Safe_safe_U2A_227963.1871	334
0Safe_safe_U2A_227963.1872	319
0Safe_safe_U2A_227963.1873	394
0Safe_safe_U2A_227963.1874	239
0Safe_safe_U2A_227963.1875	212
0Safe_safe_U2B_227963.1126	89
0Safe_safe_U2B_227963.1127	240
0Safe_safe_U2B_227963.1128	165
0Safe_safe_U2B_227963.1129	234
0Safe_safe_U2B_227963.1130	266
0Safe_safe_U2B_227963.1131	334
0Safe_safe_U2B_227963.1132	356
0Safe_safe_U2B_227963.1133	287
0Safe_safe_U2B_227963.1134	116
0Safe_safe_U2B_227963.1135	238
0Safe_safe_U2B_227963.1136	196
0Safe_safe_U2B_227963.1137	201
0Safe_safe_U2B_227963.1138	76
0Safe_safe_U2B_227963.1139	290
0Safe_safe_U2B_227963.1140	257
0Safe_safe_U2B_227963.1141	180
0Safe_safe_U2B_227963.1142	224
0Safe_safe_U2B_227963.1143	324
0Safe_safe_U2B_227963.1144	226
0Safe_safe_U2B_227963.1145	325
0Safe_safe_U2B_227963.1146	150
0Safe_safe_U2B_227963.1147	176
0Safe_safe_U2B_227963.1148	114
0Safe_safe_U2B_227963.1149	132
0Safe_safe_U2B_227963.1150	285
0Safe_safe_U2B_227963.1151	452
0Safe_safe_U2B_227963.1152	303
0Safe_safe_U2B_227963.1153	49
0Safe_safe_U2B_227963.1154	199
0Safe_safe_U2B_227963.1155	66
0Safe_safe_U2B_227963.1156	265
0Safe_safe_U2B_227963.1157	129
0Safe_safe_U2B_227963.1158	254
0Safe_safe_U2B_227963.1159	375
0Safe_safe_U2B_227963.1160	206
0Safe_safe_U2B_227963.1161	278
0Safe_safe_U2B_227963.1162	334
0Safe_safe_U2B_227963.1163	217
0Safe_safe_U2B_227963.1164	80
0Safe_safe_U2B_227963.1165	497
0Safe_safe_U2B_227963.1166	194
0Safe_safe_U2B_227963.1167	430
0Safe_safe_U2B_227963.1168	359
0Safe_safe_U2B_227963.1169	379
0Safe_safe_U2B_227963.1170	310
0Safe_safe_U2B_227963.1171	405
0Safe_safe_U2B_227963.1172	167
0Safe_safe_U2B_227963.1173	212
0Safe_safe_U2B_227963.1174	301
0Safe_safe_U2B_227963.1175	298
0Safe_safe_U2B_227963.1176	347
0Safe_safe_U2B_227963.1177	156
0Safe_safe_U2B_227963.1178	371
0Safe_safe_U2B_227963.1179	34
0Safe_safe_U2B_227963.1180	150
0Safe_safe_U2B_227963.1181	180
0Safe_safe_U2B_227963.1182	258
0Safe_safe_U2B_227963.1183	114
0Safe_safe_U2B_227963.1184	223
0Safe_safe_U2B_227963.1185	189
0Safe_safe_U2B_227963.1186	211
0Safe_safe_U2B_227963.1187	345
0Safe_safe_U2B_227963.1188	356
0Safe_safe_U2B_227963.1189	138
0Safe_safe_U2B_227963.1190	340
0Safe_safe_U2B_227963.1191	269
0Safe_safe_U2B_227963.1192	283
0Safe_safe_U2B_227963.1193	338
0Safe_safe_U2B_227963.1194	332
0Safe_safe_U2B_227963.1195	130
0Safe_safe_U2B_227963.1196	330
0Safe_safe_U2B_227963.1197	304
0Safe_safe_U2B_227963.1198	260
0Safe_safe_U2B_227963.1199	49
0Safe_safe_U2B_227963.1200	268
0Safe_safe_U2B_227963.1201	500
0Safe_safe_U2B_227963.1202	145
0Safe_safe_U2B_227963.1203	223
0Safe_safe_U2B_227963.1204	207
0Safe_safe_U2B_227963.1205	63
0Safe_safe_U2B_227963.1206	186
0Safe_safe_U2B_227963.1207	159
0Safe_safe_U2B_227963.1208	264
0Safe_safe_U2B_227963.1209	279
0Safe_safe_U2B_227963.1210	291
0Safe_safe_U2B_227963.1211	229
0Safe_safe_U2B_227963.1212	173
0Safe_safe_U2B_227963.1213	193
0Safe_safe_U2B_227963.1214	101
0Safe_safe_U2B_227963.1215	182
0Safe_safe_U2B_227963.1216	257
0Safe_safe_U2B_227963.1217	312
0Safe_safe_U2B_227963.1218	255
0Safe_safe_U2B_227963.1219	147
0Safe_safe_U2B_227963.1220	299
0Safe_safe_U2B_227963.1221	275
0Safe_safe_U2B_227963.1222	353
0Safe_safe_U2B_227963.1223	285
0Safe_safe_U2B_227963.1224	293
0Safe_safe_U2B_227963.1225	256
0Safe_safe_U2B_227963.1226	117
0Safe_safe_U2B_227963.1227	279
0Safe_safe_U2B_227963.1228	147
0Safe_safe_U2B_227963.1229	326
0Safe_safe_U2B_227963.1230	366
0Safe_safe_U2B_227963.1231	306
0Safe_safe_U2B_227963.1232	278
0Safe_safe_U2B_227963.1233	80
0Safe_safe_U2B_227963.1234	255
0Safe_safe_U2B_227963.1235	374
0Safe_safe_U2B_227963.1236	264
0Safe_safe_U2B_227963.1237	238
0Safe_safe_U2B_227963.1238	599
0Safe_safe_U2B_227963.1239	248
0Safe_safe_U2B_227963.1240	386
0Safe_safe_U2B_227963.1241	294
0Safe_safe_U2B_227963.1242	163
0Safe_safe_U2B_227963.1243	118
0Safe_safe_U2B_227963.1244	93
0Safe_safe_U2B_227963.1245	259
0Safe_safe_U2B_227963.1246	301
0Safe_safe_U2B_227963.1247	110
0Safe_safe_U2B_227963.1248	65
0Safe_safe_U2B_227963.1249	273
0Safe_safe_U2B_227963.1250	340
0Safe_safe_U2B_227963.1251	37
0Safe_safe_U2B_227963.1252	307
0Safe_safe_U2B_227963.1253	119
0Safe_safe_U2B_227963.1254	203
0Safe_safe_U2B_227963.1255	442
0Safe_safe_U2B_227963.1256	283
0Safe_safe_U2B_227963.1257	247
0Safe_safe_U2B_227963.1258	239
0Safe_safe_U2B_227963.1259	315
0Safe_safe_U2B_227963.1260	130
0Safe_safe_U2B_227963.1261	233
0Safe_safe_U2B_227963.1262	368
0Safe_safe_U2B_227963.1263	116
0Safe_safe_U2B_227963.1264	141
0Safe_safe_U2B_227963.1265	492
0Safe_safe_U2B_227963.1266	20
0Safe_safe_U2B_227963.1267	168
0Safe_safe_U2B_227963.1268	228
0Safe_safe_U2B_227963.1269	191
0Safe_safe_U2B_227963.1270	208
0Safe_safe_U2B_227963.1271	196
0Safe_safe_U2B_227963.1272	171
0Safe_safe_U2B_227963.1273	233
0Safe_safe_U2B_227963.1274	346
0Safe_safe_U2B_227963.1275	289
0Safe_safe_U2B_227963.1276	240
0Safe_safe_U2B_227963.1277	245
0Safe_safe_U2B_227963.1278	250
0Safe_safe_U2B_227963.1279	1
0Safe_safe_U2B_227963.1280	235
0Safe_safe_U2B_227963.1281	33
0Safe_safe_U2B_227963.1282	344
0Safe_safe_U2B_227963.1283	491
0Safe_safe_U2B_227963.1284	376
0Safe_safe_U2B_227963.1285	181
0Safe_safe_U2B_227963.1286	202
0Safe_safe_U2B_227963.1287	573
0Safe_safe_U2B_227963.1288	288
0Safe_safe_U2B_227963.1289	321
0Safe_safe_U2B_227963.1290	195
0Safe_safe_U2B_227963.1291	368
0Safe_safe_U2B_227963.1292	189
0Safe_safe_U2B_227963.1293	126
0Safe_safe_U2B_227963.1294	126
0Safe_safe_U2B_227963.1295	80
0Safe_safe_U2B_227963.1296	220
0Safe_safe_U2B_227963.1297	439
0Safe_safe_U2B_227963.1298	136
0Safe_safe_U2B_227963.1299	190
0Safe_safe_U2B_227963.1300	171
0Safe_safe_U2B_227963.1301	79
0Safe_safe_U2B_227963.1302	184
0Safe_safe_U2B_227963.1303	320
0Safe_safe_U2B_227963.1304	288
0Safe_safe_U2B_227963.1305	372
0Safe_safe_U2B_227963.1306	346
0Safe_safe_U2B_227963.1307	43
0Safe_safe_U2B_227963.1308	476
0Safe_safe_U2B_227963.1309	353
0Safe_safe_U2B_227963.1310	152
0Safe_safe_U2B_227963.1311	106
0Safe_safe_U2B_227963.1312	276
0Safe_safe_U2B_227963.1313	229
0Safe_safe_U2B_227963.1314	208
0Safe_safe_U2B_227963.1315	83
0Safe_safe_U2B_227963.1316	171
0Safe_safe_U2B_227963.1317	93
0Safe_safe_U2B_227963.1318	329
0Safe_safe_U2B_227963.1319	367
0Safe_safe_U2B_227963.1320	508
0Safe_safe_U2B_227963.1321	267
0Safe_safe_U2B_227963.1322	59
0Safe_safe_U2B_227963.1323	501
0Safe_safe_U2B_227963.1324	179
0Safe_safe_U2B_227963.1325	286
0Safe_safe_U2B_227963.1326	129
0Safe_safe_U2B_227963.1327	96
0Safe_safe_U2B_227963.1328	96
0Safe_safe_U2B_227963.1329	435
0Safe_safe_U2B_227963.1330	493
0Safe_safe_U2B_227963.1331	368
0Safe_safe_U2B_227963.1332	274
0Safe_safe_U2B_227963.1333	143
0Safe_safe_U2B_227963.1334	120
0Safe_safe_U2B_227963.1335	159
0Safe_safe_U2B_227963.1336	463
0Safe_safe_U2B_227963.1337	208
0Safe_safe_U2B_227963.1338	130
0Safe_safe_U2B_227963.1339	117
0Safe_safe_U2B_227963.1340	77
0Safe_safe_U2B_227963.1341	170
0Safe_safe_U2B_227963.1342	671
0Safe_safe_U2B_227963.1343	155
0Safe_safe_U2B_227963.1344	143
0Safe_safe_U2B_227963.1345	221
0Safe_safe_U2B_227963.1346	573
0Safe_safe_U2B_227963.1347	184
0Safe_safe_U2B_227963.1348	335
0Safe_safe_U2B_227963.1349	192
0Safe_safe_U2B_227963.1350	540
0Safe_safe_U2B_227963.1351	325
0Safe_safe_U2B_227963.1352	308
0Safe_safe_U2B_227963.1353	85
0Safe_safe_U2B_227963.1354	339
0Safe_safe_U2B_227963.1355	155
0Safe_safe_U2B_227963.1356	421
0Safe_safe_U2B_227963.1357	269
0Safe_safe_U2B_227963.1358	41
0Safe_safe_U2B_227963.1359	122
0Safe_safe_U2B_227963.1360	280
0Safe_safe_U2B_227963.1361	210
0Safe_safe_U2B_227963.1362	230
0Safe_safe_U2B_227963.1363	350
0Safe_safe_U2B_227963.1364	80
0Safe_safe_U2B_227963.1365	160
0Safe_safe_U2B_227963.1366	301
0Safe_safe_U2B_227963.1367	236
0Safe_safe_U2B_227963.1368	104
0Safe_safe_U2B_227963.1369	822
0Safe_safe_U2B_227963.1370	110
0Safe_safe_U2B_227963.1371	274
0Safe_safe_U2B_227963.1372	63
0Safe_safe_U2B_227963.1373	282
0Safe_safe_U2B_227963.1374	423
0Safe_safe_U2B_227963.1375	275
0Safe_safe_U2B_227963.1376	332
0Safe_safe_U2B_227963.1377	34
0Safe_safe_U2B_227963.1378	260
0Safe_safe_U2B_227963.1379	157
0Safe_safe_U2B_227963.1380	186
0Safe_safe_U2B_227963.1381	768
0Safe_safe_U2B_227963.1382	187
0Safe_safe_U2B_227963.1383	108
0Safe_safe_U2B_227963.1384	211
0Safe_safe_U2B_227963.1385	301
0Safe_safe_U2B_227963.1386	196
0Safe_safe_U2B_227963.1387	382
0Safe_safe_U2B_227963.1388	345
0Safe_safe_U2B_227963.1389	362
0Safe_safe_U2B_227963.1390	187
0Safe_safe_U2B_227963.1391	294
0Safe_safe_U2B_227963.1392	224
0Safe_safe_U2B_227963.1393	86
0Safe_safe_U2B_227963.1394	203
0Safe_safe_U2B_227963.1395	398
0Safe_safe_U2B_227963.1396	267
0Safe_safe_U2B_227963.1397	356
0Safe_safe_U2B_227963.1398	270
0Safe_safe_U2B_227963.1399	393
0Safe_safe_U2B_227963.1400	438
0Safe_safe_U2B_227963.1401	1
0Safe_safe_U2B_227963.1402	168
0Safe_safe_U2B_227963.1403	116
0Safe_safe_U2B_227963.1404	75
0Safe_safe_U2B_227963.1405	265
0Safe_safe_U2B_227963.1406	231
0Safe_safe_U2B_227963.1407	56
0Safe_safe_U2B_227963.1408	125
0Safe_safe_U2B_227963.1409	187
0Safe_safe_U2B_227963.1410	134
0Safe_safe_U2B_227963.1411	149
0Safe_safe_U2B_227963.1412	472
0Safe_safe_U2B_227963.1413	189
0Safe_safe_U2B_227963.1414	155
0Safe_safe_U2B_227963.1415	115
0Safe_safe_U2B_227963.1416	419
0Safe_safe_U2B_227963.1417	193
0Safe_safe_U2B_227963.1418	226
0Safe_safe_U2B_227963.1419	383
0Safe_safe_U2B_227963.1420	395
0Safe_safe_U2B_227963.1421	285
0Safe_safe_U2B_227963.1422	73
0Safe_safe_U2B_227963.1423	63
0Safe_safe_U2B_227963.1424	148
0Safe_safe_U2B_227963.1425	328
0Safe_safe_U2B_227963.1426	72
0Safe_safe_U2B_227963.1427	76
0Safe_safe_U2B_227963.1428	120
0Safe_safe_U2B_227963.1429	103
0Safe_safe_U2B_227963.1430	131
0Safe_safe_U2B_227963.1431	292
0Safe_safe_U2B_227963.1432	154
0Safe_safe_U2B_227963.1433	71
0Safe_safe_U2B_227963.1434	447
0Safe_safe_U2B_227963.1435	223
0Safe_safe_U2B_227963.1436	449
0Safe_safe_U2B_227963.1437	450
0Safe_safe_U2B_227963.1438	186
0Safe_safe_U2B_227963.1439	306
0Safe_safe_U2B_227963.1440	222
0Safe_safe_U2B_227963.1441	107
0Safe_safe_U2B_227963.1442	242
0Safe_safe_U2B_227963.1443	293
0Safe_safe_U2B_227963.1444	103
0Safe_safe_U2B_227963.1445	311
0Safe_safe_U2B_227963.1446	241
0Safe_safe_U2B_227963.1447	201
0Safe_safe_U2B_227963.1448	585
0Safe_safe_U2B_227963.1449	225
0Safe_safe_U2B_227963.1450	29
0Safe_safe_U2B_227963.1451	239
0Safe_safe_U2B_227963.1452	294
0Safe_safe_U2B_227963.1453	212
0Safe_safe_U2B_227963.1454	311
0Safe_safe_U2B_227963.1455	271
0Safe_safe_U2B_227963.1456	204
0Safe_safe_U2B_227963.1457	356
0Safe_safe_U2B_227963.1458	118
0Safe_safe_U2B_227963.1459	131
0Safe_safe_U2B_227963.1460	89
0Safe_safe_U2B_227963.1461	177
0Safe_safe_U2B_227963.1462	332
0Safe_safe_U2B_227963.1463	262
0Safe_safe_U2B_227963.1464	281
0Safe_safe_U2B_227963.1465	329
0Safe_safe_U2B_227963.1466	269
0Safe_safe_U2B_227963.1467	108
0Safe_safe_U2B_227963.1468	179
0Safe_safe_U2B_227963.1469	322
0Safe_safe_U2B_227963.1470	273
0Safe_safe_U2B_227963.1471	244
0Safe_safe_U2B_227963.1472	317
0Safe_safe_U2B_227963.1473	147
0Safe_safe_U2B_227963.1474	453
0Safe_safe_U2B_227963.1475	236
0Safe_safe_U2B_227963.1476	206
0Safe_safe_U2B_227963.1477	355
0Safe_safe_U2B_227963.1478	318
0Safe_safe_U2B_227963.1479	645
0Safe_safe_U2B_227963.1480	300
0Safe_safe_U2B_227963.1481	235
0Safe_safe_U2B_227963.1482	160
0Safe_safe_U2B_227963.1483	191
0Safe_safe_U2B_227963.1484	199
0Safe_safe_U2B_227963.1485	314
0Safe_safe_U2B_227963.1486	297
0Safe_safe_U2B_227963.1487	276
0Safe_safe_U2B_227963.1488	248
0Safe_safe_U2B_227963.1489	233
0Safe_safe_U2B_227963.1490	268
0Safe_safe_U2B_227963.1491	439
0Safe_safe_U2B_227963.1492	253
0Safe_safe_U2B_227963.1493	208
0Safe_safe_U2B_227963.1494	200
0Safe_safe_U2B_227963.1495	188
0Safe_safe_U2B_227963.1496	321
0Safe_safe_U2B_227963.1497	144
0Safe_safe_U2B_227963.1498	250
0Safe_safe_U2B_227963.1499	297
0Safe_safe_U2B_227963.1500	93
ENSMUSG00000000159_Igsf5_U2B_138898.1	601
ENSMUSG00000000159_Igsf5_U2B_138899.2	424
ENSMUSG00000000159_Igsf5_U2B_138900.3	277
ENSMUSG00000000159_Igsf5_U2B_138901.4	212
ENSMUSG00000000159_Igsf5_U2B_138902.5	148
ENSMUSG00000000159_Igsf5_U2B_138903.6	279
ENSMUSG00000000159_Igsf5_U2B_138904.7	277
ENSMUSG00000000159_Igsf5_U2B_138905.8	267
ENSMUSG00000000159_Igsf5_U2B_138906.9	169
ENSMUSG00000000159_Igsf5_U2B_138907.10	350
ENSMUSG00000000202_Btbd17_U2B_105685.1	450
ENSMUSG00000000202_Btbd17_U2B_105686.2	475
ENSMUSG00000000202_Btbd17_U2B_105687.3	269
ENSMUSG00000000202_Btbd17_U2B_105688.4	351
ENSMUSG00000000202_Btbd17_U2B_105689.5	420
ENSMUSG00000000202_Btbd17_U2B_105690.6	353
ENSMUSG00000000202_Btbd17_U2B_105691.7	247
ENSMUSG00000000202_Btbd17_U2B_105692.8	463
ENSMUSG00000000202_Btbd17_U2B_105693.9	237
ENSMUSG00000000202_Btbd17_U2B_105694.10	491
ENSMUSG00000000301_Pemt_MU1B_55466.2	12
ENSMUSG00000000301_Pemt_MU1B_55474.10	11
ENSMUSG00000000308_Ckmt1_DTKPA_55535.1	9
ENSMUSG00000000339_Rtca_DTKPB_199375.6	2
ENSMUSG00000000544_Gpa33_U2A_77342.1	801
ENSMUSG00000000544_Gpa33_U2A_77343.2	667
ENSMUSG00000000544_Gpa33_U2A_77344.3	511
ENSMUSG00000000544_Gpa33_U2A_77345.4	499
ENSMUSG00000000544_Gpa33_U2A_77346.5	300
ENSMUSG00000000544_Gpa33_U2A_77347.6	810
ENSMUSG00000000544_Gpa33_U2A_77348.7	641
ENSMUSG00000000544_Gpa33_U2A_77349.8	400
ENSMUSG00000000544_Gpa33_U2A_77350.9	606
ENSMUSG00000000544_Gpa33_U2A_77351.10	662
ENSMUSG00000000791_Il12rb1_U2A_195982.1	222
ENSMUSG00000000791_Il12rb1_U2A_195983.2	481
ENSMUSG00000000791_Il12rb1_U2A_195984.3	361
ENSMUSG00000000791_Il12rb1_U2A_195985.4	733
ENSMUSG00000000791_Il12rb1_U2A_195986.5	556
ENSMUSG00000000791_Il12rb1_U2A_195987.6	588
ENSMUSG00000000791_Il12rb1_U2A_195988.7	782
ENSMUSG00000000791_Il12rb1_U2A_195989.8	413
ENSMUSG00000000791_Il12rb1_U2A_195990.9	733
ENSMUSG00000000791_Il12rb1_U2A_195991.10	448
ENSMUSG00000000823_Znf512b_GEA_91380.8	4
ENSMUSG00000000942_Hoxa4_GEA_220080.5	4
ENSMUSG00000000976_Heatr6_U1A_18416.2	3
ENSMUSG00000001123_Lgals9_U2B_152674.1	305
ENSMUSG00000001123_Lgals9_U2B_152675.2	376
ENSMUSG00000001123_Lgals9_U2B_152676.3	449
ENSMUSG00000001123_Lgals9_U2B_152677.4	190
ENSMUSG00000001123_Lgals9_U2B_152678.5	604
ENSMUSG00000001123_Lgals9_U2B_152679.6	190
ENSMUSG00000001123_Lgals9_U2B_152680.7	128
ENSMUSG00000001123_Lgals9_U2B_152681.8	408
ENSMUSG00000001123_Lgals9_U2B_152682.9	290
ENSMUSG00000001305_Rrp15_TMMB_71017.2	1
ENSMUSG00000001419_Mef2d_MU1B_158443.3	3
ENSMUSG00000001420_Tmem79_U2A_133151.1	182
ENSMUSG00000001420_Tmem79_U2A_133152.2	135
ENSMUSG00000001420_Tmem79_U2A_133153.3	330
ENSMUSG00000001420_Tmem79_U2A_133154.4	369
ENSMUSG00000001420_Tmem79_U2A_133155.5	335
ENSMUSG00000001420_Tmem79_U2A_133156.6	703
ENSMUSG00000001420_Tmem79_U2A_133157.7	342
ENSMUSG00000001420_Tmem79_U2A_133158.8	398
ENSMUSG00000001420_Tmem79_U2A_133159.9	601
ENSMUSG00000001420_Tmem79_U2A_133160.10	360
ENSMUSG00000001472_Tcf25_SPA_99625.3	2
ENSMUSG00000001494_Sost_U2B_150694.1	298
ENSMUSG00000001494_Sost_U2B_150695.2	268
ENSMUSG00000001494_Sost_U2B_150696.3	410
ENSMUSG00000001494_Sost_U2B_150697.4	384
ENSMUSG00000001494_Sost_U2B_150698.5	471
ENSMUSG00000001494_Sost_U2B_150699.6	328
ENSMUSG00000001494_Sost_U2B_150700.7	451
ENSMUSG00000001494_Sost_U2B_150701.8	485
ENSMUSG00000001494_Sost_U2B_150702.9	253
ENSMUSG00000001494_Sost_U2B_150703.10	555
ENSMUSG00000001622_Csn3_U2A_103161.1	587
ENSMUSG00000001622_Csn3_U2A_103162.2	569
ENSMUSG00000001622_Csn3_U2A_103163.3	485
ENSMUSG00000001622_Csn3_U2A_103164.4	348
ENSMUSG00000001622_Csn3_U2A_103165.5	596
ENSMUSG00000001622_Csn3_U2A_103166.6	331
ENSMUSG00000001622_Csn3_U2A_103167.7	495
ENSMUSG00000001622_Csn3_U2A_103168.8	366
ENSMUSG00000001622_Csn3_U2A_103169.9	638
ENSMUSG00000001622_Csn3_U2A_103170.10	640
ENSMUSG00000001665_Gstt3_MU2A_212609.5	7
ENSMUSG00000001672_Marveld3_U2B_68819.1	301
ENSMUSG00000001672_Marveld3_U2B_68820.2	326
ENSMUSG00000001672_Marveld3_U2B_68821.3	266
ENSMUSG00000001672_Marveld3_U2B_68822.4	383
ENSMUSG00000001672_Marveld3_U2B_68823.5	297
ENSMUSG00000001672_Marveld3_U2B_68824.6	456
ENSMUSG00000001672_Marveld3_U2B_68825.7	210
ENSMUSG00000001672_Marveld3_U2B_68826.8	416
ENSMUSG00000001672_Marveld3_U2B_68827.9	59
ENSMUSG00000001672_Marveld3_U2B_68828.10	257
ENSMUSG00000001700_Gramd3_U2B_91983.1	196
ENSMUSG00000001700_Gramd3_U2B_91984.2	282
ENSMUSG00000001700_Gramd3_U2B_91985.3	243
ENSMUSG00000001700_Gramd3_U2B_91986.4	368
ENSMUSG00000001700_Gramd3_U2B_91987.5	463
ENSMUSG00000001700_Gramd3_U2B_91988.6	268
ENSMUSG00000001700_Gramd3_U2B_91989.7	187
ENSMUSG00000001700_Gramd3_U2B_91990.8	429
ENSMUSG00000001700_Gramd3_U2B_91991.9	47
ENSMUSG00000001700_Gramd3_U2B_91992.10	244
ENSMUSG00000001741_Il16_U2A_202100.1	268
ENSMUSG00000001741_Il16_U2A_202101.2	349
ENSMUSG00000001741_Il16_U2A_202102.3	442
ENSMUSG00000001741_Il16_U2A_202103.4	608
ENSMUSG00000001741_Il16_U2A_202104.5	766
ENSMUSG00000001741_Il16_U2A_202105.6	303
ENSMUSG00000001741_Il16_U2A_202106.7	509
ENSMUSG00000001741_Il16_U2A_202107.8	257
ENSMUSG00000001741_Il16_U2A_202108.9	170
ENSMUSG00000001741_Il16_U2A_202109.10	619
ENSMUSG00000001763_Tspan33_U2A_32774.1	724
ENSMUSG00000001763_Tspan33_U2A_32775.2	769
ENSMUSG00000001763_Tspan33_U2A_32776.3	365
ENSMUSG00000001763_Tspan33_U2A_32777.4	221
ENSMUSG00000001763_Tspan33_U2A_32778.5	374
ENSMUSG00000001763_Tspan33_U2A_32779.6	606
ENSMUSG00000001763_Tspan33_U2A_32780.7	642
ENSMUSG00000001763_Tspan33_U2A_32781.8	557
ENSMUSG00000001763_Tspan33_U2A_32782.9	447
ENSMUSG00000001763_Tspan33_U2A_32783.10	750
ENSMUSG00000001942_Siae_SPA_21286.5	1
ENSMUSG00000001943_Vsig2_U2B_21292.1	473
ENSMUSG00000001943_Vsig2_U2B_21293.2	539
ENSMUSG00000001943_Vsig2_U2B_21294.3	225
ENSMUSG00000001943_Vsig2_U2B_21295.4	436
ENSMUSG00000001943_Vsig2_U2B_21296.5	353
ENSMUSG00000001943_Vsig2_U2B_21297.6	330
ENSMUSG00000001943_Vsig2_U2B_21298.7	219
ENSMUSG00000001943_Vsig2_U2B_21299.8	364
ENSMUSG00000001943_Vsig2_U2B_21300.9	129
ENSMUSG00000001943_Vsig2_U2B_21301.10	364
ENSMUSG00000001995_Sipa1l2_U2B_62111.1	280
ENSMUSG00000001995_Sipa1l2_U2B_62112.2	310
ENSMUSG00000001995_Sipa1l2_U2B_62113.3	149
ENSMUSG00000001995_Sipa1l2_U2B_62114.4	294
ENSMUSG00000001995_Sipa1l2_U2B_62115.5	249
ENSMUSG00000001995_Sipa1l2_U2B_62116.6	263
ENSMUSG00000001995_Sipa1l2_U2B_62117.7	328
ENSMUSG00000001995_Sipa1l2_U2B_62118.8	334
ENSMUSG00000001995_Sipa1l2_U2B_62119.9	549
ENSMUSG00000001995_Sipa1l2_U2B_62120.10	778
ENSMUSG00000001999_Blvra_DTKPB_62092.2	2
ENSMUSG00000002020_Ltbp2_U2B_139878.2	345
ENSMUSG00000002020_Ltbp2_U2B_139880.4	335
ENSMUSG00000002020_Ltbp2_U2B_139882.6	337
ENSMUSG00000002020_Ltbp2_U2B_139883.7	538
ENSMUSG00000002020_Ltbp2_U2B_139884.8	232
ENSMUSG00000002020_Ltbp2_U2B_139885.9	317
ENSMUSG00000002020_Ltbp2_U2B_139886.10	303
ENSMUSG00000002222_Rmnd5a_U1A_116890.10	2
ENSMUSG00000002748_Baz1b_ACOCB_226056.2	1
ENSMUSG00000002803_Btbd6_U2B_68244.1	250
ENSMUSG00000002803_Btbd6_U2B_68245.2	223
ENSMUSG00000002803_Btbd6_U2B_68246.3	282
ENSMUSG00000002803_Btbd6_U2B_68247.4	193
ENSMUSG00000002803_Btbd6_U2B_68248.5	701
ENSMUSG00000002803_Btbd6_U2B_68249.6	299
ENSMUSG00000002803_Btbd6_U2B_68250.7	421
ENSMUSG00000002803_Btbd6_U2B_68251.8	274
ENSMUSG00000002803_Btbd6_U2B_68252.9	186
ENSMUSG00000002803_Btbd6_U2B_68253.10	290
ENSMUSG00000002808_Epdr1_U2A_124484.1	477
ENSMUSG00000002808_Epdr1_U2A_124485.2	322
ENSMUSG00000002808_Epdr1_U2A_124486.3	512
ENSMUSG00000002808_Epdr1_U2A_124487.4	340
ENSMUSG00000002808_Epdr1_U2A_124488.5	384
ENSMUSG00000002808_Epdr1_U2A_124489.6	262
ENSMUSG00000002808_Epdr1_U2A_124490.7	207
ENSMUSG00000002808_Epdr1_U2A_124491.8	395
ENSMUSG00000002808_Epdr1_U2A_124492.9	291
ENSMUSG00000002808_Epdr1_U2A_124493.10	613
ENSMUSG00000003051_Elf3_GEB_189579.4	13
ENSMUSG00000003234_Abcf3_GEA_26970.3	1
ENSMUSG00000003279_Dlgap1_U2B_159873.1	397
ENSMUSG00000003279_Dlgap1_U2B_159874.2	271
ENSMUSG00000003279_Dlgap1_U2B_159875.3	449
ENSMUSG00000003279_Dlgap1_U2B_159876.4	552
ENSMUSG00000003279_Dlgap1_U2B_159877.5	133
ENSMUSG00000003279_Dlgap1_U2B_159878.6	228
ENSMUSG00000003279_Dlgap1_U2B_159879.7	198
ENSMUSG00000003279_Dlgap1_U2B_159880.8	260
ENSMUSG00000003279_Dlgap1_U2B_159881.9	440
ENSMUSG00000003279_Dlgap1_U2B_159882.10	132
ENSMUSG00000003354_Ccdc65_U2A_82124.1	288
ENSMUSG00000003354_Ccdc65_U2A_82125.2	323
ENSMUSG00000003354_Ccdc65_U2A_82126.3	99
ENSMUSG00000003354_Ccdc65_U2A_82127.4	373
ENSMUSG00000003354_Ccdc65_U2A_82128.5	463
ENSMUSG00000003354_Ccdc65_U2A_82129.6	129
ENSMUSG00000003354_Ccdc65_U2A_82130.7	232
ENSMUSG00000003354_Ccdc65_U2A_82131.8	43
ENSMUSG00000003354_Ccdc65_U2A_82132.9	307
ENSMUSG00000003354_Ccdc65_U2A_82133.10	263
ENSMUSG00000003469_Phyhip_U1B_85375.5	1
ENSMUSG00000003476_Crhr2_U2A_136598.1	429
ENSMUSG00000003476_Crhr2_U2A_136599.2	561
ENSMUSG00000003476_Crhr2_U2A_136600.3	712
ENSMUSG00000003476_Crhr2_U2A_136601.4	441
ENSMUSG00000003476_Crhr2_U2A_136602.5	589
ENSMUSG00000003476_Crhr2_U2A_136603.6	618
ENSMUSG00000003476_Crhr2_U2A_136604.7	868
ENSMUSG00000003476_Crhr2_U2A_136605.8	515
ENSMUSG00000003476_Crhr2_U2A_136606.9	357
ENSMUSG00000003476_Crhr2_U2A_136607.10	572
ENSMUSG00000003546_Klc4_TMMB_78783.4	4
ENSMUSG00000003657_Calb2_U2A_113479.1	386
ENSMUSG00000003657_Calb2_U2A_113480.2	254
ENSMUSG00000003657_Calb2_U2A_113481.3	429
ENSMUSG00000003657_Calb2_U2A_113482.4	480
ENSMUSG00000003657_Calb2_U2A_113483.5	530
ENSMUSG00000003657_Calb2_U2A_113484.6	717
ENSMUSG00000003657_Calb2_U2A_113485.7	227
ENSMUSG00000003657_Calb2_U2A_113486.8	284
ENSMUSG00000003657_Calb2_U2A_113487.9	332
ENSMUSG00000003657_Calb2_U2A_113488.10	399
ENSMUSG00000003778_Brd8_TMMA_51469.1	6
ENSMUSG00000003873_Bax_ACOCB_203453.6	8
ENSMUSG00000003934_Efnb3_U2A_192145.1	369
ENSMUSG00000003934_Efnb3_U2A_192146.2	469
ENSMUSG00000003934_Efnb3_U2A_192147.3	131
ENSMUSG00000003934_Efnb3_U2A_192148.4	337
ENSMUSG00000003934_Efnb3_U2A_192149.5	583
ENSMUSG00000003934_Efnb3_U2A_192150.6	346
ENSMUSG00000003934_Efnb3_U2A_192151.7	286
ENSMUSG00000003934_Efnb3_U2A_192152.8	411
ENSMUSG00000003934_Efnb3_U2A_192153.9	630
ENSMUSG00000003934_Efnb3_U2A_192154.10	677
ENSMUSG00000004031_Brinp2_U2A_138128.1	582
ENSMUSG00000004031_Brinp2_U2A_138129.2	270
ENSMUSG00000004031_Brinp2_U2A_138130.3	415
ENSMUSG00000004031_Brinp2_U2A_138131.4	453
ENSMUSG00000004031_Brinp2_U2A_138132.5	443
ENSMUSG00000004031_Brinp2_U2A_138133.6	113
ENSMUSG00000004031_Brinp2_U2A_138134.7	881
ENSMUSG00000004031_Brinp2_U2A_138135.8	266
ENSMUSG00000004031_Brinp2_U2A_138136.9	324
ENSMUSG00000004031_Brinp2_U2A_138137.10	589
ENSMUSG00000004043_Stat5a_U1B_43905.10	1
ENSMUSG00000004085_Zak_U1B_155226.6	1
ENSMUSG00000004110_Cacna1e_U2A_90073.1	337
ENSMUSG00000004110_Cacna1e_U2A_90074.2	394
ENSMUSG00000004110_Cacna1e_U2A_90075.3	302
ENSMUSG00000004110_Cacna1e_U2A_90076.4	452
ENSMUSG00000004110_Cacna1e_U2A_90077.5	278
ENSMUSG00000004110_Cacna1e_U2A_90078.6	607
ENSMUSG00000004110_Cacna1e_U2A_90079.7	378
ENSMUSG00000004110_Cacna1e_U2A_90080.8	301
ENSMUSG00000004110_Cacna1e_U2A_90081.9	589
ENSMUSG00000004110_Cacna1e_U2A_90082.10	710
ENSMUSG00000004319_Clcn3_SPA_198548.7	6
ENSMUSG00000004360_9330159F19Rik_U2A_54480.1	169
ENSMUSG00000004360_9330159F19Rik_U2A_54481.2	310
ENSMUSG00000004360_9330159F19Rik_U2A_54482.3	506
ENSMUSG00000004360_9330159F19Rik_U2A_54483.4	339
ENSMUSG00000004360_9330159F19Rik_U2A_54484.5	553
ENSMUSG00000004360_9330159F19Rik_U2A_54485.6	442
ENSMUSG00000004360_9330159F19Rik_U2A_54486.7	527
ENSMUSG00000004360_9330159F19Rik_U2A_54487.8	581
ENSMUSG00000004360_9330159F19Rik_U2A_54488.9	557
ENSMUSG00000004360_9330159F19Rik_U2A_54489.10	487
ENSMUSG00000004383_Large_U2B_121388.1	145
ENSMUSG00000004383_Large_U2B_121389.2	379
ENSMUSG00000004383_Large_U2B_121390.3	31
ENSMUSG00000004383_Large_U2B_121391.4	404
ENSMUSG00000004383_Large_U2B_121392.5	267
ENSMUSG00000004383_Large_U2B_121393.6	121
ENSMUSG00000004383_Large_U2B_121394.7	537
ENSMUSG00000004383_Large_U2B_121395.8	293
ENSMUSG00000004383_Large_U2B_121396.9	516
ENSMUSG00000004383_Large_U2B_121397.10	441
ENSMUSG00000004500_Zfp324_GEB_181184.1	1
ENSMUSG00000004508_Gab2_U1B_181150.7	1
ENSMUSG00000004565_Pnpla6_SPB_12189.4	22
ENSMUSG00000004707_Ly9_U2A_103461.1	343
ENSMUSG00000004707_Ly9_U2A_103462.2	309
ENSMUSG00000004707_Ly9_U2A_103463.3	579
ENSMUSG00000004707_Ly9_U2A_103464.4	896
ENSMUSG00000004707_Ly9_U2A_103465.5	309
ENSMUSG00000004707_Ly9_U2A_103466.6	536
ENSMUSG00000004707_Ly9_U2A_103467.7	82
ENSMUSG00000004707_Ly9_U2A_103468.8	393
ENSMUSG00000004707_Ly9_U2A_103469.9	273
ENSMUSG00000004707_Ly9_U2A_103470.10	477
ENSMUSG00000004709_Cd244_U2A_93247.1	142
ENSMUSG00000004709_Cd244_U2A_93248.2	154
ENSMUSG00000004709_Cd244_U2A_93249.3	75
ENSMUSG00000004709_Cd244_U2A_93250.4	602
ENSMUSG00000004709_Cd244_U2A_93251.5	126
ENSMUSG00000004709_Cd244_U2A_93252.6	135
ENSMUSG00000004709_Cd244_U2A_93253.7	320
ENSMUSG00000004709_Cd244_U2A_93254.8	556
ENSMUSG00000004709_Cd244_U2A_93255.9	236
ENSMUSG00000004709_Cd244_U2A_93256.10	694
ENSMUSG00000004730_Emr1_U2A_52047.1	378
ENSMUSG00000004730_Emr1_U2A_52048.2	461
ENSMUSG00000004730_Emr1_U2A_52049.3	183
ENSMUSG00000004730_Emr1_U2A_52050.4	201
ENSMUSG00000004730_Emr1_U2A_52051.5	337
ENSMUSG00000004730_Emr1_U2A_52052.6	340
ENSMUSG00000004730_Emr1_U2A_52053.7	90
ENSMUSG00000004730_Emr1_U2A_52054.8	232
ENSMUSG00000004730_Emr1_U2A_52055.9	293
ENSMUSG00000004730_Emr1_U2A_52056.10	321
ENSMUSG00000004814_Ccl24_U2A_20944.1	372
ENSMUSG00000004814_Ccl24_U2A_20945.2	280
ENSMUSG00000004814_Ccl24_U2A_20946.3	181
ENSMUSG00000004814_Ccl24_U2A_20947.4	497
ENSMUSG00000004814_Ccl24_U2A_20948.5	483
ENSMUSG00000004814_Ccl24_U2A_20949.6	410
ENSMUSG00000004814_Ccl24_U2A_20950.7	488
ENSMUSG00000004814_Ccl24_U2A_20951.8	322
ENSMUSG00000004814_Ccl24_U2A_20952.9	658
ENSMUSG00000004814_Ccl24_U2A_20953.10	1123
ENSMUSG00000004821_Tmed11_MU2B_163534.4	39
ENSMUSG00000004849_Ap1s1_SPA_214588.4	9
ENSMUSG00000004864_Mapk13_GEA_45606.2	11
ENSMUSG00000004988_Fxyd4_U2A_183399.1	578
ENSMUSG00000004988_Fxyd4_U2A_183400.2	518
ENSMUSG00000004988_Fxyd4_U2A_183401.3	524
ENSMUSG00000004988_Fxyd4_U2A_183402.4	290
ENSMUSG00000004988_Fxyd4_U2A_183403.5	541
ENSMUSG00000004988_Fxyd4_U2A_183404.6	1248
ENSMUSG00000005043_Sgsh_GEA_190049.4	1
ENSMUSG00000005338_Cadm3_U2B_104220.1	207
ENSMUSG00000005338_Cadm3_U2B_104221.2	188
ENSMUSG00000005338_Cadm3_U2B_104222.3	130
ENSMUSG00000005338_Cadm3_U2B_104223.4	124
ENSMUSG00000005338_Cadm3_U2B_104224.5	305
ENSMUSG00000005338_Cadm3_U2B_104225.6	183
ENSMUSG00000005338_Cadm3_U2B_104226.7	215
ENSMUSG00000005338_Cadm3_U2B_104227.8	330
ENSMUSG00000005338_Cadm3_U2B_104228.9	143
ENSMUSG00000005338_Cadm3_U2B_104229.10	190
ENSMUSG00000005364_Il5ra_U2B_70219.1	184
ENSMUSG00000005364_Il5ra_U2B_70220.2	251
ENSMUSG00000005364_Il5ra_U2B_70221.3	253
ENSMUSG00000005364_Il5ra_U2B_70222.4	240
ENSMUSG00000005364_Il5ra_U2B_70223.5	310
ENSMUSG00000005364_Il5ra_U2B_70224.6	153
ENSMUSG00000005364_Il5ra_U2B_70225.7	252
ENSMUSG00000005364_Il5ra_U2B_70226.8	300
ENSMUSG00000005364_Il5ra_U2B_70227.9	145
ENSMUSG00000005364_Il5ra_U2B_70228.10	304
[truncated: 22,332 more rows]
