# Supplementary material for: Genome-scale CRISPR screening reveals that C3aR signaling is critical for rapid capture of fungi by macrophages
Source: PLoS Pathog. 2022 Sep 29;18(9):e1010237. doi: 10.1371/journal.ppat.1010237 (PMC9578593; doi:10.1371/journal.ppat.1010237)
Supplement: S1 Data — A ZIP archive of tables in CSV format giving counts for each sgRNA. File names indicate sub-library and experimental sample. (ZIP) [file ppat.1010237.s023.zip › DIR_MAIN/20181123_SPA_T0_counts.csv]

0None_none_ACOCA_227963.4506	26
0None_none_ACOCA_227963.4512	1
0None_none_ACOCA_227963.4513	4
0None_none_ACOCA_227963.4520	2
0None_none_ACOCA_227963.4539	2
0None_none_ACOCA_227963.4549	1
0None_none_ACOCA_227963.4554	1
0None_none_ACOCA_227963.4555	10
0None_none_ACOCA_227963.4556	1
0None_none_ACOCA_227963.4558	1
0None_none_ACOCA_227963.4560	7
0None_none_ACOCA_227963.4562	1
0None_none_ACOCA_227963.4568	1
0None_none_ACOCA_227963.4573	1
0None_none_ACOCA_227963.4577	1
0None_none_ACOCA_227963.4583	1
0None_none_ACOCA_227963.4598	1
0None_none_ACOCA_227963.4607	1
0None_none_ACOCA_227963.4619	4
0None_none_ACOCA_227963.4620	1
0None_none_ACOCA_227963.4625	3
0None_none_ACOCA_227963.4631	1
0None_none_ACOCA_227963.4633	1
0None_none_ACOCA_227963.4635	2
0None_none_ACOCA_227963.4642	4
0None_none_ACOCA_227963.4643	2
0None_none_ACOCA_227963.4648	1
0None_none_ACOCA_227963.4651	3
0None_none_ACOCA_227963.4652	6
0None_none_ACOCA_227963.4653	7
0None_none_ACOCA_227963.4657	1
0None_none_ACOCA_227963.4660	5
0None_none_ACOCA_227963.4670	1
0None_none_ACOCA_227963.4671	3
0None_none_ACOCA_227963.4673	1
0None_none_ACOCA_227963.4677	1
0None_none_ACOCA_227963.4684	2
0None_none_ACOCA_227963.4702	1
0None_none_ACOCA_227963.4710	2
0None_none_ACOCA_227963.4723	62
0None_none_ACOCA_227963.4724	1
0None_none_ACOCA_227963.4733	1
0None_none_ACOCA_227963.4734	1
0None_none_ACOCA_227963.4740	2
0None_none_ACOCA_227963.4743	8
0None_none_ACOCA_227963.4754	1
0None_none_ACOCA_227963.4758	1
0None_none_ACOCA_227963.4764	2
0None_none_ACOCA_227963.4765	1
0None_none_ACOCA_227963.4777	1
0None_none_ACOCA_227963.4778	2
0None_none_ACOCA_227963.4781	4
0None_none_ACOCA_227963.4785	7
0None_none_ACOCA_227963.4788	1
0None_none_ACOCA_227963.4790	1
0None_none_ACOCA_227963.4791	1
0None_none_ACOCA_227963.4792	1
0None_none_ACOCA_227963.4796	1
0None_none_ACOCA_227963.4801	2
0None_none_ACOCA_227963.4802	1
0None_none_ACOCA_227963.4804	4
0None_none_ACOCA_227963.4805	1
0None_none_ACOCA_227963.4807	1
0None_none_ACOCA_227963.4808	1
0None_none_ACOCA_227963.4819	1
0None_none_ACOCA_227963.4821	1
0None_none_ACOCA_227963.4832	1
0None_none_ACOCA_227963.4836	2
0None_none_ACOCA_227963.4839	10
0None_none_ACOCA_227963.4850	2
0None_none_ACOCA_227963.4864	1
0None_none_ACOCA_227963.4867	1
0None_none_DTKPA_227963.6879	1
0None_none_DTKPA_227963.6920	1
0None_none_DTKPB_227963.7318	1
0None_none_MPB_227963.5630	18
0None_none_MPB_227963.5661	9
0None_none_MPB_227963.5669	34
0None_none_MPB_227963.5734	4
0None_none_MPB_227963.5823	11
0None_none_MPB_227963.5845	12
0None_none_MPB_227963.5890	36
0None_none_MPB_227963.5933	93
0None_none_MU1A_227963.2024	2
0None_none_MU1A_227963.2092	9
0None_none_MU2A_227963.2476	1
0None_none_SPA_227963.5251	584
0None_none_SPA_227963.5252	496
0None_none_SPA_227963.5253	728
0None_none_SPA_227963.5254	491
0None_none_SPA_227963.5255	785
0None_none_SPA_227963.5256	431
0None_none_SPA_227963.5257	367
0None_none_SPA_227963.5258	340
0None_none_SPA_227963.5259	498
0None_none_SPA_227963.5260	576
0None_none_SPA_227963.5261	673
0None_none_SPA_227963.5262	420
0None_none_SPA_227963.5263	492
0None_none_SPA_227963.5264	214
0None_none_SPA_227963.5265	530
0None_none_SPA_227963.5266	885
0None_none_SPA_227963.5267	552
0None_none_SPA_227963.5268	626
0None_none_SPA_227963.5269	498
0None_none_SPA_227963.5270	386
0None_none_SPA_227963.5271	573
0None_none_SPA_227963.5272	937
0None_none_SPA_227963.5273	498
0None_none_SPA_227963.5274	2
0None_none_SPA_227963.5275	338
0None_none_SPA_227963.5276	299
0None_none_SPA_227963.5277	158
0None_none_SPA_227963.5278	705
0None_none_SPA_227963.5279	475
0None_none_SPA_227963.5280	435
0None_none_SPA_227963.5281	374
0None_none_SPA_227963.5282	662
0None_none_SPA_227963.5283	306
0None_none_SPA_227963.5284	176
0None_none_SPA_227963.5285	346
0None_none_SPA_227963.5286	956
0None_none_SPA_227963.5287	336
0None_none_SPA_227963.5288	684
0None_none_SPA_227963.5289	306
0None_none_SPA_227963.5290	518
0None_none_SPA_227963.5291	1107
0None_none_SPA_227963.5292	1087
0None_none_SPA_227963.5293	488
0None_none_SPA_227963.5294	961
0None_none_SPA_227963.5295	298
0None_none_SPA_227963.5296	999
0None_none_SPA_227963.5297	234
0None_none_SPA_227963.5298	318
0None_none_SPA_227963.5299	447
0None_none_SPA_227963.5300	432
0None_none_SPA_227963.5301	687
0None_none_SPA_227963.5302	1169
0None_none_SPA_227963.5303	295
0None_none_SPA_227963.5304	101
0None_none_SPA_227963.5305	294
0None_none_SPA_227963.5306	267
0None_none_SPA_227963.5307	373
0None_none_SPA_227963.5308	338
0None_none_SPA_227963.5309	348
0None_none_SPA_227963.5310	102
0None_none_SPA_227963.5311	147
0None_none_SPA_227963.5312	654
0None_none_SPA_227963.5313	927
0None_none_SPA_227963.5314	328
0None_none_SPA_227963.5315	624
0None_none_SPA_227963.5316	417
0None_none_SPA_227963.5317	388
0None_none_SPA_227963.5318	325
0None_none_SPA_227963.5319	433
0None_none_SPA_227963.5320	670
0None_none_SPA_227963.5321	444
0None_none_SPA_227963.5322	474
0None_none_SPA_227963.5323	484
0None_none_SPA_227963.5324	389
0None_none_SPA_227963.5325	874
0None_none_SPA_227963.5326	750
0None_none_SPA_227963.5327	735
0None_none_SPA_227963.5328	620
0None_none_SPA_227963.5329	414
0None_none_SPA_227963.5330	431
0None_none_SPA_227963.5331	273
0None_none_SPA_227963.5332	417
0None_none_SPA_227963.5333	447
0None_none_SPA_227963.5334	902
0None_none_SPA_227963.5335	825
0None_none_SPA_227963.5336	519
0None_none_SPA_227963.5337	357
0None_none_SPA_227963.5338	563
0None_none_SPA_227963.5339	345
0None_none_SPA_227963.5340	510
0None_none_SPA_227963.5341	385
0None_none_SPA_227963.5342	143
0None_none_SPA_227963.5343	442
0None_none_SPA_227963.5344	845
0None_none_SPA_227963.5345	704
0None_none_SPA_227963.5346	335
0None_none_SPA_227963.5347	815
0None_none_SPA_227963.5348	520
0None_none_SPA_227963.5349	237
0None_none_SPA_227963.5350	513
0None_none_SPA_227963.5351	399
0None_none_SPA_227963.5352	373
0None_none_SPA_227963.5353	719
0None_none_SPA_227963.5354	694
0None_none_SPA_227963.5355	421
0None_none_SPA_227963.5356	749
0None_none_SPA_227963.5357	280
0None_none_SPA_227963.5358	755
0None_none_SPA_227963.5359	260
0None_none_SPA_227963.5360	741
0None_none_SPA_227963.5361	284
0None_none_SPA_227963.5362	817
0None_none_SPA_227963.5363	626
0None_none_SPA_227963.5364	382
0None_none_SPA_227963.5365	438
0None_none_SPA_227963.5366	646
0None_none_SPA_227963.5367	800
0None_none_SPA_227963.5368	658
0None_none_SPA_227963.5369	359
0None_none_SPA_227963.5370	456
0None_none_SPA_227963.5371	516
0None_none_SPA_227963.5372	727
0None_none_SPA_227963.5373	758
0None_none_SPA_227963.5374	396
0None_none_SPA_227963.5375	369
0None_none_SPA_227963.5376	655
0None_none_SPA_227963.5377	373
0None_none_SPA_227963.5378	480
0None_none_SPA_227963.5379	656
0None_none_SPA_227963.5380	550
0None_none_SPA_227963.5381	462
0None_none_SPA_227963.5382	529
0None_none_SPA_227963.5383	289
0None_none_SPA_227963.5384	611
0None_none_SPA_227963.5385	268
0None_none_SPA_227963.5386	522
0None_none_SPA_227963.5387	557
0None_none_SPA_227963.5388	229
0None_none_SPA_227963.5389	286
0None_none_SPA_227963.5390	276
0None_none_SPA_227963.5391	376
0None_none_SPA_227963.5392	287
0None_none_SPA_227963.5393	471
0None_none_SPA_227963.5394	560
0None_none_SPA_227963.5395	626
0None_none_SPA_227963.5396	682
0None_none_SPA_227963.5397	713
0None_none_SPA_227963.5398	353
0None_none_SPA_227963.5399	467
0None_none_SPA_227963.5400	112
0None_none_SPA_227963.5401	845
0None_none_SPA_227963.5402	260
0None_none_SPA_227963.5403	575
0None_none_SPA_227963.5404	543
0None_none_SPA_227963.5405	328
0None_none_SPA_227963.5406	463
0None_none_SPA_227963.5407	207
0None_none_SPA_227963.5408	782
0None_none_SPA_227963.5409	794
0None_none_SPA_227963.5410	469
0None_none_SPA_227963.5411	181
0None_none_SPA_227963.5412	508
0None_none_SPA_227963.5413	85
0None_none_SPA_227963.5414	732
0None_none_SPA_227963.5415	672
0None_none_SPA_227963.5416	625
0None_none_SPA_227963.5417	728
0None_none_SPA_227963.5418	469
0None_none_SPA_227963.5419	525
0None_none_SPA_227963.5420	417
0None_none_SPA_227963.5421	566
0None_none_SPA_227963.5422	371
0None_none_SPA_227963.5423	390
0None_none_SPA_227963.5424	252
0None_none_SPA_227963.5425	378
0None_none_SPA_227963.5426	752
0None_none_SPA_227963.5427	436
0None_none_SPA_227963.5428	365
0None_none_SPA_227963.5429	522
0None_none_SPA_227963.5430	525
0None_none_SPA_227963.5431	659
0None_none_SPA_227963.5432	670
0None_none_SPA_227963.5433	778
0None_none_SPA_227963.5434	317
0None_none_SPA_227963.5435	579
0None_none_SPA_227963.5436	784
0None_none_SPA_227963.5437	648
0None_none_SPA_227963.5438	331
0None_none_SPA_227963.5439	358
0None_none_SPA_227963.5440	754
0None_none_SPA_227963.5441	999
0None_none_SPA_227963.5442	756
0None_none_SPA_227963.5443	87
0None_none_SPA_227963.5444	530
0None_none_SPA_227963.5445	318
0None_none_SPA_227963.5446	534
0None_none_SPA_227963.5447	125
0None_none_SPA_227963.5448	239
0None_none_SPA_227963.5449	437
0None_none_SPA_227963.5450	652
0None_none_SPA_227963.5451	527
0None_none_SPA_227963.5452	730
0None_none_SPA_227963.5453	491
0None_none_SPA_227963.5454	456
0None_none_SPA_227963.5455	359
0None_none_SPA_227963.5456	741
0None_none_SPA_227963.5457	510
0None_none_SPA_227963.5458	209
0None_none_SPA_227963.5459	363
0None_none_SPA_227963.5460	760
0None_none_SPA_227963.5461	211
0None_none_SPA_227963.5462	393
0None_none_SPA_227963.5463	720
0None_none_SPA_227963.5464	331
0None_none_SPA_227963.5465	634
0None_none_SPA_227963.5466	411
0None_none_SPA_227963.5467	410
0None_none_SPA_227963.5468	104
0None_none_SPA_227963.5469	562
0None_none_SPA_227963.5470	238
0None_none_SPA_227963.5471	550
0None_none_SPA_227963.5472	549
0None_none_SPA_227963.5473	383
0None_none_SPA_227963.5474	1002
0None_none_SPA_227963.5475	274
0None_none_SPA_227963.5476	344
0None_none_SPA_227963.5477	774
0None_none_SPA_227963.5478	655
0None_none_SPA_227963.5479	450
0None_none_SPA_227963.5480	473
0None_none_SPA_227963.5481	275
0None_none_SPA_227963.5482	547
0None_none_SPA_227963.5483	695
0None_none_SPA_227963.5484	351
0None_none_SPA_227963.5485	244
0None_none_SPA_227963.5486	338
0None_none_SPA_227963.5487	399
0None_none_SPA_227963.5488	505
0None_none_SPA_227963.5489	653
0None_none_SPA_227963.5490	514
0None_none_SPA_227963.5491	793
0None_none_SPA_227963.5492	149
0None_none_SPA_227963.5493	656
0None_none_SPA_227963.5494	882
0None_none_SPA_227963.5495	514
0None_none_SPA_227963.5496	289
0None_none_SPA_227963.5497	246
0None_none_SPA_227963.5498	828
0None_none_SPA_227963.5499	284
0None_none_SPA_227963.5500	441
0None_none_SPA_227963.5501	745
0None_none_SPA_227963.5502	441
0None_none_SPA_227963.5503	564
0None_none_SPA_227963.5504	451
0None_none_SPA_227963.5505	248
0None_none_SPA_227963.5506	166
0None_none_SPA_227963.5507	314
0None_none_SPA_227963.5508	333
0None_none_SPA_227963.5509	884
0None_none_SPA_227963.5510	348
0None_none_SPA_227963.5511	506
0None_none_SPA_227963.5512	637
0None_none_SPA_227963.5513	648
0None_none_SPA_227963.5514	364
0None_none_SPA_227963.5515	348
0None_none_SPA_227963.5516	66
0None_none_SPA_227963.5517	627
0None_none_SPA_227963.5518	515
0None_none_SPA_227963.5519	5
0None_none_SPA_227963.5520	263
0None_none_SPA_227963.5521	340
0None_none_SPA_227963.5522	286
0None_none_SPA_227963.5523	341
0None_none_SPA_227963.5524	940
0None_none_SPA_227963.5525	582
0None_none_SPA_227963.5526	534
0None_none_SPA_227963.5527	498
0None_none_SPA_227963.5528	373
0None_none_SPA_227963.5529	506
0None_none_SPA_227963.5530	453
0None_none_SPA_227963.5531	929
0None_none_SPA_227963.5532	603
0None_none_SPA_227963.5533	787
0None_none_SPA_227963.5534	521
0None_none_SPA_227963.5535	529
0None_none_SPA_227963.5536	251
0None_none_SPA_227963.5537	547
0None_none_SPA_227963.5538	550
0None_none_SPA_227963.5539	583
0None_none_SPA_227963.5540	333
0None_none_SPA_227963.5541	760
0None_none_SPA_227963.5542	723
0None_none_SPA_227963.5543	714
0None_none_SPA_227963.5544	322
0None_none_SPA_227963.5545	543
0None_none_SPA_227963.5546	478
0None_none_SPA_227963.5547	548
0None_none_SPA_227963.5548	256
0None_none_SPA_227963.5549	534
0None_none_SPA_227963.5550	382
0None_none_SPA_227963.5551	475
0None_none_SPA_227963.5552	314
0None_none_SPA_227963.5553	455
0None_none_SPA_227963.5554	492
0None_none_SPA_227963.5555	481
0None_none_SPA_227963.5556	700
0None_none_SPA_227963.5557	622
0None_none_SPA_227963.5558	694
0None_none_SPA_227963.5559	578
0None_none_SPA_227963.5560	105
0None_none_SPA_227963.5561	399
0None_none_SPA_227963.5562	162
0None_none_SPA_227963.5563	469
0None_none_SPA_227963.5564	195
0None_none_SPA_227963.5565	308
0None_none_SPA_227963.5566	651
0None_none_SPA_227963.5567	590
0None_none_SPA_227963.5568	443
0None_none_SPA_227963.5569	334
0None_none_SPA_227963.5570	341
0None_none_SPA_227963.5571	455
0None_none_SPA_227963.5572	129
0None_none_SPA_227963.5573	389
0None_none_SPA_227963.5574	432
0None_none_SPA_227963.5575	56
0None_none_SPA_227963.5576	359
0None_none_SPA_227963.5577	722
0None_none_SPA_227963.5578	640
0None_none_SPA_227963.5579	282
0None_none_SPA_227963.5580	418
0None_none_SPA_227963.5581	644
0None_none_SPA_227963.5582	49
0None_none_SPA_227963.5583	530
0None_none_SPA_227963.5584	277
0None_none_SPA_227963.5585	293
0None_none_SPA_227963.5586	927
0None_none_SPA_227963.5587	477
0None_none_SPA_227963.5588	469
0None_none_SPA_227963.5589	574
0None_none_SPA_227963.5590	257
0None_none_SPA_227963.5591	485
0None_none_SPA_227963.5592	295
0None_none_SPA_227963.5593	430
0None_none_SPA_227963.5594	875
0None_none_SPA_227963.5595	740
0None_none_SPA_227963.5596	237
0None_none_SPA_227963.5597	192
0None_none_SPA_227963.5598	602
0None_none_SPA_227963.5599	308
0None_none_SPA_227963.5600	208
0None_none_SPA_227963.5601	688
0None_none_SPA_227963.5602	206
0None_none_SPA_227963.5603	267
0None_none_SPA_227963.5604	694
0None_none_SPA_227963.5605	330
0None_none_SPA_227963.5606	558
0None_none_SPA_227963.5607	391
0None_none_SPA_227963.5608	443
0None_none_SPA_227963.5609	482
0None_none_SPA_227963.5610	587
0None_none_SPA_227963.5611	558
0None_none_SPA_227963.5612	352
0None_none_SPA_227963.5613	798
0None_none_SPA_227963.5614	518
0None_none_SPA_227963.5615	451
0None_none_SPA_227963.5616	363
0None_none_SPA_227963.5617	956
0None_none_SPA_227963.5618	797
0None_none_SPA_227963.5619	540
0None_none_SPA_227963.5620	369
0None_none_SPA_227963.5621	802
0None_none_SPA_227963.5622	184
0None_none_SPA_227963.5623	307
0None_none_SPA_227963.5624	293
0None_none_SPA_227963.5625	852
0None_none_SPB_227963.6084	1
0None_none_SPB_227963.6157	1
0None_none_SPB_227963.6211	1
0None_none_SPB_227963.6216	1
0None_none_SPB_227963.6247	1
0None_none_SPB_227963.6256	1
0None_none_SPB_227963.6301	1
0None_none_U1A_227963.6399	2
0None_none_U1A_227963.6702	4
0Safe_safe_ACOCA_227963.4505	6
0Safe_safe_ACOCA_227963.4525	1
0Safe_safe_ACOCA_227963.4526	7
0Safe_safe_ACOCA_227963.4530	1
0Safe_safe_ACOCA_227963.4534	5
0Safe_safe_ACOCA_227963.4546	1
0Safe_safe_ACOCA_227963.4551	1
0Safe_safe_ACOCA_227963.4552	1
0Safe_safe_ACOCA_227963.4563	3
0Safe_safe_ACOCA_227963.4564	3
0Safe_safe_ACOCA_227963.4583	3
0Safe_safe_ACOCA_227963.4597	1
0Safe_safe_ACOCA_227963.4599	1
0Safe_safe_ACOCA_227963.4603	1
0Safe_safe_ACOCA_227963.4606	1
0Safe_safe_ACOCA_227963.4609	1
0Safe_safe_ACOCA_227963.4616	4
0Safe_safe_ACOCA_227963.4631	1
0Safe_safe_ACOCA_227963.4632	1
0Safe_safe_ACOCA_227963.4635	2
0Safe_safe_ACOCA_227963.4640	4
0Safe_safe_ACOCA_227963.4650	1
0Safe_safe_ACOCA_227963.4651	1
0Safe_safe_ACOCA_227963.4652	1
0Safe_safe_ACOCA_227963.4654	1
0Safe_safe_ACOCA_227963.4655	3
0Safe_safe_ACOCA_227963.4660	1
0Safe_safe_ACOCA_227963.4672	1
0Safe_safe_ACOCA_227963.4676	1
0Safe_safe_ACOCA_227963.4677	1
0Safe_safe_ACOCA_227963.4683	4
0Safe_safe_ACOCA_227963.4689	9
0Safe_safe_ACOCA_227963.4690	16
0Safe_safe_ACOCA_227963.4692	1
0Safe_safe_ACOCA_227963.4699	1
0Safe_safe_ACOCA_227963.4701	1
0Safe_safe_ACOCA_227963.4707	1
0Safe_safe_ACOCA_227963.4709	1
0Safe_safe_ACOCA_227963.4712	1
0Safe_safe_ACOCA_227963.4713	1
0Safe_safe_ACOCA_227963.4714	4
0Safe_safe_ACOCA_227963.4716	1
0Safe_safe_ACOCA_227963.4743	2
0Safe_safe_ACOCA_227963.4746	3
0Safe_safe_ACOCA_227963.4753	3
0Safe_safe_ACOCA_227963.4760	6
0Safe_safe_ACOCA_227963.4772	1
0Safe_safe_ACOCA_227963.4773	2
0Safe_safe_ACOCA_227963.4774	1
0Safe_safe_ACOCA_227963.4779	1
0Safe_safe_ACOCA_227963.4781	1
0Safe_safe_ACOCA_227963.4790	2
0Safe_safe_ACOCA_227963.4791	1
0Safe_safe_ACOCA_227963.4792	1
0Safe_safe_ACOCA_227963.4797	1
0Safe_safe_ACOCA_227963.4801	1
0Safe_safe_ACOCA_227963.4804	1
0Safe_safe_ACOCA_227963.4806	1
0Safe_safe_ACOCA_227963.4808	3
0Safe_safe_ACOCA_227963.4828	1
0Safe_safe_ACOCA_227963.4834	1
0Safe_safe_ACOCA_227963.4842	2
0Safe_safe_ACOCA_227963.4847	1
0Safe_safe_ACOCA_227963.4849	3
0Safe_safe_ACOCA_227963.4856	3
0Safe_safe_ACOCA_227963.4868	3
0Safe_safe_ACOCB_227963.5038	203
0Safe_safe_ACOCB_227963.5206	1
0Safe_safe_DTKPA_227963.6773	1
0Safe_safe_DTKPA_227963.6779	1
0Safe_safe_DTKPA_227963.6782	298
0Safe_safe_DTKPA_227963.6810	1
0Safe_safe_DTKPA_227963.6862	458
0Safe_safe_DTKPA_227963.7105	1
0Safe_safe_DTKPB_227963.7153	468
0Safe_safe_DTKPB_227963.7163	269
0Safe_safe_DTKPB_227963.7477	1
0Safe_safe_GEA_227963.3516	251
0Safe_safe_GEA_227963.3565	1
0Safe_safe_GEA_227963.3632	461
0Safe_safe_GEB_227963.3980	458
0Safe_safe_GEB_227963.4009	1
0Safe_safe_MPA_227963.4252	395
0Safe_safe_MPA_227963.4316	65
0Safe_safe_MPB_227963.5651	24
0Safe_safe_MPB_227963.5652	50
0Safe_safe_MPB_227963.5717	369
0Safe_safe_MPB_227963.5725	1
0Safe_safe_MPB_227963.5814	49
0Safe_safe_MPB_227963.5878	35
0Safe_safe_MPB_227963.5904	5
0Safe_safe_MU1A_227963.1879	2
0Safe_safe_MU1A_227963.1898	503
0Safe_safe_MU1A_227963.2177	3
0Safe_safe_MU1B_227963.1102	4
0Safe_safe_MU2A_227963.2452	269
0Safe_safe_MU2B_227963.173	299
0Safe_safe_MU2B_227963.268	281
0Safe_safe_SPA_227963.5251	306
0Safe_safe_SPA_227963.5252	295
0Safe_safe_SPA_227963.5253	365
0Safe_safe_SPA_227963.5254	416
0Safe_safe_SPA_227963.5255	329
0Safe_safe_SPA_227963.5256	281
0Safe_safe_SPA_227963.5257	79
0Safe_safe_SPA_227963.5258	305
0Safe_safe_SPA_227963.5259	558
0Safe_safe_SPA_227963.5260	371
0Safe_safe_SPA_227963.5261	168
0Safe_safe_SPA_227963.5262	213
0Safe_safe_SPA_227963.5263	135
0Safe_safe_SPA_227963.5264	294
0Safe_safe_SPA_227963.5265	695
0Safe_safe_SPA_227963.5266	580
0Safe_safe_SPA_227963.5267	280
0Safe_safe_SPA_227963.5268	383
0Safe_safe_SPA_227963.5269	372
0Safe_safe_SPA_227963.5270	233
0Safe_safe_SPA_227963.5271	146
0Safe_safe_SPA_227963.5272	294
0Safe_safe_SPA_227963.5273	670
0Safe_safe_SPA_227963.5274	444
0Safe_safe_SPA_227963.5275	65
0Safe_safe_SPA_227963.5276	490
0Safe_safe_SPA_227963.5277	458
0Safe_safe_SPA_227963.5278	529
0Safe_safe_SPA_227963.5279	53
0Safe_safe_SPA_227963.5280	791
0Safe_safe_SPA_227963.5281	400
0Safe_safe_SPA_227963.5282	339
0Safe_safe_SPA_227963.5283	161
0Safe_safe_SPA_227963.5284	227
0Safe_safe_SPA_227963.5285	421
0Safe_safe_SPA_227963.5286	319
0Safe_safe_SPA_227963.5287	336
0Safe_safe_SPA_227963.5288	777
0Safe_safe_SPA_227963.5289	615
0Safe_safe_SPA_227963.5290	275
0Safe_safe_SPA_227963.5291	276
0Safe_safe_SPA_227963.5292	727
0Safe_safe_SPA_227963.5293	156
0Safe_safe_SPA_227963.5294	1257
0Safe_safe_SPA_227963.5295	243
0Safe_safe_SPA_227963.5296	787
0Safe_safe_SPA_227963.5297	278
0Safe_safe_SPA_227963.5298	243
0Safe_safe_SPA_227963.5299	269
0Safe_safe_SPA_227963.5300	543
0Safe_safe_SPA_227963.5301	281
0Safe_safe_SPA_227963.5302	362
0Safe_safe_SPA_227963.5303	196
0Safe_safe_SPA_227963.5304	248
0Safe_safe_SPA_227963.5305	269
0Safe_safe_SPA_227963.5306	224
0Safe_safe_SPA_227963.5307	242
0Safe_safe_SPA_227963.5308	367
0Safe_safe_SPA_227963.5309	402
0Safe_safe_SPA_227963.5310	383
0Safe_safe_SPA_227963.5311	492
0Safe_safe_SPA_227963.5312	445
0Safe_safe_SPA_227963.5313	828
0Safe_safe_SPA_227963.5314	268
0Safe_safe_SPA_227963.5315	446
0Safe_safe_SPA_227963.5316	223
0Safe_safe_SPA_227963.5317	349
0Safe_safe_SPA_227963.5318	401
0Safe_safe_SPA_227963.5319	359
0Safe_safe_SPA_227963.5320	720
0Safe_safe_SPA_227963.5321	655
0Safe_safe_SPA_227963.5322	187
0Safe_safe_SPA_227963.5323	597
0Safe_safe_SPA_227963.5324	410
0Safe_safe_SPA_227963.5325	461
0Safe_safe_SPA_227963.5326	407
0Safe_safe_SPA_227963.5327	366
0Safe_safe_SPA_227963.5328	494
0Safe_safe_SPA_227963.5329	111
0Safe_safe_SPA_227963.5330	293
0Safe_safe_SPA_227963.5331	299
0Safe_safe_SPA_227963.5332	282
0Safe_safe_SPA_227963.5333	407
0Safe_safe_SPA_227963.5334	433
0Safe_safe_SPA_227963.5335	333
0Safe_safe_SPA_227963.5336	394
0Safe_safe_SPA_227963.5337	362
0Safe_safe_SPA_227963.5338	241
0Safe_safe_SPA_227963.5339	495
0Safe_safe_SPA_227963.5340	420
0Safe_safe_SPA_227963.5341	192
0Safe_safe_SPA_227963.5342	372
0Safe_safe_SPA_227963.5343	515
0Safe_safe_SPA_227963.5344	339
0Safe_safe_SPA_227963.5345	323
0Safe_safe_SPA_227963.5346	286
0Safe_safe_SPA_227963.5347	312
0Safe_safe_SPA_227963.5348	587
0Safe_safe_SPA_227963.5349	182
0Safe_safe_SPA_227963.5350	132
0Safe_safe_SPA_227963.5351	97
0Safe_safe_SPA_227963.5352	837
0Safe_safe_SPA_227963.5353	373
0Safe_safe_SPA_227963.5354	323
0Safe_safe_SPA_227963.5355	207
0Safe_safe_SPA_227963.5356	225
0Safe_safe_SPA_227963.5357	437
0Safe_safe_SPA_227963.5358	236
0Safe_safe_SPA_227963.5359	100
0Safe_safe_SPA_227963.5360	458
0Safe_safe_SPA_227963.5361	402
0Safe_safe_SPA_227963.5362	354
0Safe_safe_SPA_227963.5363	296
0Safe_safe_SPA_227963.5364	207
0Safe_safe_SPA_227963.5365	626
0Safe_safe_SPA_227963.5366	56
0Safe_safe_SPA_227963.5367	492
0Safe_safe_SPA_227963.5368	363
0Safe_safe_SPA_227963.5369	249
0Safe_safe_SPA_227963.5370	280
0Safe_safe_SPA_227963.5371	518
0Safe_safe_SPA_227963.5372	713
0Safe_safe_SPA_227963.5373	636
0Safe_safe_SPA_227963.5374	564
0Safe_safe_SPA_227963.5375	317
0Safe_safe_SPA_227963.5376	306
0Safe_safe_SPA_227963.5377	459
0Safe_safe_SPA_227963.5378	174
0Safe_safe_SPA_227963.5379	218
0Safe_safe_SPA_227963.5380	97
0Safe_safe_SPA_227963.5381	575
0Safe_safe_SPA_227963.5382	230
0Safe_safe_SPA_227963.5383	229
0Safe_safe_SPA_227963.5384	276
0Safe_safe_SPA_227963.5385	546
0Safe_safe_SPA_227963.5386	341
0Safe_safe_SPA_227963.5387	386
0Safe_safe_SPA_227963.5388	135
0Safe_safe_SPA_227963.5389	203
0Safe_safe_SPA_227963.5390	90
0Safe_safe_SPA_227963.5391	421
0Safe_safe_SPA_227963.5392	434
0Safe_safe_SPA_227963.5393	153
0Safe_safe_SPA_227963.5394	623
0Safe_safe_SPA_227963.5395	218
0Safe_safe_SPA_227963.5396	347
0Safe_safe_SPA_227963.5397	554
0Safe_safe_SPA_227963.5398	237
0Safe_safe_SPA_227963.5399	379
0Safe_safe_SPA_227963.5400	580
0Safe_safe_SPA_227963.5401	472
0Safe_safe_SPA_227963.5402	53
0Safe_safe_SPA_227963.5403	674
0Safe_safe_SPA_227963.5404	876
0Safe_safe_SPA_227963.5405	231
0Safe_safe_SPA_227963.5406	310
0Safe_safe_SPA_227963.5407	574
0Safe_safe_SPA_227963.5408	520
0Safe_safe_SPA_227963.5409	450
0Safe_safe_SPA_227963.5410	259
0Safe_safe_SPA_227963.5411	588
0Safe_safe_SPA_227963.5412	684
0Safe_safe_SPA_227963.5413	594
0Safe_safe_SPA_227963.5414	506
0Safe_safe_SPA_227963.5415	191
0Safe_safe_SPA_227963.5416	408
0Safe_safe_SPA_227963.5417	413
0Safe_safe_SPA_227963.5418	490
0Safe_safe_SPA_227963.5419	365
0Safe_safe_SPA_227963.5420	411
0Safe_safe_SPA_227963.5421	652
0Safe_safe_SPA_227963.5422	275
0Safe_safe_SPA_227963.5423	417
0Safe_safe_SPA_227963.5424	532
0Safe_safe_SPA_227963.5425	289
0Safe_safe_SPA_227963.5426	263
0Safe_safe_SPA_227963.5427	240
0Safe_safe_SPA_227963.5428	344
0Safe_safe_SPA_227963.5429	337
0Safe_safe_SPA_227963.5430	316
0Safe_safe_SPA_227963.5431	29
0Safe_safe_SPA_227963.5432	159
0Safe_safe_SPA_227963.5433	157
0Safe_safe_SPA_227963.5434	511
0Safe_safe_SPA_227963.5435	350
0Safe_safe_SPA_227963.5436	515
0Safe_safe_SPA_227963.5437	122
0Safe_safe_SPA_227963.5438	247
0Safe_safe_SPA_227963.5439	522
0Safe_safe_SPA_227963.5440	70
0Safe_safe_SPA_227963.5441	146
0Safe_safe_SPA_227963.5442	326
0Safe_safe_SPA_227963.5443	163
0Safe_safe_SPA_227963.5444	200
0Safe_safe_SPA_227963.5445	295
0Safe_safe_SPA_227963.5446	534
0Safe_safe_SPA_227963.5447	398
0Safe_safe_SPA_227963.5448	508
0Safe_safe_SPA_227963.5449	262
0Safe_safe_SPA_227963.5450	55
0Safe_safe_SPA_227963.5451	912
0Safe_safe_SPA_227963.5452	650
0Safe_safe_SPA_227963.5453	192
0Safe_safe_SPA_227963.5454	371
0Safe_safe_SPA_227963.5455	775
0Safe_safe_SPA_227963.5456	290
0Safe_safe_SPA_227963.5457	346
0Safe_safe_SPA_227963.5458	369
0Safe_safe_SPA_227963.5459	478
0Safe_safe_SPA_227963.5460	259
0Safe_safe_SPA_227963.5461	559
0Safe_safe_SPA_227963.5462	601
0Safe_safe_SPA_227963.5463	451
0Safe_safe_SPA_227963.5464	134
0Safe_safe_SPA_227963.5465	531
0Safe_safe_SPA_227963.5466	217
0Safe_safe_SPA_227963.5467	274
0Safe_safe_SPA_227963.5468	360
0Safe_safe_SPA_227963.5469	501
0Safe_safe_SPA_227963.5470	104
0Safe_safe_SPA_227963.5471	286
0Safe_safe_SPA_227963.5472	558
0Safe_safe_SPA_227963.5473	231
0Safe_safe_SPA_227963.5474	456
0Safe_safe_SPA_227963.5475	614
0Safe_safe_SPA_227963.5476	285
0Safe_safe_SPA_227963.5477	61
0Safe_safe_SPA_227963.5478	705
0Safe_safe_SPA_227963.5479	242
0Safe_safe_SPA_227963.5480	290
0Safe_safe_SPA_227963.5481	391
0Safe_safe_SPA_227963.5482	429
0Safe_safe_SPA_227963.5483	224
0Safe_safe_SPA_227963.5484	294
0Safe_safe_SPA_227963.5485	416
0Safe_safe_SPA_227963.5486	264
0Safe_safe_SPA_227963.5487	20
0Safe_safe_SPA_227963.5488	236
0Safe_safe_SPA_227963.5489	376
0Safe_safe_SPA_227963.5490	311
0Safe_safe_SPA_227963.5491	434
0Safe_safe_SPA_227963.5492	329
0Safe_safe_SPA_227963.5493	463
0Safe_safe_SPA_227963.5494	698
0Safe_safe_SPA_227963.5495	289
0Safe_safe_SPA_227963.5496	303
0Safe_safe_SPA_227963.5497	405
0Safe_safe_SPA_227963.5498	540
0Safe_safe_SPA_227963.5499	395
0Safe_safe_SPA_227963.5500	427
0Safe_safe_SPA_227963.5501	539
0Safe_safe_SPA_227963.5502	418
0Safe_safe_SPA_227963.5503	353
0Safe_safe_SPA_227963.5504	346
0Safe_safe_SPA_227963.5505	670
0Safe_safe_SPA_227963.5506	601
0Safe_safe_SPA_227963.5507	241
0Safe_safe_SPA_227963.5508	845
0Safe_safe_SPA_227963.5509	136
0Safe_safe_SPA_227963.5510	304
0Safe_safe_SPA_227963.5511	648
0Safe_safe_SPA_227963.5512	1030
0Safe_safe_SPA_227963.5513	81
0Safe_safe_SPA_227963.5514	336
0Safe_safe_SPA_227963.5515	426
0Safe_safe_SPA_227963.5516	148
0Safe_safe_SPA_227963.5517	299
0Safe_safe_SPA_227963.5518	493
0Safe_safe_SPA_227963.5519	566
0Safe_safe_SPA_227963.5520	367
0Safe_safe_SPA_227963.5521	177
0Safe_safe_SPA_227963.5522	768
0Safe_safe_SPA_227963.5523	279
0Safe_safe_SPA_227963.5524	396
0Safe_safe_SPA_227963.5525	292
0Safe_safe_SPA_227963.5526	628
0Safe_safe_SPA_227963.5527	687
0Safe_safe_SPA_227963.5528	345
0Safe_safe_SPA_227963.5529	229
0Safe_safe_SPA_227963.5530	91
0Safe_safe_SPA_227963.5531	412
0Safe_safe_SPA_227963.5532	99
0Safe_safe_SPA_227963.5533	172
0Safe_safe_SPA_227963.5534	200
0Safe_safe_SPA_227963.5535	413
0Safe_safe_SPA_227963.5536	1079
0Safe_safe_SPA_227963.5537	199
0Safe_safe_SPA_227963.5538	146
0Safe_safe_SPA_227963.5539	393
0Safe_safe_SPA_227963.5540	432
0Safe_safe_SPA_227963.5541	547
0Safe_safe_SPA_227963.5542	265
0Safe_safe_SPA_227963.5543	449
0Safe_safe_SPA_227963.5544	553
0Safe_safe_SPA_227963.5545	763
0Safe_safe_SPA_227963.5546	144
0Safe_safe_SPA_227963.5547	427
0Safe_safe_SPA_227963.5548	292
0Safe_safe_SPA_227963.5549	381
0Safe_safe_SPA_227963.5550	589
0Safe_safe_SPA_227963.5551	276
0Safe_safe_SPA_227963.5552	410
0Safe_safe_SPA_227963.5553	275
0Safe_safe_SPA_227963.5554	429
0Safe_safe_SPA_227963.5555	169
0Safe_safe_SPA_227963.5556	376
0Safe_safe_SPA_227963.5557	559
0Safe_safe_SPA_227963.5558	254
0Safe_safe_SPA_227963.5559	380
0Safe_safe_SPA_227963.5560	689
0Safe_safe_SPA_227963.5561	556
0Safe_safe_SPA_227963.5562	312
0Safe_safe_SPA_227963.5563	275
0Safe_safe_SPA_227963.5564	524
0Safe_safe_SPA_227963.5565	649
0Safe_safe_SPA_227963.5566	298
0Safe_safe_SPA_227963.5567	312
0Safe_safe_SPA_227963.5568	704
0Safe_safe_SPA_227963.5569	471
0Safe_safe_SPA_227963.5570	316
0Safe_safe_SPA_227963.5572	395
0Safe_safe_SPA_227963.5573	268
0Safe_safe_SPA_227963.5574	481
0Safe_safe_SPA_227963.5575	559
0Safe_safe_SPA_227963.5576	347
0Safe_safe_SPA_227963.5577	604
0Safe_safe_SPA_227963.5578	243
0Safe_safe_SPA_227963.5579	283
0Safe_safe_SPA_227963.5580	349
0Safe_safe_SPA_227963.5581	188
0Safe_safe_SPA_227963.5582	359
0Safe_safe_SPA_227963.5583	519
0Safe_safe_SPA_227963.5584	130
0Safe_safe_SPA_227963.5585	367
0Safe_safe_SPA_227963.5586	307
0Safe_safe_SPA_227963.5587	312
0Safe_safe_SPA_227963.5588	212
0Safe_safe_SPA_227963.5589	73
0Safe_safe_SPA_227963.5590	401
0Safe_safe_SPA_227963.5591	251
0Safe_safe_SPA_227963.5592	292
0Safe_safe_SPA_227963.5593	427
0Safe_safe_SPA_227963.5594	354
0Safe_safe_SPA_227963.5595	193
0Safe_safe_SPA_227963.5596	325
0Safe_safe_SPA_227963.5597	449
0Safe_safe_SPA_227963.5598	295
0Safe_safe_SPA_227963.5599	346
0Safe_safe_SPA_227963.5600	448
0Safe_safe_SPA_227963.5601	546
0Safe_safe_SPA_227963.5602	196
0Safe_safe_SPA_227963.5603	719
0Safe_safe_SPA_227963.5604	186
0Safe_safe_SPA_227963.5605	370
0Safe_safe_SPA_227963.5606	276
0Safe_safe_SPA_227963.5607	235
0Safe_safe_SPA_227963.5608	184
0Safe_safe_SPA_227963.5609	503
0Safe_safe_SPA_227963.5610	522
0Safe_safe_SPA_227963.5611	822
0Safe_safe_SPA_227963.5612	642
0Safe_safe_SPA_227963.5613	161
0Safe_safe_SPA_227963.5614	480
0Safe_safe_SPA_227963.5615	604
0Safe_safe_SPA_227963.5616	186
0Safe_safe_SPA_227963.5617	482
0Safe_safe_SPA_227963.5618	481
0Safe_safe_SPA_227963.5619	818
0Safe_safe_SPA_227963.5620	411
0Safe_safe_SPA_227963.5621	494
0Safe_safe_SPA_227963.5622	486
0Safe_safe_SPA_227963.5623	382
0Safe_safe_SPA_227963.5624	142
0Safe_safe_SPA_227963.5625	340
0Safe_safe_SPB_227963.6054	822
0Safe_safe_SPB_227963.6062	1
0Safe_safe_SPB_227963.6072	1
0Safe_safe_SPB_227963.6089	1
0Safe_safe_SPB_227963.6102	556
0Safe_safe_SPB_227963.6197	1
0Safe_safe_SPB_227963.6222	1
0Safe_safe_SPB_227963.6234	1
0Safe_safe_SPB_227963.6276	1
0Safe_safe_SPB_227963.6339	1
0Safe_safe_TMMA_227963.2683	157
0Safe_safe_TMMA_227963.2717	294
0Safe_safe_TMMB_227963.3014	1
0Safe_safe_TMMB_227963.3271	312
0Safe_safe_TMMB_227963.3304	269
0Safe_safe_U1A_227963.6534	426
0Safe_safe_U2B_227963.1291	408
0Safe_safe_U2B_227963.1350	492
0Safe_safe_U2B_227963.1381	269
0Safe_safe_U2B_227963.1389	269
ENSMUSG00000000001_Gnai3_SPA_105141.1	638
ENSMUSG00000000001_Gnai3_SPA_105142.2	497
ENSMUSG00000000001_Gnai3_SPA_105143.3	415
ENSMUSG00000000001_Gnai3_SPA_105144.4	500
ENSMUSG00000000001_Gnai3_SPA_105145.5	523
ENSMUSG00000000001_Gnai3_SPA_105146.6	299
ENSMUSG00000000001_Gnai3_SPA_105147.7	432
ENSMUSG00000000001_Gnai3_SPA_105148.8	316
ENSMUSG00000000001_Gnai3_SPA_105149.9	313
ENSMUSG00000000001_Gnai3_SPA_105150.10	240
ENSMUSG00000000058_Cav2_SPA_139387.1	435
ENSMUSG00000000058_Cav2_SPA_139388.2	546
ENSMUSG00000000058_Cav2_SPA_139389.3	358
ENSMUSG00000000058_Cav2_SPA_139390.4	465
ENSMUSG00000000058_Cav2_SPA_139391.5	293
ENSMUSG00000000058_Cav2_SPA_139392.6	229
ENSMUSG00000000058_Cav2_SPA_139393.7	788
ENSMUSG00000000058_Cav2_SPA_139394.8	521
ENSMUSG00000000058_Cav2_SPA_139395.9	344
ENSMUSG00000000058_Cav2_SPA_139396.10	232
ENSMUSG00000000078_Klf6_ACOCA_47384.6	1
ENSMUSG00000000078_Klf6_ACOCA_47388.10	1
ENSMUSG00000000093_Tbx2_ACOCA_12967.2	1
ENSMUSG00000000093_Tbx2_ACOCA_12969.4	1
ENSMUSG00000000093_Tbx2_ACOCA_12971.6	1
ENSMUSG00000000093_Tbx2_ACOCA_12973.8	1
ENSMUSG00000000093_Tbx2_ACOCA_12975.10	1
ENSMUSG00000000094_Tbx4_ACOCA_12987.2	1
ENSMUSG00000000120_Ngfr_SPA_15524.1	675
ENSMUSG00000000120_Ngfr_SPA_15525.2	510
ENSMUSG00000000120_Ngfr_SPA_15526.3	899
ENSMUSG00000000120_Ngfr_SPA_15527.4	523
ENSMUSG00000000120_Ngfr_SPA_15528.5	617
ENSMUSG00000000120_Ngfr_SPA_15529.6	300
ENSMUSG00000000120_Ngfr_SPA_15530.7	22
ENSMUSG00000000120_Ngfr_SPA_15531.8	964
ENSMUSG00000000120_Ngfr_SPA_15532.9	434
ENSMUSG00000000120_Ngfr_SPA_15533.10	341
ENSMUSG00000000126_Wnt9a_ACOCA_116324.4	5
ENSMUSG00000000126_Wnt9a_ACOCA_116330.10	1
ENSMUSG00000000142_Axin2_ACOCA_65058.2	1
ENSMUSG00000000142_Axin2_ACOCA_65060.4	1
ENSMUSG00000000142_Axin2_ACOCA_65063.7	1
ENSMUSG00000000142_Axin2_ACOCA_65064.8	3
ENSMUSG00000000149_Gna12_ACOCA_65017.1	1
ENSMUSG00000000247_Lhx2_SPA_81944.1	316
ENSMUSG00000000247_Lhx2_SPA_81945.2	442
ENSMUSG00000000247_Lhx2_SPA_81946.3	202
ENSMUSG00000000247_Lhx2_SPA_81947.4	94
ENSMUSG00000000247_Lhx2_SPA_81948.5	461
ENSMUSG00000000247_Lhx2_SPA_81949.6	402
ENSMUSG00000000247_Lhx2_SPA_81950.7	720
ENSMUSG00000000247_Lhx2_SPA_81951.8	492
ENSMUSG00000000247_Lhx2_SPA_81952.9	646
ENSMUSG00000000247_Lhx2_SPA_81953.10	679
ENSMUSG00000000266_Mid2_ACOCA_184060.6	1
ENSMUSG00000000266_Mid2_ACOCA_184063.9	35
ENSMUSG00000000296_Tpd52l1_ACOCA_152888.7	1
ENSMUSG00000000296_Tpd52l1_ACOCA_152889.8	4
ENSMUSG00000000320_Alox12_ACOCB_114162.10	2
ENSMUSG00000000365_Rnf17_SPA_4604.1	203
ENSMUSG00000000365_Rnf17_SPA_4605.2	662
ENSMUSG00000000365_Rnf17_SPA_4606.3	579
ENSMUSG00000000365_Rnf17_SPA_4607.4	425
ENSMUSG00000000365_Rnf17_SPA_4608.5	268
ENSMUSG00000000365_Rnf17_SPA_4609.6	505
ENSMUSG00000000365_Rnf17_SPA_4610.7	453
ENSMUSG00000000365_Rnf17_SPA_4611.8	194
ENSMUSG00000000365_Rnf17_SPA_4612.9	271
ENSMUSG00000000365_Rnf17_SPA_4613.10	181
ENSMUSG00000000384_Tbrg4_ACOCA_62918.8	1
ENSMUSG00000000392_Fap_SPA_148053.1	738
ENSMUSG00000000392_Fap_SPA_148054.2	50
ENSMUSG00000000392_Fap_SPA_148055.3	627
ENSMUSG00000000392_Fap_SPA_148056.4	181
ENSMUSG00000000392_Fap_SPA_148057.5	346
ENSMUSG00000000392_Fap_SPA_148058.6	541
ENSMUSG00000000392_Fap_SPA_148059.7	176
ENSMUSG00000000392_Fap_SPA_148060.8	448
ENSMUSG00000000392_Fap_SPA_148061.9	971
ENSMUSG00000000392_Fap_SPA_148062.10	195
ENSMUSG00000000402_Egfl6_ACOCA_124745.2	1
ENSMUSG00000000439_Mkrn2_SPA_145717.1	307
ENSMUSG00000000439_Mkrn2_SPA_145718.2	394
ENSMUSG00000000439_Mkrn2_SPA_145719.3	382
ENSMUSG00000000439_Mkrn2_SPA_145720.4	184
ENSMUSG00000000439_Mkrn2_SPA_145721.5	422
ENSMUSG00000000439_Mkrn2_SPA_145722.6	232
ENSMUSG00000000439_Mkrn2_SPA_145723.7	676
ENSMUSG00000000439_Mkrn2_SPA_145724.8	313
ENSMUSG00000000439_Mkrn2_SPA_145725.9	157
ENSMUSG00000000439_Mkrn2_SPA_145726.10	387
ENSMUSG00000000489_Pdgfb_ACOCA_133575.5	1
ENSMUSG00000000489_Pdgfb_ACOCA_133577.7	1
ENSMUSG00000000563_Atp5f1_SPA_19224.1	250
ENSMUSG00000000563_Atp5f1_SPA_19225.2	309
ENSMUSG00000000563_Atp5f1_SPA_19226.3	312
ENSMUSG00000000563_Atp5f1_SPA_19227.4	596
ENSMUSG00000000563_Atp5f1_SPA_19228.5	282
ENSMUSG00000000563_Atp5f1_SPA_19229.6	227
ENSMUSG00000000563_Atp5f1_SPA_19230.7	459
ENSMUSG00000000563_Atp5f1_SPA_19231.8	232
ENSMUSG00000000563_Atp5f1_SPA_19232.9	335
ENSMUSG00000000563_Atp5f1_SPA_19233.10	179
ENSMUSG00000000627_Sema4f_SPA_207082.1	375
ENSMUSG00000000627_Sema4f_SPA_207083.2	100
ENSMUSG00000000627_Sema4f_SPA_207084.3	663
ENSMUSG00000000627_Sema4f_SPA_207085.4	654
ENSMUSG00000000627_Sema4f_SPA_207086.5	284
ENSMUSG00000000627_Sema4f_SPA_207087.6	124
ENSMUSG00000000627_Sema4f_SPA_207088.7	220
ENSMUSG00000000627_Sema4f_SPA_207089.8	280
ENSMUSG00000000627_Sema4f_SPA_207090.9	418
ENSMUSG00000000627_Sema4f_SPA_207091.10	337
ENSMUSG00000000631_Myo18a_SPA_121974.1	350
ENSMUSG00000000631_Myo18a_SPA_121975.2	348
ENSMUSG00000000631_Myo18a_SPA_121976.3	212
ENSMUSG00000000631_Myo18a_SPA_121977.4	566
ENSMUSG00000000631_Myo18a_SPA_121978.5	405
ENSMUSG00000000631_Myo18a_SPA_121979.6	281
ENSMUSG00000000631_Myo18a_SPA_121980.7	389
ENSMUSG00000000631_Myo18a_SPA_121981.8	191
ENSMUSG00000000631_Myo18a_SPA_121982.9	495
ENSMUSG00000000631_Myo18a_SPA_121983.10	283
ENSMUSG00000000673_Haao_SPA_12826.1	287
ENSMUSG00000000673_Haao_SPA_12827.2	293
ENSMUSG00000000673_Haao_SPA_12828.3	423
ENSMUSG00000000673_Haao_SPA_12829.4	808
ENSMUSG00000000673_Haao_SPA_12830.5	290
ENSMUSG00000000673_Haao_SPA_12831.6	477
ENSMUSG00000000673_Haao_SPA_12832.7	302
ENSMUSG00000000673_Haao_SPA_12833.8	528
ENSMUSG00000000673_Haao_SPA_12834.9	282
ENSMUSG00000000673_Haao_SPA_12835.10	445
ENSMUSG00000000708_Kat2b_ACOCA_107866.2	1
ENSMUSG00000000708_Kat2b_ACOCA_107869.5	1
ENSMUSG00000000724_Cryba1_SPA_167092.1	897
ENSMUSG00000000724_Cryba1_SPA_167093.2	257
ENSMUSG00000000724_Cryba1_SPA_167094.3	499
ENSMUSG00000000724_Cryba1_SPA_167095.4	543
ENSMUSG00000000724_Cryba1_SPA_167096.5	277
ENSMUSG00000000724_Cryba1_SPA_167097.6	386
ENSMUSG00000000724_Cryba1_SPA_167098.7	315
ENSMUSG00000000724_Cryba1_SPA_167099.8	86
ENSMUSG00000000724_Cryba1_SPA_167100.9	294
ENSMUSG00000000724_Cryba1_SPA_167101.10	85
ENSMUSG00000000738_Spg7_SPA_23822.1	109
ENSMUSG00000000738_Spg7_SPA_23823.2	233
ENSMUSG00000000738_Spg7_SPA_23824.3	601
ENSMUSG00000000738_Spg7_SPA_23825.4	302
ENSMUSG00000000738_Spg7_SPA_23826.5	406
ENSMUSG00000000738_Spg7_SPA_23827.6	645
ENSMUSG00000000738_Spg7_SPA_23828.7	219
ENSMUSG00000000738_Spg7_SPA_23829.8	259
ENSMUSG00000000738_Spg7_SPA_23830.9	44
ENSMUSG00000000738_Spg7_SPA_23831.10	635
ENSMUSG00000000753_Serpinf1_SPA_74014.1	468
ENSMUSG00000000753_Serpinf1_SPA_74015.2	488
ENSMUSG00000000753_Serpinf1_SPA_74016.3	272
ENSMUSG00000000753_Serpinf1_SPA_74017.4	263
ENSMUSG00000000753_Serpinf1_SPA_74018.5	511
ENSMUSG00000000753_Serpinf1_SPA_74019.6	441
ENSMUSG00000000753_Serpinf1_SPA_74020.7	404
ENSMUSG00000000753_Serpinf1_SPA_74021.8	490
ENSMUSG00000000753_Serpinf1_SPA_74022.9	241
ENSMUSG00000000753_Serpinf1_SPA_74023.10	422
ENSMUSG00000000782_Tcf7_ACOCA_99823.1	1
ENSMUSG00000000782_Tcf7_ACOCA_99827.5	1
ENSMUSG00000000782_Tcf7_ACOCA_99828.6	1
ENSMUSG00000000782_Tcf7_ACOCA_99830.8	4
ENSMUSG00000000782_Tcf7_ACOCA_99832.10	1
ENSMUSG00000000787_Ddx3x_SPA_99803.1	126
ENSMUSG00000000787_Ddx3x_SPA_99804.2	68
ENSMUSG00000000787_Ddx3x_SPA_99805.3	76
ENSMUSG00000000787_Ddx3x_SPA_99806.4	69
ENSMUSG00000000787_Ddx3x_SPA_99807.5	169
ENSMUSG00000000787_Ddx3x_SPA_99808.6	101
ENSMUSG00000000787_Ddx3x_SPA_99809.7	759
ENSMUSG00000000787_Ddx3x_SPA_99810.8	122
ENSMUSG00000000787_Ddx3x_SPA_99811.9	123
ENSMUSG00000000787_Ddx3x_SPA_99812.10	51
ENSMUSG00000000826_Dnajc5_SPA_91353.1	596
ENSMUSG00000000826_Dnajc5_SPA_91354.2	349
ENSMUSG00000000826_Dnajc5_SPA_91355.3	107
ENSMUSG00000000826_Dnajc5_SPA_91356.4	189
ENSMUSG00000000826_Dnajc5_SPA_91357.5	379
ENSMUSG00000000826_Dnajc5_SPA_91358.6	417
ENSMUSG00000000826_Dnajc5_SPA_91359.7	642
ENSMUSG00000000826_Dnajc5_SPA_91360.8	548
ENSMUSG00000000826_Dnajc5_SPA_91361.9	789
ENSMUSG00000000826_Dnajc5_SPA_91362.10	617
ENSMUSG00000000861_Bcl11a_ACOCA_209319.8	1
ENSMUSG00000000869_Il4_ACOCB_209327.6	20
ENSMUSG00000000876_Pxmp4_SPA_124044.1	969
ENSMUSG00000000876_Pxmp4_SPA_124045.2	595
ENSMUSG00000000876_Pxmp4_SPA_124046.3	983
ENSMUSG00000000876_Pxmp4_SPA_124047.4	556
ENSMUSG00000000876_Pxmp4_SPA_124048.5	269
ENSMUSG00000000876_Pxmp4_SPA_124049.6	176
ENSMUSG00000000876_Pxmp4_SPA_124050.7	409
ENSMUSG00000000876_Pxmp4_SPA_124051.8	798
ENSMUSG00000000876_Pxmp4_SPA_124052.9	634
ENSMUSG00000000876_Pxmp4_SPA_124053.10	969
ENSMUSG00000000881_Dlg3_SPA_40015.1	304
ENSMUSG00000000881_Dlg3_SPA_40016.2	1195
ENSMUSG00000000881_Dlg3_SPA_40017.3	655
ENSMUSG00000000881_Dlg3_SPA_40018.4	352
ENSMUSG00000000881_Dlg3_SPA_40019.5	321
ENSMUSG00000000881_Dlg3_SPA_40020.6	702
ENSMUSG00000000881_Dlg3_SPA_40021.7	323
ENSMUSG00000000881_Dlg3_SPA_40022.8	437
ENSMUSG00000000881_Dlg3_SPA_40023.9	140
ENSMUSG00000000881_Dlg3_SPA_40024.10	176
ENSMUSG00000000982_Ccl3_SPA_110810.1	299
ENSMUSG00000000982_Ccl3_SPA_110811.2	648
ENSMUSG00000000982_Ccl3_SPA_110812.3	337
ENSMUSG00000000982_Ccl3_SPA_110813.4	723
ENSMUSG00000000982_Ccl3_SPA_110814.5	383
ENSMUSG00000000982_Ccl3_SPA_110815.6	197
ENSMUSG00000000982_Ccl3_SPA_110816.7	207
ENSMUSG00000000982_Ccl3_SPA_110817.8	342
ENSMUSG00000000982_Ccl3_SPA_110818.9	577
ENSMUSG00000000982_Ccl3_SPA_110819.10	264
ENSMUSG00000001020_S100a4_SPA_80572.1	528
ENSMUSG00000001020_S100a4_SPA_80573.2	105
ENSMUSG00000001020_S100a4_SPA_80574.3	306
ENSMUSG00000001020_S100a4_SPA_80575.4	222
ENSMUSG00000001020_S100a4_SPA_80576.5	546
ENSMUSG00000001020_S100a4_SPA_80577.6	287
ENSMUSG00000001020_S100a4_SPA_80578.7	359
ENSMUSG00000001020_S100a4_SPA_80579.8	369
ENSMUSG00000001020_S100a4_SPA_80580.9	484
ENSMUSG00000001020_S100a4_SPA_80581.10	335
ENSMUSG00000001021_S100a3_SPA_29143.1	1080
ENSMUSG00000001021_S100a3_SPA_29144.2	328
ENSMUSG00000001021_S100a3_SPA_29145.3	347
ENSMUSG00000001021_S100a3_SPA_29146.4	346
ENSMUSG00000001021_S100a3_SPA_29147.5	1080
ENSMUSG00000001021_S100a3_SPA_29148.6	839
ENSMUSG00000001021_S100a3_SPA_29149.7	564
ENSMUSG00000001021_S100a3_SPA_29150.8	548
ENSMUSG00000001021_S100a3_SPA_29151.9	356
ENSMUSG00000001021_S100a3_SPA_29152.10	242
ENSMUSG00000001023_S100a5_SPA_29104.1	236
ENSMUSG00000001023_S100a5_SPA_29105.2	425
ENSMUSG00000001023_S100a5_SPA_29106.3	531
ENSMUSG00000001023_S100a5_SPA_29107.4	435
ENSMUSG00000001023_S100a5_SPA_29108.5	297
ENSMUSG00000001023_S100a5_SPA_29109.6	389
ENSMUSG00000001023_S100a5_SPA_29110.7	186
ENSMUSG00000001023_S100a5_SPA_29111.8	168
ENSMUSG00000001023_S100a5_SPA_29112.9	721
ENSMUSG00000001023_S100a5_SPA_29113.10	376
ENSMUSG00000001034_Mapk7_ACOCA_164776.4	1
ENSMUSG00000001034_Mapk7_ACOCA_164779.7	1
ENSMUSG00000001034_Mapk7_ACOCA_164781.9	1
ENSMUSG00000001034_Mapk7_ACOCA_164782.10	2
ENSMUSG00000001036_Epn2_ACOCA_80014.2	1
ENSMUSG00000001036_Epn2_ACOCA_80018.6	1
ENSMUSG00000001098_Kctd10_SPB_113898.6	1
ENSMUSG00000001128_Cfp_ACOCA_152703.2	5
ENSMUSG00000001128_Cfp_ACOCA_152705.4	4
ENSMUSG00000001128_Cfp_ACOCA_152706.5	2
ENSMUSG00000001128_Cfp_ACOCA_152708.7	1
ENSMUSG00000001131_Timp1_ACOCA_67716.3	3
ENSMUSG00000001150_Mcm3ap_ACOCA_9591.6	4
ENSMUSG00000001150_Mcm3ap_ACOCA_9594.9	1
ENSMUSG00000001173_Ocrl_ACOCA_178374.1	1
ENSMUSG00000001173_Ocrl_ACOCA_178381.8	1
ENSMUSG00000001173_Ocrl_ACOCA_178383.10	2
ENSMUSG00000001227_Sema6b_SPA_82835.1	185
ENSMUSG00000001227_Sema6b_SPA_82836.2	528
ENSMUSG00000001227_Sema6b_SPA_82837.3	474
ENSMUSG00000001227_Sema6b_SPA_82838.4	507
ENSMUSG00000001227_Sema6b_SPA_82839.5	334
ENSMUSG00000001227_Sema6b_SPA_82840.6	214
ENSMUSG00000001227_Sema6b_SPA_82841.7	678
ENSMUSG00000001227_Sema6b_SPA_82842.8	420
ENSMUSG00000001227_Sema6b_SPA_82843.9	90
ENSMUSG00000001227_Sema6b_SPA_82844.10	468
ENSMUSG00000001334_Fndc5_MPB_45715.1	4
ENSMUSG00000001366_Fbxo9_SPB_21159.8	1
ENSMUSG00000001366_Fbxo9_SPB_21161.10	1
ENSMUSG00000001379_Apbb3_SPA_163801.1	443
ENSMUSG00000001379_Apbb3_SPA_163802.2	123
ENSMUSG00000001379_Apbb3_SPA_163803.3	1
ENSMUSG00000001379_Apbb3_SPA_163804.4	622
ENSMUSG00000001379_Apbb3_SPA_163805.5	500
ENSMUSG00000001379_Apbb3_SPA_163806.6	685
ENSMUSG00000001379_Apbb3_SPA_163807.7	139
ENSMUSG00000001379_Apbb3_SPA_163808.8	383
ENSMUSG00000001379_Apbb3_SPA_163809.9	283
ENSMUSG00000001379_Apbb3_SPA_163810.10	132
ENSMUSG00000001403_Ube2c_ACOCA_73780.4	2
ENSMUSG00000001403_Ube2c_ACOCA_73781.5	5
ENSMUSG00000001403_Ube2c_ACOCA_73784.8	1
ENSMUSG00000001441_Npepps_SPA_184415.1	364
ENSMUSG00000001441_Npepps_SPA_184416.2	499
ENSMUSG00000001441_Npepps_SPA_184417.3	412
ENSMUSG00000001441_Npepps_SPA_184418.4	435
ENSMUSG00000001441_Npepps_SPA_184419.5	624
ENSMUSG00000001441_Npepps_SPA_184420.6	243
ENSMUSG00000001441_Npepps_SPA_184421.7	345
ENSMUSG00000001441_Npepps_SPA_184422.8	122
ENSMUSG00000001441_Npepps_SPA_184423.9	744
ENSMUSG00000001441_Npepps_SPA_184424.10	114
ENSMUSG00000001467_Cyp51_ACOCA_15747.9	1
ENSMUSG00000001467_Cyp51_ACOCA_15748.10	4
ENSMUSG00000001472_Tcf25_SPA_99623.1	250
ENSMUSG00000001472_Tcf25_SPA_99624.2	364
ENSMUSG00000001472_Tcf25_SPA_99625.3	494
ENSMUSG00000001472_Tcf25_SPA_99626.4	476
ENSMUSG00000001472_Tcf25_SPA_99627.5	101
ENSMUSG00000001472_Tcf25_SPA_99628.6	251
ENSMUSG00000001472_Tcf25_SPA_99629.7	343
ENSMUSG00000001472_Tcf25_SPA_99630.8	329
ENSMUSG00000001472_Tcf25_SPA_99631.9	354
ENSMUSG00000001472_Tcf25_SPA_99632.10	451
ENSMUSG00000001493_Meox1_SPA_150704.1	263
ENSMUSG00000001493_Meox1_SPA_150705.2	632
ENSMUSG00000001493_Meox1_SPA_150706.3	608
ENSMUSG00000001493_Meox1_SPA_150707.4	338
ENSMUSG00000001493_Meox1_SPA_150708.5	1006
ENSMUSG00000001493_Meox1_SPA_150709.6	348
ENSMUSG00000001493_Meox1_SPA_150710.7	660
ENSMUSG00000001493_Meox1_SPA_150711.8	90
ENSMUSG00000001493_Meox1_SPA_150712.9	453
ENSMUSG00000001493_Meox1_SPA_150713.10	375
ENSMUSG00000001521_Tulp3_ACOCA_173159.8	1
ENSMUSG00000001521_Tulp3_ACOCA_173161.10	1
ENSMUSG00000001524_Gtf2h4_ACOCA_127317.2	29
ENSMUSG00000001552_Jup_ACOCA_37647.1	2
ENSMUSG00000001552_Jup_ACOCA_37651.5	8
ENSMUSG00000001552_Jup_ACOCA_37652.6	1
ENSMUSG00000001558_Klhl10_SPA_37627.1	198
ENSMUSG00000001558_Klhl10_SPA_37628.2	255
ENSMUSG00000001558_Klhl10_SPA_37629.3	123
ENSMUSG00000001558_Klhl10_SPA_37630.4	332
ENSMUSG00000001558_Klhl10_SPA_37631.5	301
ENSMUSG00000001558_Klhl10_SPA_37632.6	467
ENSMUSG00000001558_Klhl10_SPA_37633.7	220
ENSMUSG00000001558_Klhl10_SPA_37634.8	339
ENSMUSG00000001558_Klhl10_SPA_37635.9	283
ENSMUSG00000001558_Klhl10_SPA_37636.10	336
ENSMUSG00000001566_Mnx1_ACOCA_62732.2	2
ENSMUSG00000001576_Ergic1_SPA_206882.1	658
ENSMUSG00000001576_Ergic1_SPA_206883.2	551
ENSMUSG00000001576_Ergic1_SPA_206884.3	183
ENSMUSG00000001576_Ergic1_SPA_206885.4	695
ENSMUSG00000001576_Ergic1_SPA_206886.5	492
ENSMUSG00000001576_Ergic1_SPA_206887.6	187
ENSMUSG00000001576_Ergic1_SPA_206888.7	404
ENSMUSG00000001576_Ergic1_SPA_206889.8	637
ENSMUSG00000001576_Ergic1_SPA_206890.9	309
ENSMUSG00000001576_Ergic1_SPA_206891.10	375
ENSMUSG00000001655_Hoxc13_ACOCA_127767.3	1
ENSMUSG00000001655_Hoxc13_ACOCA_127768.4	1
ENSMUSG00000001655_Hoxc13_ACOCA_127769.5	1
ENSMUSG00000001655_Hoxc13_ACOCA_127772.8	1
ENSMUSG00000001687_Ubl3_SPA_170018.1	533
ENSMUSG00000001687_Ubl3_SPA_170019.2	717
ENSMUSG00000001687_Ubl3_SPA_170020.3	278
ENSMUSG00000001687_Ubl3_SPA_170021.4	306
ENSMUSG00000001687_Ubl3_SPA_170022.5	305
ENSMUSG00000001687_Ubl3_SPA_170023.6	272
ENSMUSG00000001687_Ubl3_SPA_170024.7	664
ENSMUSG00000001687_Ubl3_SPA_170025.8	5
ENSMUSG00000001774_Chordc1_SPB_147369.7	1
ENSMUSG00000001786_Fbxo7_SPA_99643.1	339
ENSMUSG00000001786_Fbxo7_SPA_99644.2	294
ENSMUSG00000001786_Fbxo7_SPA_99645.3	268
ENSMUSG00000001786_Fbxo7_SPA_99646.4	381
ENSMUSG00000001786_Fbxo7_SPA_99647.5	387
ENSMUSG00000001786_Fbxo7_SPA_99648.6	593
ENSMUSG00000001786_Fbxo7_SPA_99649.7	439
ENSMUSG00000001786_Fbxo7_SPA_99650.8	487
ENSMUSG00000001786_Fbxo7_SPA_99651.9	523
ENSMUSG00000001786_Fbxo7_SPA_99652.10	589
ENSMUSG00000001802_Lrp3_SPA_209092.1	298
ENSMUSG00000001802_Lrp3_SPA_209093.2	326
ENSMUSG00000001802_Lrp3_SPA_209094.3	265
ENSMUSG00000001802_Lrp3_SPA_209095.4	772
ENSMUSG00000001802_Lrp3_SPA_209096.5	554
ENSMUSG00000001802_Lrp3_SPA_209097.6	423
ENSMUSG00000001802_Lrp3_SPA_209098.7	1006
ENSMUSG00000001802_Lrp3_SPA_209099.8	1033
ENSMUSG00000001802_Lrp3_SPA_209100.9	514
ENSMUSG00000001802_Lrp3_SPA_209101.10	228
ENSMUSG00000001829_Clpb_SPA_39895.1	153
ENSMUSG00000001829_Clpb_SPA_39896.2	429
ENSMUSG00000001829_Clpb_SPA_39897.3	448
ENSMUSG00000001829_Clpb_SPA_39898.4	442
ENSMUSG00000001829_Clpb_SPA_39899.5	625
ENSMUSG00000001829_Clpb_SPA_39900.6	478
ENSMUSG00000001829_Clpb_SPA_39901.7	317
ENSMUSG00000001829_Clpb_SPA_39902.8	100
ENSMUSG00000001829_Clpb_SPA_39903.9	280
ENSMUSG00000001829_Clpb_SPA_39904.10	247
ENSMUSG00000001847_Rac1_ACOCA_98857.6	2
ENSMUSG00000001855_Nup214_ACOCA_183815.1	1
ENSMUSG00000001865_Cpa3_SPA_157891.1	497
ENSMUSG00000001865_Cpa3_SPA_157892.2	208
ENSMUSG00000001865_Cpa3_SPA_157893.3	135
ENSMUSG00000001865_Cpa3_SPA_157894.4	425
ENSMUSG00000001865_Cpa3_SPA_157895.5	222
ENSMUSG00000001865_Cpa3_SPA_157896.6	261
ENSMUSG00000001865_Cpa3_SPA_157897.7	209
ENSMUSG00000001865_Cpa3_SPA_157898.8	105
ENSMUSG00000001865_Cpa3_SPA_157899.9	278
ENSMUSG00000001865_Cpa3_SPA_157900.10	467
ENSMUSG00000001942_Siae_SPA_21282.1	412
ENSMUSG00000001942_Siae_SPA_21283.2	651
ENSMUSG00000001942_Siae_SPA_21284.3	10
ENSMUSG00000001942_Siae_SPA_21285.4	574
ENSMUSG00000001942_Siae_SPA_21286.5	145
ENSMUSG00000001942_Siae_SPA_21287.6	321
ENSMUSG00000001942_Siae_SPA_21288.7	723
ENSMUSG00000001942_Siae_SPA_21289.8	369
ENSMUSG00000001942_Siae_SPA_21290.9	544
ENSMUSG00000001942_Siae_SPA_21291.10	579
ENSMUSG00000001998_Ap4e1_SPA_62101.1	333
ENSMUSG00000001998_Ap4e1_SPA_62102.2	638
ENSMUSG00000001998_Ap4e1_SPA_62103.3	659
ENSMUSG00000001998_Ap4e1_SPA_62104.4	288
ENSMUSG00000001998_Ap4e1_SPA_62105.5	470
ENSMUSG00000001998_Ap4e1_SPA_62106.6	113
ENSMUSG00000001998_Ap4e1_SPA_62107.7	528
ENSMUSG00000001998_Ap4e1_SPA_62108.8	223
ENSMUSG00000001998_Ap4e1_SPA_62109.9	255
ENSMUSG00000001998_Ap4e1_SPA_62110.10	44
ENSMUSG00000002015_Bcap31_SPA_113632.1	346
ENSMUSG00000002015_Bcap31_SPA_113633.2	470
ENSMUSG00000002015_Bcap31_SPA_113634.3	476
ENSMUSG00000002015_Bcap31_SPA_113635.4	214
ENSMUSG00000002015_Bcap31_SPA_113636.5	162
ENSMUSG00000002015_Bcap31_SPA_113637.6	360
ENSMUSG00000002015_Bcap31_SPA_113638.7	476
ENSMUSG00000002015_Bcap31_SPA_113639.8	147
ENSMUSG00000002015_Bcap31_SPA_113640.9	199
ENSMUSG00000002015_Bcap31_SPA_113641.10	187
ENSMUSG00000002017_Fam98a_SPB_113630.9	2
ENSMUSG00000002055_Spag5_ACOCA_4071.8	1
ENSMUSG00000002068_Ccne1_ACOCA_29310.8	3
ENSMUSG00000002104_Rapsn_SPB_40234.10	1
ENSMUSG00000002105_Slc39a13_SPA_40215.1	457
ENSMUSG00000002105_Slc39a13_SPA_40216.2	695
ENSMUSG00000002105_Slc39a13_SPA_40217.3	327
ENSMUSG00000002105_Slc39a13_SPA_40218.4	192
ENSMUSG00000002105_Slc39a13_SPA_40219.5	195
ENSMUSG00000002105_Slc39a13_SPA_40220.6	333
ENSMUSG00000002105_Slc39a13_SPA_40221.7	335
ENSMUSG00000002105_Slc39a13_SPA_40222.8	265
ENSMUSG00000002105_Slc39a13_SPA_40223.9	175
ENSMUSG00000002105_Slc39a13_SPA_40224.10	317
ENSMUSG00000002109_Ddb2_ACOCA_40278.4	1
ENSMUSG00000002109_Ddb2_ACOCA_40280.6	2
ENSMUSG00000002129_Sf3a1_SPB_99422.4	1
ENSMUSG00000002204_Napsa_SPA_58153.1	632
ENSMUSG00000002204_Napsa_SPA_58154.2	284
ENSMUSG00000002204_Napsa_SPA_58155.3	403
ENSMUSG00000002204_Napsa_SPA_58156.4	434
ENSMUSG00000002204_Napsa_SPA_58157.5	357
ENSMUSG00000002204_Napsa_SPA_58158.6	649
ENSMUSG00000002204_Napsa_SPA_58159.7	248
ENSMUSG00000002204_Napsa_SPA_58160.8	118
ENSMUSG00000002204_Napsa_SPA_58161.9	119
ENSMUSG00000002204_Napsa_SPA_58162.10	213
ENSMUSG00000002210_Smg9_ACOCA_201902.3	1
ENSMUSG00000002210_Smg9_ACOCA_201904.5	1
ENSMUSG00000002265_Peg3_ACOCA_227053.6	1
ENSMUSG00000002279_Lmf1_SPA_142982.1	856
ENSMUSG00000002279_Lmf1_SPA_142983.2	365
ENSMUSG00000002279_Lmf1_SPA_142984.3	450
ENSMUSG00000002279_Lmf1_SPA_142985.4	459
ENSMUSG00000002279_Lmf1_SPA_142986.5	621
ENSMUSG00000002279_Lmf1_SPA_142987.6	422
ENSMUSG00000002279_Lmf1_SPA_142988.7	589
ENSMUSG00000002279_Lmf1_SPA_142989.8	483
ENSMUSG00000002279_Lmf1_SPA_142990.9	326
ENSMUSG00000002279_Lmf1_SPA_142991.10	374
ENSMUSG00000002320_Tm9sf1_SPA_68589.1	132
ENSMUSG00000002320_Tm9sf1_SPA_68590.2	382
ENSMUSG00000002320_Tm9sf1_SPA_68591.3	325
ENSMUSG00000002320_Tm9sf1_SPA_68592.4	62
ENSMUSG00000002320_Tm9sf1_SPA_68593.5	512
ENSMUSG00000002320_Tm9sf1_SPA_68594.6	173
ENSMUSG00000002320_Tm9sf1_SPA_68595.7	151
ENSMUSG00000002320_Tm9sf1_SPA_68596.8	344
ENSMUSG00000002320_Tm9sf1_SPA_68597.9	342
ENSMUSG00000002320_Tm9sf1_SPA_68598.10	421
ENSMUSG00000002324_Rec8_ACOCA_68575.7	9
ENSMUSG00000002332_Dhrs1_SPA_153502.1	303
ENSMUSG00000002332_Dhrs1_SPA_153503.2	387
ENSMUSG00000002332_Dhrs1_SPA_153504.3	242
ENSMUSG00000002332_Dhrs1_SPA_153505.4	350
ENSMUSG00000002332_Dhrs1_SPA_153506.5	299
ENSMUSG00000002332_Dhrs1_SPA_153507.6	182
ENSMUSG00000002332_Dhrs1_SPA_153508.7	232
ENSMUSG00000002332_Dhrs1_SPA_153509.8	265
ENSMUSG00000002332_Dhrs1_SPA_153510.9	108
ENSMUSG00000002332_Dhrs1_SPA_153511.10	373
ENSMUSG00000002343_Armc6_ACOCA_62121.1	22
ENSMUSG00000002343_Armc6_ACOCA_62124.4	2
ENSMUSG00000002343_Armc6_ACOCA_62125.5	1
ENSMUSG00000002343_Armc6_ACOCA_62127.7	2
ENSMUSG00000002343_Armc6_ACOCA_62129.9	1
ENSMUSG00000002395_Use1_SPA_150164.1	241
ENSMUSG00000002395_Use1_SPA_150165.2	389
ENSMUSG00000002395_Use1_SPA_150166.3	219
ENSMUSG00000002395_Use1_SPA_150167.4	435
ENSMUSG00000002395_Use1_SPA_150168.5	328
ENSMUSG00000002395_Use1_SPA_150169.6	181
ENSMUSG00000002395_Use1_SPA_150170.7	549
ENSMUSG00000002395_Use1_SPA_150171.8	434
ENSMUSG00000002395_Use1_SPA_150172.9	354
ENSMUSG00000002395_Use1_SPA_150173.10	441
ENSMUSG00000002458_Rgs19_SPA_203869.1	294
ENSMUSG00000002458_Rgs19_SPA_203870.2	349
ENSMUSG00000002458_Rgs19_SPA_203871.3	474
ENSMUSG00000002458_Rgs19_SPA_203872.4	307
ENSMUSG00000002458_Rgs19_SPA_203873.5	287
ENSMUSG00000002458_Rgs19_SPA_203874.6	323
ENSMUSG00000002458_Rgs19_SPA_203875.7	176
ENSMUSG00000002458_Rgs19_SPA_203876.8	472
ENSMUSG00000002458_Rgs19_SPA_203877.9	199
ENSMUSG00000002458_Rgs19_SPA_203878.10	236
ENSMUSG00000002496_Tsc2_ACOCA_85552.3	2
ENSMUSG00000002550_Uck1_ACOCA_4085.2	1
ENSMUSG00000002565_Scin_SPA_164453.1	453
ENSMUSG00000002565_Scin_SPA_164454.2	544
ENSMUSG00000002565_Scin_SPA_164455.3	280
ENSMUSG00000002565_Scin_SPA_164456.4	212
ENSMUSG00000002565_Scin_SPA_164457.5	388
ENSMUSG00000002565_Scin_SPA_164458.6	129
ENSMUSG00000002565_Scin_SPA_164459.7	603
ENSMUSG00000002565_Scin_SPA_164460.8	181
ENSMUSG00000002565_Scin_SPA_164461.9	648
ENSMUSG00000002565_Scin_SPA_164462.10	718
ENSMUSG00000002633_Shh_SPA_12806.1	335
ENSMUSG00000002633_Shh_SPA_12807.2	57
ENSMUSG00000002633_Shh_SPA_12808.3	495
ENSMUSG00000002633_Shh_SPA_12809.4	231
ENSMUSG00000002633_Shh_SPA_12810.5	265
ENSMUSG00000002633_Shh_SPA_12811.6	236
ENSMUSG00000002633_Shh_SPA_12812.7	829
ENSMUSG00000002633_Shh_SPA_12813.8	629
ENSMUSG00000002633_Shh_SPA_12814.9	595
ENSMUSG00000002633_Shh_SPA_12815.10	304
ENSMUSG00000002718_Cse1l_SPA_192721.1	82
ENSMUSG00000002718_Cse1l_SPA_192722.2	180
ENSMUSG00000002718_Cse1l_SPA_192723.3	39
ENSMUSG00000002718_Cse1l_SPA_192724.4	438
ENSMUSG00000002718_Cse1l_SPA_192725.5	227
ENSMUSG00000002718_Cse1l_SPA_192726.6	74
ENSMUSG00000002718_Cse1l_SPA_192727.7	25
ENSMUSG00000002718_Cse1l_SPA_192728.8	372
ENSMUSG00000002718_Cse1l_SPA_192729.9	95
ENSMUSG00000002718_Cse1l_SPA_192730.10	250
ENSMUSG00000002741_Ykt6_SPA_226065.1	538
ENSMUSG00000002741_Ykt6_SPA_226066.2	185
ENSMUSG00000002741_Ykt6_SPA_226067.3	179
ENSMUSG00000002741_Ykt6_SPA_226068.4	15
ENSMUSG00000002741_Ykt6_SPA_226069.5	82
ENSMUSG00000002741_Ykt6_SPA_226070.6	397
ENSMUSG00000002741_Ykt6_SPA_226071.7	206
ENSMUSG00000002741_Ykt6_SPA_226072.8	596
ENSMUSG00000002741_Ykt6_SPA_226073.9	73
ENSMUSG00000002741_Ykt6_SPA_226074.10	128
ENSMUSG00000002763_Pex6_SPA_167052.1	550
ENSMUSG00000002763_Pex6_SPA_167053.2	468
ENSMUSG00000002763_Pex6_SPA_167054.3	355
ENSMUSG00000002763_Pex6_SPA_167055.4	459
ENSMUSG00000002763_Pex6_SPA_167056.5	463
ENSMUSG00000002763_Pex6_SPA_167057.6	284
ENSMUSG00000002763_Pex6_SPA_167058.7	293
ENSMUSG00000002763_Pex6_SPA_167059.8	269
ENSMUSG00000002763_Pex6_SPA_167060.9	114
ENSMUSG00000002763_Pex6_SPA_167061.10	243
ENSMUSG00000002820_Atg4d_SPA_65717.1	586
ENSMUSG00000002820_Atg4d_SPA_65718.2	583
ENSMUSG00000002820_Atg4d_SPA_65719.3	180
ENSMUSG00000002820_Atg4d_SPA_65720.4	324
ENSMUSG00000002820_Atg4d_SPA_65721.5	501
ENSMUSG00000002820_Atg4d_SPA_65722.6	442
ENSMUSG00000002820_Atg4d_SPA_65723.7	375
ENSMUSG00000002820_Atg4d_SPA_65724.8	431
ENSMUSG00000002820_Atg4d_SPA_65725.9	275
ENSMUSG00000002820_Atg4d_SPA_65726.10	394
ENSMUSG00000002845_Tmem39a_SPB_15995.8	1
ENSMUSG00000002871_Tpra1_SPA_144757.1	333
ENSMUSG00000002871_Tpra1_SPA_144758.2	465
ENSMUSG00000002871_Tpra1_SPA_144759.3	178
ENSMUSG00000002871_Tpra1_SPA_144760.4	135
ENSMUSG00000002871_Tpra1_SPA_144761.5	487
ENSMUSG00000002871_Tpra1_SPA_144762.6	537
ENSMUSG00000002871_Tpra1_SPA_144763.7	794
ENSMUSG00000002871_Tpra1_SPA_144764.8	325
ENSMUSG00000002871_Tpra1_SPA_144765.9	325
ENSMUSG00000002871_Tpra1_SPA_144766.10	615
ENSMUSG00000002900_Lamb1_ACOCA_195766.3	1
ENSMUSG00000002900_Lamb1_ACOCA_195767.4	1
ENSMUSG00000002944_Cd36_ACOCA_10054.9	2
ENSMUSG00000003032_Klf4_ACOCA_12497.3	1
ENSMUSG00000003032_Klf4_ACOCA_12498.4	6
ENSMUSG00000003032_Klf4_ACOCA_12501.7	1
ENSMUSG00000003033_Ap1m1_SPB_12513.9	1
ENSMUSG00000003123_Lipe_SPB_203633.6	1
ENSMUSG00000003184_Irf3_SPA_152284.1	482
ENSMUSG00000003184_Irf3_SPA_152285.2	437
ENSMUSG00000003184_Irf3_SPA_152286.3	718
ENSMUSG00000003184_Irf3_SPA_152287.4	412
ENSMUSG00000003184_Irf3_SPA_152288.5	362
ENSMUSG00000003184_Irf3_SPA_152289.6	266
ENSMUSG00000003184_Irf3_SPA_152290.7	446
ENSMUSG00000003184_Irf3_SPA_152291.8	527
ENSMUSG00000003184_Irf3_SPA_152292.9	558
ENSMUSG00000003184_Irf3_SPA_152293.10	229
ENSMUSG00000003235_Eif2b5_SPA_42284.1	390
ENSMUSG00000003235_Eif2b5_SPA_42285.2	78
ENSMUSG00000003235_Eif2b5_SPA_42286.3	36
ENSMUSG00000003235_Eif2b5_SPA_42287.4	104
ENSMUSG00000003235_Eif2b5_SPA_42288.5	183
ENSMUSG00000003235_Eif2b5_SPA_42289.6	188
ENSMUSG00000003235_Eif2b5_SPA_42290.7	158
ENSMUSG00000003235_Eif2b5_SPA_42291.8	72
ENSMUSG00000003235_Eif2b5_SPA_42292.9	250
ENSMUSG00000003235_Eif2b5_SPA_42293.10	99
ENSMUSG00000003308_Keap1_ACOCA_57090.3	2
ENSMUSG00000003316_Glg1_SPA_200900.1	306
ENSMUSG00000003316_Glg1_SPA_200901.2	277
ENSMUSG00000003316_Glg1_SPA_200902.3	790
ENSMUSG00000003316_Glg1_SPA_200903.4	561
ENSMUSG00000003316_Glg1_SPA_200904.5	230
ENSMUSG00000003316_Glg1_SPA_200905.6	360
ENSMUSG00000003316_Glg1_SPA_200906.7	350
ENSMUSG00000003316_Glg1_SPA_200907.8	383
ENSMUSG00000003316_Glg1_SPA_200908.9	597
ENSMUSG00000003316_Glg1_SPA_200909.10	376
ENSMUSG00000003344_Btbd2_SPA_88025.1	303
ENSMUSG00000003344_Btbd2_SPA_88026.2	317
ENSMUSG00000003344_Btbd2_SPA_88027.3	361
ENSMUSG00000003344_Btbd2_SPA_88028.4	323
ENSMUSG00000003344_Btbd2_SPA_88029.5	556
ENSMUSG00000003344_Btbd2_SPA_88030.6	562
ENSMUSG00000003344_Btbd2_SPA_88031.7	370
ENSMUSG00000003344_Btbd2_SPA_88032.8	503
ENSMUSG00000003344_Btbd2_SPA_88033.9	354
ENSMUSG00000003344_Btbd2_SPA_88034.10	674
ENSMUSG00000003348_Mob3a_ACOCA_166573.1	1
ENSMUSG00000003348_Mob3a_ACOCA_166575.3	1
ENSMUSG00000003348_Mob3a_ACOCA_166578.6	1
ENSMUSG00000003348_Mob3a_ACOCA_166580.8	6
ENSMUSG00000003348_Mob3a_ACOCA_166581.9	1
ENSMUSG00000003348_Mob3a_ACOCA_166582.10	3
ENSMUSG00000003402_Prkcsh_ACOCA_7957.2	4
ENSMUSG00000003402_Prkcsh_ACOCA_7964.9	2
ENSMUSG00000003420_Fcgrt_SPA_208361.1	389
ENSMUSG00000003420_Fcgrt_SPA_208362.2	237
ENSMUSG00000003420_Fcgrt_SPA_208363.3	502
ENSMUSG00000003420_Fcgrt_SPA_208364.4	387
ENSMUSG00000003420_Fcgrt_SPA_208365.5	491
ENSMUSG00000003420_Fcgrt_SPA_208366.6	339
ENSMUSG00000003420_Fcgrt_SPA_208367.7	340
ENSMUSG00000003420_Fcgrt_SPA_208368.8	163
ENSMUSG00000003420_Fcgrt_SPA_208369.9	614
ENSMUSG00000003420_Fcgrt_SPA_208370.10	371
ENSMUSG00000003436_Dll3_ACOCA_159985.3	1
ENSMUSG00000003436_Dll3_ACOCA_159988.6	1
ENSMUSG00000003436_Dll3_ACOCA_159991.9	3
ENSMUSG00000003464_Pex19_SPA_216301.1	667
ENSMUSG00000003464_Pex19_SPA_216302.2	260
ENSMUSG00000003464_Pex19_SPA_216303.3	389
ENSMUSG00000003464_Pex19_SPA_216304.4	148
ENSMUSG00000003464_Pex19_SPA_216305.5	442
ENSMUSG00000003464_Pex19_SPA_216306.6	818
ENSMUSG00000003464_Pex19_SPA_216307.7	293
ENSMUSG00000003464_Pex19_SPA_216308.8	704
ENSMUSG00000003464_Pex19_SPA_216309.9	387
ENSMUSG00000003464_Pex19_SPA_216310.10	541
ENSMUSG00000003500_Impdh1_ACOCA_197264.3	1
ENSMUSG00000003549_Ercc1_ACOCA_18967.4	3
ENSMUSG00000003549_Ercc1_ACOCA_18971.8	5
ENSMUSG00000003575_Crtc1_ACOCA_93836.10	1
ENSMUSG00000003604_Aven_ACOCA_147555.3	5
ENSMUSG00000003604_Aven_ACOCA_147560.8	5
ENSMUSG00000003813_Rad23a_ACOCA_144804.8	4
ENSMUSG00000003872_Lin7b_ACOCA_77943.5	1
ENSMUSG00000003872_Lin7b_ACOCA_77944.6	2
ENSMUSG00000003872_Lin7b_ACOCA_77946.8	2
ENSMUSG00000003923_Tfam_ACOCA_48402.10	1
ENSMUSG00000003949_Hlf_ACOCA_107272.3	1
ENSMUSG00000003949_Hlf_ACOCA_107275.6	2
ENSMUSG00000003949_Hlf_ACOCA_107278.9	3
ENSMUSG00000004044_Ptrf_SPB_45160.5	1
ENSMUSG00000004069_Dnaja3_SPA_104430.1	197
ENSMUSG00000004069_Dnaja3_SPA_104431.2	2
ENSMUSG00000004069_Dnaja3_SPA_104432.3	68
ENSMUSG00000004069_Dnaja3_SPA_104433.4	142
ENSMUSG00000004069_Dnaja3_SPA_104434.5	585
ENSMUSG00000004069_Dnaja3_SPA_104435.6	182
ENSMUSG00000004069_Dnaja3_SPA_104436.7	170
ENSMUSG00000004069_Dnaja3_SPA_104437.8	351
ENSMUSG00000004069_Dnaja3_SPA_104438.9	156
ENSMUSG00000004069_Dnaja3_SPA_104439.10	78
ENSMUSG00000004099_Dnmt1_ACOCA_70329.1	4
ENSMUSG00000004099_Dnmt1_ACOCA_70331.3	3
ENSMUSG00000004151_Etv1_ACOCA_200521.2	12
ENSMUSG00000004151_Etv1_ACOCA_200529.10	3
ENSMUSG00000004231_Pax2_ACOCA_127239.4	1
ENSMUSG00000004231_Pax2_ACOCA_127242.7	1
ENSMUSG00000004296_Il12b_ACOCA_195173.10	1
ENSMUSG00000004319_Clcn3_SPA_198542.1	589
ENSMUSG00000004319_Clcn3_SPA_198543.2	390
ENSMUSG00000004319_Clcn3_SPA_198544.3	449
ENSMUSG00000004319_Clcn3_SPA_198545.4	230
ENSMUSG00000004319_Clcn3_SPA_198546.5	534
ENSMUSG00000004319_Clcn3_SPA_198547.6	429
ENSMUSG00000004319_Clcn3_SPA_198548.7	613
ENSMUSG00000004319_Clcn3_SPA_198549.8	571
ENSMUSG00000004319_Clcn3_SPA_198550.9	499
ENSMUSG00000004319_Clcn3_SPA_198551.10	241
ENSMUSG00000004451_Ralb_SPA_144837.1	646
ENSMUSG00000004451_Ralb_SPA_144838.2	421
ENSMUSG00000004451_Ralb_SPA_144839.3	428
ENSMUSG00000004451_Ralb_SPA_144840.4	494
ENSMUSG00000004451_Ralb_SPA_144841.5	885
ENSMUSG00000004451_Ralb_SPA_144842.6	158
ENSMUSG00000004451_Ralb_SPA_144843.7	529
ENSMUSG00000004451_Ralb_SPA_144844.8	485
ENSMUSG00000004451_Ralb_SPA_144845.9	160
ENSMUSG00000004451_Ralb_SPA_144846.10	277
ENSMUSG00000004460_Dnajb11_SPA_59865.1	320
ENSMUSG00000004460_Dnajb11_SPA_59866.2	559
ENSMUSG00000004460_Dnajb11_SPA_59867.3	128
ENSMUSG00000004460_Dnajb11_SPA_59868.4	294
ENSMUSG00000004460_Dnajb11_SPA_59869.5	369
ENSMUSG00000004460_Dnajb11_SPA_59870.6	451
ENSMUSG00000004460_Dnajb11_SPA_59871.7	310
ENSMUSG00000004460_Dnajb11_SPA_59872.8	143
ENSMUSG00000004460_Dnajb11_SPA_59873.9	107
ENSMUSG00000004460_Dnajb11_SPA_59874.10	303
ENSMUSG00000004535_Tax1bp1_ACOCA_206518.5	1
ENSMUSG00000004535_Tax1bp1_ACOCA_206519.6	1
ENSMUSG00000004535_Tax1bp1_ACOCA_206523.10	6
ENSMUSG00000004552_Ctse_SPA_155311.1	168
ENSMUSG00000004552_Ctse_SPA_155312.2	55
ENSMUSG00000004552_Ctse_SPA_155313.3	171
ENSMUSG00000004552_Ctse_SPA_155314.4	590
ENSMUSG00000004552_Ctse_SPA_155315.5	498
ENSMUSG00000004552_Ctse_SPA_155316.6	243
ENSMUSG00000004552_Ctse_SPA_155317.7	355
ENSMUSG00000004552_Ctse_SPA_155318.8	77
ENSMUSG00000004552_Ctse_SPA_155319.9	350
ENSMUSG00000004552_Ctse_SPA_155320.10	367
ENSMUSG00000004558_Ndrg2_MPB_155321.1	12
ENSMUSG00000004558_Ndrg2_MPB_155328.8	22
ENSMUSG00000004562_Arhgef40_ACOCA_12240.5	1
ENSMUSG00000004562_Arhgef40_ACOCA_12245.10	1
ENSMUSG00000004565_Pnpla6_SPB_12186.1	1
ENSMUSG00000004610_Etfb_SPA_166513.1	422
ENSMUSG00000004610_Etfb_SPA_166514.2	425
ENSMUSG00000004610_Etfb_SPA_166515.3	156
ENSMUSG00000004610_Etfb_SPA_166516.4	457
ENSMUSG00000004610_Etfb_SPA_166517.5	371
ENSMUSG00000004610_Etfb_SPA_166518.6	201
ENSMUSG00000004610_Etfb_SPA_166519.7	449
ENSMUSG00000004610_Etfb_SPA_166520.8	291
ENSMUSG00000004610_Etfb_SPA_166521.9	468
ENSMUSG00000004610_Etfb_SPA_166522.10	216
ENSMUSG00000004612_Nkg7_MPB_166503.1	32
ENSMUSG00000004612_Nkg7_MPB_166512.10	32
ENSMUSG00000004613_Lim2_SPA_166493.1	541
ENSMUSG00000004613_Lim2_SPA_166494.2	473
ENSMUSG00000004613_Lim2_SPA_166495.3	433
ENSMUSG00000004613_Lim2_SPA_166496.4	168
ENSMUSG00000004613_Lim2_SPA_166497.5	897
ENSMUSG00000004613_Lim2_SPA_166498.6	267
ENSMUSG00000004613_Lim2_SPA_166499.7	568
ENSMUSG00000004613_Lim2_SPA_166500.8	604
ENSMUSG00000004613_Lim2_SPA_166501.9	440
ENSMUSG00000004613_Lim2_SPA_166502.10	345
ENSMUSG00000004631_Sgce_SPA_107330.1	1000
ENSMUSG00000004631_Sgce_SPA_107331.2	480
ENSMUSG00000004631_Sgce_SPA_107332.3	548
ENSMUSG00000004631_Sgce_SPA_107333.4	310
ENSMUSG00000004631_Sgce_SPA_107334.5	316
ENSMUSG00000004631_Sgce_SPA_107335.6	454
ENSMUSG00000004631_Sgce_SPA_107336.7	426
ENSMUSG00000004631_Sgce_SPA_107337.8	79
ENSMUSG00000004631_Sgce_SPA_107338.9	327
ENSMUSG00000004631_Sgce_SPA_107339.10	282
ENSMUSG00000004633_Chn2_SPA_107350.1	520
ENSMUSG00000004633_Chn2_SPA_107351.2	268
ENSMUSG00000004633_Chn2_SPA_107352.3	205
ENSMUSG00000004633_Chn2_SPA_107353.4	656
ENSMUSG00000004633_Chn2_SPA_107354.5	489
ENSMUSG00000004633_Chn2_SPA_107355.6	447
ENSMUSG00000004633_Chn2_SPA_107356.7	340
ENSMUSG00000004633_Chn2_SPA_107357.8	567
ENSMUSG00000004633_Chn2_SPA_107358.9	544
ENSMUSG00000004633_Chn2_SPA_107359.10	419
ENSMUSG00000004637_Wwox_ACOCA_107311.2	3
ENSMUSG00000004637_Wwox_ACOCA_107317.8	1
ENSMUSG00000004637_Wwox_ACOCA_107318.9	1
ENSMUSG00000004642_Slbp_SPA_132811.1	364
ENSMUSG00000004642_Slbp_SPA_132812.2	318
ENSMUSG00000004642_Slbp_SPA_132813.3	519
ENSMUSG00000004642_Slbp_SPA_132814.4	295
ENSMUSG00000004642_Slbp_SPA_132815.5	216
ENSMUSG00000004642_Slbp_SPA_132816.6	432
ENSMUSG00000004642_Slbp_SPA_132817.7	690
ENSMUSG00000004642_Slbp_SPA_132818.8	172
ENSMUSG00000004642_Slbp_SPA_132819.9	152
ENSMUSG00000004642_Slbp_SPA_132820.10	7
ENSMUSG00000004654_Ghrhr_DTKPA_48375.3	1
ENSMUSG00000004771_Rab11a_ACOCA_125770.7	1
ENSMUSG00000004789_Dlst_ACOCA_85177.4	1
ENSMUSG00000004789_Dlst_ACOCA_85183.10	1
ENSMUSG00000004849_Ap1s1_SPA_214585.1	1302
ENSMUSG00000004849_Ap1s1_SPA_214586.2	241
ENSMUSG00000004849_Ap1s1_SPA_214587.3	391
ENSMUSG00000004849_Ap1s1_SPA_214588.4	808
ENSMUSG00000004849_Ap1s1_SPA_214589.5	627
ENSMUSG00000004849_Ap1s1_SPA_214590.6	297
ENSMUSG00000004849_Ap1s1_SPA_214591.7	74
ENSMUSG00000004849_Ap1s1_SPA_214592.8	645
ENSMUSG00000004849_Ap1s1_SPA_214593.9	608
ENSMUSG00000004849_Ap1s1_SPA_214594.10	601
ENSMUSG00000004880_Lbr_SPA_221734.1	415
ENSMUSG00000004880_Lbr_SPA_221735.2	356
ENSMUSG00000004880_Lbr_SPA_221736.3	84
ENSMUSG00000004880_Lbr_SPA_221737.4	545
ENSMUSG00000004880_Lbr_SPA_221738.5	559
ENSMUSG00000004880_Lbr_SPA_221739.6	378
ENSMUSG00000004880_Lbr_SPA_221740.7	179
ENSMUSG00000004880_Lbr_SPA_221741.8	682
ENSMUSG00000004880_Lbr_SPA_221742.9	394
ENSMUSG00000004880_Lbr_SPA_221743.10	591
ENSMUSG00000004885_Crabp2_SPA_112844.1	494
ENSMUSG00000004885_Crabp2_SPA_112845.2	91
ENSMUSG00000004885_Crabp2_SPA_112846.3	449
ENSMUSG00000004885_Crabp2_SPA_112847.4	776
ENSMUSG00000004885_Crabp2_SPA_112848.5	532
ENSMUSG00000004885_Crabp2_SPA_112849.6	243
ENSMUSG00000004885_Crabp2_SPA_112850.7	110
ENSMUSG00000004885_Crabp2_SPA_112851.8	479
ENSMUSG00000004885_Crabp2_SPA_112852.9	550
ENSMUSG00000004885_Crabp2_SPA_112853.10	667
ENSMUSG00000004931_Apba3_SPA_201180.1	521
ENSMUSG00000004931_Apba3_SPA_201181.2	482
ENSMUSG00000004931_Apba3_SPA_201182.3	1232
ENSMUSG00000004931_Apba3_SPA_201183.4	418
ENSMUSG00000004931_Apba3_SPA_201184.5	104
ENSMUSG00000004931_Apba3_SPA_201185.6	747
ENSMUSG00000004931_Apba3_SPA_201186.7	341
ENSMUSG00000004931_Apba3_SPA_201187.8	413
ENSMUSG00000004931_Apba3_SPA_201188.9	416
ENSMUSG00000004931_Apba3_SPA_201189.10	326
ENSMUSG00000004934_Pias4_SPA_201160.1	539
ENSMUSG00000004934_Pias4_SPA_201161.2	262
ENSMUSG00000004934_Pias4_SPA_201162.3	135
ENSMUSG00000004934_Pias4_SPA_201163.4	295
ENSMUSG00000004934_Pias4_SPA_201164.5	257
ENSMUSG00000004934_Pias4_SPA_201165.6	95
ENSMUSG00000004934_Pias4_SPA_201166.7	1022
ENSMUSG00000004934_Pias4_SPA_201167.8	870
ENSMUSG00000004934_Pias4_SPA_201168.9	238
ENSMUSG00000004934_Pias4_SPA_201169.10	856
ENSMUSG00000004947_Dtx2_SPB_57442.6	1
ENSMUSG00000004951_Hspb1_ACOCA_142165.1	1
ENSMUSG00000004951_Hspb1_ACOCA_142169.5	34
ENSMUSG00000005045_Chd5_SPA_190066.1	375
ENSMUSG00000005045_Chd5_SPA_190067.2	319
ENSMUSG00000005045_Chd5_SPA_190068.3	310
ENSMUSG00000005045_Chd5_SPA_190069.4	280
ENSMUSG00000005045_Chd5_SPA_190070.5	156
ENSMUSG00000005045_Chd5_SPA_190071.6	987
ENSMUSG00000005045_Chd5_SPA_190072.7	974
ENSMUSG00000005045_Chd5_SPA_190073.8	450
ENSMUSG00000005045_Chd5_SPA_190074.9	133
ENSMUSG00000005045_Chd5_SPA_190075.10	140
ENSMUSG00000005078_Jkamp_ACOCB_105159.9	1
ENSMUSG00000005124_Wisp1_ACOCA_178656.3	2
ENSMUSG00000005124_Wisp1_ACOCA_178661.8	1
ENSMUSG00000005142_Man2b1_SPA_127042.1	447
ENSMUSG00000005142_Man2b1_SPA_127043.2	770
ENSMUSG00000005142_Man2b1_SPA_127044.3	672
ENSMUSG00000005142_Man2b1_SPA_127045.4	307
ENSMUSG00000005142_Man2b1_SPA_127046.5	172
ENSMUSG00000005142_Man2b1_SPA_127047.6	409
ENSMUSG00000005142_Man2b1_SPA_127048.7	541
ENSMUSG00000005142_Man2b1_SPA_127049.8	266
ENSMUSG00000005142_Man2b1_SPA_127050.9	440
ENSMUSG00000005142_Man2b1_SPA_127051.10	485
ENSMUSG00000005202_Shbg_SPA_200280.1	359
ENSMUSG00000005202_Shbg_SPA_200281.2	688
ENSMUSG00000005202_Shbg_SPA_200282.3	460
ENSMUSG00000005202_Shbg_SPA_200283.4	123
ENSMUSG00000005202_Shbg_SPA_200284.5	424
ENSMUSG00000005202_Shbg_SPA_200285.6	649
ENSMUSG00000005202_Shbg_SPA_200286.7	304
ENSMUSG00000005202_Shbg_SPA_200287.8	324
ENSMUSG00000005202_Shbg_SPA_200288.9	678
ENSMUSG00000005202_Shbg_SPA_200289.10	471
ENSMUSG00000005204_Senp3_SPA_200260.1	372
ENSMUSG00000005204_Senp3_SPA_200261.2	462
ENSMUSG00000005204_Senp3_SPA_200262.3	371
ENSMUSG00000005204_Senp3_SPA_200263.4	824
ENSMUSG00000005204_Senp3_SPA_200264.5	266
ENSMUSG00000005204_Senp3_SPA_200265.6	281
ENSMUSG00000005204_Senp3_SPA_200266.7	142
ENSMUSG00000005204_Senp3_SPA_200267.8	359
ENSMUSG00000005204_Senp3_SPA_200268.9	565
ENSMUSG00000005204_Senp3_SPA_200269.10	446
ENSMUSG00000005312_Ubqln1_SPA_44886.1	247
ENSMUSG00000005312_Ubqln1_SPA_44887.2	934
ENSMUSG00000005312_Ubqln1_SPA_44888.3	580
ENSMUSG00000005312_Ubqln1_SPA_44889.4	168
ENSMUSG00000005312_Ubqln1_SPA_44890.5	344
ENSMUSG00000005312_Ubqln1_SPA_44891.6	610
ENSMUSG00000005312_Ubqln1_SPA_44892.7	648
ENSMUSG00000005312_Ubqln1_SPA_44893.8	251
ENSMUSG00000005312_Ubqln1_SPA_44894.9	919
ENSMUSG00000005312_Ubqln1_SPA_44895.10	641
ENSMUSG00000005355_Casp14_SPA_155131.1	282
ENSMUSG00000005355_Casp14_SPA_155132.2	866
ENSMUSG00000005355_Casp14_SPA_155133.3	411
ENSMUSG00000005355_Casp14_SPA_155134.4	569
ENSMUSG00000005355_Casp14_SPA_155135.5	328
ENSMUSG00000005355_Casp14_SPA_155136.6	175
ENSMUSG00000005355_Casp14_SPA_155137.7	30
ENSMUSG00000005355_Casp14_SPA_155138.8	579
ENSMUSG00000005355_Casp14_SPA_155139.9	333
ENSMUSG00000005355_Casp14_SPA_155140.10	466
ENSMUSG00000005370_Msh6_ACOCA_213730.6	1
ENSMUSG00000005371_Fbxo11_SPB_213720.6	1
ENSMUSG00000005447_Pafah1b3_ACOCA_177796.3	3
ENSMUSG00000005447_Pafah1b3_ACOCA_177797.4	43
ENSMUSG00000005447_Pafah1b3_ACOCA_177802.9	1
ENSMUSG00000005447_Pafah1b3_ACOCA_177803.10	3
ENSMUSG00000005481_Ddx39_SPA_51009.1	460
ENSMUSG00000005481_Ddx39_SPA_51010.2	390
ENSMUSG00000005481_Ddx39_SPA_51011.3	477
ENSMUSG00000005481_Ddx39_SPA_51012.4	161
ENSMUSG00000005481_Ddx39_SPA_51013.5	230
ENSMUSG00000005481_Ddx39_SPA_51014.6	755
ENSMUSG00000005481_Ddx39_SPA_51015.7	348
ENSMUSG00000005481_Ddx39_SPA_51016.8	502
ENSMUSG00000005481_Ddx39_SPA_51017.9	470
ENSMUSG00000005481_Ddx39_SPA_51018.10	549
ENSMUSG00000005483_Dnajb1_SPB_79890.1	16
ENSMUSG00000005493_Msh4_SPA_135998.1	476
ENSMUSG00000005493_Msh4_SPA_135999.2	668
ENSMUSG00000005493_Msh4_SPA_136000.3	348
ENSMUSG00000005493_Msh4_SPA_136001.4	491
ENSMUSG00000005493_Msh4_SPA_136002.5	667
ENSMUSG00000005493_Msh4_SPA_136003.6	485
ENSMUSG00000005493_Msh4_SPA_136004.7	56
ENSMUSG00000005493_Msh4_SPA_136005.8	456
ENSMUSG00000005493_Msh4_SPA_136006.9	205
ENSMUSG00000005493_Msh4_SPA_136007.10	471
ENSMUSG00000005583_Mef2c_ACOCA_225355.6	1
ENSMUSG00000005583_Mef2c_ACOCA_225356.7	1
ENSMUSG00000005609_Ctr9_ACOCA_147256.4	2
ENSMUSG00000005611_Mrvi1_SPA_3764.1	198
ENSMUSG00000005611_Mrvi1_SPA_3765.2	512
ENSMUSG00000005611_Mrvi1_SPA_3766.3	503
ENSMUSG00000005611_Mrvi1_SPA_3767.4	265
ENSMUSG00000005611_Mrvi1_SPA_3768.5	640
ENSMUSG00000005611_Mrvi1_SPA_3769.6	606
ENSMUSG00000005611_Mrvi1_SPA_3770.7	121
ENSMUSG00000005611_Mrvi1_SPA_3771.8	389
ENSMUSG00000005611_Mrvi1_SPA_3772.9	282
ENSMUSG00000005611_Mrvi1_SPA_3773.10	428
ENSMUSG00000005681_Apoa2_SPA_155251.1	479
ENSMUSG00000005681_Apoa2_SPA_155252.2	342
ENSMUSG00000005681_Apoa2_SPA_155253.3	465
ENSMUSG00000005681_Apoa2_SPA_155254.4	336
ENSMUSG00000005681_Apoa2_SPA_155255.5	556
ENSMUSG00000005681_Apoa2_SPA_155256.6	269
ENSMUSG00000005681_Apoa2_SPA_155257.7	479
ENSMUSG00000005681_Apoa2_SPA_155258.8	479
ENSMUSG00000005681_Apoa2_SPA_155259.9	463
ENSMUSG00000005681_Apoa2_SPA_155260.10	406
ENSMUSG00000005686_Ampd3_ACOCA_155275.5	1
ENSMUSG00000005686_Ampd3_ACOCA_155278.8	1
ENSMUSG00000005686_Ampd3_ACOCA_155280.10	1
ENSMUSG00000005699_Pard6a_ACOCA_12136.1	2
ENSMUSG00000005802_Slc30a4_SPA_53380.1	883
ENSMUSG00000005802_Slc30a4_SPA_53381.2	376
ENSMUSG00000005802_Slc30a4_SPA_53382.3	570
ENSMUSG00000005802_Slc30a4_SPA_53383.4	504
ENSMUSG00000005802_Slc30a4_SPA_53384.5	548
ENSMUSG00000005802_Slc30a4_SPA_53385.6	274
ENSMUSG00000005802_Slc30a4_SPA_53386.7	405
ENSMUSG00000005802_Slc30a4_SPA_53387.8	270
ENSMUSG00000005802_Slc30a4_SPA_53388.9	319
ENSMUSG00000005802_Slc30a4_SPA_53389.10	391
ENSMUSG00000005823_Gpr108_SPA_112421.1	409
ENSMUSG00000005823_Gpr108_SPA_112422.2	193
ENSMUSG00000005823_Gpr108_SPA_112423.3	439
ENSMUSG00000005823_Gpr108_SPA_112424.4	298
ENSMUSG00000005823_Gpr108_SPA_112425.5	160
ENSMUSG00000005823_Gpr108_SPA_112426.6	253
ENSMUSG00000005823_Gpr108_SPA_112427.7	510
ENSMUSG00000005823_Gpr108_SPA_112428.8	305
ENSMUSG00000005823_Gpr108_SPA_112429.9	606
ENSMUSG00000005823_Gpr108_SPA_112430.10	293
ENSMUSG00000005893_Nr2c2_ACOCA_129822.3	2
ENSMUSG00000005893_Nr2c2_ACOCA_129827.8	1
ENSMUSG00000005897_Nr2c1_ACOCA_129803.4	3
ENSMUSG00000005897_Nr2c1_ACOCA_129807.8	3
ENSMUSG00000005917_Otx1_SPB_77851.3	1
ENSMUSG00000005917_Otx1_SPB_77852.4	1
ENSMUSG00000005936_Kctd20_SPA_67334.1	385
ENSMUSG00000005936_Kctd20_SPA_67335.2	131
ENSMUSG00000005936_Kctd20_SPA_67336.3	527
ENSMUSG00000005936_Kctd20_SPA_67337.4	358
ENSMUSG00000005936_Kctd20_SPA_67338.5	340
ENSMUSG00000005936_Kctd20_SPA_67339.6	177
ENSMUSG00000005936_Kctd20_SPA_67340.7	120
ENSMUSG00000005936_Kctd20_SPA_67341.8	354
ENSMUSG00000005936_Kctd20_SPA_67342.9	284
ENSMUSG00000005936_Kctd20_SPA_67343.10	342
ENSMUSG00000005968_Tuft1_ACOCA_42330.7	1
ENSMUSG00000005986_Ankrd13d_SPA_203729.1	388
ENSMUSG00000005986_Ankrd13d_SPA_203730.2	172
ENSMUSG00000005986_Ankrd13d_SPA_203731.3	180
ENSMUSG00000005986_Ankrd13d_SPA_203732.4	330
ENSMUSG00000005986_Ankrd13d_SPA_203733.5	478
ENSMUSG00000005986_Ankrd13d_SPA_203734.6	667
ENSMUSG00000005986_Ankrd13d_SPA_203735.7	673
ENSMUSG00000005986_Ankrd13d_SPA_203736.8	382
ENSMUSG00000005986_Ankrd13d_SPA_203737.9	497
ENSMUSG00000005986_Ankrd13d_SPA_203738.10	351
ENSMUSG00000006007_Pdc_SPA_28404.1	173
ENSMUSG00000006007_Pdc_SPA_28405.2	328
ENSMUSG00000006007_Pdc_SPA_28406.3	266
[truncated: 14,974 more rows]
