# Supplementary material for: Genome-scale CRISPR screening reveals that C3aR signaling is critical for rapid capture of fungi by macrophages
Source: PLoS Pathog. 2022 Sep 29;18(9):e1010237. doi: 10.1371/journal.ppat.1010237 (PMC9578593; doi:10.1371/journal.ppat.1010237)
Supplement: S1 Data — A ZIP archive of tables in CSV format giving counts for each sgRNA. File names indicate sub-library and experimental sample. (ZIP) [file ppat.1010237.s023.zip › DIR_MAIN/20190208_GEB_Hc1_counts.csv]

0None_none_ACOCA_227963.4749	11
0None_none_ACOCA_227963.4839	32
0None_none_GEA_227963.3394	1
0None_none_GEA_227963.3413	1
0None_none_GEA_227963.3452	1
0None_none_GEA_227963.3460	1
0None_none_GEA_227963.3476	1
0None_none_GEA_227963.3509	1
0None_none_GEA_227963.3551	1
0None_none_GEB_227963.3751	440
0None_none_GEB_227963.3752	792
0None_none_GEB_227963.3753	548
0None_none_GEB_227963.3754	532
0None_none_GEB_227963.3755	211
0None_none_GEB_227963.3756	347
0None_none_GEB_227963.3757	900
0None_none_GEB_227963.3758	707
0None_none_GEB_227963.3759	389
0None_none_GEB_227963.3760	774
0None_none_GEB_227963.3761	232
0None_none_GEB_227963.3762	562
0None_none_GEB_227963.3763	91
0None_none_GEB_227963.3765	140
0None_none_GEB_227963.3766	204
0None_none_GEB_227963.3767	664
0None_none_GEB_227963.3768	667
0None_none_GEB_227963.3769	661
0None_none_GEB_227963.3770	260
0None_none_GEB_227963.3771	327
0None_none_GEB_227963.3772	808
0None_none_GEB_227963.3773	287
0None_none_GEB_227963.3774	654
0None_none_GEB_227963.3775	458
0None_none_GEB_227963.3776	446
0None_none_GEB_227963.3777	351
0None_none_GEB_227963.3778	487
0None_none_GEB_227963.3779	342
0None_none_GEB_227963.3780	467
0None_none_GEB_227963.3781	672
0None_none_GEB_227963.3782	362
0None_none_GEB_227963.3783	467
0None_none_GEB_227963.3784	316
0None_none_GEB_227963.3785	460
0None_none_GEB_227963.3786	674
0None_none_GEB_227963.3787	360
0None_none_GEB_227963.3788	332
0None_none_GEB_227963.3789	376
0None_none_GEB_227963.3790	295
0None_none_GEB_227963.3791	216
0None_none_GEB_227963.3792	352
0None_none_GEB_227963.3793	364
0None_none_GEB_227963.3794	471
0None_none_GEB_227963.3795	422
0None_none_GEB_227963.3796	387
0None_none_GEB_227963.3797	653
0None_none_GEB_227963.3798	290
0None_none_GEB_227963.3799	71
0None_none_GEB_227963.3800	464
0None_none_GEB_227963.3801	206
0None_none_GEB_227963.3802	181
0None_none_GEB_227963.3803	388
0None_none_GEB_227963.3804	316
0None_none_GEB_227963.3805	591
0None_none_GEB_227963.3806	779
0None_none_GEB_227963.3807	102
0None_none_GEB_227963.3808	261
0None_none_GEB_227963.3809	479
0None_none_GEB_227963.3810	193
0None_none_GEB_227963.3811	561
0None_none_GEB_227963.3812	200
0None_none_GEB_227963.3813	849
0None_none_GEB_227963.3814	357
0None_none_GEB_227963.3815	615
0None_none_GEB_227963.3816	515
0None_none_GEB_227963.3817	252
0None_none_GEB_227963.3818	231
0None_none_GEB_227963.3819	198
0None_none_GEB_227963.3820	193
0None_none_GEB_227963.3821	323
0None_none_GEB_227963.3822	757
0None_none_GEB_227963.3823	563
0None_none_GEB_227963.3824	539
0None_none_GEB_227963.3825	555
0None_none_GEB_227963.3826	280
0None_none_GEB_227963.3827	361
0None_none_GEB_227963.3828	442
0None_none_GEB_227963.3829	511
0None_none_GEB_227963.3830	175
0None_none_GEB_227963.3831	316
0None_none_GEB_227963.3832	477
0None_none_GEB_227963.3833	692
0None_none_GEB_227963.3834	567
0None_none_GEB_227963.3835	495
0None_none_GEB_227963.3836	336
0None_none_GEB_227963.3837	484
0None_none_GEB_227963.3838	277
0None_none_GEB_227963.3839	494
0None_none_GEB_227963.3840	558
0None_none_GEB_227963.3841	742
0None_none_GEB_227963.3842	271
0None_none_GEB_227963.3843	476
0None_none_GEB_227963.3844	61
0None_none_GEB_227963.3845	487
0None_none_GEB_227963.3846	403
0None_none_GEB_227963.3847	321
0None_none_GEB_227963.3848	653
0None_none_GEB_227963.3849	459
0None_none_GEB_227963.3850	416
0None_none_GEB_227963.3851	382
0None_none_GEB_227963.3852	172
0None_none_GEB_227963.3853	698
0None_none_GEB_227963.3854	408
0None_none_GEB_227963.3855	738
0None_none_GEB_227963.3856	482
0None_none_GEB_227963.3857	360
0None_none_GEB_227963.3858	626
0None_none_GEB_227963.3859	236
0None_none_GEB_227963.3860	348
0None_none_GEB_227963.3861	400
0None_none_GEB_227963.3862	295
0None_none_GEB_227963.3863	330
0None_none_GEB_227963.3864	234
0None_none_GEB_227963.3865	726
0None_none_GEB_227963.3866	422
0None_none_GEB_227963.3867	693
0None_none_GEB_227963.3868	703
0None_none_GEB_227963.3869	951
0None_none_GEB_227963.3870	389
0None_none_GEB_227963.3871	76
0None_none_GEB_227963.3872	251
0None_none_GEB_227963.3873	341
0None_none_GEB_227963.3874	555
0None_none_GEB_227963.3875	191
0None_none_GEB_227963.3876	157
0None_none_GEB_227963.3877	338
0None_none_GEB_227963.3878	273
0None_none_GEB_227963.3879	331
0None_none_GEB_227963.3880	245
0None_none_GEB_227963.3881	330
0None_none_GEB_227963.3882	451
0None_none_GEB_227963.3883	622
0None_none_GEB_227963.3884	729
0None_none_GEB_227963.3885	432
0None_none_GEB_227963.3886	568
0None_none_GEB_227963.3887	105
0None_none_GEB_227963.3888	772
0None_none_GEB_227963.3889	521
0None_none_GEB_227963.3890	386
0None_none_GEB_227963.3891	440
0None_none_GEB_227963.3892	306
0None_none_GEB_227963.3893	530
0None_none_GEB_227963.3894	675
0None_none_GEB_227963.3895	159
0None_none_GEB_227963.3896	459
0None_none_GEB_227963.3897	359
0None_none_GEB_227963.3898	689
0None_none_GEB_227963.3899	214
0None_none_GEB_227963.3900	565
0None_none_GEB_227963.3901	663
0None_none_GEB_227963.3902	420
0None_none_GEB_227963.3903	159
0None_none_GEB_227963.3904	500
0None_none_GEB_227963.3905	389
0None_none_GEB_227963.3906	655
0None_none_GEB_227963.3907	288
0None_none_GEB_227963.3908	471
0None_none_GEB_227963.3909	402
0None_none_GEB_227963.3910	701
0None_none_GEB_227963.3911	444
0None_none_GEB_227963.3912	241
0None_none_GEB_227963.3913	422
0None_none_GEB_227963.3914	330
0None_none_GEB_227963.3915	438
0None_none_GEB_227963.3916	583
0None_none_GEB_227963.3917	296
0None_none_GEB_227963.3918	318
0None_none_GEB_227963.3919	226
0None_none_GEB_227963.3920	667
0None_none_GEB_227963.3921	85
0None_none_GEB_227963.3922	402
0None_none_GEB_227963.3923	143
0None_none_GEB_227963.3924	903
0None_none_GEB_227963.3925	491
0None_none_GEB_227963.3926	333
0None_none_GEB_227963.3927	1
0None_none_GEB_227963.3928	192
0None_none_GEB_227963.3929	439
0None_none_GEB_227963.3930	371
0None_none_GEB_227963.3931	408
0None_none_GEB_227963.3932	390
0None_none_GEB_227963.3933	263
0None_none_GEB_227963.3934	287
0None_none_GEB_227963.3935	616
0None_none_GEB_227963.3936	396
0None_none_GEB_227963.3937	484
0None_none_GEB_227963.3938	313
0None_none_GEB_227963.3939	648
0None_none_GEB_227963.3940	505
0None_none_GEB_227963.3941	602
0None_none_GEB_227963.3942	313
0None_none_GEB_227963.3943	449
0None_none_GEB_227963.3944	387
0None_none_GEB_227963.3945	545
0None_none_GEB_227963.3946	752
0None_none_GEB_227963.3947	684
0None_none_GEB_227963.3948	406
0None_none_GEB_227963.3949	375
0None_none_GEB_227963.3950	244
0None_none_GEB_227963.3951	158
0None_none_GEB_227963.3952	367
0None_none_GEB_227963.3953	244
0None_none_GEB_227963.3954	285
0None_none_GEB_227963.3955	508
0None_none_GEB_227963.3956	702
0None_none_GEB_227963.3957	512
0None_none_GEB_227963.3958	472
0None_none_GEB_227963.3959	323
0None_none_GEB_227963.3960	657
0None_none_GEB_227963.3961	447
0None_none_GEB_227963.3962	588
0None_none_GEB_227963.3963	792
0None_none_GEB_227963.3964	19
0None_none_GEB_227963.3965	760
0None_none_GEB_227963.3966	456
0None_none_GEB_227963.3967	392
0None_none_GEB_227963.3968	502
0None_none_GEB_227963.3969	436
0None_none_GEB_227963.3970	572
0None_none_GEB_227963.3971	477
0None_none_GEB_227963.3972	193
0None_none_GEB_227963.3973	731
0None_none_GEB_227963.3974	449
0None_none_GEB_227963.3975	506
0None_none_GEB_227963.3976	574
0None_none_GEB_227963.3977	327
0None_none_GEB_227963.3978	623
0None_none_GEB_227963.3979	472
0None_none_GEB_227963.3980	304
0None_none_GEB_227963.3981	612
0None_none_GEB_227963.3982	681
0None_none_GEB_227963.3983	533
0None_none_GEB_227963.3984	655
0None_none_GEB_227963.3985	361
0None_none_GEB_227963.3986	771
0None_none_GEB_227963.3987	729
0None_none_GEB_227963.3988	666
0None_none_GEB_227963.3989	697
0None_none_GEB_227963.3990	319
0None_none_GEB_227963.3991	505
0None_none_GEB_227963.3992	564
0None_none_GEB_227963.3993	537
0None_none_GEB_227963.3994	439
0None_none_GEB_227963.3995	535
0None_none_GEB_227963.3996	570
0None_none_GEB_227963.3997	322
0None_none_GEB_227963.3998	235
0None_none_GEB_227963.3999	502
0None_none_GEB_227963.4000	758
0None_none_GEB_227963.4001	704
0None_none_GEB_227963.4002	328
0None_none_GEB_227963.4003	560
0None_none_GEB_227963.4004	166
0None_none_GEB_227963.4005	388
0None_none_GEB_227963.4006	322
0None_none_GEB_227963.4007	743
0None_none_GEB_227963.4008	632
0None_none_GEB_227963.4009	195
0None_none_GEB_227963.4010	662
0None_none_GEB_227963.4011	762
0None_none_GEB_227963.4012	640
0None_none_GEB_227963.4013	915
0None_none_GEB_227963.4014	301
0None_none_GEB_227963.4015	929
0None_none_GEB_227963.4016	301
0None_none_GEB_227963.4017	487
0None_none_GEB_227963.4018	541
0None_none_GEB_227963.4019	910
0None_none_GEB_227963.4020	88
0None_none_GEB_227963.4021	224
0None_none_GEB_227963.4022	670
0None_none_GEB_227963.4023	706
0None_none_GEB_227963.4024	398
0None_none_GEB_227963.4025	593
0None_none_GEB_227963.4026	663
0None_none_GEB_227963.4027	543
0None_none_GEB_227963.4028	292
0None_none_GEB_227963.4029	331
0None_none_GEB_227963.4030	252
0None_none_GEB_227963.4031	363
0None_none_GEB_227963.4032	253
0None_none_GEB_227963.4033	695
0None_none_GEB_227963.4034	314
0None_none_GEB_227963.4035	268
0None_none_GEB_227963.4036	532
0None_none_GEB_227963.4037	394
0None_none_GEB_227963.4038	897
0None_none_GEB_227963.4039	452
0None_none_GEB_227963.4040	233
0None_none_GEB_227963.4041	611
0None_none_GEB_227963.4042	330
0None_none_GEB_227963.4043	799
0None_none_GEB_227963.4044	231
0None_none_GEB_227963.4045	643
0None_none_GEB_227963.4046	671
0None_none_GEB_227963.4047	136
0None_none_GEB_227963.4048	509
0None_none_GEB_227963.4049	440
0None_none_GEB_227963.4050	213
0None_none_GEB_227963.4051	280
0None_none_GEB_227963.4052	756
0None_none_GEB_227963.4053	299
0None_none_GEB_227963.4054	83
0None_none_GEB_227963.4055	795
0None_none_GEB_227963.4056	314
0None_none_GEB_227963.4057	605
0None_none_GEB_227963.4058	202
0None_none_GEB_227963.4059	456
0None_none_GEB_227963.4060	642
0None_none_GEB_227963.4061	261
0None_none_GEB_227963.4062	429
0None_none_GEB_227963.4063	475
0None_none_GEB_227963.4064	239
0None_none_GEB_227963.4065	451
0None_none_GEB_227963.4066	526
0None_none_GEB_227963.4067	326
0None_none_GEB_227963.4068	204
0None_none_GEB_227963.4069	739
0None_none_GEB_227963.4070	454
0None_none_GEB_227963.4071	579
0None_none_GEB_227963.4072	303
0None_none_GEB_227963.4073	339
0None_none_GEB_227963.4074	839
0None_none_GEB_227963.4075	431
0None_none_GEB_227963.4076	359
0None_none_GEB_227963.4077	712
0None_none_GEB_227963.4078	1014
0None_none_GEB_227963.4079	251
0None_none_GEB_227963.4080	1026
0None_none_GEB_227963.4081	419
0None_none_GEB_227963.4082	657
0None_none_GEB_227963.4083	378
0None_none_GEB_227963.4084	396
0None_none_GEB_227963.4085	452
0None_none_GEB_227963.4086	1319
0None_none_GEB_227963.4087	427
0None_none_GEB_227963.4088	372
0None_none_GEB_227963.4089	365
0None_none_GEB_227963.4090	400
0None_none_GEB_227963.4091	903
0None_none_GEB_227963.4092	703
0None_none_GEB_227963.4093	358
0None_none_GEB_227963.4094	404
0None_none_GEB_227963.4095	446
0None_none_GEB_227963.4096	335
0None_none_GEB_227963.4097	616
0None_none_GEB_227963.4098	622
0None_none_GEB_227963.4099	227
0None_none_GEB_227963.4100	350
0None_none_GEB_227963.4101	366
0None_none_GEB_227963.4102	1070
0None_none_GEB_227963.4103	750
0None_none_GEB_227963.4104	200
0None_none_GEB_227963.4105	143
0None_none_GEB_227963.4106	580
0None_none_GEB_227963.4107	344
0None_none_GEB_227963.4108	1114
0None_none_GEB_227963.4109	552
0None_none_GEB_227963.4110	342
0None_none_GEB_227963.4111	504
0None_none_GEB_227963.4112	864
0None_none_GEB_227963.4113	685
0None_none_GEB_227963.4114	710
0None_none_GEB_227963.4115	744
0None_none_GEB_227963.4116	560
0None_none_GEB_227963.4117	306
0None_none_GEB_227963.4118	490
0None_none_GEB_227963.4119	573
0None_none_GEB_227963.4120	334
0None_none_GEB_227963.4121	524
0None_none_GEB_227963.4122	417
0None_none_GEB_227963.4123	644
0None_none_GEB_227963.4124	517
0None_none_GEB_227963.4125	215
0None_none_TMMB_227963.3192	5
0None_none_U1A_227963.6498	1
0None_none_U1B_227963.463	1
0None_none_U1B_227963.537	1
0None_none_U2A_227963.1506	1
0Safe_safe_ACOCA_227963.4574	83
0Safe_safe_ACOCA_227963.4655	484
0Safe_safe_ACOCB_227963.4970	852
0Safe_safe_DTKPA_227963.7066	404
0Safe_safe_DTKPA_227963.7124	474
0Safe_safe_DTKPB_227963.7292	1
0Safe_safe_DTKPB_227963.7445	262
0Safe_safe_GEA_227963.3377	1
0Safe_safe_GEA_227963.3381	1
0Safe_safe_GEA_227963.3494	1
0Safe_safe_GEA_227963.3512	1
0Safe_safe_GEA_227963.3573	1
0Safe_safe_GEA_227963.3579	1
0Safe_safe_GEA_227963.3632	1
0Safe_safe_GEA_227963.3665	1
0Safe_safe_GEA_227963.3685	1
0Safe_safe_GEA_227963.3704	1
0Safe_safe_GEA_227963.3726	1
0Safe_safe_GEB_227963.3751	261
0Safe_safe_GEB_227963.3752	527
0Safe_safe_GEB_227963.3753	284
0Safe_safe_GEB_227963.3754	325
0Safe_safe_GEB_227963.3755	420
0Safe_safe_GEB_227963.3756	166
0Safe_safe_GEB_227963.3757	222
0Safe_safe_GEB_227963.3758	441
0Safe_safe_GEB_227963.3759	252
0Safe_safe_GEB_227963.3760	184
0Safe_safe_GEB_227963.3761	262
0Safe_safe_GEB_227963.3762	330
0Safe_safe_GEB_227963.3763	314
0Safe_safe_GEB_227963.3764	367
0Safe_safe_GEB_227963.3765	361
0Safe_safe_GEB_227963.3766	493
0Safe_safe_GEB_227963.3767	254
0Safe_safe_GEB_227963.3768	425
0Safe_safe_GEB_227963.3769	193
0Safe_safe_GEB_227963.3770	290
0Safe_safe_GEB_227963.3771	383
0Safe_safe_GEB_227963.3772	399
0Safe_safe_GEB_227963.3773	599
0Safe_safe_GEB_227963.3774	275
0Safe_safe_GEB_227963.3775	494
0Safe_safe_GEB_227963.3776	281
0Safe_safe_GEB_227963.3777	247
0Safe_safe_GEB_227963.3778	217
0Safe_safe_GEB_227963.3779	320
0Safe_safe_GEB_227963.3780	461
0Safe_safe_GEB_227963.3781	384
0Safe_safe_GEB_227963.3782	401
0Safe_safe_GEB_227963.3783	379
0Safe_safe_GEB_227963.3784	167
0Safe_safe_GEB_227963.3785	347
0Safe_safe_GEB_227963.3786	367
0Safe_safe_GEB_227963.3787	200
0Safe_safe_GEB_227963.3788	310
0Safe_safe_GEB_227963.3789	334
0Safe_safe_GEB_227963.3790	493
0Safe_safe_GEB_227963.3791	292
0Safe_safe_GEB_227963.3792	71
0Safe_safe_GEB_227963.3794	444
0Safe_safe_GEB_227963.3795	181
0Safe_safe_GEB_227963.3796	555
0Safe_safe_GEB_227963.3797	212
0Safe_safe_GEB_227963.3798	469
0Safe_safe_GEB_227963.3799	179
0Safe_safe_GEB_227963.3800	311
0Safe_safe_GEB_227963.3801	461
0Safe_safe_GEB_227963.3802	285
0Safe_safe_GEB_227963.3803	315
0Safe_safe_GEB_227963.3804	201
0Safe_safe_GEB_227963.3805	212
0Safe_safe_GEB_227963.3806	605
0Safe_safe_GEB_227963.3807	293
0Safe_safe_GEB_227963.3808	15
0Safe_safe_GEB_227963.3809	295
0Safe_safe_GEB_227963.3810	216
0Safe_safe_GEB_227963.3811	263
0Safe_safe_GEB_227963.3812	159
0Safe_safe_GEB_227963.3813	378
0Safe_safe_GEB_227963.3814	422
0Safe_safe_GEB_227963.3815	409
0Safe_safe_GEB_227963.3816	297
0Safe_safe_GEB_227963.3817	251
0Safe_safe_GEB_227963.3818	117
0Safe_safe_GEB_227963.3819	85
0Safe_safe_GEB_227963.3820	327
0Safe_safe_GEB_227963.3821	592
0Safe_safe_GEB_227963.3822	673
0Safe_safe_GEB_227963.3823	825
0Safe_safe_GEB_227963.3824	172
0Safe_safe_GEB_227963.3825	495
0Safe_safe_GEB_227963.3826	602
0Safe_safe_GEB_227963.3827	882
0Safe_safe_GEB_227963.3828	86
0Safe_safe_GEB_227963.3829	462
0Safe_safe_GEB_227963.3830	366
0Safe_safe_GEB_227963.3831	115
0Safe_safe_GEB_227963.3832	299
0Safe_safe_GEB_227963.3833	658
0Safe_safe_GEB_227963.3834	562
0Safe_safe_GEB_227963.3835	232
0Safe_safe_GEB_227963.3837	77
0Safe_safe_GEB_227963.3838	376
0Safe_safe_GEB_227963.3839	516
0Safe_safe_GEB_227963.3840	343
0Safe_safe_GEB_227963.3841	703
0Safe_safe_GEB_227963.3842	111
0Safe_safe_GEB_227963.3843	107
0Safe_safe_GEB_227963.3844	980
0Safe_safe_GEB_227963.3845	160
0Safe_safe_GEB_227963.3846	315
0Safe_safe_GEB_227963.3847	205
0Safe_safe_GEB_227963.3848	171
0Safe_safe_GEB_227963.3849	339
0Safe_safe_GEB_227963.3850	260
0Safe_safe_GEB_227963.3851	262
0Safe_safe_GEB_227963.3852	402
0Safe_safe_GEB_227963.3853	24
0Safe_safe_GEB_227963.3854	110
0Safe_safe_GEB_227963.3855	385
0Safe_safe_GEB_227963.3856	356
0Safe_safe_GEB_227963.3857	200
0Safe_safe_GEB_227963.3858	815
0Safe_safe_GEB_227963.3859	438
0Safe_safe_GEB_227963.3860	441
0Safe_safe_GEB_227963.3861	482
0Safe_safe_GEB_227963.3862	363
0Safe_safe_GEB_227963.3863	430
0Safe_safe_GEB_227963.3864	134
0Safe_safe_GEB_227963.3865	557
0Safe_safe_GEB_227963.3866	175
0Safe_safe_GEB_227963.3867	271
0Safe_safe_GEB_227963.3868	167
0Safe_safe_GEB_227963.3869	504
0Safe_safe_GEB_227963.3870	349
0Safe_safe_GEB_227963.3871	154
0Safe_safe_GEB_227963.3872	186
0Safe_safe_GEB_227963.3873	260
0Safe_safe_GEB_227963.3874	439
0Safe_safe_GEB_227963.3875	243
0Safe_safe_GEB_227963.3876	399
0Safe_safe_GEB_227963.3877	424
0Safe_safe_GEB_227963.3878	633
0Safe_safe_GEB_227963.3879	679
0Safe_safe_GEB_227963.3880	258
0Safe_safe_GEB_227963.3882	301
0Safe_safe_GEB_227963.3883	601
0Safe_safe_GEB_227963.3884	546
0Safe_safe_GEB_227963.3885	375
0Safe_safe_GEB_227963.3886	688
0Safe_safe_GEB_227963.3887	472
0Safe_safe_GEB_227963.3888	570
0Safe_safe_GEB_227963.3889	252
0Safe_safe_GEB_227963.3890	147
0Safe_safe_GEB_227963.3891	532
0Safe_safe_GEB_227963.3892	346
0Safe_safe_GEB_227963.3893	564
0Safe_safe_GEB_227963.3894	275
0Safe_safe_GEB_227963.3895	538
0Safe_safe_GEB_227963.3896	733
0Safe_safe_GEB_227963.3897	477
0Safe_safe_GEB_227963.3898	355
0Safe_safe_GEB_227963.3899	559
0Safe_safe_GEB_227963.3900	195
0Safe_safe_GEB_227963.3901	174
0Safe_safe_GEB_227963.3902	671
0Safe_safe_GEB_227963.3903	175
0Safe_safe_GEB_227963.3904	335
0Safe_safe_GEB_227963.3905	410
0Safe_safe_GEB_227963.3906	317
0Safe_safe_GEB_227963.3907	338
0Safe_safe_GEB_227963.3908	318
0Safe_safe_GEB_227963.3909	305
0Safe_safe_GEB_227963.3910	133
0Safe_safe_GEB_227963.3911	108
0Safe_safe_GEB_227963.3912	505
0Safe_safe_GEB_227963.3913	221
0Safe_safe_GEB_227963.3915	199
0Safe_safe_GEB_227963.3916	222
0Safe_safe_GEB_227963.3917	416
0Safe_safe_GEB_227963.3918	140
0Safe_safe_GEB_227963.3919	370
0Safe_safe_GEB_227963.3920	305
0Safe_safe_GEB_227963.3921	257
0Safe_safe_GEB_227963.3922	336
0Safe_safe_GEB_227963.3923	404
0Safe_safe_GEB_227963.3924	346
0Safe_safe_GEB_227963.3925	463
0Safe_safe_GEB_227963.3926	579
0Safe_safe_GEB_227963.3927	121
0Safe_safe_GEB_227963.3928	127
0Safe_safe_GEB_227963.3929	151
0Safe_safe_GEB_227963.3930	667
0Safe_safe_GEB_227963.3931	586
0Safe_safe_GEB_227963.3932	395
0Safe_safe_GEB_227963.3933	178
0Safe_safe_GEB_227963.3934	273
0Safe_safe_GEB_227963.3935	484
0Safe_safe_GEB_227963.3936	440
0Safe_safe_GEB_227963.3937	454
0Safe_safe_GEB_227963.3938	456
0Safe_safe_GEB_227963.3939	586
0Safe_safe_GEB_227963.3940	248
0Safe_safe_GEB_227963.3941	412
0Safe_safe_GEB_227963.3942	526
0Safe_safe_GEB_227963.3943	347
0Safe_safe_GEB_227963.3944	214
0Safe_safe_GEB_227963.3945	272
0Safe_safe_GEB_227963.3946	269
0Safe_safe_GEB_227963.3947	295
0Safe_safe_GEB_227963.3948	227
0Safe_safe_GEB_227963.3949	122
0Safe_safe_GEB_227963.3950	263
0Safe_safe_GEB_227963.3951	248
0Safe_safe_GEB_227963.3952	273
0Safe_safe_GEB_227963.3953	256
0Safe_safe_GEB_227963.3954	223
0Safe_safe_GEB_227963.3955	239
0Safe_safe_GEB_227963.3956	132
0Safe_safe_GEB_227963.3957	391
0Safe_safe_GEB_227963.3958	635
0Safe_safe_GEB_227963.3959	256
0Safe_safe_GEB_227963.3960	504
0Safe_safe_GEB_227963.3961	339
0Safe_safe_GEB_227963.3962	675
0Safe_safe_GEB_227963.3963	349
0Safe_safe_GEB_227963.3964	418
0Safe_safe_GEB_227963.3965	148
0Safe_safe_GEB_227963.3966	64
0Safe_safe_GEB_227963.3967	121
0Safe_safe_GEB_227963.3968	419
0Safe_safe_GEB_227963.3969	447
0Safe_safe_GEB_227963.3970	594
0Safe_safe_GEB_227963.3971	317
0Safe_safe_GEB_227963.3972	315
0Safe_safe_GEB_227963.3973	133
0Safe_safe_GEB_227963.3974	763
0Safe_safe_GEB_227963.3975	517
0Safe_safe_GEB_227963.3976	389
0Safe_safe_GEB_227963.3977	144
0Safe_safe_GEB_227963.3978	307
0Safe_safe_GEB_227963.3979	752
0Safe_safe_GEB_227963.3980	101
0Safe_safe_GEB_227963.3981	269
0Safe_safe_GEB_227963.3982	543
0Safe_safe_GEB_227963.3983	344
0Safe_safe_GEB_227963.3984	314
0Safe_safe_GEB_227963.3985	427
0Safe_safe_GEB_227963.3986	304
0Safe_safe_GEB_227963.3987	852
0Safe_safe_GEB_227963.3988	268
0Safe_safe_GEB_227963.3989	481
0Safe_safe_GEB_227963.3990	705
0Safe_safe_GEB_227963.3991	149
0Safe_safe_GEB_227963.3992	601
0Safe_safe_GEB_227963.3993	410
0Safe_safe_GEB_227963.3994	574
0Safe_safe_GEB_227963.3995	318
0Safe_safe_GEB_227963.3996	778
0Safe_safe_GEB_227963.3997	320
0Safe_safe_GEB_227963.3998	254
0Safe_safe_GEB_227963.3999	577
0Safe_safe_GEB_227963.4000	581
0Safe_safe_GEB_227963.4001	561
0Safe_safe_GEB_227963.4002	215
0Safe_safe_GEB_227963.4003	324
0Safe_safe_GEB_227963.4004	549
0Safe_safe_GEB_227963.4005	504
0Safe_safe_GEB_227963.4006	241
0Safe_safe_GEB_227963.4007	351
0Safe_safe_GEB_227963.4008	310
0Safe_safe_GEB_227963.4009	302
0Safe_safe_GEB_227963.4010	175
0Safe_safe_GEB_227963.4011	414
0Safe_safe_GEB_227963.4012	379
0Safe_safe_GEB_227963.4013	364
0Safe_safe_GEB_227963.4014	431
0Safe_safe_GEB_227963.4015	166
0Safe_safe_GEB_227963.4016	580
0Safe_safe_GEB_227963.4017	328
0Safe_safe_GEB_227963.4018	320
0Safe_safe_GEB_227963.4019	194
0Safe_safe_GEB_227963.4020	403
0Safe_safe_GEB_227963.4021	256
0Safe_safe_GEB_227963.4022	280
0Safe_safe_GEB_227963.4023	136
0Safe_safe_GEB_227963.4024	245
0Safe_safe_GEB_227963.4025	259
0Safe_safe_GEB_227963.4026	2
0Safe_safe_GEB_227963.4027	519
0Safe_safe_GEB_227963.4028	186
0Safe_safe_GEB_227963.4029	621
0Safe_safe_GEB_227963.4030	375
0Safe_safe_GEB_227963.4031	278
0Safe_safe_GEB_227963.4032	139
0Safe_safe_GEB_227963.4033	338
0Safe_safe_GEB_227963.4034	780
0Safe_safe_GEB_227963.4035	500
0Safe_safe_GEB_227963.4036	603
0Safe_safe_GEB_227963.4037	159
0Safe_safe_GEB_227963.4038	630
0Safe_safe_GEB_227963.4039	38
0Safe_safe_GEB_227963.4040	132
0Safe_safe_GEB_227963.4041	193
0Safe_safe_GEB_227963.4042	258
0Safe_safe_GEB_227963.4043	541
0Safe_safe_GEB_227963.4044	616
0Safe_safe_GEB_227963.4045	354
0Safe_safe_GEB_227963.4046	316
0Safe_safe_GEB_227963.4047	387
0Safe_safe_GEB_227963.4048	400
0Safe_safe_GEB_227963.4049	483
0Safe_safe_GEB_227963.4050	185
0Safe_safe_GEB_227963.4051	361
0Safe_safe_GEB_227963.4052	469
0Safe_safe_GEB_227963.4053	250
0Safe_safe_GEB_227963.4054	151
0Safe_safe_GEB_227963.4055	420
0Safe_safe_GEB_227963.4056	269
0Safe_safe_GEB_227963.4057	388
0Safe_safe_GEB_227963.4058	140
0Safe_safe_GEB_227963.4059	369
0Safe_safe_GEB_227963.4060	203
0Safe_safe_GEB_227963.4061	227
0Safe_safe_GEB_227963.4062	225
0Safe_safe_GEB_227963.4063	94
0Safe_safe_GEB_227963.4064	227
0Safe_safe_GEB_227963.4065	474
0Safe_safe_GEB_227963.4066	992
0Safe_safe_GEB_227963.4067	550
0Safe_safe_GEB_227963.4068	101
0Safe_safe_GEB_227963.4069	236
0Safe_safe_GEB_227963.4070	84
0Safe_safe_GEB_227963.4071	75
0Safe_safe_GEB_227963.4072	682
0Safe_safe_GEB_227963.4073	319
0Safe_safe_GEB_227963.4074	292
0Safe_safe_GEB_227963.4075	152
0Safe_safe_GEB_227963.4076	145
0Safe_safe_GEB_227963.4077	322
0Safe_safe_GEB_227963.4078	239
0Safe_safe_GEB_227963.4079	415
0Safe_safe_GEB_227963.4080	366
0Safe_safe_GEB_227963.4081	447
0Safe_safe_GEB_227963.4082	812
0Safe_safe_GEB_227963.4083	455
0Safe_safe_GEB_227963.4084	107
0Safe_safe_GEB_227963.4085	102
0Safe_safe_GEB_227963.4086	472
0Safe_safe_GEB_227963.4087	232
0Safe_safe_GEB_227963.4088	194
0Safe_safe_GEB_227963.4089	245
0Safe_safe_GEB_227963.4090	332
0Safe_safe_GEB_227963.4091	219
0Safe_safe_GEB_227963.4092	583
0Safe_safe_GEB_227963.4093	113
0Safe_safe_GEB_227963.4094	195
0Safe_safe_GEB_227963.4095	652
0Safe_safe_GEB_227963.4096	245
0Safe_safe_GEB_227963.4097	584
0Safe_safe_GEB_227963.4098	389
0Safe_safe_GEB_227963.4099	75
0Safe_safe_GEB_227963.4100	661
0Safe_safe_GEB_227963.4101	382
0Safe_safe_GEB_227963.4102	313
0Safe_safe_GEB_227963.4103	132
0Safe_safe_GEB_227963.4104	370
0Safe_safe_GEB_227963.4105	165
0Safe_safe_GEB_227963.4106	239
0Safe_safe_GEB_227963.4107	166
0Safe_safe_GEB_227963.4108	188
0Safe_safe_GEB_227963.4109	316
0Safe_safe_GEB_227963.4110	273
0Safe_safe_GEB_227963.4111	289
0Safe_safe_GEB_227963.4112	50
0Safe_safe_GEB_227963.4113	44
0Safe_safe_GEB_227963.4114	274
0Safe_safe_GEB_227963.4115	656
0Safe_safe_GEB_227963.4116	383
0Safe_safe_GEB_227963.4117	49
0Safe_safe_GEB_227963.4118	90
0Safe_safe_GEB_227963.4119	199
0Safe_safe_GEB_227963.4120	181
0Safe_safe_GEB_227963.4121	315
0Safe_safe_GEB_227963.4122	166
0Safe_safe_GEB_227963.4123	595
0Safe_safe_GEB_227963.4124	246
0Safe_safe_GEB_227963.4125	246
0Safe_safe_MPA_227963.4290	4
0Safe_safe_MU1A_227963.2026	311
0Safe_safe_MU1B_227963.889	347
0Safe_safe_MU1B_227963.985	601
0Safe_safe_MU2A_227963.2369	630
0Safe_safe_MU2A_227963.2517	248
0Safe_safe_MU2B_227963.127	1
0Safe_safe_SPA_227963.5313	1
0Safe_safe_SPA_227963.5481	260
0Safe_safe_SPB_227963.6111	151
0Safe_safe_U1A_227963.6390	367
0Safe_safe_U1A_227963.6526	315
0Safe_safe_U1A_227963.6529	1
0Safe_safe_U1A_227963.6653	1
0Safe_safe_U1B_227963.504	441
0Safe_safe_U1B_227963.559	205
0Safe_safe_U1B_227963.676	1
0Safe_safe_U2A_227963.1567	400
ENSMUSG00000000056_Narf_GEB_139377.1	257
ENSMUSG00000000056_Narf_GEB_139378.2	604
ENSMUSG00000000056_Narf_GEB_139379.3	271
ENSMUSG00000000056_Narf_GEB_139380.4	419
ENSMUSG00000000056_Narf_GEB_139381.5	97
ENSMUSG00000000056_Narf_GEB_139382.6	373
ENSMUSG00000000056_Narf_GEB_139383.7	284
ENSMUSG00000000056_Narf_GEB_139384.8	589
ENSMUSG00000000056_Narf_GEB_139385.9	491
ENSMUSG00000000056_Narf_GEB_139386.10	509
ENSMUSG00000000266_Mid2_ACOCA_184063.9	1
ENSMUSG00000000317_Bcl6b_GEB_140415.1	772
ENSMUSG00000000317_Bcl6b_GEB_140416.2	149
ENSMUSG00000000317_Bcl6b_GEB_140417.3	109
ENSMUSG00000000317_Bcl6b_GEB_140418.4	520
ENSMUSG00000000317_Bcl6b_GEB_140419.5	159
ENSMUSG00000000317_Bcl6b_GEB_140420.6	688
ENSMUSG00000000317_Bcl6b_GEB_140421.7	190
ENSMUSG00000000317_Bcl6b_GEB_140422.8	438
ENSMUSG00000000317_Bcl6b_GEB_140423.9	120
ENSMUSG00000000317_Bcl6b_GEB_140424.10	368
ENSMUSG00000000381_Wap_ACOCB_62887.7	1
ENSMUSG00000000435_Myf5_GEB_99989.1	229
ENSMUSG00000000435_Myf5_GEB_99990.2	235
ENSMUSG00000000435_Myf5_GEB_99991.3	325
ENSMUSG00000000435_Myf5_GEB_99992.4	293
ENSMUSG00000000435_Myf5_GEB_99993.5	162
ENSMUSG00000000435_Myf5_GEB_99994.6	321
ENSMUSG00000000435_Myf5_GEB_99995.7	535
ENSMUSG00000000435_Myf5_GEB_99996.8	226
ENSMUSG00000000435_Myf5_GEB_99997.9	233
ENSMUSG00000000435_Myf5_GEB_99998.10	625
ENSMUSG00000000617_Grm6_GEA_181569.2	1
ENSMUSG00000000686_Abhd15_U1B_29733.2	1
ENSMUSG00000000690_Hoxb6_GEB_173493.1	431
ENSMUSG00000000690_Hoxb6_GEB_173494.2	479
ENSMUSG00000000690_Hoxb6_GEB_173495.3	338
ENSMUSG00000000690_Hoxb6_GEB_173496.4	625
ENSMUSG00000000690_Hoxb6_GEB_173497.5	265
ENSMUSG00000000690_Hoxb6_GEB_173498.6	275
ENSMUSG00000000690_Hoxb6_GEB_173499.7	157
ENSMUSG00000000690_Hoxb6_GEB_173500.8	676
ENSMUSG00000000690_Hoxb6_GEB_173501.9	339
ENSMUSG00000000690_Hoxb6_GEB_173502.10	169
ENSMUSG00000000730_Dnmt3l_GEA_23848.7	1
ENSMUSG00000000731_Aire_GEB_23852.1	955
ENSMUSG00000000731_Aire_GEB_23853.2	1241
ENSMUSG00000000731_Aire_GEB_23854.3	583
ENSMUSG00000000731_Aire_GEB_23855.4	269
ENSMUSG00000000731_Aire_GEB_23856.5	291
ENSMUSG00000000731_Aire_GEB_23857.6	319
ENSMUSG00000000731_Aire_GEB_23858.7	164
ENSMUSG00000000731_Aire_GEB_23859.8	49
ENSMUSG00000000731_Aire_GEB_23860.9	579
ENSMUSG00000000731_Aire_GEB_23861.10	248
ENSMUSG00000000817_Fasl_ACOCA_176160.8	16
ENSMUSG00000000838_Fmr1_GEB_7114.1	324
ENSMUSG00000000838_Fmr1_GEB_7115.2	209
ENSMUSG00000000838_Fmr1_GEB_7116.3	564
ENSMUSG00000000838_Fmr1_GEB_7117.4	183
ENSMUSG00000000838_Fmr1_GEB_7118.5	539
ENSMUSG00000000838_Fmr1_GEB_7119.6	580
ENSMUSG00000000838_Fmr1_GEB_7120.7	477
ENSMUSG00000000838_Fmr1_GEB_7121.8	250
ENSMUSG00000000838_Fmr1_GEB_7122.9	115
ENSMUSG00000000838_Fmr1_GEB_7123.10	356
ENSMUSG00000000916_Nsun5_GEB_187439.1	82
ENSMUSG00000000916_Nsun5_GEB_187440.2	156
ENSMUSG00000000916_Nsun5_GEB_187441.3	278
ENSMUSG00000000916_Nsun5_GEB_187442.4	832
ENSMUSG00000000916_Nsun5_GEB_187443.5	284
ENSMUSG00000000916_Nsun5_GEB_187444.6	191
ENSMUSG00000000916_Nsun5_GEB_187445.7	449
ENSMUSG00000000916_Nsun5_GEB_187446.8	316
ENSMUSG00000000916_Nsun5_GEB_187447.9	639
ENSMUSG00000000916_Nsun5_GEB_187448.10	396
ENSMUSG00000000938_Hoxa10_GEB_127166.1	326
ENSMUSG00000000938_Hoxa10_GEB_127167.2	203
ENSMUSG00000000938_Hoxa10_GEB_127168.3	301
ENSMUSG00000000938_Hoxa10_GEB_127169.4	516
ENSMUSG00000000938_Hoxa10_GEB_127170.5	187
ENSMUSG00000000938_Hoxa10_GEB_127171.6	515
ENSMUSG00000000938_Hoxa10_GEB_127172.7	203
ENSMUSG00000000938_Hoxa10_GEB_127173.8	307
ENSMUSG00000000938_Hoxa10_GEB_127174.9	493
ENSMUSG00000000938_Hoxa10_GEB_127175.10	132
ENSMUSG00000001016_Ilf2_GEB_106080.1	112
ENSMUSG00000001016_Ilf2_GEB_106081.2	201
ENSMUSG00000001016_Ilf2_GEB_106082.3	84
ENSMUSG00000001016_Ilf2_GEB_106083.4	35
ENSMUSG00000001016_Ilf2_GEB_106084.5	31
ENSMUSG00000001016_Ilf2_GEB_106085.6	276
ENSMUSG00000001016_Ilf2_GEB_106086.7	7
ENSMUSG00000001016_Ilf2_GEB_106087.8	41
ENSMUSG00000001016_Ilf2_GEB_106088.9	67
ENSMUSG00000001016_Ilf2_GEB_106089.10	28
ENSMUSG00000001036_Epn2_ACOCA_80022.10	4
ENSMUSG00000001225_Slc26a3_GEB_82825.1	439
ENSMUSG00000001225_Slc26a3_GEB_82826.2	397
ENSMUSG00000001225_Slc26a3_GEB_82827.3	360
ENSMUSG00000001225_Slc26a3_GEB_82828.4	786
ENSMUSG00000001225_Slc26a3_GEB_82829.5	82
ENSMUSG00000001225_Slc26a3_GEB_82830.6	490
ENSMUSG00000001225_Slc26a3_GEB_82831.7	118
ENSMUSG00000001225_Slc26a3_GEB_82832.8	335
ENSMUSG00000001225_Slc26a3_GEB_82833.9	206
ENSMUSG00000001225_Slc26a3_GEB_82834.10	238
ENSMUSG00000001415_Smg5_GEB_158421.1	570
ENSMUSG00000001415_Smg5_GEB_158422.2	77
ENSMUSG00000001415_Smg5_GEB_158423.3	100
ENSMUSG00000001415_Smg5_GEB_158424.4	306
ENSMUSG00000001415_Smg5_GEB_158425.5	68
ENSMUSG00000001415_Smg5_GEB_158426.6	240
ENSMUSG00000001415_Smg5_GEB_158427.7	196
ENSMUSG00000001415_Smg5_GEB_158428.8	101
ENSMUSG00000001415_Smg5_GEB_158429.9	38
ENSMUSG00000001415_Smg5_GEB_158430.10	169
ENSMUSG00000001444_Tbx21_GEB_184445.1	392
ENSMUSG00000001444_Tbx21_GEB_184446.2	333
ENSMUSG00000001444_Tbx21_GEB_184447.3	211
ENSMUSG00000001444_Tbx21_GEB_184448.4	462
ENSMUSG00000001444_Tbx21_GEB_184449.5	253
ENSMUSG00000001444_Tbx21_GEB_184450.6	1255
ENSMUSG00000001444_Tbx21_GEB_184451.7	258
ENSMUSG00000001444_Tbx21_GEB_184452.8	335
ENSMUSG00000001444_Tbx21_GEB_184453.9	190
ENSMUSG00000001444_Tbx21_GEB_184454.10	306
ENSMUSG00000001504_Irx2_GEA_4289.6	1
ENSMUSG00000001542_Ell2_GEA_121738.5	1
ENSMUSG00000001569_Nom1_GEB_62741.1	127
ENSMUSG00000001569_Nom1_GEB_62742.2	110
ENSMUSG00000001569_Nom1_GEB_62744.4	134
ENSMUSG00000001569_Nom1_GEB_62745.5	99
ENSMUSG00000001569_Nom1_GEB_62746.6	100
ENSMUSG00000001569_Nom1_GEB_62747.7	40
ENSMUSG00000001569_Nom1_GEB_62748.8	186
ENSMUSG00000001569_Nom1_GEB_62749.9	5
ENSMUSG00000001785_Pwp1_GEB_99653.1	72
ENSMUSG00000001785_Pwp1_GEB_99654.2	131
ENSMUSG00000001785_Pwp1_GEB_99655.3	51
ENSMUSG00000001785_Pwp1_GEB_99656.4	154
ENSMUSG00000001785_Pwp1_GEB_99657.5	32
ENSMUSG00000001785_Pwp1_GEB_99658.6	188
ENSMUSG00000001785_Pwp1_GEB_99659.7	536
ENSMUSG00000001785_Pwp1_GEB_99660.8	237
ENSMUSG00000001785_Pwp1_GEB_99661.9	362
ENSMUSG00000001785_Pwp1_GEB_99662.10	91
ENSMUSG00000001891_Ugp2_DTKPB_57521.5	1
ENSMUSG00000001911_Nfix_GEB_54190.1	384
ENSMUSG00000001911_Nfix_GEB_54191.2	418
ENSMUSG00000001911_Nfix_GEB_54192.3	362
ENSMUSG00000001911_Nfix_GEB_54193.4	266
ENSMUSG00000001911_Nfix_GEB_54194.5	145
ENSMUSG00000001911_Nfix_GEB_54195.6	372
ENSMUSG00000001911_Nfix_GEB_54196.7	286
ENSMUSG00000001911_Nfix_GEB_54197.8	651
ENSMUSG00000001911_Nfix_GEB_54198.9	594
ENSMUSG00000001911_Nfix_GEB_54199.10	255
ENSMUSG00000002109_Ddb2_ACOCA_40277.3	2
ENSMUSG00000002274_Metrn_U1A_143068.7	1
ENSMUSG00000002325_Irf9_GEB_68559.1	2149
ENSMUSG00000002325_Irf9_GEB_68560.2	721
ENSMUSG00000002325_Irf9_GEB_68561.3	954
ENSMUSG00000002325_Irf9_GEB_68562.4	534
ENSMUSG00000002325_Irf9_GEB_68563.5	1549
ENSMUSG00000002325_Irf9_GEB_68564.6	1945
ENSMUSG00000002325_Irf9_GEB_68565.7	313
ENSMUSG00000002325_Irf9_GEB_68566.8	587
ENSMUSG00000002325_Irf9_GEB_68567.9	338
ENSMUSG00000002325_Irf9_GEB_68568.10	150
ENSMUSG00000002329_Mdp1_GEB_68539.1	634
ENSMUSG00000002329_Mdp1_GEB_68540.2	541
ENSMUSG00000002329_Mdp1_GEB_68541.3	318
ENSMUSG00000002329_Mdp1_GEB_68542.4	302
ENSMUSG00000002329_Mdp1_GEB_68543.5	641
ENSMUSG00000002329_Mdp1_GEB_68544.6	509
ENSMUSG00000002329_Mdp1_GEB_68545.7	264
ENSMUSG00000002329_Mdp1_GEB_68546.8	186
ENSMUSG00000002329_Mdp1_GEB_68547.9	216
ENSMUSG00000002329_Mdp1_GEB_68548.10	258
ENSMUSG00000002496_Tsc2_ACOCA_85559.10	21
ENSMUSG00000002524_Puf60_GEB_46629.1	193
ENSMUSG00000002524_Puf60_GEB_46630.2	81
ENSMUSG00000002524_Puf60_GEB_46631.3	37
ENSMUSG00000002524_Puf60_GEB_46632.4	86
ENSMUSG00000002524_Puf60_GEB_46634.6	138
ENSMUSG00000002524_Puf60_GEB_46635.7	58
ENSMUSG00000002524_Puf60_GEB_46636.8	38
ENSMUSG00000002524_Puf60_GEB_46637.9	117
ENSMUSG00000002524_Puf60_GEB_46638.10	16
ENSMUSG00000002578_Ikzf4_GEB_21792.1	408
ENSMUSG00000002578_Ikzf4_GEB_21793.2	457
ENSMUSG00000002578_Ikzf4_GEB_21794.3	166
ENSMUSG00000002578_Ikzf4_GEB_21795.4	199
ENSMUSG00000002578_Ikzf4_GEB_21796.5	452
ENSMUSG00000002578_Ikzf4_GEB_21797.6	341
ENSMUSG00000002578_Ikzf4_GEB_21798.7	306
ENSMUSG00000002578_Ikzf4_GEB_21799.8	393
ENSMUSG00000002578_Ikzf4_GEB_21800.9	550
ENSMUSG00000002578_Ikzf4_GEB_21801.10	723
ENSMUSG00000002804_Nudt14_U1A_124424.1	1
ENSMUSG00000002804_Nudt14_U1A_124428.5	1
ENSMUSG00000002833_Hdgfrp2_GEB_119521.1	121
ENSMUSG00000002833_Hdgfrp2_GEB_119522.2	215
ENSMUSG00000002833_Hdgfrp2_GEB_119523.3	219
ENSMUSG00000002833_Hdgfrp2_GEB_119524.4	142
ENSMUSG00000002833_Hdgfrp2_GEB_119525.5	200
ENSMUSG00000002833_Hdgfrp2_GEB_119526.6	121
ENSMUSG00000002833_Hdgfrp2_GEB_119527.7	60
ENSMUSG00000002833_Hdgfrp2_GEB_119528.8	139
ENSMUSG00000002833_Hdgfrp2_GEB_119529.9	433
ENSMUSG00000002833_Hdgfrp2_GEB_119530.10	250
ENSMUSG00000002881_Nab1_GEB_133541.1	454
ENSMUSG00000002881_Nab1_GEB_133542.2	461
ENSMUSG00000002881_Nab1_GEB_133543.3	172
ENSMUSG00000002881_Nab1_GEB_133544.4	272
ENSMUSG00000002881_Nab1_GEB_133545.5	337
ENSMUSG00000002881_Nab1_GEB_133546.6	299
ENSMUSG00000002881_Nab1_GEB_133547.7	133
ENSMUSG00000002881_Nab1_GEB_133548.8	794
ENSMUSG00000002881_Nab1_GEB_133549.9	781
ENSMUSG00000002881_Nab1_GEB_133550.10	109
ENSMUSG00000002948_Map2k7_GEB_77112.1	147
ENSMUSG00000002948_Map2k7_GEB_77113.2	80
ENSMUSG00000002948_Map2k7_GEB_77114.3	842
ENSMUSG00000002948_Map2k7_GEB_77115.4	111
ENSMUSG00000002948_Map2k7_GEB_77116.5	25
ENSMUSG00000002948_Map2k7_GEB_77117.6	46
ENSMUSG00000002948_Map2k7_GEB_77118.7	29
ENSMUSG00000002948_Map2k7_GEB_77119.8	123
ENSMUSG00000002948_Map2k7_GEB_77120.9	82
ENSMUSG00000002948_Map2k7_GEB_77121.10	327
ENSMUSG00000002968_Med25_GEB_136742.1	210
ENSMUSG00000002968_Med25_GEB_136743.2	329
ENSMUSG00000002968_Med25_GEB_136744.3	194
ENSMUSG00000002968_Med25_GEB_136745.4	142
ENSMUSG00000002968_Med25_GEB_136746.5	127
ENSMUSG00000002968_Med25_GEB_136747.6	83
ENSMUSG00000002968_Med25_GEB_136748.7	56
ENSMUSG00000002968_Med25_GEB_136749.8	210
ENSMUSG00000002968_Med25_GEB_136750.9	191
ENSMUSG00000002968_Med25_GEB_136751.10	164
ENSMUSG00000003039_Fam32a_GEB_12545.1	231
ENSMUSG00000003039_Fam32a_GEB_12546.2	230
ENSMUSG00000003039_Fam32a_GEB_12547.3	87
ENSMUSG00000003039_Fam32a_GEB_12548.4	215
ENSMUSG00000003039_Fam32a_GEB_12549.5	131
ENSMUSG00000003039_Fam32a_GEB_12550.6	140
ENSMUSG00000003039_Fam32a_GEB_12551.7	624
ENSMUSG00000003039_Fam32a_GEB_12552.8	448
ENSMUSG00000003039_Fam32a_GEB_12553.9	82
ENSMUSG00000003039_Fam32a_GEB_12554.10	7
ENSMUSG00000003051_Elf3_GEB_189576.1	456
ENSMUSG00000003051_Elf3_GEB_189577.2	201
ENSMUSG00000003051_Elf3_GEB_189578.3	280
ENSMUSG00000003051_Elf3_GEB_189579.4	188
ENSMUSG00000003051_Elf3_GEB_189580.5	366
ENSMUSG00000003051_Elf3_GEB_189581.6	410
ENSMUSG00000003051_Elf3_GEB_189582.7	173
ENSMUSG00000003051_Elf3_GEB_189583.8	508
ENSMUSG00000003051_Elf3_GEB_189584.9	489
ENSMUSG00000003051_Elf3_GEB_189585.10	128
ENSMUSG00000003154_Foxj2_GEB_178084.1	85
ENSMUSG00000003154_Foxj2_GEB_178085.2	388
ENSMUSG00000003154_Foxj2_GEB_178086.3	441
ENSMUSG00000003154_Foxj2_GEB_178087.4	163
ENSMUSG00000003154_Foxj2_GEB_178088.5	472
ENSMUSG00000003154_Foxj2_GEB_178089.6	25
ENSMUSG00000003154_Foxj2_GEB_178090.7	296
ENSMUSG00000003154_Foxj2_GEB_178091.8	110
ENSMUSG00000003154_Foxj2_GEB_178092.9	178
ENSMUSG00000003154_Foxj2_GEB_178093.10	212
ENSMUSG00000003233_Dvl3_GEB_42294.1	322
ENSMUSG00000003233_Dvl3_GEB_42295.2	228
ENSMUSG00000003233_Dvl3_GEB_42296.3	259
ENSMUSG00000003233_Dvl3_GEB_42297.4	307
ENSMUSG00000003233_Dvl3_GEB_42298.5	305
ENSMUSG00000003233_Dvl3_GEB_42299.6	354
ENSMUSG00000003233_Dvl3_GEB_42300.7	212
ENSMUSG00000003233_Dvl3_GEB_42301.8	141
ENSMUSG00000003233_Dvl3_GEB_42302.9	89
ENSMUSG00000003233_Dvl3_GEB_42303.10	30
ENSMUSG00000003234_Abcf3_GEA_26973.6	1
ENSMUSG00000003382_Etv3_GEB_64500.1	182
ENSMUSG00000003382_Etv3_GEB_64501.2	515
ENSMUSG00000003382_Etv3_GEB_64502.3	369
ENSMUSG00000003382_Etv3_GEB_64503.4	215
ENSMUSG00000003382_Etv3_GEB_64504.5	735
ENSMUSG00000003382_Etv3_GEB_64505.6	306
ENSMUSG00000003382_Etv3_GEB_64506.7	239
ENSMUSG00000003382_Etv3_GEB_64507.8	163
ENSMUSG00000003382_Etv3_GEB_64508.9	472
ENSMUSG00000003382_Etv3_GEB_64509.10	491
ENSMUSG00000003410_Elavl3_GEB_123037.1	376
ENSMUSG00000003410_Elavl3_GEB_123038.2	245
ENSMUSG00000003410_Elavl3_GEB_123039.3	512
ENSMUSG00000003410_Elavl3_GEB_123040.4	469
ENSMUSG00000003410_Elavl3_GEB_123041.5	403
ENSMUSG00000003410_Elavl3_GEB_123042.6	160
ENSMUSG00000003410_Elavl3_GEB_123043.7	224
ENSMUSG00000003410_Elavl3_GEB_123044.8	325
ENSMUSG00000003410_Elavl3_GEB_123045.9	629
ENSMUSG00000003410_Elavl3_GEB_123046.10	129
ENSMUSG00000003444_Med29_GEB_149403.1	276
ENSMUSG00000003444_Med29_GEB_149404.2	259
ENSMUSG00000003444_Med29_GEB_149405.3	95
ENSMUSG00000003444_Med29_GEB_149406.4	65
ENSMUSG00000003444_Med29_GEB_149407.5	435
ENSMUSG00000003444_Med29_GEB_149408.6	435
ENSMUSG00000003444_Med29_GEB_149409.7	17
ENSMUSG00000003444_Med29_GEB_149410.8	276
ENSMUSG00000003444_Med29_GEB_149411.9	119
ENSMUSG00000003444_Med29_GEB_149412.10	399
ENSMUSG00000003573_Homer3_GEB_53270.1	132
ENSMUSG00000003573_Homer3_GEB_53271.2	346
ENSMUSG00000003573_Homer3_GEB_53272.3	364
ENSMUSG00000003573_Homer3_GEB_53273.4	722
ENSMUSG00000003573_Homer3_GEB_53274.5	711
ENSMUSG00000003573_Homer3_GEB_53275.6	525
ENSMUSG00000003573_Homer3_GEB_53276.7	343
ENSMUSG00000003573_Homer3_GEB_53277.8	54
ENSMUSG00000003573_Homer3_GEB_53278.9	74
ENSMUSG00000003573_Homer3_GEB_53279.10	356
ENSMUSG00000003680_Taf6l_GEB_155281.1	29
ENSMUSG00000003680_Taf6l_GEB_155282.2	253
ENSMUSG00000003680_Taf6l_GEB_155283.3	77
ENSMUSG00000003680_Taf6l_GEB_155284.4	87
ENSMUSG00000003680_Taf6l_GEB_155285.5	59
ENSMUSG00000003680_Taf6l_GEB_155286.6	95
ENSMUSG00000003680_Taf6l_GEB_155287.7	18
ENSMUSG00000003680_Taf6l_GEB_155288.8	250
ENSMUSG00000003680_Taf6l_GEB_155289.9	227
ENSMUSG00000003680_Taf6l_GEB_155290.10	126
ENSMUSG00000003847_Nfat5_GEA_177834.1	1
ENSMUSG00000003992_Ssbp2_GEB_124074.1	315
ENSMUSG00000003992_Ssbp2_GEB_124075.2	270
ENSMUSG00000003992_Ssbp2_GEB_124076.3	313
ENSMUSG00000003992_Ssbp2_GEB_124077.4	114
ENSMUSG00000003992_Ssbp2_GEB_124078.5	225
ENSMUSG00000003992_Ssbp2_GEB_124079.6	503
ENSMUSG00000003992_Ssbp2_GEB_124080.7	304
ENSMUSG00000003992_Ssbp2_GEB_124081.8	469
ENSMUSG00000003992_Ssbp2_GEB_124082.9	603
ENSMUSG00000003992_Ssbp2_GEB_124083.10	623
ENSMUSG00000004096_Cwc15_GEB_70359.1	249
ENSMUSG00000004096_Cwc15_GEB_70360.2	39
ENSMUSG00000004096_Cwc15_GEB_70361.3	156
ENSMUSG00000004096_Cwc15_GEB_70362.4	120
ENSMUSG00000004096_Cwc15_GEB_70363.5	80
ENSMUSG00000004096_Cwc15_GEB_70364.6	114
ENSMUSG00000004096_Cwc15_GEB_70365.7	83
ENSMUSG00000004096_Cwc15_GEB_70366.8	177
ENSMUSG00000004096_Cwc15_GEB_70367.9	171
ENSMUSG00000004096_Cwc15_GEB_70368.10	201
ENSMUSG00000004105_Angptl2_GEB_33262.1	420
ENSMUSG00000004105_Angptl2_GEB_33263.2	327
ENSMUSG00000004105_Angptl2_GEB_33264.3	327
ENSMUSG00000004105_Angptl2_GEB_33265.4	966
ENSMUSG00000004105_Angptl2_GEB_33266.5	488
ENSMUSG00000004105_Angptl2_GEB_33267.6	507
ENSMUSG00000004105_Angptl2_GEB_33268.7	222
ENSMUSG00000004105_Angptl2_GEB_33269.8	709
ENSMUSG00000004105_Angptl2_GEB_33270.9	476
ENSMUSG00000004105_Angptl2_GEB_33271.10	564
ENSMUSG00000004127_Trmt10a_GEB_174753.1	288
ENSMUSG00000004127_Trmt10a_GEB_174754.2	790
ENSMUSG00000004127_Trmt10a_GEB_174755.3	117
ENSMUSG00000004127_Trmt10a_GEB_174756.4	403
ENSMUSG00000004127_Trmt10a_GEB_174757.5	261
ENSMUSG00000004127_Trmt10a_GEB_174758.6	236
ENSMUSG00000004127_Trmt10a_GEB_174759.7	117
ENSMUSG00000004127_Trmt10a_GEB_174760.8	226
ENSMUSG00000004127_Trmt10a_GEB_174761.9	295
ENSMUSG00000004127_Trmt10a_GEB_174762.10	367
ENSMUSG00000004263_Atn1_GEB_102560.1	337
ENSMUSG00000004263_Atn1_GEB_102561.2	341
ENSMUSG00000004263_Atn1_GEB_102562.3	184
ENSMUSG00000004263_Atn1_GEB_102563.4	72
ENSMUSG00000004263_Atn1_GEB_102564.5	260
ENSMUSG00000004263_Atn1_GEB_102565.6	2
ENSMUSG00000004263_Atn1_GEB_102566.7	244
ENSMUSG00000004263_Atn1_GEB_102567.8	470
ENSMUSG00000004263_Atn1_GEB_102568.9	445
ENSMUSG00000004263_Atn1_GEB_102569.10	367
ENSMUSG00000004268_Emg1_GEB_102500.1	123
ENSMUSG00000004268_Emg1_GEB_102501.2	172
ENSMUSG00000004268_Emg1_GEB_102502.3	3
ENSMUSG00000004268_Emg1_GEB_102503.4	97
ENSMUSG00000004268_Emg1_GEB_102504.5	498
ENSMUSG00000004268_Emg1_GEB_102505.6	35
ENSMUSG00000004268_Emg1_GEB_102506.7	160
ENSMUSG00000004268_Emg1_GEB_102507.8	58
ENSMUSG00000004268_Emg1_GEB_102508.9	78
ENSMUSG00000004268_Emg1_GEB_102509.10	9
ENSMUSG00000004356_Utp20_GEA_79841.2	1
ENSMUSG00000004364_Cul3_GEA_54503.4	1
ENSMUSG00000004393_Ddx56_GEB_206313.1	77
ENSMUSG00000004393_Ddx56_GEB_206315.3	94
ENSMUSG00000004393_Ddx56_GEB_206317.5	597
ENSMUSG00000004393_Ddx56_GEB_206318.6	71
ENSMUSG00000004393_Ddx56_GEB_206319.7	89
ENSMUSG00000004393_Ddx56_GEB_206320.8	31
ENSMUSG00000004393_Ddx56_GEB_206321.9	47
ENSMUSG00000004393_Ddx56_GEB_206322.10	20
ENSMUSG00000004500_Zfp324_GEB_181184.1	243
ENSMUSG00000004500_Zfp324_GEB_181185.2	700
ENSMUSG00000004500_Zfp324_GEB_181186.3	464
ENSMUSG00000004500_Zfp324_GEB_181187.4	247
ENSMUSG00000004500_Zfp324_GEB_181188.5	576
ENSMUSG00000004500_Zfp324_GEB_181189.6	179
ENSMUSG00000004500_Zfp324_GEB_181190.7	116
ENSMUSG00000004500_Zfp324_GEB_181191.8	425
ENSMUSG00000004500_Zfp324_GEB_181192.9	289
ENSMUSG00000004500_Zfp324_GEB_181193.10	318
ENSMUSG00000004540_Psg17_GEB_70539.1	114
ENSMUSG00000004540_Psg17_GEB_70540.2	644
ENSMUSG00000004540_Psg17_GEB_70541.3	407
ENSMUSG00000004540_Psg17_GEB_70542.4	354
ENSMUSG00000004540_Psg17_GEB_70543.5	651
ENSMUSG00000004540_Psg17_GEB_70544.6	406
ENSMUSG00000004540_Psg17_GEB_70545.7	445
ENSMUSG00000004540_Psg17_GEB_70546.8	391
ENSMUSG00000004540_Psg17_GEB_70547.9	590
ENSMUSG00000004540_Psg17_GEB_70548.10	1192
ENSMUSG00000004846_Plod3_GEB_214575.1	381
ENSMUSG00000004846_Plod3_GEB_214576.2	99
ENSMUSG00000004846_Plod3_GEB_214577.3	111
ENSMUSG00000004846_Plod3_GEB_214578.4	124
ENSMUSG00000004846_Plod3_GEB_214579.5	594
ENSMUSG00000004846_Plod3_GEB_214580.6	164
ENSMUSG00000004846_Plod3_GEB_214581.7	205
ENSMUSG00000004846_Plod3_GEB_214582.8	184
ENSMUSG00000004846_Plod3_GEB_214583.9	278
ENSMUSG00000004846_Plod3_GEB_214584.10	234
ENSMUSG00000004994_Ccdc130_U1B_39492.8	1
ENSMUSG00000004996_Mri1_GEB_39505.1	360
ENSMUSG00000004996_Mri1_GEB_39506.2	639
ENSMUSG00000004996_Mri1_GEB_39507.3	364
ENSMUSG00000004996_Mri1_GEB_39508.4	333
ENSMUSG00000004996_Mri1_GEB_39509.5	281
ENSMUSG00000004996_Mri1_GEB_39510.6	426
ENSMUSG00000004996_Mri1_GEB_39511.7	671
ENSMUSG00000004996_Mri1_GEB_39512.8	450
ENSMUSG00000004996_Mri1_GEB_39514.10	214
ENSMUSG00000005148_Klf5_GEB_127052.1	791
ENSMUSG00000005148_Klf5_GEB_127053.2	588
ENSMUSG00000005148_Klf5_GEB_127054.3	252
ENSMUSG00000005148_Klf5_GEB_127055.4	569
ENSMUSG00000005148_Klf5_GEB_127056.5	359
ENSMUSG00000005148_Klf5_GEB_127057.6	525
ENSMUSG00000005148_Klf5_GEB_127058.7	444
ENSMUSG00000005148_Klf5_GEB_127059.8	702
ENSMUSG00000005148_Klf5_GEB_127060.9	467
ENSMUSG00000005148_Klf5_GEB_127061.10	530
ENSMUSG00000005150_Wdr83_GEB_43063.1	136
ENSMUSG00000005150_Wdr83_GEB_43064.2	28
ENSMUSG00000005150_Wdr83_GEB_43065.3	145
ENSMUSG00000005150_Wdr83_GEB_43066.4	233
ENSMUSG00000005150_Wdr83_GEB_43067.5	229
ENSMUSG00000005150_Wdr83_GEB_43068.6	59
ENSMUSG00000005150_Wdr83_GEB_43069.7	137
ENSMUSG00000005150_Wdr83_GEB_43070.8	248
ENSMUSG00000005150_Wdr83_GEB_43071.9	102
ENSMUSG00000005150_Wdr83_GEB_43072.10	90
ENSMUSG00000005267_Zfp287_GEB_136882.1	239
ENSMUSG00000005267_Zfp287_GEB_136883.2	316
ENSMUSG00000005267_Zfp287_GEB_136884.3	285
ENSMUSG00000005267_Zfp287_GEB_136885.4	627
ENSMUSG00000005267_Zfp287_GEB_136886.5	325
ENSMUSG00000005267_Zfp287_GEB_136887.6	339
ENSMUSG00000005267_Zfp287_GEB_136888.7	509
ENSMUSG00000005267_Zfp287_GEB_136889.8	696
ENSMUSG00000005267_Zfp287_GEB_136890.9	250
ENSMUSG00000005267_Zfp287_GEB_136891.10	419
ENSMUSG00000005360_Slc1a3_U1A_70234.6	1
ENSMUSG00000005373_Mlxipl_GEB_213695.1	243
ENSMUSG00000005373_Mlxipl_GEB_213696.2	517
ENSMUSG00000005373_Mlxipl_GEB_213697.3	189
ENSMUSG00000005373_Mlxipl_GEB_213698.4	772
ENSMUSG00000005373_Mlxipl_GEB_213699.5	197
ENSMUSG00000005373_Mlxipl_GEB_213700.6	635
ENSMUSG00000005373_Mlxipl_GEB_213701.7	552
ENSMUSG00000005373_Mlxipl_GEB_213702.8	546
ENSMUSG00000005373_Mlxipl_GEB_213703.9	322
ENSMUSG00000005373_Mlxipl_GEB_213704.10	590
ENSMUSG00000005417_Mprip_GEB_144627.1	745
ENSMUSG00000005417_Mprip_GEB_144628.2	407
ENSMUSG00000005417_Mprip_GEB_144629.3	597
ENSMUSG00000005417_Mprip_GEB_144630.4	194
ENSMUSG00000005417_Mprip_GEB_144631.5	549
ENSMUSG00000005417_Mprip_GEB_144632.6	387
ENSMUSG00000005417_Mprip_GEB_144633.7	558
ENSMUSG00000005417_Mprip_GEB_144634.8	263
ENSMUSG00000005417_Mprip_GEB_144635.9	306
ENSMUSG00000005417_Mprip_GEB_144636.10	129
ENSMUSG00000005470_Asf1b_GEB_93057.1	612
ENSMUSG00000005470_Asf1b_GEB_93058.2	86
ENSMUSG00000005470_Asf1b_GEB_93059.3	598
ENSMUSG00000005470_Asf1b_GEB_93061.5	274
ENSMUSG00000005470_Asf1b_GEB_93062.6	493
ENSMUSG00000005470_Asf1b_GEB_93063.7	292
ENSMUSG00000005470_Asf1b_GEB_93064.8	313
ENSMUSG00000005470_Asf1b_GEB_93065.9	212
ENSMUSG00000005470_Asf1b_GEB_93066.10	627
ENSMUSG00000005656_Snx6_U1A_121427.10	1
ENSMUSG00000005846_Rsl1d1_GEB_163191.1	76
ENSMUSG00000005846_Rsl1d1_GEB_163192.2	40
ENSMUSG00000005846_Rsl1d1_GEB_163193.3	159
ENSMUSG00000005846_Rsl1d1_GEB_163194.4	9
ENSMUSG00000005846_Rsl1d1_GEB_163195.5	209
ENSMUSG00000005846_Rsl1d1_GEB_163196.6	10
ENSMUSG00000005846_Rsl1d1_GEB_163197.7	65
ENSMUSG00000005846_Rsl1d1_GEB_163199.9	163
ENSMUSG00000005846_Rsl1d1_GEB_163200.10	1141
ENSMUSG00000005883_Spo11_GEB_45435.1	332
ENSMUSG00000005883_Spo11_GEB_45436.2	439
ENSMUSG00000005883_Spo11_GEB_45437.3	173
ENSMUSG00000005883_Spo11_GEB_45438.4	385
ENSMUSG00000005883_Spo11_GEB_45439.5	279
ENSMUSG00000005883_Spo11_GEB_45440.6	484
ENSMUSG00000005883_Spo11_GEB_45442.8	15
ENSMUSG00000005883_Spo11_GEB_45443.9	232
ENSMUSG00000005883_Spo11_GEB_45444.10	234
ENSMUSG00000006019_Dhx34_GEA_171943.10	1
ENSMUSG00000006310_Zbtb32_GEB_42814.1	327
ENSMUSG00000006310_Zbtb32_GEB_42815.2	307
ENSMUSG00000006310_Zbtb32_GEB_42816.3	401
ENSMUSG00000006310_Zbtb32_GEB_42817.4	603
ENSMUSG00000006310_Zbtb32_GEB_42818.5	363
ENSMUSG00000006310_Zbtb32_GEB_42819.6	544
ENSMUSG00000006310_Zbtb32_GEB_42820.7	377
ENSMUSG00000006310_Zbtb32_GEB_42821.8	713
ENSMUSG00000006310_Zbtb32_GEB_42822.9	430
ENSMUSG00000006310_Zbtb32_GEB_42823.10	156
ENSMUSG00000006378_Gcat_GEB_101980.1	583
ENSMUSG00000006378_Gcat_GEB_101981.2	138
ENSMUSG00000006378_Gcat_GEB_101982.3	276
ENSMUSG00000006378_Gcat_GEB_101983.4	277
ENSMUSG00000006378_Gcat_GEB_101984.5	475
ENSMUSG00000006378_Gcat_GEB_101985.6	298
ENSMUSG00000006378_Gcat_GEB_101986.7	560
ENSMUSG00000006378_Gcat_GEB_101987.8	388
ENSMUSG00000006378_Gcat_GEB_101988.9	592
ENSMUSG00000006378_Gcat_GEB_101989.10	362
ENSMUSG00000006456_Rbm14_GEB_127391.6	2
ENSMUSG00000006456_Rbm14_GEB_127392.7	250
ENSMUSG00000006456_Rbm14_GEB_127393.8	134
ENSMUSG00000006456_Rbm14_GEB_127394.9	7
ENSMUSG00000006456_Rbm14_GEB_127395.10	173
ENSMUSG00000006642_Tcf23_GEB_147723.1	601
ENSMUSG00000006642_Tcf23_GEB_147724.2	293
ENSMUSG00000006642_Tcf23_GEB_147725.3	261
ENSMUSG00000006642_Tcf23_GEB_147726.4	72
ENSMUSG00000006642_Tcf23_GEB_147727.5	378
ENSMUSG00000006642_Tcf23_GEB_147728.6	320
ENSMUSG00000006642_Tcf23_GEB_147729.7	442
ENSMUSG00000006642_Tcf23_GEB_147730.8	512
ENSMUSG00000006642_Tcf23_GEB_147731.9	324
ENSMUSG00000006642_Tcf23_GEB_147732.10	443
ENSMUSG00000006673_Qrich1_GEB_121624.1	20
ENSMUSG00000006673_Qrich1_GEB_121625.2	351
ENSMUSG00000006673_Qrich1_GEB_121626.3	92
ENSMUSG00000006673_Qrich1_GEB_121627.4	181
ENSMUSG00000006673_Qrich1_GEB_121628.5	141
ENSMUSG00000006673_Qrich1_GEB_121629.6	362
ENSMUSG00000006673_Qrich1_GEB_121630.7	253
ENSMUSG00000006673_Qrich1_GEB_121631.8	171
ENSMUSG00000006673_Qrich1_GEB_121632.9	212
ENSMUSG00000006673_Qrich1_GEB_121633.10	315
ENSMUSG00000006720_Zfp184_GEB_48563.1	383
ENSMUSG00000006720_Zfp184_GEB_48564.2	271
ENSMUSG00000006720_Zfp184_GEB_48565.3	203
ENSMUSG00000006720_Zfp184_GEB_48566.4	1189
ENSMUSG00000006720_Zfp184_GEB_48567.5	423
ENSMUSG00000006720_Zfp184_GEB_48568.6	394
ENSMUSG00000006720_Zfp184_GEB_48569.7	132
ENSMUSG00000006720_Zfp184_GEB_48570.8	165
ENSMUSG00000006720_Zfp184_GEB_48571.9	113
ENSMUSG00000006720_Zfp184_GEB_48572.10	106
ENSMUSG00000006931_Leprel4_GEB_169368.1	236
ENSMUSG00000006931_Leprel4_GEB_169369.2	112
ENSMUSG00000006931_Leprel4_GEB_169370.3	195
ENSMUSG00000006931_Leprel4_GEB_169371.4	658
ENSMUSG00000006931_Leprel4_GEB_169372.5	349
ENSMUSG00000006931_Leprel4_GEB_169373.6	123
ENSMUSG00000006931_Leprel4_GEB_169374.7	538
ENSMUSG00000006931_Leprel4_GEB_169375.8	585
ENSMUSG00000006931_Leprel4_GEB_169376.9	38
ENSMUSG00000006931_Leprel4_GEB_169377.10	435
ENSMUSG00000007035_Msh5_GEB_99359.1	171
ENSMUSG00000007035_Msh5_GEB_99360.2	149
ENSMUSG00000007035_Msh5_GEB_99361.3	341
ENSMUSG00000007035_Msh5_GEB_99362.4	450
ENSMUSG00000007035_Msh5_GEB_99363.5	76
ENSMUSG00000007035_Msh5_GEB_99364.6	425
ENSMUSG00000007035_Msh5_GEB_99365.7	528
ENSMUSG00000007035_Msh5_GEB_99366.8	427
ENSMUSG00000007035_Msh5_GEB_99367.9	606
ENSMUSG00000007035_Msh5_GEB_99368.10	250
ENSMUSG00000007209_Ceacam9_GEB_213875.1	522
ENSMUSG00000007209_Ceacam9_GEB_213876.2	728
ENSMUSG00000007209_Ceacam9_GEB_213877.3	174
ENSMUSG00000007209_Ceacam9_GEB_213878.4	33
ENSMUSG00000007209_Ceacam9_GEB_213879.5	644
ENSMUSG00000007209_Ceacam9_GEB_213880.6	315
ENSMUSG00000007209_Ceacam9_GEB_213881.7	197
ENSMUSG00000007209_Ceacam9_GEB_213882.8	215
ENSMUSG00000007209_Ceacam9_GEB_213883.9	190
ENSMUSG00000007209_Ceacam9_GEB_213884.10	276
ENSMUSG00000007617_Homer1_GEB_18602.1	184
ENSMUSG00000007617_Homer1_GEB_18603.2	785
ENSMUSG00000007617_Homer1_GEB_18604.3	592
ENSMUSG00000007617_Homer1_GEB_18605.4	312
ENSMUSG00000007617_Homer1_GEB_18606.5	628
ENSMUSG00000007617_Homer1_GEB_18607.6	225
ENSMUSG00000007617_Homer1_GEB_18608.7	292
ENSMUSG00000007617_Homer1_GEB_18609.8	395
ENSMUSG00000007617_Homer1_GEB_18610.9	344
ENSMUSG00000007617_Homer1_GEB_18611.10	305
ENSMUSG00000007872_Id3_GEB_39665.1	279
ENSMUSG00000007872_Id3_GEB_39666.2	65
ENSMUSG00000007872_Id3_GEB_39667.3	333
ENSMUSG00000007872_Id3_GEB_39668.4	622
ENSMUSG00000007872_Id3_GEB_39669.5	28
ENSMUSG00000007872_Id3_GEB_39670.6	415
ENSMUSG00000007872_Id3_GEB_39671.7	724
ENSMUSG00000007872_Id3_GEB_39672.8	469
ENSMUSG00000007872_Id3_GEB_39673.9	380
ENSMUSG00000007872_Id3_GEB_39674.10	258
ENSMUSG00000008384_Sertad1_GEA_82879.5	1
ENSMUSG00000008393_Carhsp1_GEB_133621.1	529
ENSMUSG00000008393_Carhsp1_GEB_133622.2	265
ENSMUSG00000008393_Carhsp1_GEB_133623.3	249
ENSMUSG00000008393_Carhsp1_GEB_133624.4	529
ENSMUSG00000008393_Carhsp1_GEB_133625.5	63
ENSMUSG00000008393_Carhsp1_GEB_133626.6	675
ENSMUSG00000008393_Carhsp1_GEB_133627.7	215
ENSMUSG00000008393_Carhsp1_GEB_133628.8	217
ENSMUSG00000008393_Carhsp1_GEB_133629.9	204
ENSMUSG00000008393_Carhsp1_GEB_133630.10	474
ENSMUSG00000008489_Elavl2_GEB_45515.1	250
ENSMUSG00000008489_Elavl2_GEB_45516.2	221
ENSMUSG00000008489_Elavl2_GEB_45517.3	228
ENSMUSG00000008489_Elavl2_GEB_45518.4	261
ENSMUSG00000008489_Elavl2_GEB_45519.5	185
ENSMUSG00000008489_Elavl2_GEB_45520.6	530
ENSMUSG00000008489_Elavl2_GEB_45521.7	111
ENSMUSG00000008489_Elavl2_GEB_45522.8	313
ENSMUSG00000008489_Elavl2_GEB_45523.9	197
ENSMUSG00000008489_Elavl2_GEB_45524.10	422
ENSMUSG00000008658_Rbfox1_GEB_195674.1	209
ENSMUSG00000008658_Rbfox1_GEB_195675.2	511
ENSMUSG00000008658_Rbfox1_GEB_195676.3	147
ENSMUSG00000008658_Rbfox1_GEB_195677.4	934
ENSMUSG00000008658_Rbfox1_GEB_195678.5	367
ENSMUSG00000008658_Rbfox1_GEB_195679.6	517
ENSMUSG00000008658_Rbfox1_GEB_195680.7	174
ENSMUSG00000008658_Rbfox1_GEB_195681.8	267
ENSMUSG00000008658_Rbfox1_GEB_195682.9	587
ENSMUSG00000008658_Rbfox1_GEB_195683.10	552
ENSMUSG00000009248_Ascl2_GEB_155521.1	705
ENSMUSG00000009248_Ascl2_GEB_155522.2	407
ENSMUSG00000009248_Ascl2_GEB_155523.3	334
ENSMUSG00000009248_Ascl2_GEB_155524.4	447
ENSMUSG00000009248_Ascl2_GEB_155525.5	377
ENSMUSG00000009248_Ascl2_GEB_155526.6	378
ENSMUSG00000009248_Ascl2_GEB_155527.7	36
ENSMUSG00000009248_Ascl2_GEB_155528.8	238
ENSMUSG00000009248_Ascl2_GEB_155529.9	388
ENSMUSG00000009248_Ascl2_GEB_155530.10	733
ENSMUSG00000009569_Mkl2_GEB_187699.1	151
ENSMUSG00000009569_Mkl2_GEB_187700.2	360
ENSMUSG00000009569_Mkl2_GEB_187701.3	369
ENSMUSG00000009569_Mkl2_GEB_187702.4	523
ENSMUSG00000009569_Mkl2_GEB_187703.5	105
ENSMUSG00000009569_Mkl2_GEB_187704.6	353
ENSMUSG00000009569_Mkl2_GEB_187705.7	363
ENSMUSG00000009569_Mkl2_GEB_187706.8	736
ENSMUSG00000009569_Mkl2_GEB_187707.9	747
ENSMUSG00000009569_Mkl2_GEB_187708.10	193
ENSMUSG00000009596_Taf7l_GEB_51599.1	187
ENSMUSG00000009596_Taf7l_GEB_51600.2	467
ENSMUSG00000009596_Taf7l_GEB_51601.3	264
ENSMUSG00000009596_Taf7l_GEB_51602.4	129
ENSMUSG00000009596_Taf7l_GEB_51603.5	754
ENSMUSG00000009596_Taf7l_GEB_51604.6	300
ENSMUSG00000009596_Taf7l_GEB_51605.7	155
ENSMUSG00000009596_Taf7l_GEB_51606.8	578
ENSMUSG00000009596_Taf7l_GEB_51607.9	215
ENSMUSG00000009596_Taf7l_GEB_51608.10	234
ENSMUSG00000009640_Dmap1_GEB_200870.1	227
ENSMUSG00000009640_Dmap1_GEB_200871.2	78
ENSMUSG00000009640_Dmap1_GEB_200872.3	39
ENSMUSG00000009640_Dmap1_GEB_200873.4	163
ENSMUSG00000009640_Dmap1_GEB_200874.5	97
ENSMUSG00000009640_Dmap1_GEB_200875.6	35
ENSMUSG00000009640_Dmap1_GEB_200876.7	39
ENSMUSG00000009640_Dmap1_GEB_200877.8	59
ENSMUSG00000009640_Dmap1_GEB_200878.9	133
ENSMUSG00000009640_Dmap1_GEB_200879.10	24
ENSMUSG00000009739_Pou6f1_GEB_4474.1	606
ENSMUSG00000009739_Pou6f1_GEB_4475.2	109
ENSMUSG00000009739_Pou6f1_GEB_4476.3	290
ENSMUSG00000009739_Pou6f1_GEB_4477.4	191
ENSMUSG00000009739_Pou6f1_GEB_4478.5	324
ENSMUSG00000009739_Pou6f1_GEB_4479.6	466
ENSMUSG00000009739_Pou6f1_GEB_4480.7	260
ENSMUSG00000009739_Pou6f1_GEB_4481.8	741
ENSMUSG00000009739_Pou6f1_GEB_4482.9	414
ENSMUSG00000009739_Pou6f1_GEB_4483.10	314
ENSMUSG00000010175_Prox1_GEB_85760.1	500
ENSMUSG00000010175_Prox1_GEB_85761.2	388
ENSMUSG00000010175_Prox1_GEB_85762.3	446
ENSMUSG00000010175_Prox1_GEB_85763.4	629
ENSMUSG00000010175_Prox1_GEB_85764.5	314
ENSMUSG00000010175_Prox1_GEB_85765.6	196
ENSMUSG00000010175_Prox1_GEB_85766.7	624
ENSMUSG00000010175_Prox1_GEB_85767.8	455
ENSMUSG00000010175_Prox1_GEB_85768.9	501
ENSMUSG00000010175_Prox1_GEB_85769.10	284
ENSMUSG00000010205_Raver1_GEB_204059.1	59
ENSMUSG00000010205_Raver1_GEB_204060.2	36
ENSMUSG00000010205_Raver1_GEB_204061.3	440
ENSMUSG00000010205_Raver1_GEB_204062.4	85
ENSMUSG00000010205_Raver1_GEB_204063.5	131
ENSMUSG00000010205_Raver1_GEB_204064.6	311
ENSMUSG00000010205_Raver1_GEB_204065.7	82
ENSMUSG00000010205_Raver1_GEB_204067.9	19
ENSMUSG00000010205_Raver1_GEB_204068.10	318
ENSMUSG00000010476_Ebf3_GEA_23907.6	1
ENSMUSG00000011267_Zfp296_GEB_136962.1	344
ENSMUSG00000011267_Zfp296_GEB_136963.2	186
ENSMUSG00000011267_Zfp296_GEB_136964.3	240
ENSMUSG00000011267_Zfp296_GEB_136965.4	421
ENSMUSG00000011267_Zfp296_GEB_136966.5	433
ENSMUSG00000011267_Zfp296_GEB_136967.6	359
ENSMUSG00000011267_Zfp296_GEB_136968.7	159
ENSMUSG00000011267_Zfp296_GEB_136969.8	255
ENSMUSG00000011267_Zfp296_GEB_136970.9	780
ENSMUSG00000011267_Zfp296_GEB_136971.10	354
ENSMUSG00000011349_Dmrtc2_GEB_87055.1	339
ENSMUSG00000011349_Dmrtc2_GEB_87056.2	417
ENSMUSG00000011349_Dmrtc2_GEB_87057.3	435
ENSMUSG00000011349_Dmrtc2_GEB_87058.4	454
ENSMUSG00000011349_Dmrtc2_GEB_87059.5	216
ENSMUSG00000011349_Dmrtc2_GEB_87060.6	254
ENSMUSG00000011349_Dmrtc2_GEB_87061.7	139
ENSMUSG00000011349_Dmrtc2_GEB_87062.8	196
ENSMUSG00000011349_Dmrtc2_GEB_87063.9	427
ENSMUSG00000011349_Dmrtc2_GEB_87064.10	295
ENSMUSG00000011427_Zfp790_GEB_196072.1	456
ENSMUSG00000011427_Zfp790_GEB_196073.2	233
ENSMUSG00000011427_Zfp790_GEB_196074.3	203
ENSMUSG00000011427_Zfp790_GEB_196075.4	635
ENSMUSG00000011427_Zfp790_GEB_196076.5	493
ENSMUSG00000011427_Zfp790_GEB_196077.6	337
ENSMUSG00000011427_Zfp790_GEB_196078.7	534
ENSMUSG00000011427_Zfp790_GEB_196079.8	185
ENSMUSG00000011427_Zfp790_GEB_196080.9	652
ENSMUSG00000011427_Zfp790_GEB_196081.10	439
ENSMUSG00000011632_Pinlyp_MU2A_89220.7	2
ENSMUSG00000011837_Snapc2_GEB_59018.1	44
ENSMUSG00000011837_Snapc2_GEB_59020.3	175
ENSMUSG00000011837_Snapc2_GEB_59021.4	6
ENSMUSG00000011837_Snapc2_GEB_59022.5	68
ENSMUSG00000011837_Snapc2_GEB_59024.7	48
ENSMUSG00000011837_Snapc2_GEB_59025.8	438
ENSMUSG00000011837_Snapc2_GEB_59026.9	130
ENSMUSG00000011837_Snapc2_GEB_59027.10	58
ENSMUSG00000012350_Ehf_GEB_181024.1	132
ENSMUSG00000012350_Ehf_GEB_181025.2	314
ENSMUSG00000012350_Ehf_GEB_181026.3	426
ENSMUSG00000012350_Ehf_GEB_181027.4	324
ENSMUSG00000012350_Ehf_GEB_181028.5	318
ENSMUSG00000012350_Ehf_GEB_181029.6	190
ENSMUSG00000012350_Ehf_GEB_181030.7	432
ENSMUSG00000012350_Ehf_GEB_181031.8	274
ENSMUSG00000012350_Ehf_GEB_181032.9	179
ENSMUSG00000012350_Ehf_GEB_181033.10	273
ENSMUSG00000012640_Zfp715_GEA_120770.7	1
ENSMUSG00000013158_4933405L10Rik_U1A_226690.3	1
ENSMUSG00000013465_Nelfb_GEB_144167.1	26
ENSMUSG00000013465_Nelfb_GEB_144168.2	8
ENSMUSG00000013465_Nelfb_GEB_144169.3	19
ENSMUSG00000013465_Nelfb_GEB_144170.4	25
ENSMUSG00000013465_Nelfb_GEB_144171.5	90
ENSMUSG00000013465_Nelfb_GEB_144172.6	719
ENSMUSG00000013465_Nelfb_GEB_144173.7	37
ENSMUSG00000013465_Nelfb_GEB_144174.8	77
ENSMUSG00000013465_Nelfb_GEB_144175.9	21
ENSMUSG00000013465_Nelfb_GEB_144176.10	153
ENSMUSG00000013822_Elof1_GEA_168007.6	1
ENSMUSG00000013833_Med16_GEB_45969.1	160
ENSMUSG00000013833_Med16_GEB_45970.2	279
ENSMUSG00000013833_Med16_GEB_45971.3	310
ENSMUSG00000013833_Med16_GEB_45972.4	113
ENSMUSG00000013833_Med16_GEB_45973.5	346
ENSMUSG00000013833_Med16_GEB_45974.6	692
ENSMUSG00000013833_Med16_GEB_45975.7	215
ENSMUSG00000013833_Med16_GEB_45976.8	184
ENSMUSG00000013833_Med16_GEB_45977.9	99
ENSMUSG00000013833_Med16_GEB_45978.10	167
ENSMUSG00000014039_Prdm15_GEB_176583.1	187
ENSMUSG00000014039_Prdm15_GEB_176584.2	78
ENSMUSG00000014039_Prdm15_GEB_176585.3	92
ENSMUSG00000014039_Prdm15_GEB_176586.4	530
ENSMUSG00000014039_Prdm15_GEB_176587.5	315
ENSMUSG00000014039_Prdm15_GEB_176588.6	62
ENSMUSG00000014039_Prdm15_GEB_176589.7	196
ENSMUSG00000014039_Prdm15_GEB_176590.8	116
ENSMUSG00000014039_Prdm15_GEB_176591.9	223
ENSMUSG00000014039_Prdm15_GEB_176592.10	85
ENSMUSG00000014303_Glis2_GEB_220666.1	293
ENSMUSG00000014303_Glis2_GEB_220667.2	351
ENSMUSG00000014303_Glis2_GEB_220668.3	360
ENSMUSG00000014303_Glis2_GEB_220669.4	543
ENSMUSG00000014303_Glis2_GEB_220670.5	230
ENSMUSG00000014303_Glis2_GEB_220671.6	470
ENSMUSG00000014303_Glis2_GEB_220672.7	203
ENSMUSG00000014303_Glis2_GEB_220673.8	175
ENSMUSG00000014303_Glis2_GEB_220674.9	334
ENSMUSG00000014303_Glis2_GEB_220675.10	254
ENSMUSG00000014329_Bicc1_GEB_161341.1	898
ENSMUSG00000014329_Bicc1_GEB_161342.2	366
ENSMUSG00000014329_Bicc1_GEB_161343.3	285
ENSMUSG00000014329_Bicc1_GEB_161344.4	223
ENSMUSG00000014329_Bicc1_GEB_161345.5	311
ENSMUSG00000014329_Bicc1_GEB_161346.6	488
ENSMUSG00000014329_Bicc1_GEB_161347.7	551
ENSMUSG00000014329_Bicc1_GEB_161348.8	264
ENSMUSG00000014329_Bicc1_GEB_161349.9	222
ENSMUSG00000014329_Bicc1_GEB_161350.10	638
ENSMUSG00000014426_Map3k4_GEB_170386.1	450
ENSMUSG00000014426_Map3k4_GEB_170387.2	392
ENSMUSG00000014426_Map3k4_GEB_170388.3	472
ENSMUSG00000014426_Map3k4_GEB_170389.4	515
ENSMUSG00000014426_Map3k4_GEB_170390.5	100
ENSMUSG00000014426_Map3k4_GEB_170391.6	359
ENSMUSG00000014426_Map3k4_GEB_170392.7	535
ENSMUSG00000014426_Map3k4_GEB_170393.8	360
ENSMUSG00000014426_Map3k4_GEB_170394.9	1422
ENSMUSG00000014426_Map3k4_GEB_170395.10	247
ENSMUSG00000014686_Ceacam16_GEB_18954.1	468
ENSMUSG00000014686_Ceacam16_GEB_18955.2	623
ENSMUSG00000014686_Ceacam16_GEB_18956.3	596
ENSMUSG00000014686_Ceacam16_GEB_18957.4	801
ENSMUSG00000014686_Ceacam16_GEB_18958.5	465
ENSMUSG00000014686_Ceacam16_GEB_18959.6	599
ENSMUSG00000014686_Ceacam16_GEB_18961.8	341
ENSMUSG00000014686_Ceacam16_GEB_18962.9	655
ENSMUSG00000014686_Ceacam16_GEB_18963.10	244
ENSMUSG00000015016_Acsf3_SPA_21405.4	6
ENSMUSG00000015053_Gata2_GEA_130366.7	1
ENSMUSG00000015501_Hivep2_GEB_96785.1	212
ENSMUSG00000015501_Hivep2_GEB_96786.2	280
ENSMUSG00000015501_Hivep2_GEB_96787.3	265
ENSMUSG00000015501_Hivep2_GEB_96788.4	275
ENSMUSG00000015501_Hivep2_GEB_96789.5	419
ENSMUSG00000015501_Hivep2_GEB_96790.6	584
ENSMUSG00000015501_Hivep2_GEB_96791.7	314
ENSMUSG00000015501_Hivep2_GEB_96792.8	513
ENSMUSG00000015501_Hivep2_GEB_96793.9	139
ENSMUSG00000015501_Hivep2_GEB_96794.10	523
ENSMUSG00000015804_Med28_GEB_32504.1	117
ENSMUSG00000015804_Med28_GEB_32505.2	265
ENSMUSG00000015804_Med28_GEB_32506.3	21
ENSMUSG00000015804_Med28_GEB_32507.4	130
ENSMUSG00000015804_Med28_GEB_32508.5	42
ENSMUSG00000015804_Med28_GEB_32509.6	374
ENSMUSG00000015804_Med28_GEB_32510.7	238
ENSMUSG00000015804_Med28_GEB_32511.8	77
ENSMUSG00000015804_Med28_GEB_32512.9	96
ENSMUSG00000015804_Med28_GEB_32513.10	189
ENSMUSG00000015882_Lcorl_GEB_40205.1	309
ENSMUSG00000015882_Lcorl_GEB_40206.2	240
ENSMUSG00000015882_Lcorl_GEB_40207.3	207
ENSMUSG00000015882_Lcorl_GEB_40208.4	893
ENSMUSG00000015882_Lcorl_GEB_40209.5	146
ENSMUSG00000015882_Lcorl_GEB_40210.6	228
ENSMUSG00000015882_Lcorl_GEB_40211.7	251
ENSMUSG00000015882_Lcorl_GEB_40212.8	387
ENSMUSG00000015882_Lcorl_GEB_40213.9	642
ENSMUSG00000015882_Lcorl_GEB_40214.10	367
ENSMUSG00000015937_H2afy_GEB_18562.1	432
ENSMUSG00000015937_H2afy_GEB_18563.2	550
ENSMUSG00000015937_H2afy_GEB_18564.3	686
ENSMUSG00000015937_H2afy_GEB_18565.4	574
ENSMUSG00000015937_H2afy_GEB_18566.5	229
ENSMUSG00000015937_H2afy_GEB_18567.6	494
ENSMUSG00000015937_H2afy_GEB_18568.7	465
ENSMUSG00000015937_H2afy_GEB_18569.8	336
ENSMUSG00000015937_H2afy_GEB_18570.9	166
ENSMUSG00000015937_H2afy_GEB_18571.10	466
ENSMUSG00000016087_Fli1_ACOCA_164261.9	1
ENSMUSG00000016181_Diexf_GEB_94417.1	104
ENSMUSG00000016181_Diexf_GEB_94418.2	172
ENSMUSG00000016181_Diexf_GEB_94419.3	98
ENSMUSG00000016181_Diexf_GEB_94420.4	98
ENSMUSG00000016181_Diexf_GEB_94421.5	88
ENSMUSG00000016181_Diexf_GEB_94422.6	578
ENSMUSG00000016181_Diexf_GEB_94423.7	161
ENSMUSG00000016181_Diexf_GEB_94424.8	350
ENSMUSG00000016181_Diexf_GEB_94425.9	503
ENSMUSG00000016181_Diexf_GEB_94426.10	163
ENSMUSG00000016253_Nelfcd_GEB_15649.1	80
ENSMUSG00000016253_Nelfcd_GEB_15650.2	47
ENSMUSG00000016253_Nelfcd_GEB_15651.3	159
ENSMUSG00000016253_Nelfcd_GEB_15652.4	78
ENSMUSG00000016253_Nelfcd_GEB_15653.5	28
ENSMUSG00000016253_Nelfcd_GEB_15654.6	33
ENSMUSG00000016253_Nelfcd_GEB_15656.8	19
ENSMUSG00000016253_Nelfcd_GEB_15657.9	77
ENSMUSG00000016253_Nelfcd_GEB_15658.10	51
ENSMUSG00000016503_Gtf3a_GEB_65467.1	725
ENSMUSG00000016503_Gtf3a_GEB_65468.2	239
ENSMUSG00000016503_Gtf3a_GEB_65469.3	10
ENSMUSG00000016503_Gtf3a_GEB_65470.4	214
ENSMUSG00000016503_Gtf3a_GEB_65471.5	41
ENSMUSG00000016503_Gtf3a_GEB_65472.6	143
ENSMUSG00000016503_Gtf3a_GEB_65473.7	186
ENSMUSG00000016503_Gtf3a_GEB_65474.8	121
ENSMUSG00000016503_Gtf3a_GEB_65475.9	158
ENSMUSG00000016503_Gtf3a_GEB_65476.10	350
ENSMUSG00000016554_Eif3d_GEB_91663.1	159
ENSMUSG00000016554_Eif3d_GEB_91664.2	26
ENSMUSG00000016554_Eif3d_GEB_91665.3	283
ENSMUSG00000016554_Eif3d_GEB_91666.4	93
ENSMUSG00000016554_Eif3d_GEB_91667.5	46
ENSMUSG00000016554_Eif3d_GEB_91668.6	45
ENSMUSG00000016554_Eif3d_GEB_91669.7	80
ENSMUSG00000016554_Eif3d_GEB_91670.8	305
ENSMUSG00000016554_Eif3d_GEB_91671.9	68
ENSMUSG00000016554_Eif3d_GEB_91672.10	59
ENSMUSG00000016624_Phf21b_GEB_164363.1	554
ENSMUSG00000016624_Phf21b_GEB_164364.2	489
ENSMUSG00000016624_Phf21b_GEB_164365.3	231
ENSMUSG00000016624_Phf21b_GEB_164366.4	442
ENSMUSG00000016624_Phf21b_GEB_164367.5	209
ENSMUSG00000016624_Phf21b_GEB_164368.6	530
ENSMUSG00000016624_Phf21b_GEB_164369.7	155
ENSMUSG00000016624_Phf21b_GEB_164370.8	452
ENSMUSG00000016624_Phf21b_GEB_164371.9	222
ENSMUSG00000016624_Phf21b_GEB_164372.10	470
ENSMUSG00000016831_Tox4_GEB_45675.1	176
ENSMUSG00000016831_Tox4_GEB_45676.2	305
ENSMUSG00000016831_Tox4_GEB_45677.3	474
ENSMUSG00000016831_Tox4_GEB_45678.4	416
ENSMUSG00000016831_Tox4_GEB_45679.5	300
ENSMUSG00000016831_Tox4_GEB_45680.6	518
ENSMUSG00000016831_Tox4_GEB_45681.7	292
ENSMUSG00000016831_Tox4_GEB_45682.8	373
ENSMUSG00000016831_Tox4_GEB_45683.9	200
ENSMUSG00000016831_Tox4_GEB_45684.10	701
ENSMUSG00000016921_Srsf6_GEB_1382.1	287
ENSMUSG00000016921_Srsf6_GEB_1383.2	1026
ENSMUSG00000016921_Srsf6_GEB_1384.3	477
ENSMUSG00000016921_Srsf6_GEB_1385.4	273
ENSMUSG00000016921_Srsf6_GEB_1386.5	740
ENSMUSG00000016921_Srsf6_GEB_1387.6	456
ENSMUSG00000016921_Srsf6_GEB_1388.7	216
ENSMUSG00000016921_Srsf6_GEB_1389.8	532
ENSMUSG00000016921_Srsf6_GEB_1390.9	387
ENSMUSG00000016921_Srsf6_GEB_1391.10	804
ENSMUSG00000017007_Rbpjl_GEB_12625.1	477
ENSMUSG00000017007_Rbpjl_GEB_12626.2	468
ENSMUSG00000017007_Rbpjl_GEB_12627.3	632
ENSMUSG00000017007_Rbpjl_GEB_12628.4	641
ENSMUSG00000017007_Rbpjl_GEB_12629.5	627
ENSMUSG00000017007_Rbpjl_GEB_12630.6	273
ENSMUSG00000017007_Rbpjl_GEB_12631.7	503
ENSMUSG00000017007_Rbpjl_GEB_12632.8	118
ENSMUSG00000017007_Rbpjl_GEB_12633.9	198
ENSMUSG00000017007_Rbpjl_GEB_12634.10	119
ENSMUSG00000017264_Exosc10_GEB_164123.1	530
ENSMUSG00000017264_Exosc10_GEB_164124.2	54
ENSMUSG00000017264_Exosc10_GEB_164125.3	108
ENSMUSG00000017264_Exosc10_GEB_164126.4	168
ENSMUSG00000017264_Exosc10_GEB_164127.5	244
ENSMUSG00000017264_Exosc10_GEB_164129.7	282
ENSMUSG00000017264_Exosc10_GEB_164130.8	59
ENSMUSG00000017264_Exosc10_GEB_164131.9	4
ENSMUSG00000017264_Exosc10_GEB_164132.10	115
ENSMUSG00000017314_Mpp2_U1A_46460.2	1
ENSMUSG00000017421_Zfp207_GEB_18974.1	2
ENSMUSG00000017421_Zfp207_GEB_18975.2	34
ENSMUSG00000017421_Zfp207_GEB_18976.3	195
ENSMUSG00000017421_Zfp207_GEB_18977.4	6
ENSMUSG00000017421_Zfp207_GEB_18978.5	65
ENSMUSG00000017421_Zfp207_GEB_18979.6	79
ENSMUSG00000017421_Zfp207_GEB_18980.7	175
ENSMUSG00000017421_Zfp207_GEB_18981.8	95
ENSMUSG00000017421_Zfp207_GEB_18982.9	165
ENSMUSG00000017421_Zfp207_GEB_18983.10	122
ENSMUSG00000017667_Zfp334_GEB_150654.1	1021
ENSMUSG00000017667_Zfp334_GEB_150655.2	465
ENSMUSG00000017667_Zfp334_GEB_150656.3	602
ENSMUSG00000017667_Zfp334_GEB_150657.4	299
ENSMUSG00000017667_Zfp334_GEB_150658.5	303
ENSMUSG00000017667_Zfp334_GEB_150659.6	158
ENSMUSG00000017667_Zfp334_GEB_150660.7	153
ENSMUSG00000017667_Zfp334_GEB_150661.8	341
ENSMUSG00000017667_Zfp334_GEB_150662.9	411
ENSMUSG00000017667_Zfp334_GEB_150663.10	1021
ENSMUSG00000017707_Serinc3_GEB_170086.1	487
ENSMUSG00000017707_Serinc3_GEB_170087.2	142
ENSMUSG00000017707_Serinc3_GEB_170088.3	842
ENSMUSG00000017707_Serinc3_GEB_170089.4	173
ENSMUSG00000017707_Serinc3_GEB_170090.5	433
ENSMUSG00000017707_Serinc3_GEB_170091.6	176
ENSMUSG00000017707_Serinc3_GEB_170092.7	809
ENSMUSG00000017707_Serinc3_GEB_170093.8	366
ENSMUSG00000017707_Serinc3_GEB_170094.9	287
ENSMUSG00000017707_Serinc3_GEB_170095.10	56
ENSMUSG00000017830_Dhx58_GEB_156061.1	172
ENSMUSG00000017830_Dhx58_GEB_156062.2	443
ENSMUSG00000017830_Dhx58_GEB_156063.3	184
ENSMUSG00000017830_Dhx58_GEB_156064.4	308
ENSMUSG00000017830_Dhx58_GEB_156065.5	234
ENSMUSG00000017830_Dhx58_GEB_156066.6	335
ENSMUSG00000017830_Dhx58_GEB_156067.7	202
ENSMUSG00000017830_Dhx58_GEB_156068.8	410
ENSMUSG00000017830_Dhx58_GEB_156069.9	187
ENSMUSG00000017830_Dhx58_GEB_156070.10	239
ENSMUSG00000017843_Ppp2r5c_GEB_155621.1	272
ENSMUSG00000017843_Ppp2r5c_GEB_155622.2	153
ENSMUSG00000017843_Ppp2r5c_GEB_155623.3	305
ENSMUSG00000017843_Ppp2r5c_GEB_155624.4	151
ENSMUSG00000017843_Ppp2r5c_GEB_155625.5	83
ENSMUSG00000017843_Ppp2r5c_GEB_155626.6	48
ENSMUSG00000017843_Ppp2r5c_GEB_155627.7	13
ENSMUSG00000017843_Ppp2r5c_GEB_155628.8	357
ENSMUSG00000017843_Ppp2r5c_GEB_155629.9	144
ENSMUSG00000017843_Ppp2r5c_GEB_155630.10	141
ENSMUSG00000017999_Ddx27_GEA_116365.5	1
ENSMUSG00000018102_Hist1h2bc_GEB_49603.1	32
ENSMUSG00000018102_Hist1h2bc_GEB_49604.2	17
ENSMUSG00000018102_Hist1h2bc_GEB_49605.3	16
ENSMUSG00000018102_Hist1h2bc_GEB_49606.4	2
ENSMUSG00000018102_Hist1h2bc_GEB_49607.5	35
ENSMUSG00000018102_Hist1h2bc_GEB_49608.6	29
ENSMUSG00000018102_Hist1h2bc_GEB_49609.7	35
ENSMUSG00000018102_Hist1h2bc_GEB_49610.8	102
ENSMUSG00000018168_Ikzf3_ACOCA_226831.4	4
ENSMUSG00000018379_Srsf1_GEB_156302.2	7
ENSMUSG00000018379_Srsf1_GEB_156305.5	6
ENSMUSG00000018379_Srsf1_GEB_156306.6	78
ENSMUSG00000018379_Srsf1_GEB_156308.8	48
ENSMUSG00000018379_Srsf1_GEB_156309.9	14
ENSMUSG00000018425_Dhx40_GEB_81474.1	261
ENSMUSG00000018425_Dhx40_GEB_81475.2	810
ENSMUSG00000018425_Dhx40_GEB_81476.3	143
ENSMUSG00000018425_Dhx40_GEB_81477.4	628
ENSMUSG00000018425_Dhx40_GEB_81478.5	190
ENSMUSG00000018425_Dhx40_GEB_81479.6	452
ENSMUSG00000018425_Dhx40_GEB_81480.7	134
ENSMUSG00000018425_Dhx40_GEB_81481.8	715
ENSMUSG00000018425_Dhx40_GEB_81482.9	281
ENSMUSG00000018425_Dhx40_GEB_81483.10	131
ENSMUSG00000018427_Ypel2_U1A_81491.8	1
ENSMUSG00000018651_Tada2a_GEB_19845.1	259
ENSMUSG00000018651_Tada2a_GEB_19846.2	149
ENSMUSG00000018651_Tada2a_GEB_19847.3	548
ENSMUSG00000018651_Tada2a_GEB_19848.4	181
ENSMUSG00000018651_Tada2a_GEB_19849.5	411
ENSMUSG00000018651_Tada2a_GEB_19850.6	18
ENSMUSG00000018651_Tada2a_GEB_19851.7	246
ENSMUSG00000018651_Tada2a_GEB_19852.8	159
ENSMUSG00000018651_Tada2a_GEB_19853.9	292
ENSMUSG00000018651_Tada2a_GEB_19854.10	229
ENSMUSG00000018678_Sp2_GEB_77989.1	324
ENSMUSG00000018678_Sp2_GEB_77990.2	104
ENSMUSG00000018678_Sp2_GEB_77991.3	158
ENSMUSG00000018678_Sp2_GEB_77992.4	308
ENSMUSG00000018678_Sp2_GEB_77993.5	444
ENSMUSG00000018678_Sp2_GEB_77994.6	406
ENSMUSG00000018678_Sp2_GEB_77995.7	271
ENSMUSG00000018678_Sp2_GEB_77996.8	219
ENSMUSG00000018678_Sp2_GEB_77997.9	317
ENSMUSG00000018678_Sp2_GEB_77998.10	367
ENSMUSG00000018727_Cpsf4l_GEB_151574.1	94
ENSMUSG00000018727_Cpsf4l_GEB_151575.2	489
ENSMUSG00000018727_Cpsf4l_GEB_151576.3	347
ENSMUSG00000018727_Cpsf4l_GEB_151577.4	246
ENSMUSG00000018727_Cpsf4l_GEB_151578.5	308
ENSMUSG00000018727_Cpsf4l_GEB_151579.6	102
ENSMUSG00000018727_Cpsf4l_GEB_151580.7	607
ENSMUSG00000018727_Cpsf4l_GEB_151581.8	286
ENSMUSG00000018727_Cpsf4l_GEB_151582.9	1031
ENSMUSG00000018727_Cpsf4l_GEB_151583.10	237
ENSMUSG00000018750_Zbtb4_GEB_16845.1	510
ENSMUSG00000018750_Zbtb4_GEB_16846.2	146
ENSMUSG00000018750_Zbtb4_GEB_16847.3	330
ENSMUSG00000018750_Zbtb4_GEB_16848.4	309
ENSMUSG00000018750_Zbtb4_GEB_16849.5	218
ENSMUSG00000018750_Zbtb4_GEB_16850.6	237
ENSMUSG00000018750_Zbtb4_GEB_16851.7	376
ENSMUSG00000018750_Zbtb4_GEB_16852.8	340
ENSMUSG00000018750_Zbtb4_GEB_16853.9	707
ENSMUSG00000018750_Zbtb4_GEB_16854.10	252
ENSMUSG00000018862_Otop3_GEB_105960.1	254
ENSMUSG00000018862_Otop3_GEB_105961.2	132
ENSMUSG00000018862_Otop3_GEB_105962.3	190
ENSMUSG00000018862_Otop3_GEB_105963.4	413
ENSMUSG00000018862_Otop3_GEB_105964.5	594
ENSMUSG00000018862_Otop3_GEB_105965.6	147
ENSMUSG00000018862_Otop3_GEB_105966.7	299
ENSMUSG00000018862_Otop3_GEB_105967.8	158
ENSMUSG00000018862_Otop3_GEB_105968.9	461
ENSMUSG00000018862_Otop3_GEB_105969.10	375
ENSMUSG00000018924_Alox15_ACOCA_35976.10	20
ENSMUSG00000018974_Sart3_GEB_68719.1	76
ENSMUSG00000018974_Sart3_GEB_68720.2	126
ENSMUSG00000018974_Sart3_GEB_68721.3	664
ENSMUSG00000018974_Sart3_GEB_68722.4	149
ENSMUSG00000018974_Sart3_GEB_68723.5	234
ENSMUSG00000018974_Sart3_GEB_68724.6	341
ENSMUSG00000018974_Sart3_GEB_68725.7	104
ENSMUSG00000018974_Sart3_GEB_68726.8	190
ENSMUSG00000018974_Sart3_GEB_68727.9	21
ENSMUSG00000018974_Sart3_GEB_68728.10	84
ENSMUSG00000019230_Lhx9_GEA_37733.7	1
ENSMUSG00000019261_Map1s_GEB_4314.1	290
ENSMUSG00000019261_Map1s_GEB_4315.2	376
ENSMUSG00000019261_Map1s_GEB_4316.3	287
ENSMUSG00000019261_Map1s_GEB_4317.4	271
ENSMUSG00000019261_Map1s_GEB_4318.5	419
ENSMUSG00000019261_Map1s_GEB_4319.6	253
ENSMUSG00000019261_Map1s_GEB_4320.7	224
ENSMUSG00000019261_Map1s_GEB_4321.8	242
ENSMUSG00000019261_Map1s_GEB_4322.9	282
ENSMUSG00000019261_Map1s_GEB_4323.10	123
ENSMUSG00000019338_Zfp687_GEB_158501.1	374
ENSMUSG00000019338_Zfp687_GEB_158502.2	212
ENSMUSG00000019338_Zfp687_GEB_158503.3	224
ENSMUSG00000019338_Zfp687_GEB_158504.4	124
ENSMUSG00000019338_Zfp687_GEB_158505.5	248
ENSMUSG00000019338_Zfp687_GEB_158506.6	230
ENSMUSG00000019338_Zfp687_GEB_158507.7	145
ENSMUSG00000019338_Zfp687_GEB_158508.8	328
ENSMUSG00000019338_Zfp687_GEB_158509.9	296
ENSMUSG00000019338_Zfp687_GEB_158510.10	250
ENSMUSG00000019373_Cops3_GEB_40505.1	41
ENSMUSG00000019373_Cops3_GEB_40506.2	259
ENSMUSG00000019373_Cops3_GEB_40507.3	154
ENSMUSG00000019373_Cops3_GEB_40508.4	103
ENSMUSG00000019373_Cops3_GEB_40509.5	31
ENSMUSG00000019373_Cops3_GEB_40510.6	93
ENSMUSG00000019373_Cops3_GEB_40511.7	57
ENSMUSG00000019373_Cops3_GEB_40512.8	223
ENSMUSG00000019373_Cops3_GEB_40513.9	522
ENSMUSG00000019373_Cops3_GEB_40514.10	60
ENSMUSG00000019494_Cops6_GEB_73984.1	148
ENSMUSG00000019494_Cops6_GEB_73985.2	73
ENSMUSG00000019494_Cops6_GEB_73986.3	66
ENSMUSG00000019494_Cops6_GEB_73987.4	255
ENSMUSG00000019494_Cops6_GEB_73988.5	22
ENSMUSG00000019494_Cops6_GEB_73989.6	179
ENSMUSG00000019494_Cops6_GEB_73990.7	125
ENSMUSG00000019494_Cops6_GEB_73991.8	68
ENSMUSG00000019494_Cops6_GEB_73992.9	91
ENSMUSG00000019494_Cops6_GEB_73993.10	12
ENSMUSG00000019564_Arid3a_GEB_170146.1	641
ENSMUSG00000019564_Arid3a_GEB_170147.2	249
ENSMUSG00000019564_Arid3a_GEB_170149.4	179
ENSMUSG00000019564_Arid3a_GEB_170150.5	549
ENSMUSG00000019564_Arid3a_GEB_170151.6	415
ENSMUSG00000019564_Arid3a_GEB_170152.7	289
ENSMUSG00000019564_Arid3a_GEB_170153.8	338
ENSMUSG00000019564_Arid3a_GEB_170154.9	523
ENSMUSG00000019564_Arid3a_GEB_170155.10	385
ENSMUSG00000019718_L3hypdh_ACOCB_165112.10	21
ENSMUSG00000019782_Rwdd1_GEB_88811.1	231
ENSMUSG00000019782_Rwdd1_GEB_88812.2	153
ENSMUSG00000019782_Rwdd1_GEB_88813.3	113
ENSMUSG00000019782_Rwdd1_GEB_88814.4	582
ENSMUSG00000019782_Rwdd1_GEB_88815.5	630
ENSMUSG00000019782_Rwdd1_GEB_88816.6	932
ENSMUSG00000019782_Rwdd1_GEB_88817.7	93
ENSMUSG00000019782_Rwdd1_GEB_88818.8	368
ENSMUSG00000019782_Rwdd1_GEB_88819.9	408
ENSMUSG00000019782_Rwdd1_GEB_88820.10	285
ENSMUSG00000019792_Trmt11_GEB_173433.1	268
ENSMUSG00000019792_Trmt11_GEB_173434.2	228
ENSMUSG00000019792_Trmt11_GEB_173435.3	312
ENSMUSG00000019792_Trmt11_GEB_173436.4	371
ENSMUSG00000019792_Trmt11_GEB_173437.5	178
ENSMUSG00000019792_Trmt11_GEB_173438.6	344
ENSMUSG00000019792_Trmt11_GEB_173439.7	280
ENSMUSG00000019792_Trmt11_GEB_173440.8	76
ENSMUSG00000019792_Trmt11_GEB_173441.9	427
ENSMUSG00000019792_Trmt11_GEB_173442.10	242
ENSMUSG00000019837_Gtf3c6_GEB_100942.1	310
ENSMUSG00000019837_Gtf3c6_GEB_100943.2	77
ENSMUSG00000019837_Gtf3c6_GEB_100944.3	75
ENSMUSG00000019837_Gtf3c6_GEB_100945.4	402
ENSMUSG00000019837_Gtf3c6_GEB_100946.5	7
ENSMUSG00000019837_Gtf3c6_GEB_100947.6	113
ENSMUSG00000019837_Gtf3c6_GEB_100948.7	196
ENSMUSG00000019837_Gtf3c6_GEB_100949.8	279
ENSMUSG00000019837_Gtf3c6_GEB_100950.9	149
ENSMUSG00000019837_Gtf3c6_GEB_100951.10	277
ENSMUSG00000019929_Dcn_ACOCA_145619.3	34
ENSMUSG00000019947_Arid5b_GEB_196772.1	237
ENSMUSG00000019947_Arid5b_GEB_196773.2	442
ENSMUSG00000019947_Arid5b_GEB_196774.3	356
[truncated: 8,763 more rows]
