# Supplementary material for: Genome-scale CRISPR screening reveals that C3aR signaling is critical for rapid capture of fungi by macrophages
Source: PLoS Pathog. 2022 Sep 29;18(9):e1010237. doi: 10.1371/journal.ppat.1010237 (PMC9578593; doi:10.1371/journal.ppat.1010237)
Supplement: S1 Data — A ZIP archive of tables in CSV format giving counts for each sgRNA. File names indicate sub-library and experimental sample. (ZIP) [file ppat.1010237.s023.zip › DIR_MAIN/20180727_AC_TMMB_Un2_counts.csv]

0None_none_ACOCA_227963.4501	7
0None_none_ACOCB_227963.4978	1
0None_none_ACOCB_227963.5084	1
0None_none_ACOCB_227963.5192	1
0None_none_ACOCB_227963.5204	1
0None_none_ACOCB_227963.5248	1
0None_none_GEA_227963.3455	11
0None_none_MPB_227963.5653	3
0None_none_MU1A_227963.1955	23
0None_none_MU1A_227963.2138	120
0None_none_SPB_227963.6033	1
0None_none_TMMA_227963.2651	27
0None_none_TMMA_227963.2883	10
0None_none_TMMB_227963.3001	420
0None_none_TMMB_227963.3002	668
0None_none_TMMB_227963.3003	926
0None_none_TMMB_227963.3004	659
0None_none_TMMB_227963.3005	507
0None_none_TMMB_227963.3006	884
0None_none_TMMB_227963.3007	548
0None_none_TMMB_227963.3008	521
0None_none_TMMB_227963.3009	625
0None_none_TMMB_227963.3010	1263
0None_none_TMMB_227963.3011	597
0None_none_TMMB_227963.3012	466
0None_none_TMMB_227963.3013	165
0None_none_TMMB_227963.3014	1010
0None_none_TMMB_227963.3015	1702
0None_none_TMMB_227963.3016	208
0None_none_TMMB_227963.3017	500
0None_none_TMMB_227963.3018	454
0None_none_TMMB_227963.3019	908
0None_none_TMMB_227963.3020	539
0None_none_TMMB_227963.3021	1433
0None_none_TMMB_227963.3022	1061
0None_none_TMMB_227963.3023	790
0None_none_TMMB_227963.3024	516
0None_none_TMMB_227963.3025	391
0None_none_TMMB_227963.3026	612
0None_none_TMMB_227963.3027	1430
0None_none_TMMB_227963.3028	495
0None_none_TMMB_227963.3029	901
0None_none_TMMB_227963.3030	592
0None_none_TMMB_227963.3031	301
0None_none_TMMB_227963.3032	615
0None_none_TMMB_227963.3033	480
0None_none_TMMB_227963.3034	1071
0None_none_TMMB_227963.3035	1201
0None_none_TMMB_227963.3036	380
0None_none_TMMB_227963.3037	563
0None_none_TMMB_227963.3038	542
0None_none_TMMB_227963.3039	1624
0None_none_TMMB_227963.3040	659
0None_none_TMMB_227963.3041	1694
0None_none_TMMB_227963.3042	393
0None_none_TMMB_227963.3043	408
0None_none_TMMB_227963.3044	615
0None_none_TMMB_227963.3045	656
0None_none_TMMB_227963.3046	1088
0None_none_TMMB_227963.3047	827
0None_none_TMMB_227963.3048	502
0None_none_TMMB_227963.3049	1011
0None_none_TMMB_227963.3050	481
0None_none_TMMB_227963.3051	1835
0None_none_TMMB_227963.3052	989
0None_none_TMMB_227963.3053	207
0None_none_TMMB_227963.3054	460
0None_none_TMMB_227963.3055	1024
0None_none_TMMB_227963.3056	656
0None_none_TMMB_227963.3057	355
0None_none_TMMB_227963.3058	765
0None_none_TMMB_227963.3059	188
0None_none_TMMB_227963.3060	723
0None_none_TMMB_227963.3062	524
0None_none_TMMB_227963.3063	502
0None_none_TMMB_227963.3064	537
0None_none_TMMB_227963.3065	813
0None_none_TMMB_227963.3066	527
0None_none_TMMB_227963.3067	712
0None_none_TMMB_227963.3068	874
0None_none_TMMB_227963.3069	1072
0None_none_TMMB_227963.3070	942
0None_none_TMMB_227963.3071	659
0None_none_TMMB_227963.3072	402
0None_none_TMMB_227963.3073	679
0None_none_TMMB_227963.3074	1433
0None_none_TMMB_227963.3075	460
0None_none_TMMB_227963.3076	445
0None_none_TMMB_227963.3077	874
0None_none_TMMB_227963.3078	722
0None_none_TMMB_227963.3079	788
0None_none_TMMB_227963.3080	875
0None_none_TMMB_227963.3081	648
0None_none_TMMB_227963.3082	731
0None_none_TMMB_227963.3083	205
0None_none_TMMB_227963.3084	1161
0None_none_TMMB_227963.3085	1614
0None_none_TMMB_227963.3086	445
0None_none_TMMB_227963.3087	871
0None_none_TMMB_227963.3088	771
0None_none_TMMB_227963.3089	851
0None_none_TMMB_227963.3090	782
0None_none_TMMB_227963.3091	927
0None_none_TMMB_227963.3092	582
0None_none_TMMB_227963.3093	239
0None_none_TMMB_227963.3094	1816
0None_none_TMMB_227963.3095	611
0None_none_TMMB_227963.3096	858
0None_none_TMMB_227963.3097	753
0None_none_TMMB_227963.3098	1035
0None_none_TMMB_227963.3099	132
0None_none_TMMB_227963.3100	1013
0None_none_TMMB_227963.3101	1911
0None_none_TMMB_227963.3102	644
0None_none_TMMB_227963.3103	330
0None_none_TMMB_227963.3104	143
0None_none_TMMB_227963.3105	424
0None_none_TMMB_227963.3106	1434
0None_none_TMMB_227963.3107	639
0None_none_TMMB_227963.3108	1315
0None_none_TMMB_227963.3109	1022
0None_none_TMMB_227963.3110	374
0None_none_TMMB_227963.3111	988
0None_none_TMMB_227963.3112	760
0None_none_TMMB_227963.3113	1104
0None_none_TMMB_227963.3114	1422
0None_none_TMMB_227963.3115	302
0None_none_TMMB_227963.3116	629
0None_none_TMMB_227963.3117	682
0None_none_TMMB_227963.3118	692
0None_none_TMMB_227963.3119	1815
0None_none_TMMB_227963.3120	615
0None_none_TMMB_227963.3121	347
0None_none_TMMB_227963.3122	721
0None_none_TMMB_227963.3123	730
0None_none_TMMB_227963.3124	922
0None_none_TMMB_227963.3125	318
0None_none_TMMB_227963.3126	681
0None_none_TMMB_227963.3127	679
0None_none_TMMB_227963.3128	972
0None_none_TMMB_227963.3129	831
0None_none_TMMB_227963.3130	577
0None_none_TMMB_227963.3131	690
0None_none_TMMB_227963.3132	541
0None_none_TMMB_227963.3133	377
0None_none_TMMB_227963.3134	316
0None_none_TMMB_227963.3135	514
0None_none_TMMB_227963.3136	932
0None_none_TMMB_227963.3137	395
0None_none_TMMB_227963.3138	648
0None_none_TMMB_227963.3139	461
0None_none_TMMB_227963.3140	276
0None_none_TMMB_227963.3141	1075
0None_none_TMMB_227963.3142	482
0None_none_TMMB_227963.3143	610
0None_none_TMMB_227963.3144	1605
0None_none_TMMB_227963.3145	895
0None_none_TMMB_227963.3146	456
0None_none_TMMB_227963.3147	709
0None_none_TMMB_227963.3148	280
0None_none_TMMB_227963.3149	739
0None_none_TMMB_227963.3150	478
0None_none_TMMB_227963.3151	552
0None_none_TMMB_227963.3152	825
0None_none_TMMB_227963.3153	230
0None_none_TMMB_227963.3154	466
0None_none_TMMB_227963.3155	608
0None_none_TMMB_227963.3156	871
0None_none_TMMB_227963.3157	386
0None_none_TMMB_227963.3158	557
0None_none_TMMB_227963.3159	1135
0None_none_TMMB_227963.3160	1038
0None_none_TMMB_227963.3161	431
0None_none_TMMB_227963.3162	408
0None_none_TMMB_227963.3163	459
0None_none_TMMB_227963.3164	345
0None_none_TMMB_227963.3165	501
0None_none_TMMB_227963.3166	772
0None_none_TMMB_227963.3167	448
0None_none_TMMB_227963.3168	150
0None_none_TMMB_227963.3169	1061
0None_none_TMMB_227963.3170	698
0None_none_TMMB_227963.3171	911
0None_none_TMMB_227963.3172	804
0None_none_TMMB_227963.3173	594
0None_none_TMMB_227963.3174	551
0None_none_TMMB_227963.3175	779
0None_none_TMMB_227963.3176	416
0None_none_TMMB_227963.3177	678
0None_none_TMMB_227963.3178	1317
0None_none_TMMB_227963.3179	1697
0None_none_TMMB_227963.3180	1784
0None_none_TMMB_227963.3181	305
0None_none_TMMB_227963.3182	611
0None_none_TMMB_227963.3183	1684
0None_none_TMMB_227963.3184	759
0None_none_TMMB_227963.3185	561
0None_none_TMMB_227963.3186	197
0None_none_TMMB_227963.3187	428
0None_none_TMMB_227963.3188	886
0None_none_TMMB_227963.3189	278
0None_none_TMMB_227963.3190	506
0None_none_TMMB_227963.3191	601
0None_none_TMMB_227963.3192	186
0None_none_TMMB_227963.3193	728
0None_none_TMMB_227963.3194	1687
0None_none_TMMB_227963.3195	256
0None_none_TMMB_227963.3196	794
0None_none_TMMB_227963.3197	1149
0None_none_TMMB_227963.3198	394
0None_none_TMMB_227963.3199	1550
0None_none_TMMB_227963.3200	652
0None_none_TMMB_227963.3201	524
0None_none_TMMB_227963.3202	655
0None_none_TMMB_227963.3203	1221
0None_none_TMMB_227963.3204	562
0None_none_TMMB_227963.3205	307
0None_none_TMMB_227963.3206	790
0None_none_TMMB_227963.3207	307
0None_none_TMMB_227963.3208	205
0None_none_TMMB_227963.3209	637
0None_none_TMMB_227963.3210	509
0None_none_TMMB_227963.3211	616
0None_none_TMMB_227963.3212	1319
0None_none_TMMB_227963.3213	1162
0None_none_TMMB_227963.3214	361
0None_none_TMMB_227963.3215	1035
0None_none_TMMB_227963.3216	431
0None_none_TMMB_227963.3217	69
0None_none_TMMB_227963.3218	1632
0None_none_TMMB_227963.3219	350
0None_none_TMMB_227963.3220	680
0None_none_TMMB_227963.3221	144
0None_none_TMMB_227963.3222	880
0None_none_TMMB_227963.3223	528
0None_none_TMMB_227963.3224	1740
0None_none_TMMB_227963.3225	493
0None_none_TMMB_227963.3226	1109
0None_none_TMMB_227963.3227	485
0None_none_TMMB_227963.3228	567
0None_none_TMMB_227963.3229	809
0None_none_TMMB_227963.3230	615
0None_none_TMMB_227963.3231	1258
0None_none_TMMB_227963.3232	1403
0None_none_TMMB_227963.3233	918
0None_none_TMMB_227963.3234	706
0None_none_TMMB_227963.3235	424
0None_none_TMMB_227963.3236	716
0None_none_TMMB_227963.3237	544
0None_none_TMMB_227963.3238	490
0None_none_TMMB_227963.3239	920
0None_none_TMMB_227963.3240	849
0None_none_TMMB_227963.3241	548
0None_none_TMMB_227963.3242	947
0None_none_TMMB_227963.3243	426
0None_none_TMMB_227963.3244	966
0None_none_TMMB_227963.3245	2173
0None_none_TMMB_227963.3246	613
0None_none_TMMB_227963.3247	470
0None_none_TMMB_227963.3248	446
0None_none_TMMB_227963.3249	956
0None_none_TMMB_227963.3250	744
0None_none_TMMB_227963.3251	691
0None_none_TMMB_227963.3252	158
0None_none_TMMB_227963.3253	473
0None_none_TMMB_227963.3254	857
0None_none_TMMB_227963.3255	858
0None_none_TMMB_227963.3256	1105
0None_none_TMMB_227963.3257	389
0None_none_TMMB_227963.3258	796
0None_none_TMMB_227963.3259	349
0None_none_TMMB_227963.3260	411
0None_none_TMMB_227963.3261	537
0None_none_TMMB_227963.3262	474
0None_none_TMMB_227963.3263	889
0None_none_TMMB_227963.3264	741
0None_none_TMMB_227963.3265	380
0None_none_TMMB_227963.3266	1315
0None_none_TMMB_227963.3267	1156
0None_none_TMMB_227963.3268	583
0None_none_TMMB_227963.3269	322
0None_none_TMMB_227963.3270	1266
0None_none_TMMB_227963.3271	409
0None_none_TMMB_227963.3272	727
0None_none_TMMB_227963.3273	657
0None_none_TMMB_227963.3274	934
0None_none_TMMB_227963.3275	577
0None_none_TMMB_227963.3276	234
0None_none_TMMB_227963.3277	409
0None_none_TMMB_227963.3278	542
0None_none_TMMB_227963.3279	583
0None_none_TMMB_227963.3280	1378
0None_none_TMMB_227963.3281	1108
0None_none_TMMB_227963.3282	801
0None_none_TMMB_227963.3283	1083
0None_none_TMMB_227963.3284	150
0None_none_TMMB_227963.3285	464
0None_none_TMMB_227963.3286	1194
0None_none_TMMB_227963.3287	344
0None_none_TMMB_227963.3288	1274
0None_none_TMMB_227963.3289	640
0None_none_TMMB_227963.3290	948
0None_none_TMMB_227963.3291	642
0None_none_TMMB_227963.3292	381
0None_none_TMMB_227963.3293	776
0None_none_TMMB_227963.3294	1125
0None_none_TMMB_227963.3295	937
0None_none_TMMB_227963.3296	772
0None_none_TMMB_227963.3297	601
0None_none_TMMB_227963.3298	666
0None_none_TMMB_227963.3299	225
0None_none_TMMB_227963.3300	417
0None_none_TMMB_227963.3301	1044
0None_none_TMMB_227963.3302	804
0None_none_TMMB_227963.3303	428
0None_none_TMMB_227963.3304	822
0None_none_TMMB_227963.3305	725
0None_none_TMMB_227963.3306	737
0None_none_TMMB_227963.3307	333
0None_none_TMMB_227963.3308	1182
0None_none_TMMB_227963.3309	73
0None_none_TMMB_227963.3310	366
0None_none_TMMB_227963.3311	1373
0None_none_TMMB_227963.3312	426
0None_none_TMMB_227963.3313	782
0None_none_TMMB_227963.3314	659
0None_none_TMMB_227963.3315	659
0None_none_TMMB_227963.3316	429
0None_none_TMMB_227963.3317	843
0None_none_TMMB_227963.3318	1449
0None_none_TMMB_227963.3319	1105
0None_none_TMMB_227963.3320	629
0None_none_TMMB_227963.3321	631
0None_none_TMMB_227963.3322	625
0None_none_TMMB_227963.3323	684
0None_none_TMMB_227963.3324	1747
0None_none_TMMB_227963.3325	801
0None_none_TMMB_227963.3326	1103
0None_none_TMMB_227963.3327	536
0None_none_TMMB_227963.3328	55
0None_none_TMMB_227963.3329	631
0None_none_TMMB_227963.3330	132
0None_none_TMMB_227963.3331	710
0None_none_TMMB_227963.3332	423
0None_none_TMMB_227963.3333	1452
0None_none_TMMB_227963.3334	623
0None_none_TMMB_227963.3335	196
0None_none_TMMB_227963.3336	554
0None_none_TMMB_227963.3337	601
0None_none_TMMB_227963.3338	689
0None_none_TMMB_227963.3339	1317
0None_none_TMMB_227963.3340	590
0None_none_TMMB_227963.3341	688
0None_none_TMMB_227963.3342	200
0None_none_TMMB_227963.3343	426
0None_none_TMMB_227963.3344	476
0None_none_TMMB_227963.3345	616
0None_none_TMMB_227963.3346	1026
0None_none_TMMB_227963.3347	806
0None_none_TMMB_227963.3348	566
0None_none_TMMB_227963.3349	949
0None_none_TMMB_227963.3350	1116
0None_none_TMMB_227963.3351	964
0None_none_TMMB_227963.3352	291
0None_none_TMMB_227963.3353	489
0None_none_TMMB_227963.3354	589
0None_none_TMMB_227963.3355	1228
0None_none_TMMB_227963.3356	879
0None_none_TMMB_227963.3357	932
0None_none_TMMB_227963.3358	1316
0None_none_TMMB_227963.3359	492
0None_none_TMMB_227963.3360	511
0None_none_TMMB_227963.3361	564
0None_none_TMMB_227963.3362	612
0None_none_TMMB_227963.3363	412
0None_none_TMMB_227963.3364	1042
0None_none_TMMB_227963.3365	272
0None_none_TMMB_227963.3366	143
0None_none_TMMB_227963.3367	688
0None_none_TMMB_227963.3368	616
0None_none_TMMB_227963.3369	1066
0None_none_TMMB_227963.3370	551
0None_none_TMMB_227963.3371	646
0None_none_TMMB_227963.3372	1978
0None_none_TMMB_227963.3373	370
0None_none_TMMB_227963.3374	475
0None_none_TMMB_227963.3375	492
0None_none_U2A_227963.1580	50
0None_none_U2A_227963.1871	49
0None_none_U2B_227963.1242	163
0Safe_safe_ACOCB_227963.4889	17
0Safe_safe_DTKPA_227963.7062	1
0Safe_safe_GEA_227963.3717	468
0Safe_safe_GEB_227963.3999	1
0Safe_safe_MPA_227963.4171	975
0Safe_safe_MPA_227963.4400	221
0Safe_safe_MPA_227963.4423	389
0Safe_safe_MPB_227963.5639	705
0Safe_safe_MPB_227963.5726	1
0Safe_safe_MPB_227963.5842	1201
0Safe_safe_MPB_227963.5938	17
0Safe_safe_MU1A_227963.1918	587
0Safe_safe_MU1A_227963.1995	23
0Safe_safe_MU2A_227963.2269	36
0Safe_safe_MU2A_227963.2535	200
0Safe_safe_MU2A_227963.2606	465
0Safe_safe_MU2B_227963.208	173
0Safe_safe_SPA_227963.5562	1083
0Safe_safe_SPB_227963.6256	442
0Safe_safe_TMMA_227963.2666	132
0Safe_safe_TMMA_227963.2875	11
0Safe_safe_TMMA_227963.2891	276
0Safe_safe_TMMA_227963.2908	38
0Safe_safe_TMMB_227963.3001	668
0Safe_safe_TMMB_227963.3002	708
0Safe_safe_TMMB_227963.3003	492
0Safe_safe_TMMB_227963.3004	158
0Safe_safe_TMMB_227963.3005	657
0Safe_safe_TMMB_227963.3006	322
0Safe_safe_TMMB_227963.3007	544
0Safe_safe_TMMB_227963.3008	435
0Safe_safe_TMMB_227963.3009	695
0Safe_safe_TMMB_227963.3010	1016
0Safe_safe_TMMB_227963.3011	754
0Safe_safe_TMMB_227963.3012	494
0Safe_safe_TMMB_227963.3013	454
0Safe_safe_TMMB_227963.3014	662
0Safe_safe_TMMB_227963.3015	471
0Safe_safe_TMMB_227963.3016	692
0Safe_safe_TMMB_227963.3017	156
0Safe_safe_TMMB_227963.3018	368
0Safe_safe_TMMB_227963.3019	343
0Safe_safe_TMMB_227963.3020	570
0Safe_safe_TMMB_227963.3021	486
0Safe_safe_TMMB_227963.3022	415
0Safe_safe_TMMB_227963.3023	422
0Safe_safe_TMMB_227963.3024	484
0Safe_safe_TMMB_227963.3025	241
0Safe_safe_TMMB_227963.3026	167
0Safe_safe_TMMB_227963.3027	100
0Safe_safe_TMMB_227963.3028	539
0Safe_safe_TMMB_227963.3029	473
0Safe_safe_TMMB_227963.3030	189
0Safe_safe_TMMB_227963.3031	475
0Safe_safe_TMMB_227963.3032	786
0Safe_safe_TMMB_227963.3033	712
0Safe_safe_TMMB_227963.3034	1024
0Safe_safe_TMMB_227963.3035	394
0Safe_safe_TMMB_227963.3036	1166
0Safe_safe_TMMB_227963.3037	693
0Safe_safe_TMMB_227963.3038	411
0Safe_safe_TMMB_227963.3039	1057
0Safe_safe_TMMB_227963.3040	122
0Safe_safe_TMMB_227963.3041	564
0Safe_safe_TMMB_227963.3042	619
0Safe_safe_TMMB_227963.3043	215
0Safe_safe_TMMB_227963.3044	284
0Safe_safe_TMMB_227963.3045	739
0Safe_safe_TMMB_227963.3046	315
0Safe_safe_TMMB_227963.3047	246
0Safe_safe_TMMB_227963.3048	523
0Safe_safe_TMMB_227963.3049	799
0Safe_safe_TMMB_227963.3050	447
0Safe_safe_TMMB_227963.3051	163
0Safe_safe_TMMB_227963.3052	157
0Safe_safe_TMMB_227963.3053	703
0Safe_safe_TMMB_227963.3054	553
0Safe_safe_TMMB_227963.3055	706
0Safe_safe_TMMB_227963.3056	994
0Safe_safe_TMMB_227963.3057	291
0Safe_safe_TMMB_227963.3058	962
0Safe_safe_TMMB_227963.3059	298
0Safe_safe_TMMB_227963.3060	264
0Safe_safe_TMMB_227963.3061	205
0Safe_safe_TMMB_227963.3062	70
0Safe_safe_TMMB_227963.3063	203
0Safe_safe_TMMB_227963.3064	490
0Safe_safe_TMMB_227963.3065	322
0Safe_safe_TMMB_227963.3066	389
0Safe_safe_TMMB_227963.3067	940
0Safe_safe_TMMB_227963.3068	823
0Safe_safe_TMMB_227963.3069	565
0Safe_safe_TMMB_227963.3070	366
0Safe_safe_TMMB_227963.3071	261
0Safe_safe_TMMB_227963.3072	366
0Safe_safe_TMMB_227963.3073	247
0Safe_safe_TMMB_227963.3074	579
0Safe_safe_TMMB_227963.3075	297
0Safe_safe_TMMB_227963.3076	672
0Safe_safe_TMMB_227963.3077	331
0Safe_safe_TMMB_227963.3078	460
0Safe_safe_TMMB_227963.3079	484
0Safe_safe_TMMB_227963.3080	397
0Safe_safe_TMMB_227963.3081	273
0Safe_safe_TMMB_227963.3082	413
0Safe_safe_TMMB_227963.3083	622
0Safe_safe_TMMB_227963.3084	544
0Safe_safe_TMMB_227963.3085	111
0Safe_safe_TMMB_227963.3086	277
0Safe_safe_TMMB_227963.3087	200
0Safe_safe_TMMB_227963.3088	464
0Safe_safe_TMMB_227963.3089	379
0Safe_safe_TMMB_227963.3090	197
0Safe_safe_TMMB_227963.3091	1073
0Safe_safe_TMMB_227963.3092	850
0Safe_safe_TMMB_227963.3093	707
0Safe_safe_TMMB_227963.3094	238
0Safe_safe_TMMB_227963.3095	242
0Safe_safe_TMMB_227963.3096	291
0Safe_safe_TMMB_227963.3097	854
0Safe_safe_TMMB_227963.3098	499
0Safe_safe_TMMB_227963.3099	899
0Safe_safe_TMMB_227963.3100	281
0Safe_safe_TMMB_227963.3101	1222
0Safe_safe_TMMB_227963.3102	209
0Safe_safe_TMMB_227963.3103	460
0Safe_safe_TMMB_227963.3104	1105
0Safe_safe_TMMB_227963.3105	129
0Safe_safe_TMMB_227963.3106	352
0Safe_safe_TMMB_227963.3108	578
0Safe_safe_TMMB_227963.3110	372
0Safe_safe_TMMB_227963.3111	240
0Safe_safe_TMMB_227963.3112	666
0Safe_safe_TMMB_227963.3113	705
0Safe_safe_TMMB_227963.3114	623
0Safe_safe_TMMB_227963.3115	1163
0Safe_safe_TMMB_227963.3116	193
0Safe_safe_TMMB_227963.3117	150
0Safe_safe_TMMB_227963.3118	655
0Safe_safe_TMMB_227963.3119	235
0Safe_safe_TMMB_227963.3120	1138
0Safe_safe_TMMB_227963.3121	791
0Safe_safe_TMMB_227963.3122	1063
0Safe_safe_TMMB_227963.3123	660
0Safe_safe_TMMB_227963.3124	281
0Safe_safe_TMMB_227963.3125	491
0Safe_safe_TMMB_227963.3126	324
0Safe_safe_TMMB_227963.3127	607
0Safe_safe_TMMB_227963.3128	376
0Safe_safe_TMMB_227963.3129	784
0Safe_safe_TMMB_227963.3130	401
0Safe_safe_TMMB_227963.3131	29
0Safe_safe_TMMB_227963.3132	457
0Safe_safe_TMMB_227963.3133	1103
0Safe_safe_TMMB_227963.3134	113
0Safe_safe_TMMB_227963.3135	1060
0Safe_safe_TMMB_227963.3136	859
0Safe_safe_TMMB_227963.3137	444
0Safe_safe_TMMB_227963.3138	321
0Safe_safe_TMMB_227963.3139	546
0Safe_safe_TMMB_227963.3140	346
0Safe_safe_TMMB_227963.3141	256
0Safe_safe_TMMB_227963.3142	567
0Safe_safe_TMMB_227963.3143	499
0Safe_safe_TMMB_227963.3144	249
0Safe_safe_TMMB_227963.3145	537
0Safe_safe_TMMB_227963.3146	585
0Safe_safe_TMMB_227963.3147	272
0Safe_safe_TMMB_227963.3148	545
0Safe_safe_TMMB_227963.3149	482
0Safe_safe_TMMB_227963.3150	505
0Safe_safe_TMMB_227963.3151	300
0Safe_safe_TMMB_227963.3152	618
0Safe_safe_TMMB_227963.3153	538
0Safe_safe_TMMB_227963.3154	384
0Safe_safe_TMMB_227963.3155	520
0Safe_safe_TMMB_227963.3156	563
0Safe_safe_TMMB_227963.3157	684
0Safe_safe_TMMB_227963.3158	1072
0Safe_safe_TMMB_227963.3159	278
0Safe_safe_TMMB_227963.3160	105
0Safe_safe_TMMB_227963.3161	507
0Safe_safe_TMMB_227963.3162	203
0Safe_safe_TMMB_227963.3163	238
0Safe_safe_TMMB_227963.3164	484
0Safe_safe_TMMB_227963.3165	605
0Safe_safe_TMMB_227963.3166	522
0Safe_safe_TMMB_227963.3167	674
0Safe_safe_TMMB_227963.3168	483
0Safe_safe_TMMB_227963.3169	418
0Safe_safe_TMMB_227963.3170	308
0Safe_safe_TMMB_227963.3171	519
0Safe_safe_TMMB_227963.3172	387
0Safe_safe_TMMB_227963.3173	315
0Safe_safe_TMMB_227963.3174	334
0Safe_safe_TMMB_227963.3175	618
0Safe_safe_TMMB_227963.3176	1083
0Safe_safe_TMMB_227963.3177	440
0Safe_safe_TMMB_227963.3178	771
0Safe_safe_TMMB_227963.3179	206
0Safe_safe_TMMB_227963.3180	660
0Safe_safe_TMMB_227963.3181	594
0Safe_safe_TMMB_227963.3182	462
0Safe_safe_TMMB_227963.3183	234
0Safe_safe_TMMB_227963.3184	1357
0Safe_safe_TMMB_227963.3185	668
0Safe_safe_TMMB_227963.3186	410
0Safe_safe_TMMB_227963.3187	350
0Safe_safe_TMMB_227963.3188	763
0Safe_safe_TMMB_227963.3189	518
0Safe_safe_TMMB_227963.3190	297
0Safe_safe_TMMB_227963.3191	301
0Safe_safe_TMMB_227963.3192	1158
0Safe_safe_TMMB_227963.3193	318
0Safe_safe_TMMB_227963.3194	1292
0Safe_safe_TMMB_227963.3195	400
0Safe_safe_TMMB_227963.3196	359
0Safe_safe_TMMB_227963.3197	404
0Safe_safe_TMMB_227963.3198	357
0Safe_safe_TMMB_227963.3199	1063
0Safe_safe_TMMB_227963.3200	235
0Safe_safe_TMMB_227963.3201	433
0Safe_safe_TMMB_227963.3202	692
0Safe_safe_TMMB_227963.3203	426
0Safe_safe_TMMB_227963.3204	322
0Safe_safe_TMMB_227963.3205	422
0Safe_safe_TMMB_227963.3206	221
0Safe_safe_TMMB_227963.3207	613
0Safe_safe_TMMB_227963.3208	1222
0Safe_safe_TMMB_227963.3209	624
0Safe_safe_TMMB_227963.3210	737
0Safe_safe_TMMB_227963.3211	415
0Safe_safe_TMMB_227963.3212	498
0Safe_safe_TMMB_227963.3213	1260
0Safe_safe_TMMB_227963.3214	371
0Safe_safe_TMMB_227963.3215	378
0Safe_safe_TMMB_227963.3216	229
0Safe_safe_TMMB_227963.3217	380
0Safe_safe_TMMB_227963.3218	419
0Safe_safe_TMMB_227963.3219	1350
0Safe_safe_TMMB_227963.3220	1399
0Safe_safe_TMMB_227963.3221	766
0Safe_safe_TMMB_227963.3222	894
0Safe_safe_TMMB_227963.3223	975
0Safe_safe_TMMB_227963.3224	297
0Safe_safe_TMMB_227963.3225	342
0Safe_safe_TMMB_227963.3226	214
0Safe_safe_TMMB_227963.3227	322
0Safe_safe_TMMB_227963.3228	749
0Safe_safe_TMMB_227963.3229	1158
0Safe_safe_TMMB_227963.3230	419
0Safe_safe_TMMB_227963.3231	427
0Safe_safe_TMMB_227963.3232	780
0Safe_safe_TMMB_227963.3233	125
0Safe_safe_TMMB_227963.3234	1360
0Safe_safe_TMMB_227963.3235	522
0Safe_safe_TMMB_227963.3236	900
0Safe_safe_TMMB_227963.3237	706
0Safe_safe_TMMB_227963.3238	294
0Safe_safe_TMMB_227963.3239	759
0Safe_safe_TMMB_227963.3240	469
0Safe_safe_TMMB_227963.3241	564
0Safe_safe_TMMB_227963.3242	332
0Safe_safe_TMMB_227963.3243	1014
0Safe_safe_TMMB_227963.3244	229
0Safe_safe_TMMB_227963.3245	543
0Safe_safe_TMMB_227963.3246	90
0Safe_safe_TMMB_227963.3247	562
0Safe_safe_TMMB_227963.3248	145
0Safe_safe_TMMB_227963.3249	900
0Safe_safe_TMMB_227963.3250	436
0Safe_safe_TMMB_227963.3251	203
0Safe_safe_TMMB_227963.3252	710
0Safe_safe_TMMB_227963.3253	500
0Safe_safe_TMMB_227963.3254	242
0Safe_safe_TMMB_227963.3255	132
0Safe_safe_TMMB_227963.3256	219
0Safe_safe_TMMB_227963.3257	346
0Safe_safe_TMMB_227963.3259	1148
0Safe_safe_TMMB_227963.3260	436
0Safe_safe_TMMB_227963.3261	426
0Safe_safe_TMMB_227963.3262	479
0Safe_safe_TMMB_227963.3264	436
0Safe_safe_TMMB_227963.3265	578
0Safe_safe_TMMB_227963.3266	276
0Safe_safe_TMMB_227963.3267	335
0Safe_safe_TMMB_227963.3268	491
0Safe_safe_TMMB_227963.3269	477
0Safe_safe_TMMB_227963.3270	444
0Safe_safe_TMMB_227963.3271	1083
0Safe_safe_TMMB_227963.3272	935
0Safe_safe_TMMB_227963.3273	28
0Safe_safe_TMMB_227963.3274	394
0Safe_safe_TMMB_227963.3275	822
0Safe_safe_TMMB_227963.3276	966
0Safe_safe_TMMB_227963.3277	336
0Safe_safe_TMMB_227963.3278	642
0Safe_safe_TMMB_227963.3279	378
0Safe_safe_TMMB_227963.3280	307
0Safe_safe_TMMB_227963.3281	175
0Safe_safe_TMMB_227963.3282	440
0Safe_safe_TMMB_227963.3283	291
0Safe_safe_TMMB_227963.3284	417
0Safe_safe_TMMB_227963.3285	416
0Safe_safe_TMMB_227963.3286	776
0Safe_safe_TMMB_227963.3287	913
0Safe_safe_TMMB_227963.3288	300
0Safe_safe_TMMB_227963.3289	229
0Safe_safe_TMMB_227963.3290	652
0Safe_safe_TMMB_227963.3291	178
0Safe_safe_TMMB_227963.3292	492
0Safe_safe_TMMB_227963.3293	1085
0Safe_safe_TMMB_227963.3294	773
0Safe_safe_TMMB_227963.3295	755
0Safe_safe_TMMB_227963.3296	82
0Safe_safe_TMMB_227963.3297	660
0Safe_safe_TMMB_227963.3298	283
0Safe_safe_TMMB_227963.3299	549
0Safe_safe_TMMB_227963.3300	173
0Safe_safe_TMMB_227963.3301	831
0Safe_safe_TMMB_227963.3302	255
0Safe_safe_TMMB_227963.3303	145
0Safe_safe_TMMB_227963.3304	588
0Safe_safe_TMMB_227963.3305	425
0Safe_safe_TMMB_227963.3306	468
0Safe_safe_TMMB_227963.3307	1193
0Safe_safe_TMMB_227963.3308	989
0Safe_safe_TMMB_227963.3309	811
0Safe_safe_TMMB_227963.3310	1220
0Safe_safe_TMMB_227963.3311	468
0Safe_safe_TMMB_227963.3312	520
0Safe_safe_TMMB_227963.3313	608
0Safe_safe_TMMB_227963.3314	229
0Safe_safe_TMMB_227963.3315	11
0Safe_safe_TMMB_227963.3316	602
0Safe_safe_TMMB_227963.3317	991
0Safe_safe_TMMB_227963.3318	544
0Safe_safe_TMMB_227963.3319	788
0Safe_safe_TMMB_227963.3320	444
0Safe_safe_TMMB_227963.3321	165
0Safe_safe_TMMB_227963.3322	733
0Safe_safe_TMMB_227963.3323	403
0Safe_safe_TMMB_227963.3324	686
0Safe_safe_TMMB_227963.3325	465
0Safe_safe_TMMB_227963.3326	442
0Safe_safe_TMMB_227963.3327	258
0Safe_safe_TMMB_227963.3328	245
0Safe_safe_TMMB_227963.3329	403
0Safe_safe_TMMB_227963.3330	695
0Safe_safe_TMMB_227963.3331	554
0Safe_safe_TMMB_227963.3332	642
0Safe_safe_TMMB_227963.3333	597
0Safe_safe_TMMB_227963.3334	849
0Safe_safe_TMMB_227963.3335	1297
0Safe_safe_TMMB_227963.3336	278
0Safe_safe_TMMB_227963.3337	1619
0Safe_safe_TMMB_227963.3338	587
0Safe_safe_TMMB_227963.3339	316
0Safe_safe_TMMB_227963.3340	560
0Safe_safe_TMMB_227963.3341	458
0Safe_safe_TMMB_227963.3342	463
0Safe_safe_TMMB_227963.3343	548
0Safe_safe_TMMB_227963.3344	258
0Safe_safe_TMMB_227963.3345	559
0Safe_safe_TMMB_227963.3346	290
0Safe_safe_TMMB_227963.3347	999
0Safe_safe_TMMB_227963.3348	503
0Safe_safe_TMMB_227963.3349	472
0Safe_safe_TMMB_227963.3350	171
0Safe_safe_TMMB_227963.3351	311
0Safe_safe_TMMB_227963.3352	451
0Safe_safe_TMMB_227963.3353	485
0Safe_safe_TMMB_227963.3354	439
0Safe_safe_TMMB_227963.3355	393
0Safe_safe_TMMB_227963.3356	611
0Safe_safe_TMMB_227963.3357	495
0Safe_safe_TMMB_227963.3358	609
0Safe_safe_TMMB_227963.3359	254
0Safe_safe_TMMB_227963.3360	916
0Safe_safe_TMMB_227963.3361	266
0Safe_safe_TMMB_227963.3362	469
0Safe_safe_TMMB_227963.3363	550
0Safe_safe_TMMB_227963.3364	219
0Safe_safe_TMMB_227963.3365	40
0Safe_safe_TMMB_227963.3366	584
0Safe_safe_TMMB_227963.3367	960
0Safe_safe_TMMB_227963.3368	575
0Safe_safe_TMMB_227963.3369	269
0Safe_safe_TMMB_227963.3370	343
0Safe_safe_TMMB_227963.3371	822
0Safe_safe_TMMB_227963.3372	808
0Safe_safe_TMMB_227963.3373	540
0Safe_safe_TMMB_227963.3374	323
0Safe_safe_TMMB_227963.3375	728
0Safe_safe_U1A_227963.6391	145
0Safe_safe_U1A_227963.6480	975
0Safe_safe_U1B_227963.404	989
0Safe_safe_U2A_227963.1568	8
0Safe_safe_U2A_227963.1577	1
0Safe_safe_U2A_227963.1636	14
0Safe_safe_U2A_227963.1702	831
0Safe_safe_U2B_227963.1367	83
0Safe_safe_U2B_227963.1381	588
0Safe_safe_U2B_227963.1458	14
ENSMUSG00000000223_Drp2_TMMB_187199.1	562
ENSMUSG00000000223_Drp2_TMMB_187200.2	181
ENSMUSG00000000223_Drp2_TMMB_187201.3	1034
ENSMUSG00000000223_Drp2_TMMB_187202.4	76
ENSMUSG00000000223_Drp2_TMMB_187203.5	481
ENSMUSG00000000223_Drp2_TMMB_187204.6	490
ENSMUSG00000000223_Drp2_TMMB_187205.7	1077
ENSMUSG00000000223_Drp2_TMMB_187206.8	531
ENSMUSG00000000223_Drp2_TMMB_187207.9	591
ENSMUSG00000000223_Drp2_TMMB_187208.10	198
ENSMUSG00000000295_Hddc2_TMMB_7134.1	715
ENSMUSG00000000295_Hddc2_TMMB_7135.2	616
ENSMUSG00000000295_Hddc2_TMMB_7136.3	583
ENSMUSG00000000295_Hddc2_TMMB_7137.4	988
ENSMUSG00000000295_Hddc2_TMMB_7138.5	716
ENSMUSG00000000295_Hddc2_TMMB_7139.6	230
ENSMUSG00000000295_Hddc2_TMMB_7140.7	253
ENSMUSG00000000295_Hddc2_TMMB_7141.8	427
ENSMUSG00000000295_Hddc2_TMMB_7142.9	546
ENSMUSG00000000295_Hddc2_TMMB_7143.10	216
ENSMUSG00000000416_Cttnbp2_TMMB_40785.1	204
ENSMUSG00000000416_Cttnbp2_TMMB_40786.2	828
ENSMUSG00000000416_Cttnbp2_TMMB_40787.3	644
ENSMUSG00000000416_Cttnbp2_TMMB_40788.4	280
ENSMUSG00000000416_Cttnbp2_TMMB_40789.5	308
ENSMUSG00000000416_Cttnbp2_TMMB_40790.6	758
ENSMUSG00000000416_Cttnbp2_TMMB_40791.7	637
ENSMUSG00000000416_Cttnbp2_TMMB_40792.8	93
ENSMUSG00000000416_Cttnbp2_TMMB_40793.9	967
ENSMUSG00000000416_Cttnbp2_TMMB_40794.10	593
ENSMUSG00000000544_Gpa33_U2A_77348.7	43
ENSMUSG00000000579_Dynlt1c_TMMB_103255.5	161
ENSMUSG00000000579_Dynlt1c_TMMB_103258.8	289
ENSMUSG00000000579_Dynlt1c_TMMB_103259.9	134
ENSMUSG00000000579_Dynlt1c_TMMB_103260.10	161
ENSMUSG00000000605_Clcn4-2_MPB_37825.9	1
ENSMUSG00000000711_Rab5b_TMMB_16028.1	355
ENSMUSG00000000711_Rab5b_TMMB_16029.2	444
ENSMUSG00000000711_Rab5b_TMMB_16030.3	415
ENSMUSG00000000711_Rab5b_TMMB_16031.4	928
ENSMUSG00000000711_Rab5b_TMMB_16032.5	200
ENSMUSG00000000711_Rab5b_TMMB_16033.6	899
ENSMUSG00000000711_Rab5b_TMMB_16034.7	559
ENSMUSG00000000711_Rab5b_TMMB_16035.8	70
ENSMUSG00000000711_Rab5b_TMMB_16036.9	1293
ENSMUSG00000000711_Rab5b_TMMB_16037.10	1293
ENSMUSG00000000743_Chmp1a_TMMB_217575.1	882
ENSMUSG00000000743_Chmp1a_TMMB_217576.2	474
ENSMUSG00000000743_Chmp1a_TMMB_217577.3	641
ENSMUSG00000000743_Chmp1a_TMMB_217578.4	624
ENSMUSG00000000743_Chmp1a_TMMB_217579.5	472
ENSMUSG00000000743_Chmp1a_TMMB_217580.6	161
ENSMUSG00000000743_Chmp1a_TMMB_217581.7	572
ENSMUSG00000000743_Chmp1a_TMMB_217582.8	438
ENSMUSG00000000743_Chmp1a_TMMB_217583.9	102
ENSMUSG00000000743_Chmp1a_TMMB_217584.10	320
ENSMUSG00000000827_Tpd52l2_ACOCB_91366.4	1
ENSMUSG00000000884_Gnb1l_TMMB_40025.1	279
ENSMUSG00000000884_Gnb1l_TMMB_40026.2	63
ENSMUSG00000000884_Gnb1l_TMMB_40027.3	35
ENSMUSG00000000884_Gnb1l_TMMB_40028.4	15
ENSMUSG00000000884_Gnb1l_TMMB_40029.5	16
ENSMUSG00000000884_Gnb1l_TMMB_40030.6	191
ENSMUSG00000000884_Gnb1l_TMMB_40031.7	698
ENSMUSG00000000884_Gnb1l_TMMB_40032.8	236
ENSMUSG00000000884_Gnb1l_TMMB_40033.9	207
ENSMUSG00000000884_Gnb1l_TMMB_40034.10	246
ENSMUSG00000000959_Oxa1l_TMMB_76373.1	120
ENSMUSG00000000959_Oxa1l_TMMB_76374.2	369
ENSMUSG00000000959_Oxa1l_TMMB_76375.3	209
ENSMUSG00000000959_Oxa1l_TMMB_76376.4	359
ENSMUSG00000000959_Oxa1l_TMMB_76377.5	386
ENSMUSG00000000959_Oxa1l_TMMB_76378.6	128
ENSMUSG00000000959_Oxa1l_TMMB_76379.7	216
ENSMUSG00000000959_Oxa1l_TMMB_76380.8	239
ENSMUSG00000000959_Oxa1l_TMMB_76381.9	407
ENSMUSG00000000959_Oxa1l_TMMB_76382.10	94
ENSMUSG00000001056_Nhp2_TMMB_206544.1	8
ENSMUSG00000001056_Nhp2_TMMB_206545.2	234
ENSMUSG00000001056_Nhp2_TMMB_206546.3	152
ENSMUSG00000001056_Nhp2_TMMB_206547.4	123
ENSMUSG00000001056_Nhp2_TMMB_206550.7	115
ENSMUSG00000001056_Nhp2_TMMB_206551.8	21
ENSMUSG00000001056_Nhp2_TMMB_206552.9	11
ENSMUSG00000001056_Nhp2_TMMB_206553.10	46
ENSMUSG00000001175_Calm1_MU2B_178384.1	25
ENSMUSG00000001305_Rrp15_TMMB_71016.1	332
ENSMUSG00000001305_Rrp15_TMMB_71017.2	479
ENSMUSG00000001305_Rrp15_TMMB_71018.3	193
ENSMUSG00000001305_Rrp15_TMMB_71019.4	229
ENSMUSG00000001305_Rrp15_TMMB_71020.5	167
ENSMUSG00000001305_Rrp15_TMMB_71021.6	194
ENSMUSG00000001305_Rrp15_TMMB_71022.7	192
ENSMUSG00000001305_Rrp15_TMMB_71023.8	103
ENSMUSG00000001305_Rrp15_TMMB_71024.9	76
ENSMUSG00000001305_Rrp15_TMMB_71025.10	234
ENSMUSG00000001313_Rnd2_TMMB_214595.1	495
ENSMUSG00000001313_Rnd2_TMMB_214596.2	711
ENSMUSG00000001313_Rnd2_TMMB_214597.3	1620
ENSMUSG00000001313_Rnd2_TMMB_214598.4	469
ENSMUSG00000001313_Rnd2_TMMB_214599.5	795
ENSMUSG00000001313_Rnd2_TMMB_214600.6	380
ENSMUSG00000001313_Rnd2_TMMB_214601.7	288
ENSMUSG00000001313_Rnd2_TMMB_214602.8	576
ENSMUSG00000001313_Rnd2_TMMB_214603.9	1143
ENSMUSG00000001313_Rnd2_TMMB_214604.10	430
ENSMUSG00000001440_Kpnb1_TMMB_184425.1	17
ENSMUSG00000001440_Kpnb1_TMMB_184426.2	1
ENSMUSG00000001440_Kpnb1_TMMB_184428.4	17
ENSMUSG00000001440_Kpnb1_TMMB_184429.5	82
ENSMUSG00000001440_Kpnb1_TMMB_184434.10	10
ENSMUSG00000001482_Def8_ACOCB_65571.5	1
ENSMUSG00000001588_Acap1_TMMB_206033.1	373
ENSMUSG00000001588_Acap1_TMMB_206034.2	336
ENSMUSG00000001588_Acap1_TMMB_206035.3	17
ENSMUSG00000001588_Acap1_TMMB_206036.4	453
ENSMUSG00000001588_Acap1_TMMB_206037.5	557
ENSMUSG00000001588_Acap1_TMMB_206038.6	724
ENSMUSG00000001588_Acap1_TMMB_206039.7	535
ENSMUSG00000001588_Acap1_TMMB_206040.8	563
ENSMUSG00000001588_Acap1_TMMB_206041.9	453
ENSMUSG00000001588_Acap1_TMMB_206042.10	509
ENSMUSG00000001622_Csn3_U2A_103164.4	48
ENSMUSG00000001666_Ddt_TMMB_81143.2	206
ENSMUSG00000001666_Ddt_TMMB_81144.3	2367
ENSMUSG00000001666_Ddt_TMMB_81145.4	463
ENSMUSG00000001666_Ddt_TMMB_81146.5	286
ENSMUSG00000001666_Ddt_TMMB_81148.7	714
ENSMUSG00000001666_Ddt_TMMB_81149.8	496
ENSMUSG00000001666_Ddt_TMMB_81150.9	2166
ENSMUSG00000001666_Ddt_TMMB_81151.10	210
ENSMUSG00000001741_Il16_U2A_202106.7	31
ENSMUSG00000001761_Smo_ACOCB_32764.1	1
ENSMUSG00000001804_Dsg4_TMMB_209102.1	444
ENSMUSG00000001804_Dsg4_TMMB_209103.2	655
ENSMUSG00000001804_Dsg4_TMMB_209104.3	811
ENSMUSG00000001804_Dsg4_TMMB_209105.4	680
ENSMUSG00000001804_Dsg4_TMMB_209106.5	539
ENSMUSG00000001804_Dsg4_TMMB_209107.6	385
ENSMUSG00000001804_Dsg4_TMMB_209108.7	811
ENSMUSG00000001804_Dsg4_TMMB_209109.8	256
ENSMUSG00000001804_Dsg4_TMMB_209110.9	315
ENSMUSG00000001804_Dsg4_TMMB_209111.10	110
ENSMUSG00000001844_Zdhhc4_TMMB_98842.1	251
ENSMUSG00000001844_Zdhhc4_TMMB_98843.2	225
ENSMUSG00000001844_Zdhhc4_TMMB_98844.3	303
ENSMUSG00000001844_Zdhhc4_TMMB_98845.4	723
ENSMUSG00000001844_Zdhhc4_TMMB_98846.5	958
ENSMUSG00000001844_Zdhhc4_TMMB_98847.6	734
ENSMUSG00000001844_Zdhhc4_TMMB_98848.7	234
ENSMUSG00000001844_Zdhhc4_TMMB_98849.8	1013
ENSMUSG00000001844_Zdhhc4_TMMB_98850.9	1241
ENSMUSG00000001844_Zdhhc4_TMMB_98851.10	733
ENSMUSG00000001864_Aif1l_TMMB_157901.1	604
ENSMUSG00000001864_Aif1l_TMMB_157902.2	715
ENSMUSG00000001864_Aif1l_TMMB_157903.3	671
ENSMUSG00000001864_Aif1l_TMMB_157904.4	653
ENSMUSG00000001864_Aif1l_TMMB_157905.5	359
ENSMUSG00000001864_Aif1l_TMMB_157906.6	258
ENSMUSG00000001864_Aif1l_TMMB_157907.7	478
ENSMUSG00000001864_Aif1l_TMMB_157908.8	373
ENSMUSG00000001864_Aif1l_TMMB_157909.9	634
ENSMUSG00000001864_Aif1l_TMMB_157910.10	439
ENSMUSG00000001909_Trmt1_TMMA_139348.2	20
ENSMUSG00000001983_Taco1_TMMB_147183.1	561
ENSMUSG00000001983_Taco1_TMMB_147184.2	516
ENSMUSG00000001983_Taco1_TMMB_147185.3	1019
ENSMUSG00000001983_Taco1_TMMB_147186.4	412
ENSMUSG00000001983_Taco1_TMMB_147187.5	540
ENSMUSG00000001983_Taco1_TMMB_147188.6	272
ENSMUSG00000001983_Taco1_TMMB_147189.7	433
ENSMUSG00000001983_Taco1_TMMB_147190.8	668
ENSMUSG00000001983_Taco1_TMMB_147191.9	467
ENSMUSG00000001983_Taco1_TMMB_147192.10	864
ENSMUSG00000002100_Mybpc3_TMMB_40245.1	683
ENSMUSG00000002100_Mybpc3_TMMB_40246.2	364
ENSMUSG00000002100_Mybpc3_TMMB_40247.3	687
ENSMUSG00000002100_Mybpc3_TMMB_40248.4	316
ENSMUSG00000002100_Mybpc3_TMMB_40249.5	1071
ENSMUSG00000002100_Mybpc3_TMMB_40250.6	976
ENSMUSG00000002100_Mybpc3_TMMB_40251.7	642
ENSMUSG00000002100_Mybpc3_TMMB_40252.8	1006
ENSMUSG00000002100_Mybpc3_TMMB_40253.9	883
ENSMUSG00000002100_Mybpc3_TMMB_40254.10	1536
ENSMUSG00000002102_Psmc3_ACOCB_40273.9	1
ENSMUSG00000002250_Ppard_DTKPA_83480.7	1
ENSMUSG00000002308_Cd320_TMMB_127619.1	352
ENSMUSG00000002308_Cd320_TMMB_127620.2	407
ENSMUSG00000002308_Cd320_TMMB_127621.3	221
ENSMUSG00000002308_Cd320_TMMB_127622.4	353
ENSMUSG00000002308_Cd320_TMMB_127623.5	170
ENSMUSG00000002308_Cd320_TMMB_127624.6	434
ENSMUSG00000002308_Cd320_TMMB_127625.7	180
ENSMUSG00000002308_Cd320_TMMB_127626.8	884
ENSMUSG00000002308_Cd320_TMMB_127627.9	27
ENSMUSG00000002308_Cd320_TMMB_127628.10	397
ENSMUSG00000002319_Ipo4_TMMB_212496.1	115
ENSMUSG00000002319_Ipo4_TMMB_212497.2	337
ENSMUSG00000002319_Ipo4_TMMB_212498.3	444
ENSMUSG00000002319_Ipo4_TMMB_212499.4	223
ENSMUSG00000002319_Ipo4_TMMB_212500.5	170
ENSMUSG00000002319_Ipo4_TMMB_212501.6	274
ENSMUSG00000002319_Ipo4_TMMB_212502.7	440
ENSMUSG00000002319_Ipo4_TMMB_212503.8	66
ENSMUSG00000002319_Ipo4_TMMB_212504.9	458
ENSMUSG00000002319_Ipo4_TMMB_212505.10	591
ENSMUSG00000002342_Tmem161a_TMMB_62131.1	546
ENSMUSG00000002342_Tmem161a_TMMB_62132.2	894
ENSMUSG00000002342_Tmem161a_TMMB_62133.3	424
ENSMUSG00000002342_Tmem161a_TMMB_62134.4	210
ENSMUSG00000002342_Tmem161a_TMMB_62135.5	863
ENSMUSG00000002342_Tmem161a_TMMB_62136.6	530
ENSMUSG00000002342_Tmem161a_TMMB_62137.7	875
ENSMUSG00000002342_Tmem161a_TMMB_62138.8	809
ENSMUSG00000002342_Tmem161a_TMMB_62139.9	510
ENSMUSG00000002342_Tmem161a_TMMB_62140.10	572
ENSMUSG00000002346_Slc25a42_TMMB_10456.1	911
ENSMUSG00000002346_Slc25a42_TMMB_10457.2	809
ENSMUSG00000002346_Slc25a42_TMMB_10458.3	660
ENSMUSG00000002346_Slc25a42_TMMB_10459.4	735
ENSMUSG00000002346_Slc25a42_TMMB_10460.5	307
ENSMUSG00000002346_Slc25a42_TMMB_10461.6	87
ENSMUSG00000002346_Slc25a42_TMMB_10462.7	425
ENSMUSG00000002346_Slc25a42_TMMB_10463.8	134
ENSMUSG00000002346_Slc25a42_TMMB_10464.9	783
ENSMUSG00000002346_Slc25a42_TMMB_10465.10	922
ENSMUSG00000002372_Ranbp3_TMMB_35557.1	373
ENSMUSG00000002372_Ranbp3_TMMB_35558.2	302
ENSMUSG00000002372_Ranbp3_TMMB_35559.3	221
ENSMUSG00000002372_Ranbp3_TMMB_35560.4	308
ENSMUSG00000002372_Ranbp3_TMMB_35561.5	248
ENSMUSG00000002372_Ranbp3_TMMB_35562.6	238
ENSMUSG00000002372_Ranbp3_TMMB_35563.7	234
ENSMUSG00000002372_Ranbp3_TMMB_35564.8	353
ENSMUSG00000002372_Ranbp3_TMMB_35565.9	433
ENSMUSG00000002372_Ranbp3_TMMB_35566.10	334
ENSMUSG00000002603_Tgfb1_ACOCB_37758.2	1
ENSMUSG00000002661_Alkbh7_TMMB_214475.1	858
ENSMUSG00000002661_Alkbh7_TMMB_214476.2	288
ENSMUSG00000002661_Alkbh7_TMMB_214477.3	730
ENSMUSG00000002661_Alkbh7_TMMB_214478.4	886
ENSMUSG00000002661_Alkbh7_TMMB_214479.5	634
ENSMUSG00000002661_Alkbh7_TMMB_214480.6	717
ENSMUSG00000002661_Alkbh7_TMMB_214481.7	676
ENSMUSG00000002661_Alkbh7_TMMB_214482.8	80
ENSMUSG00000002661_Alkbh7_TMMB_214483.9	416
ENSMUSG00000002661_Alkbh7_TMMB_214484.10	602
ENSMUSG00000002767_Mrpl2_TMMB_167042.1	109
ENSMUSG00000002767_Mrpl2_TMMB_167043.2	250
ENSMUSG00000002767_Mrpl2_TMMB_167044.3	299
ENSMUSG00000002767_Mrpl2_TMMB_167045.4	2007
ENSMUSG00000002767_Mrpl2_TMMB_167046.5	86
ENSMUSG00000002767_Mrpl2_TMMB_167047.6	144
ENSMUSG00000002767_Mrpl2_TMMB_167048.7	395
ENSMUSG00000002767_Mrpl2_TMMB_167049.8	383
ENSMUSG00000002767_Mrpl2_TMMB_167050.9	80
ENSMUSG00000002767_Mrpl2_TMMB_167051.10	465
ENSMUSG00000002781_Tmem143_TMMB_99593.1	719
ENSMUSG00000002781_Tmem143_TMMB_99594.2	440
ENSMUSG00000002781_Tmem143_TMMB_99595.3	400
ENSMUSG00000002781_Tmem143_TMMB_99596.4	239
ENSMUSG00000002781_Tmem143_TMMB_99597.5	743
ENSMUSG00000002781_Tmem143_TMMB_99598.6	463
ENSMUSG00000002781_Tmem143_TMMB_99599.7	526
ENSMUSG00000002781_Tmem143_TMMB_99600.8	975
ENSMUSG00000002781_Tmem143_TMMB_99601.9	848
ENSMUSG00000002781_Tmem143_TMMB_99602.10	1007
ENSMUSG00000002825_Qtrt1_TMMB_65727.1	559
ENSMUSG00000002825_Qtrt1_TMMB_65728.2	271
ENSMUSG00000002825_Qtrt1_TMMB_65729.3	901
ENSMUSG00000002825_Qtrt1_TMMB_65730.4	229
ENSMUSG00000002825_Qtrt1_TMMB_65731.5	220
ENSMUSG00000002825_Qtrt1_TMMB_65732.6	489
ENSMUSG00000002825_Qtrt1_TMMB_65733.7	754
ENSMUSG00000002825_Qtrt1_TMMB_65734.8	16
ENSMUSG00000002825_Qtrt1_TMMB_65735.9	252
ENSMUSG00000002825_Qtrt1_TMMB_65736.10	378
ENSMUSG00000002835_Chaf1a_ACOCB_209859.4	1
ENSMUSG00000002847_Pla1a_TMMB_16008.1	209
ENSMUSG00000002847_Pla1a_TMMB_16009.2	260
ENSMUSG00000002847_Pla1a_TMMB_16010.3	813
ENSMUSG00000002847_Pla1a_TMMB_16011.4	203
ENSMUSG00000002847_Pla1a_TMMB_16012.5	437
ENSMUSG00000002847_Pla1a_TMMB_16013.6	489
ENSMUSG00000002847_Pla1a_TMMB_16014.7	681
ENSMUSG00000002847_Pla1a_TMMB_16015.8	809
ENSMUSG00000002847_Pla1a_TMMB_16016.9	387
ENSMUSG00000002847_Pla1a_TMMB_16017.10	401
ENSMUSG00000002984_Tomm40_TMMB_203959.1	1
ENSMUSG00000002984_Tomm40_TMMB_203960.2	80
ENSMUSG00000002984_Tomm40_TMMB_203961.3	108
ENSMUSG00000002984_Tomm40_TMMB_203962.4	67
ENSMUSG00000002984_Tomm40_TMMB_203963.5	28
ENSMUSG00000002984_Tomm40_TMMB_203964.6	35
ENSMUSG00000002984_Tomm40_TMMB_203965.7	61
ENSMUSG00000002984_Tomm40_TMMB_203966.8	879
ENSMUSG00000002984_Tomm40_TMMB_203967.9	52
ENSMUSG00000002984_Tomm40_TMMB_203968.10	10
ENSMUSG00000003062_Stard3nl_TMMB_45235.1	707
ENSMUSG00000003062_Stard3nl_TMMB_45236.2	724
ENSMUSG00000003062_Stard3nl_TMMB_45237.3	326
ENSMUSG00000003062_Stard3nl_TMMB_45238.4	691
ENSMUSG00000003062_Stard3nl_TMMB_45239.5	916
ENSMUSG00000003062_Stard3nl_TMMB_45240.6	925
ENSMUSG00000003062_Stard3nl_TMMB_45241.7	166
ENSMUSG00000003062_Stard3nl_TMMB_45242.8	899
ENSMUSG00000003062_Stard3nl_TMMB_45243.9	683
ENSMUSG00000003062_Stard3nl_TMMB_45244.10	687
ENSMUSG00000003161_Sri_TMMB_93457.1	585
ENSMUSG00000003161_Sri_TMMB_93458.2	444
ENSMUSG00000003161_Sri_TMMB_93459.3	80
ENSMUSG00000003161_Sri_TMMB_93460.4	503
ENSMUSG00000003161_Sri_TMMB_93461.5	187
ENSMUSG00000003161_Sri_TMMB_93462.6	389
ENSMUSG00000003161_Sri_TMMB_93463.7	946
ENSMUSG00000003161_Sri_TMMB_93464.8	643
ENSMUSG00000003161_Sri_TMMB_93465.9	570
ENSMUSG00000003161_Sri_TMMB_93466.10	488
ENSMUSG00000003178_Mical3_TMMB_9316.1	320
ENSMUSG00000003178_Mical3_TMMB_9317.2	671
ENSMUSG00000003178_Mical3_TMMB_9318.3	710
ENSMUSG00000003178_Mical3_TMMB_9319.4	169
ENSMUSG00000003178_Mical3_TMMB_9320.5	681
ENSMUSG00000003178_Mical3_TMMB_9321.6	42
ENSMUSG00000003178_Mical3_TMMB_9322.7	955
ENSMUSG00000003178_Mical3_TMMB_9323.8	418
ENSMUSG00000003178_Mical3_TMMB_9324.9	609
ENSMUSG00000003178_Mical3_TMMB_9325.10	218
ENSMUSG00000003282_Plag1_ACOCB_118592.4	1
ENSMUSG00000003411_Rab3b_TMMA_123056.10	5
ENSMUSG00000003437_Paf1_TMMB_159993.1	11
ENSMUSG00000003437_Paf1_TMMB_159994.2	222
ENSMUSG00000003437_Paf1_TMMB_159996.4	225
ENSMUSG00000003437_Paf1_TMMB_159997.5	4
ENSMUSG00000003437_Paf1_TMMB_159998.6	333
ENSMUSG00000003437_Paf1_TMMB_159999.7	212
ENSMUSG00000003437_Paf1_TMMB_160000.8	19
ENSMUSG00000003437_Paf1_TMMB_160001.9	52
ENSMUSG00000003437_Paf1_TMMB_160002.10	95
ENSMUSG00000003546_Klc4_TMMB_78780.1	599
ENSMUSG00000003546_Klc4_TMMB_78781.2	998
ENSMUSG00000003546_Klc4_TMMB_78782.3	224
ENSMUSG00000003546_Klc4_TMMB_78783.4	1008
ENSMUSG00000003546_Klc4_TMMB_78784.5	748
ENSMUSG00000003546_Klc4_TMMB_78785.6	659
ENSMUSG00000003546_Klc4_TMMB_78786.7	729
ENSMUSG00000003546_Klc4_TMMB_78787.8	601
ENSMUSG00000003546_Klc4_TMMB_78788.9	894
ENSMUSG00000003546_Klc4_TMMB_78789.10	813
ENSMUSG00000003974_Grm3_ACOCB_81961.8	1
ENSMUSG00000004096_Cwc15_GEB_70362.4	22
ENSMUSG00000004100_Ppan_TMMB_5666.1	132
ENSMUSG00000004100_Ppan_TMMB_5667.2	50
ENSMUSG00000004100_Ppan_TMMB_5668.3	457
ENSMUSG00000004100_Ppan_TMMB_5670.5	8
ENSMUSG00000004100_Ppan_TMMB_5671.6	8
ENSMUSG00000004100_Ppan_TMMB_5672.7	203
ENSMUSG00000004100_Ppan_TMMB_5673.8	53
ENSMUSG00000004100_Ppan_TMMB_5674.9	37
ENSMUSG00000004100_Ppan_TMMB_5675.10	553
ENSMUSG00000004317_Clcn5_TMMB_198552.1	595
ENSMUSG00000004317_Clcn5_TMMB_198553.2	370
ENSMUSG00000004317_Clcn5_TMMB_198554.3	387
ENSMUSG00000004317_Clcn5_TMMB_198555.4	691
ENSMUSG00000004317_Clcn5_TMMB_198556.5	179
ENSMUSG00000004317_Clcn5_TMMB_198557.6	68
ENSMUSG00000004317_Clcn5_TMMB_198558.7	553
ENSMUSG00000004317_Clcn5_TMMB_198559.8	830
ENSMUSG00000004317_Clcn5_TMMB_198560.9	326
ENSMUSG00000004317_Clcn5_TMMB_198561.10	828
ENSMUSG00000004561_Mettl17_TMMA_12222.7	7
ENSMUSG00000004568_Arhgef18_TMMB_12166.1	263
ENSMUSG00000004568_Arhgef18_TMMB_12167.2	849
ENSMUSG00000004568_Arhgef18_TMMB_12168.3	59
ENSMUSG00000004568_Arhgef18_TMMB_12169.4	892
ENSMUSG00000004568_Arhgef18_TMMB_12170.5	339
ENSMUSG00000004568_Arhgef18_TMMB_12171.6	456
ENSMUSG00000004568_Arhgef18_TMMB_12172.7	309
ENSMUSG00000004568_Arhgef18_TMMB_12173.8	1186
ENSMUSG00000004568_Arhgef18_TMMB_12174.9	534
ENSMUSG00000004568_Arhgef18_TMMB_12175.10	579
ENSMUSG00000004630_Pcp2_TMMB_107340.1	647
ENSMUSG00000004630_Pcp2_TMMB_107341.2	409
ENSMUSG00000004630_Pcp2_TMMB_107342.3	550
ENSMUSG00000004630_Pcp2_TMMB_107343.4	651
ENSMUSG00000004630_Pcp2_TMMB_107344.5	427
ENSMUSG00000004630_Pcp2_TMMB_107345.6	969
ENSMUSG00000004630_Pcp2_TMMB_107346.7	936
ENSMUSG00000004630_Pcp2_TMMB_107347.8	880
ENSMUSG00000004630_Pcp2_TMMB_107348.9	1314
ENSMUSG00000004630_Pcp2_TMMB_107349.10	251
ENSMUSG00000004748_Mtfp1_TMMA_210919.5	31
ENSMUSG00000004788_Eif2b2_TMMB_85185.2	14
ENSMUSG00000004788_Eif2b2_TMMB_85186.3	87
ENSMUSG00000004788_Eif2b2_TMMB_85187.4	146
ENSMUSG00000004788_Eif2b2_TMMB_85188.5	2
ENSMUSG00000004788_Eif2b2_TMMB_85189.6	452
ENSMUSG00000004788_Eif2b2_TMMB_85192.9	45
ENSMUSG00000004788_Eif2b2_TMMB_85193.10	84
ENSMUSG00000004842_Pou1f1_TMMB_214555.1	187
ENSMUSG00000004842_Pou1f1_TMMB_214556.2	631
ENSMUSG00000004842_Pou1f1_TMMB_214557.3	447
ENSMUSG00000004842_Pou1f1_TMMB_214558.4	39
ENSMUSG00000004842_Pou1f1_TMMB_214559.5	90
ENSMUSG00000004842_Pou1f1_TMMB_214560.6	529
ENSMUSG00000004842_Pou1f1_TMMB_214561.7	552
ENSMUSG00000004842_Pou1f1_TMMB_214562.8	482
ENSMUSG00000004842_Pou1f1_TMMB_214563.9	545
ENSMUSG00000004842_Pou1f1_TMMB_214564.10	562
ENSMUSG00000004939_Nmrk2_ACOCB_201134.5	1
ENSMUSG00000005299_Letm1_TMMB_48129.1	404
ENSMUSG00000005299_Letm1_TMMB_48130.2	154
ENSMUSG00000005299_Letm1_TMMB_48131.3	221
ENSMUSG00000005299_Letm1_TMMB_48132.4	230
ENSMUSG00000005299_Letm1_TMMB_48133.5	45
ENSMUSG00000005299_Letm1_TMMB_48134.6	80
ENSMUSG00000005299_Letm1_TMMB_48135.7	149
ENSMUSG00000005299_Letm1_TMMB_48136.8	118
ENSMUSG00000005299_Letm1_TMMB_48137.9	115
ENSMUSG00000005299_Letm1_TMMB_48138.10	64
ENSMUSG00000005354_Txn2_TMMB_155141.1	164
ENSMUSG00000005354_Txn2_TMMB_155142.2	208
ENSMUSG00000005354_Txn2_TMMB_155143.3	166
ENSMUSG00000005354_Txn2_TMMB_155144.4	22
ENSMUSG00000005354_Txn2_TMMB_155145.5	249
ENSMUSG00000005354_Txn2_TMMB_155146.6	155
ENSMUSG00000005354_Txn2_TMMB_155147.7	6
ENSMUSG00000005354_Txn2_TMMB_155148.8	393
ENSMUSG00000005354_Txn2_TMMB_155149.9	644
ENSMUSG00000005354_Txn2_TMMB_155150.10	271
ENSMUSG00000005547_Cyp2a5_ACOCB_98971.10	1
ENSMUSG00000005628_Tmod4_TMMB_88015.1	806
ENSMUSG00000005628_Tmod4_TMMB_88016.2	681
ENSMUSG00000005628_Tmod4_TMMB_88017.3	267
ENSMUSG00000005628_Tmod4_TMMB_88018.4	83
ENSMUSG00000005628_Tmod4_TMMB_88019.5	72
ENSMUSG00000005628_Tmod4_TMMB_88020.6	370
ENSMUSG00000005628_Tmod4_TMMB_88021.7	166
ENSMUSG00000005628_Tmod4_TMMB_88022.8	547
ENSMUSG00000005628_Tmod4_TMMB_88023.9	679
ENSMUSG00000005628_Tmod4_TMMB_88024.10	772
ENSMUSG00000005687_Bcas2_ACOCB_155261.1	1
ENSMUSG00000005803_Sqrdl_TMMB_53370.1	425
ENSMUSG00000005803_Sqrdl_TMMB_53371.2	442
ENSMUSG00000005803_Sqrdl_TMMB_53372.3	516
ENSMUSG00000005803_Sqrdl_TMMB_53373.4	338
ENSMUSG00000005803_Sqrdl_TMMB_53374.5	1301
ENSMUSG00000005803_Sqrdl_TMMB_53375.6	618
ENSMUSG00000005803_Sqrdl_TMMB_53376.7	934
ENSMUSG00000005803_Sqrdl_TMMB_53377.8	732
ENSMUSG00000005803_Sqrdl_TMMB_53378.9	309
ENSMUSG00000005803_Sqrdl_TMMB_53379.10	590
ENSMUSG00000005836_Gata6_ACOCB_197395.4	1
ENSMUSG00000005873_Reep5_TMMB_78860.1	258
ENSMUSG00000005873_Reep5_TMMB_78861.2	313
ENSMUSG00000005873_Reep5_TMMB_78862.3	486
ENSMUSG00000005873_Reep5_TMMB_78863.4	667
ENSMUSG00000005873_Reep5_TMMB_78864.5	464
ENSMUSG00000005873_Reep5_TMMB_78865.6	676
ENSMUSG00000005873_Reep5_TMMB_78866.7	623
ENSMUSG00000005873_Reep5_TMMB_78867.8	516
ENSMUSG00000005873_Reep5_TMMB_78868.9	388
ENSMUSG00000005873_Reep5_TMMB_78869.10	732
ENSMUSG00000006019_Dhx34_GEA_171943.10	12
ENSMUSG00000006276_Eps15l1_TMMB_208851.1	760
ENSMUSG00000006276_Eps15l1_TMMB_208852.2	982
ENSMUSG00000006276_Eps15l1_TMMB_208853.3	667
ENSMUSG00000006276_Eps15l1_TMMB_208854.4	439
ENSMUSG00000006276_Eps15l1_TMMB_208855.5	161
ENSMUSG00000006276_Eps15l1_TMMB_208856.6	383
ENSMUSG00000006276_Eps15l1_TMMB_208857.7	411
ENSMUSG00000006276_Eps15l1_TMMB_208858.8	104
ENSMUSG00000006276_Eps15l1_TMMB_208859.9	816
ENSMUSG00000006276_Eps15l1_TMMB_208860.10	343
ENSMUSG00000006333_Rps9_TMMB_211605.1	256
ENSMUSG00000006333_Rps9_TMMB_211606.2	2
ENSMUSG00000006333_Rps9_TMMB_211608.4	23
ENSMUSG00000006333_Rps9_TMMB_211609.5	79
ENSMUSG00000006333_Rps9_TMMB_211610.6	14
ENSMUSG00000006333_Rps9_TMMB_211611.7	261
ENSMUSG00000006333_Rps9_TMMB_211612.8	151
ENSMUSG00000006333_Rps9_TMMB_211613.9	292
ENSMUSG00000006333_Rps9_TMMB_211614.10	172
ENSMUSG00000006389_Mpl_ACOCB_178369.6	2
ENSMUSG00000006390_Elovl1_TMMB_34835.1	483
ENSMUSG00000006390_Elovl1_TMMB_34836.2	303
ENSMUSG00000006390_Elovl1_TMMB_34837.3	335
ENSMUSG00000006390_Elovl1_TMMB_34838.4	854
ENSMUSG00000006390_Elovl1_TMMB_34839.5	562
ENSMUSG00000006390_Elovl1_TMMB_34840.6	131
ENSMUSG00000006390_Elovl1_TMMB_34841.7	464
ENSMUSG00000006390_Elovl1_TMMB_34842.8	725
ENSMUSG00000006390_Elovl1_TMMB_34844.10	467
ENSMUSG00000006464_Bbs1_TMMB_9096.1	546
ENSMUSG00000006464_Bbs1_TMMB_9097.2	485
ENSMUSG00000006464_Bbs1_TMMB_9098.3	545
ENSMUSG00000006464_Bbs1_TMMB_9099.4	230
ENSMUSG00000006464_Bbs1_TMMB_9100.5	272
ENSMUSG00000006464_Bbs1_TMMB_9101.6	390
ENSMUSG00000006464_Bbs1_TMMB_9102.7	159
ENSMUSG00000006464_Bbs1_TMMB_9103.8	616
ENSMUSG00000006464_Bbs1_TMMB_9104.9	785
ENSMUSG00000006464_Bbs1_TMMB_9105.10	935
ENSMUSG00000006519_Cyba_TMMB_104500.1	1094
ENSMUSG00000006519_Cyba_TMMB_104501.2	297
ENSMUSG00000006519_Cyba_TMMB_104502.3	821
ENSMUSG00000006519_Cyba_TMMB_104503.4	322
ENSMUSG00000006519_Cyba_TMMB_104504.5	624
ENSMUSG00000006519_Cyba_TMMB_104505.6	394
ENSMUSG00000006519_Cyba_TMMB_104506.7	119
ENSMUSG00000006519_Cyba_TMMB_104507.8	361
ENSMUSG00000006519_Cyba_TMMB_104508.9	413
ENSMUSG00000006519_Cyba_TMMB_104509.10	800
ENSMUSG00000006567_Atp7b_TMMB_221224.1	395
ENSMUSG00000006567_Atp7b_TMMB_221225.2	326
ENSMUSG00000006567_Atp7b_TMMB_221226.3	150
ENSMUSG00000006567_Atp7b_TMMB_221227.4	287
ENSMUSG00000006567_Atp7b_TMMB_221228.5	212
ENSMUSG00000006567_Atp7b_TMMB_221229.6	338
ENSMUSG00000006567_Atp7b_TMMB_221230.7	489
ENSMUSG00000006567_Atp7b_TMMB_221231.8	454
ENSMUSG00000006567_Atp7b_TMMB_221232.9	693
ENSMUSG00000006567_Atp7b_TMMB_221233.10	304
ENSMUSG00000006800_Sulf2_TMMB_183805.1	646
ENSMUSG00000006800_Sulf2_TMMB_183806.2	675
ENSMUSG00000006800_Sulf2_TMMB_183807.3	636
ENSMUSG00000006800_Sulf2_TMMB_183808.4	1180
ENSMUSG00000006800_Sulf2_TMMB_183809.5	383
ENSMUSG00000006800_Sulf2_TMMB_183810.6	1025
ENSMUSG00000006800_Sulf2_TMMB_183811.7	792
ENSMUSG00000006800_Sulf2_TMMB_183812.8	545
ENSMUSG00000006800_Sulf2_TMMB_183813.9	889
ENSMUSG00000006800_Sulf2_TMMB_183814.10	756
ENSMUSG00000006850_Tmco6_TMMB_113682.1	304
ENSMUSG00000006850_Tmco6_TMMB_113683.2	530
ENSMUSG00000006850_Tmco6_TMMB_113684.3	236
ENSMUSG00000006850_Tmco6_TMMB_113685.4	470
ENSMUSG00000006850_Tmco6_TMMB_113686.5	905
ENSMUSG00000006850_Tmco6_TMMB_113687.6	468
ENSMUSG00000006850_Tmco6_TMMB_113688.7	187
ENSMUSG00000006850_Tmco6_TMMB_113689.8	668
ENSMUSG00000006850_Tmco6_TMMB_113690.9	398
ENSMUSG00000006850_Tmco6_TMMB_113691.10	405
ENSMUSG00000006958_Chrd_TMMB_431.1	277
ENSMUSG00000006958_Chrd_TMMB_432.2	493
ENSMUSG00000006958_Chrd_TMMB_433.3	922
ENSMUSG00000006958_Chrd_TMMB_434.4	476
ENSMUSG00000006958_Chrd_TMMB_435.5	612
ENSMUSG00000006958_Chrd_TMMB_436.6	715
ENSMUSG00000006958_Chrd_TMMB_437.7	1123
ENSMUSG00000006958_Chrd_TMMB_438.8	240
ENSMUSG00000006958_Chrd_TMMB_439.9	214
ENSMUSG00000006958_Chrd_TMMB_440.10	580
ENSMUSG00000007097_Atp1a2_TMMB_166383.1	532
ENSMUSG00000007097_Atp1a2_TMMB_166384.2	368
ENSMUSG00000007097_Atp1a2_TMMB_166385.3	82
ENSMUSG00000007097_Atp1a2_TMMB_166386.4	229
ENSMUSG00000007097_Atp1a2_TMMB_166387.5	817
ENSMUSG00000007097_Atp1a2_TMMB_166388.6	1421
ENSMUSG00000007097_Atp1a2_TMMB_166389.7	1255
ENSMUSG00000007097_Atp1a2_TMMB_166390.8	564
ENSMUSG00000007097_Atp1a2_TMMB_166391.9	651
ENSMUSG00000007097_Atp1a2_TMMB_166392.10	274
ENSMUSG00000007279_Scube2_TMMB_12106.1	584
ENSMUSG00000007279_Scube2_TMMB_12107.2	265
ENSMUSG00000007279_Scube2_TMMB_12108.3	548
ENSMUSG00000007279_Scube2_TMMB_12109.4	790
ENSMUSG00000007279_Scube2_TMMB_12110.5	741
ENSMUSG00000007279_Scube2_TMMB_12111.6	468
ENSMUSG00000007279_Scube2_TMMB_12112.7	165
ENSMUSG00000007279_Scube2_TMMB_12113.8	178
ENSMUSG00000007279_Scube2_TMMB_12114.9	497
ENSMUSG00000007279_Scube2_TMMB_12115.10	557
ENSMUSG00000007338_Mrpl49_TMMB_605.1	166
ENSMUSG00000007338_Mrpl49_TMMB_606.2	132
ENSMUSG00000007338_Mrpl49_TMMB_607.3	105
ENSMUSG00000007338_Mrpl49_TMMB_608.4	277
ENSMUSG00000007338_Mrpl49_TMMB_609.5	132
ENSMUSG00000007338_Mrpl49_TMMB_610.6	12
ENSMUSG00000007338_Mrpl49_TMMB_612.8	288
ENSMUSG00000007338_Mrpl49_TMMB_613.9	399
ENSMUSG00000007338_Mrpl49_TMMB_614.10	111
ENSMUSG00000007646_Rad51c_TMMB_51519.1	191
ENSMUSG00000007646_Rad51c_TMMB_51520.2	3
ENSMUSG00000007646_Rad51c_TMMB_51521.3	21
ENSMUSG00000007646_Rad51c_TMMB_51522.4	264
ENSMUSG00000007646_Rad51c_TMMB_51523.5	26
ENSMUSG00000007646_Rad51c_TMMB_51524.6	49
ENSMUSG00000007646_Rad51c_TMMB_51525.7	715
ENSMUSG00000007646_Rad51c_TMMB_51526.8	143
ENSMUSG00000007646_Rad51c_TMMB_51527.9	416
ENSMUSG00000007646_Rad51c_TMMB_51528.10	79
ENSMUSG00000007812_Zfp655_GEA_216425.5	11
ENSMUSG00000007827_Ankrd26_TMMB_72952.1	292
ENSMUSG00000007827_Ankrd26_TMMB_72953.2	1074
ENSMUSG00000007827_Ankrd26_TMMB_72954.3	344
ENSMUSG00000007827_Ankrd26_TMMB_72955.4	515
ENSMUSG00000007827_Ankrd26_TMMB_72956.5	218
ENSMUSG00000007827_Ankrd26_TMMB_72957.6	587
ENSMUSG00000007827_Ankrd26_TMMB_72958.7	250
ENSMUSG00000007827_Ankrd26_TMMB_72959.8	1172
ENSMUSG00000007827_Ankrd26_TMMB_72960.9	1182
ENSMUSG00000007827_Ankrd26_TMMB_72961.10	619
ENSMUSG00000007950_Abhd8_TMMB_87675.1	601
ENSMUSG00000007950_Abhd8_TMMB_87676.2	363
ENSMUSG00000007950_Abhd8_TMMB_87677.3	256
ENSMUSG00000007950_Abhd8_TMMB_87678.4	540
ENSMUSG00000007950_Abhd8_TMMB_87679.5	400
ENSMUSG00000007950_Abhd8_TMMB_87680.6	420
ENSMUSG00000007950_Abhd8_TMMB_87681.7	692
ENSMUSG00000007950_Abhd8_TMMB_87682.8	862
ENSMUSG00000007950_Abhd8_TMMB_87683.9	700
ENSMUSG00000007950_Abhd8_TMMB_87684.10	785
ENSMUSG00000008090_Fgfrl1_TMMB_152594.1	543
ENSMUSG00000008090_Fgfrl1_TMMB_152595.2	405
ENSMUSG00000008090_Fgfrl1_TMMB_152596.3	871
ENSMUSG00000008090_Fgfrl1_TMMB_152597.4	1221
ENSMUSG00000008090_Fgfrl1_TMMB_152598.5	289
ENSMUSG00000008090_Fgfrl1_TMMB_152599.6	446
ENSMUSG00000008090_Fgfrl1_TMMB_152600.7	1208
ENSMUSG00000008090_Fgfrl1_TMMB_152601.8	488
ENSMUSG00000008090_Fgfrl1_TMMB_152602.9	900
ENSMUSG00000008090_Fgfrl1_TMMB_152603.10	552
ENSMUSG00000008682_Rpl10_TMMB_169968.1	272
ENSMUSG00000008682_Rpl10_TMMB_169969.2	1
ENSMUSG00000008682_Rpl10_TMMB_169971.4	21
ENSMUSG00000008682_Rpl10_TMMB_169972.5	1
ENSMUSG00000008682_Rpl10_TMMB_169974.7	1
ENSMUSG00000008682_Rpl10_TMMB_169976.9	301
ENSMUSG00000008682_Rpl10_TMMB_169977.10	20
ENSMUSG00000009145_Dqx1_TMMB_217446.1	979
ENSMUSG00000009145_Dqx1_TMMB_217447.2	267
ENSMUSG00000009145_Dqx1_TMMB_217448.3	485
ENSMUSG00000009145_Dqx1_TMMB_217449.4	440
ENSMUSG00000009145_Dqx1_TMMB_217450.5	105
ENSMUSG00000009145_Dqx1_TMMB_217451.6	631
ENSMUSG00000009145_Dqx1_TMMB_217452.7	395
ENSMUSG00000009145_Dqx1_TMMB_217453.8	1043
ENSMUSG00000009145_Dqx1_TMMB_217454.9	288
ENSMUSG00000009145_Dqx1_TMMB_217455.10	947
ENSMUSG00000009281_Rarres2_TMMB_45455.1	1204
ENSMUSG00000009281_Rarres2_TMMB_45456.2	133
ENSMUSG00000009281_Rarres2_TMMB_45457.3	999
ENSMUSG00000009281_Rarres2_TMMB_45458.4	451
ENSMUSG00000009281_Rarres2_TMMB_45459.5	338
ENSMUSG00000009281_Rarres2_TMMB_45460.6	368
ENSMUSG00000009281_Rarres2_TMMB_45461.7	276
ENSMUSG00000009281_Rarres2_TMMB_45462.8	555
ENSMUSG00000009281_Rarres2_TMMB_45463.9	771
ENSMUSG00000009281_Rarres2_TMMB_45464.10	706
ENSMUSG00000009418_Nav1_TMMB_54730.1	793
ENSMUSG00000009418_Nav1_TMMB_54731.2	292
ENSMUSG00000009418_Nav1_TMMB_54732.3	720
ENSMUSG00000009418_Nav1_TMMB_54733.4	120
ENSMUSG00000009418_Nav1_TMMB_54734.5	597
ENSMUSG00000009418_Nav1_TMMB_54735.6	791
ENSMUSG00000009418_Nav1_TMMB_54736.7	413
ENSMUSG00000009418_Nav1_TMMB_54737.8	330
ENSMUSG00000009418_Nav1_TMMB_54738.9	805
ENSMUSG00000009418_Nav1_TMMB_54739.10	621
ENSMUSG00000009470_Tnpo1_TMMB_223437.1	187
ENSMUSG00000009470_Tnpo1_TMMB_223438.2	53
ENSMUSG00000009470_Tnpo1_TMMB_223439.3	109
ENSMUSG00000009470_Tnpo1_TMMB_223440.4	82
ENSMUSG00000009470_Tnpo1_TMMB_223441.5	377
ENSMUSG00000009470_Tnpo1_TMMB_223442.6	61
ENSMUSG00000009470_Tnpo1_TMMB_223443.7	20
ENSMUSG00000009470_Tnpo1_TMMB_223444.8	33
ENSMUSG00000009470_Tnpo1_TMMB_223445.9	67
ENSMUSG00000009470_Tnpo1_TMMB_223446.10	164
ENSMUSG00000009563_Tor2a_TMMB_187719.1	373
ENSMUSG00000009563_Tor2a_TMMB_187720.2	1016
ENSMUSG00000009563_Tor2a_TMMB_187721.3	416
ENSMUSG00000009563_Tor2a_TMMB_187722.4	648
ENSMUSG00000009563_Tor2a_TMMB_187723.5	472
ENSMUSG00000009563_Tor2a_TMMB_187724.6	911
ENSMUSG00000009563_Tor2a_TMMB_187725.7	276
ENSMUSG00000009563_Tor2a_TMMB_187726.8	335
ENSMUSG00000009563_Tor2a_TMMB_187727.9	530
ENSMUSG00000009563_Tor2a_TMMB_187728.10	565
ENSMUSG00000009614_Sardh_TMMB_175253.1	1091
ENSMUSG00000009614_Sardh_TMMB_175254.2	252
ENSMUSG00000009614_Sardh_TMMB_175255.3	213
ENSMUSG00000009614_Sardh_TMMB_175256.4	463
ENSMUSG00000009614_Sardh_TMMB_175257.5	973
ENSMUSG00000009614_Sardh_TMMB_175258.6	324
ENSMUSG00000009614_Sardh_TMMB_175259.7	437
ENSMUSG00000009614_Sardh_TMMB_175260.8	657
ENSMUSG00000009614_Sardh_TMMB_175261.9	366
ENSMUSG00000009614_Sardh_TMMB_175262.10	118
ENSMUSG00000009646_Pla2g12b_TMMB_200890.1	853
ENSMUSG00000009646_Pla2g12b_TMMB_200891.2	37
ENSMUSG00000009646_Pla2g12b_TMMB_200892.3	242
ENSMUSG00000009646_Pla2g12b_TMMB_200893.4	421
ENSMUSG00000009646_Pla2g12b_TMMB_200894.5	514
ENSMUSG00000009646_Pla2g12b_TMMB_200895.6	794
ENSMUSG00000009646_Pla2g12b_TMMB_200896.7	365
ENSMUSG00000009646_Pla2g12b_TMMB_200897.8	586
ENSMUSG00000009646_Pla2g12b_TMMB_200898.9	413
ENSMUSG00000009646_Pla2g12b_TMMB_200899.10	674
ENSMUSG00000009863_Sdhb_ACOCB_167638.7	1
ENSMUSG00000010097_Nxf1_TMMB_155761.1	13
ENSMUSG00000010097_Nxf1_TMMB_155762.2	231
ENSMUSG00000010097_Nxf1_TMMB_155764.4	50
ENSMUSG00000010097_Nxf1_TMMB_155765.5	50
ENSMUSG00000010097_Nxf1_TMMB_155766.6	259
ENSMUSG00000010097_Nxf1_TMMB_155767.7	127
ENSMUSG00000010097_Nxf1_TMMB_155768.8	94
ENSMUSG00000010097_Nxf1_TMMB_155770.10	17
ENSMUSG00000010392_Gosr1_TMMB_57477.1	199
ENSMUSG00000010392_Gosr1_TMMB_57478.2	29
ENSMUSG00000010392_Gosr1_TMMB_57479.3	47
ENSMUSG00000010392_Gosr1_TMMB_57480.4	418
ENSMUSG00000010392_Gosr1_TMMB_57481.5	46
ENSMUSG00000010392_Gosr1_TMMB_57482.6	437
ENSMUSG00000010392_Gosr1_TMMB_57483.7	742
ENSMUSG00000010392_Gosr1_TMMB_57484.8	254
ENSMUSG00000010392_Gosr1_TMMB_57485.9	147
ENSMUSG00000010392_Gosr1_TMMB_57486.10	488
ENSMUSG00000010825_Grid2ip_TMMB_76973.1	707
ENSMUSG00000010825_Grid2ip_TMMB_76974.2	697
ENSMUSG00000010825_Grid2ip_TMMB_76975.3	666
ENSMUSG00000010825_Grid2ip_TMMB_76976.4	329
ENSMUSG00000010825_Grid2ip_TMMB_76977.5	442
ENSMUSG00000010825_Grid2ip_TMMB_76978.6	445
ENSMUSG00000010825_Grid2ip_TMMB_76979.7	624
ENSMUSG00000010825_Grid2ip_TMMB_76980.8	977
ENSMUSG00000010825_Grid2ip_TMMB_76981.9	1268
ENSMUSG00000010825_Grid2ip_TMMB_76982.10	338
ENSMUSG00000011254_Thg1l_TMMB_160147.1	1
ENSMUSG00000011254_Thg1l_TMMB_160148.2	281
ENSMUSG00000011254_Thg1l_TMMB_160149.3	38
ENSMUSG00000011254_Thg1l_TMMB_160150.4	789
ENSMUSG00000011254_Thg1l_TMMB_160151.5	204
ENSMUSG00000011254_Thg1l_TMMB_160152.6	14
ENSMUSG00000011254_Thg1l_TMMB_160153.7	114
ENSMUSG00000011254_Thg1l_TMMB_160154.8	230
ENSMUSG00000011254_Thg1l_TMMB_160155.9	87
ENSMUSG00000011254_Thg1l_TMMB_160156.10	378
ENSMUSG00000011486_Slc25a41_TMMB_19465.1	106
ENSMUSG00000011486_Slc25a41_TMMB_19466.2	234
ENSMUSG00000011486_Slc25a41_TMMB_19467.3	1067
ENSMUSG00000011486_Slc25a41_TMMB_19468.4	464
ENSMUSG00000011486_Slc25a41_TMMB_19469.5	844
ENSMUSG00000011486_Slc25a41_TMMB_19470.6	277
ENSMUSG00000011486_Slc25a41_TMMB_19471.7	286
ENSMUSG00000011486_Slc25a41_TMMB_19472.8	514
ENSMUSG00000011486_Slc25a41_TMMB_19473.9	536
ENSMUSG00000011486_Slc25a41_TMMB_19474.10	224
ENSMUSG00000011658_Fuz_TMMB_148323.1	144
ENSMUSG00000011658_Fuz_TMMB_148324.2	471
ENSMUSG00000011658_Fuz_TMMB_148325.3	597
ENSMUSG00000011658_Fuz_TMMB_148326.4	130
ENSMUSG00000011658_Fuz_TMMB_148327.5	707
ENSMUSG00000011658_Fuz_TMMB_148328.6	646
ENSMUSG00000011658_Fuz_TMMB_148329.7	374
ENSMUSG00000011658_Fuz_TMMB_148330.8	194
ENSMUSG00000011658_Fuz_TMMB_148331.9	274
ENSMUSG00000011658_Fuz_TMMB_148332.10	429
ENSMUSG00000011751_Sptbn4_TMMA_158972.3	9
ENSMUSG00000013415_Igf2bp1_ACOCB_118190.2	1
ENSMUSG00000013701_Timm23_TMMB_185164.5	116
ENSMUSG00000013701_Timm23_TMMB_185165.6	75
ENSMUSG00000013701_Timm23_TMMB_185166.7	53
ENSMUSG00000013701_Timm23_TMMB_185168.9	78
ENSMUSG00000013701_Timm23_TMMB_185169.10	116
ENSMUSG00000013736_Trnt1_TMMB_100248.1	275
ENSMUSG00000013736_Trnt1_TMMB_100249.2	185
ENSMUSG00000013736_Trnt1_TMMB_100250.3	35
ENSMUSG00000013736_Trnt1_TMMB_100251.4	249
ENSMUSG00000013736_Trnt1_TMMB_100252.5	13
ENSMUSG00000013736_Trnt1_TMMB_100253.6	5
ENSMUSG00000013736_Trnt1_TMMB_100254.7	140
ENSMUSG00000013736_Trnt1_TMMB_100255.8	23
ENSMUSG00000013736_Trnt1_TMMB_100256.9	153
ENSMUSG00000013736_Trnt1_TMMB_100257.10	70
ENSMUSG00000013936_Myl2_TMMB_204679.1	469
ENSMUSG00000013936_Myl2_TMMB_204680.2	225
ENSMUSG00000013936_Myl2_TMMB_204681.3	762
ENSMUSG00000013936_Myl2_TMMB_204682.4	700
ENSMUSG00000013936_Myl2_TMMB_204683.5	547
ENSMUSG00000013936_Myl2_TMMB_204684.6	452
ENSMUSG00000013936_Myl2_TMMB_204685.7	213
ENSMUSG00000013936_Myl2_TMMB_204686.8	118
ENSMUSG00000013936_Myl2_TMMB_204687.9	532
ENSMUSG00000013936_Myl2_TMMB_204688.10	783
ENSMUSG00000013997_Nit1_TMMB_43497.1	124
ENSMUSG00000013997_Nit1_TMMB_43498.2	537
ENSMUSG00000013997_Nit1_TMMB_43499.3	856
ENSMUSG00000013997_Nit1_TMMB_43500.4	550
ENSMUSG00000013997_Nit1_TMMB_43501.5	685
ENSMUSG00000013997_Nit1_TMMB_43502.6	677
ENSMUSG00000013997_Nit1_TMMB_43503.7	548
ENSMUSG00000013997_Nit1_TMMB_43504.8	359
ENSMUSG00000013997_Nit1_TMMB_43505.9	711
ENSMUSG00000013997_Nit1_TMMB_43506.10	423
ENSMUSG00000014550_Zfyve20_TMMB_193004.1	234
ENSMUSG00000014550_Zfyve20_TMMB_193005.2	94
ENSMUSG00000014550_Zfyve20_TMMB_193006.3	252
ENSMUSG00000014550_Zfyve20_TMMB_193007.4	958
ENSMUSG00000014550_Zfyve20_TMMB_193008.5	485
ENSMUSG00000014550_Zfyve20_TMMB_193009.6	615
ENSMUSG00000014550_Zfyve20_TMMB_193010.7	66
ENSMUSG00000014550_Zfyve20_TMMB_193011.8	215
ENSMUSG00000014550_Zfyve20_TMMB_193012.9	325
ENSMUSG00000014550_Zfyve20_TMMB_193013.10	482
ENSMUSG00000014791_Elmo3_TMMB_207172.1	334
ENSMUSG00000014791_Elmo3_TMMB_207173.2	381
ENSMUSG00000014791_Elmo3_TMMB_207174.3	284
ENSMUSG00000014791_Elmo3_TMMB_207175.4	342
ENSMUSG00000014791_Elmo3_TMMB_207176.5	650
ENSMUSG00000014791_Elmo3_TMMB_207177.6	1133
ENSMUSG00000014791_Elmo3_TMMB_207178.7	831
ENSMUSG00000014791_Elmo3_TMMB_207179.8	696
ENSMUSG00000014791_Elmo3_TMMB_207180.9	713
ENSMUSG00000014791_Elmo3_TMMB_207181.10	367
ENSMUSG00000015001_Oc90_TMMB_105191.1	286
ENSMUSG00000015001_Oc90_TMMB_105192.2	505
ENSMUSG00000015001_Oc90_TMMB_105193.3	440
ENSMUSG00000015001_Oc90_TMMB_105194.4	927
ENSMUSG00000015001_Oc90_TMMB_105195.5	552
ENSMUSG00000015001_Oc90_TMMB_105196.6	841
ENSMUSG00000015001_Oc90_TMMB_105197.7	1039
ENSMUSG00000015001_Oc90_TMMB_105198.8	492
ENSMUSG00000015001_Oc90_TMMB_105199.9	287
ENSMUSG00000015013_Trappc2l_TMMB_21412.1	961
ENSMUSG00000015013_Trappc2l_TMMB_21413.2	714
ENSMUSG00000015013_Trappc2l_TMMB_21414.3	238
ENSMUSG00000015013_Trappc2l_TMMB_21415.4	359
ENSMUSG00000015013_Trappc2l_TMMB_21416.5	344
ENSMUSG00000015013_Trappc2l_TMMB_21417.6	356
ENSMUSG00000015013_Trappc2l_TMMB_21418.7	586
ENSMUSG00000015013_Trappc2l_TMMB_21419.8	309
ENSMUSG00000015013_Trappc2l_TMMB_21420.9	1146
ENSMUSG00000015013_Trappc2l_TMMB_21421.10	627
ENSMUSG00000015090_Ptgds_TMMB_13296.1	509
ENSMUSG00000015090_Ptgds_TMMB_13297.2	355
ENSMUSG00000015090_Ptgds_TMMB_13298.3	783
ENSMUSG00000015090_Ptgds_TMMB_13299.4	344
ENSMUSG00000015090_Ptgds_TMMB_13300.5	854
ENSMUSG00000015090_Ptgds_TMMB_13301.6	266
ENSMUSG00000015090_Ptgds_TMMB_13302.7	797
ENSMUSG00000015090_Ptgds_TMMB_13303.8	580
ENSMUSG00000015090_Ptgds_TMMB_13304.9	1061
ENSMUSG00000015090_Ptgds_TMMB_13305.10	619
ENSMUSG00000015095_Fbxw5_TMMB_13256.1	747
ENSMUSG00000015095_Fbxw5_TMMB_13257.2	766
ENSMUSG00000015095_Fbxw5_TMMB_13258.3	788
ENSMUSG00000015095_Fbxw5_TMMB_13259.4	956
ENSMUSG00000015095_Fbxw5_TMMB_13260.5	736
ENSMUSG00000015095_Fbxw5_TMMB_13261.6	169
ENSMUSG00000015095_Fbxw5_TMMB_13262.7	345
ENSMUSG00000015095_Fbxw5_TMMB_13263.8	561
ENSMUSG00000015095_Fbxw5_TMMB_13264.9	344
ENSMUSG00000015143_Actn1_TMMB_161840.1	619
ENSMUSG00000015143_Actn1_TMMB_161841.2	621
ENSMUSG00000015143_Actn1_TMMB_161842.3	795
ENSMUSG00000015143_Actn1_TMMB_161843.4	495
ENSMUSG00000015143_Actn1_TMMB_161844.5	271
ENSMUSG00000015143_Actn1_TMMB_161845.6	317
ENSMUSG00000015143_Actn1_TMMB_161846.7	468
ENSMUSG00000015143_Actn1_TMMB_161847.8	198
ENSMUSG00000015143_Actn1_TMMB_161848.9	416
ENSMUSG00000015143_Actn1_TMMB_161849.10	1063
ENSMUSG00000015202_Cnksr3_DTKPB_193280.1	1
ENSMUSG00000015247_Nipsnap3b_TMMB_82985.1	1078
ENSMUSG00000015247_Nipsnap3b_TMMB_82986.2	582
ENSMUSG00000015247_Nipsnap3b_TMMB_82987.3	585
ENSMUSG00000015247_Nipsnap3b_TMMB_82988.4	380
ENSMUSG00000015247_Nipsnap3b_TMMB_82989.5	518
ENSMUSG00000015247_Nipsnap3b_TMMB_82990.6	858
ENSMUSG00000015247_Nipsnap3b_TMMB_82991.7	534
ENSMUSG00000015247_Nipsnap3b_TMMB_82992.8	180
ENSMUSG00000015247_Nipsnap3b_TMMB_82993.9	796
ENSMUSG00000015247_Nipsnap3b_TMMB_82994.10	209
ENSMUSG00000015312_Gadd45b_ACOCB_119403.2	1
ENSMUSG00000015312_Gadd45b_ACOCB_119405.4	1
ENSMUSG00000015533_Itga2_TMMB_12756.1	392
ENSMUSG00000015533_Itga2_TMMB_12757.2	598
ENSMUSG00000015533_Itga2_TMMB_12758.3	602
ENSMUSG00000015533_Itga2_TMMB_12759.4	1280
ENSMUSG00000015533_Itga2_TMMB_12760.5	286
ENSMUSG00000015533_Itga2_TMMB_12761.6	236
ENSMUSG00000015533_Itga2_TMMB_12762.7	428
ENSMUSG00000015533_Itga2_TMMB_12763.8	463
ENSMUSG00000015533_Itga2_TMMB_12764.9	647
ENSMUSG00000015533_Itga2_TMMB_12765.10	465
ENSMUSG00000015659_Serac1_TMMB_140275.1	912
ENSMUSG00000015659_Serac1_TMMB_140276.2	1269
ENSMUSG00000015659_Serac1_TMMB_140277.3	377
ENSMUSG00000015659_Serac1_TMMB_140278.4	421
ENSMUSG00000015659_Serac1_TMMB_140279.5	391
ENSMUSG00000015659_Serac1_TMMB_140280.6	199
ENSMUSG00000015659_Serac1_TMMB_140281.7	275
ENSMUSG00000015659_Serac1_TMMB_140282.8	102
ENSMUSG00000015659_Serac1_TMMB_140283.9	750
ENSMUSG00000015659_Serac1_TMMB_140284.10	651
ENSMUSG00000015672_Mrpl32_TMMB_199250.1	143
ENSMUSG00000015672_Mrpl32_TMMB_199251.2	326
ENSMUSG00000015672_Mrpl32_TMMB_199252.3	188
ENSMUSG00000015672_Mrpl32_TMMB_199253.4	88
ENSMUSG00000015672_Mrpl32_TMMB_199254.5	79
ENSMUSG00000015672_Mrpl32_TMMB_199255.6	210
ENSMUSG00000015672_Mrpl32_TMMB_199256.7	291
ENSMUSG00000015672_Mrpl32_TMMB_199257.8	56
ENSMUSG00000015672_Mrpl32_TMMB_199258.9	276
ENSMUSG00000015672_Mrpl32_TMMB_199259.10	130
ENSMUSG00000015733_Capza2_TMMB_210016.1	968
ENSMUSG00000015733_Capza2_TMMB_210017.2	501
ENSMUSG00000015733_Capza2_TMMB_210018.3	689
ENSMUSG00000015733_Capza2_TMMB_210019.4	620
ENSMUSG00000015733_Capza2_TMMB_210020.5	762
ENSMUSG00000015733_Capza2_TMMB_210021.6	282
ENSMUSG00000015733_Capza2_TMMB_210022.7	528
ENSMUSG00000015733_Capza2_TMMB_210023.8	1077
ENSMUSG00000015733_Capza2_TMMB_210024.9	206
ENSMUSG00000015733_Capza2_TMMB_210025.10	780
ENSMUSG00000015759_Cnih1_TMMB_150974.1	217
ENSMUSG00000015759_Cnih1_TMMB_150975.2	1227
ENSMUSG00000015759_Cnih1_TMMB_150976.3	506
ENSMUSG00000015759_Cnih1_TMMB_150977.4	365
ENSMUSG00000015759_Cnih1_TMMB_150978.5	93
ENSMUSG00000015759_Cnih1_TMMB_150979.6	919
ENSMUSG00000015759_Cnih1_TMMB_150980.7	572
ENSMUSG00000015759_Cnih1_TMMB_150981.8	147
ENSMUSG00000015759_Cnih1_TMMB_150982.9	150
ENSMUSG00000015759_Cnih1_TMMB_150983.10	598
ENSMUSG00000015829_Tnr_ACOCB_201713.4	1
ENSMUSG00000015869_Prpsap1_TMMB_83145.1	459
ENSMUSG00000015869_Prpsap1_TMMB_83146.2	907
ENSMUSG00000015869_Prpsap1_TMMB_83147.3	238
ENSMUSG00000015869_Prpsap1_TMMB_83148.4	766
ENSMUSG00000015869_Prpsap1_TMMB_83149.5	404
ENSMUSG00000015869_Prpsap1_TMMB_83150.6	403
ENSMUSG00000015869_Prpsap1_TMMB_83151.7	131
ENSMUSG00000015869_Prpsap1_TMMB_83152.8	545
ENSMUSG00000015869_Prpsap1_TMMB_83153.9	644
ENSMUSG00000015869_Prpsap1_TMMB_83154.10	181
ENSMUSG00000015943_Bola1_TMMB_220406.1	1140
ENSMUSG00000015943_Bola1_TMMB_220407.2	227
ENSMUSG00000015943_Bola1_TMMB_220408.3	619
ENSMUSG00000015943_Bola1_TMMB_220409.4	433
ENSMUSG00000015943_Bola1_TMMB_220410.5	873
ENSMUSG00000015943_Bola1_TMMB_220411.6	761
ENSMUSG00000015943_Bola1_TMMB_220412.7	159
ENSMUSG00000015943_Bola1_TMMB_220413.8	1140
ENSMUSG00000015943_Bola1_TMMB_220414.9	1696
ENSMUSG00000015943_Bola1_TMMB_220415.10	702
ENSMUSG00000015961_Adss_ACOCB_51539.1	1
ENSMUSG00000015970_Chdh_TMMB_136348.1	1133
ENSMUSG00000015970_Chdh_TMMB_136349.2	572
ENSMUSG00000015970_Chdh_TMMB_136350.3	298
ENSMUSG00000015970_Chdh_TMMB_136351.4	576
ENSMUSG00000015970_Chdh_TMMB_136352.5	499
ENSMUSG00000015970_Chdh_TMMB_136353.6	713
ENSMUSG00000015970_Chdh_TMMB_136354.7	338
ENSMUSG00000015970_Chdh_TMMB_136355.8	172
ENSMUSG00000015970_Chdh_TMMB_136356.9	331
ENSMUSG00000015970_Chdh_TMMB_136357.10	1087
ENSMUSG00000016257_Slmo2_TMMB_15634.1	138
ENSMUSG00000016257_Slmo2_TMMB_15635.2	50
ENSMUSG00000016257_Slmo2_TMMB_15636.3	121
ENSMUSG00000016257_Slmo2_TMMB_15638.5	52
ENSMUSG00000016257_Slmo2_TMMB_15639.6	284
ENSMUSG00000016257_Slmo2_TMMB_15640.7	35
ENSMUSG00000016257_Slmo2_TMMB_15641.8	630
ENSMUSG00000016257_Slmo2_TMMB_15642.9	54
ENSMUSG00000016257_Slmo2_TMMB_15643.10	12
ENSMUSG00000016510_Mtif3_TMMB_209676.1	167
ENSMUSG00000016510_Mtif3_TMMB_209677.2	277
ENSMUSG00000016510_Mtif3_TMMB_209678.3	321
ENSMUSG00000016510_Mtif3_TMMB_209679.4	678
ENSMUSG00000016510_Mtif3_TMMB_209680.5	457
ENSMUSG00000016510_Mtif3_TMMB_209681.6	446
ENSMUSG00000016510_Mtif3_TMMB_209682.7	82
ENSMUSG00000016510_Mtif3_TMMB_209683.8	613
ENSMUSG00000016510_Mtif3_TMMB_209684.9	559
ENSMUSG00000016510_Mtif3_TMMB_209685.10	333
ENSMUSG00000016637_Ift27_TMMA_21643.2	4
ENSMUSG00000017144_Rnd3_ACOCB_192675.5	1
ENSMUSG00000017286_Glod4_TMMB_127599.1	435
ENSMUSG00000017286_Glod4_TMMB_127600.2	423
ENSMUSG00000017286_Glod4_TMMB_127601.3	332
ENSMUSG00000017286_Glod4_TMMB_127602.4	967
ENSMUSG00000017286_Glod4_TMMB_127603.5	1382
ENSMUSG00000017286_Glod4_TMMB_127604.6	571
ENSMUSG00000017286_Glod4_TMMB_127605.7	654
ENSMUSG00000017286_Glod4_TMMB_127606.8	475
ENSMUSG00000017286_Glod4_TMMB_127607.9	623
ENSMUSG00000017286_Glod4_TMMB_127608.10	894
ENSMUSG00000017311_Pyy_TMMB_46489.1	760
ENSMUSG00000017311_Pyy_TMMB_46490.2	624
ENSMUSG00000017311_Pyy_TMMB_46491.3	86
ENSMUSG00000017311_Pyy_TMMB_46492.4	792
ENSMUSG00000017311_Pyy_TMMB_46493.5	194
ENSMUSG00000017311_Pyy_TMMB_46494.6	745
ENSMUSG00000017311_Pyy_TMMB_46495.7	799
ENSMUSG00000017311_Pyy_TMMB_46496.8	770
ENSMUSG00000017311_Pyy_TMMB_46497.9	239
ENSMUSG00000017311_Pyy_TMMB_46498.10	883
ENSMUSG00000017588_Krt27_TMMA_37787.1	21
ENSMUSG00000017686_Rhot1_TMMB_107835.1	306
ENSMUSG00000017686_Rhot1_TMMB_107836.2	721
ENSMUSG00000017686_Rhot1_TMMB_107837.3	729
ENSMUSG00000017686_Rhot1_TMMB_107838.4	106
ENSMUSG00000017686_Rhot1_TMMB_107839.5	1191
ENSMUSG00000017686_Rhot1_TMMB_107840.6	56
ENSMUSG00000017686_Rhot1_TMMB_107841.7	179
ENSMUSG00000017686_Rhot1_TMMB_107842.8	687
ENSMUSG00000017686_Rhot1_TMMB_107843.9	55
ENSMUSG00000017686_Rhot1_TMMB_107844.10	605
ENSMUSG00000017688_Hnf4g_TMMA_107826.2	176
ENSMUSG00000017715_Pgs1_TMMB_26846.1	175
ENSMUSG00000017715_Pgs1_TMMB_26847.2	379
ENSMUSG00000017715_Pgs1_TMMB_26848.3	201
ENSMUSG00000017715_Pgs1_TMMB_26849.4	348
ENSMUSG00000017715_Pgs1_TMMB_26850.5	128
ENSMUSG00000017715_Pgs1_TMMB_26851.6	131
ENSMUSG00000017715_Pgs1_TMMB_26852.7	166
ENSMUSG00000017715_Pgs1_TMMB_26853.8	281
ENSMUSG00000017715_Pgs1_TMMB_26854.9	18
ENSMUSG00000017715_Pgs1_TMMB_26855.10	96
ENSMUSG00000017754_Pltp_TMMB_145147.1	668
ENSMUSG00000017754_Pltp_TMMB_145148.2	542
ENSMUSG00000017754_Pltp_TMMB_145149.3	262
ENSMUSG00000017754_Pltp_TMMB_145150.4	437
ENSMUSG00000017754_Pltp_TMMB_145151.5	342
ENSMUSG00000017754_Pltp_TMMB_145152.6	273
ENSMUSG00000017754_Pltp_TMMB_145153.7	335
ENSMUSG00000017754_Pltp_TMMB_145154.8	52
ENSMUSG00000017754_Pltp_TMMB_145155.9	681
ENSMUSG00000017754_Pltp_TMMB_145156.10	571
ENSMUSG00000017817_Jph2_TMMB_128495.1	1000
ENSMUSG00000017817_Jph2_TMMB_128496.2	229
ENSMUSG00000017817_Jph2_TMMB_128497.3	248
ENSMUSG00000017817_Jph2_TMMB_128498.4	593
ENSMUSG00000017817_Jph2_TMMB_128499.5	42
ENSMUSG00000017817_Jph2_TMMB_128500.6	260
ENSMUSG00000017817_Jph2_TMMB_128501.7	411
ENSMUSG00000017817_Jph2_TMMB_128502.8	326
ENSMUSG00000017817_Jph2_TMMB_128503.9	198
ENSMUSG00000017817_Jph2_TMMB_128504.10	971
ENSMUSG00000017837_Nkiras2_TMMB_156021.1	1159
ENSMUSG00000017837_Nkiras2_TMMB_156022.2	1010
ENSMUSG00000017837_Nkiras2_TMMB_156023.3	503
ENSMUSG00000017837_Nkiras2_TMMB_156024.4	780
ENSMUSG00000017837_Nkiras2_TMMB_156025.5	438
ENSMUSG00000017837_Nkiras2_TMMB_156026.6	936
ENSMUSG00000017837_Nkiras2_TMMB_156027.7	712
ENSMUSG00000017837_Nkiras2_TMMB_156028.8	1266
ENSMUSG00000017837_Nkiras2_TMMB_156029.9	152
ENSMUSG00000017837_Nkiras2_TMMB_156030.10	558
ENSMUSG00000018171_Vmp1_TMMB_142852.1	236
ENSMUSG00000018171_Vmp1_TMMB_142853.2	46
ENSMUSG00000018171_Vmp1_TMMB_142854.3	87
ENSMUSG00000018171_Vmp1_TMMB_142855.4	563
ENSMUSG00000018171_Vmp1_TMMB_142856.5	8
ENSMUSG00000018171_Vmp1_TMMB_142857.6	116
ENSMUSG00000018171_Vmp1_TMMB_142858.7	177
ENSMUSG00000018171_Vmp1_TMMB_142859.8	201
ENSMUSG00000018171_Vmp1_TMMB_142860.9	32
ENSMUSG00000018171_Vmp1_TMMB_142861.10	96
ENSMUSG00000018326_Ywhab_TMMB_130843.1	352
ENSMUSG00000018326_Ywhab_TMMB_130844.2	257
ENSMUSG00000018326_Ywhab_TMMB_130845.3	194
ENSMUSG00000018326_Ywhab_TMMB_130846.4	572
ENSMUSG00000018326_Ywhab_TMMB_130847.5	988
ENSMUSG00000018326_Ywhab_TMMB_130848.6	440
ENSMUSG00000018326_Ywhab_TMMB_130849.7	686
ENSMUSG00000018326_Ywhab_TMMB_130850.8	600
ENSMUSG00000018326_Ywhab_TMMB_130851.9	186
ENSMUSG00000018326_Ywhab_TMMB_130852.10	12
ENSMUSG00000018387_Shroom1_TMMB_182156.1	449
ENSMUSG00000018387_Shroom1_TMMB_182157.2	342
ENSMUSG00000018387_Shroom1_TMMB_182158.3	463
ENSMUSG00000018387_Shroom1_TMMB_182159.4	499
ENSMUSG00000018387_Shroom1_TMMB_182160.5	255
ENSMUSG00000018387_Shroom1_TMMB_182161.6	179
ENSMUSG00000018387_Shroom1_TMMB_182162.7	386
ENSMUSG00000018387_Shroom1_TMMB_182163.8	171
ENSMUSG00000018387_Shroom1_TMMB_182164.9	433
ENSMUSG00000018387_Shroom1_TMMB_182165.10	336
ENSMUSG00000018417_Myo1b_TMMB_225042.1	956
ENSMUSG00000018417_Myo1b_TMMB_225043.2	432
ENSMUSG00000018417_Myo1b_TMMB_225044.3	773
ENSMUSG00000018417_Myo1b_TMMB_225045.4	939
ENSMUSG00000018417_Myo1b_TMMB_225046.5	622
ENSMUSG00000018417_Myo1b_TMMB_225047.6	356
ENSMUSG00000018417_Myo1b_TMMB_225048.7	489
ENSMUSG00000018417_Myo1b_TMMB_225049.8	522
ENSMUSG00000018417_Myo1b_TMMB_225050.9	468
ENSMUSG00000018417_Myo1b_TMMB_225051.10	881
ENSMUSG00000018446_C1qbp_TMMB_22772.1	375
ENSMUSG00000018446_C1qbp_TMMB_22773.2	177
ENSMUSG00000018446_C1qbp_TMMB_22774.3	243
ENSMUSG00000018446_C1qbp_TMMB_22775.4	387
ENSMUSG00000018446_C1qbp_TMMB_22776.5	215
ENSMUSG00000018446_C1qbp_TMMB_22777.6	232
ENSMUSG00000018446_C1qbp_TMMB_22778.7	43
ENSMUSG00000018446_C1qbp_TMMB_22779.8	56
ENSMUSG00000018446_C1qbp_TMMB_22780.9	970
ENSMUSG00000018446_C1qbp_TMMB_22781.10	509
ENSMUSG00000018599_Mief2_TMMB_221684.1	643
ENSMUSG00000018599_Mief2_TMMB_221685.2	397
ENSMUSG00000018599_Mief2_TMMB_221686.3	285
ENSMUSG00000018599_Mief2_TMMB_221687.4	313
ENSMUSG00000018599_Mief2_TMMB_221688.5	100
ENSMUSG00000018599_Mief2_TMMB_221689.6	442
ENSMUSG00000018599_Mief2_TMMB_221690.7	659
ENSMUSG00000018599_Mief2_TMMB_221691.8	1198
ENSMUSG00000018599_Mief2_TMMB_221692.9	722
ENSMUSG00000018599_Mief2_TMMB_221693.10	126
ENSMUSG00000018661_Cog1_TMMA_221521.8	10
ENSMUSG00000018819_Lsp1_TMMA_131315.3	5
ENSMUSG00000018920_Cxcl16_TMMB_35997.1	491
ENSMUSG00000018920_Cxcl16_TMMB_35998.2	323
ENSMUSG00000018920_Cxcl16_TMMB_35999.3	678
ENSMUSG00000018920_Cxcl16_TMMB_36000.4	528
ENSMUSG00000018920_Cxcl16_TMMB_36001.5	762
ENSMUSG00000018920_Cxcl16_TMMB_36002.6	402
ENSMUSG00000018920_Cxcl16_TMMB_36003.7	408
ENSMUSG00000018920_Cxcl16_TMMB_36004.8	298
ENSMUSG00000018920_Cxcl16_TMMB_36005.9	11
ENSMUSG00000018920_Cxcl16_TMMB_36006.10	333
ENSMUSG00000018999_Slc35b4_TMMA_127727.3	6
ENSMUSG00000019027_Dnah1_TMMB_112052.1	340
ENSMUSG00000019027_Dnah1_TMMB_112053.2	376
ENSMUSG00000019027_Dnah1_TMMB_112054.3	507
ENSMUSG00000019027_Dnah1_TMMB_112055.4	278
ENSMUSG00000019027_Dnah1_TMMB_112056.5	1237
ENSMUSG00000019027_Dnah1_TMMB_112057.6	357
ENSMUSG00000019027_Dnah1_TMMB_112058.7	712
ENSMUSG00000019027_Dnah1_TMMB_112059.8	519
ENSMUSG00000019027_Dnah1_TMMB_112060.9	175
ENSMUSG00000019027_Dnah1_TMMB_112061.10	485
ENSMUSG00000019173_Rab5c_TMMB_38643.1	202
ENSMUSG00000019173_Rab5c_TMMB_38644.2	44
ENSMUSG00000019173_Rab5c_TMMB_38645.3	105
ENSMUSG00000019173_Rab5c_TMMB_38646.4	25
ENSMUSG00000019173_Rab5c_TMMB_38647.5	142
ENSMUSG00000019173_Rab5c_TMMB_38648.6	69
ENSMUSG00000019173_Rab5c_TMMB_38649.7	173
ENSMUSG00000019173_Rab5c_TMMB_38650.8	183
ENSMUSG00000019173_Rab5c_TMMB_38651.9	524
ENSMUSG00000019173_Rab5c_TMMB_38652.10	177
ENSMUSG00000019359_Gdpd2_TMMB_144467.1	284
ENSMUSG00000019359_Gdpd2_TMMB_144468.2	578
ENSMUSG00000019359_Gdpd2_TMMB_144469.3	826
ENSMUSG00000019359_Gdpd2_TMMB_144470.4	192
ENSMUSG00000019359_Gdpd2_TMMB_144471.5	158
ENSMUSG00000019359_Gdpd2_TMMB_144472.6	931
ENSMUSG00000019359_Gdpd2_TMMB_144473.7	409
ENSMUSG00000019359_Gdpd2_TMMB_144474.8	1051
ENSMUSG00000019359_Gdpd2_TMMB_144475.9	432
ENSMUSG00000019359_Gdpd2_TMMB_144476.10	521
ENSMUSG00000019470_Xab2_ACOCB_21994.3	1
ENSMUSG00000019478_Rab4a_TMMB_117451.1	648
ENSMUSG00000019478_Rab4a_TMMB_117452.2	1033
ENSMUSG00000019478_Rab4a_TMMB_117453.3	260
ENSMUSG00000019478_Rab4a_TMMB_117454.4	622
ENSMUSG00000019478_Rab4a_TMMB_117455.5	130
ENSMUSG00000019478_Rab4a_TMMB_117456.6	744
ENSMUSG00000019478_Rab4a_TMMB_117457.7	829
ENSMUSG00000019478_Rab4a_TMMB_117458.8	996
ENSMUSG00000019478_Rab4a_TMMB_117459.9	372
ENSMUSG00000019478_Rab4a_TMMB_117460.10	1003
ENSMUSG00000019518_Ap4m1_TMMB_77212.1	311
ENSMUSG00000019518_Ap4m1_TMMB_77213.2	535
ENSMUSG00000019518_Ap4m1_TMMB_77214.3	283
ENSMUSG00000019518_Ap4m1_TMMB_77215.4	410
ENSMUSG00000019518_Ap4m1_TMMB_77216.5	881
ENSMUSG00000019518_Ap4m1_TMMB_77217.6	329
ENSMUSG00000019518_Ap4m1_TMMB_77218.7	430
ENSMUSG00000019518_Ap4m1_TMMB_77219.8	523
ENSMUSG00000019518_Ap4m1_TMMB_77220.9	612
ENSMUSG00000019518_Ap4m1_TMMB_77221.10	505
ENSMUSG00000019539_Rcn3_TMMB_136862.1	1084
ENSMUSG00000019539_Rcn3_TMMB_136863.2	438
ENSMUSG00000019539_Rcn3_TMMB_136864.3	426
ENSMUSG00000019539_Rcn3_TMMB_136865.4	1567
ENSMUSG00000019539_Rcn3_TMMB_136866.5	1053
ENSMUSG00000019539_Rcn3_TMMB_136867.6	691
ENSMUSG00000019539_Rcn3_TMMB_136868.7	1427
ENSMUSG00000019539_Rcn3_TMMB_136869.8	1452
ENSMUSG00000019539_Rcn3_TMMB_136870.9	610
ENSMUSG00000019539_Rcn3_TMMB_136871.10	510
ENSMUSG00000019710_Mrpl24_TMMB_165083.1	166
ENSMUSG00000019710_Mrpl24_TMMB_165084.2	947
ENSMUSG00000019710_Mrpl24_TMMB_165085.3	140
ENSMUSG00000019710_Mrpl24_TMMB_165086.4	88
ENSMUSG00000019710_Mrpl24_TMMB_165087.5	223
ENSMUSG00000019710_Mrpl24_TMMB_165088.6	146
ENSMUSG00000019710_Mrpl24_TMMB_165089.7	72
ENSMUSG00000019710_Mrpl24_TMMB_165090.8	82
ENSMUSG00000019710_Mrpl24_TMMB_165091.9	239
ENSMUSG00000019710_Mrpl24_TMMB_165092.10	136
ENSMUSG00000019763_Rmnd1_TMMA_140313.9	3
ENSMUSG00000019763_Rmnd1_TMMA_140314.10	3
ENSMUSG00000019773_Fbxo5_ACOCB_224245.4	1
ENSMUSG00000019796_Lrp11_TMMB_173393.1	763
ENSMUSG00000019796_Lrp11_TMMB_173394.2	563
ENSMUSG00000019796_Lrp11_TMMB_173395.3	515
ENSMUSG00000019796_Lrp11_TMMB_173396.4	765
ENSMUSG00000019796_Lrp11_TMMB_173397.5	324
ENSMUSG00000019796_Lrp11_TMMB_173398.6	606
ENSMUSG00000019796_Lrp11_TMMB_173399.7	281
[truncated: 8,612 more rows]
