# Supplementary material for: Genome-scale CRISPR screening reveals that C3aR signaling is critical for rapid capture of fungi by macrophages
Source: PLoS Pathog. 2022 Sep 29;18(9):e1010237. doi: 10.1371/journal.ppat.1010237 (PMC9578593; doi:10.1371/journal.ppat.1010237)
Supplement: S1 Data — A ZIP archive of tables in CSV format giving counts for each sgRNA. File names indicate sub-library and experimental sample. (ZIP) [file ppat.1010237.s023.zip › DIR_MAIN/20180727_AC_ACOCB_Un2_counts.csv]

0None_none_ACOCA_227963.4670	2
0None_none_ACOCA_227963.4743	14
0None_none_ACOCA_227963.4831	13
0None_none_ACOCB_227963.4876	871
0None_none_ACOCB_227963.4877	103
0None_none_ACOCB_227963.4878	848
0None_none_ACOCB_227963.4879	756
0None_none_ACOCB_227963.4880	1289
0None_none_ACOCB_227963.4881	785
0None_none_ACOCB_227963.4882	621
0None_none_ACOCB_227963.4883	957
0None_none_ACOCB_227963.4884	789
0None_none_ACOCB_227963.4885	567
0None_none_ACOCB_227963.4886	677
0None_none_ACOCB_227963.4887	600
0None_none_ACOCB_227963.4888	620
0None_none_ACOCB_227963.4889	109
0None_none_ACOCB_227963.4890	712
0None_none_ACOCB_227963.4891	744
0None_none_ACOCB_227963.4892	1072
0None_none_ACOCB_227963.4893	1534
0None_none_ACOCB_227963.4894	681
0None_none_ACOCB_227963.4895	489
0None_none_ACOCB_227963.4896	426
0None_none_ACOCB_227963.4897	647
0None_none_ACOCB_227963.4898	217
0None_none_ACOCB_227963.4899	192
0None_none_ACOCB_227963.4900	1197
0None_none_ACOCB_227963.4901	962
0None_none_ACOCB_227963.4902	711
0None_none_ACOCB_227963.4903	342
0None_none_ACOCB_227963.4904	1010
0None_none_ACOCB_227963.4905	1567
0None_none_ACOCB_227963.4906	904
0None_none_ACOCB_227963.4907	713
0None_none_ACOCB_227963.4908	729
0None_none_ACOCB_227963.4909	1198
0None_none_ACOCB_227963.4910	1355
0None_none_ACOCB_227963.4911	637
0None_none_ACOCB_227963.4912	1005
0None_none_ACOCB_227963.4913	804
0None_none_ACOCB_227963.4914	726
0None_none_ACOCB_227963.4915	1162
0None_none_ACOCB_227963.4916	620
0None_none_ACOCB_227963.4917	250
0None_none_ACOCB_227963.4918	1202
0None_none_ACOCB_227963.4919	556
0None_none_ACOCB_227963.4920	1018
0None_none_ACOCB_227963.4921	842
0None_none_ACOCB_227963.4922	784
0None_none_ACOCB_227963.4923	605
0None_none_ACOCB_227963.4924	811
0None_none_ACOCB_227963.4925	1057
0None_none_ACOCB_227963.4926	423
0None_none_ACOCB_227963.4927	843
0None_none_ACOCB_227963.4928	204
0None_none_ACOCB_227963.4929	1240
0None_none_ACOCB_227963.4930	591
0None_none_ACOCB_227963.4931	336
0None_none_ACOCB_227963.4932	611
0None_none_ACOCB_227963.4933	954
0None_none_ACOCB_227963.4934	133
0None_none_ACOCB_227963.4935	1165
0None_none_ACOCB_227963.4936	811
0None_none_ACOCB_227963.4937	934
0None_none_ACOCB_227963.4938	291
0None_none_ACOCB_227963.4939	681
0None_none_ACOCB_227963.4940	1210
0None_none_ACOCB_227963.4941	141
0None_none_ACOCB_227963.4942	623
0None_none_ACOCB_227963.4943	1155
0None_none_ACOCB_227963.4944	599
0None_none_ACOCB_227963.4945	317
0None_none_ACOCB_227963.4946	481
0None_none_ACOCB_227963.4947	394
0None_none_ACOCB_227963.4948	579
0None_none_ACOCB_227963.4949	708
0None_none_ACOCB_227963.4950	426
0None_none_ACOCB_227963.4951	437
0None_none_ACOCB_227963.4952	773
0None_none_ACOCB_227963.4953	497
0None_none_ACOCB_227963.4954	453
0None_none_ACOCB_227963.4955	375
0None_none_ACOCB_227963.4956	682
0None_none_ACOCB_227963.4957	1325
0None_none_ACOCB_227963.4958	951
0None_none_ACOCB_227963.4959	815
0None_none_ACOCB_227963.4960	665
0None_none_ACOCB_227963.4961	923
0None_none_ACOCB_227963.4962	340
0None_none_ACOCB_227963.4963	689
0None_none_ACOCB_227963.4964	816
0None_none_ACOCB_227963.4965	590
0None_none_ACOCB_227963.4966	411
0None_none_ACOCB_227963.4967	519
0None_none_ACOCB_227963.4968	289
0None_none_ACOCB_227963.4969	896
0None_none_ACOCB_227963.4970	1024
0None_none_ACOCB_227963.4971	884
0None_none_ACOCB_227963.4972	304
0None_none_ACOCB_227963.4973	984
0None_none_ACOCB_227963.4974	782
0None_none_ACOCB_227963.4975	492
0None_none_ACOCB_227963.4976	842
0None_none_ACOCB_227963.4977	1230
0None_none_ACOCB_227963.4978	718
0None_none_ACOCB_227963.4979	777
0None_none_ACOCB_227963.4980	529
0None_none_ACOCB_227963.4981	560
0None_none_ACOCB_227963.4982	535
0None_none_ACOCB_227963.4983	685
0None_none_ACOCB_227963.4984	556
0None_none_ACOCB_227963.4985	941
0None_none_ACOCB_227963.4986	687
0None_none_ACOCB_227963.4987	971
0None_none_ACOCB_227963.4988	848
0None_none_ACOCB_227963.4989	355
0None_none_ACOCB_227963.4990	306
0None_none_ACOCB_227963.4991	1094
0None_none_ACOCB_227963.4992	408
0None_none_ACOCB_227963.4993	263
0None_none_ACOCB_227963.4994	839
0None_none_ACOCB_227963.4995	455
0None_none_ACOCB_227963.4996	945
0None_none_ACOCB_227963.4997	442
0None_none_ACOCB_227963.4998	566
0None_none_ACOCB_227963.4999	916
0None_none_ACOCB_227963.5000	815
0None_none_ACOCB_227963.5001	560
0None_none_ACOCB_227963.5002	636
0None_none_ACOCB_227963.5003	665
0None_none_ACOCB_227963.5004	957
0None_none_ACOCB_227963.5005	1084
0None_none_ACOCB_227963.5006	369
0None_none_ACOCB_227963.5007	663
0None_none_ACOCB_227963.5008	457
0None_none_ACOCB_227963.5009	581
0None_none_ACOCB_227963.5010	418
0None_none_ACOCB_227963.5011	482
0None_none_ACOCB_227963.5012	573
0None_none_ACOCB_227963.5013	923
0None_none_ACOCB_227963.5014	816
0None_none_ACOCB_227963.5015	476
0None_none_ACOCB_227963.5016	653
0None_none_ACOCB_227963.5017	990
0None_none_ACOCB_227963.5018	706
0None_none_ACOCB_227963.5019	734
0None_none_ACOCB_227963.5020	718
0None_none_ACOCB_227963.5021	914
0None_none_ACOCB_227963.5022	1359
0None_none_ACOCB_227963.5023	890
0None_none_ACOCB_227963.5024	698
0None_none_ACOCB_227963.5025	491
0None_none_ACOCB_227963.5026	2027
0None_none_ACOCB_227963.5027	778
0None_none_ACOCB_227963.5028	346
0None_none_ACOCB_227963.5029	795
0None_none_ACOCB_227963.5030	586
0None_none_ACOCB_227963.5031	234
0None_none_ACOCB_227963.5032	261
0None_none_ACOCB_227963.5033	247
0None_none_ACOCB_227963.5034	728
0None_none_ACOCB_227963.5035	651
0None_none_ACOCB_227963.5036	686
0None_none_ACOCB_227963.5037	586
0None_none_ACOCB_227963.5038	699
0None_none_ACOCB_227963.5039	942
0None_none_ACOCB_227963.5040	459
0None_none_ACOCB_227963.5041	869
0None_none_ACOCB_227963.5042	828
0None_none_ACOCB_227963.5043	414
0None_none_ACOCB_227963.5044	1451
0None_none_ACOCB_227963.5045	800
0None_none_ACOCB_227963.5046	113
0None_none_ACOCB_227963.5047	130
0None_none_ACOCB_227963.5048	965
0None_none_ACOCB_227963.5049	1068
0None_none_ACOCB_227963.5050	948
0None_none_ACOCB_227963.5051	244
0None_none_ACOCB_227963.5052	787
0None_none_ACOCB_227963.5053	967
0None_none_ACOCB_227963.5054	489
0None_none_ACOCB_227963.5055	152
0None_none_ACOCB_227963.5056	456
0None_none_ACOCB_227963.5057	748
0None_none_ACOCB_227963.5058	853
0None_none_ACOCB_227963.5059	191
0None_none_ACOCB_227963.5060	920
0None_none_ACOCB_227963.5061	1213
0None_none_ACOCB_227963.5062	832
0None_none_ACOCB_227963.5063	510
0None_none_ACOCB_227963.5064	485
0None_none_ACOCB_227963.5065	865
0None_none_ACOCB_227963.5066	505
0None_none_ACOCB_227963.5067	1374
0None_none_ACOCB_227963.5068	906
0None_none_ACOCB_227963.5069	1014
0None_none_ACOCB_227963.5070	699
0None_none_ACOCB_227963.5071	459
0None_none_ACOCB_227963.5072	1463
0None_none_ACOCB_227963.5073	806
0None_none_ACOCB_227963.5074	619
0None_none_ACOCB_227963.5075	649
0None_none_ACOCB_227963.5076	823
0None_none_ACOCB_227963.5077	575
0None_none_ACOCB_227963.5078	451
0None_none_ACOCB_227963.5079	314
0None_none_ACOCB_227963.5080	497
0None_none_ACOCB_227963.5081	1223
0None_none_ACOCB_227963.5082	1047
0None_none_ACOCB_227963.5083	656
0None_none_ACOCB_227963.5084	754
0None_none_ACOCB_227963.5085	340
0None_none_ACOCB_227963.5086	359
0None_none_ACOCB_227963.5087	639
0None_none_ACOCB_227963.5088	863
0None_none_ACOCB_227963.5089	939
0None_none_ACOCB_227963.5090	1149
0None_none_ACOCB_227963.5091	726
0None_none_ACOCB_227963.5092	738
0None_none_ACOCB_227963.5093	463
0None_none_ACOCB_227963.5094	769
0None_none_ACOCB_227963.5095	627
0None_none_ACOCB_227963.5096	829
0None_none_ACOCB_227963.5097	647
0None_none_ACOCB_227963.5098	483
0None_none_ACOCB_227963.5099	779
0None_none_ACOCB_227963.5100	1070
0None_none_ACOCB_227963.5101	840
0None_none_ACOCB_227963.5102	664
0None_none_ACOCB_227963.5103	1232
0None_none_ACOCB_227963.5104	743
0None_none_ACOCB_227963.5105	611
0None_none_ACOCB_227963.5106	504
0None_none_ACOCB_227963.5107	962
0None_none_ACOCB_227963.5108	551
0None_none_ACOCB_227963.5109	1418
0None_none_ACOCB_227963.5110	654
0None_none_ACOCB_227963.5111	810
0None_none_ACOCB_227963.5112	745
0None_none_ACOCB_227963.5113	607
0None_none_ACOCB_227963.5114	1583
0None_none_ACOCB_227963.5115	467
0None_none_ACOCB_227963.5116	712
0None_none_ACOCB_227963.5117	257
0None_none_ACOCB_227963.5118	787
0None_none_ACOCB_227963.5119	720
0None_none_ACOCB_227963.5120	403
0None_none_ACOCB_227963.5121	1305
0None_none_ACOCB_227963.5122	818
0None_none_ACOCB_227963.5123	708
0None_none_ACOCB_227963.5124	747
0None_none_ACOCB_227963.5125	647
0None_none_ACOCB_227963.5126	330
0None_none_ACOCB_227963.5127	1063
0None_none_ACOCB_227963.5128	653
0None_none_ACOCB_227963.5129	942
0None_none_ACOCB_227963.5130	1071
0None_none_ACOCB_227963.5131	352
0None_none_ACOCB_227963.5132	943
0None_none_ACOCB_227963.5133	764
0None_none_ACOCB_227963.5134	300
0None_none_ACOCB_227963.5135	568
0None_none_ACOCB_227963.5136	1025
0None_none_ACOCB_227963.5137	1279
0None_none_ACOCB_227963.5138	770
0None_none_ACOCB_227963.5139	394
0None_none_ACOCB_227963.5140	461
0None_none_ACOCB_227963.5141	645
0None_none_ACOCB_227963.5142	826
0None_none_ACOCB_227963.5143	693
0None_none_ACOCB_227963.5144	1049
0None_none_ACOCB_227963.5145	641
0None_none_ACOCB_227963.5146	1385
0None_none_ACOCB_227963.5147	1113
0None_none_ACOCB_227963.5148	302
0None_none_ACOCB_227963.5149	627
0None_none_ACOCB_227963.5150	578
0None_none_ACOCB_227963.5151	407
0None_none_ACOCB_227963.5152	1183
0None_none_ACOCB_227963.5153	419
0None_none_ACOCB_227963.5154	440
0None_none_ACOCB_227963.5155	1426
0None_none_ACOCB_227963.5156	699
0None_none_ACOCB_227963.5157	912
0None_none_ACOCB_227963.5158	921
0None_none_ACOCB_227963.5159	153
0None_none_ACOCB_227963.5160	434
0None_none_ACOCB_227963.5161	1069
0None_none_ACOCB_227963.5162	832
0None_none_ACOCB_227963.5163	1016
0None_none_ACOCB_227963.5164	920
0None_none_ACOCB_227963.5165	1495
0None_none_ACOCB_227963.5166	883
0None_none_ACOCB_227963.5167	810
0None_none_ACOCB_227963.5168	527
0None_none_ACOCB_227963.5169	453
0None_none_ACOCB_227963.5170	280
0None_none_ACOCB_227963.5171	1104
0None_none_ACOCB_227963.5172	675
0None_none_ACOCB_227963.5173	1003
0None_none_ACOCB_227963.5174	1097
0None_none_ACOCB_227963.5175	536
0None_none_ACOCB_227963.5176	425
0None_none_ACOCB_227963.5177	1133
0None_none_ACOCB_227963.5178	733
0None_none_ACOCB_227963.5179	389
0None_none_ACOCB_227963.5180	1183
0None_none_ACOCB_227963.5181	543
0None_none_ACOCB_227963.5182	678
0None_none_ACOCB_227963.5183	492
0None_none_ACOCB_227963.5184	464
0None_none_ACOCB_227963.5185	1019
0None_none_ACOCB_227963.5186	451
0None_none_ACOCB_227963.5187	377
0None_none_ACOCB_227963.5188	208
0None_none_ACOCB_227963.5189	865
0None_none_ACOCB_227963.5190	507
0None_none_ACOCB_227963.5191	1085
0None_none_ACOCB_227963.5192	581
0None_none_ACOCB_227963.5193	813
0None_none_ACOCB_227963.5194	754
0None_none_ACOCB_227963.5195	480
0None_none_ACOCB_227963.5196	1607
0None_none_ACOCB_227963.5197	481
0None_none_ACOCB_227963.5198	842
0None_none_ACOCB_227963.5199	813
0None_none_ACOCB_227963.5200	671
0None_none_ACOCB_227963.5201	490
0None_none_ACOCB_227963.5202	898
0None_none_ACOCB_227963.5203	1277
0None_none_ACOCB_227963.5204	438
0None_none_ACOCB_227963.5205	418
0None_none_ACOCB_227963.5206	1164
0None_none_ACOCB_227963.5207	446
0None_none_ACOCB_227963.5208	341
0None_none_ACOCB_227963.5209	569
0None_none_ACOCB_227963.5210	942
0None_none_ACOCB_227963.5211	664
0None_none_ACOCB_227963.5212	27
0None_none_ACOCB_227963.5213	693
0None_none_ACOCB_227963.5214	481
0None_none_ACOCB_227963.5215	441
0None_none_ACOCB_227963.5216	580
0None_none_ACOCB_227963.5217	913
0None_none_ACOCB_227963.5218	1197
0None_none_ACOCB_227963.5219	968
0None_none_ACOCB_227963.5220	640
0None_none_ACOCB_227963.5221	499
0None_none_ACOCB_227963.5222	459
0None_none_ACOCB_227963.5223	737
0None_none_ACOCB_227963.5224	1003
0None_none_ACOCB_227963.5225	882
0None_none_ACOCB_227963.5226	793
0None_none_ACOCB_227963.5227	729
0None_none_ACOCB_227963.5228	737
0None_none_ACOCB_227963.5229	839
0None_none_ACOCB_227963.5230	886
0None_none_ACOCB_227963.5231	985
0None_none_ACOCB_227963.5232	502
0None_none_ACOCB_227963.5233	1003
0None_none_ACOCB_227963.5234	397
0None_none_ACOCB_227963.5235	908
0None_none_ACOCB_227963.5236	177
0None_none_ACOCB_227963.5237	504
0None_none_ACOCB_227963.5238	837
0None_none_ACOCB_227963.5239	240
0None_none_ACOCB_227963.5240	784
0None_none_ACOCB_227963.5241	821
0None_none_ACOCB_227963.5242	678
0None_none_ACOCB_227963.5243	302
0None_none_ACOCB_227963.5244	1023
0None_none_ACOCB_227963.5245	489
0None_none_ACOCB_227963.5246	427
0None_none_ACOCB_227963.5247	711
0None_none_ACOCB_227963.5248	825
0None_none_ACOCB_227963.5249	703
0None_none_ACOCB_227963.5250	221
0None_none_DTKPA_227963.6806	5
0None_none_DTKPA_227963.6913	1
0None_none_DTKPA_227963.6930	11
0None_none_DTKPA_227963.6957	9
0None_none_DTKPB_227963.7248	6
0None_none_DTKPB_227963.7359	1
0None_none_GEA_227963.3610	3
0None_none_GEA_227963.3741	6
0None_none_GEB_227963.3829	18
0None_none_GEB_227963.4110	1
0None_none_MPA_227963.4150	3
0None_none_MPA_227963.4180	12
0None_none_MPA_227963.4252	2
0None_none_MPA_227963.4301	7
0None_none_MPA_227963.4352	2
0None_none_MPA_227963.4364	18
0None_none_MPA_227963.4395	3
0None_none_MPB_227963.5729	2
0None_none_MPB_227963.5962	12
0None_none_MU1A_227963.1991	24
0None_none_MU1A_227963.2096	4
0None_none_MU1B_227963.1099	29
0None_none_MU2A_227963.2261	5
0None_none_MU2A_227963.2273	8
0None_none_MU2A_227963.2329	5
0None_none_MU2A_227963.2443	5
0None_none_MU2A_227963.2530	3
0None_none_MU2A_227963.2538	9
0None_none_SPA_227963.5427	35
0None_none_SPA_227963.5483	5
0None_none_SPA_227963.5506	21
0None_none_SPA_227963.5533	5
0None_none_SPB_227963.6085	8
0None_none_SPB_227963.6291	3
0None_none_TMMB_227963.3002	1
0None_none_TMMB_227963.3037	1
0None_none_TMMB_227963.3062	1
0None_none_TMMB_227963.3188	14
0None_none_TMMB_227963.3216	1
0None_none_TMMB_227963.3258	1
0None_none_TMMB_227963.3295	1
0None_none_TMMB_227963.3302	1
0None_none_U1A_227963.6395	9
0None_none_U1A_227963.6409	4
0None_none_U1A_227963.6421	4
0None_none_U1A_227963.6431	10
0None_none_U1A_227963.6475	14
0None_none_U1A_227963.6481	1
0None_none_U1A_227963.6482	9
0None_none_U1A_227963.6548	6
0None_none_U1A_227963.6603	3
0None_none_U1A_227963.6637	2
0None_none_U1A_227963.6699	12
0None_none_U1A_227963.6726	15
0None_none_U1A_227963.6738	3
0None_none_U1B_227963.418	22
0None_none_U1B_227963.422	32
0None_none_U1B_227963.445	9
0None_none_U1B_227963.447	3
0None_none_U1B_227963.450	5
0None_none_U1B_227963.453	9
0None_none_U1B_227963.457	9
0None_none_U1B_227963.469	9
0None_none_U1B_227963.488	18
0None_none_U1B_227963.495	3
0None_none_U1B_227963.501	6
0None_none_U1B_227963.504	14
0None_none_U1B_227963.515	22
0None_none_U1B_227963.520	8
0None_none_U1B_227963.528	16
0None_none_U1B_227963.534	1
0None_none_U1B_227963.536	6
0None_none_U1B_227963.556	11
0None_none_U1B_227963.564	6
0None_none_U1B_227963.580	8
0None_none_U1B_227963.583	11
0None_none_U1B_227963.604	3
0None_none_U1B_227963.610	31
0None_none_U1B_227963.613	17
0None_none_U1B_227963.626	33
0None_none_U1B_227963.634	9
0None_none_U1B_227963.649	26
0None_none_U1B_227963.655	10
0None_none_U1B_227963.664	2
0None_none_U1B_227963.673	4
0None_none_U1B_227963.675	8
0None_none_U1B_227963.693	13
0None_none_U1B_227963.703	8
0None_none_U1B_227963.706	17
0None_none_U1B_227963.718	3
0None_none_U1B_227963.728	30
0None_none_U1B_227963.737	5
0None_none_U2A_227963.1599	13
0None_none_U2A_227963.1662	9
0None_none_U2A_227963.1703	2
0None_none_U2A_227963.1849	1
0None_none_U2B_227963.1219	21
0None_none_U2B_227963.1314	9
0None_none_U2B_227963.1345	22
0None_none_U2B_227963.1446	19
0None_none_U2B_227963.1489	18
0Safe_safe_ACOCA_227963.4528	4
0Safe_safe_ACOCA_227963.4748	49
0Safe_safe_ACOCA_227963.4857	4
0Safe_safe_ACOCB_227963.4876	398
0Safe_safe_ACOCB_227963.4877	413
0Safe_safe_ACOCB_227963.4878	378
0Safe_safe_ACOCB_227963.4879	357
0Safe_safe_ACOCB_227963.4880	502
0Safe_safe_ACOCB_227963.4881	635
0Safe_safe_ACOCB_227963.4882	255
0Safe_safe_ACOCB_227963.4883	278
0Safe_safe_ACOCB_227963.4884	323
0Safe_safe_ACOCB_227963.4885	256
0Safe_safe_ACOCB_227963.4886	292
0Safe_safe_ACOCB_227963.4887	171
0Safe_safe_ACOCB_227963.4888	281
0Safe_safe_ACOCB_227963.4889	700
0Safe_safe_ACOCB_227963.4890	39
0Safe_safe_ACOCB_227963.4891	230
0Safe_safe_ACOCB_227963.4892	471
0Safe_safe_ACOCB_227963.4893	417
0Safe_safe_ACOCB_227963.4894	406
0Safe_safe_ACOCB_227963.4895	407
0Safe_safe_ACOCB_227963.4896	208
0Safe_safe_ACOCB_227963.4897	326
0Safe_safe_ACOCB_227963.4898	498
0Safe_safe_ACOCB_227963.4899	451
0Safe_safe_ACOCB_227963.4900	573
0Safe_safe_ACOCB_227963.4901	835
0Safe_safe_ACOCB_227963.4902	421
0Safe_safe_ACOCB_227963.4903	516
0Safe_safe_ACOCB_227963.4904	147
0Safe_safe_ACOCB_227963.4905	1118
0Safe_safe_ACOCB_227963.4906	418
0Safe_safe_ACOCB_227963.4907	540
0Safe_safe_ACOCB_227963.4908	427
0Safe_safe_ACOCB_227963.4909	321
0Safe_safe_ACOCB_227963.4910	47
0Safe_safe_ACOCB_227963.4911	366
0Safe_safe_ACOCB_227963.4912	226
0Safe_safe_ACOCB_227963.4913	563
0Safe_safe_ACOCB_227963.4914	306
0Safe_safe_ACOCB_227963.4915	639
0Safe_safe_ACOCB_227963.4916	616
0Safe_safe_ACOCB_227963.4917	388
0Safe_safe_ACOCB_227963.4918	87
0Safe_safe_ACOCB_227963.4919	294
0Safe_safe_ACOCB_227963.4920	532
0Safe_safe_ACOCB_227963.4921	339
0Safe_safe_ACOCB_227963.4922	555
0Safe_safe_ACOCB_227963.4923	475
0Safe_safe_ACOCB_227963.4924	544
0Safe_safe_ACOCB_227963.4925	530
0Safe_safe_ACOCB_227963.4926	404
0Safe_safe_ACOCB_227963.4927	335
0Safe_safe_ACOCB_227963.4928	377
0Safe_safe_ACOCB_227963.4929	230
0Safe_safe_ACOCB_227963.4930	166
0Safe_safe_ACOCB_227963.4931	494
0Safe_safe_ACOCB_227963.4932	1059
0Safe_safe_ACOCB_227963.4933	241
0Safe_safe_ACOCB_227963.4934	463
0Safe_safe_ACOCB_227963.4935	304
0Safe_safe_ACOCB_227963.4936	426
0Safe_safe_ACOCB_227963.4937	415
0Safe_safe_ACOCB_227963.4938	163
0Safe_safe_ACOCB_227963.4939	152
0Safe_safe_ACOCB_227963.4940	299
0Safe_safe_ACOCB_227963.4941	518
0Safe_safe_ACOCB_227963.4942	262
0Safe_safe_ACOCB_227963.4943	498
0Safe_safe_ACOCB_227963.4944	291
0Safe_safe_ACOCB_227963.4945	186
0Safe_safe_ACOCB_227963.4946	182
0Safe_safe_ACOCB_227963.4947	362
0Safe_safe_ACOCB_227963.4948	293
0Safe_safe_ACOCB_227963.4949	251
0Safe_safe_ACOCB_227963.4950	194
0Safe_safe_ACOCB_227963.4951	419
0Safe_safe_ACOCB_227963.4952	664
0Safe_safe_ACOCB_227963.4953	754
0Safe_safe_ACOCB_227963.4954	495
0Safe_safe_ACOCB_227963.4955	496
0Safe_safe_ACOCB_227963.4956	492
0Safe_safe_ACOCB_227963.4957	353
0Safe_safe_ACOCB_227963.4958	95
0Safe_safe_ACOCB_227963.4959	211
0Safe_safe_ACOCB_227963.4960	525
0Safe_safe_ACOCB_227963.4961	290
0Safe_safe_ACOCB_227963.4962	690
0Safe_safe_ACOCB_227963.4963	375
0Safe_safe_ACOCB_227963.4964	263
0Safe_safe_ACOCB_227963.4965	596
0Safe_safe_ACOCB_227963.4966	323
0Safe_safe_ACOCB_227963.4967	505
0Safe_safe_ACOCB_227963.4968	247
0Safe_safe_ACOCB_227963.4969	18
0Safe_safe_ACOCB_227963.4970	464
0Safe_safe_ACOCB_227963.4971	410
0Safe_safe_ACOCB_227963.4972	230
0Safe_safe_ACOCB_227963.4973	301
0Safe_safe_ACOCB_227963.4974	172
0Safe_safe_ACOCB_227963.4975	73
0Safe_safe_ACOCB_227963.4976	308
0Safe_safe_ACOCB_227963.4977	549
0Safe_safe_ACOCB_227963.4978	200
0Safe_safe_ACOCB_227963.4979	402
0Safe_safe_ACOCB_227963.4980	321
0Safe_safe_ACOCB_227963.4981	702
0Safe_safe_ACOCB_227963.4982	426
0Safe_safe_ACOCB_227963.4983	561
0Safe_safe_ACOCB_227963.4984	81
0Safe_safe_ACOCB_227963.4985	152
0Safe_safe_ACOCB_227963.4986	200
0Safe_safe_ACOCB_227963.4987	608
0Safe_safe_ACOCB_227963.4988	413
0Safe_safe_ACOCB_227963.4989	321
0Safe_safe_ACOCB_227963.4990	281
0Safe_safe_ACOCB_227963.4991	156
0Safe_safe_ACOCB_227963.4992	186
0Safe_safe_ACOCB_227963.4993	661
0Safe_safe_ACOCB_227963.4994	380
0Safe_safe_ACOCB_227963.4995	226
0Safe_safe_ACOCB_227963.4996	212
0Safe_safe_ACOCB_227963.4997	453
0Safe_safe_ACOCB_227963.4998	896
0Safe_safe_ACOCB_227963.4999	191
0Safe_safe_ACOCB_227963.5000	460
0Safe_safe_ACOCB_227963.5001	197
0Safe_safe_ACOCB_227963.5002	523
0Safe_safe_ACOCB_227963.5003	455
0Safe_safe_ACOCB_227963.5004	268
0Safe_safe_ACOCB_227963.5005	289
0Safe_safe_ACOCB_227963.5006	454
0Safe_safe_ACOCB_227963.5007	255
0Safe_safe_ACOCB_227963.5008	187
0Safe_safe_ACOCB_227963.5009	416
0Safe_safe_ACOCB_227963.5010	337
0Safe_safe_ACOCB_227963.5011	706
0Safe_safe_ACOCB_227963.5012	853
0Safe_safe_ACOCB_227963.5013	253
0Safe_safe_ACOCB_227963.5014	420
0Safe_safe_ACOCB_227963.5015	406
0Safe_safe_ACOCB_227963.5016	391
0Safe_safe_ACOCB_227963.5017	287
0Safe_safe_ACOCB_227963.5018	749
0Safe_safe_ACOCB_227963.5019	181
0Safe_safe_ACOCB_227963.5020	157
0Safe_safe_ACOCB_227963.5021	92
0Safe_safe_ACOCB_227963.5022	146
0Safe_safe_ACOCB_227963.5023	554
0Safe_safe_ACOCB_227963.5024	370
0Safe_safe_ACOCB_227963.5025	193
0Safe_safe_ACOCB_227963.5026	710
0Safe_safe_ACOCB_227963.5027	338
0Safe_safe_ACOCB_227963.5028	159
0Safe_safe_ACOCB_227963.5029	378
0Safe_safe_ACOCB_227963.5030	377
0Safe_safe_ACOCB_227963.5031	218
0Safe_safe_ACOCB_227963.5032	422
0Safe_safe_ACOCB_227963.5033	399
0Safe_safe_ACOCB_227963.5034	267
0Safe_safe_ACOCB_227963.5035	316
0Safe_safe_ACOCB_227963.5036	447
0Safe_safe_ACOCB_227963.5037	629
0Safe_safe_ACOCB_227963.5038	252
0Safe_safe_ACOCB_227963.5039	298
0Safe_safe_ACOCB_227963.5040	392
0Safe_safe_ACOCB_227963.5041	577
0Safe_safe_ACOCB_227963.5042	525
0Safe_safe_ACOCB_227963.5043	308
0Safe_safe_ACOCB_227963.5044	173
0Safe_safe_ACOCB_227963.5045	165
0Safe_safe_ACOCB_227963.5046	499
0Safe_safe_ACOCB_227963.5047	99
0Safe_safe_ACOCB_227963.5048	1513
0Safe_safe_ACOCB_227963.5049	604
0Safe_safe_ACOCB_227963.5050	338
0Safe_safe_ACOCB_227963.5051	813
0Safe_safe_ACOCB_227963.5052	175
0Safe_safe_ACOCB_227963.5053	386
0Safe_safe_ACOCB_227963.5054	365
0Safe_safe_ACOCB_227963.5055	193
0Safe_safe_ACOCB_227963.5056	494
0Safe_safe_ACOCB_227963.5057	1175
0Safe_safe_ACOCB_227963.5058	526
0Safe_safe_ACOCB_227963.5059	293
0Safe_safe_ACOCB_227963.5060	55
0Safe_safe_ACOCB_227963.5061	420
0Safe_safe_ACOCB_227963.5062	297
0Safe_safe_ACOCB_227963.5063	240
0Safe_safe_ACOCB_227963.5064	473
0Safe_safe_ACOCB_227963.5065	379
0Safe_safe_ACOCB_227963.5066	403
0Safe_safe_ACOCB_227963.5067	19
0Safe_safe_ACOCB_227963.5068	274
0Safe_safe_ACOCB_227963.5069	203
0Safe_safe_ACOCB_227963.5070	165
0Safe_safe_ACOCB_227963.5071	472
0Safe_safe_ACOCB_227963.5072	301
0Safe_safe_ACOCB_227963.5073	461
0Safe_safe_ACOCB_227963.5074	524
0Safe_safe_ACOCB_227963.5075	528
0Safe_safe_ACOCB_227963.5076	815
0Safe_safe_ACOCB_227963.5077	468
0Safe_safe_ACOCB_227963.5078	420
0Safe_safe_ACOCB_227963.5079	586
0Safe_safe_ACOCB_227963.5080	373
0Safe_safe_ACOCB_227963.5081	443
0Safe_safe_ACOCB_227963.5082	234
0Safe_safe_ACOCB_227963.5083	605
0Safe_safe_ACOCB_227963.5084	335
0Safe_safe_ACOCB_227963.5085	404
0Safe_safe_ACOCB_227963.5086	304
0Safe_safe_ACOCB_227963.5087	289
0Safe_safe_ACOCB_227963.5088	670
0Safe_safe_ACOCB_227963.5089	388
0Safe_safe_ACOCB_227963.5090	262
0Safe_safe_ACOCB_227963.5091	112
0Safe_safe_ACOCB_227963.5092	518
0Safe_safe_ACOCB_227963.5093	369
0Safe_safe_ACOCB_227963.5094	202
0Safe_safe_ACOCB_227963.5095	241
0Safe_safe_ACOCB_227963.5096	586
0Safe_safe_ACOCB_227963.5097	107
0Safe_safe_ACOCB_227963.5098	543
0Safe_safe_ACOCB_227963.5099	824
0Safe_safe_ACOCB_227963.5100	648
0Safe_safe_ACOCB_227963.5101	213
0Safe_safe_ACOCB_227963.5102	84
0Safe_safe_ACOCB_227963.5103	287
0Safe_safe_ACOCB_227963.5104	396
0Safe_safe_ACOCB_227963.5105	141
0Safe_safe_ACOCB_227963.5106	629
0Safe_safe_ACOCB_227963.5107	378
0Safe_safe_ACOCB_227963.5108	84
0Safe_safe_ACOCB_227963.5109	171
0Safe_safe_ACOCB_227963.5110	325
0Safe_safe_ACOCB_227963.5111	271
0Safe_safe_ACOCB_227963.5112	523
0Safe_safe_ACOCB_227963.5113	173
0Safe_safe_ACOCB_227963.5114	141
0Safe_safe_ACOCB_227963.5115	443
0Safe_safe_ACOCB_227963.5116	271
0Safe_safe_ACOCB_227963.5117	219
0Safe_safe_ACOCB_227963.5118	231
0Safe_safe_ACOCB_227963.5119	446
0Safe_safe_ACOCB_227963.5120	337
0Safe_safe_ACOCB_227963.5121	485
0Safe_safe_ACOCB_227963.5122	308
0Safe_safe_ACOCB_227963.5123	414
0Safe_safe_ACOCB_227963.5124	249
0Safe_safe_ACOCB_227963.5125	155
0Safe_safe_ACOCB_227963.5126	737
0Safe_safe_ACOCB_227963.5127	386
0Safe_safe_ACOCB_227963.5128	546
0Safe_safe_ACOCB_227963.5129	278
0Safe_safe_ACOCB_227963.5130	160
0Safe_safe_ACOCB_227963.5131	832
0Safe_safe_ACOCB_227963.5132	5
0Safe_safe_ACOCB_227963.5133	618
0Safe_safe_ACOCB_227963.5134	217
0Safe_safe_ACOCB_227963.5135	411
0Safe_safe_ACOCB_227963.5136	561
0Safe_safe_ACOCB_227963.5137	328
0Safe_safe_ACOCB_227963.5138	592
0Safe_safe_ACOCB_227963.5139	207
0Safe_safe_ACOCB_227963.5140	155
0Safe_safe_ACOCB_227963.5141	402
0Safe_safe_ACOCB_227963.5142	282
0Safe_safe_ACOCB_227963.5143	204
0Safe_safe_ACOCB_227963.5144	264
0Safe_safe_ACOCB_227963.5145	1357
0Safe_safe_ACOCB_227963.5146	1255
0Safe_safe_ACOCB_227963.5147	280
0Safe_safe_ACOCB_227963.5148	171
0Safe_safe_ACOCB_227963.5149	523
0Safe_safe_ACOCB_227963.5150	623
0Safe_safe_ACOCB_227963.5151	486
0Safe_safe_ACOCB_227963.5152	612
0Safe_safe_ACOCB_227963.5153	519
0Safe_safe_ACOCB_227963.5154	514
0Safe_safe_ACOCB_227963.5155	294
0Safe_safe_ACOCB_227963.5156	189
0Safe_safe_ACOCB_227963.5157	596
0Safe_safe_ACOCB_227963.5158	385
0Safe_safe_ACOCB_227963.5159	480
0Safe_safe_ACOCB_227963.5160	651
0Safe_safe_ACOCB_227963.5161	605
0Safe_safe_ACOCB_227963.5162	208
0Safe_safe_ACOCB_227963.5163	150
0Safe_safe_ACOCB_227963.5164	311
0Safe_safe_ACOCB_227963.5165	512
0Safe_safe_ACOCB_227963.5166	577
0Safe_safe_ACOCB_227963.5167	275
0Safe_safe_ACOCB_227963.5168	151
0Safe_safe_ACOCB_227963.5169	614
0Safe_safe_ACOCB_227963.5170	458
0Safe_safe_ACOCB_227963.5171	419
0Safe_safe_ACOCB_227963.5172	234
0Safe_safe_ACOCB_227963.5173	360
0Safe_safe_ACOCB_227963.5174	313
0Safe_safe_ACOCB_227963.5175	913
0Safe_safe_ACOCB_227963.5176	147
0Safe_safe_ACOCB_227963.5177	68
0Safe_safe_ACOCB_227963.5178	255
0Safe_safe_ACOCB_227963.5179	277
0Safe_safe_ACOCB_227963.5180	300
0Safe_safe_ACOCB_227963.5181	247
0Safe_safe_ACOCB_227963.5182	394
0Safe_safe_ACOCB_227963.5183	340
0Safe_safe_ACOCB_227963.5184	929
0Safe_safe_ACOCB_227963.5185	369
0Safe_safe_ACOCB_227963.5186	296
0Safe_safe_ACOCB_227963.5187	529
0Safe_safe_ACOCB_227963.5188	272
0Safe_safe_ACOCB_227963.5189	703
0Safe_safe_ACOCB_227963.5190	171
0Safe_safe_ACOCB_227963.5191	406
0Safe_safe_ACOCB_227963.5192	1046
0Safe_safe_ACOCB_227963.5193	640
0Safe_safe_ACOCB_227963.5194	311
0Safe_safe_ACOCB_227963.5195	350
0Safe_safe_ACOCB_227963.5196	337
0Safe_safe_ACOCB_227963.5197	370
0Safe_safe_ACOCB_227963.5198	360
0Safe_safe_ACOCB_227963.5199	195
0Safe_safe_ACOCB_227963.5200	173
0Safe_safe_ACOCB_227963.5201	188
0Safe_safe_ACOCB_227963.5202	204
0Safe_safe_ACOCB_227963.5203	209
0Safe_safe_ACOCB_227963.5204	411
0Safe_safe_ACOCB_227963.5205	660
0Safe_safe_ACOCB_227963.5206	361
0Safe_safe_ACOCB_227963.5207	551
0Safe_safe_ACOCB_227963.5208	315
0Safe_safe_ACOCB_227963.5209	378
0Safe_safe_ACOCB_227963.5210	318
0Safe_safe_ACOCB_227963.5211	210
0Safe_safe_ACOCB_227963.5212	462
0Safe_safe_ACOCB_227963.5213	174
0Safe_safe_ACOCB_227963.5214	203
0Safe_safe_ACOCB_227963.5215	500
0Safe_safe_ACOCB_227963.5216	634
0Safe_safe_ACOCB_227963.5217	527
0Safe_safe_ACOCB_227963.5218	708
0Safe_safe_ACOCB_227963.5219	711
0Safe_safe_ACOCB_227963.5220	422
0Safe_safe_ACOCB_227963.5221	226
0Safe_safe_ACOCB_227963.5222	339
0Safe_safe_ACOCB_227963.5223	785
0Safe_safe_ACOCB_227963.5224	375
0Safe_safe_ACOCB_227963.5225	252
0Safe_safe_ACOCB_227963.5226	367
0Safe_safe_ACOCB_227963.5227	1121
0Safe_safe_ACOCB_227963.5228	461
0Safe_safe_ACOCB_227963.5229	532
0Safe_safe_ACOCB_227963.5230	563
0Safe_safe_ACOCB_227963.5231	470
0Safe_safe_ACOCB_227963.5232	110
0Safe_safe_ACOCB_227963.5233	16
0Safe_safe_ACOCB_227963.5234	27
0Safe_safe_ACOCB_227963.5235	373
0Safe_safe_ACOCB_227963.5236	592
0Safe_safe_ACOCB_227963.5237	201
0Safe_safe_ACOCB_227963.5238	292
0Safe_safe_ACOCB_227963.5239	403
0Safe_safe_ACOCB_227963.5240	237
0Safe_safe_ACOCB_227963.5241	380
0Safe_safe_ACOCB_227963.5242	329
0Safe_safe_ACOCB_227963.5243	131
0Safe_safe_ACOCB_227963.5244	284
0Safe_safe_ACOCB_227963.5245	575
0Safe_safe_ACOCB_227963.5246	458
0Safe_safe_ACOCB_227963.5247	530
0Safe_safe_ACOCB_227963.5248	422
0Safe_safe_ACOCB_227963.5249	389
0Safe_safe_ACOCB_227963.5250	360
0Safe_safe_DTKPA_227963.6848	7
0Safe_safe_DTKPA_227963.7011	6
0Safe_safe_DTKPA_227963.7024	7
0Safe_safe_DTKPA_227963.7120	5
0Safe_safe_DTKPB_227963.7197	573
0Safe_safe_DTKPB_227963.7320	193
0Safe_safe_DTKPB_227963.7347	10
0Safe_safe_GEA_227963.3504	13
0Safe_safe_GEB_227963.3987	17
0Safe_safe_MPA_227963.4252	252
0Safe_safe_MPA_227963.4268	462
0Safe_safe_MPA_227963.4275	14
0Safe_safe_MPA_227963.4285	9
0Safe_safe_MPB_227963.5667	2
0Safe_safe_MPB_227963.5946	32
0Safe_safe_MU1A_227963.2049	1
0Safe_safe_MU1A_227963.2100	7
0Safe_safe_MU1B_227963.1046	1
0Safe_safe_MU1B_227963.971	2
0Safe_safe_MU2A_227963.2264	10
0Safe_safe_MU2A_227963.2401	9
0Safe_safe_MU2A_227963.2425	13
0Safe_safe_MU2A_227963.2573	592
0Safe_safe_SPA_227963.5294	361
0Safe_safe_SPA_227963.5499	252
0Safe_safe_SPA_227963.5572	252
0Safe_safe_SPA_227963.5581	23
0Safe_safe_SPB_227963.6326	17
0Safe_safe_TMMA_227963.2837	14
0Safe_safe_TMMA_227963.2910	422
0Safe_safe_TMMB_227963.3020	1
0Safe_safe_TMMB_227963.3039	700
0Safe_safe_TMMB_227963.3048	1
0Safe_safe_TMMB_227963.3076	4
0Safe_safe_TMMB_227963.3153	1
0Safe_safe_TMMB_227963.3185	1
0Safe_safe_TMMB_227963.3274	1
0Safe_safe_TMMB_227963.3276	1
0Safe_safe_TMMB_227963.3310	1
0Safe_safe_TMMB_227963.3371	1
0Safe_safe_U1A_227963.6396	204
0Safe_safe_U1A_227963.6510	14
0Safe_safe_U1A_227963.6627	1
0Safe_safe_U1A_227963.6640	13
0Safe_safe_U1A_227963.6654	267
0Safe_safe_U1B_227963.393	14
0Safe_safe_U1B_227963.443	8
0Safe_safe_U1B_227963.453	3
0Safe_safe_U1B_227963.480	1
0Safe_safe_U1B_227963.487	3
0Safe_safe_U1B_227963.488	22
0Safe_safe_U1B_227963.491	14
0Safe_safe_U1B_227963.514	6
0Safe_safe_U1B_227963.545	6
0Safe_safe_U1B_227963.552	5
0Safe_safe_U1B_227963.561	458
0Safe_safe_U1B_227963.570	17
0Safe_safe_U1B_227963.592	300
0Safe_safe_U1B_227963.598	10
0Safe_safe_U1B_227963.607	4
0Safe_safe_U1B_227963.609	6
0Safe_safe_U1B_227963.613	26
0Safe_safe_U1B_227963.638	6
0Safe_safe_U1B_227963.656	10
0Safe_safe_U1B_227963.660	4
0Safe_safe_U1B_227963.668	9
0Safe_safe_U1B_227963.670	6
0Safe_safe_U1B_227963.698	462
0Safe_safe_U1B_227963.703	3
0Safe_safe_U1B_227963.704	2
0Safe_safe_U1B_227963.726	6
0Safe_safe_U2A_227963.1616	3
0Safe_safe_U2A_227963.1685	1
0Safe_safe_U2A_227963.1688	407
0Safe_safe_U2B_227963.1249	5
0Safe_safe_U2B_227963.1445	7
0Safe_safe_U2B_227963.1491	406
ENSMUSG00000000028_Cdc45_ACOCB_163983.1	85
ENSMUSG00000000028_Cdc45_ACOCB_163984.2	128
ENSMUSG00000000028_Cdc45_ACOCB_163985.3	28
ENSMUSG00000000028_Cdc45_ACOCB_163986.4	584
ENSMUSG00000000028_Cdc45_ACOCB_163987.5	192
ENSMUSG00000000028_Cdc45_ACOCB_163988.6	491
ENSMUSG00000000028_Cdc45_ACOCB_163989.7	101
ENSMUSG00000000028_Cdc45_ACOCB_163990.8	247
ENSMUSG00000000028_Cdc45_ACOCB_163991.9	30
ENSMUSG00000000028_Cdc45_ACOCB_163992.10	426
ENSMUSG00000000056_Narf_GEB_139378.2	3
ENSMUSG00000000093_Tbx2_ACOCA_12966.1	6
ENSMUSG00000000125_Wnt3_ACOCB_116291.1	625
ENSMUSG00000000125_Wnt3_ACOCB_116292.2	178
ENSMUSG00000000125_Wnt3_ACOCB_116293.3	1316
ENSMUSG00000000125_Wnt3_ACOCB_116294.4	1305
ENSMUSG00000000125_Wnt3_ACOCB_116295.5	663
ENSMUSG00000000125_Wnt3_ACOCB_116296.6	468
ENSMUSG00000000125_Wnt3_ACOCB_116297.7	754
ENSMUSG00000000125_Wnt3_ACOCB_116298.8	382
ENSMUSG00000000125_Wnt3_ACOCB_116299.9	729
ENSMUSG00000000125_Wnt3_ACOCB_116300.10	746
ENSMUSG00000000131_Xpo6_TMMA_201481.2	4
ENSMUSG00000000134_Tfe3_ACOCB_201790.1	665
ENSMUSG00000000134_Tfe3_ACOCB_201791.2	523
ENSMUSG00000000134_Tfe3_ACOCB_201792.3	717
ENSMUSG00000000134_Tfe3_ACOCB_201793.4	239
ENSMUSG00000000134_Tfe3_ACOCB_201794.5	745
ENSMUSG00000000134_Tfe3_ACOCB_201795.6	801
ENSMUSG00000000134_Tfe3_ACOCB_201796.7	358
ENSMUSG00000000134_Tfe3_ACOCB_201797.8	318
ENSMUSG00000000134_Tfe3_ACOCB_201798.9	623
ENSMUSG00000000134_Tfe3_ACOCB_201799.10	1150
ENSMUSG00000000148_Brat1_ACOCB_65027.1	151
ENSMUSG00000000148_Brat1_ACOCB_65028.2	17
ENSMUSG00000000148_Brat1_ACOCB_65029.3	544
ENSMUSG00000000148_Brat1_ACOCB_65030.4	110
ENSMUSG00000000148_Brat1_ACOCB_65031.5	114
ENSMUSG00000000148_Brat1_ACOCB_65032.6	243
ENSMUSG00000000148_Brat1_ACOCB_65033.7	442
ENSMUSG00000000148_Brat1_ACOCB_65034.8	200
ENSMUSG00000000148_Brat1_ACOCB_65035.9	188
ENSMUSG00000000148_Brat1_ACOCB_65036.10	247
ENSMUSG00000000171_Sdhd_ACOCB_91183.1	210
ENSMUSG00000000171_Sdhd_ACOCB_91184.2	371
ENSMUSG00000000171_Sdhd_ACOCB_91185.3	322
ENSMUSG00000000171_Sdhd_ACOCB_91186.4	386
ENSMUSG00000000171_Sdhd_ACOCB_91187.5	154
ENSMUSG00000000171_Sdhd_ACOCB_91188.6	87
ENSMUSG00000000171_Sdhd_ACOCB_91189.7	765
ENSMUSG00000000171_Sdhd_ACOCB_91190.8	61
ENSMUSG00000000171_Sdhd_ACOCB_91191.9	62
ENSMUSG00000000171_Sdhd_ACOCB_91192.10	130
ENSMUSG00000000182_Fgf23_ACOCB_167292.1	613
ENSMUSG00000000182_Fgf23_ACOCB_167293.2	698
ENSMUSG00000000182_Fgf23_ACOCB_167294.3	179
ENSMUSG00000000182_Fgf23_ACOCB_167295.4	359
ENSMUSG00000000182_Fgf23_ACOCB_167296.5	359
ENSMUSG00000000182_Fgf23_ACOCB_167297.6	397
ENSMUSG00000000182_Fgf23_ACOCB_167298.7	472
ENSMUSG00000000182_Fgf23_ACOCB_167299.8	383
ENSMUSG00000000182_Fgf23_ACOCB_167300.9	1096
ENSMUSG00000000182_Fgf23_ACOCB_167301.10	637
ENSMUSG00000000184_Ccnd2_ACOCB_167312.1	291
ENSMUSG00000000184_Ccnd2_ACOCB_167313.2	861
ENSMUSG00000000184_Ccnd2_ACOCB_167314.3	175
ENSMUSG00000000184_Ccnd2_ACOCB_167315.4	901
ENSMUSG00000000184_Ccnd2_ACOCB_167316.5	177
ENSMUSG00000000184_Ccnd2_ACOCB_167317.6	301
ENSMUSG00000000184_Ccnd2_ACOCB_167318.7	749
ENSMUSG00000000184_Ccnd2_ACOCB_167319.8	973
ENSMUSG00000000184_Ccnd2_ACOCB_167320.9	825
ENSMUSG00000000184_Ccnd2_ACOCB_167321.10	361
ENSMUSG00000000214_Th_ACOCB_174933.1	436
ENSMUSG00000000214_Th_ACOCB_174934.2	466
ENSMUSG00000000214_Th_ACOCB_174935.3	748
ENSMUSG00000000214_Th_ACOCB_174936.4	1151
ENSMUSG00000000214_Th_ACOCB_174937.5	111
ENSMUSG00000000214_Th_ACOCB_174938.6	398
ENSMUSG00000000214_Th_ACOCB_174939.7	837
ENSMUSG00000000214_Th_ACOCB_174940.8	970
ENSMUSG00000000214_Th_ACOCB_174941.9	336
ENSMUSG00000000214_Th_ACOCB_174942.10	766
ENSMUSG00000000282_Mnt_ACOCB_57837.1	732
ENSMUSG00000000282_Mnt_ACOCB_57838.2	710
ENSMUSG00000000282_Mnt_ACOCB_57839.3	984
ENSMUSG00000000282_Mnt_ACOCB_57840.4	777
ENSMUSG00000000282_Mnt_ACOCB_57841.5	349
ENSMUSG00000000282_Mnt_ACOCB_57842.6	305
ENSMUSG00000000282_Mnt_ACOCB_57843.7	362
ENSMUSG00000000282_Mnt_ACOCB_57844.8	508
ENSMUSG00000000282_Mnt_ACOCB_57845.9	260
ENSMUSG00000000282_Mnt_ACOCB_57846.10	222
ENSMUSG00000000290_Itgb2_ACOCB_152932.1	384
ENSMUSG00000000290_Itgb2_ACOCB_152933.2	196
ENSMUSG00000000290_Itgb2_ACOCB_152934.3	666
ENSMUSG00000000290_Itgb2_ACOCB_152935.4	423
ENSMUSG00000000290_Itgb2_ACOCB_152936.5	377
ENSMUSG00000000290_Itgb2_ACOCB_152937.6	450
ENSMUSG00000000290_Itgb2_ACOCB_152938.7	321
ENSMUSG00000000290_Itgb2_ACOCB_152939.8	200
ENSMUSG00000000290_Itgb2_ACOCB_152940.9	377
ENSMUSG00000000290_Itgb2_ACOCB_152941.10	405
ENSMUSG00000000305_Cdh4_ACOCB_195514.1	387
ENSMUSG00000000305_Cdh4_ACOCB_195515.2	322
ENSMUSG00000000305_Cdh4_ACOCB_195516.3	979
ENSMUSG00000000305_Cdh4_ACOCB_195517.4	719
ENSMUSG00000000305_Cdh4_ACOCB_195518.5	268
ENSMUSG00000000305_Cdh4_ACOCB_195519.6	337
ENSMUSG00000000305_Cdh4_ACOCB_195520.7	325
ENSMUSG00000000305_Cdh4_ACOCB_195521.8	857
ENSMUSG00000000305_Cdh4_ACOCB_195522.9	307
ENSMUSG00000000305_Cdh4_ACOCB_195523.10	408
ENSMUSG00000000320_Alox12_ACOCB_114153.1	792
ENSMUSG00000000320_Alox12_ACOCB_114154.2	801
ENSMUSG00000000320_Alox12_ACOCB_114155.3	618
ENSMUSG00000000320_Alox12_ACOCB_114156.4	575
ENSMUSG00000000320_Alox12_ACOCB_114157.5	818
ENSMUSG00000000320_Alox12_ACOCB_114158.6	518
ENSMUSG00000000320_Alox12_ACOCB_114159.7	442
ENSMUSG00000000320_Alox12_ACOCB_114160.8	602
ENSMUSG00000000320_Alox12_ACOCB_114161.9	497
ENSMUSG00000000320_Alox12_ACOCB_114162.10	815
ENSMUSG00000000326_Comt_ACOCB_3914.1	170
ENSMUSG00000000326_Comt_ACOCB_3915.2	393
ENSMUSG00000000326_Comt_ACOCB_3916.3	326
ENSMUSG00000000326_Comt_ACOCB_3917.4	810
ENSMUSG00000000326_Comt_ACOCB_3918.5	516
ENSMUSG00000000326_Comt_ACOCB_3919.6	929
ENSMUSG00000000326_Comt_ACOCB_3920.7	325
ENSMUSG00000000326_Comt_ACOCB_3921.8	375
ENSMUSG00000000326_Comt_ACOCB_3922.9	675
ENSMUSG00000000326_Comt_ACOCB_3923.10	372
ENSMUSG00000000346_Dazap2_ACOCB_173593.1	501
ENSMUSG00000000346_Dazap2_ACOCB_173594.2	503
ENSMUSG00000000346_Dazap2_ACOCB_173595.3	325
ENSMUSG00000000346_Dazap2_ACOCB_173596.4	346
ENSMUSG00000000346_Dazap2_ACOCB_173597.5	264
ENSMUSG00000000346_Dazap2_ACOCB_173598.6	483
ENSMUSG00000000346_Dazap2_ACOCB_173599.7	503
ENSMUSG00000000346_Dazap2_ACOCB_173600.8	875
ENSMUSG00000000346_Dazap2_ACOCB_173601.9	769
ENSMUSG00000000346_Dazap2_ACOCB_173602.10	399
ENSMUSG00000000381_Wap_ACOCB_62881.1	683
ENSMUSG00000000381_Wap_ACOCB_62882.2	424
ENSMUSG00000000381_Wap_ACOCB_62883.3	315
ENSMUSG00000000381_Wap_ACOCB_62884.4	452
ENSMUSG00000000381_Wap_ACOCB_62885.5	626
ENSMUSG00000000381_Wap_ACOCB_62886.6	500
ENSMUSG00000000381_Wap_ACOCB_62887.7	477
ENSMUSG00000000381_Wap_ACOCB_62888.8	446
ENSMUSG00000000381_Wap_ACOCB_62889.9	488
ENSMUSG00000000381_Wap_ACOCB_62890.10	326
ENSMUSG00000000385_Tmprss2_ACOCB_62901.1	459
ENSMUSG00000000385_Tmprss2_ACOCB_62902.2	687
ENSMUSG00000000385_Tmprss2_ACOCB_62903.3	605
ENSMUSG00000000385_Tmprss2_ACOCB_62904.4	1011
ENSMUSG00000000385_Tmprss2_ACOCB_62905.5	803
ENSMUSG00000000385_Tmprss2_ACOCB_62906.6	319
ENSMUSG00000000385_Tmprss2_ACOCB_62907.7	471
ENSMUSG00000000385_Tmprss2_ACOCB_62908.8	474
ENSMUSG00000000385_Tmprss2_ACOCB_62909.9	597
ENSMUSG00000000385_Tmprss2_ACOCB_62910.10	1012
ENSMUSG00000000486_Sept1_ACOCB_133561.1	485
ENSMUSG00000000486_Sept1_ACOCB_133562.2	144
ENSMUSG00000000486_Sept1_ACOCB_133563.3	964
ENSMUSG00000000486_Sept1_ACOCB_133564.4	774
ENSMUSG00000000486_Sept1_ACOCB_133565.5	591
ENSMUSG00000000486_Sept1_ACOCB_133566.6	344
ENSMUSG00000000486_Sept1_ACOCB_133567.7	683
ENSMUSG00000000486_Sept1_ACOCB_133568.8	856
ENSMUSG00000000486_Sept1_ACOCB_133569.9	918
ENSMUSG00000000486_Sept1_ACOCB_133570.10	441
ENSMUSG00000000555_Itga5_ACOCB_161760.1	920
ENSMUSG00000000555_Itga5_ACOCB_161761.2	823
ENSMUSG00000000555_Itga5_ACOCB_161762.3	530
ENSMUSG00000000555_Itga5_ACOCB_161763.4	422
ENSMUSG00000000555_Itga5_ACOCB_161764.5	622
ENSMUSG00000000555_Itga5_ACOCB_161765.6	610
ENSMUSG00000000555_Itga5_ACOCB_161766.7	814
ENSMUSG00000000555_Itga5_ACOCB_161767.8	325
ENSMUSG00000000555_Itga5_ACOCB_161768.9	583
ENSMUSG00000000555_Itga5_ACOCB_161769.10	491
ENSMUSG00000000600_Krit1_ACOCB_37837.1	170
ENSMUSG00000000600_Krit1_ACOCB_37838.2	130
ENSMUSG00000000600_Krit1_ACOCB_37839.3	85
ENSMUSG00000000600_Krit1_ACOCB_37840.4	544
ENSMUSG00000000600_Krit1_ACOCB_37841.5	58
ENSMUSG00000000600_Krit1_ACOCB_37842.6	106
ENSMUSG00000000600_Krit1_ACOCB_37843.7	228
ENSMUSG00000000600_Krit1_ACOCB_37844.8	199
ENSMUSG00000000600_Krit1_ACOCB_37845.9	346
ENSMUSG00000000600_Krit1_ACOCB_37846.10	161
ENSMUSG00000000693_Loxl3_U1A_173484.2	7
ENSMUSG00000000711_Rab5b_TMMB_16033.6	1
ENSMUSG00000000740_Rpl13_TMMA_217571.7	2
ENSMUSG00000000740_Rpl13_TMMA_217572.8	2
ENSMUSG00000000751_Rpa1_ACOCB_74024.1	5
ENSMUSG00000000751_Rpa1_ACOCB_74025.2	52
ENSMUSG00000000751_Rpa1_ACOCB_74026.3	9
ENSMUSG00000000751_Rpa1_ACOCB_74027.4	17
ENSMUSG00000000751_Rpa1_ACOCB_74028.5	300
ENSMUSG00000000751_Rpa1_ACOCB_74029.6	180
ENSMUSG00000000751_Rpa1_ACOCB_74030.7	218
ENSMUSG00000000751_Rpa1_ACOCB_74031.8	229
ENSMUSG00000000751_Rpa1_ACOCB_74032.9	343
ENSMUSG00000000751_Rpa1_ACOCB_74033.10	48
ENSMUSG00000000759_Tubgcp3_ACOCB_74004.1	331
ENSMUSG00000000759_Tubgcp3_ACOCB_74005.2	153
ENSMUSG00000000759_Tubgcp3_ACOCB_74006.3	145
ENSMUSG00000000759_Tubgcp3_ACOCB_74007.4	24
ENSMUSG00000000759_Tubgcp3_ACOCB_74008.5	516
ENSMUSG00000000759_Tubgcp3_ACOCB_74009.6	495
ENSMUSG00000000759_Tubgcp3_ACOCB_74010.7	491
ENSMUSG00000000759_Tubgcp3_ACOCB_74011.8	181
ENSMUSG00000000759_Tubgcp3_ACOCB_74012.9	300
ENSMUSG00000000759_Tubgcp3_ACOCB_74013.10	249
ENSMUSG00000000787_Ddx3x_SPA_99807.5	1
ENSMUSG00000000792_Slc5a5_MPB_184645.1	2
ENSMUSG00000000823_Znf512b_GEA_91379.7	11
ENSMUSG00000000827_Tpd52l2_ACOCB_91363.1	1036
ENSMUSG00000000827_Tpd52l2_ACOCB_91364.2	268
ENSMUSG00000000827_Tpd52l2_ACOCB_91365.3	254
ENSMUSG00000000827_Tpd52l2_ACOCB_91366.4	602
ENSMUSG00000000827_Tpd52l2_ACOCB_91367.5	527
ENSMUSG00000000827_Tpd52l2_ACOCB_91368.6	369
ENSMUSG00000000827_Tpd52l2_ACOCB_91369.7	1191
ENSMUSG00000000827_Tpd52l2_ACOCB_91370.8	117
ENSMUSG00000000827_Tpd52l2_ACOCB_91371.9	234
ENSMUSG00000000827_Tpd52l2_ACOCB_91372.10	219
ENSMUSG00000000869_Il4_ACOCB_209322.1	155
ENSMUSG00000000869_Il4_ACOCB_209323.2	541
ENSMUSG00000000869_Il4_ACOCB_209324.3	628
ENSMUSG00000000869_Il4_ACOCB_209325.4	365
ENSMUSG00000000869_Il4_ACOCB_209326.5	364
ENSMUSG00000000869_Il4_ACOCB_209327.6	1115
ENSMUSG00000000869_Il4_ACOCB_209328.7	401
ENSMUSG00000000869_Il4_ACOCB_209329.8	130
ENSMUSG00000000869_Il4_ACOCB_209330.9	537
ENSMUSG00000000869_Il4_ACOCB_209331.10	405
ENSMUSG00000000957_Mmp14_ACOCB_76353.1	775
ENSMUSG00000000957_Mmp14_ACOCB_76354.2	641
ENSMUSG00000000957_Mmp14_ACOCB_76355.3	325
ENSMUSG00000000957_Mmp14_ACOCB_76356.4	968
ENSMUSG00000000957_Mmp14_ACOCB_76357.5	551
ENSMUSG00000000957_Mmp14_ACOCB_76358.6	730
ENSMUSG00000000957_Mmp14_ACOCB_76359.7	703
ENSMUSG00000000957_Mmp14_ACOCB_76360.8	655
ENSMUSG00000000957_Mmp14_ACOCB_76361.9	399
ENSMUSG00000000957_Mmp14_ACOCB_76362.10	271
ENSMUSG00000000976_Heatr6_U1A_18421.7	17
ENSMUSG00000001036_Epn2_ACOCA_80018.6	7
ENSMUSG00000001039_B9d1_U1B_164823.1	13
ENSMUSG00000001039_B9d1_U1B_164826.4	3
ENSMUSG00000001062_Vps9d1_U1B_53139.10	1
ENSMUSG00000001076_C1ql4_U1B_55228.4	9
ENSMUSG00000001123_Lgals9_U2B_152676.3	7
ENSMUSG00000001127_Araf_DTKPB_152642.9	1
ENSMUSG00000001134_Uxt_ACOCB_67704.1	109
ENSMUSG00000001134_Uxt_ACOCB_67705.2	25
ENSMUSG00000001134_Uxt_ACOCB_67706.3	149
ENSMUSG00000001134_Uxt_ACOCB_67707.4	92
ENSMUSG00000001134_Uxt_ACOCB_67708.5	113
ENSMUSG00000001134_Uxt_ACOCB_67709.6	50
ENSMUSG00000001134_Uxt_ACOCB_67710.7	171
ENSMUSG00000001134_Uxt_ACOCB_67711.8	566
ENSMUSG00000001134_Uxt_ACOCB_67712.9	87
ENSMUSG00000001134_Uxt_ACOCB_67713.10	276
ENSMUSG00000001157_Gmcl1_ACOCB_9596.1	1486
ENSMUSG00000001157_Gmcl1_ACOCB_9597.2	580
ENSMUSG00000001157_Gmcl1_ACOCB_9598.3	556
ENSMUSG00000001157_Gmcl1_ACOCB_9599.4	648
ENSMUSG00000001157_Gmcl1_ACOCB_9600.5	562
ENSMUSG00000001157_Gmcl1_ACOCB_9601.6	768
ENSMUSG00000001157_Gmcl1_ACOCB_9602.7	351
ENSMUSG00000001157_Gmcl1_ACOCB_9603.8	209
ENSMUSG00000001157_Gmcl1_ACOCB_9604.9	161
ENSMUSG00000001157_Gmcl1_ACOCB_9605.10	932
ENSMUSG00000001228_Uhrf1_U1B_82815.2	7
ENSMUSG00000001280_Sp1_U1B_133502.2	4
ENSMUSG00000001281_Itgb7_MU1A_1850.7	3
ENSMUSG00000001289_Pfdn5_SPB_133463.3	7
ENSMUSG00000001305_Rrp15_TMMB_71025.10	1
ENSMUSG00000001379_Apbb3_SPA_163804.4	7
ENSMUSG00000001435_Col18a1_ACOCB_217386.1	530
ENSMUSG00000001435_Col18a1_ACOCB_217387.2	294
ENSMUSG00000001435_Col18a1_ACOCB_217388.3	836
ENSMUSG00000001435_Col18a1_ACOCB_217389.4	702
ENSMUSG00000001435_Col18a1_ACOCB_217390.5	918
ENSMUSG00000001435_Col18a1_ACOCB_217391.6	445
ENSMUSG00000001435_Col18a1_ACOCB_217392.7	522
ENSMUSG00000001435_Col18a1_ACOCB_217393.8	456
ENSMUSG00000001435_Col18a1_ACOCB_217394.9	17
ENSMUSG00000001435_Col18a1_ACOCB_217395.10	557
ENSMUSG00000001467_Cyp51_ACOCA_15739.1	2
ENSMUSG00000001482_Def8_ACOCB_65567.1	317
ENSMUSG00000001482_Def8_ACOCB_65568.2	504
ENSMUSG00000001482_Def8_ACOCB_65569.3	399
ENSMUSG00000001482_Def8_ACOCB_65570.4	248
ENSMUSG00000001482_Def8_ACOCB_65571.5	527
ENSMUSG00000001482_Def8_ACOCB_65572.6	892
ENSMUSG00000001482_Def8_ACOCB_65573.7	1029
ENSMUSG00000001482_Def8_ACOCB_65574.8	171
ENSMUSG00000001482_Def8_ACOCB_65575.9	415
ENSMUSG00000001482_Def8_ACOCB_65576.10	563
ENSMUSG00000001496_Nkx2-1_ACOCB_150674.1	579
ENSMUSG00000001496_Nkx2-1_ACOCB_150675.2	477
ENSMUSG00000001496_Nkx2-1_ACOCB_150676.3	826
ENSMUSG00000001496_Nkx2-1_ACOCB_150677.4	704
ENSMUSG00000001496_Nkx2-1_ACOCB_150678.5	713
ENSMUSG00000001496_Nkx2-1_ACOCB_150679.6	864
ENSMUSG00000001496_Nkx2-1_ACOCB_150680.7	631
ENSMUSG00000001496_Nkx2-1_ACOCB_150681.8	620
ENSMUSG00000001496_Nkx2-1_ACOCB_150682.9	309
ENSMUSG00000001496_Nkx2-1_ACOCB_150683.10	1033
ENSMUSG00000001506_Col1a1_ACOCB_4294.1	269
ENSMUSG00000001506_Col1a1_ACOCB_4295.2	196
ENSMUSG00000001506_Col1a1_ACOCB_4296.3	406
ENSMUSG00000001506_Col1a1_ACOCB_4297.4	164
ENSMUSG00000001506_Col1a1_ACOCB_4298.5	479
ENSMUSG00000001506_Col1a1_ACOCB_4299.6	476
ENSMUSG00000001506_Col1a1_ACOCB_4300.7	564
ENSMUSG00000001506_Col1a1_ACOCB_4301.8	402
ENSMUSG00000001506_Col1a1_ACOCB_4302.9	1044
ENSMUSG00000001506_Col1a1_ACOCB_4303.10	446
ENSMUSG00000001525_Tubb5_ACOCB_127326.1	84
ENSMUSG00000001525_Tubb5_ACOCB_127327.2	49
ENSMUSG00000001525_Tubb5_ACOCB_127328.3	11
ENSMUSG00000001525_Tubb5_ACOCB_127329.4	530
ENSMUSG00000001525_Tubb5_ACOCB_127330.5	63
ENSMUSG00000001525_Tubb5_ACOCB_127331.6	77
ENSMUSG00000001525_Tubb5_ACOCB_127332.7	6
ENSMUSG00000001525_Tubb5_ACOCB_127333.8	76
ENSMUSG00000001525_Tubb5_ACOCB_127334.9	244
ENSMUSG00000001525_Tubb5_ACOCB_127335.10	123
ENSMUSG00000001604_Tcea3_ACOCB_18782.1	443
ENSMUSG00000001604_Tcea3_ACOCB_18783.2	438
ENSMUSG00000001604_Tcea3_ACOCB_18784.3	933
ENSMUSG00000001604_Tcea3_ACOCB_18785.4	342
ENSMUSG00000001604_Tcea3_ACOCB_18786.5	295
ENSMUSG00000001604_Tcea3_ACOCB_18787.6	589
ENSMUSG00000001604_Tcea3_ACOCB_18788.7	133
ENSMUSG00000001604_Tcea3_ACOCB_18789.8	220
ENSMUSG00000001604_Tcea3_ACOCB_18790.9	717
ENSMUSG00000001604_Tcea3_ACOCB_18791.10	728
ENSMUSG00000001656_Hoxc11_ACOCB_127775.1	259
ENSMUSG00000001656_Hoxc11_ACOCB_127776.2	710
ENSMUSG00000001656_Hoxc11_ACOCB_127777.3	677
ENSMUSG00000001656_Hoxc11_ACOCB_127778.4	500
ENSMUSG00000001656_Hoxc11_ACOCB_127779.5	321
ENSMUSG00000001656_Hoxc11_ACOCB_127780.6	773
ENSMUSG00000001656_Hoxc11_ACOCB_127781.7	303
ENSMUSG00000001656_Hoxc11_ACOCB_127782.8	273
ENSMUSG00000001656_Hoxc11_ACOCB_127783.9	392
ENSMUSG00000001656_Hoxc11_ACOCB_127784.10	169
ENSMUSG00000001670_Tat_DTKPA_68835.7	13
ENSMUSG00000001739_Cldn15_MPB_171067.2	8
ENSMUSG00000001755_Coasy_ACOCB_117131.1	80
ENSMUSG00000001755_Coasy_ACOCB_117132.2	45
ENSMUSG00000001755_Coasy_ACOCB_117133.3	62
ENSMUSG00000001755_Coasy_ACOCB_117134.4	83
ENSMUSG00000001755_Coasy_ACOCB_117135.5	228
ENSMUSG00000001755_Coasy_ACOCB_117136.6	1243
ENSMUSG00000001755_Coasy_ACOCB_117137.7	141
ENSMUSG00000001755_Coasy_ACOCB_117138.8	237
ENSMUSG00000001755_Coasy_ACOCB_117139.9	550
ENSMUSG00000001755_Coasy_ACOCB_117140.10	130
ENSMUSG00000001761_Smo_ACOCB_32764.1	618
ENSMUSG00000001761_Smo_ACOCB_32765.2	382
ENSMUSG00000001761_Smo_ACOCB_32766.3	784
ENSMUSG00000001761_Smo_ACOCB_32767.4	860
ENSMUSG00000001761_Smo_ACOCB_32768.5	847
ENSMUSG00000001761_Smo_ACOCB_32769.6	800
ENSMUSG00000001761_Smo_ACOCB_32770.7	325
ENSMUSG00000001761_Smo_ACOCB_32771.8	955
ENSMUSG00000001761_Smo_ACOCB_32772.9	1089
ENSMUSG00000001761_Smo_ACOCB_32773.10	437
ENSMUSG00000001767_Crnkl1_ACOCB_32744.1	46
ENSMUSG00000001767_Crnkl1_ACOCB_32745.2	158
ENSMUSG00000001767_Crnkl1_ACOCB_32746.3	304
ENSMUSG00000001767_Crnkl1_ACOCB_32747.4	248
ENSMUSG00000001767_Crnkl1_ACOCB_32748.5	134
ENSMUSG00000001767_Crnkl1_ACOCB_32749.6	305
ENSMUSG00000001767_Crnkl1_ACOCB_32750.7	312
ENSMUSG00000001767_Crnkl1_ACOCB_32751.8	222
ENSMUSG00000001767_Crnkl1_ACOCB_32752.9	125
ENSMUSG00000001767_Crnkl1_ACOCB_32753.10	131
ENSMUSG00000001802_Lrp3_SPA_209097.6	8
ENSMUSG00000001819_Hoxd13_ACOCB_64987.1	1032
ENSMUSG00000001819_Hoxd13_ACOCB_64988.2	579
ENSMUSG00000001819_Hoxd13_ACOCB_64989.3	1048
ENSMUSG00000001819_Hoxd13_ACOCB_64990.4	850
ENSMUSG00000001819_Hoxd13_ACOCB_64991.5	744
ENSMUSG00000001819_Hoxd13_ACOCB_64992.6	143
ENSMUSG00000001819_Hoxd13_ACOCB_64993.7	1029
ENSMUSG00000001819_Hoxd13_ACOCB_64994.8	298
ENSMUSG00000001819_Hoxd13_ACOCB_64995.9	278
ENSMUSG00000001819_Hoxd13_ACOCB_64996.10	639
ENSMUSG00000001833_Sept7_ACOCB_123934.1	157
ENSMUSG00000001833_Sept7_ACOCB_123935.2	641
ENSMUSG00000001833_Sept7_ACOCB_123936.3	388
ENSMUSG00000001833_Sept7_ACOCB_123937.4	84
ENSMUSG00000001833_Sept7_ACOCB_123938.5	275
ENSMUSG00000001833_Sept7_ACOCB_123939.6	43
ENSMUSG00000001833_Sept7_ACOCB_123940.7	113
ENSMUSG00000001833_Sept7_ACOCB_123941.8	212
ENSMUSG00000001833_Sept7_ACOCB_123942.9	75
ENSMUSG00000001833_Sept7_ACOCB_123943.10	44
ENSMUSG00000001870_Ltbp1_ACOCB_15154.1	511
ENSMUSG00000001870_Ltbp1_ACOCB_15155.2	527
ENSMUSG00000001870_Ltbp1_ACOCB_15156.3	403
ENSMUSG00000001870_Ltbp1_ACOCB_15157.4	707
ENSMUSG00000001870_Ltbp1_ACOCB_15158.5	373
ENSMUSG00000001870_Ltbp1_ACOCB_15159.6	370
ENSMUSG00000001870_Ltbp1_ACOCB_15160.7	425
ENSMUSG00000001870_Ltbp1_ACOCB_15161.8	280
ENSMUSG00000001870_Ltbp1_ACOCB_15162.9	704
ENSMUSG00000001870_Ltbp1_ACOCB_15163.10	226
ENSMUSG00000001924_Uba1_ACOCB_79530.1	103
ENSMUSG00000001924_Uba1_ACOCB_79531.2	49
ENSMUSG00000001924_Uba1_ACOCB_79532.3	330
ENSMUSG00000001924_Uba1_ACOCB_79533.4	109
ENSMUSG00000001924_Uba1_ACOCB_79534.5	217
ENSMUSG00000001924_Uba1_ACOCB_79535.6	48
ENSMUSG00000001924_Uba1_ACOCB_79536.7	65
ENSMUSG00000001924_Uba1_ACOCB_79537.8	77
ENSMUSG00000001924_Uba1_ACOCB_79538.9	22
ENSMUSG00000001924_Uba1_ACOCB_79539.10	37
ENSMUSG00000001943_Vsig2_U2B_21295.4	29
ENSMUSG00000001985_Grik3_DTKPA_147200.8	7
ENSMUSG00000002028_Kmt2a_U1B_139862.6	5
ENSMUSG00000002052_Supt6_U1B_4078.5	14
ENSMUSG00000002058_Unc119_ACOCB_4034.1	429
ENSMUSG00000002058_Unc119_ACOCB_4035.2	514
ENSMUSG00000002058_Unc119_ACOCB_4036.3	431
ENSMUSG00000002058_Unc119_ACOCB_4037.4	433
ENSMUSG00000002058_Unc119_ACOCB_4038.5	844
ENSMUSG00000002058_Unc119_ACOCB_4039.6	260
ENSMUSG00000002058_Unc119_ACOCB_4040.7	712
ENSMUSG00000002058_Unc119_ACOCB_4041.8	423
ENSMUSG00000002058_Unc119_ACOCB_4042.9	283
ENSMUSG00000002058_Unc119_ACOCB_4043.10	525
ENSMUSG00000002083_Bbc3_ACOCB_190436.1	590
ENSMUSG00000002083_Bbc3_ACOCB_190437.2	297
ENSMUSG00000002083_Bbc3_ACOCB_190438.3	899
ENSMUSG00000002083_Bbc3_ACOCB_190439.4	668
ENSMUSG00000002083_Bbc3_ACOCB_190440.5	610
ENSMUSG00000002083_Bbc3_ACOCB_190441.6	592
ENSMUSG00000002083_Bbc3_ACOCB_190442.7	378
ENSMUSG00000002083_Bbc3_ACOCB_190443.8	585
ENSMUSG00000002083_Bbc3_ACOCB_190444.9	620
ENSMUSG00000002083_Bbc3_ACOCB_190445.10	985
ENSMUSG00000002102_Psmc3_ACOCB_40265.1	41
ENSMUSG00000002102_Psmc3_ACOCB_40266.2	37
ENSMUSG00000002102_Psmc3_ACOCB_40267.3	35
ENSMUSG00000002102_Psmc3_ACOCB_40268.4	81
ENSMUSG00000002102_Psmc3_ACOCB_40269.5	585
ENSMUSG00000002102_Psmc3_ACOCB_40270.6	13
ENSMUSG00000002102_Psmc3_ACOCB_40271.7	110
ENSMUSG00000002102_Psmc3_ACOCB_40272.8	8
ENSMUSG00000002102_Psmc3_ACOCB_40273.9	27
ENSMUSG00000002102_Psmc3_ACOCB_40274.10	59
ENSMUSG00000002107_Celf2_GEA_40240.6	14
ENSMUSG00000002108_Nr1h3_ACOCB_40285.1	501
ENSMUSG00000002108_Nr1h3_ACOCB_40286.2	281
ENSMUSG00000002108_Nr1h3_ACOCB_40287.3	382
ENSMUSG00000002108_Nr1h3_ACOCB_40288.4	1011
ENSMUSG00000002108_Nr1h3_ACOCB_40289.5	1013
ENSMUSG00000002108_Nr1h3_ACOCB_40290.6	433
ENSMUSG00000002108_Nr1h3_ACOCB_40291.7	722
ENSMUSG00000002108_Nr1h3_ACOCB_40292.8	389
ENSMUSG00000002108_Nr1h3_ACOCB_40293.9	1048
ENSMUSG00000002108_Nr1h3_ACOCB_40294.10	812
ENSMUSG00000002147_Stat6_U1A_150609.6	1
ENSMUSG00000002190_Clgn_ACOCB_116771.1	527
ENSMUSG00000002190_Clgn_ACOCB_116772.2	667
ENSMUSG00000002190_Clgn_ACOCB_116773.3	351
ENSMUSG00000002190_Clgn_ACOCB_116774.4	367
ENSMUSG00000002190_Clgn_ACOCB_116775.5	948
ENSMUSG00000002190_Clgn_ACOCB_116776.6	821
ENSMUSG00000002190_Clgn_ACOCB_116777.7	180
ENSMUSG00000002190_Clgn_ACOCB_116778.8	658
ENSMUSG00000002190_Clgn_ACOCB_116779.9	494
ENSMUSG00000002190_Clgn_ACOCB_116780.10	261
ENSMUSG00000002228_Ppm1j_ACOCB_116911.1	515
ENSMUSG00000002228_Ppm1j_ACOCB_116912.2	869
ENSMUSG00000002228_Ppm1j_ACOCB_116913.3	662
ENSMUSG00000002228_Ppm1j_ACOCB_116914.4	751
ENSMUSG00000002228_Ppm1j_ACOCB_116915.5	629
ENSMUSG00000002228_Ppm1j_ACOCB_116916.6	628
ENSMUSG00000002228_Ppm1j_ACOCB_116917.7	522
ENSMUSG00000002228_Ppm1j_ACOCB_116918.8	512
ENSMUSG00000002228_Ppm1j_ACOCB_116919.9	706
ENSMUSG00000002228_Ppm1j_ACOCB_116920.10	398
ENSMUSG00000002233_Rhoc_ACOCB_197012.1	400
ENSMUSG00000002233_Rhoc_ACOCB_197013.2	603
ENSMUSG00000002233_Rhoc_ACOCB_197014.3	516
ENSMUSG00000002233_Rhoc_ACOCB_197015.4	326
ENSMUSG00000002233_Rhoc_ACOCB_197016.5	442
ENSMUSG00000002233_Rhoc_ACOCB_197017.6	282
ENSMUSG00000002233_Rhoc_ACOCB_197018.7	469
ENSMUSG00000002233_Rhoc_ACOCB_197019.8	654
ENSMUSG00000002233_Rhoc_ACOCB_197020.9	524
ENSMUSG00000002233_Rhoc_ACOCB_197021.10	338
ENSMUSG00000002249_Tead3_ACOCB_168052.1	106
ENSMUSG00000002249_Tead3_ACOCB_168053.2	509
ENSMUSG00000002249_Tead3_ACOCB_168054.3	936
ENSMUSG00000002249_Tead3_ACOCB_168055.4	568
ENSMUSG00000002249_Tead3_ACOCB_168056.5	575
ENSMUSG00000002249_Tead3_ACOCB_168057.6	705
ENSMUSG00000002249_Tead3_ACOCB_168058.7	252
ENSMUSG00000002249_Tead3_ACOCB_168059.8	1206
ENSMUSG00000002249_Tead3_ACOCB_168060.9	208
ENSMUSG00000002249_Tead3_ACOCB_168061.10	409
ENSMUSG00000002257_Def6_ACOCB_83504.1	455
ENSMUSG00000002257_Def6_ACOCB_83505.2	579
ENSMUSG00000002257_Def6_ACOCB_83506.3	600
ENSMUSG00000002257_Def6_ACOCB_83507.4	522
ENSMUSG00000002257_Def6_ACOCB_83508.5	301
ENSMUSG00000002257_Def6_ACOCB_83509.6	202
ENSMUSG00000002257_Def6_ACOCB_83510.7	536
ENSMUSG00000002257_Def6_ACOCB_83511.8	180
ENSMUSG00000002257_Def6_ACOCB_83512.9	420
ENSMUSG00000002257_Def6_ACOCB_83513.10	312
ENSMUSG00000002319_Ipo4_TMMB_212502.7	1
ENSMUSG00000002326_Gmpr2_ACOCB_68579.1	486
ENSMUSG00000002326_Gmpr2_ACOCB_68580.2	620
ENSMUSG00000002326_Gmpr2_ACOCB_68581.3	243
ENSMUSG00000002326_Gmpr2_ACOCB_68582.4	494
ENSMUSG00000002326_Gmpr2_ACOCB_68583.5	461
ENSMUSG00000002326_Gmpr2_ACOCB_68584.6	412
ENSMUSG00000002326_Gmpr2_ACOCB_68585.7	399
ENSMUSG00000002326_Gmpr2_ACOCB_68586.8	570
ENSMUSG00000002326_Gmpr2_ACOCB_68587.9	150
ENSMUSG00000002326_Gmpr2_ACOCB_68588.10	382
ENSMUSG00000002346_Slc25a42_TMMB_10457.2	10
ENSMUSG00000002393_Nr2f6_ACOCB_220526.1	641
ENSMUSG00000002393_Nr2f6_ACOCB_220527.2	1109
ENSMUSG00000002393_Nr2f6_ACOCB_220528.3	881
ENSMUSG00000002393_Nr2f6_ACOCB_220529.4	1301
ENSMUSG00000002393_Nr2f6_ACOCB_220530.5	389
ENSMUSG00000002393_Nr2f6_ACOCB_220531.6	205
ENSMUSG00000002393_Nr2f6_ACOCB_220532.7	865
ENSMUSG00000002393_Nr2f6_ACOCB_220533.8	1423
ENSMUSG00000002393_Nr2f6_ACOCB_220534.9	155
ENSMUSG00000002393_Nr2f6_ACOCB_220535.10	645
ENSMUSG00000002396_Ocel1_U1B_220548.3	1
ENSMUSG00000002396_Ocel1_U1B_220553.8	2
ENSMUSG00000002416_Ndufb2_ACOCB_106040.1	304
ENSMUSG00000002416_Ndufb2_ACOCB_106041.2	396
ENSMUSG00000002416_Ndufb2_ACOCB_106042.3	79
ENSMUSG00000002416_Ndufb2_ACOCB_106043.4	413
ENSMUSG00000002416_Ndufb2_ACOCB_106044.5	414
ENSMUSG00000002416_Ndufb2_ACOCB_106045.6	350
ENSMUSG00000002416_Ndufb2_ACOCB_106046.7	118
ENSMUSG00000002416_Ndufb2_ACOCB_106047.8	876
ENSMUSG00000002416_Ndufb2_ACOCB_106048.9	678
ENSMUSG00000002416_Ndufb2_ACOCB_106049.10	160
ENSMUSG00000002459_Rgs20_ACOCB_203859.1	723
ENSMUSG00000002459_Rgs20_ACOCB_203860.2	648
ENSMUSG00000002459_Rgs20_ACOCB_203861.3	552
ENSMUSG00000002459_Rgs20_ACOCB_203862.4	561
ENSMUSG00000002459_Rgs20_ACOCB_203863.5	227
ENSMUSG00000002459_Rgs20_ACOCB_203864.6	379
ENSMUSG00000002459_Rgs20_ACOCB_203865.7	313
ENSMUSG00000002459_Rgs20_ACOCB_203866.8	603
ENSMUSG00000002459_Rgs20_ACOCB_203867.9	305
ENSMUSG00000002459_Rgs20_ACOCB_203868.10	334
ENSMUSG00000002477_Snrpd1_U1B_145127.1	16
ENSMUSG00000002524_Puf60_GEB_46632.4	31
ENSMUSG00000002580_Mien1_U1B_223782.9	20
ENSMUSG00000002580_Mien1_U1B_223783.10	20
ENSMUSG00000002603_Tgfb1_ACOCB_37757.1	358
ENSMUSG00000002603_Tgfb1_ACOCB_37758.2	1046
ENSMUSG00000002603_Tgfb1_ACOCB_37759.3	562
ENSMUSG00000002603_Tgfb1_ACOCB_37760.4	528
ENSMUSG00000002603_Tgfb1_ACOCB_37761.5	585
ENSMUSG00000002603_Tgfb1_ACOCB_37762.6	966
ENSMUSG00000002603_Tgfb1_ACOCB_37763.7	176
ENSMUSG00000002603_Tgfb1_ACOCB_37764.8	727
ENSMUSG00000002603_Tgfb1_ACOCB_37765.9	416
ENSMUSG00000002603_Tgfb1_ACOCB_37766.10	505
ENSMUSG00000002728_Naa20_ACOCB_48803.1	2
ENSMUSG00000002728_Naa20_ACOCB_48804.2	27
ENSMUSG00000002728_Naa20_ACOCB_48805.3	507
ENSMUSG00000002728_Naa20_ACOCB_48806.4	60
ENSMUSG00000002728_Naa20_ACOCB_48807.5	153
ENSMUSG00000002728_Naa20_ACOCB_48808.6	244
ENSMUSG00000002728_Naa20_ACOCB_48809.7	609
ENSMUSG00000002728_Naa20_ACOCB_48810.8	255
ENSMUSG00000002728_Naa20_ACOCB_48811.9	255
ENSMUSG00000002728_Naa20_ACOCB_48812.10	318
ENSMUSG00000002731_Prkra_ACOCB_133381.1	738
ENSMUSG00000002731_Prkra_ACOCB_133382.2	411
ENSMUSG00000002731_Prkra_ACOCB_133383.3	15
ENSMUSG00000002731_Prkra_ACOCB_133384.4	749
ENSMUSG00000002731_Prkra_ACOCB_133385.5	304
ENSMUSG00000002731_Prkra_ACOCB_133386.6	219
ENSMUSG00000002731_Prkra_ACOCB_133387.7	452
ENSMUSG00000002731_Prkra_ACOCB_133388.8	311
ENSMUSG00000002731_Prkra_ACOCB_133389.9	18
ENSMUSG00000002731_Prkra_ACOCB_133390.10	301
ENSMUSG00000002748_Baz1b_ACOCB_226055.1	272
ENSMUSG00000002748_Baz1b_ACOCB_226056.2	73
ENSMUSG00000002748_Baz1b_ACOCB_226057.3	212
ENSMUSG00000002748_Baz1b_ACOCB_226058.4	110
ENSMUSG00000002748_Baz1b_ACOCB_226060.6	201
ENSMUSG00000002748_Baz1b_ACOCB_226061.7	127
ENSMUSG00000002748_Baz1b_ACOCB_226062.8	38
ENSMUSG00000002748_Baz1b_ACOCB_226063.9	496
ENSMUSG00000002748_Baz1b_ACOCB_226064.10	126
ENSMUSG00000002768_Mea1_U1B_167082.1	6
ENSMUSG00000002768_Mea1_U1B_167085.4	4
ENSMUSG00000002768_Mea1_U1B_167086.5	23
ENSMUSG00000002799_Jag2_ACOCB_184385.1	785
ENSMUSG00000002799_Jag2_ACOCB_184386.2	579
ENSMUSG00000002799_Jag2_ACOCB_184387.3	632
ENSMUSG00000002799_Jag2_ACOCB_184388.4	741
ENSMUSG00000002799_Jag2_ACOCB_184389.5	657
ENSMUSG00000002799_Jag2_ACOCB_184390.6	848
ENSMUSG00000002799_Jag2_ACOCB_184391.7	912
ENSMUSG00000002799_Jag2_ACOCB_184392.8	295
ENSMUSG00000002799_Jag2_ACOCB_184393.9	702
ENSMUSG00000002799_Jag2_ACOCB_184394.10	609
ENSMUSG00000002803_Btbd6_U2B_68250.7	2
ENSMUSG00000002814_Top3a_ACOCB_40565.1	4
ENSMUSG00000002814_Top3a_ACOCB_40566.2	256
ENSMUSG00000002814_Top3a_ACOCB_40567.3	202
ENSMUSG00000002814_Top3a_ACOCB_40568.4	7
ENSMUSG00000002814_Top3a_ACOCB_40569.5	831
ENSMUSG00000002814_Top3a_ACOCB_40570.6	466
ENSMUSG00000002814_Top3a_ACOCB_40571.7	170
ENSMUSG00000002814_Top3a_ACOCB_40572.8	222
ENSMUSG00000002814_Top3a_ACOCB_40573.9	120
ENSMUSG00000002814_Top3a_ACOCB_40574.10	70
ENSMUSG00000002835_Chaf1a_ACOCB_209856.1	156
ENSMUSG00000002835_Chaf1a_ACOCB_209857.2	253
ENSMUSG00000002835_Chaf1a_ACOCB_209858.3	290
ENSMUSG00000002835_Chaf1a_ACOCB_209859.4	181
ENSMUSG00000002835_Chaf1a_ACOCB_209860.5	108
ENSMUSG00000002835_Chaf1a_ACOCB_209861.6	266
ENSMUSG00000002835_Chaf1a_ACOCB_209862.7	503
ENSMUSG00000002835_Chaf1a_ACOCB_209863.8	39
ENSMUSG00000002835_Chaf1a_ACOCB_209864.9	72
ENSMUSG00000002835_Chaf1a_ACOCB_209865.10	350
ENSMUSG00000002870_Mcm2_ACOCB_99713.1	312
ENSMUSG00000002870_Mcm2_ACOCB_99714.2	36
ENSMUSG00000002870_Mcm2_ACOCB_99715.3	68
ENSMUSG00000002870_Mcm2_ACOCB_99716.4	258
ENSMUSG00000002870_Mcm2_ACOCB_99717.5	282
ENSMUSG00000002870_Mcm2_ACOCB_99718.6	192
ENSMUSG00000002870_Mcm2_ACOCB_99719.7	83
ENSMUSG00000002870_Mcm2_ACOCB_99720.8	29
ENSMUSG00000002870_Mcm2_ACOCB_99721.9	371
ENSMUSG00000002870_Mcm2_ACOCB_99722.10	45
ENSMUSG00000002983_Relb_ACOCB_203999.1	554
ENSMUSG00000002983_Relb_ACOCB_204000.2	345
ENSMUSG00000002983_Relb_ACOCB_204001.3	99
ENSMUSG00000002983_Relb_ACOCB_204002.4	709
ENSMUSG00000002983_Relb_ACOCB_204003.5	658
ENSMUSG00000002983_Relb_ACOCB_204004.6	265
ENSMUSG00000002983_Relb_ACOCB_204005.7	485
ENSMUSG00000002983_Relb_ACOCB_204006.8	660
ENSMUSG00000002983_Relb_ACOCB_204007.9	408
ENSMUSG00000002983_Relb_ACOCB_204008.10	1065
ENSMUSG00000002996_Hbp1_ACOCB_60195.1	558
ENSMUSG00000002996_Hbp1_ACOCB_60196.2	254
ENSMUSG00000002996_Hbp1_ACOCB_60197.3	525
ENSMUSG00000002996_Hbp1_ACOCB_60198.4	479
ENSMUSG00000002996_Hbp1_ACOCB_60199.5	481
ENSMUSG00000002996_Hbp1_ACOCB_60200.6	639
ENSMUSG00000002996_Hbp1_ACOCB_60201.7	486
ENSMUSG00000002996_Hbp1_ACOCB_60202.8	656
ENSMUSG00000002996_Hbp1_ACOCB_60203.9	229
ENSMUSG00000002996_Hbp1_ACOCB_60204.10	879
ENSMUSG00000003037_Rab8a_ACOCB_12525.1	84
ENSMUSG00000003037_Rab8a_ACOCB_12526.2	336
ENSMUSG00000003037_Rab8a_ACOCB_12527.3	729
ENSMUSG00000003037_Rab8a_ACOCB_12528.4	457
ENSMUSG00000003037_Rab8a_ACOCB_12529.5	176
ENSMUSG00000003037_Rab8a_ACOCB_12530.6	131
ENSMUSG00000003037_Rab8a_ACOCB_12531.7	259
ENSMUSG00000003037_Rab8a_ACOCB_12532.8	131
ENSMUSG00000003037_Rab8a_ACOCB_12533.9	461
ENSMUSG00000003037_Rab8a_ACOCB_12534.10	549
ENSMUSG00000003072_Atp5d_ACOCB_129634.1	480
ENSMUSG00000003072_Atp5d_ACOCB_129635.2	193
ENSMUSG00000003072_Atp5d_ACOCB_129636.3	290
ENSMUSG00000003072_Atp5d_ACOCB_129637.4	122
ENSMUSG00000003072_Atp5d_ACOCB_129638.5	92
ENSMUSG00000003072_Atp5d_ACOCB_129639.6	105
ENSMUSG00000003072_Atp5d_ACOCB_129640.7	39
ENSMUSG00000003072_Atp5d_ACOCB_129641.8	697
ENSMUSG00000003072_Atp5d_ACOCB_129642.9	697
ENSMUSG00000003072_Atp5d_ACOCB_129643.10	69
ENSMUSG00000003131_Pafah1b2_ACOCB_118622.1	594
ENSMUSG00000003131_Pafah1b2_ACOCB_118623.2	313
ENSMUSG00000003131_Pafah1b2_ACOCB_118624.3	240
ENSMUSG00000003131_Pafah1b2_ACOCB_118625.4	875
ENSMUSG00000003131_Pafah1b2_ACOCB_118626.5	445
ENSMUSG00000003131_Pafah1b2_ACOCB_118627.6	88
ENSMUSG00000003131_Pafah1b2_ACOCB_118628.7	149
ENSMUSG00000003131_Pafah1b2_ACOCB_118629.8	432
ENSMUSG00000003131_Pafah1b2_ACOCB_118630.9	71
ENSMUSG00000003131_Pafah1b2_ACOCB_118631.10	420
ENSMUSG00000003190_Bcl2l12_ACOCB_67424.1	358
ENSMUSG00000003190_Bcl2l12_ACOCB_67425.2	374
ENSMUSG00000003190_Bcl2l12_ACOCB_67426.3	543
ENSMUSG00000003190_Bcl2l12_ACOCB_67427.4	313
ENSMUSG00000003190_Bcl2l12_ACOCB_67428.5	221
ENSMUSG00000003190_Bcl2l12_ACOCB_67429.6	535
ENSMUSG00000003190_Bcl2l12_ACOCB_67430.7	950
ENSMUSG00000003190_Bcl2l12_ACOCB_67431.8	657
ENSMUSG00000003190_Bcl2l12_ACOCB_67432.9	412
ENSMUSG00000003190_Bcl2l12_ACOCB_67433.10	278
ENSMUSG00000003206_Ebi3_U1B_126112.1	5
ENSMUSG00000003227_Edar_ACOCB_186279.1	445
ENSMUSG00000003227_Edar_ACOCB_186280.2	615
ENSMUSG00000003227_Edar_ACOCB_186281.3	526
ENSMUSG00000003227_Edar_ACOCB_186282.4	542
ENSMUSG00000003227_Edar_ACOCB_186283.5	895
ENSMUSG00000003227_Edar_ACOCB_186284.6	405
ENSMUSG00000003227_Edar_ACOCB_186285.7	679
ENSMUSG00000003227_Edar_ACOCB_186286.8	558
ENSMUSG00000003227_Edar_ACOCB_186287.9	310
ENSMUSG00000003227_Edar_ACOCB_186288.10	682
ENSMUSG00000003282_Plag1_ACOCB_118589.1	674
ENSMUSG00000003282_Plag1_ACOCB_118590.2	181
ENSMUSG00000003282_Plag1_ACOCB_118591.3	676
ENSMUSG00000003282_Plag1_ACOCB_118592.4	346
ENSMUSG00000003282_Plag1_ACOCB_118593.5	190
ENSMUSG00000003282_Plag1_ACOCB_118594.6	1066
ENSMUSG00000003282_Plag1_ACOCB_118595.7	331
ENSMUSG00000003282_Plag1_ACOCB_118596.8	355
ENSMUSG00000003282_Plag1_ACOCB_118597.9	312
ENSMUSG00000003282_Plag1_ACOCB_118598.10	354
ENSMUSG00000003346_Abhd17a_ACOCB_166543.1	472
ENSMUSG00000003346_Abhd17a_ACOCB_166544.2	1248
ENSMUSG00000003346_Abhd17a_ACOCB_166545.3	553
ENSMUSG00000003346_Abhd17a_ACOCB_166546.4	855
ENSMUSG00000003346_Abhd17a_ACOCB_166547.5	573
ENSMUSG00000003346_Abhd17a_ACOCB_166548.6	283
ENSMUSG00000003346_Abhd17a_ACOCB_166549.7	743
ENSMUSG00000003346_Abhd17a_ACOCB_166550.8	686
ENSMUSG00000003346_Abhd17a_ACOCB_166551.9	875
ENSMUSG00000003346_Abhd17a_ACOCB_166552.10	941
ENSMUSG00000003348_Mob3a_ACOCA_166577.5	3
ENSMUSG00000003378_Grik5_DTKPA_23451.10	13
ENSMUSG00000003379_Cd79a_ACOCB_23432.1	329
ENSMUSG00000003379_Cd79a_ACOCB_23433.2	416
ENSMUSG00000003379_Cd79a_ACOCB_23434.3	385
ENSMUSG00000003379_Cd79a_ACOCB_23435.4	112
ENSMUSG00000003379_Cd79a_ACOCB_23436.5	525
ENSMUSG00000003379_Cd79a_ACOCB_23437.6	685
ENSMUSG00000003379_Cd79a_ACOCB_23438.7	708
ENSMUSG00000003379_Cd79a_ACOCB_23439.8	370
ENSMUSG00000003379_Cd79a_ACOCB_23440.9	1120
ENSMUSG00000003379_Cd79a_ACOCB_23441.10	352
ENSMUSG00000003418_St8sia6_U1B_123018.2	7
ENSMUSG00000003418_St8sia6_U1B_123020.4	8
ENSMUSG00000003418_St8sia6_U1B_123022.6	5
ENSMUSG00000003423_Pih1d1_U1B_208375.5	25
ENSMUSG00000003423_Pih1d1_U1B_208379.9	2
ENSMUSG00000003469_Phyhip_U1B_85375.5	23
ENSMUSG00000003469_Phyhip_U1B_85380.10	7
ENSMUSG00000003477_Inmt_ACOCB_189596.1	256
ENSMUSG00000003477_Inmt_ACOCB_189597.2	207
ENSMUSG00000003477_Inmt_ACOCB_189598.3	553
ENSMUSG00000003477_Inmt_ACOCB_189599.4	772
ENSMUSG00000003477_Inmt_ACOCB_189600.5	850
ENSMUSG00000003477_Inmt_ACOCB_189601.6	472
ENSMUSG00000003477_Inmt_ACOCB_189602.7	326
ENSMUSG00000003477_Inmt_ACOCB_189603.8	626
ENSMUSG00000003477_Inmt_ACOCB_189604.9	1024
ENSMUSG00000003477_Inmt_ACOCB_189605.10	488
ENSMUSG00000003541_Ier3_ACOCB_19054.1	658
ENSMUSG00000003541_Ier3_ACOCB_19055.2	382
ENSMUSG00000003541_Ier3_ACOCB_19056.3	394
ENSMUSG00000003541_Ier3_ACOCB_19057.4	949
ENSMUSG00000003541_Ier3_ACOCB_19058.5	683
ENSMUSG00000003541_Ier3_ACOCB_19059.6	546
ENSMUSG00000003541_Ier3_ACOCB_19060.7	491
ENSMUSG00000003541_Ier3_ACOCB_19061.8	910
ENSMUSG00000003541_Ier3_ACOCB_19062.9	761
ENSMUSG00000003541_Ier3_ACOCB_19063.10	632
ENSMUSG00000003545_Fosb_ACOCB_19074.1	895
ENSMUSG00000003545_Fosb_ACOCB_19075.2	705
ENSMUSG00000003545_Fosb_ACOCB_19076.3	308
ENSMUSG00000003545_Fosb_ACOCB_19077.4	198
ENSMUSG00000003545_Fosb_ACOCB_19078.5	815
ENSMUSG00000003545_Fosb_ACOCB_19079.6	563
ENSMUSG00000003545_Fosb_ACOCB_19080.7	233
ENSMUSG00000003545_Fosb_ACOCB_19081.8	482
ENSMUSG00000003545_Fosb_ACOCB_19082.9	193
ENSMUSG00000003545_Fosb_ACOCB_19083.10	487
ENSMUSG00000003555_Cyp17a1_ACOCB_222244.1	119
ENSMUSG00000003555_Cyp17a1_ACOCB_222245.2	300
ENSMUSG00000003555_Cyp17a1_ACOCB_222246.3	872
ENSMUSG00000003555_Cyp17a1_ACOCB_222247.4	504
ENSMUSG00000003555_Cyp17a1_ACOCB_222248.5	375
ENSMUSG00000003555_Cyp17a1_ACOCB_222249.6	518
ENSMUSG00000003555_Cyp17a1_ACOCB_222250.7	464
ENSMUSG00000003555_Cyp17a1_ACOCB_222251.8	628
ENSMUSG00000003555_Cyp17a1_ACOCB_222252.9	240
ENSMUSG00000003555_Cyp17a1_ACOCB_222253.10	443
ENSMUSG00000003731_Kpna6_ACOCB_161201.1	262
ENSMUSG00000003731_Kpna6_ACOCB_161202.2	18
ENSMUSG00000003731_Kpna6_ACOCB_161203.3	383
ENSMUSG00000003731_Kpna6_ACOCB_161204.4	210
ENSMUSG00000003731_Kpna6_ACOCB_161205.5	356
ENSMUSG00000003731_Kpna6_ACOCB_161206.6	440
ENSMUSG00000003731_Kpna6_ACOCB_161207.7	563
ENSMUSG00000003731_Kpna6_ACOCB_161208.8	215
ENSMUSG00000003731_Kpna6_ACOCB_161209.9	298
ENSMUSG00000003731_Kpna6_ACOCB_161210.10	224
ENSMUSG00000003873_Bax_ACOCB_203448.1	608
ENSMUSG00000003873_Bax_ACOCB_203449.2	368
ENSMUSG00000003873_Bax_ACOCB_203450.3	154
ENSMUSG00000003873_Bax_ACOCB_203451.4	236
ENSMUSG00000003873_Bax_ACOCB_203452.5	553
ENSMUSG00000003873_Bax_ACOCB_203453.6	831
ENSMUSG00000003873_Bax_ACOCB_203454.7	650
ENSMUSG00000003873_Bax_ACOCB_203455.8	444
ENSMUSG00000003873_Bax_ACOCB_203456.9	708
ENSMUSG00000003873_Bax_ACOCB_203457.10	444
ENSMUSG00000003974_Grm3_ACOCB_81954.1	260
ENSMUSG00000003974_Grm3_ACOCB_81955.2	479
ENSMUSG00000003974_Grm3_ACOCB_81956.3	185
ENSMUSG00000003974_Grm3_ACOCB_81957.4	242
ENSMUSG00000003974_Grm3_ACOCB_81958.5	349
ENSMUSG00000003974_Grm3_ACOCB_81959.6	565
ENSMUSG00000003974_Grm3_ACOCB_81960.7	733
ENSMUSG00000003974_Grm3_ACOCB_81961.8	410
ENSMUSG00000003974_Grm3_ACOCB_81962.9	559
ENSMUSG00000003974_Grm3_ACOCB_81963.10	1536
ENSMUSG00000004018_Fancl_ACOCB_78469.1	406
ENSMUSG00000004018_Fancl_ACOCB_78470.2	273
ENSMUSG00000004018_Fancl_ACOCB_78471.3	31
ENSMUSG00000004018_Fancl_ACOCB_78472.4	306
ENSMUSG00000004018_Fancl_ACOCB_78473.5	364
ENSMUSG00000004018_Fancl_ACOCB_78474.6	332
ENSMUSG00000004018_Fancl_ACOCB_78475.7	1214
ENSMUSG00000004018_Fancl_ACOCB_78476.8	163
ENSMUSG00000004018_Fancl_ACOCB_78477.9	189
ENSMUSG00000004018_Fancl_ACOCB_78478.10	417
ENSMUSG00000004032_Gstm5_ACOCB_138118.1	477
ENSMUSG00000004032_Gstm5_ACOCB_138119.2	472
ENSMUSG00000004032_Gstm5_ACOCB_138120.3	454
ENSMUSG00000004032_Gstm5_ACOCB_138121.4	337
ENSMUSG00000004032_Gstm5_ACOCB_138122.5	597
ENSMUSG00000004032_Gstm5_ACOCB_138123.6	467
ENSMUSG00000004032_Gstm5_ACOCB_138124.7	291
ENSMUSG00000004032_Gstm5_ACOCB_138125.8	423
ENSMUSG00000004032_Gstm5_ACOCB_138126.9	385
ENSMUSG00000004032_Gstm5_ACOCB_138127.10	499
ENSMUSG00000004035_Gstm7_ACOCB_138098.1	748
ENSMUSG00000004035_Gstm7_ACOCB_138099.2	490
ENSMUSG00000004035_Gstm7_ACOCB_138100.3	405
ENSMUSG00000004035_Gstm7_ACOCB_138101.4	415
ENSMUSG00000004035_Gstm7_ACOCB_138102.5	638
ENSMUSG00000004035_Gstm7_ACOCB_138103.6	912
ENSMUSG00000004035_Gstm7_ACOCB_138104.7	880
ENSMUSG00000004035_Gstm7_ACOCB_138105.8	431
ENSMUSG00000004035_Gstm7_ACOCB_138106.9	1033
ENSMUSG00000004035_Gstm7_ACOCB_138107.10	520
ENSMUSG00000004038_Gstm3_MU2A_138092.5	381
ENSMUSG00000004043_Stat5a_U1B_43905.10	8
ENSMUSG00000004071_Cdip1_ACOCB_20282.1	606
ENSMUSG00000004071_Cdip1_ACOCB_20283.2	541
ENSMUSG00000004071_Cdip1_ACOCB_20284.3	532
ENSMUSG00000004071_Cdip1_ACOCB_20285.4	1005
ENSMUSG00000004071_Cdip1_ACOCB_20286.5	180
ENSMUSG00000004071_Cdip1_ACOCB_20287.6	216
ENSMUSG00000004071_Cdip1_ACOCB_20288.7	1163
ENSMUSG00000004071_Cdip1_ACOCB_20289.8	177
ENSMUSG00000004071_Cdip1_ACOCB_20290.9	349
ENSMUSG00000004071_Cdip1_ACOCB_20291.10	660
ENSMUSG00000004098_Col5a3_ACOCB_70339.1	574
ENSMUSG00000004098_Col5a3_ACOCB_70340.2	421
ENSMUSG00000004098_Col5a3_ACOCB_70341.3	313
ENSMUSG00000004098_Col5a3_ACOCB_70342.4	633
ENSMUSG00000004098_Col5a3_ACOCB_70343.5	626
ENSMUSG00000004098_Col5a3_ACOCB_70344.6	859
ENSMUSG00000004098_Col5a3_ACOCB_70345.7	108
ENSMUSG00000004098_Col5a3_ACOCB_70346.8	291
ENSMUSG00000004098_Col5a3_ACOCB_70347.9	668
ENSMUSG00000004098_Col5a3_ACOCB_70348.10	173
ENSMUSG00000004267_Eno2_ACOCB_102520.1	495
ENSMUSG00000004267_Eno2_ACOCB_102521.2	369
ENSMUSG00000004267_Eno2_ACOCB_102522.3	276
ENSMUSG00000004267_Eno2_ACOCB_102523.4	184
ENSMUSG00000004267_Eno2_ACOCB_102524.5	697
ENSMUSG00000004267_Eno2_ACOCB_102525.6	227
ENSMUSG00000004267_Eno2_ACOCB_102526.7	651
ENSMUSG00000004267_Eno2_ACOCB_102527.8	385
ENSMUSG00000004267_Eno2_ACOCB_102528.9	609
ENSMUSG00000004267_Eno2_ACOCB_102529.10	537
ENSMUSG00000004317_Clcn5_TMMB_198554.3	1
ENSMUSG00000004347_Pde1c_ACOCB_201750.1	364
ENSMUSG00000004347_Pde1c_ACOCB_201751.2	313
ENSMUSG00000004347_Pde1c_ACOCB_201752.3	1005
ENSMUSG00000004347_Pde1c_ACOCB_201753.4	750
ENSMUSG00000004347_Pde1c_ACOCB_201754.5	214
ENSMUSG00000004347_Pde1c_ACOCB_201755.6	291
ENSMUSG00000004347_Pde1c_ACOCB_201756.7	431
ENSMUSG00000004347_Pde1c_ACOCB_201757.8	300
ENSMUSG00000004347_Pde1c_ACOCB_201758.9	283
ENSMUSG00000004347_Pde1c_ACOCB_201759.10	164
ENSMUSG00000004446_Bid_ACOCB_4254.1	1594
ENSMUSG00000004446_Bid_ACOCB_4255.2	734
ENSMUSG00000004446_Bid_ACOCB_4256.3	326
ENSMUSG00000004446_Bid_ACOCB_4257.4	772
ENSMUSG00000004446_Bid_ACOCB_4258.5	614
ENSMUSG00000004446_Bid_ACOCB_4259.6	582
ENSMUSG00000004446_Bid_ACOCB_4260.7	1594
ENSMUSG00000004446_Bid_ACOCB_4261.8	563
ENSMUSG00000004446_Bid_ACOCB_4262.9	247
ENSMUSG00000004446_Bid_ACOCB_4263.10	455
ENSMUSG00000004530_Coro1c_ACOCB_206504.1	833
ENSMUSG00000004530_Coro1c_ACOCB_206505.2	365
ENSMUSG00000004530_Coro1c_ACOCB_206506.3	657
ENSMUSG00000004530_Coro1c_ACOCB_206507.4	486
ENSMUSG00000004530_Coro1c_ACOCB_206508.5	165
ENSMUSG00000004530_Coro1c_ACOCB_206509.6	617
ENSMUSG00000004530_Coro1c_ACOCB_206510.7	188
ENSMUSG00000004530_Coro1c_ACOCB_206511.8	844
ENSMUSG00000004530_Coro1c_ACOCB_206512.9	855
ENSMUSG00000004530_Coro1c_ACOCB_206513.10	115
ENSMUSG00000004561_Mettl17_TMMA_12220.5	2
ENSMUSG00000004630_Pcp2_TMMB_107345.6	1
ENSMUSG00000004651_Tyr_ACOCB_48343.1	895
ENSMUSG00000004651_Tyr_ACOCB_48344.2	413
ENSMUSG00000004651_Tyr_ACOCB_48345.3	455
ENSMUSG00000004651_Tyr_ACOCB_48346.4	242
ENSMUSG00000004651_Tyr_ACOCB_48347.5	862
ENSMUSG00000004651_Tyr_ACOCB_48348.6	530
ENSMUSG00000004651_Tyr_ACOCB_48349.7	391
ENSMUSG00000004651_Tyr_ACOCB_48350.8	506
ENSMUSG00000004651_Tyr_ACOCB_48351.9	358
ENSMUSG00000004651_Tyr_ACOCB_48352.10	9
ENSMUSG00000004655_Aqp1_ACOCB_48363.1	186
ENSMUSG00000004655_Aqp1_ACOCB_48364.2	659
ENSMUSG00000004655_Aqp1_ACOCB_48365.3	422
ENSMUSG00000004655_Aqp1_ACOCB_48366.4	520
ENSMUSG00000004655_Aqp1_ACOCB_48367.5	388
ENSMUSG00000004655_Aqp1_ACOCB_48368.6	820
ENSMUSG00000004655_Aqp1_ACOCB_48369.7	366
ENSMUSG00000004655_Aqp1_ACOCB_48370.8	625
ENSMUSG00000004655_Aqp1_ACOCB_48371.9	408
ENSMUSG00000004655_Aqp1_ACOCB_48372.10	582
ENSMUSG00000004667_Polr2e_ACOCB_73447.1	3
ENSMUSG00000004667_Polr2e_ACOCB_73448.2	62
ENSMUSG00000004667_Polr2e_ACOCB_73449.3	157
ENSMUSG00000004667_Polr2e_ACOCB_73450.4	13
ENSMUSG00000004667_Polr2e_ACOCB_73451.5	96
ENSMUSG00000004667_Polr2e_ACOCB_73452.6	339
ENSMUSG00000004667_Polr2e_ACOCB_73453.7	362
ENSMUSG00000004667_Polr2e_ACOCB_73454.8	27
ENSMUSG00000004667_Polr2e_ACOCB_73455.9	205
ENSMUSG00000004667_Polr2e_ACOCB_73456.10	203
ENSMUSG00000004668_Abca13_ACOCB_73467.1	797
ENSMUSG00000004668_Abca13_ACOCB_73468.2	557
ENSMUSG00000004668_Abca13_ACOCB_73469.3	831
ENSMUSG00000004668_Abca13_ACOCB_73470.4	201
ENSMUSG00000004668_Abca13_ACOCB_73471.5	341
ENSMUSG00000004668_Abca13_ACOCB_73472.6	136
ENSMUSG00000004668_Abca13_ACOCB_73473.7	206
ENSMUSG00000004668_Abca13_ACOCB_73474.8	443
ENSMUSG00000004668_Abca13_ACOCB_73475.9	327
ENSMUSG00000004668_Abca13_ACOCB_73476.10	78
ENSMUSG00000004872_Pax3_ACOCB_189796.1	666
ENSMUSG00000004872_Pax3_ACOCB_189797.2	1017
ENSMUSG00000004872_Pax3_ACOCB_189798.3	845
ENSMUSG00000004872_Pax3_ACOCB_189799.4	1040
ENSMUSG00000004872_Pax3_ACOCB_189800.5	674
ENSMUSG00000004872_Pax3_ACOCB_189801.6	824
ENSMUSG00000004872_Pax3_ACOCB_189802.7	471
ENSMUSG00000004872_Pax3_ACOCB_189803.8	504
ENSMUSG00000004872_Pax3_ACOCB_189804.9	369
ENSMUSG00000004872_Pax3_ACOCB_189805.10	606
ENSMUSG00000004895_Prcc_ACOCB_28414.1	218
ENSMUSG00000004895_Prcc_ACOCB_28415.2	307
ENSMUSG00000004895_Prcc_ACOCB_28416.3	293
ENSMUSG00000004895_Prcc_ACOCB_28417.4	283
ENSMUSG00000004895_Prcc_ACOCB_28418.5	501
ENSMUSG00000004895_Prcc_ACOCB_28419.6	657
ENSMUSG00000004895_Prcc_ACOCB_28420.7	294
ENSMUSG00000004895_Prcc_ACOCB_28421.8	305
ENSMUSG00000004895_Prcc_ACOCB_28422.9	376
ENSMUSG00000004895_Prcc_ACOCB_28423.10	189
ENSMUSG00000004939_Nmrk2_ACOCB_201130.1	504
ENSMUSG00000004939_Nmrk2_ACOCB_201131.2	490
ENSMUSG00000004939_Nmrk2_ACOCB_201132.3	505
ENSMUSG00000004939_Nmrk2_ACOCB_201133.4	938
ENSMUSG00000004939_Nmrk2_ACOCB_201134.5	991
ENSMUSG00000004939_Nmrk2_ACOCB_201135.6	839
ENSMUSG00000004939_Nmrk2_ACOCB_201136.7	442
ENSMUSG00000004939_Nmrk2_ACOCB_201137.8	495
ENSMUSG00000004939_Nmrk2_ACOCB_201138.9	654
ENSMUSG00000004939_Nmrk2_ACOCB_201139.10	211
ENSMUSG00000004951_Hspb1_ACOCA_142171.7	18
ENSMUSG00000004980_Hnrnpa2b1_ACOCB_183405.1	33
ENSMUSG00000004980_Hnrnpa2b1_ACOCB_183406.2	227
ENSMUSG00000004980_Hnrnpa2b1_ACOCB_183407.3	19
ENSMUSG00000004980_Hnrnpa2b1_ACOCB_183408.4	134
ENSMUSG00000004980_Hnrnpa2b1_ACOCB_183409.5	52
ENSMUSG00000004980_Hnrnpa2b1_ACOCB_183410.6	214
ENSMUSG00000004980_Hnrnpa2b1_ACOCB_183411.7	178
ENSMUSG00000004980_Hnrnpa2b1_ACOCB_183412.8	20
ENSMUSG00000004980_Hnrnpa2b1_ACOCB_183413.9	29
ENSMUSG00000004980_Hnrnpa2b1_ACOCB_183414.10	316
ENSMUSG00000005057_Sh2b2_ACOCB_45930.1	820
ENSMUSG00000005057_Sh2b2_ACOCB_45931.2	1112
ENSMUSG00000005057_Sh2b2_ACOCB_45932.3	332
ENSMUSG00000005057_Sh2b2_ACOCB_45933.4	965
ENSMUSG00000005057_Sh2b2_ACOCB_45934.5	969
ENSMUSG00000005057_Sh2b2_ACOCB_45935.6	920
ENSMUSG00000005057_Sh2b2_ACOCB_45936.7	788
ENSMUSG00000005057_Sh2b2_ACOCB_45937.8	785
ENSMUSG00000005057_Sh2b2_ACOCB_45938.9	773
ENSMUSG00000005057_Sh2b2_ACOCB_45939.10	251
ENSMUSG00000005078_Jkamp_ACOCB_105151.1	197
ENSMUSG00000005078_Jkamp_ACOCB_105152.2	418
ENSMUSG00000005078_Jkamp_ACOCB_105153.3	132
ENSMUSG00000005078_Jkamp_ACOCB_105154.4	342
ENSMUSG00000005078_Jkamp_ACOCB_105155.5	286
ENSMUSG00000005078_Jkamp_ACOCB_105156.6	733
ENSMUSG00000005078_Jkamp_ACOCB_105157.7	468
ENSMUSG00000005078_Jkamp_ACOCB_105158.8	532
ENSMUSG00000005078_Jkamp_ACOCB_105159.9	524
ENSMUSG00000005078_Jkamp_ACOCB_105160.10	790
ENSMUSG00000005087_Cd44_ACOCB_87755.1	1009
ENSMUSG00000005087_Cd44_ACOCB_87756.2	475
ENSMUSG00000005087_Cd44_ACOCB_87757.3	452
ENSMUSG00000005087_Cd44_ACOCB_87758.4	562
ENSMUSG00000005087_Cd44_ACOCB_87759.5	692
ENSMUSG00000005087_Cd44_ACOCB_87760.6	321
ENSMUSG00000005087_Cd44_ACOCB_87761.7	396
ENSMUSG00000005087_Cd44_ACOCB_87762.8	452
ENSMUSG00000005087_Cd44_ACOCB_87763.9	266
ENSMUSG00000005087_Cd44_ACOCB_87764.10	475
ENSMUSG00000005103_Wdr1_ACOCB_10016.1	40
ENSMUSG00000005103_Wdr1_ACOCB_10017.2	93
ENSMUSG00000005103_Wdr1_ACOCB_10018.3	37
ENSMUSG00000005103_Wdr1_ACOCB_10019.4	394
ENSMUSG00000005103_Wdr1_ACOCB_10020.5	39
ENSMUSG00000005103_Wdr1_ACOCB_10021.6	84
ENSMUSG00000005103_Wdr1_ACOCB_10022.7	99
ENSMUSG00000005103_Wdr1_ACOCB_10023.8	277
ENSMUSG00000005103_Wdr1_ACOCB_10024.9	158
ENSMUSG00000005103_Wdr1_ACOCB_10025.10	93
ENSMUSG00000005125_Ndrg1_U1B_178667.4	32
ENSMUSG00000005161_Prdx2_ACOCB_68064.1	566
ENSMUSG00000005161_Prdx2_ACOCB_68065.2	901
ENSMUSG00000005161_Prdx2_ACOCB_68066.3	539
ENSMUSG00000005161_Prdx2_ACOCB_68067.4	337
ENSMUSG00000005161_Prdx2_ACOCB_68068.5	220
ENSMUSG00000005161_Prdx2_ACOCB_68069.6	562
ENSMUSG00000005161_Prdx2_ACOCB_68070.7	923
ENSMUSG00000005161_Prdx2_ACOCB_68071.8	205
ENSMUSG00000005161_Prdx2_ACOCB_68072.9	771
ENSMUSG00000005161_Prdx2_ACOCB_68073.10	109
ENSMUSG00000005225_Plekha8_ACOCB_160327.1	834
ENSMUSG00000005225_Plekha8_ACOCB_160328.2	89
ENSMUSG00000005225_Plekha8_ACOCB_160329.3	298
ENSMUSG00000005225_Plekha8_ACOCB_160330.4	455
[truncated: 16,120 more rows]
