# Supplementary material for: Genome-scale CRISPR screening reveals that C3aR signaling is critical for rapid capture of fungi by macrophages
Source: PLoS Pathog. 2022 Sep 29;18(9):e1010237. doi: 10.1371/journal.ppat.1010237 (PMC9578593; doi:10.1371/journal.ppat.1010237)
Supplement: S1 Data — A ZIP archive of tables in CSV format giving counts for each sgRNA. File names indicate sub-library and experimental sample. (ZIP) [file ppat.1010237.s023.zip › DIR_MAIN/20181123_SPB_T0_counts.csv]

0None_none_ACOCA_227963.4584	1
0None_none_ACOCA_227963.4597	9
0None_none_ACOCA_227963.4600	3
0None_none_ACOCA_227963.4633	15
0None_none_ACOCA_227963.4634	1
0None_none_ACOCA_227963.4665	20
0None_none_ACOCA_227963.4712	6
0None_none_ACOCA_227963.4750	1
0None_none_ACOCA_227963.4799	3
0None_none_ACOCA_227963.4829	1
0None_none_ACOCA_227963.4858	4
0None_none_ACOCB_227963.4957	2
0None_none_ACOCB_227963.5191	17
0None_none_DTKPA_227963.6751	22
0None_none_DTKPA_227963.6757	10
0None_none_DTKPA_227963.6758	3
0None_none_DTKPA_227963.6763	32
0None_none_DTKPA_227963.6767	5
0None_none_DTKPA_227963.6775	16
0None_none_DTKPA_227963.6780	2
0None_none_DTKPA_227963.6782	57
0None_none_DTKPA_227963.6801	22
0None_none_DTKPA_227963.6832	4
0None_none_DTKPA_227963.6834	2
0None_none_DTKPA_227963.6844	4
0None_none_DTKPA_227963.6845	3
0None_none_DTKPA_227963.6846	5
0None_none_DTKPA_227963.6847	2
0None_none_DTKPA_227963.6849	2
0None_none_DTKPA_227963.6856	1
0None_none_DTKPA_227963.6861	14
0None_none_DTKPA_227963.6874	3
0None_none_DTKPA_227963.6877	92
0None_none_DTKPA_227963.6881	9
0None_none_DTKPA_227963.6883	25
0None_none_DTKPA_227963.6884	3
0None_none_DTKPA_227963.6885	11
0None_none_DTKPA_227963.6886	9
0None_none_DTKPA_227963.6890	1
0None_none_DTKPA_227963.6896	18
0None_none_DTKPA_227963.6916	38
0None_none_DTKPA_227963.6918	36
0None_none_DTKPA_227963.6919	9
0None_none_DTKPA_227963.6923	20
0None_none_DTKPA_227963.6931	16
0None_none_DTKPA_227963.6947	16
0None_none_DTKPA_227963.6949	1
0None_none_DTKPA_227963.6962	10
0None_none_DTKPA_227963.6963	20
0None_none_DTKPA_227963.6967	7
0None_none_DTKPA_227963.6971	5
0None_none_DTKPA_227963.6973	15
0None_none_DTKPA_227963.6974	7
0None_none_DTKPA_227963.6980	4
0None_none_DTKPA_227963.6982	10
0None_none_DTKPA_227963.6996	23
0None_none_DTKPA_227963.6998	10
0None_none_DTKPA_227963.7001	71
0None_none_DTKPA_227963.7011	10
0None_none_DTKPA_227963.7013	1
0None_none_DTKPA_227963.7020	36
0None_none_DTKPA_227963.7026	5
0None_none_DTKPA_227963.7027	9
0None_none_DTKPA_227963.7029	37
0None_none_DTKPA_227963.7030	12
0None_none_DTKPA_227963.7034	2
0None_none_DTKPA_227963.7039	17
0None_none_DTKPA_227963.7040	11
0None_none_DTKPA_227963.7065	27
0None_none_DTKPA_227963.7068	11
0None_none_DTKPA_227963.7075	8
0None_none_DTKPA_227963.7079	10
0None_none_DTKPA_227963.7084	11
0None_none_DTKPA_227963.7090	2
0None_none_DTKPA_227963.7093	11
0None_none_DTKPA_227963.7094	2
0None_none_DTKPA_227963.7097	15
0None_none_DTKPA_227963.7119	35
0None_none_DTKPB_227963.7139	7
0None_none_DTKPB_227963.7152	7
0None_none_DTKPB_227963.7158	1
0None_none_DTKPB_227963.7162	9
0None_none_DTKPB_227963.7169	40
0None_none_DTKPB_227963.7175	14
0None_none_DTKPB_227963.7216	4
0None_none_DTKPB_227963.7231	1
0None_none_DTKPB_227963.7245	15
0None_none_DTKPB_227963.7256	11
0None_none_DTKPB_227963.7276	14
0None_none_DTKPB_227963.7307	7
0None_none_DTKPB_227963.7311	1
0None_none_DTKPB_227963.7316	6
0None_none_DTKPB_227963.7379	1
0None_none_DTKPB_227963.7405	9
0None_none_DTKPB_227963.7421	22
0None_none_DTKPB_227963.7427	12
0None_none_DTKPB_227963.7449	4
0None_none_DTKPB_227963.7455	49
0None_none_DTKPB_227963.7476	12
0None_none_DTKPB_227963.7490	5
0None_none_GEA_227963.3731	3
0None_none_GEB_227963.4069	10
0None_none_MPA_227963.4163	16
0None_none_MPB_227963.5638	2
0None_none_MPB_227963.5646	9
0None_none_MPB_227963.5651	5
0None_none_MPB_227963.5679	12
0None_none_MPB_227963.5694	13
0None_none_MPB_227963.5712	1
0None_none_MPB_227963.5715	2
0None_none_MPB_227963.5716	2
0None_none_MPB_227963.5730	1
0None_none_MPB_227963.5747	2
0None_none_MPB_227963.5782	39
0None_none_MPB_227963.5812	2
0None_none_MPB_227963.5821	4
0None_none_MPB_227963.5842	4
0None_none_MPB_227963.5849	3
0None_none_MPB_227963.5851	1
0None_none_MPB_227963.5861	21
0None_none_MPB_227963.5887	4
0None_none_MPB_227963.5896	11
0None_none_MPB_227963.5908	23
0None_none_MPB_227963.5933	8
0None_none_MPB_227963.5939	5
0None_none_MPB_227963.5940	3
0None_none_MPB_227963.5941	10
0None_none_MU1A_227963.1937	7
0None_none_MU1A_227963.2098	4
0None_none_MU1B_227963.1115	3
0None_none_MU2A_227963.2310	43
0None_none_MU2A_227963.2318	16
0None_none_MU2A_227963.2456	14
0None_none_MU2B_227963.42	34
0None_none_SPA_227963.5280	4
0None_none_SPA_227963.5285	16
0None_none_SPA_227963.5426	19
0None_none_SPA_227963.5609	46
0None_none_SPA_227963.5621	6
0None_none_SPB_227963.6001	664
0None_none_SPB_227963.6002	340
0None_none_SPB_227963.6003	405
0None_none_SPB_227963.6004	194
0None_none_SPB_227963.6005	213
0None_none_SPB_227963.6006	326
0None_none_SPB_227963.6007	128
0None_none_SPB_227963.6008	144
0None_none_SPB_227963.6009	60
0None_none_SPB_227963.6010	486
0None_none_SPB_227963.6011	487
0None_none_SPB_227963.6012	249
0None_none_SPB_227963.6013	254
0None_none_SPB_227963.6014	720
0None_none_SPB_227963.6015	426
0None_none_SPB_227963.6016	400
0None_none_SPB_227963.6017	450
0None_none_SPB_227963.6018	247
0None_none_SPB_227963.6019	105
0None_none_SPB_227963.6020	91
0None_none_SPB_227963.6021	212
0None_none_SPB_227963.6022	532
0None_none_SPB_227963.6023	152
0None_none_SPB_227963.6024	432
0None_none_SPB_227963.6025	384
0None_none_SPB_227963.6026	208
0None_none_SPB_227963.6027	187
0None_none_SPB_227963.6028	158
0None_none_SPB_227963.6029	207
0None_none_SPB_227963.6030	3
0None_none_SPB_227963.6031	276
0None_none_SPB_227963.6032	234
0None_none_SPB_227963.6033	502
0None_none_SPB_227963.6034	514
0None_none_SPB_227963.6035	289
0None_none_SPB_227963.6036	213
0None_none_SPB_227963.6037	651
0None_none_SPB_227963.6038	266
0None_none_SPB_227963.6039	142
0None_none_SPB_227963.6040	301
0None_none_SPB_227963.6041	413
0None_none_SPB_227963.6042	217
0None_none_SPB_227963.6043	719
0None_none_SPB_227963.6044	450
0None_none_SPB_227963.6045	233
0None_none_SPB_227963.6046	178
0None_none_SPB_227963.6047	582
0None_none_SPB_227963.6048	300
0None_none_SPB_227963.6049	185
0None_none_SPB_227963.6050	636
0None_none_SPB_227963.6051	137
0None_none_SPB_227963.6052	278
0None_none_SPB_227963.6053	398
0None_none_SPB_227963.6054	654
0None_none_SPB_227963.6055	410
0None_none_SPB_227963.6056	343
0None_none_SPB_227963.6057	249
0None_none_SPB_227963.6058	220
0None_none_SPB_227963.6059	116
0None_none_SPB_227963.6060	144
0None_none_SPB_227963.6061	299
0None_none_SPB_227963.6062	443
0None_none_SPB_227963.6063	90
0None_none_SPB_227963.6064	275
0None_none_SPB_227963.6065	324
0None_none_SPB_227963.6066	297
0None_none_SPB_227963.6067	280
0None_none_SPB_227963.6068	264
0None_none_SPB_227963.6069	542
0None_none_SPB_227963.6070	608
0None_none_SPB_227963.6071	469
0None_none_SPB_227963.6072	105
0None_none_SPB_227963.6073	189
0None_none_SPB_227963.6074	203
0None_none_SPB_227963.6075	120
0None_none_SPB_227963.6076	665
0None_none_SPB_227963.6077	207
0None_none_SPB_227963.6078	417
0None_none_SPB_227963.6079	44
0None_none_SPB_227963.6080	48
0None_none_SPB_227963.6081	550
0None_none_SPB_227963.6082	410
0None_none_SPB_227963.6083	563
0None_none_SPB_227963.6084	352
0None_none_SPB_227963.6085	356
0None_none_SPB_227963.6086	273
0None_none_SPB_227963.6087	340
0None_none_SPB_227963.6088	236
0None_none_SPB_227963.6089	483
0None_none_SPB_227963.6090	362
0None_none_SPB_227963.6091	302
0None_none_SPB_227963.6092	423
0None_none_SPB_227963.6093	529
0None_none_SPB_227963.6094	304
0None_none_SPB_227963.6095	241
0None_none_SPB_227963.6096	232
0None_none_SPB_227963.6097	42
0None_none_SPB_227963.6098	234
0None_none_SPB_227963.6099	508
0None_none_SPB_227963.6100	110
0None_none_SPB_227963.6101	375
0None_none_SPB_227963.6102	652
0None_none_SPB_227963.6103	231
0None_none_SPB_227963.6104	572
0None_none_SPB_227963.6105	125
0None_none_SPB_227963.6106	162
0None_none_SPB_227963.6107	559
0None_none_SPB_227963.6108	354
0None_none_SPB_227963.6109	347
0None_none_SPB_227963.6110	203
0None_none_SPB_227963.6111	179
0None_none_SPB_227963.6112	339
0None_none_SPB_227963.6113	352
0None_none_SPB_227963.6114	125
0None_none_SPB_227963.6115	190
0None_none_SPB_227963.6116	313
0None_none_SPB_227963.6117	441
0None_none_SPB_227963.6118	200
0None_none_SPB_227963.6119	388
0None_none_SPB_227963.6120	324
0None_none_SPB_227963.6121	330
0None_none_SPB_227963.6122	548
0None_none_SPB_227963.6123	230
0None_none_SPB_227963.6124	416
0None_none_SPB_227963.6125	284
0None_none_SPB_227963.6126	399
0None_none_SPB_227963.6127	451
0None_none_SPB_227963.6128	317
0None_none_SPB_227963.6129	283
0None_none_SPB_227963.6130	318
0None_none_SPB_227963.6131	419
0None_none_SPB_227963.6132	469
0None_none_SPB_227963.6133	70
0None_none_SPB_227963.6134	275
0None_none_SPB_227963.6135	357
0None_none_SPB_227963.6136	351
0None_none_SPB_227963.6137	295
0None_none_SPB_227963.6138	258
0None_none_SPB_227963.6139	593
0None_none_SPB_227963.6140	294
0None_none_SPB_227963.6141	269
0None_none_SPB_227963.6142	424
0None_none_SPB_227963.6143	245
0None_none_SPB_227963.6144	280
0None_none_SPB_227963.6145	590
0None_none_SPB_227963.6146	526
0None_none_SPB_227963.6147	57
0None_none_SPB_227963.6148	279
0None_none_SPB_227963.6149	344
0None_none_SPB_227963.6150	712
0None_none_SPB_227963.6151	334
0None_none_SPB_227963.6152	727
0None_none_SPB_227963.6153	369
0None_none_SPB_227963.6154	516
0None_none_SPB_227963.6155	199
0None_none_SPB_227963.6156	490
0None_none_SPB_227963.6157	247
0None_none_SPB_227963.6158	184
0None_none_SPB_227963.6159	131
0None_none_SPB_227963.6160	171
0None_none_SPB_227963.6161	412
0None_none_SPB_227963.6162	508
0None_none_SPB_227963.6163	349
0None_none_SPB_227963.6164	359
0None_none_SPB_227963.6165	371
0None_none_SPB_227963.6166	931
0None_none_SPB_227963.6167	217
0None_none_SPB_227963.6168	223
0None_none_SPB_227963.6169	238
0None_none_SPB_227963.6170	224
0None_none_SPB_227963.6171	387
0None_none_SPB_227963.6172	576
0None_none_SPB_227963.6173	333
0None_none_SPB_227963.6174	267
0None_none_SPB_227963.6175	316
0None_none_SPB_227963.6176	317
0None_none_SPB_227963.6177	436
0None_none_SPB_227963.6178	346
0None_none_SPB_227963.6179	213
0None_none_SPB_227963.6180	124
0None_none_SPB_227963.6181	113
0None_none_SPB_227963.6182	463
0None_none_SPB_227963.6183	313
0None_none_SPB_227963.6184	463
0None_none_SPB_227963.6185	577
0None_none_SPB_227963.6186	187
0None_none_SPB_227963.6187	370
0None_none_SPB_227963.6188	128
0None_none_SPB_227963.6189	189
0None_none_SPB_227963.6190	462
0None_none_SPB_227963.6191	271
0None_none_SPB_227963.6192	80
0None_none_SPB_227963.6193	518
0None_none_SPB_227963.6194	504
0None_none_SPB_227963.6195	280
0None_none_SPB_227963.6196	112
0None_none_SPB_227963.6197	217
0None_none_SPB_227963.6198	176
0None_none_SPB_227963.6199	308
0None_none_SPB_227963.6200	349
0None_none_SPB_227963.6201	264
0None_none_SPB_227963.6202	341
0None_none_SPB_227963.6203	265
0None_none_SPB_227963.6204	72
0None_none_SPB_227963.6205	346
0None_none_SPB_227963.6206	487
0None_none_SPB_227963.6207	543
0None_none_SPB_227963.6208	294
0None_none_SPB_227963.6209	345
0None_none_SPB_227963.6210	232
0None_none_SPB_227963.6211	418
0None_none_SPB_227963.6212	216
0None_none_SPB_227963.6213	30
0None_none_SPB_227963.6214	287
0None_none_SPB_227963.6215	277
0None_none_SPB_227963.6216	216
0None_none_SPB_227963.6217	511
0None_none_SPB_227963.6218	325
0None_none_SPB_227963.6219	484
0None_none_SPB_227963.6220	291
0None_none_SPB_227963.6221	139
0None_none_SPB_227963.6222	337
0None_none_SPB_227963.6223	362
0None_none_SPB_227963.6224	444
0None_none_SPB_227963.6225	602
0None_none_SPB_227963.6226	181
0None_none_SPB_227963.6227	345
0None_none_SPB_227963.6229	278
0None_none_SPB_227963.6230	605
0None_none_SPB_227963.6231	394
0None_none_SPB_227963.6232	468
0None_none_SPB_227963.6233	681
0None_none_SPB_227963.6234	354
0None_none_SPB_227963.6235	423
0None_none_SPB_227963.6236	309
0None_none_SPB_227963.6237	411
0None_none_SPB_227963.6238	259
0None_none_SPB_227963.6239	286
0None_none_SPB_227963.6240	409
0None_none_SPB_227963.6241	186
0None_none_SPB_227963.6242	348
0None_none_SPB_227963.6243	158
0None_none_SPB_227963.6244	283
0None_none_SPB_227963.6245	157
0None_none_SPB_227963.6246	465
0None_none_SPB_227963.6247	401
0None_none_SPB_227963.6248	268
0None_none_SPB_227963.6249	189
0None_none_SPB_227963.6250	192
0None_none_SPB_227963.6251	338
0None_none_SPB_227963.6252	438
0None_none_SPB_227963.6253	445
0None_none_SPB_227963.6254	45
0None_none_SPB_227963.6255	240
0None_none_SPB_227963.6256	155
0None_none_SPB_227963.6257	139
0None_none_SPB_227963.6258	439
0None_none_SPB_227963.6259	322
0None_none_SPB_227963.6260	248
0None_none_SPB_227963.6261	356
0None_none_SPB_227963.6262	97
0None_none_SPB_227963.6263	432
0None_none_SPB_227963.6264	88
0None_none_SPB_227963.6265	361
0None_none_SPB_227963.6266	298
0None_none_SPB_227963.6267	221
0None_none_SPB_227963.6268	648
0None_none_SPB_227963.6269	406
0None_none_SPB_227963.6270	152
0None_none_SPB_227963.6271	445
0None_none_SPB_227963.6272	189
0None_none_SPB_227963.6273	365
0None_none_SPB_227963.6274	410
0None_none_SPB_227963.6275	294
0None_none_SPB_227963.6276	397
0None_none_SPB_227963.6277	248
0None_none_SPB_227963.6278	313
0None_none_SPB_227963.6279	202
0None_none_SPB_227963.6280	311
0None_none_SPB_227963.6281	431
0None_none_SPB_227963.6282	619
0None_none_SPB_227963.6283	163
0None_none_SPB_227963.6284	365
0None_none_SPB_227963.6285	156
0None_none_SPB_227963.6286	470
0None_none_SPB_227963.6287	530
0None_none_SPB_227963.6288	752
0None_none_SPB_227963.6289	330
0None_none_SPB_227963.6290	119
0None_none_SPB_227963.6291	644
0None_none_SPB_227963.6292	118
0None_none_SPB_227963.6293	135
0None_none_SPB_227963.6294	212
0None_none_SPB_227963.6295	538
0None_none_SPB_227963.6296	504
0None_none_SPB_227963.6297	287
0None_none_SPB_227963.6298	341
0None_none_SPB_227963.6299	243
0None_none_SPB_227963.6300	687
0None_none_SPB_227963.6301	294
0None_none_SPB_227963.6302	244
0None_none_SPB_227963.6303	809
0None_none_SPB_227963.6304	50
0None_none_SPB_227963.6305	507
0None_none_SPB_227963.6306	509
0None_none_SPB_227963.6307	378
0None_none_SPB_227963.6308	212
0None_none_SPB_227963.6309	199
0None_none_SPB_227963.6310	162
0None_none_SPB_227963.6311	210
0None_none_SPB_227963.6312	115
0None_none_SPB_227963.6313	508
0None_none_SPB_227963.6314	497
0None_none_SPB_227963.6315	413
0None_none_SPB_227963.6316	176
0None_none_SPB_227963.6317	506
0None_none_SPB_227963.6318	423
0None_none_SPB_227963.6319	460
0None_none_SPB_227963.6320	101
0None_none_SPB_227963.6321	280
0None_none_SPB_227963.6322	359
0None_none_SPB_227963.6323	513
0None_none_SPB_227963.6324	214
0None_none_SPB_227963.6325	140
0None_none_SPB_227963.6326	393
0None_none_SPB_227963.6327	355
0None_none_SPB_227963.6328	429
0None_none_SPB_227963.6329	399
0None_none_SPB_227963.6330	368
0None_none_SPB_227963.6331	309
0None_none_SPB_227963.6332	543
0None_none_SPB_227963.6333	159
0None_none_SPB_227963.6334	464
0None_none_SPB_227963.6335	185
0None_none_SPB_227963.6336	386
0None_none_SPB_227963.6337	235
0None_none_SPB_227963.6338	353
0None_none_SPB_227963.6339	549
0None_none_SPB_227963.6340	282
0None_none_SPB_227963.6341	690
0None_none_SPB_227963.6342	236
0None_none_SPB_227963.6343	365
0None_none_SPB_227963.6344	368
0None_none_SPB_227963.6345	185
0None_none_SPB_227963.6346	549
0None_none_SPB_227963.6347	165
0None_none_SPB_227963.6348	139
0None_none_SPB_227963.6349	432
0None_none_SPB_227963.6350	520
0None_none_SPB_227963.6351	359
0None_none_SPB_227963.6352	247
0None_none_SPB_227963.6353	228
0None_none_SPB_227963.6354	190
0None_none_SPB_227963.6355	500
0None_none_SPB_227963.6356	94
0None_none_SPB_227963.6357	332
0None_none_SPB_227963.6358	342
0None_none_SPB_227963.6359	118
0None_none_SPB_227963.6360	156
0None_none_SPB_227963.6361	123
0None_none_SPB_227963.6362	351
0None_none_SPB_227963.6363	341
0None_none_SPB_227963.6364	251
0None_none_SPB_227963.6365	263
0None_none_SPB_227963.6366	199
0None_none_SPB_227963.6367	561
0None_none_SPB_227963.6368	329
0None_none_SPB_227963.6369	421
0None_none_SPB_227963.6370	238
0None_none_SPB_227963.6371	221
0None_none_SPB_227963.6372	223
0None_none_SPB_227963.6373	261
0None_none_SPB_227963.6374	231
0None_none_SPB_227963.6375	89
0None_none_TMMA_227963.2769	6
0None_none_TMMB_227963.3157	7
0None_none_U1B_227963.612	1
0None_none_U1B_227963.677	1
0None_none_U1B_227963.695	17
0None_none_U2A_227963.1706	2
0None_none_U2A_227963.1745	60
0None_none_U2A_227963.1749	1
0None_none_U2A_227963.1818	5
0None_none_U2A_227963.1830	11
0Safe_safe_ACOCA_227963.4513	5
0Safe_safe_ACOCA_227963.4549	26
0Safe_safe_ACOCA_227963.4585	5
0Safe_safe_ACOCA_227963.4601	1
0Safe_safe_ACOCA_227963.4686	1
0Safe_safe_ACOCA_227963.4738	3
0Safe_safe_ACOCA_227963.4753	130
0Safe_safe_ACOCA_227963.4850	1
0Safe_safe_ACOCA_227963.4871	5
0Safe_safe_ACOCB_227963.4998	2
0Safe_safe_ACOCB_227963.5061	9
0Safe_safe_ACOCB_227963.5136	89
0Safe_safe_ACOCB_227963.5217	13
0Safe_safe_DTKPA_227963.6768	1
0Safe_safe_DTKPA_227963.6793	23
0Safe_safe_DTKPA_227963.6806	15
0Safe_safe_DTKPA_227963.6807	4
0Safe_safe_DTKPA_227963.6808	1
0Safe_safe_DTKPA_227963.6817	17
0Safe_safe_DTKPA_227963.6818	4
0Safe_safe_DTKPA_227963.6825	37
0Safe_safe_DTKPA_227963.6826	6
0Safe_safe_DTKPA_227963.6833	5
0Safe_safe_DTKPA_227963.6839	2
0Safe_safe_DTKPA_227963.6841	6
0Safe_safe_DTKPA_227963.6846	5
0Safe_safe_DTKPA_227963.6847	1
0Safe_safe_DTKPA_227963.6857	15
0Safe_safe_DTKPA_227963.6865	9
0Safe_safe_DTKPA_227963.6871	3
0Safe_safe_DTKPA_227963.6875	4
0Safe_safe_DTKPA_227963.6886	3
0Safe_safe_DTKPA_227963.6890	1
0Safe_safe_DTKPA_227963.6899	14
0Safe_safe_DTKPA_227963.6900	13
0Safe_safe_DTKPA_227963.6901	10
0Safe_safe_DTKPA_227963.6906	5
0Safe_safe_DTKPA_227963.6908	16
0Safe_safe_DTKPA_227963.6913	4
0Safe_safe_DTKPA_227963.6927	30
0Safe_safe_DTKPA_227963.6928	20
0Safe_safe_DTKPA_227963.6932	8
0Safe_safe_DTKPA_227963.6936	9
0Safe_safe_DTKPA_227963.6947	32
0Safe_safe_DTKPA_227963.6948	8
0Safe_safe_DTKPA_227963.6961	19
0Safe_safe_DTKPA_227963.6969	13
0Safe_safe_DTKPA_227963.6971	2
0Safe_safe_DTKPA_227963.6983	1
0Safe_safe_DTKPA_227963.6984	15
0Safe_safe_DTKPA_227963.6991	8
0Safe_safe_DTKPA_227963.7004	13
0Safe_safe_DTKPA_227963.7006	8
0Safe_safe_DTKPA_227963.7008	44
0Safe_safe_DTKPA_227963.7011	15
0Safe_safe_DTKPA_227963.7025	4
0Safe_safe_DTKPA_227963.7036	5
0Safe_safe_DTKPA_227963.7042	28
0Safe_safe_DTKPA_227963.7052	18
0Safe_safe_DTKPA_227963.7054	1
0Safe_safe_DTKPA_227963.7061	13
0Safe_safe_DTKPA_227963.7079	4
0Safe_safe_DTKPA_227963.7089	12
0Safe_safe_DTKPA_227963.7096	11
0Safe_safe_DTKPA_227963.7099	3
0Safe_safe_DTKPA_227963.7105	19
0Safe_safe_DTKPA_227963.7111	18
0Safe_safe_DTKPA_227963.7112	2
0Safe_safe_DTKPB_227963.7126	6
0Safe_safe_DTKPB_227963.7129	16
0Safe_safe_DTKPB_227963.7160	12
0Safe_safe_DTKPB_227963.7259	4
0Safe_safe_DTKPB_227963.7290	5
0Safe_safe_DTKPB_227963.7291	15
0Safe_safe_DTKPB_227963.7321	2
0Safe_safe_DTKPB_227963.7333	27
0Safe_safe_DTKPB_227963.7354	52
0Safe_safe_DTKPB_227963.7381	6
0Safe_safe_DTKPB_227963.7383	8
0Safe_safe_DTKPB_227963.7402	8
0Safe_safe_DTKPB_227963.7437	1
0Safe_safe_DTKPB_227963.7466	353
0Safe_safe_DTKPB_227963.7480	1
0Safe_safe_GEA_227963.3486	587
0Safe_safe_GEA_227963.3629	2
0Safe_safe_GEA_227963.3712	4
0Safe_safe_GEA_227963.3742	92
0Safe_safe_GEB_227963.3772	6
0Safe_safe_GEB_227963.3811	24
0Safe_safe_GEB_227963.3824	14
0Safe_safe_GEB_227963.3888	1
0Safe_safe_GEB_227963.3899	5
0Safe_safe_GEB_227963.4015	10
0Safe_safe_MPA_227963.4357	5
0Safe_safe_MPB_227963.5637	13
0Safe_safe_MPB_227963.5650	3
0Safe_safe_MPB_227963.5654	12
0Safe_safe_MPB_227963.5662	11
0Safe_safe_MPB_227963.5670	82
0Safe_safe_MPB_227963.5673	6
0Safe_safe_MPB_227963.5699	4
0Safe_safe_MPB_227963.5723	8
0Safe_safe_MPB_227963.5754	8
0Safe_safe_MPB_227963.5756	9
0Safe_safe_MPB_227963.5757	7
0Safe_safe_MPB_227963.5760	11
0Safe_safe_MPB_227963.5762	5
0Safe_safe_MPB_227963.5767	22
0Safe_safe_MPB_227963.5768	3
0Safe_safe_MPB_227963.5772	5
0Safe_safe_MPB_227963.5781	48
0Safe_safe_MPB_227963.5807	25
0Safe_safe_MPB_227963.5813	3
0Safe_safe_MPB_227963.5822	14
0Safe_safe_MPB_227963.5829	23
0Safe_safe_MPB_227963.5844	4
0Safe_safe_MPB_227963.5859	22
0Safe_safe_MPB_227963.5878	3
0Safe_safe_MPB_227963.5886	6
0Safe_safe_MPB_227963.5889	16
0Safe_safe_MPB_227963.5896	7
0Safe_safe_MPB_227963.5942	8
0Safe_safe_MPB_227963.5949	1
0Safe_safe_MPB_227963.5971	158
0Safe_safe_MPB_227963.5977	7
0Safe_safe_MPB_227963.5981	12
0Safe_safe_MPB_227963.5993	17
0Safe_safe_MU1A_227963.1896	3
0Safe_safe_MU1A_227963.1972	790
0Safe_safe_MU1A_227963.1998	511
0Safe_safe_MU1A_227963.2025	1
0Safe_safe_MU1A_227963.2027	84
0Safe_safe_MU1A_227963.2092	506
0Safe_safe_MU1B_227963.1002	2
0Safe_safe_MU1B_227963.1081	12
0Safe_safe_MU1B_227963.824	4
0Safe_safe_MU2A_227963.2368	33
0Safe_safe_MU2A_227963.2401	10
0Safe_safe_MU2A_227963.2610	358
0Safe_safe_MU2B_227963.140	2
0Safe_safe_MU2B_227963.162	732
0Safe_safe_MU2B_227963.170	4
0Safe_safe_SPA_227963.5263	12
0Safe_safe_SPA_227963.5327	6
0Safe_safe_SPA_227963.5341	14
0Safe_safe_SPA_227963.5372	25
0Safe_safe_SPA_227963.5503	1
0Safe_safe_SPA_227963.5530	9
0Safe_safe_SPA_227963.5561	13
0Safe_safe_SPA_227963.5611	8
0Safe_safe_SPB_227963.6001	296
0Safe_safe_SPB_227963.6002	157
0Safe_safe_SPB_227963.6003	89
0Safe_safe_SPB_227963.6004	503
0Safe_safe_SPB_227963.6005	246
0Safe_safe_SPB_227963.6006	156
0Safe_safe_SPB_227963.6007	444
0Safe_safe_SPB_227963.6008	410
0Safe_safe_SPB_227963.6009	237
0Safe_safe_SPB_227963.6010	229
0Safe_safe_SPB_227963.6011	196
0Safe_safe_SPB_227963.6012	192
0Safe_safe_SPB_227963.6013	465
0Safe_safe_SPB_227963.6014	191
0Safe_safe_SPB_227963.6015	431
0Safe_safe_SPB_227963.6016	82
0Safe_safe_SPB_227963.6017	278
0Safe_safe_SPB_227963.6018	273
0Safe_safe_SPB_227963.6019	555
0Safe_safe_SPB_227963.6020	355
0Safe_safe_SPB_227963.6021	344
0Safe_safe_SPB_227963.6022	711
0Safe_safe_SPB_227963.6023	239
0Safe_safe_SPB_227963.6025	716
0Safe_safe_SPB_227963.6026	224
0Safe_safe_SPB_227963.6027	367
0Safe_safe_SPB_227963.6028	118
0Safe_safe_SPB_227963.6029	573
0Safe_safe_SPB_227963.6030	131
0Safe_safe_SPB_227963.6031	790
0Safe_safe_SPB_227963.6032	521
0Safe_safe_SPB_227963.6033	245
0Safe_safe_SPB_227963.6034	7
0Safe_safe_SPB_227963.6035	310
0Safe_safe_SPB_227963.6036	324
0Safe_safe_SPB_227963.6037	164
0Safe_safe_SPB_227963.6038	438
0Safe_safe_SPB_227963.6039	592
0Safe_safe_SPB_227963.6040	340
0Safe_safe_SPB_227963.6041	546
0Safe_safe_SPB_227963.6042	423
0Safe_safe_SPB_227963.6043	274
0Safe_safe_SPB_227963.6044	419
0Safe_safe_SPB_227963.6045	110
0Safe_safe_SPB_227963.6046	309
0Safe_safe_SPB_227963.6047	118
0Safe_safe_SPB_227963.6048	341
0Safe_safe_SPB_227963.6049	158
0Safe_safe_SPB_227963.6050	484
0Safe_safe_SPB_227963.6051	296
0Safe_safe_SPB_227963.6052	242
0Safe_safe_SPB_227963.6053	317
0Safe_safe_SPB_227963.6054	502
0Safe_safe_SPB_227963.6055	231
0Safe_safe_SPB_227963.6056	8
0Safe_safe_SPB_227963.6057	175
0Safe_safe_SPB_227963.6058	394
0Safe_safe_SPB_227963.6059	394
0Safe_safe_SPB_227963.6060	192
0Safe_safe_SPB_227963.6061	673
0Safe_safe_SPB_227963.6062	736
0Safe_safe_SPB_227963.6063	357
0Safe_safe_SPB_227963.6064	775
0Safe_safe_SPB_227963.6065	145
0Safe_safe_SPB_227963.6066	139
0Safe_safe_SPB_227963.6067	261
0Safe_safe_SPB_227963.6068	190
0Safe_safe_SPB_227963.6069	259
0Safe_safe_SPB_227963.6070	287
0Safe_safe_SPB_227963.6071	588
0Safe_safe_SPB_227963.6072	551
0Safe_safe_SPB_227963.6073	387
0Safe_safe_SPB_227963.6074	14
0Safe_safe_SPB_227963.6075	556
0Safe_safe_SPB_227963.6076	491
0Safe_safe_SPB_227963.6077	299
0Safe_safe_SPB_227963.6078	499
0Safe_safe_SPB_227963.6079	517
0Safe_safe_SPB_227963.6080	455
0Safe_safe_SPB_227963.6081	159
0Safe_safe_SPB_227963.6082	97
0Safe_safe_SPB_227963.6083	500
0Safe_safe_SPB_227963.6084	466
0Safe_safe_SPB_227963.6085	234
0Safe_safe_SPB_227963.6086	293
0Safe_safe_SPB_227963.6087	438
0Safe_safe_SPB_227963.6088	342
0Safe_safe_SPB_227963.6089	301
0Safe_safe_SPB_227963.6090	344
0Safe_safe_SPB_227963.6091	522
0Safe_safe_SPB_227963.6092	298
0Safe_safe_SPB_227963.6093	158
0Safe_safe_SPB_227963.6094	414
0Safe_safe_SPB_227963.6095	498
0Safe_safe_SPB_227963.6096	521
0Safe_safe_SPB_227963.6097	68
0Safe_safe_SPB_227963.6098	249
0Safe_safe_SPB_227963.6099	395
0Safe_safe_SPB_227963.6100	922
0Safe_safe_SPB_227963.6101	734
0Safe_safe_SPB_227963.6102	248
0Safe_safe_SPB_227963.6103	21
0Safe_safe_SPB_227963.6104	103
0Safe_safe_SPB_227963.6105	228
0Safe_safe_SPB_227963.6106	390
0Safe_safe_SPB_227963.6107	153
0Safe_safe_SPB_227963.6108	444
0Safe_safe_SPB_227963.6109	486
0Safe_safe_SPB_227963.6110	355
0Safe_safe_SPB_227963.6111	63
0Safe_safe_SPB_227963.6112	371
0Safe_safe_SPB_227963.6113	360
0Safe_safe_SPB_227963.6114	132
0Safe_safe_SPB_227963.6115	454
0Safe_safe_SPB_227963.6116	191
0Safe_safe_SPB_227963.6117	295
0Safe_safe_SPB_227963.6118	732
0Safe_safe_SPB_227963.6119	343
0Safe_safe_SPB_227963.6120	707
0Safe_safe_SPB_227963.6121	154
0Safe_safe_SPB_227963.6122	243
0Safe_safe_SPB_227963.6123	243
0Safe_safe_SPB_227963.6124	227
0Safe_safe_SPB_227963.6125	394
0Safe_safe_SPB_227963.6126	638
0Safe_safe_SPB_227963.6127	92
0Safe_safe_SPB_227963.6128	211
0Safe_safe_SPB_227963.6129	221
0Safe_safe_SPB_227963.6130	143
0Safe_safe_SPB_227963.6131	196
0Safe_safe_SPB_227963.6132	426
0Safe_safe_SPB_227963.6133	261
0Safe_safe_SPB_227963.6134	230
0Safe_safe_SPB_227963.6135	435
0Safe_safe_SPB_227963.6136	392
0Safe_safe_SPB_227963.6137	45
0Safe_safe_SPB_227963.6138	373
0Safe_safe_SPB_227963.6139	649
0Safe_safe_SPB_227963.6140	164
0Safe_safe_SPB_227963.6141	289
0Safe_safe_SPB_227963.6142	263
0Safe_safe_SPB_227963.6143	255
0Safe_safe_SPB_227963.6144	456
0Safe_safe_SPB_227963.6145	587
0Safe_safe_SPB_227963.6146	206
0Safe_safe_SPB_227963.6147	228
0Safe_safe_SPB_227963.6148	135
0Safe_safe_SPB_227963.6149	148
0Safe_safe_SPB_227963.6150	715
0Safe_safe_SPB_227963.6151	433
0Safe_safe_SPB_227963.6152	213
0Safe_safe_SPB_227963.6153	206
0Safe_safe_SPB_227963.6154	234
0Safe_safe_SPB_227963.6155	630
0Safe_safe_SPB_227963.6156	99
0Safe_safe_SPB_227963.6157	272
0Safe_safe_SPB_227963.6158	416
0Safe_safe_SPB_227963.6159	355
0Safe_safe_SPB_227963.6160	584
0Safe_safe_SPB_227963.6161	171
0Safe_safe_SPB_227963.6162	371
0Safe_safe_SPB_227963.6163	592
0Safe_safe_SPB_227963.6164	398
0Safe_safe_SPB_227963.6165	77
0Safe_safe_SPB_227963.6166	383
0Safe_safe_SPB_227963.6167	203
0Safe_safe_SPB_227963.6168	441
0Safe_safe_SPB_227963.6169	228
0Safe_safe_SPB_227963.6170	418
0Safe_safe_SPB_227963.6171	305
0Safe_safe_SPB_227963.6172	474
0Safe_safe_SPB_227963.6173	319
0Safe_safe_SPB_227963.6174	372
0Safe_safe_SPB_227963.6175	261
0Safe_safe_SPB_227963.6176	515
0Safe_safe_SPB_227963.6177	940
0Safe_safe_SPB_227963.6178	852
0Safe_safe_SPB_227963.6179	554
0Safe_safe_SPB_227963.6180	315
0Safe_safe_SPB_227963.6181	65
0Safe_safe_SPB_227963.6182	226
0Safe_safe_SPB_227963.6183	59
0Safe_safe_SPB_227963.6184	84
0Safe_safe_SPB_227963.6185	343
0Safe_safe_SPB_227963.6186	190
0Safe_safe_SPB_227963.6187	484
0Safe_safe_SPB_227963.6188	130
0Safe_safe_SPB_227963.6189	393
0Safe_safe_SPB_227963.6190	533
0Safe_safe_SPB_227963.6191	580
0Safe_safe_SPB_227963.6192	520
0Safe_safe_SPB_227963.6193	125
0Safe_safe_SPB_227963.6194	84
0Safe_safe_SPB_227963.6195	158
0Safe_safe_SPB_227963.6196	418
0Safe_safe_SPB_227963.6197	658
0Safe_safe_SPB_227963.6198	157
0Safe_safe_SPB_227963.6199	333
0Safe_safe_SPB_227963.6200	381
0Safe_safe_SPB_227963.6201	281
0Safe_safe_SPB_227963.6202	519
0Safe_safe_SPB_227963.6203	185
0Safe_safe_SPB_227963.6204	363
0Safe_safe_SPB_227963.6205	360
0Safe_safe_SPB_227963.6206	252
0Safe_safe_SPB_227963.6207	651
0Safe_safe_SPB_227963.6208	241
0Safe_safe_SPB_227963.6209	174
0Safe_safe_SPB_227963.6210	138
0Safe_safe_SPB_227963.6211	506
0Safe_safe_SPB_227963.6212	665
0Safe_safe_SPB_227963.6213	834
0Safe_safe_SPB_227963.6214	276
0Safe_safe_SPB_227963.6215	356
0Safe_safe_SPB_227963.6216	718
0Safe_safe_SPB_227963.6217	639
0Safe_safe_SPB_227963.6218	744
0Safe_safe_SPB_227963.6219	425
0Safe_safe_SPB_227963.6220	242
0Safe_safe_SPB_227963.6221	608
0Safe_safe_SPB_227963.6222	293
0Safe_safe_SPB_227963.6223	475
0Safe_safe_SPB_227963.6224	491
0Safe_safe_SPB_227963.6225	216
0Safe_safe_SPB_227963.6226	252
0Safe_safe_SPB_227963.6227	214
0Safe_safe_SPB_227963.6228	370
0Safe_safe_SPB_227963.6229	490
0Safe_safe_SPB_227963.6230	135
0Safe_safe_SPB_227963.6231	340
0Safe_safe_SPB_227963.6232	276
0Safe_safe_SPB_227963.6233	415
0Safe_safe_SPB_227963.6234	265
0Safe_safe_SPB_227963.6235	1009
0Safe_safe_SPB_227963.6236	409
0Safe_safe_SPB_227963.6237	74
0Safe_safe_SPB_227963.6238	360
0Safe_safe_SPB_227963.6239	90
0Safe_safe_SPB_227963.6240	497
0Safe_safe_SPB_227963.6241	252
0Safe_safe_SPB_227963.6242	400
0Safe_safe_SPB_227963.6243	674
0Safe_safe_SPB_227963.6244	106
0Safe_safe_SPB_227963.6245	106
0Safe_safe_SPB_227963.6246	129
0Safe_safe_SPB_227963.6247	358
0Safe_safe_SPB_227963.6248	311
0Safe_safe_SPB_227963.6249	307
0Safe_safe_SPB_227963.6250	237
0Safe_safe_SPB_227963.6251	44
0Safe_safe_SPB_227963.6252	784
0Safe_safe_SPB_227963.6253	235
0Safe_safe_SPB_227963.6254	457
0Safe_safe_SPB_227963.6255	377
0Safe_safe_SPB_227963.6256	186
0Safe_safe_SPB_227963.6257	313
0Safe_safe_SPB_227963.6258	461
0Safe_safe_SPB_227963.6259	550
0Safe_safe_SPB_227963.6260	410
0Safe_safe_SPB_227963.6261	484
0Safe_safe_SPB_227963.6262	289
0Safe_safe_SPB_227963.6263	286
0Safe_safe_SPB_227963.6264	254
0Safe_safe_SPB_227963.6265	302
0Safe_safe_SPB_227963.6266	323
0Safe_safe_SPB_227963.6267	203
0Safe_safe_SPB_227963.6268	406
0Safe_safe_SPB_227963.6269	251
0Safe_safe_SPB_227963.6270	300
0Safe_safe_SPB_227963.6271	302
0Safe_safe_SPB_227963.6272	163
0Safe_safe_SPB_227963.6273	149
0Safe_safe_SPB_227963.6274	173
0Safe_safe_SPB_227963.6275	198
0Safe_safe_SPB_227963.6276	526
0Safe_safe_SPB_227963.6277	379
0Safe_safe_SPB_227963.6278	271
0Safe_safe_SPB_227963.6279	232
0Safe_safe_SPB_227963.6280	205
0Safe_safe_SPB_227963.6281	413
0Safe_safe_SPB_227963.6282	647
0Safe_safe_SPB_227963.6283	353
0Safe_safe_SPB_227963.6284	245
0Safe_safe_SPB_227963.6285	516
0Safe_safe_SPB_227963.6286	83
0Safe_safe_SPB_227963.6287	47
0Safe_safe_SPB_227963.6288	544
0Safe_safe_SPB_227963.6289	294
0Safe_safe_SPB_227963.6290	507
0Safe_safe_SPB_227963.6291	427
0Safe_safe_SPB_227963.6292	217
0Safe_safe_SPB_227963.6293	174
0Safe_safe_SPB_227963.6294	207
0Safe_safe_SPB_227963.6295	293
0Safe_safe_SPB_227963.6296	225
0Safe_safe_SPB_227963.6297	424
0Safe_safe_SPB_227963.6298	493
0Safe_safe_SPB_227963.6299	62
0Safe_safe_SPB_227963.6300	287
0Safe_safe_SPB_227963.6301	367
0Safe_safe_SPB_227963.6302	178
0Safe_safe_SPB_227963.6303	413
0Safe_safe_SPB_227963.6304	596
0Safe_safe_SPB_227963.6305	250
0Safe_safe_SPB_227963.6306	222
0Safe_safe_SPB_227963.6307	276
0Safe_safe_SPB_227963.6308	726
0Safe_safe_SPB_227963.6309	304
0Safe_safe_SPB_227963.6310	514
0Safe_safe_SPB_227963.6311	444
0Safe_safe_SPB_227963.6312	557
0Safe_safe_SPB_227963.6313	307
0Safe_safe_SPB_227963.6314	547
0Safe_safe_SPB_227963.6315	391
0Safe_safe_SPB_227963.6316	250
0Safe_safe_SPB_227963.6317	380
0Safe_safe_SPB_227963.6318	122
0Safe_safe_SPB_227963.6319	655
0Safe_safe_SPB_227963.6320	242
0Safe_safe_SPB_227963.6321	342
0Safe_safe_SPB_227963.6322	104
0Safe_safe_SPB_227963.6323	312
0Safe_safe_SPB_227963.6324	461
0Safe_safe_SPB_227963.6325	339
0Safe_safe_SPB_227963.6326	289
0Safe_safe_SPB_227963.6327	446
0Safe_safe_SPB_227963.6328	333
0Safe_safe_SPB_227963.6329	261
0Safe_safe_SPB_227963.6330	379
0Safe_safe_SPB_227963.6331	155
0Safe_safe_SPB_227963.6332	324
0Safe_safe_SPB_227963.6333	229
0Safe_safe_SPB_227963.6334	307
0Safe_safe_SPB_227963.6335	529
0Safe_safe_SPB_227963.6336	354
0Safe_safe_SPB_227963.6337	207
0Safe_safe_SPB_227963.6338	432
0Safe_safe_SPB_227963.6339	263
0Safe_safe_SPB_227963.6340	389
0Safe_safe_SPB_227963.6341	412
0Safe_safe_SPB_227963.6342	183
0Safe_safe_SPB_227963.6343	422
0Safe_safe_SPB_227963.6344	911
0Safe_safe_SPB_227963.6345	160
0Safe_safe_SPB_227963.6346	184
0Safe_safe_SPB_227963.6347	360
0Safe_safe_SPB_227963.6348	165
0Safe_safe_SPB_227963.6349	280
0Safe_safe_SPB_227963.6350	15
0Safe_safe_SPB_227963.6351	576
0Safe_safe_SPB_227963.6352	223
0Safe_safe_SPB_227963.6353	635
0Safe_safe_SPB_227963.6354	191
0Safe_safe_SPB_227963.6355	485
0Safe_safe_SPB_227963.6356	77
0Safe_safe_SPB_227963.6357	149
0Safe_safe_SPB_227963.6358	294
0Safe_safe_SPB_227963.6359	250
0Safe_safe_SPB_227963.6360	388
0Safe_safe_SPB_227963.6361	584
0Safe_safe_SPB_227963.6362	686
0Safe_safe_SPB_227963.6363	174
0Safe_safe_SPB_227963.6364	382
0Safe_safe_SPB_227963.6365	155
0Safe_safe_SPB_227963.6366	515
0Safe_safe_SPB_227963.6367	638
0Safe_safe_SPB_227963.6368	482
0Safe_safe_SPB_227963.6369	229
0Safe_safe_SPB_227963.6370	252
0Safe_safe_SPB_227963.6371	156
0Safe_safe_SPB_227963.6372	112
0Safe_safe_SPB_227963.6373	625
0Safe_safe_SPB_227963.6374	63
0Safe_safe_SPB_227963.6375	157
0Safe_safe_TMMA_227963.2910	14
0Safe_safe_TMMB_227963.3005	7
0Safe_safe_TMMB_227963.3070	30
0Safe_safe_TMMB_227963.3309	24
0Safe_safe_TMMB_227963.3374	49
0Safe_safe_U1A_227963.6421	157
0Safe_safe_U1A_227963.6546	3
0Safe_safe_U1A_227963.6560	4
0Safe_safe_U1B_227963.467	10
0Safe_safe_U1B_227963.686	234
0Safe_safe_U1B_227963.747	11
0Safe_safe_U2A_227963.1544	5
0Safe_safe_U2A_227963.1588	1
0Safe_safe_U2A_227963.1821	245
0Safe_safe_U2A_227963.1834	406
0Safe_safe_U2B_227963.1462	454
ENSMUSG00000000028_Cdc45_ACOCB_163992.10	12
ENSMUSG00000000049_Apoh_DTKPA_223001.4	6
ENSMUSG00000000049_Apoh_DTKPA_223003.6	7
ENSMUSG00000000049_Apoh_DTKPA_223007.10	80
ENSMUSG00000000078_Klf6_ACOCA_47388.10	1
ENSMUSG00000000088_Cox5a_DTKPA_96980.6	8
ENSMUSG00000000088_Cox5a_DTKPA_96982.8	15
ENSMUSG00000000120_Ngfr_SPA_15524.1	12
ENSMUSG00000000197_Nalcn_SPB_23952.1	436
ENSMUSG00000000197_Nalcn_SPB_23953.2	656
ENSMUSG00000000197_Nalcn_SPB_23954.3	213
ENSMUSG00000000197_Nalcn_SPB_23955.4	632
ENSMUSG00000000197_Nalcn_SPB_23956.5	422
ENSMUSG00000000197_Nalcn_SPB_23957.6	419
ENSMUSG00000000197_Nalcn_SPB_23958.7	551
ENSMUSG00000000197_Nalcn_SPB_23959.8	228
ENSMUSG00000000197_Nalcn_SPB_23960.9	350
ENSMUSG00000000197_Nalcn_SPB_23961.10	392
ENSMUSG00000000216_Scnn1g_SPB_160701.1	362
ENSMUSG00000000216_Scnn1g_SPB_160702.2	114
ENSMUSG00000000216_Scnn1g_SPB_160703.3	450
ENSMUSG00000000216_Scnn1g_SPB_160704.4	301
ENSMUSG00000000216_Scnn1g_SPB_160705.5	17
ENSMUSG00000000216_Scnn1g_SPB_160706.6	95
ENSMUSG00000000216_Scnn1g_SPB_160707.7	202
ENSMUSG00000000216_Scnn1g_SPB_160708.8	345
ENSMUSG00000000216_Scnn1g_SPB_160709.9	249
ENSMUSG00000000216_Scnn1g_SPB_160710.10	97
ENSMUSG00000000253_Gmpr_DTKPA_31024.3	4
ENSMUSG00000000263_Glra1_DTKPA_67936.3	10
ENSMUSG00000000275_Trim25_SPB_211879.1	330
ENSMUSG00000000275_Trim25_SPB_211880.2	339
ENSMUSG00000000275_Trim25_SPB_211881.3	137
ENSMUSG00000000275_Trim25_SPB_211882.4	983
ENSMUSG00000000275_Trim25_SPB_211883.5	629
ENSMUSG00000000275_Trim25_SPB_211884.6	36
ENSMUSG00000000275_Trim25_SPB_211885.7	597
ENSMUSG00000000275_Trim25_SPB_211886.8	234
ENSMUSG00000000275_Trim25_SPB_211887.9	211
ENSMUSG00000000275_Trim25_SPB_211888.10	236
ENSMUSG00000000276_Dgke_DTKPA_211913.5	16
ENSMUSG00000000276_Dgke_DTKPA_211915.7	14
ENSMUSG00000000278_Scpep1_DTKPA_132595.5	22
ENSMUSG00000000278_Scpep1_DTKPA_132598.8	14
ENSMUSG00000000278_Scpep1_DTKPA_132600.10	31
ENSMUSG00000000303_Cdh1_ACOCA_55484.10	37
ENSMUSG00000000308_Ckmt1_DTKPA_55536.2	22
ENSMUSG00000000308_Ckmt1_DTKPA_55539.5	1
ENSMUSG00000000318_Clec10a_SPB_156261.1	269
ENSMUSG00000000318_Clec10a_SPB_156262.2	316
ENSMUSG00000000318_Clec10a_SPB_156263.3	224
ENSMUSG00000000318_Clec10a_SPB_156264.4	518
ENSMUSG00000000318_Clec10a_SPB_156265.5	308
ENSMUSG00000000318_Clec10a_SPB_156266.6	159
ENSMUSG00000000318_Clec10a_SPB_156267.7	563
ENSMUSG00000000318_Clec10a_SPB_156268.8	99
ENSMUSG00000000318_Clec10a_SPB_156269.9	440
ENSMUSG00000000318_Clec10a_SPB_156270.10	659
ENSMUSG00000000420_Galnt1_DTKPA_184761.7	63
ENSMUSG00000000441_Raf1_DTKPB_7888.3	3
ENSMUSG00000000560_Gabra2_DTKPB_112997.4	2
ENSMUSG00000000560_Gabra2_DTKPB_113003.10	15
ENSMUSG00000000562_Adora3_DTKPB_19235.2	13
ENSMUSG00000000563_Atp5f1_SPA_19230.7	9
ENSMUSG00000000563_Atp5f1_SPA_19231.8	9
ENSMUSG00000000581_C1d_SPB_204039.1	121
ENSMUSG00000000581_C1d_SPB_204040.2	132
ENSMUSG00000000581_C1d_SPB_204041.3	268
ENSMUSG00000000581_C1d_SPB_204042.4	266
ENSMUSG00000000581_C1d_SPB_204043.5	89
ENSMUSG00000000581_C1d_SPB_204044.6	164
ENSMUSG00000000581_C1d_SPB_204045.7	361
ENSMUSG00000000581_C1d_SPB_204046.8	51
ENSMUSG00000000581_C1d_SPB_204047.9	134
ENSMUSG00000000581_C1d_SPB_204048.10	231
ENSMUSG00000000628_Hk2_DTKPA_207066.5	5
ENSMUSG00000000632_Sez6_SPB_121984.1	34
ENSMUSG00000000632_Sez6_SPB_121985.2	476
ENSMUSG00000000632_Sez6_SPB_121986.3	569
ENSMUSG00000000632_Sez6_SPB_121987.4	507
ENSMUSG00000000632_Sez6_SPB_121988.5	482
ENSMUSG00000000632_Sez6_SPB_121989.6	183
ENSMUSG00000000632_Sez6_SPB_121990.7	211
ENSMUSG00000000632_Sez6_SPB_121991.8	426
ENSMUSG00000000632_Sez6_SPB_121992.9	178
ENSMUSG00000000632_Sez6_SPB_121993.10	20
ENSMUSG00000000690_Hoxb6_GEB_173494.2	13
ENSMUSG00000000731_Aire_GEB_23858.7	35
ENSMUSG00000000731_Aire_GEB_23859.8	1
ENSMUSG00000000753_Serpinf1_SPA_74019.6	4
ENSMUSG00000000776_Polr3d_ACOCA_133559.9	39
ENSMUSG00000000794_Kcnn3_DTKPA_184635.1	24
ENSMUSG00000000794_Kcnn3_DTKPA_184638.4	1
ENSMUSG00000000794_Kcnn3_DTKPA_184644.10	1
ENSMUSG00000000804_Usp32_SPB_32384.1	27
ENSMUSG00000000804_Usp32_SPB_32385.2	313
ENSMUSG00000000804_Usp32_SPB_32386.3	371
ENSMUSG00000000804_Usp32_SPB_32387.4	230
ENSMUSG00000000804_Usp32_SPB_32388.5	352
ENSMUSG00000000804_Usp32_SPB_32389.6	204
ENSMUSG00000000804_Usp32_SPB_32390.7	294
ENSMUSG00000000804_Usp32_SPB_32391.8	146
ENSMUSG00000000804_Usp32_SPB_32392.9	99
ENSMUSG00000000804_Usp32_SPB_32393.10	329
ENSMUSG00000000805_Car4_DTKPA_32399.6	11
ENSMUSG00000000889_Dbh_DTKPB_40007.3	6
ENSMUSG00000000901_Mmp11_DTKPA_102479.10	4
ENSMUSG00000000934_Top1mt_DTKPA_127156.1	10
ENSMUSG00000000982_Ccl3_SPA_110812.3	4
ENSMUSG00000001025_S100a6_SPB_80602.1	226
ENSMUSG00000001025_S100a6_SPB_80603.2	264
ENSMUSG00000001025_S100a6_SPB_80604.3	139
ENSMUSG00000001025_S100a6_SPB_80605.4	405
ENSMUSG00000001025_S100a6_SPB_80606.5	455
ENSMUSG00000001025_S100a6_SPB_80607.6	286
ENSMUSG00000001025_S100a6_SPB_80608.7	212
ENSMUSG00000001025_S100a6_SPB_80609.8	172
ENSMUSG00000001025_S100a6_SPB_80610.9	231
ENSMUSG00000001025_S100a6_SPB_80611.10	391
ENSMUSG00000001029_Icam2_MPB_80523.2	6
ENSMUSG00000001029_Icam2_MPB_80531.10	16
ENSMUSG00000001052_Sec24b_SPB_223994.1	131
ENSMUSG00000001052_Sec24b_SPB_223995.2	241
ENSMUSG00000001052_Sec24b_SPB_223996.3	305
ENSMUSG00000001052_Sec24b_SPB_223997.4	509
ENSMUSG00000001052_Sec24b_SPB_223998.5	523
ENSMUSG00000001052_Sec24b_SPB_223999.6	682
ENSMUSG00000001052_Sec24b_SPB_224000.7	262
ENSMUSG00000001052_Sec24b_SPB_224001.8	207
ENSMUSG00000001052_Sec24b_SPB_224002.9	707
ENSMUSG00000001052_Sec24b_SPB_224003.10	460
ENSMUSG00000001098_Kctd10_SPB_113893.1	298
ENSMUSG00000001098_Kctd10_SPB_113894.2	515
ENSMUSG00000001098_Kctd10_SPB_113895.3	475
ENSMUSG00000001098_Kctd10_SPB_113896.4	211
ENSMUSG00000001098_Kctd10_SPB_113897.5	244
ENSMUSG00000001098_Kctd10_SPB_113898.6	420
ENSMUSG00000001098_Kctd10_SPB_113899.7	166
ENSMUSG00000001098_Kctd10_SPB_113900.8	326
ENSMUSG00000001098_Kctd10_SPB_113901.9	147
ENSMUSG00000001098_Kctd10_SPB_113902.10	141
ENSMUSG00000001105_Ift20_SPB_211625.1	92
ENSMUSG00000001105_Ift20_SPB_211626.2	239
ENSMUSG00000001105_Ift20_SPB_211627.3	338
ENSMUSG00000001105_Ift20_SPB_211628.4	414
ENSMUSG00000001105_Ift20_SPB_211629.5	235
ENSMUSG00000001105_Ift20_SPB_211630.6	121
ENSMUSG00000001105_Ift20_SPB_211631.7	131
ENSMUSG00000001105_Ift20_SPB_211632.8	619
ENSMUSG00000001105_Ift20_SPB_211633.9	713
ENSMUSG00000001105_Ift20_SPB_211634.10	198
ENSMUSG00000001143_Lman2l_SPB_93837.1	203
ENSMUSG00000001143_Lman2l_SPB_93838.2	109
ENSMUSG00000001143_Lman2l_SPB_93839.3	324
ENSMUSG00000001143_Lman2l_SPB_93840.4	319
ENSMUSG00000001143_Lman2l_SPB_93841.5	90
ENSMUSG00000001143_Lman2l_SPB_93842.6	295
ENSMUSG00000001143_Lman2l_SPB_93843.7	468
ENSMUSG00000001143_Lman2l_SPB_93844.8	148
ENSMUSG00000001143_Lman2l_SPB_93845.9	353
ENSMUSG00000001143_Lman2l_SPB_93846.10	316
ENSMUSG00000001173_Ocrl_ACOCA_178374.1	4
ENSMUSG00000001211_Agpat3_DTKPA_226181.1	4
ENSMUSG00000001211_Agpat3_DTKPA_226182.2	1
ENSMUSG00000001211_Agpat3_DTKPA_226183.3	7
ENSMUSG00000001211_Agpat3_DTKPA_226185.5	3
ENSMUSG00000001248_Gramd1a_MPB_32024.1	3
ENSMUSG00000001248_Gramd1a_MPB_32027.4	3
ENSMUSG00000001249_Hpn_DTKPA_32016.3	2
ENSMUSG00000001249_Hpn_DTKPA_32022.9	8
ENSMUSG00000001260_Gabrg1_DTKPA_201308.9	14
ENSMUSG00000001270_Ckb_DTKPA_57467.1	2
ENSMUSG00000001285_Myg1_TMMA_117782.4	2
ENSMUSG00000001288_Rarg_DTKPA_133472.2	6
ENSMUSG00000001288_Rarg_DTKPA_133477.7	6
ENSMUSG00000001289_Pfdn5_SPB_133461.1	828
ENSMUSG00000001289_Pfdn5_SPB_133462.2	368
ENSMUSG00000001289_Pfdn5_SPB_133463.3	210
ENSMUSG00000001289_Pfdn5_SPB_133464.4	113
ENSMUSG00000001289_Pfdn5_SPB_133465.5	318
ENSMUSG00000001289_Pfdn5_SPB_133466.6	508
ENSMUSG00000001289_Pfdn5_SPB_133467.7	170
ENSMUSG00000001289_Pfdn5_SPB_133468.8	305
ENSMUSG00000001289_Pfdn5_SPB_133469.9	360
ENSMUSG00000001289_Pfdn5_SPB_133470.10	66
ENSMUSG00000001300_Efnb2_DTKPA_71013.8	34
ENSMUSG00000001366_Fbxo9_SPB_21152.1	268
ENSMUSG00000001366_Fbxo9_SPB_21153.2	95
ENSMUSG00000001366_Fbxo9_SPB_21154.3	278
ENSMUSG00000001366_Fbxo9_SPB_21155.4	349
ENSMUSG00000001366_Fbxo9_SPB_21156.5	87
ENSMUSG00000001366_Fbxo9_SPB_21157.6	325
ENSMUSG00000001366_Fbxo9_SPB_21158.7	192
ENSMUSG00000001366_Fbxo9_SPB_21159.8	678
ENSMUSG00000001366_Fbxo9_SPB_21160.9	79
ENSMUSG00000001366_Fbxo9_SPB_21161.10	286
ENSMUSG00000001416_Cct3_DTKPB_158402.2	3
ENSMUSG00000001424_Snd1_SPB_133141.1	544
ENSMUSG00000001424_Snd1_SPB_133142.2	102
ENSMUSG00000001424_Snd1_SPB_133143.3	221
ENSMUSG00000001424_Snd1_SPB_133144.4	141
ENSMUSG00000001424_Snd1_SPB_133145.5	278
ENSMUSG00000001424_Snd1_SPB_133146.6	273
ENSMUSG00000001424_Snd1_SPB_133147.7	300
ENSMUSG00000001424_Snd1_SPB_133148.8	143
ENSMUSG00000001424_Snd1_SPB_133149.9	414
ENSMUSG00000001424_Snd1_SPB_133150.10	458
ENSMUSG00000001473_Tubb6_SPB_99633.1	352
ENSMUSG00000001473_Tubb6_SPB_99634.2	487
ENSMUSG00000001473_Tubb6_SPB_99635.3	160
ENSMUSG00000001473_Tubb6_SPB_99636.4	518
ENSMUSG00000001473_Tubb6_SPB_99637.5	197
ENSMUSG00000001473_Tubb6_SPB_99638.6	65
ENSMUSG00000001473_Tubb6_SPB_99639.7	313
ENSMUSG00000001473_Tubb6_SPB_99640.8	156
ENSMUSG00000001473_Tubb6_SPB_99641.9	539
ENSMUSG00000001473_Tubb6_SPB_99642.10	442
ENSMUSG00000001508_Sgca_SPB_4274.1	346
ENSMUSG00000001508_Sgca_SPB_4275.2	122
ENSMUSG00000001508_Sgca_SPB_4276.3	335
ENSMUSG00000001508_Sgca_SPB_4277.4	186
ENSMUSG00000001508_Sgca_SPB_4278.5	475
ENSMUSG00000001508_Sgca_SPB_4279.6	476
ENSMUSG00000001508_Sgca_SPB_4280.7	149
ENSMUSG00000001508_Sgca_SPB_4281.8	209
ENSMUSG00000001508_Sgca_SPB_4282.9	457
ENSMUSG00000001508_Sgca_SPB_4283.10	175
ENSMUSG00000001510_Dlx3_SPB_147863.1	570
ENSMUSG00000001510_Dlx3_SPB_147864.2	378
ENSMUSG00000001510_Dlx3_SPB_147865.3	712
ENSMUSG00000001510_Dlx3_SPB_147866.4	591
ENSMUSG00000001510_Dlx3_SPB_147867.5	245
ENSMUSG00000001510_Dlx3_SPB_147868.6	244
ENSMUSG00000001510_Dlx3_SPB_147869.7	244
ENSMUSG00000001510_Dlx3_SPB_147870.8	204
ENSMUSG00000001510_Dlx3_SPB_147871.9	187
ENSMUSG00000001510_Dlx3_SPB_147872.10	273
ENSMUSG00000001520_Nrip2_SPB_173142.1	435
ENSMUSG00000001520_Nrip2_SPB_173143.2	206
ENSMUSG00000001520_Nrip2_SPB_173144.3	66
ENSMUSG00000001520_Nrip2_SPB_173145.4	264
ENSMUSG00000001520_Nrip2_SPB_173146.5	485
ENSMUSG00000001520_Nrip2_SPB_173147.6	67
ENSMUSG00000001520_Nrip2_SPB_173148.7	262
ENSMUSG00000001520_Nrip2_SPB_173149.8	538
ENSMUSG00000001520_Nrip2_SPB_173150.9	322
ENSMUSG00000001520_Nrip2_SPB_173151.10	385
ENSMUSG00000001521_Tulp3_ACOCA_173158.7	2
ENSMUSG00000001524_Gtf2h4_ACOCA_127316.1	20
ENSMUSG00000001555_Fkbp10_SPB_37637.1	176
ENSMUSG00000001555_Fkbp10_SPB_37638.2	409
ENSMUSG00000001555_Fkbp10_SPB_37639.3	186
ENSMUSG00000001555_Fkbp10_SPB_37640.4	432
ENSMUSG00000001555_Fkbp10_SPB_37641.5	98
ENSMUSG00000001555_Fkbp10_SPB_37642.6	643
ENSMUSG00000001555_Fkbp10_SPB_37643.7	182
ENSMUSG00000001555_Fkbp10_SPB_37644.8	209
ENSMUSG00000001555_Fkbp10_SPB_37645.9	87
ENSMUSG00000001555_Fkbp10_SPB_37646.10	209
ENSMUSG00000001583_Tnk1_DTKPB_223863.10	3
ENSMUSG00000001627_Ifrd1_MPB_103139.9	10
ENSMUSG00000001630_Stk38l_DTKPA_188095.7	1
ENSMUSG00000001632_Brpf1_SPB_188079.1	616
ENSMUSG00000001632_Brpf1_SPB_188080.2	229
ENSMUSG00000001632_Brpf1_SPB_188081.3	217
ENSMUSG00000001632_Brpf1_SPB_188082.4	239
ENSMUSG00000001632_Brpf1_SPB_188083.5	378
ENSMUSG00000001632_Brpf1_SPB_188084.6	27
ENSMUSG00000001632_Brpf1_SPB_188085.7	112
ENSMUSG00000001632_Brpf1_SPB_188086.8	173
ENSMUSG00000001632_Brpf1_SPB_188087.9	270
ENSMUSG00000001632_Brpf1_SPB_188088.10	538
ENSMUSG00000001670_Tat_DTKPA_68838.10	3
ENSMUSG00000001707_Eef1e1_ACOCA_91936.4	1
ENSMUSG00000001707_Eef1e1_ACOCA_91942.10	1
ENSMUSG00000001729_Akt1_DTKPA_150828.5	16
ENSMUSG00000001729_Akt1_DTKPA_150831.8	8
ENSMUSG00000001750_Tcirg1_SPB_117111.1	271
ENSMUSG00000001750_Tcirg1_SPB_117112.2	246
ENSMUSG00000001750_Tcirg1_SPB_117113.3	185
ENSMUSG00000001750_Tcirg1_SPB_117114.4	533
ENSMUSG00000001750_Tcirg1_SPB_117115.5	469
ENSMUSG00000001750_Tcirg1_SPB_117116.6	719
ENSMUSG00000001750_Tcirg1_SPB_117117.7	446
ENSMUSG00000001750_Tcirg1_SPB_117118.8	375
ENSMUSG00000001750_Tcirg1_SPB_117119.9	241
ENSMUSG00000001750_Tcirg1_SPB_117120.10	80
ENSMUSG00000001774_Chordc1_SPB_147363.1	83
ENSMUSG00000001774_Chordc1_SPB_147364.2	232
ENSMUSG00000001774_Chordc1_SPB_147365.3	291
ENSMUSG00000001774_Chordc1_SPB_147366.4	38
ENSMUSG00000001774_Chordc1_SPB_147367.5	128
ENSMUSG00000001774_Chordc1_SPB_147368.6	364
ENSMUSG00000001774_Chordc1_SPB_147369.7	288
ENSMUSG00000001774_Chordc1_SPB_147370.8	244
ENSMUSG00000001774_Chordc1_SPB_147371.9	382
ENSMUSG00000001774_Chordc1_SPB_147372.10	110
ENSMUSG00000001783_Rtcb_DTKPA_99672.10	8
ENSMUSG00000001785_Pwp1_GEB_99661.9	19
ENSMUSG00000001827_Folr1_SPB_39885.1	376
ENSMUSG00000001827_Folr1_SPB_39886.2	176
ENSMUSG00000001827_Folr1_SPB_39887.3	65
ENSMUSG00000001827_Folr1_SPB_39888.4	456
ENSMUSG00000001827_Folr1_SPB_39889.5	159
ENSMUSG00000001827_Folr1_SPB_39890.6	378
ENSMUSG00000001827_Folr1_SPB_39891.7	151
ENSMUSG00000001827_Folr1_SPB_39892.8	570
ENSMUSG00000001827_Folr1_SPB_39893.9	494
ENSMUSG00000001827_Folr1_SPB_39894.10	402
ENSMUSG00000001891_Ugp2_DTKPB_57522.6	8
ENSMUSG00000001964_Emd_MPB_226680.3	10
ENSMUSG00000001985_Grik3_DTKPA_147193.1	17
ENSMUSG00000001985_Grik3_DTKPA_147195.3	12
ENSMUSG00000001986_Gria3_DTKPB_147204.2	14
ENSMUSG00000002010_Idh3g_DTKPA_113618.7	11
ENSMUSG00000002017_Fam98a_SPB_113622.1	319
ENSMUSG00000002017_Fam98a_SPB_113623.2	300
ENSMUSG00000002017_Fam98a_SPB_113624.3	560
ENSMUSG00000002017_Fam98a_SPB_113625.4	299
ENSMUSG00000002017_Fam98a_SPB_113626.5	570
ENSMUSG00000002017_Fam98a_SPB_113627.6	136
ENSMUSG00000002017_Fam98a_SPB_113628.7	367
ENSMUSG00000002017_Fam98a_SPB_113629.8	335
ENSMUSG00000002017_Fam98a_SPB_113630.9	448
ENSMUSG00000002017_Fam98a_SPB_113631.10	305
ENSMUSG00000002032_Tmem25_MPB_54912.3	19
ENSMUSG00000002033_Cd3g_DTKPA_102637.8	6
ENSMUSG00000002043_Trappc6a_DTKPA_88407.3	3
ENSMUSG00000002043_Trappc6a_DTKPA_88409.5	27
ENSMUSG00000002064_Sdf2_SPB_29293.1	155
ENSMUSG00000002064_Sdf2_SPB_29294.2	410
ENSMUSG00000002064_Sdf2_SPB_29295.3	225
ENSMUSG00000002064_Sdf2_SPB_29296.4	301
ENSMUSG00000002064_Sdf2_SPB_29297.5	224
ENSMUSG00000002064_Sdf2_SPB_29298.6	377
ENSMUSG00000002064_Sdf2_SPB_29299.7	279
ENSMUSG00000002064_Sdf2_SPB_29300.8	253
ENSMUSG00000002064_Sdf2_SPB_29301.9	459
ENSMUSG00000002064_Sdf2_SPB_29302.10	384
ENSMUSG00000002076_Hsf2bp_SPB_172904.1	48
ENSMUSG00000002076_Hsf2bp_SPB_172905.2	300
ENSMUSG00000002076_Hsf2bp_SPB_172906.3	193
ENSMUSG00000002076_Hsf2bp_SPB_172907.4	762
ENSMUSG00000002076_Hsf2bp_SPB_172908.5	434
ENSMUSG00000002076_Hsf2bp_SPB_172909.6	198
ENSMUSG00000002076_Hsf2bp_SPB_172910.7	512
ENSMUSG00000002076_Hsf2bp_SPB_172911.8	229
ENSMUSG00000002076_Hsf2bp_SPB_172912.9	304
ENSMUSG00000002076_Hsf2bp_SPB_172913.10	53
ENSMUSG00000002104_Rapsn_SPB_40225.1	114
ENSMUSG00000002104_Rapsn_SPB_40226.2	140
ENSMUSG00000002104_Rapsn_SPB_40227.3	104
ENSMUSG00000002104_Rapsn_SPB_40228.4	248
ENSMUSG00000002104_Rapsn_SPB_40229.5	209
ENSMUSG00000002104_Rapsn_SPB_40230.6	431
ENSMUSG00000002104_Rapsn_SPB_40231.7	114
ENSMUSG00000002104_Rapsn_SPB_40232.8	353
ENSMUSG00000002104_Rapsn_SPB_40233.9	261
ENSMUSG00000002104_Rapsn_SPB_40234.10	134
ENSMUSG00000002111_Spi1_SPB_124154.1	56
ENSMUSG00000002111_Spi1_SPB_124155.2	81
ENSMUSG00000002111_Spi1_SPB_124156.3	94
ENSMUSG00000002111_Spi1_SPB_124157.4	176
ENSMUSG00000002111_Spi1_SPB_124158.5	42
ENSMUSG00000002111_Spi1_SPB_124159.6	129
ENSMUSG00000002111_Spi1_SPB_124160.7	63
ENSMUSG00000002111_Spi1_SPB_124161.8	170
ENSMUSG00000002111_Spi1_SPB_124162.9	74
ENSMUSG00000002111_Spi1_SPB_124163.10	104
ENSMUSG00000002129_Sf3a1_SPB_99419.1	228
ENSMUSG00000002129_Sf3a1_SPB_99420.2	68
ENSMUSG00000002129_Sf3a1_SPB_99421.3	81
ENSMUSG00000002129_Sf3a1_SPB_99422.4	67
ENSMUSG00000002129_Sf3a1_SPB_99423.5	158
ENSMUSG00000002129_Sf3a1_SPB_99424.6	257
ENSMUSG00000002129_Sf3a1_SPB_99425.7	73
ENSMUSG00000002129_Sf3a1_SPB_99426.8	53
ENSMUSG00000002129_Sf3a1_SPB_99427.9	61
ENSMUSG00000002129_Sf3a1_SPB_99428.10	126
ENSMUSG00000002250_Ppard_DTKPA_83474.1	5
ENSMUSG00000002250_Ppard_DTKPA_83478.5	4
ENSMUSG00000002250_Ppard_DTKPA_83479.6	19
ENSMUSG00000002250_Ppard_DTKPA_83480.7	12
ENSMUSG00000002297_Dbf4_DTKPB_209636.1	11
ENSMUSG00000002297_Dbf4_DTKPB_209641.6	4
ENSMUSG00000002324_Rec8_ACOCA_68577.9	61
ENSMUSG00000002341_Ncan_DTKPA_10453.8	2
ENSMUSG00000002546_Golga2_SPB_105745.1	361
ENSMUSG00000002546_Golga2_SPB_105746.2	270
ENSMUSG00000002546_Golga2_SPB_105747.3	224
ENSMUSG00000002546_Golga2_SPB_105748.4	411
ENSMUSG00000002546_Golga2_SPB_105749.5	129
ENSMUSG00000002546_Golga2_SPB_105750.6	352
ENSMUSG00000002546_Golga2_SPB_105751.7	263
ENSMUSG00000002546_Golga2_SPB_105752.8	507
ENSMUSG00000002546_Golga2_SPB_105753.9	240
ENSMUSG00000002546_Golga2_SPB_105754.10	575
ENSMUSG00000002550_Uck1_ACOCA_4087.4	1
ENSMUSG00000002588_Pon1_DTKPA_223764.1	24
ENSMUSG00000002588_Pon1_DTKPA_223770.7	16
ENSMUSG00000002588_Pon1_DTKPA_223773.10	24
ENSMUSG00000002660_Clpp_DTKPA_214469.5	1
ENSMUSG00000002688_Prkd1_DTKPB_29495.4	8
ENSMUSG00000002732_Fkbp7_SPB_133361.1	464
ENSMUSG00000002732_Fkbp7_SPB_133362.2	123
ENSMUSG00000002732_Fkbp7_SPB_133363.3	705
ENSMUSG00000002732_Fkbp7_SPB_133364.4	315
ENSMUSG00000002732_Fkbp7_SPB_133365.5	68
ENSMUSG00000002732_Fkbp7_SPB_133366.6	547
ENSMUSG00000002732_Fkbp7_SPB_133367.7	193
ENSMUSG00000002732_Fkbp7_SPB_133368.8	410
ENSMUSG00000002732_Fkbp7_SPB_133369.9	697
ENSMUSG00000002732_Fkbp7_SPB_133370.10	285
ENSMUSG00000002733_Plekha3_TMMA_85001.8	1
ENSMUSG00000002769_Gnmt_DTKPA_167073.2	4
ENSMUSG00000002769_Gnmt_DTKPA_167078.7	9
ENSMUSG00000002771_Grin2d_DTKPA_23785.4	14
ENSMUSG00000002771_Grin2d_DTKPA_23788.7	41
ENSMUSG00000002778_Kdelr1_SPB_23812.1	199
ENSMUSG00000002778_Kdelr1_SPB_23813.2	384
ENSMUSG00000002778_Kdelr1_SPB_23814.3	289
ENSMUSG00000002778_Kdelr1_SPB_23815.4	44
ENSMUSG00000002778_Kdelr1_SPB_23816.5	253
ENSMUSG00000002778_Kdelr1_SPB_23817.6	117
ENSMUSG00000002778_Kdelr1_SPB_23818.7	83
ENSMUSG00000002778_Kdelr1_SPB_23819.8	368
ENSMUSG00000002778_Kdelr1_SPB_23820.9	374
ENSMUSG00000002778_Kdelr1_SPB_23821.10	270
ENSMUSG00000002845_Tmem39a_SPB_15988.1	129
ENSMUSG00000002845_Tmem39a_SPB_15989.2	461
ENSMUSG00000002845_Tmem39a_SPB_15990.3	260
ENSMUSG00000002845_Tmem39a_SPB_15991.4	155
ENSMUSG00000002845_Tmem39a_SPB_15992.5	319
ENSMUSG00000002845_Tmem39a_SPB_15993.6	264
ENSMUSG00000002845_Tmem39a_SPB_15994.7	153
ENSMUSG00000002845_Tmem39a_SPB_15995.8	400
ENSMUSG00000002845_Tmem39a_SPB_15996.9	237
ENSMUSG00000002845_Tmem39a_SPB_15997.10	281
ENSMUSG00000002900_Lamb1_ACOCA_195767.4	34
ENSMUSG00000002908_Kcnn1_DTKPA_195704.1	12
ENSMUSG00000002908_Kcnn1_DTKPA_195709.6	2
ENSMUSG00000002908_Kcnn1_DTKPA_195712.9	1
ENSMUSG00000002910_Arrdc2_SPB_51797.1	641
ENSMUSG00000002910_Arrdc2_SPB_51798.2	727
ENSMUSG00000002910_Arrdc2_SPB_51799.3	207
ENSMUSG00000002910_Arrdc2_SPB_51800.4	415
ENSMUSG00000002910_Arrdc2_SPB_51801.5	565
ENSMUSG00000002910_Arrdc2_SPB_51802.6	611
ENSMUSG00000002910_Arrdc2_SPB_51803.7	238
ENSMUSG00000002910_Arrdc2_SPB_51804.8	302
ENSMUSG00000002910_Arrdc2_SPB_51805.9	399
ENSMUSG00000002910_Arrdc2_SPB_51806.10	239
ENSMUSG00000002949_Timm44_ACOCA_77107.6	14
ENSMUSG00000002957_Ap2a2_SPB_161560.1	58
ENSMUSG00000002957_Ap2a2_SPB_161561.2	373
ENSMUSG00000002957_Ap2a2_SPB_161562.3	29
ENSMUSG00000002957_Ap2a2_SPB_161563.4	300
ENSMUSG00000002957_Ap2a2_SPB_161564.5	298
ENSMUSG00000002957_Ap2a2_SPB_161565.6	405
ENSMUSG00000002957_Ap2a2_SPB_161566.7	259
ENSMUSG00000002957_Ap2a2_SPB_161567.8	563
ENSMUSG00000002957_Ap2a2_SPB_161568.9	104
ENSMUSG00000002957_Ap2a2_SPB_161569.10	342
ENSMUSG00000002963_Pnkp_DTKPA_136801.10	11
ENSMUSG00000002981_Clptm1_SPB_203979.1	253
ENSMUSG00000002981_Clptm1_SPB_203980.2	276
ENSMUSG00000002981_Clptm1_SPB_203981.3	25
ENSMUSG00000002981_Clptm1_SPB_203982.4	134
ENSMUSG00000002981_Clptm1_SPB_203983.5	471
ENSMUSG00000002981_Clptm1_SPB_203984.6	356
ENSMUSG00000002981_Clptm1_SPB_203985.7	392
ENSMUSG00000002981_Clptm1_SPB_203986.8	430
ENSMUSG00000002981_Clptm1_SPB_203987.9	134
ENSMUSG00000002981_Clptm1_SPB_203988.10	16
ENSMUSG00000002985_Apoe_DTKPA_203951.3	7
ENSMUSG00000002985_Apoe_DTKPA_203953.5	6
ENSMUSG00000002985_Apoe_DTKPA_203954.6	10
ENSMUSG00000002985_Apoe_DTKPA_203956.8	21
ENSMUSG00000002992_Apoc2_SPB_60215.1	386
ENSMUSG00000002992_Apoc2_SPB_60216.2	897
ENSMUSG00000002992_Apoc2_SPB_60217.3	297
ENSMUSG00000002992_Apoc2_SPB_60218.4	558
ENSMUSG00000002992_Apoc2_SPB_60219.5	309
ENSMUSG00000002992_Apoc2_SPB_60220.6	222
ENSMUSG00000002992_Apoc2_SPB_60221.7	26
ENSMUSG00000002992_Apoc2_SPB_60222.8	230
ENSMUSG00000002992_Apoc2_SPB_60223.9	240
ENSMUSG00000002992_Apoc2_SPB_60224.10	897
ENSMUSG00000002997_Prkar2b_DTKPA_60209.5	30
ENSMUSG00000002997_Prkar2b_DTKPA_60212.8	27
ENSMUSG00000003033_Ap1m1_SPB_12505.1	480
ENSMUSG00000003033_Ap1m1_SPB_12506.2	164
ENSMUSG00000003033_Ap1m1_SPB_12507.3	72
ENSMUSG00000003033_Ap1m1_SPB_12508.4	337
ENSMUSG00000003033_Ap1m1_SPB_12509.5	280
ENSMUSG00000003033_Ap1m1_SPB_12510.6	383
ENSMUSG00000003033_Ap1m1_SPB_12511.7	326
ENSMUSG00000003033_Ap1m1_SPB_12512.8	402
ENSMUSG00000003033_Ap1m1_SPB_12513.9	222
ENSMUSG00000003033_Ap1m1_SPB_12514.10	565
ENSMUSG00000003039_Fam32a_GEB_12548.4	1
ENSMUSG00000003053_Cyp2c29_DTKPA_189591.6	18
ENSMUSG00000003070_Efna2_SPB_129650.1	358
ENSMUSG00000003070_Efna2_SPB_129651.2	135
ENSMUSG00000003070_Efna2_SPB_129652.3	215
ENSMUSG00000003070_Efna2_SPB_129653.4	391
ENSMUSG00000003070_Efna2_SPB_129654.5	293
ENSMUSG00000003070_Efna2_SPB_129655.6	408
ENSMUSG00000003070_Efna2_SPB_129656.7	1
ENSMUSG00000003070_Efna2_SPB_129657.8	163
ENSMUSG00000003070_Efna2_SPB_129658.9	351
ENSMUSG00000003070_Efna2_SPB_129659.10	257
ENSMUSG00000003119_Cdk12_DTKPB_59939.5	9
ENSMUSG00000003123_Lipe_SPB_203628.1	361
ENSMUSG00000003123_Lipe_SPB_203629.2	352
ENSMUSG00000003123_Lipe_SPB_203630.3	530
ENSMUSG00000003123_Lipe_SPB_203631.4	532
ENSMUSG00000003123_Lipe_SPB_203632.5	334
ENSMUSG00000003123_Lipe_SPB_203633.6	484
ENSMUSG00000003123_Lipe_SPB_203634.7	85
ENSMUSG00000003123_Lipe_SPB_203635.8	194
ENSMUSG00000003123_Lipe_SPB_203636.9	359
ENSMUSG00000003123_Lipe_SPB_203637.10	209
ENSMUSG00000003166_Dgcr2_MPA_93473.7	6
ENSMUSG00000003199_Mpnd_SPB_67404.1	371
ENSMUSG00000003199_Mpnd_SPB_67405.2	441
ENSMUSG00000003199_Mpnd_SPB_67406.3	172
ENSMUSG00000003199_Mpnd_SPB_67407.4	184
ENSMUSG00000003199_Mpnd_SPB_67408.5	103
ENSMUSG00000003199_Mpnd_SPB_67409.6	537
ENSMUSG00000003199_Mpnd_SPB_67410.7	253
ENSMUSG00000003199_Mpnd_SPB_67411.8	204
ENSMUSG00000003199_Mpnd_SPB_67412.9	350
ENSMUSG00000003199_Mpnd_SPB_67413.10	544
ENSMUSG00000003200_Sh3gl1_SPB_126092.1	242
ENSMUSG00000003200_Sh3gl1_SPB_126093.2	555
ENSMUSG00000003200_Sh3gl1_SPB_126094.3	363
ENSMUSG00000003200_Sh3gl1_SPB_126095.4	341
ENSMUSG00000003200_Sh3gl1_SPB_126096.5	601
ENSMUSG00000003200_Sh3gl1_SPB_126097.6	368
ENSMUSG00000003200_Sh3gl1_SPB_126098.7	515
ENSMUSG00000003200_Sh3gl1_SPB_126099.8	394
ENSMUSG00000003200_Sh3gl1_SPB_126100.9	192
ENSMUSG00000003200_Sh3gl1_SPB_126101.10	371
ENSMUSG00000003269_Cyth2_DTKPA_209437.6	22
ENSMUSG00000003283_Hck_DTKPA_118580.2	12
ENSMUSG00000003283_Hck_DTKPA_118585.7	5
ENSMUSG00000003283_Hck_DTKPA_118588.10	8
ENSMUSG00000003309_Ap1m2_SPB_57098.1	371
ENSMUSG00000003309_Ap1m2_SPB_57099.2	460
ENSMUSG00000003309_Ap1m2_SPB_57100.3	120
ENSMUSG00000003309_Ap1m2_SPB_57101.4	181
ENSMUSG00000003309_Ap1m2_SPB_57102.5	459
ENSMUSG00000003309_Ap1m2_SPB_57103.6	370
ENSMUSG00000003309_Ap1m2_SPB_57104.7	193
ENSMUSG00000003309_Ap1m2_SPB_57105.8	750
ENSMUSG00000003309_Ap1m2_SPB_57106.9	353
ENSMUSG00000003309_Ap1m2_SPB_57107.10	220
ENSMUSG00000003344_Btbd2_SPA_88033.9	17
ENSMUSG00000003345_Csnk1g2_DTKPA_166533.1	1
ENSMUSG00000003345_Csnk1g2_DTKPA_166539.7	28
ENSMUSG00000003345_Csnk1g2_DTKPA_166540.8	4
ENSMUSG00000003346_Abhd17a_ACOCB_166548.6	6
ENSMUSG00000003352_Cacnb3_DTKPA_82104.1	24
ENSMUSG00000003352_Cacnb3_DTKPA_82112.9	2
ENSMUSG00000003355_Fkbp11_SPB_82114.1	281
ENSMUSG00000003355_Fkbp11_SPB_82115.2	515
ENSMUSG00000003355_Fkbp11_SPB_82116.3	809
ENSMUSG00000003355_Fkbp11_SPB_82117.4	243
ENSMUSG00000003355_Fkbp11_SPB_82118.5	461
ENSMUSG00000003355_Fkbp11_SPB_82119.6	623
ENSMUSG00000003355_Fkbp11_SPB_82120.7	367
ENSMUSG00000003355_Fkbp11_SPB_82121.8	135
ENSMUSG00000003355_Fkbp11_SPB_82122.9	332
ENSMUSG00000003355_Fkbp11_SPB_82123.10	572
ENSMUSG00000003363_Pld3_SPB_107460.1	190
ENSMUSG00000003363_Pld3_SPB_107461.2	213
ENSMUSG00000003363_Pld3_SPB_107462.3	326
ENSMUSG00000003363_Pld3_SPB_107463.4	405
ENSMUSG00000003363_Pld3_SPB_107464.5	201
ENSMUSG00000003363_Pld3_SPB_107465.6	337
ENSMUSG00000003363_Pld3_SPB_107466.7	175
ENSMUSG00000003363_Pld3_SPB_107467.8	242
ENSMUSG00000003363_Pld3_SPB_107468.9	117
ENSMUSG00000003363_Pld3_SPB_107469.10	230
ENSMUSG00000003378_Grik5_DTKPA_23443.2	36
ENSMUSG00000003380_Rabac1_SPB_210076.1	247
ENSMUSG00000003380_Rabac1_SPB_210077.2	433
ENSMUSG00000003380_Rabac1_SPB_210078.3	495
ENSMUSG00000003380_Rabac1_SPB_210079.4	141
ENSMUSG00000003380_Rabac1_SPB_210080.5	203
ENSMUSG00000003380_Rabac1_SPB_210081.6	272
ENSMUSG00000003380_Rabac1_SPB_210082.7	210
ENSMUSG00000003380_Rabac1_SPB_210083.8	420
ENSMUSG00000003380_Rabac1_SPB_210084.9	347
ENSMUSG00000003380_Rabac1_SPB_210085.10	162
ENSMUSG00000003402_Prkcsh_ACOCA_7963.8	2
ENSMUSG00000003421_Nosip_SPB_208351.1	398
ENSMUSG00000003421_Nosip_SPB_208352.2	266
ENSMUSG00000003421_Nosip_SPB_208353.3	511
ENSMUSG00000003421_Nosip_SPB_208354.4	155
ENSMUSG00000003421_Nosip_SPB_208355.5	378
ENSMUSG00000003421_Nosip_SPB_208356.6	213
ENSMUSG00000003421_Nosip_SPB_208357.7	236
ENSMUSG00000003421_Nosip_SPB_208358.8	152
ENSMUSG00000003421_Nosip_SPB_208359.9	235
ENSMUSG00000003421_Nosip_SPB_208360.10	261
ENSMUSG00000003458_Ncstn_SPB_34415.1	246
ENSMUSG00000003458_Ncstn_SPB_34416.2	240
ENSMUSG00000003458_Ncstn_SPB_34417.3	324
ENSMUSG00000003458_Ncstn_SPB_34418.4	256
ENSMUSG00000003458_Ncstn_SPB_34419.5	387
ENSMUSG00000003458_Ncstn_SPB_34420.6	137
ENSMUSG00000003458_Ncstn_SPB_34421.7	212
ENSMUSG00000003458_Ncstn_SPB_34422.8	147
ENSMUSG00000003458_Ncstn_SPB_34423.9	293
ENSMUSG00000003458_Ncstn_SPB_34424.10	280
ENSMUSG00000003518_Dusp3_DTKPB_112314.4	2
ENSMUSG00000003581_Rnf215_SPB_189356.1	416
ENSMUSG00000003581_Rnf215_SPB_189357.2	189
ENSMUSG00000003581_Rnf215_SPB_189358.3	227
ENSMUSG00000003581_Rnf215_SPB_189359.4	137
ENSMUSG00000003581_Rnf215_SPB_189360.5	311
ENSMUSG00000003581_Rnf215_SPB_189361.6	426
ENSMUSG00000003581_Rnf215_SPB_189362.7	121
ENSMUSG00000003581_Rnf215_SPB_189363.8	98
ENSMUSG00000003581_Rnf215_SPB_189364.9	106
ENSMUSG00000003581_Rnf215_SPB_189365.10	592
ENSMUSG00000003585_Sec14l2_DTKPA_189347.2	15
ENSMUSG00000003585_Sec14l2_DTKPA_189349.4	27
ENSMUSG00000003585_Sec14l2_DTKPA_189350.5	10
ENSMUSG00000003585_Sec14l2_DTKPA_189353.8	5
ENSMUSG00000003644_Rps6ka1_SPB_29054.1	292
ENSMUSG00000003644_Rps6ka1_SPB_29055.2	349
ENSMUSG00000003644_Rps6ka1_SPB_29056.3	87
ENSMUSG00000003644_Rps6ka1_SPB_29057.4	393
ENSMUSG00000003644_Rps6ka1_SPB_29058.5	167
ENSMUSG00000003644_Rps6ka1_SPB_29059.6	221
ENSMUSG00000003644_Rps6ka1_SPB_29060.7	174
ENSMUSG00000003644_Rps6ka1_SPB_29061.8	130
ENSMUSG00000003644_Rps6ka1_SPB_29062.9	3
ENSMUSG00000003644_Rps6ka1_SPB_29063.10	15
ENSMUSG00000003660_Snrnp200_SPB_88315.1	31
ENSMUSG00000003660_Snrnp200_SPB_88316.2	3
ENSMUSG00000003660_Snrnp200_SPB_88317.3	212
ENSMUSG00000003660_Snrnp200_SPB_88318.4	77
ENSMUSG00000003660_Snrnp200_SPB_88319.5	24
ENSMUSG00000003660_Snrnp200_SPB_88320.6	42
ENSMUSG00000003660_Snrnp200_SPB_88321.7	91
ENSMUSG00000003660_Snrnp200_SPB_88322.8	40
ENSMUSG00000003660_Snrnp200_SPB_88323.9	163
ENSMUSG00000003660_Snrnp200_SPB_88324.10	677
ENSMUSG00000003752_Itpkc_DTKPA_111017.8	1
ENSMUSG00000003752_Itpkc_DTKPA_111018.9	3
ENSMUSG00000003762_Adck4_DTKPB_136332.5	13
ENSMUSG00000003779_Kif20a_SPB_51459.1	285
ENSMUSG00000003779_Kif20a_SPB_51460.2	138
ENSMUSG00000003779_Kif20a_SPB_51461.3	203
ENSMUSG00000003779_Kif20a_SPB_51462.4	314
ENSMUSG00000003779_Kif20a_SPB_51463.5	212
ENSMUSG00000003779_Kif20a_SPB_51464.6	158
ENSMUSG00000003779_Kif20a_SPB_51465.7	66
ENSMUSG00000003779_Kif20a_SPB_51466.8	224
ENSMUSG00000003779_Kif20a_SPB_51467.9	193
ENSMUSG00000003779_Kif20a_SPB_51468.10	800
ENSMUSG00000003809_Gcdh_DTKPA_59809.2	7
ENSMUSG00000003810_Mast2_DTKPA_144780.4	1
ENSMUSG00000003813_Rad23a_ACOCA_144799.3	5
ENSMUSG00000003848_Nob1_SPB_177824.1	64
ENSMUSG00000003848_Nob1_SPB_177825.2	116
ENSMUSG00000003848_Nob1_SPB_177826.3	70
ENSMUSG00000003848_Nob1_SPB_177827.4	154
ENSMUSG00000003848_Nob1_SPB_177828.5	87
ENSMUSG00000003848_Nob1_SPB_177829.6	69
ENSMUSG00000003848_Nob1_SPB_177830.7	505
ENSMUSG00000003848_Nob1_SPB_177831.8	263
ENSMUSG00000003848_Nob1_SPB_177832.9	391
ENSMUSG00000003848_Nob1_SPB_177833.10	196
ENSMUSG00000003865_Gys1_SPB_118429.1	288
ENSMUSG00000003865_Gys1_SPB_118430.2	222
ENSMUSG00000003865_Gys1_SPB_118431.3	293
ENSMUSG00000003865_Gys1_SPB_118432.4	221
ENSMUSG00000003865_Gys1_SPB_118433.5	472
ENSMUSG00000003865_Gys1_SPB_118434.6	152
ENSMUSG00000003865_Gys1_SPB_118435.7	369
ENSMUSG00000003865_Gys1_SPB_118436.8	230
ENSMUSG00000003865_Gys1_SPB_118437.9	195
ENSMUSG00000003865_Gys1_SPB_118438.10	250
ENSMUSG00000003868_Ruvbl2_SPB_118449.1	201
ENSMUSG00000003868_Ruvbl2_SPB_118450.2	3
ENSMUSG00000003868_Ruvbl2_SPB_118451.3	412
ENSMUSG00000003868_Ruvbl2_SPB_118452.4	83
ENSMUSG00000003868_Ruvbl2_SPB_118453.5	132
ENSMUSG00000003868_Ruvbl2_SPB_118454.6	99
ENSMUSG00000003868_Ruvbl2_SPB_118455.7	118
ENSMUSG00000003868_Ruvbl2_SPB_118456.8	18
ENSMUSG00000003868_Ruvbl2_SPB_118457.9	458
ENSMUSG00000003868_Ruvbl2_SPB_118458.10	63
ENSMUSG00000003872_Lin7b_ACOCA_77941.3	1
ENSMUSG00000003872_Lin7b_ACOCA_77942.4	15
ENSMUSG00000003948_Mmd_SPB_107260.1	288
ENSMUSG00000003948_Mmd_SPB_107261.2	574
ENSMUSG00000003948_Mmd_SPB_107262.3	98
ENSMUSG00000003948_Mmd_SPB_107263.4	271
ENSMUSG00000003948_Mmd_SPB_107264.5	164
ENSMUSG00000003948_Mmd_SPB_107265.6	278
ENSMUSG00000003948_Mmd_SPB_107266.7	156
ENSMUSG00000003948_Mmd_SPB_107267.8	117
ENSMUSG00000003948_Mmd_SPB_107268.9	525
ENSMUSG00000003948_Mmd_SPB_107269.10	234
ENSMUSG00000003949_Hlf_ACOCA_107272.3	1
ENSMUSG00000004044_Ptrf_SPB_45156.1	230
ENSMUSG00000004044_Ptrf_SPB_45157.2	219
ENSMUSG00000004044_Ptrf_SPB_45158.3	157
ENSMUSG00000004044_Ptrf_SPB_45159.4	382
ENSMUSG00000004044_Ptrf_SPB_45160.5	128
ENSMUSG00000004044_Ptrf_SPB_45161.6	82
ENSMUSG00000004044_Ptrf_SPB_45162.7	539
ENSMUSG00000004044_Ptrf_SPB_45163.8	351
ENSMUSG00000004044_Ptrf_SPB_45164.9	321
ENSMUSG00000004044_Ptrf_SPB_45165.10	245
ENSMUSG00000004056_Akt2_DTKPB_189277.2	14
ENSMUSG00000004056_Akt2_DTKPB_189283.8	4
ENSMUSG00000004070_Hmox2_DTKPA_20295.4	6
ENSMUSG00000004071_Cdip1_ACOCB_20288.7	1
ENSMUSG00000004113_Cacna1b_DTKPA_84336.3	3
ENSMUSG00000004231_Pax2_ACOCA_127240.5	2
ENSMUSG00000004264_Phb2_SPB_158481.1	171
ENSMUSG00000004264_Phb2_SPB_158482.2	46
ENSMUSG00000004264_Phb2_SPB_158483.3	111
ENSMUSG00000004264_Phb2_SPB_158484.4	83
ENSMUSG00000004264_Phb2_SPB_158485.5	35
ENSMUSG00000004264_Phb2_SPB_158486.6	39
ENSMUSG00000004264_Phb2_SPB_158487.7	341
ENSMUSG00000004264_Phb2_SPB_158488.8	54
ENSMUSG00000004264_Phb2_SPB_158489.9	72
ENSMUSG00000004264_Phb2_SPB_158490.10	296
ENSMUSG00000004266_Ptpn6_DTKPA_102510.1	28
ENSMUSG00000004266_Ptpn6_DTKPA_102518.9	3
ENSMUSG00000004270_Lpcat3_SPB_18445.1	281
ENSMUSG00000004270_Lpcat3_SPB_18446.2	586
ENSMUSG00000004270_Lpcat3_SPB_18447.3	353
ENSMUSG00000004270_Lpcat3_SPB_18448.4	110
ENSMUSG00000004270_Lpcat3_SPB_18449.5	395
ENSMUSG00000004270_Lpcat3_SPB_18450.6	311
ENSMUSG00000004270_Lpcat3_SPB_18451.7	514
ENSMUSG00000004270_Lpcat3_SPB_18452.8	320
ENSMUSG00000004270_Lpcat3_SPB_18453.9	398
ENSMUSG00000004270_Lpcat3_SPB_18454.10	442
ENSMUSG00000004285_Atp6v1f_SPB_51259.1	450
ENSMUSG00000004285_Atp6v1f_SPB_51260.2	133
ENSMUSG00000004285_Atp6v1f_SPB_51261.3	756
ENSMUSG00000004285_Atp6v1f_SPB_51262.4	236
ENSMUSG00000004285_Atp6v1f_SPB_51263.5	121
ENSMUSG00000004285_Atp6v1f_SPB_51264.6	635
ENSMUSG00000004285_Atp6v1f_SPB_51265.7	200
ENSMUSG00000004285_Atp6v1f_SPB_51266.8	1270
ENSMUSG00000004285_Atp6v1f_SPB_51267.9	259
ENSMUSG00000004285_Atp6v1f_SPB_51268.10	126
ENSMUSG00000004317_Clcn5_TMMB_198555.4	20
ENSMUSG00000004341_Gpx6_DTKPA_223253.5	1
ENSMUSG00000004415_Col26a1_SPB_26486.1	234
ENSMUSG00000004415_Col26a1_SPB_26487.2	213
ENSMUSG00000004415_Col26a1_SPB_26488.3	391
ENSMUSG00000004415_Col26a1_SPB_26489.4	200
ENSMUSG00000004415_Col26a1_SPB_26490.5	548
ENSMUSG00000004415_Col26a1_SPB_26491.6	236
ENSMUSG00000004415_Col26a1_SPB_26492.7	384
ENSMUSG00000004415_Col26a1_SPB_26493.8	273
ENSMUSG00000004415_Col26a1_SPB_26494.9	164
ENSMUSG00000004415_Col26a1_SPB_26495.10	307
ENSMUSG00000004451_Ralb_SPA_144846.10	3
ENSMUSG00000004462_Tbccd1_SPB_59875.1	319
ENSMUSG00000004462_Tbccd1_SPB_59876.2	377
ENSMUSG00000004462_Tbccd1_SPB_59877.3	596
ENSMUSG00000004462_Tbccd1_SPB_59878.4	145
ENSMUSG00000004462_Tbccd1_SPB_59879.5	340
ENSMUSG00000004462_Tbccd1_SPB_59880.6	216
ENSMUSG00000004462_Tbccd1_SPB_59881.7	128
ENSMUSG00000004462_Tbccd1_SPB_59882.8	510
ENSMUSG00000004462_Tbccd1_SPB_59883.9	285
ENSMUSG00000004462_Tbccd1_SPB_59884.10	355
ENSMUSG00000004473_Clec11a_SPB_203588.1	91
ENSMUSG00000004473_Clec11a_SPB_203589.2	260
ENSMUSG00000004473_Clec11a_SPB_203590.3	444
ENSMUSG00000004473_Clec11a_SPB_203591.4	135
ENSMUSG00000004473_Clec11a_SPB_203592.5	370
ENSMUSG00000004473_Clec11a_SPB_203593.6	397
ENSMUSG00000004473_Clec11a_SPB_203594.7	428
ENSMUSG00000004473_Clec11a_SPB_203595.8	256
ENSMUSG00000004473_Clec11a_SPB_203596.9	203
ENSMUSG00000004473_Clec11a_SPB_203597.10	273
ENSMUSG00000004558_Ndrg2_MPB_155329.9	9
ENSMUSG00000004562_Arhgef40_ACOCA_12238.3	1
ENSMUSG00000004565_Pnpla6_SPB_12186.1	315
ENSMUSG00000004565_Pnpla6_SPB_12187.2	299
ENSMUSG00000004565_Pnpla6_SPB_12188.3	380
ENSMUSG00000004565_Pnpla6_SPB_12189.4	103
ENSMUSG00000004565_Pnpla6_SPB_12190.5	203
ENSMUSG00000004565_Pnpla6_SPB_12191.6	128
ENSMUSG00000004565_Pnpla6_SPB_12192.7	285
ENSMUSG00000004565_Pnpla6_SPB_12193.8	247
ENSMUSG00000004565_Pnpla6_SPB_12194.9	66
ENSMUSG00000004565_Pnpla6_SPB_12195.10	356
ENSMUSG00000004567_Mcoln1_SPB_155861.1	76
ENSMUSG00000004567_Mcoln1_SPB_155862.2	340
ENSMUSG00000004567_Mcoln1_SPB_155863.3	395
ENSMUSG00000004567_Mcoln1_SPB_155864.4	513
ENSMUSG00000004567_Mcoln1_SPB_155865.5	361
ENSMUSG00000004567_Mcoln1_SPB_155866.6	361
ENSMUSG00000004567_Mcoln1_SPB_155867.7	238
ENSMUSG00000004567_Mcoln1_SPB_155868.8	492
ENSMUSG00000004567_Mcoln1_SPB_155869.9	349
ENSMUSG00000004567_Mcoln1_SPB_155870.10	156
ENSMUSG00000004591_Pkn2_DTKPA_45225.1	1
ENSMUSG00000004591_Pkn2_DTKPA_45227.3	17
ENSMUSG00000004591_Pkn2_DTKPA_45230.6	4
ENSMUSG00000004609_Cd33_MU1A_23365.4	13
ENSMUSG00000004612_Nkg7_MPB_166511.9	12
ENSMUSG00000004613_Lim2_SPA_166495.3	5
ENSMUSG00000004651_Tyr_ACOCB_48343.1	12
ENSMUSG00000004654_Ghrhr_DTKPA_48373.1	7
ENSMUSG00000004654_Ghrhr_DTKPA_48380.8	7
ENSMUSG00000004677_Myo9b_SPB_164263.1	413
ENSMUSG00000004677_Myo9b_SPB_164264.2	309
ENSMUSG00000004677_Myo9b_SPB_164265.3	212
ENSMUSG00000004677_Myo9b_SPB_164266.4	546
ENSMUSG00000004677_Myo9b_SPB_164267.5	276
ENSMUSG00000004677_Myo9b_SPB_164268.6	190
ENSMUSG00000004677_Myo9b_SPB_164269.7	163
ENSMUSG00000004677_Myo9b_SPB_164270.8	206
ENSMUSG00000004677_Myo9b_SPB_164271.9	731
ENSMUSG00000004677_Myo9b_SPB_164272.10	403
ENSMUSG00000004768_Rab23_SPB_41983.1	467
ENSMUSG00000004768_Rab23_SPB_41984.2	204
ENSMUSG00000004768_Rab23_SPB_41985.3	153
ENSMUSG00000004768_Rab23_SPB_41986.4	348
ENSMUSG00000004768_Rab23_SPB_41987.5	345
ENSMUSG00000004768_Rab23_SPB_41988.6	414
ENSMUSG00000004768_Rab23_SPB_41989.7	436
ENSMUSG00000004768_Rab23_SPB_41990.8	139
ENSMUSG00000004768_Rab23_SPB_41991.9	149
ENSMUSG00000004768_Rab23_SPB_41992.10	129
ENSMUSG00000004815_Dgkq_DTKPB_20942.9	18
ENSMUSG00000004929_Thop1_SPB_115931.1	634
ENSMUSG00000004929_Thop1_SPB_115932.2	328
ENSMUSG00000004929_Thop1_SPB_115933.3	182
ENSMUSG00000004929_Thop1_SPB_115934.4	291
ENSMUSG00000004929_Thop1_SPB_115935.5	152
ENSMUSG00000004929_Thop1_SPB_115936.6	881
ENSMUSG00000004929_Thop1_SPB_115937.7	609
ENSMUSG00000004929_Thop1_SPB_115938.8	265
ENSMUSG00000004929_Thop1_SPB_115939.9	121
ENSMUSG00000004929_Thop1_SPB_115940.10	442
ENSMUSG00000004937_Sgta_SPB_201150.1	298
ENSMUSG00000004937_Sgta_SPB_201151.2	287
ENSMUSG00000004937_Sgta_SPB_201152.3	268
ENSMUSG00000004937_Sgta_SPB_201153.4	384
ENSMUSG00000004937_Sgta_SPB_201154.5	210
ENSMUSG00000004937_Sgta_SPB_201155.6	274
ENSMUSG00000004937_Sgta_SPB_201156.7	589
ENSMUSG00000004937_Sgta_SPB_201157.8	310
ENSMUSG00000004937_Sgta_SPB_201158.9	182
ENSMUSG00000004937_Sgta_SPB_201159.10	144
ENSMUSG00000004947_Dtx2_SPB_57437.1	418
ENSMUSG00000004947_Dtx2_SPB_57438.2	426
ENSMUSG00000004947_Dtx2_SPB_57439.3	462
ENSMUSG00000004947_Dtx2_SPB_57440.4	606
ENSMUSG00000004947_Dtx2_SPB_57441.5	153
ENSMUSG00000004947_Dtx2_SPB_57442.6	700
ENSMUSG00000004947_Dtx2_SPB_57443.7	227
ENSMUSG00000004947_Dtx2_SPB_57444.8	437
ENSMUSG00000004947_Dtx2_SPB_57445.9	432
ENSMUSG00000004947_Dtx2_SPB_57446.10	478
ENSMUSG00000004952_Rasa4_SPB_142175.1	237
ENSMUSG00000004952_Rasa4_SPB_142176.2	385
ENSMUSG00000004952_Rasa4_SPB_142177.3	263
ENSMUSG00000004952_Rasa4_SPB_142178.4	463
ENSMUSG00000004952_Rasa4_SPB_142179.5	522
ENSMUSG00000004952_Rasa4_SPB_142180.6	374
ENSMUSG00000004952_Rasa4_SPB_142181.7	48
ENSMUSG00000004952_Rasa4_SPB_142182.8	144
ENSMUSG00000004952_Rasa4_SPB_142183.9	68
ENSMUSG00000004952_Rasa4_SPB_142184.10	553
ENSMUSG00000004996_Mri1_GEB_39510.6	17
ENSMUSG00000005034_Prkacb_DTKPB_222992.5	11
ENSMUSG00000005045_Chd5_SPA_190074.9	7
ENSMUSG00000005107_Slc2a9_SPB_10000.5	427
ENSMUSG00000005107_Slc2a9_SPB_10001.6	384
ENSMUSG00000005107_Slc2a9_SPB_10002.7	270
ENSMUSG00000005107_Slc2a9_SPB_10003.8	167
ENSMUSG00000005107_Slc2a9_SPB_10004.9	672
ENSMUSG00000005107_Slc2a9_SPB_10005.10	144
ENSMUSG00000005107_Slc2a9_SPB_9996.1	220
ENSMUSG00000005107_Slc2a9_SPB_9997.2	257
ENSMUSG00000005107_Slc2a9_SPB_9998.3	193
ENSMUSG00000005107_Slc2a9_SPB_9999.4	256
ENSMUSG00000005198_Polr2a_SPB_160741.1	34
ENSMUSG00000005198_Polr2a_SPB_160742.2	87
ENSMUSG00000005198_Polr2a_SPB_160743.3	132
ENSMUSG00000005198_Polr2a_SPB_160744.4	153
ENSMUSG00000005198_Polr2a_SPB_160745.5	109
ENSMUSG00000005198_Polr2a_SPB_160746.6	94
ENSMUSG00000005198_Polr2a_SPB_160747.7	69
ENSMUSG00000005198_Polr2a_SPB_160748.8	470
ENSMUSG00000005198_Polr2a_SPB_160750.10	168
ENSMUSG00000005220_Corin_SPB_141309.1	434
ENSMUSG00000005220_Corin_SPB_141310.2	543
ENSMUSG00000005220_Corin_SPB_141311.3	207
ENSMUSG00000005220_Corin_SPB_141312.4	278
ENSMUSG00000005220_Corin_SPB_141313.5	337
ENSMUSG00000005220_Corin_SPB_141314.6	626
ENSMUSG00000005220_Corin_SPB_141315.7	673
ENSMUSG00000005220_Corin_SPB_141316.8	43
ENSMUSG00000005220_Corin_SPB_141317.9	260
ENSMUSG00000005220_Corin_SPB_141318.10	509
ENSMUSG00000005237_Dnah2_SPB_225120.1	128
ENSMUSG00000005237_Dnah2_SPB_225121.2	282
ENSMUSG00000005237_Dnah2_SPB_225122.3	203
ENSMUSG00000005237_Dnah2_SPB_225123.4	441
ENSMUSG00000005237_Dnah2_SPB_225124.5	410
ENSMUSG00000005237_Dnah2_SPB_225125.6	153
ENSMUSG00000005237_Dnah2_SPB_225126.7	355
ENSMUSG00000005237_Dnah2_SPB_225127.8	176
ENSMUSG00000005237_Dnah2_SPB_225128.9	225
ENSMUSG00000005237_Dnah2_SPB_225129.10	228
ENSMUSG00000005251_Ripk4_DTKPA_166175.3	6
ENSMUSG00000005251_Ripk4_DTKPA_166178.6	8
ENSMUSG00000005267_Zfp287_GEB_136887.6	4
ENSMUSG00000005339_Fcer1a_DTKPA_104214.5	13
ENSMUSG00000005355_Casp14_SPA_155139.9	11
ENSMUSG00000005362_Crbn_SPB_70239.1	548
ENSMUSG00000005362_Crbn_SPB_70240.2	312
ENSMUSG00000005362_Crbn_SPB_70241.3	235
ENSMUSG00000005362_Crbn_SPB_70242.4	392
ENSMUSG00000005362_Crbn_SPB_70243.5	371
ENSMUSG00000005362_Crbn_SPB_70244.6	564
[truncated: 17,022 more rows]
