# Supplementary material for: Genome-scale CRISPR screening reveals that C3aR signaling is critical for rapid capture of fungi by macrophages
Source: PLoS Pathog. 2022 Sep 29;18(9):e1010237. doi: 10.1371/journal.ppat.1010237 (PMC9578593; doi:10.1371/journal.ppat.1010237)
Supplement: S1 Data — A ZIP archive of tables in CSV format giving counts for each sgRNA. File names indicate sub-library and experimental sample. (ZIP) [file ppat.1010237.s023.zip › DIR_MAIN/20190208_U1B_Hc2_counts.csv]

0None_none_ACOCA_227963.4622	1
0None_none_ACOCA_227963.4708	3
0None_none_ACOCB_227963.5053	2
0None_none_ACOCB_227963.5094	42
0None_none_GEB_227963.3855	1
0None_none_MPA_227963.4128	3
0None_none_MPA_227963.4351	2
0None_none_MPB_227963.5694	1
0None_none_MU1A_227963.1986	6
0None_none_U1A_227963.6376	1
0None_none_U1A_227963.6423	3
0None_none_U1A_227963.6534	4
0None_none_U1A_227963.6604	4
0None_none_U1A_227963.6618	2
0None_none_U1A_227963.6678	1
0None_none_U1B_227963.376	289
0None_none_U1B_227963.377	91
0None_none_U1B_227963.378	387
0None_none_U1B_227963.379	482
0None_none_U1B_227963.380	371
0None_none_U1B_227963.381	250
0None_none_U1B_227963.382	282
0None_none_U1B_227963.383	386
0None_none_U1B_227963.384	231
0None_none_U1B_227963.385	167
0None_none_U1B_227963.387	379
0None_none_U1B_227963.388	895
0None_none_U1B_227963.389	181
0None_none_U1B_227963.390	384
0None_none_U1B_227963.391	380
0None_none_U1B_227963.392	329
0None_none_U1B_227963.393	616
0None_none_U1B_227963.394	154
0None_none_U1B_227963.395	423
0None_none_U1B_227963.396	401
0None_none_U1B_227963.397	385
0None_none_U1B_227963.398	283
0None_none_U1B_227963.399	162
0None_none_U1B_227963.400	249
0None_none_U1B_227963.401	524
0None_none_U1B_227963.402	177
0None_none_U1B_227963.403	40
0None_none_U1B_227963.404	145
0None_none_U1B_227963.405	443
0None_none_U1B_227963.406	358
0None_none_U1B_227963.407	207
0None_none_U1B_227963.408	262
0None_none_U1B_227963.409	31
0None_none_U1B_227963.410	253
0None_none_U1B_227963.411	318
0None_none_U1B_227963.412	196
0None_none_U1B_227963.413	632
0None_none_U1B_227963.414	526
0None_none_U1B_227963.415	335
0None_none_U1B_227963.416	347
0None_none_U1B_227963.417	473
0None_none_U1B_227963.418	380
0None_none_U1B_227963.419	123
0None_none_U1B_227963.420	71
0None_none_U1B_227963.421	344
0None_none_U1B_227963.422	330
0None_none_U1B_227963.423	352
0None_none_U1B_227963.424	476
0None_none_U1B_227963.425	169
0None_none_U1B_227963.426	301
0None_none_U1B_227963.427	529
0None_none_U1B_227963.428	111
0None_none_U1B_227963.429	329
0None_none_U1B_227963.430	166
0None_none_U1B_227963.431	500
0None_none_U1B_227963.432	46
0None_none_U1B_227963.433	383
0None_none_U1B_227963.434	489
0None_none_U1B_227963.435	158
0None_none_U1B_227963.436	233
0None_none_U1B_227963.437	404
0None_none_U1B_227963.438	308
0None_none_U1B_227963.439	130
0None_none_U1B_227963.440	559
0None_none_U1B_227963.441	245
0None_none_U1B_227963.442	301
0None_none_U1B_227963.443	622
0None_none_U1B_227963.444	446
0None_none_U1B_227963.445	400
0None_none_U1B_227963.446	70
0None_none_U1B_227963.447	299
0None_none_U1B_227963.448	241
0None_none_U1B_227963.449	154
0None_none_U1B_227963.450	338
0None_none_U1B_227963.451	380
0None_none_U1B_227963.452	364
0None_none_U1B_227963.453	384
0None_none_U1B_227963.454	97
0None_none_U1B_227963.455	436
0None_none_U1B_227963.456	517
0None_none_U1B_227963.457	326
0None_none_U1B_227963.458	531
0None_none_U1B_227963.459	195
0None_none_U1B_227963.460	322
0None_none_U1B_227963.461	303
0None_none_U1B_227963.462	492
0None_none_U1B_227963.463	536
0None_none_U1B_227963.464	391
0None_none_U1B_227963.465	439
0None_none_U1B_227963.466	312
0None_none_U1B_227963.467	419
0None_none_U1B_227963.468	341
0None_none_U1B_227963.469	468
0None_none_U1B_227963.470	282
0None_none_U1B_227963.471	505
0None_none_U1B_227963.472	417
0None_none_U1B_227963.473	608
0None_none_U1B_227963.474	285
0None_none_U1B_227963.475	351
0None_none_U1B_227963.476	327
0None_none_U1B_227963.477	450
0None_none_U1B_227963.478	433
0None_none_U1B_227963.479	541
0None_none_U1B_227963.480	303
0None_none_U1B_227963.481	465
0None_none_U1B_227963.482	532
0None_none_U1B_227963.483	317
0None_none_U1B_227963.484	397
0None_none_U1B_227963.485	269
0None_none_U1B_227963.486	453
0None_none_U1B_227963.487	373
0None_none_U1B_227963.488	243
0None_none_U1B_227963.489	238
0None_none_U1B_227963.490	348
0None_none_U1B_227963.491	489
0None_none_U1B_227963.492	338
0None_none_U1B_227963.493	169
0None_none_U1B_227963.494	534
0None_none_U1B_227963.495	620
0None_none_U1B_227963.496	225
0None_none_U1B_227963.497	305
0None_none_U1B_227963.498	387
0None_none_U1B_227963.499	263
0None_none_U1B_227963.500	405
0None_none_U1B_227963.501	398
0None_none_U1B_227963.502	417
0None_none_U1B_227963.503	363
0None_none_U1B_227963.504	202
0None_none_U1B_227963.505	494
0None_none_U1B_227963.506	918
0None_none_U1B_227963.507	343
0None_none_U1B_227963.508	427
0None_none_U1B_227963.509	236
0None_none_U1B_227963.510	392
0None_none_U1B_227963.511	301
0None_none_U1B_227963.512	207
0None_none_U1B_227963.513	175
0None_none_U1B_227963.514	267
0None_none_U1B_227963.515	771
0None_none_U1B_227963.516	566
0None_none_U1B_227963.517	564
0None_none_U1B_227963.518	277
0None_none_U1B_227963.519	166
0None_none_U1B_227963.520	583
0None_none_U1B_227963.521	584
0None_none_U1B_227963.522	422
0None_none_U1B_227963.523	261
0None_none_U1B_227963.524	165
0None_none_U1B_227963.525	516
0None_none_U1B_227963.526	219
0None_none_U1B_227963.527	326
0None_none_U1B_227963.528	252
0None_none_U1B_227963.529	308
0None_none_U1B_227963.530	325
0None_none_U1B_227963.531	379
0None_none_U1B_227963.532	331
0None_none_U1B_227963.533	309
0None_none_U1B_227963.534	771
0None_none_U1B_227963.535	305
0None_none_U1B_227963.536	607
0None_none_U1B_227963.537	409
0None_none_U1B_227963.538	594
0None_none_U1B_227963.539	639
0None_none_U1B_227963.540	601
0None_none_U1B_227963.541	532
0None_none_U1B_227963.542	297
0None_none_U1B_227963.543	417
0None_none_U1B_227963.544	226
0None_none_U1B_227963.545	122
0None_none_U1B_227963.546	154
0None_none_U1B_227963.547	390
0None_none_U1B_227963.548	393
0None_none_U1B_227963.549	491
0None_none_U1B_227963.550	277
0None_none_U1B_227963.551	395
0None_none_U1B_227963.552	273
0None_none_U1B_227963.553	203
0None_none_U1B_227963.554	415
0None_none_U1B_227963.555	316
0None_none_U1B_227963.556	449
0None_none_U1B_227963.557	314
0None_none_U1B_227963.558	361
0None_none_U1B_227963.559	532
0None_none_U1B_227963.560	320
0None_none_U1B_227963.561	748
0None_none_U1B_227963.562	300
0None_none_U1B_227963.563	206
0None_none_U1B_227963.564	614
0None_none_U1B_227963.565	80
0None_none_U1B_227963.566	310
0None_none_U1B_227963.567	497
0None_none_U1B_227963.568	950
0None_none_U1B_227963.569	364
0None_none_U1B_227963.570	483
0None_none_U1B_227963.571	316
0None_none_U1B_227963.572	211
0None_none_U1B_227963.573	551
0None_none_U1B_227963.574	474
0None_none_U1B_227963.575	330
0None_none_U1B_227963.576	461
0None_none_U1B_227963.577	486
0None_none_U1B_227963.578	250
0None_none_U1B_227963.579	107
0None_none_U1B_227963.580	539
0None_none_U1B_227963.581	309
0None_none_U1B_227963.582	464
0None_none_U1B_227963.583	273
0None_none_U1B_227963.584	309
0None_none_U1B_227963.585	89
0None_none_U1B_227963.586	520
0None_none_U1B_227963.587	601
0None_none_U1B_227963.588	363
0None_none_U1B_227963.589	387
0None_none_U1B_227963.590	422
0None_none_U1B_227963.591	388
0None_none_U1B_227963.592	387
0None_none_U1B_227963.593	451
0None_none_U1B_227963.594	426
0None_none_U1B_227963.595	350
0None_none_U1B_227963.596	326
0None_none_U1B_227963.597	138
0None_none_U1B_227963.598	74
0None_none_U1B_227963.599	179
0None_none_U1B_227963.600	218
0None_none_U1B_227963.601	712
0None_none_U1B_227963.602	255
0None_none_U1B_227963.603	329
0None_none_U1B_227963.604	504
0None_none_U1B_227963.605	462
0None_none_U1B_227963.606	409
0None_none_U1B_227963.607	225
0None_none_U1B_227963.608	408
0None_none_U1B_227963.609	234
0None_none_U1B_227963.610	283
0None_none_U1B_227963.611	243
0None_none_U1B_227963.612	436
0None_none_U1B_227963.613	419
0None_none_U1B_227963.614	531
0None_none_U1B_227963.615	96
0None_none_U1B_227963.616	307
0None_none_U1B_227963.617	813
0None_none_U1B_227963.618	291
0None_none_U1B_227963.619	484
0None_none_U1B_227963.620	341
0None_none_U1B_227963.621	304
0None_none_U1B_227963.622	197
0None_none_U1B_227963.623	320
0None_none_U1B_227963.624	484
0None_none_U1B_227963.625	428
0None_none_U1B_227963.626	410
0None_none_U1B_227963.627	362
0None_none_U1B_227963.628	369
0None_none_U1B_227963.629	343
0None_none_U1B_227963.630	435
0None_none_U1B_227963.631	341
0None_none_U1B_227963.632	267
0None_none_U1B_227963.633	34
0None_none_U1B_227963.634	158
0None_none_U1B_227963.635	289
0None_none_U1B_227963.636	112
0None_none_U1B_227963.637	447
0None_none_U1B_227963.638	503
0None_none_U1B_227963.639	454
0None_none_U1B_227963.640	76
0None_none_U1B_227963.641	308
0None_none_U1B_227963.642	336
0None_none_U1B_227963.643	547
0None_none_U1B_227963.644	11
0None_none_U1B_227963.645	386
0None_none_U1B_227963.646	524
0None_none_U1B_227963.647	265
0None_none_U1B_227963.648	5
0None_none_U1B_227963.649	158
0None_none_U1B_227963.650	3
0None_none_U1B_227963.651	227
0None_none_U1B_227963.652	184
0None_none_U1B_227963.653	274
0None_none_U1B_227963.654	835
0None_none_U1B_227963.655	283
0None_none_U1B_227963.656	283
0None_none_U1B_227963.657	89
0None_none_U1B_227963.658	934
0None_none_U1B_227963.659	127
0None_none_U1B_227963.660	589
0None_none_U1B_227963.661	789
0None_none_U1B_227963.662	681
0None_none_U1B_227963.663	180
0None_none_U1B_227963.664	572
0None_none_U1B_227963.665	461
0None_none_U1B_227963.666	339
0None_none_U1B_227963.667	309
0None_none_U1B_227963.668	654
0None_none_U1B_227963.669	471
0None_none_U1B_227963.670	397
0None_none_U1B_227963.671	448
0None_none_U1B_227963.672	402
0None_none_U1B_227963.673	480
0None_none_U1B_227963.674	375
0None_none_U1B_227963.675	376
0None_none_U1B_227963.676	185
0None_none_U1B_227963.677	375
0None_none_U1B_227963.678	479
0None_none_U1B_227963.679	141
0None_none_U1B_227963.680	67
0None_none_U1B_227963.681	338
0None_none_U1B_227963.682	338
0None_none_U1B_227963.683	362
0None_none_U1B_227963.684	413
0None_none_U1B_227963.685	299
0None_none_U1B_227963.686	327
0None_none_U1B_227963.687	170
0None_none_U1B_227963.688	337
0None_none_U1B_227963.689	447
0None_none_U1B_227963.690	36
0None_none_U1B_227963.691	307
0None_none_U1B_227963.692	370
0None_none_U1B_227963.693	152
0None_none_U1B_227963.694	293
0None_none_U1B_227963.695	124
0None_none_U1B_227963.696	356
0None_none_U1B_227963.697	256
0None_none_U1B_227963.698	363
0None_none_U1B_227963.699	420
0None_none_U1B_227963.700	253
0None_none_U1B_227963.701	471
0None_none_U1B_227963.702	383
0None_none_U1B_227963.703	412
0None_none_U1B_227963.704	209
0None_none_U1B_227963.705	191
0None_none_U1B_227963.706	129
0None_none_U1B_227963.707	346
0None_none_U1B_227963.708	531
0None_none_U1B_227963.709	433
0None_none_U1B_227963.710	302
0None_none_U1B_227963.711	323
0None_none_U1B_227963.712	322
0None_none_U1B_227963.713	436
0None_none_U1B_227963.714	314
0None_none_U1B_227963.715	311
0None_none_U1B_227963.716	455
0None_none_U1B_227963.717	473
0None_none_U1B_227963.718	257
0None_none_U1B_227963.719	301
0None_none_U1B_227963.720	181
0None_none_U1B_227963.721	655
0None_none_U1B_227963.722	195
0None_none_U1B_227963.723	222
0None_none_U1B_227963.724	400
0None_none_U1B_227963.725	499
0None_none_U1B_227963.726	478
0None_none_U1B_227963.727	504
0None_none_U1B_227963.728	199
0None_none_U1B_227963.729	737
0None_none_U1B_227963.730	385
0None_none_U1B_227963.731	468
0None_none_U1B_227963.732	195
0None_none_U1B_227963.733	289
0None_none_U1B_227963.734	203
0None_none_U1B_227963.735	327
0None_none_U1B_227963.736	488
0None_none_U1B_227963.737	469
0None_none_U1B_227963.738	301
0None_none_U1B_227963.739	444
0None_none_U1B_227963.740	365
0None_none_U1B_227963.741	657
0None_none_U1B_227963.742	401
0None_none_U1B_227963.743	270
0None_none_U1B_227963.744	117
0None_none_U1B_227963.745	575
0None_none_U1B_227963.746	112
0None_none_U1B_227963.747	125
0None_none_U1B_227963.748	494
0None_none_U1B_227963.749	504
0None_none_U1B_227963.750	226
0None_none_U2A_227963.1729	1
0None_none_U2A_227963.1792	1
0None_none_U2B_227963.1405	5
0Safe_safe_ACOCA_227963.4616	1
0Safe_safe_ACOCA_227963.4755	10
0Safe_safe_ACOCA_227963.4836	349
0Safe_safe_ACOCB_227963.5170	4
0Safe_safe_ACOCB_227963.5180	290
0Safe_safe_ACOCB_227963.5241	2
0Safe_safe_DTKPA_227963.7041	4
0Safe_safe_DTKPB_227963.7306	200
0Safe_safe_DTKPB_227963.7333	4
0Safe_safe_GEA_227963.3674	3
0Safe_safe_GEB_227963.3769	226
0Safe_safe_GEB_227963.3860	127
0Safe_safe_GEB_227963.3975	1
0Safe_safe_GEB_227963.4014	1
0Safe_safe_GEB_227963.4089	1
0Safe_safe_GEB_227963.4103	468
0Safe_safe_MPA_227963.4280	3
0Safe_safe_MPA_227963.4290	3
0Safe_safe_MPA_227963.4342	385
0Safe_safe_MPA_227963.4350	5
0Safe_safe_MPA_227963.4443	328
0Safe_safe_MPB_227963.5751	1
0Safe_safe_MU1A_227963.1926	5
0Safe_safe_MU1A_227963.2000	346
0Safe_safe_MU1A_227963.2137	2
0Safe_safe_MU1B_227963.791	9
0Safe_safe_MU2A_227963.2327	353
0Safe_safe_MU2A_227963.2346	248
0Safe_safe_MU2B_227963.69	12
0Safe_safe_SPA_227963.5302	1
0Safe_safe_SPA_227963.5352	3
0Safe_safe_SPB_227963.6143	331
0Safe_safe_TMMA_227963.2655	3
0Safe_safe_TMMA_227963.2837	354
0Safe_safe_TMMA_227963.2861	5
0Safe_safe_TMMA_227963.2917	267
0Safe_safe_TMMB_227963.3308	816
0Safe_safe_U1A_227963.6417	7
0Safe_safe_U1A_227963.6421	1
0Safe_safe_U1A_227963.6423	1
0Safe_safe_U1A_227963.6438	1
0Safe_safe_U1A_227963.6536	7
0Safe_safe_U1A_227963.6541	13
0Safe_safe_U1A_227963.6542	3
0Safe_safe_U1A_227963.6557	5
0Safe_safe_U1A_227963.6575	1
0Safe_safe_U1A_227963.6599	9
0Safe_safe_U1A_227963.6650	1
0Safe_safe_U1A_227963.6663	1
0Safe_safe_U1A_227963.6683	1
0Safe_safe_U1B_227963.376	346
0Safe_safe_U1B_227963.377	381
0Safe_safe_U1B_227963.378	218
0Safe_safe_U1B_227963.379	413
0Safe_safe_U1B_227963.380	220
0Safe_safe_U1B_227963.381	207
0Safe_safe_U1B_227963.382	417
0Safe_safe_U1B_227963.383	545
0Safe_safe_U1B_227963.384	181
0Safe_safe_U1B_227963.385	244
0Safe_safe_U1B_227963.386	233
0Safe_safe_U1B_227963.387	468
0Safe_safe_U1B_227963.388	274
0Safe_safe_U1B_227963.389	245
0Safe_safe_U1B_227963.390	201
0Safe_safe_U1B_227963.391	319
0Safe_safe_U1B_227963.392	405
0Safe_safe_U1B_227963.393	354
0Safe_safe_U1B_227963.394	202
0Safe_safe_U1B_227963.395	590
0Safe_safe_U1B_227963.396	161
0Safe_safe_U1B_227963.397	112
0Safe_safe_U1B_227963.398	185
0Safe_safe_U1B_227963.399	264
0Safe_safe_U1B_227963.400	470
0Safe_safe_U1B_227963.401	260
0Safe_safe_U1B_227963.402	214
0Safe_safe_U1B_227963.403	234
0Safe_safe_U1B_227963.404	816
0Safe_safe_U1B_227963.405	209
0Safe_safe_U1B_227963.406	578
0Safe_safe_U1B_227963.407	210
0Safe_safe_U1B_227963.408	348
0Safe_safe_U1B_227963.409	443
0Safe_safe_U1B_227963.410	364
0Safe_safe_U1B_227963.411	120
0Safe_safe_U1B_227963.412	99
0Safe_safe_U1B_227963.413	182
0Safe_safe_U1B_227963.414	364
0Safe_safe_U1B_227963.415	366
0Safe_safe_U1B_227963.416	244
0Safe_safe_U1B_227963.417	562
0Safe_safe_U1B_227963.419	241
0Safe_safe_U1B_227963.420	359
0Safe_safe_U1B_227963.421	407
0Safe_safe_U1B_227963.422	171
0Safe_safe_U1B_227963.423	136
0Safe_safe_U1B_227963.424	488
0Safe_safe_U1B_227963.425	304
0Safe_safe_U1B_227963.426	227
0Safe_safe_U1B_227963.427	213
0Safe_safe_U1B_227963.428	279
0Safe_safe_U1B_227963.429	304
0Safe_safe_U1B_227963.430	503
0Safe_safe_U1B_227963.431	190
0Safe_safe_U1B_227963.432	268
0Safe_safe_U1B_227963.433	388
0Safe_safe_U1B_227963.434	137
0Safe_safe_U1B_227963.435	115
0Safe_safe_U1B_227963.436	390
0Safe_safe_U1B_227963.437	298
0Safe_safe_U1B_227963.438	226
0Safe_safe_U1B_227963.439	148
0Safe_safe_U1B_227963.440	436
0Safe_safe_U1B_227963.441	95
0Safe_safe_U1B_227963.442	417
0Safe_safe_U1B_227963.443	151
0Safe_safe_U1B_227963.444	220
0Safe_safe_U1B_227963.445	637
0Safe_safe_U1B_227963.446	212
0Safe_safe_U1B_227963.447	22
0Safe_safe_U1B_227963.448	154
0Safe_safe_U1B_227963.449	262
0Safe_safe_U1B_227963.450	527
0Safe_safe_U1B_227963.451	261
0Safe_safe_U1B_227963.452	249
0Safe_safe_U1B_227963.453	317
0Safe_safe_U1B_227963.454	209
0Safe_safe_U1B_227963.455	308
0Safe_safe_U1B_227963.456	635
0Safe_safe_U1B_227963.457	143
0Safe_safe_U1B_227963.458	79
0Safe_safe_U1B_227963.459	160
0Safe_safe_U1B_227963.460	156
0Safe_safe_U1B_227963.461	277
0Safe_safe_U1B_227963.462	214
0Safe_safe_U1B_227963.463	193
0Safe_safe_U1B_227963.464	387
0Safe_safe_U1B_227963.465	241
0Safe_safe_U1B_227963.466	297
0Safe_safe_U1B_227963.467	242
0Safe_safe_U1B_227963.468	33
0Safe_safe_U1B_227963.469	200
0Safe_safe_U1B_227963.470	260
0Safe_safe_U1B_227963.471	386
0Safe_safe_U1B_227963.472	177
0Safe_safe_U1B_227963.473	438
0Safe_safe_U1B_227963.474	346
0Safe_safe_U1B_227963.475	495
0Safe_safe_U1B_227963.476	160
0Safe_safe_U1B_227963.477	329
0Safe_safe_U1B_227963.478	281
0Safe_safe_U1B_227963.479	535
0Safe_safe_U1B_227963.480	126
0Safe_safe_U1B_227963.481	356
0Safe_safe_U1B_227963.482	398
0Safe_safe_U1B_227963.483	176
0Safe_safe_U1B_227963.484	578
0Safe_safe_U1B_227963.485	78
0Safe_safe_U1B_227963.486	338
0Safe_safe_U1B_227963.487	281
0Safe_safe_U1B_227963.488	778
0Safe_safe_U1B_227963.489	454
0Safe_safe_U1B_227963.490	202
0Safe_safe_U1B_227963.491	282
0Safe_safe_U1B_227963.492	302
0Safe_safe_U1B_227963.493	600
0Safe_safe_U1B_227963.494	224
0Safe_safe_U1B_227963.495	358
0Safe_safe_U1B_227963.496	524
0Safe_safe_U1B_227963.497	297
0Safe_safe_U1B_227963.498	185
0Safe_safe_U1B_227963.499	312
0Safe_safe_U1B_227963.500	275
0Safe_safe_U1B_227963.501	601
0Safe_safe_U1B_227963.502	185
0Safe_safe_U1B_227963.503	459
0Safe_safe_U1B_227963.504	127
0Safe_safe_U1B_227963.505	208
0Safe_safe_U1B_227963.506	324
0Safe_safe_U1B_227963.507	224
0Safe_safe_U1B_227963.508	401
0Safe_safe_U1B_227963.509	124
0Safe_safe_U1B_227963.510	376
0Safe_safe_U1B_227963.511	353
0Safe_safe_U1B_227963.512	157
0Safe_safe_U1B_227963.513	365
0Safe_safe_U1B_227963.514	329
0Safe_safe_U1B_227963.515	330
0Safe_safe_U1B_227963.516	87
0Safe_safe_U1B_227963.517	164
0Safe_safe_U1B_227963.518	213
0Safe_safe_U1B_227963.519	57
0Safe_safe_U1B_227963.520	222
0Safe_safe_U1B_227963.521	503
0Safe_safe_U1B_227963.522	50
0Safe_safe_U1B_227963.523	270
0Safe_safe_U1B_227963.524	472
0Safe_safe_U1B_227963.525	393
0Safe_safe_U1B_227963.526	346
0Safe_safe_U1B_227963.527	471
0Safe_safe_U1B_227963.528	299
0Safe_safe_U1B_227963.529	152
0Safe_safe_U1B_227963.530	427
0Safe_safe_U1B_227963.531	86
0Safe_safe_U1B_227963.532	455
0Safe_safe_U1B_227963.533	241
0Safe_safe_U1B_227963.534	226
0Safe_safe_U1B_227963.535	227
0Safe_safe_U1B_227963.536	343
0Safe_safe_U1B_227963.537	117
0Safe_safe_U1B_227963.538	308
0Safe_safe_U1B_227963.539	196
0Safe_safe_U1B_227963.540	269
0Safe_safe_U1B_227963.541	106
0Safe_safe_U1B_227963.542	309
0Safe_safe_U1B_227963.543	131
0Safe_safe_U1B_227963.544	552
0Safe_safe_U1B_227963.545	263
0Safe_safe_U1B_227963.546	257
0Safe_safe_U1B_227963.547	159
0Safe_safe_U1B_227963.548	188
0Safe_safe_U1B_227963.549	150
0Safe_safe_U1B_227963.550	371
0Safe_safe_U1B_227963.551	399
0Safe_safe_U1B_227963.552	346
0Safe_safe_U1B_227963.553	318
0Safe_safe_U1B_227963.554	249
0Safe_safe_U1B_227963.555	89
0Safe_safe_U1B_227963.556	40
0Safe_safe_U1B_227963.557	276
0Safe_safe_U1B_227963.558	212
0Safe_safe_U1B_227963.559	300
0Safe_safe_U1B_227963.560	234
0Safe_safe_U1B_227963.561	273
0Safe_safe_U1B_227963.562	206
0Safe_safe_U1B_227963.563	290
0Safe_safe_U1B_227963.564	269
0Safe_safe_U1B_227963.565	182
0Safe_safe_U1B_227963.566	509
0Safe_safe_U1B_227963.567	319
0Safe_safe_U1B_227963.568	119
0Safe_safe_U1B_227963.569	405
0Safe_safe_U1B_227963.570	493
0Safe_safe_U1B_227963.571	277
0Safe_safe_U1B_227963.572	45
0Safe_safe_U1B_227963.573	114
0Safe_safe_U1B_227963.574	99
0Safe_safe_U1B_227963.575	119
0Safe_safe_U1B_227963.576	232
0Safe_safe_U1B_227963.577	249
0Safe_safe_U1B_227963.578	542
0Safe_safe_U1B_227963.579	281
0Safe_safe_U1B_227963.580	171
0Safe_safe_U1B_227963.581	225
0Safe_safe_U1B_227963.582	366
0Safe_safe_U1B_227963.583	353
0Safe_safe_U1B_227963.584	420
0Safe_safe_U1B_227963.585	459
0Safe_safe_U1B_227963.586	512
0Safe_safe_U1B_227963.587	307
0Safe_safe_U1B_227963.588	267
0Safe_safe_U1B_227963.589	560
0Safe_safe_U1B_227963.590	66
0Safe_safe_U1B_227963.591	241
0Safe_safe_U1B_227963.592	290
0Safe_safe_U1B_227963.593	444
0Safe_safe_U1B_227963.594	315
0Safe_safe_U1B_227963.595	115
0Safe_safe_U1B_227963.596	262
0Safe_safe_U1B_227963.597	415
0Safe_safe_U1B_227963.598	338
0Safe_safe_U1B_227963.599	181
0Safe_safe_U1B_227963.600	265
0Safe_safe_U1B_227963.601	204
0Safe_safe_U1B_227963.602	555
0Safe_safe_U1B_227963.603	264
0Safe_safe_U1B_227963.604	294
0Safe_safe_U1B_227963.605	458
0Safe_safe_U1B_227963.606	284
0Safe_safe_U1B_227963.607	682
0Safe_safe_U1B_227963.608	157
0Safe_safe_U1B_227963.609	616
0Safe_safe_U1B_227963.610	522
0Safe_safe_U1B_227963.611	158
0Safe_safe_U1B_227963.612	264
0Safe_safe_U1B_227963.613	534
0Safe_safe_U1B_227963.614	377
0Safe_safe_U1B_227963.615	200
0Safe_safe_U1B_227963.616	272
0Safe_safe_U1B_227963.617	571
0Safe_safe_U1B_227963.618	322
0Safe_safe_U1B_227963.619	389
0Safe_safe_U1B_227963.620	385
0Safe_safe_U1B_227963.621	383
0Safe_safe_U1B_227963.622	238
0Safe_safe_U1B_227963.623	250
0Safe_safe_U1B_227963.624	248
0Safe_safe_U1B_227963.625	481
0Safe_safe_U1B_227963.626	299
0Safe_safe_U1B_227963.627	755
0Safe_safe_U1B_227963.628	180
0Safe_safe_U1B_227963.629	259
0Safe_safe_U1B_227963.630	231
0Safe_safe_U1B_227963.631	367
0Safe_safe_U1B_227963.632	303
0Safe_safe_U1B_227963.633	297
0Safe_safe_U1B_227963.634	267
0Safe_safe_U1B_227963.635	302
0Safe_safe_U1B_227963.636	257
0Safe_safe_U1B_227963.637	703
0Safe_safe_U1B_227963.638	717
0Safe_safe_U1B_227963.639	304
0Safe_safe_U1B_227963.640	362
0Safe_safe_U1B_227963.641	267
0Safe_safe_U1B_227963.642	331
0Safe_safe_U1B_227963.643	200
0Safe_safe_U1B_227963.644	288
0Safe_safe_U1B_227963.645	19
0Safe_safe_U1B_227963.646	231
0Safe_safe_U1B_227963.647	145
0Safe_safe_U1B_227963.648	447
0Safe_safe_U1B_227963.649	331
0Safe_safe_U1B_227963.650	303
0Safe_safe_U1B_227963.651	156
0Safe_safe_U1B_227963.652	403
0Safe_safe_U1B_227963.653	233
0Safe_safe_U1B_227963.654	169
0Safe_safe_U1B_227963.655	652
0Safe_safe_U1B_227963.656	428
0Safe_safe_U1B_227963.657	400
0Safe_safe_U1B_227963.658	15
0Safe_safe_U1B_227963.659	317
0Safe_safe_U1B_227963.660	325
0Safe_safe_U1B_227963.661	187
0Safe_safe_U1B_227963.662	240
0Safe_safe_U1B_227963.663	358
0Safe_safe_U1B_227963.664	173
0Safe_safe_U1B_227963.665	343
0Safe_safe_U1B_227963.666	331
0Safe_safe_U1B_227963.667	118
0Safe_safe_U1B_227963.668	403
0Safe_safe_U1B_227963.669	395
0Safe_safe_U1B_227963.670	327
0Safe_safe_U1B_227963.671	154
0Safe_safe_U1B_227963.672	144
0Safe_safe_U1B_227963.673	174
0Safe_safe_U1B_227963.674	475
0Safe_safe_U1B_227963.675	329
0Safe_safe_U1B_227963.676	182
0Safe_safe_U1B_227963.677	350
0Safe_safe_U1B_227963.678	522
0Safe_safe_U1B_227963.679	190
0Safe_safe_U1B_227963.680	332
0Safe_safe_U1B_227963.681	321
0Safe_safe_U1B_227963.682	405
0Safe_safe_U1B_227963.683	116
0Safe_safe_U1B_227963.684	557
0Safe_safe_U1B_227963.685	252
0Safe_safe_U1B_227963.686	185
0Safe_safe_U1B_227963.687	229
0Safe_safe_U1B_227963.688	206
0Safe_safe_U1B_227963.689	291
0Safe_safe_U1B_227963.690	531
0Safe_safe_U1B_227963.691	211
0Safe_safe_U1B_227963.692	205
0Safe_safe_U1B_227963.693	508
0Safe_safe_U1B_227963.694	249
0Safe_safe_U1B_227963.695	384
0Safe_safe_U1B_227963.696	198
0Safe_safe_U1B_227963.697	349
0Safe_safe_U1B_227963.698	482
0Safe_safe_U1B_227963.699	306
0Safe_safe_U1B_227963.700	100
0Safe_safe_U1B_227963.701	226
0Safe_safe_U1B_227963.702	228
0Safe_safe_U1B_227963.703	312
0Safe_safe_U1B_227963.704	213
0Safe_safe_U1B_227963.705	882
0Safe_safe_U1B_227963.706	232
0Safe_safe_U1B_227963.707	357
0Safe_safe_U1B_227963.708	374
0Safe_safe_U1B_227963.709	165
0Safe_safe_U1B_227963.710	282
0Safe_safe_U1B_227963.711	395
0Safe_safe_U1B_227963.712	156
0Safe_safe_U1B_227963.713	386
0Safe_safe_U1B_227963.714	370
0Safe_safe_U1B_227963.715	359
0Safe_safe_U1B_227963.716	271
0Safe_safe_U1B_227963.717	382
0Safe_safe_U1B_227963.718	160
0Safe_safe_U1B_227963.719	34
0Safe_safe_U1B_227963.720	219
0Safe_safe_U1B_227963.721	107
0Safe_safe_U1B_227963.722	135
0Safe_safe_U1B_227963.723	589
0Safe_safe_U1B_227963.724	157
0Safe_safe_U1B_227963.725	368
0Safe_safe_U1B_227963.726	203
0Safe_safe_U1B_227963.727	466
0Safe_safe_U1B_227963.728	232
0Safe_safe_U1B_227963.729	215
0Safe_safe_U1B_227963.730	479
0Safe_safe_U1B_227963.731	10
0Safe_safe_U1B_227963.732	685
0Safe_safe_U1B_227963.733	156
0Safe_safe_U1B_227963.734	201
0Safe_safe_U1B_227963.735	328
0Safe_safe_U1B_227963.736	223
0Safe_safe_U1B_227963.737	126
0Safe_safe_U1B_227963.738	126
0Safe_safe_U1B_227963.739	444
0Safe_safe_U1B_227963.740	411
0Safe_safe_U1B_227963.741	291
0Safe_safe_U1B_227963.742	368
0Safe_safe_U1B_227963.743	228
0Safe_safe_U1B_227963.744	610
0Safe_safe_U1B_227963.745	77
0Safe_safe_U1B_227963.746	204
0Safe_safe_U1B_227963.747	342
0Safe_safe_U1B_227963.748	216
0Safe_safe_U1B_227963.749	460
0Safe_safe_U1B_227963.750	374
0Safe_safe_U2A_227963.1538	3
0Safe_safe_U2B_227963.1188	1
ENSMUSG00000000167_Pih1d2_U1B_38908.1	329
ENSMUSG00000000167_Pih1d2_U1B_38909.2	334
ENSMUSG00000000167_Pih1d2_U1B_38910.3	465
ENSMUSG00000000167_Pih1d2_U1B_38911.4	434
ENSMUSG00000000167_Pih1d2_U1B_38912.5	263
ENSMUSG00000000167_Pih1d2_U1B_38913.6	472
ENSMUSG00000000167_Pih1d2_U1B_38914.7	230
ENSMUSG00000000167_Pih1d2_U1B_38915.8	293
ENSMUSG00000000167_Pih1d2_U1B_38916.9	403
ENSMUSG00000000167_Pih1d2_U1B_38917.10	347
ENSMUSG00000000183_Fgf6_MPA_167284.3	5
ENSMUSG00000000378_Ccm2_U1B_88984.1	2
ENSMUSG00000000378_Ccm2_U1B_88985.2	150
ENSMUSG00000000378_Ccm2_U1B_88986.3	109
ENSMUSG00000000378_Ccm2_U1B_88987.4	20
ENSMUSG00000000378_Ccm2_U1B_88988.5	25
ENSMUSG00000000378_Ccm2_U1B_88989.6	64
ENSMUSG00000000378_Ccm2_U1B_88990.7	427
ENSMUSG00000000378_Ccm2_U1B_88991.8	57
ENSMUSG00000000378_Ccm2_U1B_88992.9	15
ENSMUSG00000000378_Ccm2_U1B_88993.10	58
ENSMUSG00000000531_Grasp_U1A_188893.8	1
ENSMUSG00000000560_Gabra2_DTKPB_112996.3	15
ENSMUSG00000000567_Sox9_U1B_19254.1	255
ENSMUSG00000000567_Sox9_U1B_19255.2	434
ENSMUSG00000000567_Sox9_U1B_19256.3	294
ENSMUSG00000000567_Sox9_U1B_19257.4	536
ENSMUSG00000000567_Sox9_U1B_19258.5	510
ENSMUSG00000000567_Sox9_U1B_19259.6	322
ENSMUSG00000000567_Sox9_U1B_19260.7	45
ENSMUSG00000000567_Sox9_U1B_19261.8	351
ENSMUSG00000000567_Sox9_U1B_19262.9	281
ENSMUSG00000000567_Sox9_U1B_19263.10	250
ENSMUSG00000000686_Abhd15_U1B_29732.1	357
ENSMUSG00000000686_Abhd15_U1B_29733.2	361
ENSMUSG00000000686_Abhd15_U1B_29734.3	214
ENSMUSG00000000686_Abhd15_U1B_29735.4	358
ENSMUSG00000000686_Abhd15_U1B_29736.5	434
ENSMUSG00000000686_Abhd15_U1B_29737.6	307
ENSMUSG00000000686_Abhd15_U1B_29738.7	233
ENSMUSG00000000686_Abhd15_U1B_29739.8	241
ENSMUSG00000000686_Abhd15_U1B_29740.9	330
ENSMUSG00000000686_Abhd15_U1B_29741.10	326
ENSMUSG00000000881_Dlg3_SPA_40020.6	8
ENSMUSG00000000902_Smarcb1_U1B_102460.1	123
ENSMUSG00000000902_Smarcb1_U1B_102461.2	21
ENSMUSG00000000902_Smarcb1_U1B_102462.3	5
ENSMUSG00000000902_Smarcb1_U1B_102463.4	385
ENSMUSG00000000902_Smarcb1_U1B_102464.5	17
ENSMUSG00000000902_Smarcb1_U1B_102465.6	127
ENSMUSG00000000902_Smarcb1_U1B_102466.7	94
ENSMUSG00000000902_Smarcb1_U1B_102467.8	66
ENSMUSG00000000902_Smarcb1_U1B_102468.9	112
ENSMUSG00000000902_Smarcb1_U1B_102469.10	114
ENSMUSG00000000948_Snrpn_U1B_220106.1	189
ENSMUSG00000000948_Snrpn_U1B_220107.2	64
ENSMUSG00000000948_Snrpn_U1B_220108.3	583
ENSMUSG00000000948_Snrpn_U1B_220109.4	97
ENSMUSG00000000948_Snrpn_U1B_220110.5	376
ENSMUSG00000000948_Snrpn_U1B_220111.6	695
ENSMUSG00000000948_Snrpn_U1B_220112.7	255
ENSMUSG00000000948_Snrpn_U1B_220113.8	399
ENSMUSG00000000948_Snrpn_U1B_220114.9	442
ENSMUSG00000000948_Snrpn_U1B_220115.10	195
ENSMUSG00000001018_Snapin_U1B_106120.1	921
ENSMUSG00000001018_Snapin_U1B_106121.2	474
ENSMUSG00000001018_Snapin_U1B_106122.3	292
ENSMUSG00000001018_Snapin_U1B_106123.4	29
ENSMUSG00000001018_Snapin_U1B_106124.5	221
ENSMUSG00000001018_Snapin_U1B_106125.6	921
ENSMUSG00000001018_Snapin_U1B_106126.7	152
ENSMUSG00000001018_Snapin_U1B_106127.8	179
ENSMUSG00000001018_Snapin_U1B_106128.9	138
ENSMUSG00000001018_Snapin_U1B_106129.10	121
ENSMUSG00000001039_B9d1_U1B_164823.1	180
ENSMUSG00000001039_B9d1_U1B_164824.2	255
ENSMUSG00000001039_B9d1_U1B_164825.3	472
ENSMUSG00000001039_B9d1_U1B_164826.4	427
ENSMUSG00000001039_B9d1_U1B_164827.5	203
ENSMUSG00000001039_B9d1_U1B_164828.6	56
ENSMUSG00000001039_B9d1_U1B_164829.7	391
ENSMUSG00000001039_B9d1_U1B_164830.8	500
ENSMUSG00000001039_B9d1_U1B_164831.9	329
ENSMUSG00000001039_B9d1_U1B_164832.10	185
ENSMUSG00000001054_Rmnd5b_U1A_206575.2	1
ENSMUSG00000001062_Vps9d1_U1B_53130.1	301
ENSMUSG00000001062_Vps9d1_U1B_53131.2	391
ENSMUSG00000001062_Vps9d1_U1B_53132.3	290
ENSMUSG00000001062_Vps9d1_U1B_53133.4	401
ENSMUSG00000001062_Vps9d1_U1B_53134.5	431
ENSMUSG00000001062_Vps9d1_U1B_53135.6	411
ENSMUSG00000001062_Vps9d1_U1B_53136.7	197
ENSMUSG00000001062_Vps9d1_U1B_53137.8	477
ENSMUSG00000001062_Vps9d1_U1B_53138.9	296
ENSMUSG00000001062_Vps9d1_U1B_53139.10	148
ENSMUSG00000001076_C1ql4_U1B_55225.1	277
ENSMUSG00000001076_C1ql4_U1B_55226.2	476
ENSMUSG00000001076_C1ql4_U1B_55227.3	735
ENSMUSG00000001076_C1ql4_U1B_55228.4	393
ENSMUSG00000001076_C1ql4_U1B_55229.5	220
ENSMUSG00000001076_C1ql4_U1B_55230.6	217
ENSMUSG00000001076_C1ql4_U1B_55231.7	411
ENSMUSG00000001076_C1ql4_U1B_55232.8	393
ENSMUSG00000001076_C1ql4_U1B_55233.9	220
ENSMUSG00000001076_C1ql4_U1B_55234.10	379
ENSMUSG00000001228_Uhrf1_U1B_82814.1	12
ENSMUSG00000001228_Uhrf1_U1B_82815.2	99
ENSMUSG00000001228_Uhrf1_U1B_82816.3	34
ENSMUSG00000001228_Uhrf1_U1B_82817.4	67
ENSMUSG00000001228_Uhrf1_U1B_82818.5	86
ENSMUSG00000001228_Uhrf1_U1B_82819.6	9
ENSMUSG00000001228_Uhrf1_U1B_82820.7	145
ENSMUSG00000001228_Uhrf1_U1B_82821.8	8
ENSMUSG00000001228_Uhrf1_U1B_82822.9	18
ENSMUSG00000001228_Uhrf1_U1B_82823.10	34
ENSMUSG00000001280_Sp1_U1B_133501.1	478
ENSMUSG00000001280_Sp1_U1B_133502.2	104
ENSMUSG00000001280_Sp1_U1B_133503.3	323
ENSMUSG00000001280_Sp1_U1B_133504.4	294
ENSMUSG00000001280_Sp1_U1B_133505.5	121
ENSMUSG00000001280_Sp1_U1B_133506.6	153
ENSMUSG00000001280_Sp1_U1B_133507.7	265
ENSMUSG00000001280_Sp1_U1B_133508.8	888
ENSMUSG00000001280_Sp1_U1B_133509.9	217
ENSMUSG00000001280_Sp1_U1B_133510.10	162
ENSMUSG00000001504_Irx2_GEA_4293.10	1
ENSMUSG00000001518_Itfg2_U1B_147883.1	224
ENSMUSG00000001518_Itfg2_U1B_147884.2	592
ENSMUSG00000001518_Itfg2_U1B_147885.3	235
ENSMUSG00000001518_Itfg2_U1B_147886.4	252
ENSMUSG00000001518_Itfg2_U1B_147887.5	629
ENSMUSG00000001518_Itfg2_U1B_147888.6	332
ENSMUSG00000001518_Itfg2_U1B_147889.7	151
ENSMUSG00000001518_Itfg2_U1B_147890.8	401
ENSMUSG00000001518_Itfg2_U1B_147891.9	297
ENSMUSG00000001518_Itfg2_U1B_147892.10	301
ENSMUSG00000001962_Fam50a_U1B_189996.1	69
ENSMUSG00000001962_Fam50a_U1B_189997.2	6
ENSMUSG00000001962_Fam50a_U1B_189998.3	16
ENSMUSG00000001962_Fam50a_U1B_189999.4	14
ENSMUSG00000001962_Fam50a_U1B_190000.5	43
ENSMUSG00000001962_Fam50a_U1B_190001.6	281
ENSMUSG00000001962_Fam50a_U1B_190002.7	79
ENSMUSG00000001962_Fam50a_U1B_190003.8	50
ENSMUSG00000001962_Fam50a_U1B_190004.9	117
ENSMUSG00000001962_Fam50a_U1B_190005.10	43
ENSMUSG00000002014_Ssr4_U1B_113642.1	718
ENSMUSG00000002014_Ssr4_U1B_113643.2	532
ENSMUSG00000002014_Ssr4_U1B_113644.3	758
ENSMUSG00000002014_Ssr4_U1B_113645.4	471
ENSMUSG00000002014_Ssr4_U1B_113646.5	72
ENSMUSG00000002014_Ssr4_U1B_113647.6	205
ENSMUSG00000002014_Ssr4_U1B_113648.7	505
ENSMUSG00000002014_Ssr4_U1B_113649.8	681
ENSMUSG00000002014_Ssr4_U1B_113650.9	290
ENSMUSG00000002014_Ssr4_U1B_113651.10	44
ENSMUSG00000002028_Kmt2a_U1B_139857.1	254
ENSMUSG00000002028_Kmt2a_U1B_139858.2	408
ENSMUSG00000002028_Kmt2a_U1B_139859.3	515
ENSMUSG00000002028_Kmt2a_U1B_139860.4	191
ENSMUSG00000002028_Kmt2a_U1B_139861.5	328
ENSMUSG00000002028_Kmt2a_U1B_139862.6	180
ENSMUSG00000002028_Kmt2a_U1B_139863.7	318
ENSMUSG00000002028_Kmt2a_U1B_139864.8	244
ENSMUSG00000002028_Kmt2a_U1B_139865.9	152
ENSMUSG00000002028_Kmt2a_U1B_139866.10	386
ENSMUSG00000002031_Ift46_U1B_54890.1	459
ENSMUSG00000002031_Ift46_U1B_54891.2	78
ENSMUSG00000002031_Ift46_U1B_54892.3	212
ENSMUSG00000002031_Ift46_U1B_54893.4	312
ENSMUSG00000002031_Ift46_U1B_54894.5	471
ENSMUSG00000002031_Ift46_U1B_54895.6	346
ENSMUSG00000002031_Ift46_U1B_54896.7	250
ENSMUSG00000002031_Ift46_U1B_54897.8	272
ENSMUSG00000002031_Ift46_U1B_54898.9	249
ENSMUSG00000002031_Ift46_U1B_54899.10	316
ENSMUSG00000002052_Supt6_U1B_4074.1	109
ENSMUSG00000002052_Supt6_U1B_4075.2	247
ENSMUSG00000002052_Supt6_U1B_4076.3	66
ENSMUSG00000002052_Supt6_U1B_4077.4	172
ENSMUSG00000002052_Supt6_U1B_4078.5	217
ENSMUSG00000002052_Supt6_U1B_4079.6	121
ENSMUSG00000002052_Supt6_U1B_4080.7	275
ENSMUSG00000002052_Supt6_U1B_4081.8	114
ENSMUSG00000002052_Supt6_U1B_4082.9	62
ENSMUSG00000002052_Supt6_U1B_4083.10	398
ENSMUSG00000002222_Rmnd5a_U1A_116886.6	1
ENSMUSG00000002396_Ocel1_U1B_220546.1	169
ENSMUSG00000002396_Ocel1_U1B_220547.2	518
ENSMUSG00000002396_Ocel1_U1B_220548.3	323
ENSMUSG00000002396_Ocel1_U1B_220549.4	277
ENSMUSG00000002396_Ocel1_U1B_220550.5	95
ENSMUSG00000002396_Ocel1_U1B_220551.6	305
ENSMUSG00000002396_Ocel1_U1B_220552.7	332
ENSMUSG00000002396_Ocel1_U1B_220553.8	520
ENSMUSG00000002396_Ocel1_U1B_220554.9	215
ENSMUSG00000002396_Ocel1_U1B_220555.10	418
ENSMUSG00000002477_Snrpd1_U1B_145127.1	158
ENSMUSG00000002477_Snrpd1_U1B_145128.2	36
ENSMUSG00000002477_Snrpd1_U1B_145129.3	1
ENSMUSG00000002477_Snrpd1_U1B_145130.4	8
ENSMUSG00000002477_Snrpd1_U1B_145131.5	10
ENSMUSG00000002477_Snrpd1_U1B_145132.6	96
ENSMUSG00000002477_Snrpd1_U1B_145133.7	52
ENSMUSG00000002477_Snrpd1_U1B_145134.8	31
ENSMUSG00000002477_Snrpd1_U1B_145135.9	5
ENSMUSG00000002477_Snrpd1_U1B_145136.10	7
ENSMUSG00000002580_Mien1_U1B_223774.1	205
ENSMUSG00000002580_Mien1_U1B_223775.2	523
ENSMUSG00000002580_Mien1_U1B_223776.3	278
ENSMUSG00000002580_Mien1_U1B_223777.4	490
ENSMUSG00000002580_Mien1_U1B_223778.5	172
ENSMUSG00000002580_Mien1_U1B_223779.6	294
ENSMUSG00000002580_Mien1_U1B_223780.7	411
ENSMUSG00000002580_Mien1_U1B_223781.8	353
ENSMUSG00000002580_Mien1_U1B_223782.9	886
ENSMUSG00000002580_Mien1_U1B_223783.10	886
ENSMUSG00000002608_Ccdc97_U1B_37737.1	283
ENSMUSG00000002608_Ccdc97_U1B_37738.2	238
ENSMUSG00000002608_Ccdc97_U1B_37739.3	91
ENSMUSG00000002608_Ccdc97_U1B_37740.4	61
ENSMUSG00000002608_Ccdc97_U1B_37741.5	487
ENSMUSG00000002608_Ccdc97_U1B_37742.6	400
ENSMUSG00000002608_Ccdc97_U1B_37743.7	423
ENSMUSG00000002608_Ccdc97_U1B_37744.8	224
ENSMUSG00000002608_Ccdc97_U1B_37745.9	356
ENSMUSG00000002608_Ccdc97_U1B_37746.10	186
ENSMUSG00000002635_Pdcd2l_U1B_12816.1	301
ENSMUSG00000002635_Pdcd2l_U1B_12817.2	263
ENSMUSG00000002635_Pdcd2l_U1B_12818.3	387
ENSMUSG00000002635_Pdcd2l_U1B_12819.4	259
ENSMUSG00000002635_Pdcd2l_U1B_12820.5	78
ENSMUSG00000002635_Pdcd2l_U1B_12821.6	371
ENSMUSG00000002635_Pdcd2l_U1B_12822.7	359
ENSMUSG00000002635_Pdcd2l_U1B_12823.8	275
ENSMUSG00000002635_Pdcd2l_U1B_12824.9	309
ENSMUSG00000002635_Pdcd2l_U1B_12825.10	343
ENSMUSG00000002664_Pspn_U1A_214491.7	2
ENSMUSG00000002668_Dennd1c_U1B_214455.1	201
ENSMUSG00000002668_Dennd1c_U1B_214456.2	257
ENSMUSG00000002668_Dennd1c_U1B_214457.3	116
ENSMUSG00000002668_Dennd1c_U1B_214458.4	411
ENSMUSG00000002668_Dennd1c_U1B_214459.5	311
ENSMUSG00000002668_Dennd1c_U1B_214460.6	296
ENSMUSG00000002668_Dennd1c_U1B_214461.7	242
ENSMUSG00000002668_Dennd1c_U1B_214462.8	120
ENSMUSG00000002668_Dennd1c_U1B_214463.9	463
ENSMUSG00000002668_Dennd1c_U1B_214464.10	486
ENSMUSG00000002699_Lcp2_U1A_173112.1	1
ENSMUSG00000002699_Lcp2_U1A_173114.3	7
ENSMUSG00000002768_Mea1_U1B_167082.1	225
ENSMUSG00000002768_Mea1_U1B_167083.2	333
ENSMUSG00000002768_Mea1_U1B_167084.3	289
ENSMUSG00000002768_Mea1_U1B_167085.4	306
ENSMUSG00000002768_Mea1_U1B_167086.5	549
ENSMUSG00000002768_Mea1_U1B_167087.6	327
ENSMUSG00000002768_Mea1_U1B_167088.7	498
ENSMUSG00000002768_Mea1_U1B_167089.8	262
ENSMUSG00000002768_Mea1_U1B_167090.9	284
ENSMUSG00000002768_Mea1_U1B_167091.10	181
ENSMUSG00000002797_Ggct_U1B_184345.1	221
ENSMUSG00000002797_Ggct_U1B_184346.2	212
ENSMUSG00000002797_Ggct_U1B_184347.3	419
ENSMUSG00000002797_Ggct_U1B_184348.4	220
ENSMUSG00000002797_Ggct_U1B_184349.5	296
ENSMUSG00000002797_Ggct_U1B_184350.6	494
ENSMUSG00000002797_Ggct_U1B_184351.7	304
ENSMUSG00000002797_Ggct_U1B_184352.8	505
ENSMUSG00000002797_Ggct_U1B_184353.9	73
ENSMUSG00000002797_Ggct_U1B_184354.10	419
ENSMUSG00000003068_Stk11_U1B_45255.1	76
ENSMUSG00000003068_Stk11_U1B_45256.2	160
ENSMUSG00000003068_Stk11_U1B_45257.3	174
ENSMUSG00000003068_Stk11_U1B_45258.4	28
ENSMUSG00000003068_Stk11_U1B_45259.5	462
ENSMUSG00000003068_Stk11_U1B_45260.6	16
ENSMUSG00000003068_Stk11_U1B_45261.7	20
ENSMUSG00000003068_Stk11_U1B_45262.8	25
ENSMUSG00000003068_Stk11_U1B_45263.9	49
ENSMUSG00000003134_Tbc1d8_U1A_118658.7	1
ENSMUSG00000003135_Cnot11_U1B_118642.1	78
ENSMUSG00000003135_Cnot11_U1B_118643.2	439
ENSMUSG00000003135_Cnot11_U1B_118644.3	257
ENSMUSG00000003135_Cnot11_U1B_118645.4	52
ENSMUSG00000003135_Cnot11_U1B_118646.5	147
ENSMUSG00000003135_Cnot11_U1B_118647.6	513
ENSMUSG00000003135_Cnot11_U1B_118648.7	147
ENSMUSG00000003135_Cnot11_U1B_118649.8	92
ENSMUSG00000003135_Cnot11_U1B_118650.9	135
ENSMUSG00000003135_Cnot11_U1B_118651.10	89
ENSMUSG00000003206_Ebi3_U1B_126112.1	541
ENSMUSG00000003206_Ebi3_U1B_126113.2	215
ENSMUSG00000003206_Ebi3_U1B_126114.3	270
ENSMUSG00000003206_Ebi3_U1B_126115.4	357
ENSMUSG00000003206_Ebi3_U1B_126116.5	1
ENSMUSG00000003206_Ebi3_U1B_126117.6	249
ENSMUSG00000003206_Ebi3_U1B_126118.7	44
ENSMUSG00000003206_Ebi3_U1B_126119.8	237
ENSMUSG00000003206_Ebi3_U1B_126120.9	265
ENSMUSG00000003206_Ebi3_U1B_126121.10	346
ENSMUSG00000003418_St8sia6_U1B_123017.1	649
ENSMUSG00000003418_St8sia6_U1B_123018.2	333
ENSMUSG00000003418_St8sia6_U1B_123019.3	413
ENSMUSG00000003418_St8sia6_U1B_123020.4	405
ENSMUSG00000003418_St8sia6_U1B_123021.5	180
ENSMUSG00000003418_St8sia6_U1B_123022.6	687
ENSMUSG00000003418_St8sia6_U1B_123023.7	621
ENSMUSG00000003418_St8sia6_U1B_123024.8	304
ENSMUSG00000003418_St8sia6_U1B_123025.9	161
ENSMUSG00000003418_St8sia6_U1B_123026.10	181
ENSMUSG00000003423_Pih1d1_U1B_208371.1	285
ENSMUSG00000003423_Pih1d1_U1B_208372.2	554
ENSMUSG00000003423_Pih1d1_U1B_208373.3	552
ENSMUSG00000003423_Pih1d1_U1B_208374.4	692
ENSMUSG00000003423_Pih1d1_U1B_208375.5	112
ENSMUSG00000003423_Pih1d1_U1B_208376.6	413
ENSMUSG00000003423_Pih1d1_U1B_208377.7	228
ENSMUSG00000003423_Pih1d1_U1B_208378.8	537
ENSMUSG00000003423_Pih1d1_U1B_208379.9	716
ENSMUSG00000003423_Pih1d1_U1B_208380.10	365
ENSMUSG00000003435_Supt5_U1B_64180.1	159
ENSMUSG00000003435_Supt5_U1B_64181.2	26
ENSMUSG00000003435_Supt5_U1B_64182.3	9
ENSMUSG00000003435_Supt5_U1B_64183.4	184
ENSMUSG00000003435_Supt5_U1B_64184.5	94
ENSMUSG00000003435_Supt5_U1B_64185.6	65
ENSMUSG00000003435_Supt5_U1B_64186.7	84
ENSMUSG00000003435_Supt5_U1B_64187.8	105
ENSMUSG00000003435_Supt5_U1B_64188.9	67
ENSMUSG00000003435_Supt5_U1B_64189.10	69
ENSMUSG00000003469_Phyhip_U1B_85371.1	457
ENSMUSG00000003469_Phyhip_U1B_85372.2	444
ENSMUSG00000003469_Phyhip_U1B_85373.3	433
ENSMUSG00000003469_Phyhip_U1B_85374.4	303
ENSMUSG00000003469_Phyhip_U1B_85375.5	297
ENSMUSG00000003469_Phyhip_U1B_85376.6	321
ENSMUSG00000003469_Phyhip_U1B_85377.7	180
ENSMUSG00000003469_Phyhip_U1B_85378.8	382
ENSMUSG00000003469_Phyhip_U1B_85379.9	146
ENSMUSG00000003469_Phyhip_U1B_85380.10	149
ENSMUSG00000003731_Kpna6_ACOCB_161201.1	7
ENSMUSG00000004043_Stat5a_U1B_43896.1	504
ENSMUSG00000004043_Stat5a_U1B_43897.2	440
ENSMUSG00000004043_Stat5a_U1B_43898.3	500
ENSMUSG00000004043_Stat5a_U1B_43899.4	203
ENSMUSG00000004043_Stat5a_U1B_43900.5	276
ENSMUSG00000004043_Stat5a_U1B_43901.6	312
ENSMUSG00000004043_Stat5a_U1B_43902.7	541
ENSMUSG00000004043_Stat5a_U1B_43903.8	284
ENSMUSG00000004043_Stat5a_U1B_43904.9	278
ENSMUSG00000004043_Stat5a_U1B_43905.10	300
ENSMUSG00000004085_Zak_U1B_155221.1	356
ENSMUSG00000004085_Zak_U1B_155222.2	211
ENSMUSG00000004085_Zak_U1B_155223.3	765
ENSMUSG00000004085_Zak_U1B_155224.4	624
ENSMUSG00000004085_Zak_U1B_155225.5	424
ENSMUSG00000004085_Zak_U1B_155226.6	121
ENSMUSG00000004085_Zak_U1B_155227.7	334
ENSMUSG00000004085_Zak_U1B_155228.8	472
ENSMUSG00000004085_Zak_U1B_155229.9	69
ENSMUSG00000004085_Zak_U1B_155230.10	200
ENSMUSG00000004359_Spic_U1A_79880.1	1
ENSMUSG00000004359_Spic_U1A_79887.8	1
ENSMUSG00000004359_Spic_U1A_79889.10	1
ENSMUSG00000004366_Sst_U1B_54490.1	673
ENSMUSG00000004366_Sst_U1B_54491.2	660
ENSMUSG00000004366_Sst_U1B_54492.3	373
ENSMUSG00000004366_Sst_U1B_54493.4	354
ENSMUSG00000004366_Sst_U1B_54494.5	409
ENSMUSG00000004366_Sst_U1B_54495.6	451
ENSMUSG00000004366_Sst_U1B_54496.7	416
ENSMUSG00000004366_Sst_U1B_54497.8	673
ENSMUSG00000004366_Sst_U1B_54498.9	280
ENSMUSG00000004366_Sst_U1B_54499.10	352
ENSMUSG00000004371_Il11_U1B_139537.1	210
ENSMUSG00000004371_Il11_U1B_139538.2	515
ENSMUSG00000004371_Il11_U1B_139539.3	70
ENSMUSG00000004371_Il11_U1B_139540.4	467
ENSMUSG00000004371_Il11_U1B_139541.5	537
ENSMUSG00000004371_Il11_U1B_139542.6	481
ENSMUSG00000004371_Il11_U1B_139543.7	102
ENSMUSG00000004371_Il11_U1B_139544.8	526
ENSMUSG00000004371_Il11_U1B_139545.9	199
ENSMUSG00000004371_Il11_U1B_139546.10	134
ENSMUSG00000004446_Bid_ACOCB_4254.1	8
ENSMUSG00000004446_Bid_ACOCB_4260.7	8
ENSMUSG00000004508_Gab2_U1B_181144.1	42
ENSMUSG00000004508_Gab2_U1B_181146.3	292
ENSMUSG00000004508_Gab2_U1B_181147.4	534
ENSMUSG00000004508_Gab2_U1B_181148.5	21
ENSMUSG00000004508_Gab2_U1B_181149.6	13
ENSMUSG00000004508_Gab2_U1B_181150.7	88
ENSMUSG00000004508_Gab2_U1B_181151.8	34
ENSMUSG00000004508_Gab2_U1B_181152.9	79
ENSMUSG00000004508_Gab2_U1B_181153.10	43
ENSMUSG00000004626_Stxbp2_U1B_192175.1	337
ENSMUSG00000004626_Stxbp2_U1B_192176.2	426
ENSMUSG00000004626_Stxbp2_U1B_192177.3	138
ENSMUSG00000004626_Stxbp2_U1B_192178.4	192
ENSMUSG00000004626_Stxbp2_U1B_192179.5	272
ENSMUSG00000004626_Stxbp2_U1B_192180.6	56
ENSMUSG00000004626_Stxbp2_U1B_192181.7	273
ENSMUSG00000004626_Stxbp2_U1B_192182.8	500
ENSMUSG00000004626_Stxbp2_U1B_192183.9	325
ENSMUSG00000004626_Stxbp2_U1B_192184.10	501
ENSMUSG00000004630_Pcp2_TMMB_107342.3	1
ENSMUSG00000004865_Srpk1_U1B_45615.1	416
ENSMUSG00000004865_Srpk1_U1B_45616.2	81
ENSMUSG00000004865_Srpk1_U1B_45617.3	58
ENSMUSG00000004865_Srpk1_U1B_45618.4	101
ENSMUSG00000004865_Srpk1_U1B_45619.5	332
ENSMUSG00000004865_Srpk1_U1B_45620.6	330
ENSMUSG00000004865_Srpk1_U1B_45621.7	146
ENSMUSG00000004865_Srpk1_U1B_45622.8	158
ENSMUSG00000004865_Srpk1_U1B_45624.10	155
ENSMUSG00000004897_Hdgf_U1B_28434.1	84
ENSMUSG00000004897_Hdgf_U1B_28435.2	94
ENSMUSG00000004897_Hdgf_U1B_28436.3	207
ENSMUSG00000004897_Hdgf_U1B_28437.4	236
ENSMUSG00000004897_Hdgf_U1B_28438.5	95
ENSMUSG00000004897_Hdgf_U1B_28439.6	538
ENSMUSG00000004897_Hdgf_U1B_28440.7	4
ENSMUSG00000004897_Hdgf_U1B_28441.8	322
ENSMUSG00000004897_Hdgf_U1B_28442.9	192
ENSMUSG00000004897_Hdgf_U1B_28443.10	335
ENSMUSG00000004994_Ccdc130_U1B_39485.1	250
ENSMUSG00000004994_Ccdc130_U1B_39486.2	267
ENSMUSG00000004994_Ccdc130_U1B_39487.3	231
ENSMUSG00000004994_Ccdc130_U1B_39488.4	114
ENSMUSG00000004994_Ccdc130_U1B_39489.5	208
ENSMUSG00000004994_Ccdc130_U1B_39490.6	126
ENSMUSG00000004994_Ccdc130_U1B_39491.7	62
ENSMUSG00000004994_Ccdc130_U1B_39492.8	272
ENSMUSG00000004994_Ccdc130_U1B_39493.9	262
ENSMUSG00000004994_Ccdc130_U1B_39494.10	290
ENSMUSG00000005125_Ndrg1_U1B_178664.1	251
ENSMUSG00000005125_Ndrg1_U1B_178665.2	185
ENSMUSG00000005125_Ndrg1_U1B_178666.3	225
ENSMUSG00000005125_Ndrg1_U1B_178667.4	277
ENSMUSG00000005125_Ndrg1_U1B_178668.5	456
ENSMUSG00000005125_Ndrg1_U1B_178669.6	79
ENSMUSG00000005125_Ndrg1_U1B_178670.7	133
ENSMUSG00000005125_Ndrg1_U1B_178671.8	271
ENSMUSG00000005125_Ndrg1_U1B_178672.9	145
ENSMUSG00000005125_Ndrg1_U1B_178673.10	593
ENSMUSG00000005131_4930550C14Rik_U1B_93117.1	407
ENSMUSG00000005131_4930550C14Rik_U1B_93118.2	287
ENSMUSG00000005131_4930550C14Rik_U1B_93119.3	396
ENSMUSG00000005131_4930550C14Rik_U1B_93120.4	200
ENSMUSG00000005131_4930550C14Rik_U1B_93121.5	89
ENSMUSG00000005131_4930550C14Rik_U1B_93122.6	357
ENSMUSG00000005131_4930550C14Rik_U1B_93123.7	366
ENSMUSG00000005131_4930550C14Rik_U1B_93124.8	514
ENSMUSG00000005131_4930550C14Rik_U1B_93125.9	184
ENSMUSG00000005131_4930550C14Rik_U1B_93126.10	371
ENSMUSG00000005360_Slc1a3_U1A_70237.9	1
ENSMUSG00000005656_Snx6_U1A_121427.10	1
ENSMUSG00000005871_Apc_ACOCA_78851.2	2
ENSMUSG00000006270_Vax1_ACOCB_208875.5	3
ENSMUSG00000006307_Kmt2b_U1A_186838.10	1
ENSMUSG00000006423_C330007P06Rik_U1B_118569.1	179
ENSMUSG00000006423_C330007P06Rik_U1B_118570.2	435
ENSMUSG00000006423_C330007P06Rik_U1B_118571.3	109
ENSMUSG00000006423_C330007P06Rik_U1B_118572.4	371
ENSMUSG00000006423_C330007P06Rik_U1B_118573.5	150
ENSMUSG00000006423_C330007P06Rik_U1B_118574.6	471
ENSMUSG00000006423_C330007P06Rik_U1B_118575.7	997
ENSMUSG00000006423_C330007P06Rik_U1B_118576.8	46
ENSMUSG00000006423_C330007P06Rik_U1B_118577.9	69
ENSMUSG00000006423_C330007P06Rik_U1B_118578.10	61
ENSMUSG00000006442_Srm_U1B_67127.1	389
ENSMUSG00000006442_Srm_U1B_67128.2	594
ENSMUSG00000006442_Srm_U1B_67129.3	695
ENSMUSG00000006442_Srm_U1B_67130.4	238
ENSMUSG00000006442_Srm_U1B_67131.5	492
ENSMUSG00000006442_Srm_U1B_67132.6	188
ENSMUSG00000006442_Srm_U1B_67133.7	376
ENSMUSG00000006442_Srm_U1B_67134.8	258
ENSMUSG00000006442_Srm_U1B_67135.9	624
ENSMUSG00000006442_Srm_U1B_67136.10	64
ENSMUSG00000006476_Nsmf_U1B_152074.1	73
ENSMUSG00000006476_Nsmf_U1B_152075.2	255
ENSMUSG00000006476_Nsmf_U1B_152076.3	414
ENSMUSG00000006476_Nsmf_U1B_152077.4	170
ENSMUSG00000006476_Nsmf_U1B_152078.5	443
ENSMUSG00000006476_Nsmf_U1B_152079.6	274
ENSMUSG00000006476_Nsmf_U1B_152080.7	326
ENSMUSG00000006476_Nsmf_U1B_152081.8	209
ENSMUSG00000006476_Nsmf_U1B_152082.9	276
ENSMUSG00000006476_Nsmf_U1B_152083.10	241
ENSMUSG00000006526_Tmem110_U1B_78529.1	682
ENSMUSG00000006526_Tmem110_U1B_78530.2	225
ENSMUSG00000006526_Tmem110_U1B_78531.3	246
ENSMUSG00000006526_Tmem110_U1B_78532.4	188
ENSMUSG00000006526_Tmem110_U1B_78533.5	300
ENSMUSG00000006526_Tmem110_U1B_78534.6	389
ENSMUSG00000006526_Tmem110_U1B_78535.7	102
ENSMUSG00000006526_Tmem110_U1B_78536.8	689
ENSMUSG00000006526_Tmem110_U1B_78537.9	307
ENSMUSG00000006526_Tmem110_U1B_78538.10	434
ENSMUSG00000006705_Pknox1_GEA_107396.7	1
ENSMUSG00000006763_Saal1_U1B_158261.1	141
ENSMUSG00000006763_Saal1_U1B_158262.2	245
ENSMUSG00000006763_Saal1_U1B_158263.3	189
ENSMUSG00000006763_Saal1_U1B_158264.4	589
ENSMUSG00000006763_Saal1_U1B_158265.5	439
ENSMUSG00000006763_Saal1_U1B_158266.6	300
ENSMUSG00000006763_Saal1_U1B_158267.7	278
ENSMUSG00000006763_Saal1_U1B_158268.8	130
ENSMUSG00000006763_Saal1_U1B_158269.9	73
ENSMUSG00000006763_Saal1_U1B_158270.10	178
ENSMUSG00000006784_Ttc25_U1B_115633.1	207
ENSMUSG00000006784_Ttc25_U1B_115634.2	283
ENSMUSG00000006784_Ttc25_U1B_115635.3	246
ENSMUSG00000006784_Ttc25_U1B_115636.4	304
ENSMUSG00000006784_Ttc25_U1B_115637.5	423
ENSMUSG00000006784_Ttc25_U1B_115638.6	120
ENSMUSG00000006784_Ttc25_U1B_115639.7	145
ENSMUSG00000006784_Ttc25_U1B_115640.8	345
ENSMUSG00000006784_Ttc25_U1B_115641.9	490
ENSMUSG00000006784_Ttc25_U1B_115642.10	257
ENSMUSG00000006818_Sod2_U1B_98862.1	313
ENSMUSG00000006818_Sod2_U1B_98863.2	163
ENSMUSG00000006818_Sod2_U1B_98864.3	303
ENSMUSG00000006818_Sod2_U1B_98865.4	223
ENSMUSG00000006818_Sod2_U1B_98866.5	322
ENSMUSG00000006818_Sod2_U1B_98867.6	514
ENSMUSG00000006818_Sod2_U1B_98868.7	255
ENSMUSG00000006818_Sod2_U1B_98869.8	82
ENSMUSG00000006818_Sod2_U1B_98870.9	221
ENSMUSG00000006818_Sod2_U1B_98871.10	354
ENSMUSG00000007021_Syngr3_U1A_15493.10	1
ENSMUSG00000007207_Stx1a_U1B_213835.1	213
ENSMUSG00000007207_Stx1a_U1B_213836.2	682
ENSMUSG00000007207_Stx1a_U1B_213837.3	344
ENSMUSG00000007207_Stx1a_U1B_213838.4	281
ENSMUSG00000007207_Stx1a_U1B_213839.5	342
ENSMUSG00000007207_Stx1a_U1B_213840.6	529
ENSMUSG00000007207_Stx1a_U1B_213841.7	285
ENSMUSG00000007207_Stx1a_U1B_213842.8	391
ENSMUSG00000007207_Stx1a_U1B_213843.9	598
ENSMUSG00000007207_Stx1a_U1B_213844.10	290
ENSMUSG00000007379_Dennd2c_U1B_118509.1	212
ENSMUSG00000007379_Dennd2c_U1B_118510.2	203
ENSMUSG00000007379_Dennd2c_U1B_118511.3	245
ENSMUSG00000007379_Dennd2c_U1B_118512.4	319
ENSMUSG00000007379_Dennd2c_U1B_118513.5	101
ENSMUSG00000007379_Dennd2c_U1B_118514.6	217
ENSMUSG00000007379_Dennd2c_U1B_118515.7	152
ENSMUSG00000007379_Dennd2c_U1B_118516.8	328
ENSMUSG00000007379_Dennd2c_U1B_118517.9	358
ENSMUSG00000007379_Dennd2c_U1B_118518.10	309
ENSMUSG00000007415_Gatad1_GEA_9466.1	1
ENSMUSG00000007440_Pcdha2_U1B_42414.1	169
ENSMUSG00000007440_Pcdha2_U1B_42415.2	306
ENSMUSG00000007440_Pcdha2_U1B_42416.3	505
ENSMUSG00000007440_Pcdha2_U1B_42417.4	409
ENSMUSG00000007440_Pcdha2_U1B_42418.5	479
ENSMUSG00000007440_Pcdha2_U1B_42419.6	615
ENSMUSG00000007440_Pcdha2_U1B_42420.7	405
ENSMUSG00000007440_Pcdha2_U1B_42421.8	257
ENSMUSG00000007440_Pcdha2_U1B_42422.9	426
ENSMUSG00000007440_Pcdha2_U1B_42423.10	288
ENSMUSG00000007721_Ccdc124_U1B_163271.1	373
ENSMUSG00000007721_Ccdc124_U1B_163272.2	156
ENSMUSG00000007721_Ccdc124_U1B_163273.3	579
ENSMUSG00000007721_Ccdc124_U1B_163274.4	233
ENSMUSG00000007721_Ccdc124_U1B_163275.5	474
ENSMUSG00000007721_Ccdc124_U1B_163276.6	321
ENSMUSG00000007721_Ccdc124_U1B_163277.7	470
ENSMUSG00000007721_Ccdc124_U1B_163278.8	366
ENSMUSG00000007721_Ccdc124_U1B_163279.9	582
ENSMUSG00000007721_Ccdc124_U1B_163280.10	341
ENSMUSG00000007833_Aldh16a1_U1A_157631.1	1
ENSMUSG00000008028_1700008O03Rik_U1B_60295.1	628
ENSMUSG00000008028_1700008O03Rik_U1B_60296.2	429
ENSMUSG00000008028_1700008O03Rik_U1B_60297.3	301
ENSMUSG00000008028_1700008O03Rik_U1B_60298.4	240
ENSMUSG00000008028_1700008O03Rik_U1B_60299.5	291
ENSMUSG00000008028_1700008O03Rik_U1B_60300.6	351
ENSMUSG00000008028_1700008O03Rik_U1B_60301.7	208
ENSMUSG00000008028_1700008O03Rik_U1B_60302.8	90
ENSMUSG00000008028_1700008O03Rik_U1B_60303.9	326
ENSMUSG00000008028_1700008O03Rik_U1B_60304.10	1199
ENSMUSG00000008200_Fnbp4_U1B_142095.1	339
ENSMUSG00000008200_Fnbp4_U1B_142096.2	387
ENSMUSG00000008200_Fnbp4_U1B_142097.3	148
ENSMUSG00000008200_Fnbp4_U1B_142098.4	227
ENSMUSG00000008200_Fnbp4_U1B_142099.5	451
ENSMUSG00000008200_Fnbp4_U1B_142100.6	367
ENSMUSG00000008200_Fnbp4_U1B_142101.7	394
ENSMUSG00000008200_Fnbp4_U1B_142102.8	278
ENSMUSG00000008200_Fnbp4_U1B_142103.9	233
ENSMUSG00000008200_Fnbp4_U1B_142104.10	394
ENSMUSG00000008333_Snrpb2_U1A_126446.5	1
ENSMUSG00000008333_Snrpb2_U1A_126451.10	11
ENSMUSG00000009035_Tmem184b_MPA_93393.7	7
ENSMUSG00000009108_Gnat2_U1B_107615.1	195
ENSMUSG00000009108_Gnat2_U1B_107616.2	322
ENSMUSG00000009108_Gnat2_U1B_107617.3	195
ENSMUSG00000009108_Gnat2_U1B_107618.4	282
ENSMUSG00000009108_Gnat2_U1B_107619.5	284
ENSMUSG00000009108_Gnat2_U1B_107620.6	204
ENSMUSG00000009108_Gnat2_U1B_107621.7	246
ENSMUSG00000009108_Gnat2_U1B_107622.8	735
ENSMUSG00000009108_Gnat2_U1B_107623.9	396
ENSMUSG00000009108_Gnat2_U1B_107624.10	531
ENSMUSG00000009621_Vav2_ACOCA_31546.5	10
ENSMUSG00000010048_Ifrd2_U1B_181698.1	294
ENSMUSG00000010048_Ifrd2_U1B_181699.2	660
ENSMUSG00000010048_Ifrd2_U1B_181700.3	397
ENSMUSG00000010048_Ifrd2_U1B_181701.4	281
ENSMUSG00000010048_Ifrd2_U1B_181702.5	412
ENSMUSG00000010048_Ifrd2_U1B_181703.6	110
ENSMUSG00000010048_Ifrd2_U1B_181704.7	309
ENSMUSG00000010048_Ifrd2_U1B_181705.8	492
ENSMUSG00000010048_Ifrd2_U1B_181706.9	149
ENSMUSG00000010048_Ifrd2_U1B_181707.10	236
ENSMUSG00000010064_Slc38a3_U1B_121944.1	205
ENSMUSG00000010064_Slc38a3_U1B_121945.2	445
ENSMUSG00000010064_Slc38a3_U1B_121946.3	381
ENSMUSG00000010064_Slc38a3_U1B_121947.4	651
ENSMUSG00000010064_Slc38a3_U1B_121948.5	314
ENSMUSG00000010064_Slc38a3_U1B_121949.6	155
ENSMUSG00000010064_Slc38a3_U1B_121950.7	399
ENSMUSG00000010064_Slc38a3_U1B_121951.8	451
ENSMUSG00000010064_Slc38a3_U1B_121952.9	198
ENSMUSG00000010064_Slc38a3_U1B_121953.10	221
ENSMUSG00000010136_Pifo_U1A_195912.9	1
ENSMUSG00000010290_AI597479_U1A_51813.7	7
ENSMUSG00000010554_Mettl16_U1B_70996.1	30
ENSMUSG00000010554_Mettl16_U1B_70997.2	218
ENSMUSG00000010554_Mettl16_U1B_70998.3	3
ENSMUSG00000010554_Mettl16_U1B_70999.4	28
ENSMUSG00000010554_Mettl16_U1B_71000.5	259
ENSMUSG00000010554_Mettl16_U1B_71001.6	77
ENSMUSG00000010554_Mettl16_U1B_71002.7	242
ENSMUSG00000010554_Mettl16_U1B_71003.8	271
ENSMUSG00000010554_Mettl16_U1B_71004.9	22
ENSMUSG00000010554_Mettl16_U1B_71005.10	150
ENSMUSG00000011034_Slc5a1_U1B_131609.1	319
ENSMUSG00000011034_Slc5a1_U1B_131610.2	92
ENSMUSG00000011034_Slc5a1_U1B_131611.3	258
ENSMUSG00000011034_Slc5a1_U1B_131612.4	392
ENSMUSG00000011034_Slc5a1_U1B_131613.5	261
ENSMUSG00000011034_Slc5a1_U1B_131614.6	382
ENSMUSG00000011034_Slc5a1_U1B_131615.7	212
ENSMUSG00000011034_Slc5a1_U1B_131616.8	155
ENSMUSG00000011034_Slc5a1_U1B_131617.9	903
ENSMUSG00000011034_Slc5a1_U1B_131618.10	308
ENSMUSG00000012123_Aim1l_U1B_1634.1	639
ENSMUSG00000012123_Aim1l_U1B_1635.2	86
ENSMUSG00000012123_Aim1l_U1B_1636.3	72
ENSMUSG00000012123_Aim1l_U1B_1637.4	225
ENSMUSG00000012123_Aim1l_U1B_1638.5	323
ENSMUSG00000012123_Aim1l_U1B_1639.6	471
ENSMUSG00000012123_Aim1l_U1B_1640.7	572
ENSMUSG00000012123_Aim1l_U1B_1641.8	299
ENSMUSG00000012123_Aim1l_U1B_1642.9	382
ENSMUSG00000012123_Aim1l_U1B_1643.10	265
ENSMUSG00000012282_Wnt8a_U1B_210396.1	366
ENSMUSG00000012282_Wnt8a_U1B_210397.2	531
ENSMUSG00000012282_Wnt8a_U1B_210398.3	339
ENSMUSG00000012282_Wnt8a_U1B_210399.4	258
ENSMUSG00000012282_Wnt8a_U1B_210400.5	484
ENSMUSG00000012282_Wnt8a_U1B_210401.6	159
ENSMUSG00000012282_Wnt8a_U1B_210402.7	337
ENSMUSG00000012282_Wnt8a_U1B_210403.8	170
ENSMUSG00000012282_Wnt8a_U1B_210404.9	823
ENSMUSG00000012282_Wnt8a_U1B_210405.10	203
ENSMUSG00000012705_Retn_U2B_168994.7	1
ENSMUSG00000012889_Podnl1_U1B_49483.1	468
ENSMUSG00000012889_Podnl1_U1B_49484.2	546
ENSMUSG00000012889_Podnl1_U1B_49485.3	279
ENSMUSG00000012889_Podnl1_U1B_49486.4	485
ENSMUSG00000012889_Podnl1_U1B_49487.5	288
ENSMUSG00000012889_Podnl1_U1B_49488.6	238
ENSMUSG00000012889_Podnl1_U1B_49489.7	207
ENSMUSG00000012889_Podnl1_U1B_49490.8	407
ENSMUSG00000012889_Podnl1_U1B_49491.9	425
ENSMUSG00000012889_Podnl1_U1B_49492.10	236
ENSMUSG00000013646_Sh3bp5l_U1A_4931.9	1
ENSMUSG00000013921_Clip3_U1B_119781.1	274
ENSMUSG00000013921_Clip3_U1B_119782.2	273
ENSMUSG00000013921_Clip3_U1B_119783.3	312
ENSMUSG00000013921_Clip3_U1B_119784.4	266
ENSMUSG00000013921_Clip3_U1B_119785.5	239
ENSMUSG00000013921_Clip3_U1B_119786.6	317
ENSMUSG00000013921_Clip3_U1B_119787.7	148
ENSMUSG00000013921_Clip3_U1B_119788.8	123
ENSMUSG00000013921_Clip3_U1B_119789.9	534
ENSMUSG00000013921_Clip3_U1B_119790.10	437
ENSMUSG00000014498_Ankrd52_U1A_77540.2	1
ENSMUSG00000014782_Plekhg4_U1A_62938.8	1
ENSMUSG00000014867_Surf4_U1B_32364.1	253
ENSMUSG00000014867_Surf4_U1B_32365.2	298
ENSMUSG00000014867_Surf4_U1B_32366.3	181
ENSMUSG00000014867_Surf4_U1B_32367.4	321
ENSMUSG00000014867_Surf4_U1B_32368.5	393
ENSMUSG00000014867_Surf4_U1B_32369.6	92
ENSMUSG00000014867_Surf4_U1B_32370.7	339
ENSMUSG00000014867_Surf4_U1B_32371.8	253
ENSMUSG00000014867_Surf4_U1B_32372.9	135
ENSMUSG00000014867_Surf4_U1B_32373.10	181
ENSMUSG00000014873_Surf2_U1B_116451.1	127
ENSMUSG00000014873_Surf2_U1B_116452.2	120
ENSMUSG00000014873_Surf2_U1B_116453.3	141
ENSMUSG00000014873_Surf2_U1B_116454.4	184
ENSMUSG00000014873_Surf2_U1B_116455.5	303
ENSMUSG00000014873_Surf2_U1B_116456.6	176
ENSMUSG00000014873_Surf2_U1B_116457.7	176
ENSMUSG00000014873_Surf2_U1B_116458.8	94
ENSMUSG00000014873_Surf2_U1B_116459.9	288
ENSMUSG00000014873_Surf2_U1B_116460.10	226
ENSMUSG00000015093_Clic3_U1B_13276.1	335
ENSMUSG00000015093_Clic3_U1B_13277.2	514
ENSMUSG00000015093_Clic3_U1B_13278.3	173
ENSMUSG00000015093_Clic3_U1B_13279.4	734
ENSMUSG00000015093_Clic3_U1B_13280.5	378
ENSMUSG00000015093_Clic3_U1B_13281.6	437
ENSMUSG00000015093_Clic3_U1B_13282.7	317
ENSMUSG00000015093_Clic3_U1B_13283.8	355
ENSMUSG00000015093_Clic3_U1B_13284.9	302
ENSMUSG00000015093_Clic3_U1B_13285.10	296
ENSMUSG00000015126_Tsr3_U1B_103291.1	251
ENSMUSG00000015126_Tsr3_U1B_103292.2	102
ENSMUSG00000015126_Tsr3_U1B_103293.3	547
ENSMUSG00000015126_Tsr3_U1B_103294.4	570
ENSMUSG00000015126_Tsr3_U1B_103295.5	251
ENSMUSG00000015126_Tsr3_U1B_103296.6	451
ENSMUSG00000015126_Tsr3_U1B_103297.7	304
ENSMUSG00000015126_Tsr3_U1B_103298.8	700
ENSMUSG00000015126_Tsr3_U1B_103299.9	619
ENSMUSG00000015126_Tsr3_U1B_103300.10	145
ENSMUSG00000015377_Dennd6b_U1B_178684.1	464
ENSMUSG00000015377_Dennd6b_U1B_178685.2	253
ENSMUSG00000015377_Dennd6b_U1B_178686.3	428
ENSMUSG00000015377_Dennd6b_U1B_178687.4	102
ENSMUSG00000015377_Dennd6b_U1B_178688.5	237
ENSMUSG00000015377_Dennd6b_U1B_178689.6	600
ENSMUSG00000015377_Dennd6b_U1B_178690.7	177
ENSMUSG00000015377_Dennd6b_U1B_178691.8	657
ENSMUSG00000015377_Dennd6b_U1B_178692.9	653
ENSMUSG00000015377_Dennd6b_U1B_178693.10	317
ENSMUSG00000015542_Nat9_U1B_206972.1	166
ENSMUSG00000015542_Nat9_U1B_206973.2	327
ENSMUSG00000015542_Nat9_U1B_206974.3	242
ENSMUSG00000015542_Nat9_U1B_206975.4	672
ENSMUSG00000015542_Nat9_U1B_206976.5	383
ENSMUSG00000015542_Nat9_U1B_206977.6	195
ENSMUSG00000015542_Nat9_U1B_206978.7	341
ENSMUSG00000015542_Nat9_U1B_206979.8	87
ENSMUSG00000015542_Nat9_U1B_206980.9	148
ENSMUSG00000015542_Nat9_U1B_206981.10	368
ENSMUSG00000015702_Anxa9_U1B_184545.1	334
ENSMUSG00000015702_Anxa9_U1B_184546.2	385
ENSMUSG00000015702_Anxa9_U1B_184547.3	469
ENSMUSG00000015702_Anxa9_U1B_184548.4	530
ENSMUSG00000015702_Anxa9_U1B_184549.5	493
ENSMUSG00000015702_Anxa9_U1B_184550.6	239
ENSMUSG00000015702_Anxa9_U1B_184551.7	314
ENSMUSG00000015702_Anxa9_U1B_184552.8	275
ENSMUSG00000015702_Anxa9_U1B_184553.9	366
ENSMUSG00000015702_Anxa9_U1B_184554.10	416
ENSMUSG00000015787_Abo_U1B_192847.1	153
ENSMUSG00000015787_Abo_U1B_192848.2	160
ENSMUSG00000015787_Abo_U1B_192849.3	224
ENSMUSG00000015787_Abo_U1B_192850.4	94
ENSMUSG00000015787_Abo_U1B_192851.5	115
ENSMUSG00000015787_Abo_U1B_192852.6	303
ENSMUSG00000015787_Abo_U1B_192853.7	412
ENSMUSG00000015787_Abo_U1B_192854.8	615
ENSMUSG00000015787_Abo_U1B_192855.9	299
ENSMUSG00000015787_Abo_U1B_192856.10	402
ENSMUSG00000015790_Surf1_U1B_48943.1	186
ENSMUSG00000015790_Surf1_U1B_48944.2	264
ENSMUSG00000015790_Surf1_U1B_48945.3	345
ENSMUSG00000015790_Surf1_U1B_48946.4	427
ENSMUSG00000015790_Surf1_U1B_48947.5	245
ENSMUSG00000015790_Surf1_U1B_48948.6	162
ENSMUSG00000015790_Surf1_U1B_48949.7	313
ENSMUSG00000015790_Surf1_U1B_48950.8	196
ENSMUSG00000015790_Surf1_U1B_48951.9	180
ENSMUSG00000015790_Surf1_U1B_48952.10	224
ENSMUSG00000015850_Adamtsl4_U1B_57937.1	224
ENSMUSG00000015850_Adamtsl4_U1B_57938.2	596
ENSMUSG00000015850_Adamtsl4_U1B_57939.3	338
ENSMUSG00000015850_Adamtsl4_U1B_57940.4	425
ENSMUSG00000015850_Adamtsl4_U1B_57941.5	273
ENSMUSG00000015850_Adamtsl4_U1B_57942.6	248
ENSMUSG00000015850_Adamtsl4_U1B_57943.7	224
ENSMUSG00000015850_Adamtsl4_U1B_57944.8	205
ENSMUSG00000015850_Adamtsl4_U1B_57945.9	739
ENSMUSG00000015850_Adamtsl4_U1B_57946.10	95
ENSMUSG00000016344_Ppdpf_U1B_88475.1	282
ENSMUSG00000016344_Ppdpf_U1B_88476.2	382
ENSMUSG00000016344_Ppdpf_U1B_88477.3	278
ENSMUSG00000016344_Ppdpf_U1B_88478.4	265
ENSMUSG00000016344_Ppdpf_U1B_88479.5	539
ENSMUSG00000016344_Ppdpf_U1B_88480.6	310
ENSMUSG00000016344_Ppdpf_U1B_88482.8	476
ENSMUSG00000016344_Ppdpf_U1B_88483.9	312
ENSMUSG00000016344_Ppdpf_U1B_88484.10	157
ENSMUSG00000016409_Nkap_U1B_136568.1	24
ENSMUSG00000016409_Nkap_U1B_136569.2	24
ENSMUSG00000016409_Nkap_U1B_136570.3	430
ENSMUSG00000016409_Nkap_U1B_136571.4	630
ENSMUSG00000016409_Nkap_U1B_136572.5	106
ENSMUSG00000016409_Nkap_U1B_136573.6	94
ENSMUSG00000016409_Nkap_U1B_136574.7	207
ENSMUSG00000016409_Nkap_U1B_136575.8	352
ENSMUSG00000016409_Nkap_U1B_136576.9	62
ENSMUSG00000016409_Nkap_U1B_136577.10	237
ENSMUSG00000016763_Scube1_U1B_103011.1	669
ENSMUSG00000016763_Scube1_U1B_103012.2	253
ENSMUSG00000016763_Scube1_U1B_103013.3	266
ENSMUSG00000016763_Scube1_U1B_103014.4	393
ENSMUSG00000016763_Scube1_U1B_103015.5	125
ENSMUSG00000016763_Scube1_U1B_103016.6	308
ENSMUSG00000016763_Scube1_U1B_103017.7	583
ENSMUSG00000016763_Scube1_U1B_103018.8	298
ENSMUSG00000016763_Scube1_U1B_103019.9	205
ENSMUSG00000016763_Scube1_U1B_103020.10	233
ENSMUSG00000016995_Matn4_U1A_196044.3	6
ENSMUSG00000017000_Svs6_U1B_12665.1	157
ENSMUSG00000017000_Svs6_U1B_12666.2	349
ENSMUSG00000017000_Svs6_U1B_12667.3	387
ENSMUSG00000017000_Svs6_U1B_12668.4	254
ENSMUSG00000017000_Svs6_U1B_12669.5	475
ENSMUSG00000017000_Svs6_U1B_12670.6	181
ENSMUSG00000017000_Svs6_U1B_12671.7	436
ENSMUSG00000017000_Svs6_U1B_12672.8	678
ENSMUSG00000017000_Svs6_U1B_12673.9	287
ENSMUSG00000017000_Svs6_U1B_12674.10	372
ENSMUSG00000017002_Slpi_U1B_12645.1	191
ENSMUSG00000017002_Slpi_U1B_12646.2	350
ENSMUSG00000017002_Slpi_U1B_12647.3	82
ENSMUSG00000017002_Slpi_U1B_12648.4	342
ENSMUSG00000017002_Slpi_U1B_12649.5	374
ENSMUSG00000017002_Slpi_U1B_12650.6	534
ENSMUSG00000017002_Slpi_U1B_12651.7	378
ENSMUSG00000017002_Slpi_U1B_12652.8	216
ENSMUSG00000017002_Slpi_U1B_12653.9	515
ENSMUSG00000017002_Slpi_U1B_12654.10	166
ENSMUSG00000017316_Ppy_U1B_46449.1	441
ENSMUSG00000017316_Ppy_U1B_46450.2	327
ENSMUSG00000017316_Ppy_U1B_46451.3	277
ENSMUSG00000017316_Ppy_U1B_46452.4	624
ENSMUSG00000017316_Ppy_U1B_46453.5	468
ENSMUSG00000017316_Ppy_U1B_46454.6	443
ENSMUSG00000017316_Ppy_U1B_46455.7	377
ENSMUSG00000017316_Ppy_U1B_46456.8	150
ENSMUSG00000017316_Ppy_U1B_46457.9	314
ENSMUSG00000017316_Ppy_U1B_46458.10	363
ENSMUSG00000017386_Traf4_ACOCB_54533.4	7
ENSMUSG00000017740_Slc12a5_DTKPA_60149.5	2
ENSMUSG00000017764_Zswim1_U1B_118862.1	452
ENSMUSG00000017764_Zswim1_U1B_118863.2	496
ENSMUSG00000017764_Zswim1_U1B_118864.3	250
ENSMUSG00000017764_Zswim1_U1B_118865.4	252
ENSMUSG00000017764_Zswim1_U1B_118866.5	466
ENSMUSG00000017764_Zswim1_U1B_118867.6	745
ENSMUSG00000017764_Zswim1_U1B_118868.7	337
ENSMUSG00000017764_Zswim1_U1B_118869.8	157
ENSMUSG00000017764_Zswim1_U1B_118870.9	212
ENSMUSG00000017764_Zswim1_U1B_118871.10	551
ENSMUSG00000017767_Spata25_U1B_118842.1	239
ENSMUSG00000017767_Spata25_U1B_118843.2	258
ENSMUSG00000017767_Spata25_U1B_118844.3	177
ENSMUSG00000017767_Spata25_U1B_118845.4	483
ENSMUSG00000017767_Spata25_U1B_118846.5	253
ENSMUSG00000017767_Spata25_U1B_118847.6	306
ENSMUSG00000017767_Spata25_U1B_118848.7	123
ENSMUSG00000017767_Spata25_U1B_118849.8	354
ENSMUSG00000017767_Spata25_U1B_118850.9	363
ENSMUSG00000017767_Spata25_U1B_118851.10	302
ENSMUSG00000017837_Nkiras2_TMMB_156024.4	7
ENSMUSG00000018126_Baiap2l2_U1B_108572.1	328
ENSMUSG00000018126_Baiap2l2_U1B_108573.2	236
ENSMUSG00000018126_Baiap2l2_U1B_108574.3	308
ENSMUSG00000018126_Baiap2l2_U1B_108575.4	342
ENSMUSG00000018126_Baiap2l2_U1B_108576.5	480
ENSMUSG00000018126_Baiap2l2_U1B_108577.6	210
ENSMUSG00000018126_Baiap2l2_U1B_108578.7	407
ENSMUSG00000018126_Baiap2l2_U1B_108579.8	241
ENSMUSG00000018126_Baiap2l2_U1B_108580.9	260
ENSMUSG00000018126_Baiap2l2_U1B_108581.10	377
ENSMUSG00000018199_Trove2_U1B_185680.1	140
ENSMUSG00000018199_Trove2_U1B_185681.2	141
ENSMUSG00000018199_Trove2_U1B_185682.3	353
ENSMUSG00000018199_Trove2_U1B_185683.4	207
ENSMUSG00000018199_Trove2_U1B_185684.5	390
ENSMUSG00000018199_Trove2_U1B_185685.6	167
ENSMUSG00000018199_Trove2_U1B_185686.7	246
ENSMUSG00000018199_Trove2_U1B_185687.8	117
ENSMUSG00000018199_Trove2_U1B_185688.9	336
ENSMUSG00000018199_Trove2_U1B_185689.10	180
ENSMUSG00000018259_Prl8a2_MU2A_203107.8	12
ENSMUSG00000018372_Cep95_U1B_156321.1	160
ENSMUSG00000018372_Cep95_U1B_156322.2	316
ENSMUSG00000018372_Cep95_U1B_156323.3	513
ENSMUSG00000018372_Cep95_U1B_156324.4	468
ENSMUSG00000018372_Cep95_U1B_156325.5	389
ENSMUSG00000018372_Cep95_U1B_156326.6	242
ENSMUSG00000018372_Cep95_U1B_156327.7	271
ENSMUSG00000018372_Cep95_U1B_156328.8	187
ENSMUSG00000018372_Cep95_U1B_156329.9	272
ENSMUSG00000018372_Cep95_U1B_156330.10	256
ENSMUSG00000018433_Nol11_U1B_165863.1	41
ENSMUSG00000018433_Nol11_U1B_165864.2	539
ENSMUSG00000018433_Nol11_U1B_165865.3	112
ENSMUSG00000018433_Nol11_U1B_165866.4	7
ENSMUSG00000018433_Nol11_U1B_165867.5	14
ENSMUSG00000018433_Nol11_U1B_165868.6	180
ENSMUSG00000018433_Nol11_U1B_165869.7	17
ENSMUSG00000018433_Nol11_U1B_165870.8	65
ENSMUSG00000018433_Nol11_U1B_165871.9	89
ENSMUSG00000018433_Nol11_U1B_165872.10	20
ENSMUSG00000018501_Ncor1_SPB_69959.1	10
ENSMUSG00000018507_Trpv2_ACOCB_69943.5	5
ENSMUSG00000018541_Cwc25_U1B_180684.1	450
ENSMUSG00000018541_Cwc25_U1B_180685.2	127
ENSMUSG00000018541_Cwc25_U1B_180686.3	176
ENSMUSG00000018541_Cwc25_U1B_180687.4	132
ENSMUSG00000018541_Cwc25_U1B_180688.5	55
ENSMUSG00000018541_Cwc25_U1B_180689.6	205
ENSMUSG00000018541_Cwc25_U1B_180690.7	155
ENSMUSG00000018541_Cwc25_U1B_180691.8	122
ENSMUSG00000018541_Cwc25_U1B_180692.9	121
ENSMUSG00000018541_Cwc25_U1B_180693.10	114
ENSMUSG00000018566_Slc2a4_U1B_11788.1	325
ENSMUSG00000018566_Slc2a4_U1B_11789.2	480
ENSMUSG00000018566_Slc2a4_U1B_11790.3	103
ENSMUSG00000018566_Slc2a4_U1B_11791.4	336
ENSMUSG00000018566_Slc2a4_U1B_11792.5	404
ENSMUSG00000018566_Slc2a4_U1B_11793.6	485
ENSMUSG00000018566_Slc2a4_U1B_11794.7	366
ENSMUSG00000018566_Slc2a4_U1B_11795.8	375
ENSMUSG00000018566_Slc2a4_U1B_11796.9	254
ENSMUSG00000018566_Slc2a4_U1B_11797.10	236
ENSMUSG00000018656_Fam115e_MU2A_19856.2	1
ENSMUSG00000018661_Cog1_TMMA_221516.3	1
ENSMUSG00000018733_Pex12_SPB_66629.3	1
ENSMUSG00000018809_Smyd4_U1B_46829.1	230
ENSMUSG00000018809_Smyd4_U1B_46830.2	338
ENSMUSG00000018809_Smyd4_U1B_46831.3	297
ENSMUSG00000018809_Smyd4_U1B_46832.4	111
ENSMUSG00000018809_Smyd4_U1B_46833.5	289
ENSMUSG00000018809_Smyd4_U1B_46834.6	186
ENSMUSG00000018809_Smyd4_U1B_46835.7	369
ENSMUSG00000018809_Smyd4_U1B_46836.8	285
ENSMUSG00000018809_Smyd4_U1B_46837.9	253
ENSMUSG00000018809_Smyd4_U1B_46838.10	391
ENSMUSG00000018983_E2f2_ACOCB_212543.8	2
ENSMUSG00000019132_BC005537_U1B_156721.1	6
ENSMUSG00000019132_BC005537_U1B_156722.2	589
ENSMUSG00000019132_BC005537_U1B_156723.3	220
ENSMUSG00000019132_BC005537_U1B_156724.4	150
ENSMUSG00000019132_BC005537_U1B_156725.5	247
ENSMUSG00000019132_BC005537_U1B_156726.6	301
ENSMUSG00000019132_BC005537_U1B_156727.7	430
ENSMUSG00000019132_BC005537_U1B_156728.8	377
ENSMUSG00000019132_BC005537_U1B_156729.9	349
ENSMUSG00000019132_BC005537_U1B_156730.10	137
ENSMUSG00000019659_Ccdc12_U1B_43916.1	230
ENSMUSG00000019659_Ccdc12_U1B_43917.2	82
ENSMUSG00000019659_Ccdc12_U1B_43918.3	226
ENSMUSG00000019659_Ccdc12_U1B_43919.4	29
ENSMUSG00000019659_Ccdc12_U1B_43920.5	270
ENSMUSG00000019659_Ccdc12_U1B_43921.6	256
ENSMUSG00000019659_Ccdc12_U1B_43922.7	139
ENSMUSG00000019659_Ccdc12_U1B_43923.8	112
ENSMUSG00000019659_Ccdc12_U1B_43924.9	122
ENSMUSG00000019659_Ccdc12_U1B_43925.10	309
ENSMUSG00000019775_Rgs17_U1B_224222.1	296
ENSMUSG00000019775_Rgs17_U1B_224223.2	188
ENSMUSG00000019775_Rgs17_U1B_224224.3	128
ENSMUSG00000019775_Rgs17_U1B_224225.4	354
ENSMUSG00000019775_Rgs17_U1B_224226.5	274
ENSMUSG00000019775_Rgs17_U1B_224227.6	397
ENSMUSG00000019775_Rgs17_U1B_224228.7	246
ENSMUSG00000019775_Rgs17_U1B_224229.8	192
ENSMUSG00000019775_Rgs17_U1B_224230.9	260
ENSMUSG00000019775_Rgs17_U1B_224231.10	165
ENSMUSG00000019785_Clvs2_U2B_88835.5	1
ENSMUSG00000019808_Adat2_U1B_16905.1	418
ENSMUSG00000019808_Adat2_U1B_16906.2	578
ENSMUSG00000019808_Adat2_U1B_16907.3	78
ENSMUSG00000019808_Adat2_U1B_16908.4	49
ENSMUSG00000019808_Adat2_U1B_16909.5	311
ENSMUSG00000019808_Adat2_U1B_16910.6	28
ENSMUSG00000019808_Adat2_U1B_16911.7	162
ENSMUSG00000019808_Adat2_U1B_16912.8	87
ENSMUSG00000019808_Adat2_U1B_16913.9	45
ENSMUSG00000019808_Adat2_U1B_16914.10	84
ENSMUSG00000019813_Cep57l1_U1B_159393.1	516
ENSMUSG00000019813_Cep57l1_U1B_159394.2	401
ENSMUSG00000019813_Cep57l1_U1B_159395.3	344
ENSMUSG00000019813_Cep57l1_U1B_159396.4	285
ENSMUSG00000019813_Cep57l1_U1B_159397.5	360
ENSMUSG00000019813_Cep57l1_U1B_159398.6	87
ENSMUSG00000019813_Cep57l1_U1B_159399.7	135
ENSMUSG00000019813_Cep57l1_U1B_159400.8	116
ENSMUSG00000019813_Cep57l1_U1B_159401.9	149
ENSMUSG00000019813_Cep57l1_U1B_159402.10	627
ENSMUSG00000019822_Smpd2_U1B_185720.1	278
ENSMUSG00000019822_Smpd2_U1B_185721.2	296
ENSMUSG00000019822_Smpd2_U1B_185722.3	263
ENSMUSG00000019822_Smpd2_U1B_185723.4	437
ENSMUSG00000019822_Smpd2_U1B_185724.5	252
ENSMUSG00000019822_Smpd2_U1B_185725.6	267
ENSMUSG00000019822_Smpd2_U1B_185726.7	282
ENSMUSG00000019822_Smpd2_U1B_185727.8	265
ENSMUSG00000019822_Smpd2_U1B_185728.9	549
ENSMUSG00000019822_Smpd2_U1B_185729.10	89
ENSMUSG00000019854_Reps1_U1B_49683.1	434
ENSMUSG00000019854_Reps1_U1B_49684.2	421
ENSMUSG00000019854_Reps1_U1B_49685.3	265
ENSMUSG00000019854_Reps1_U1B_49686.4	468
ENSMUSG00000019854_Reps1_U1B_49687.5	521
ENSMUSG00000019854_Reps1_U1B_49688.6	225
ENSMUSG00000019854_Reps1_U1B_49689.7	423
ENSMUSG00000019854_Reps1_U1B_49690.8	640
ENSMUSG00000019854_Reps1_U1B_49691.9	269
ENSMUSG00000019854_Reps1_U1B_49692.10	434
ENSMUSG00000019872_Smpdl3a_U1B_218295.1	486
ENSMUSG00000019872_Smpdl3a_U1B_218296.2	142
ENSMUSG00000019872_Smpdl3a_U1B_218297.3	50
ENSMUSG00000019872_Smpdl3a_U1B_218298.4	568
ENSMUSG00000019872_Smpdl3a_U1B_218299.5	439
ENSMUSG00000019872_Smpdl3a_U1B_218300.6	216
ENSMUSG00000019872_Smpdl3a_U1B_218301.7	270
ENSMUSG00000019872_Smpdl3a_U1B_218302.8	314
ENSMUSG00000019872_Smpdl3a_U1B_218303.9	289
ENSMUSG00000019872_Smpdl3a_U1B_218304.10	308
ENSMUSG00000019900_Rfx6_GEA_86353.9	1
ENSMUSG00000019952_Poc1b_SPB_52785.9	3
ENSMUSG00000019988_Nedd1_U1B_78169.1	151
ENSMUSG00000019988_Nedd1_U1B_78170.2	343
ENSMUSG00000019988_Nedd1_U1B_78171.3	49
ENSMUSG00000019988_Nedd1_U1B_78172.4	436
ENSMUSG00000019988_Nedd1_U1B_78173.5	430
ENSMUSG00000019988_Nedd1_U1B_78174.6	173
ENSMUSG00000019988_Nedd1_U1B_78175.7	98
ENSMUSG00000019988_Nedd1_U1B_78176.8	383
ENSMUSG00000019988_Nedd1_U1B_78177.9	141
ENSMUSG00000019988_Nedd1_U1B_78178.10	376
ENSMUSG00000020072_Pbld1_U1B_209596.1	296
ENSMUSG00000020072_Pbld1_U1B_209597.2	307
ENSMUSG00000020072_Pbld1_U1B_209598.3	167
ENSMUSG00000020072_Pbld1_U1B_209599.4	394
ENSMUSG00000020072_Pbld1_U1B_209600.5	265
ENSMUSG00000020072_Pbld1_U1B_209601.6	348
ENSMUSG00000020072_Pbld1_U1B_209602.7	399
ENSMUSG00000020072_Pbld1_U1B_209603.8	519
ENSMUSG00000020072_Pbld1_U1B_209604.9	184
ENSMUSG00000020072_Pbld1_U1B_209605.10	386
ENSMUSG00000020173_Cobl_U1B_154601.1	167
ENSMUSG00000020173_Cobl_U1B_154602.2	332
ENSMUSG00000020173_Cobl_U1B_154603.3	392
ENSMUSG00000020173_Cobl_U1B_154604.4	264
ENSMUSG00000020173_Cobl_U1B_154605.5	255
ENSMUSG00000020173_Cobl_U1B_154606.6	288
ENSMUSG00000020173_Cobl_U1B_154607.7	378
ENSMUSG00000020173_Cobl_U1B_154608.8	536
ENSMUSG00000020173_Cobl_U1B_154609.9	320
ENSMUSG00000020173_Cobl_U1B_154610.10	279
ENSMUSG00000020193_Zpbp_U1B_213355.1	397
ENSMUSG00000020193_Zpbp_U1B_213356.2	510
ENSMUSG00000020193_Zpbp_U1B_213357.3	425
ENSMUSG00000020193_Zpbp_U1B_213358.4	165
ENSMUSG00000020193_Zpbp_U1B_213359.5	238
ENSMUSG00000020193_Zpbp_U1B_213360.6	437
ENSMUSG00000020193_Zpbp_U1B_213361.7	57
ENSMUSG00000020193_Zpbp_U1B_213362.8	184
ENSMUSG00000020193_Zpbp_U1B_213363.9	175
ENSMUSG00000020193_Zpbp_U1B_213364.10	326
ENSMUSG00000020246_Hcfc2_GEB_159458.6	1
ENSMUSG00000020257_Wdr82_U1B_74797.1	19
ENSMUSG00000020257_Wdr82_U1B_74798.2	4
ENSMUSG00000020257_Wdr82_U1B_74799.3	8
ENSMUSG00000020257_Wdr82_U1B_74800.4	50
ENSMUSG00000020257_Wdr82_U1B_74801.5	318
ENSMUSG00000020257_Wdr82_U1B_74802.6	103
ENSMUSG00000020257_Wdr82_U1B_74803.7	20
ENSMUSG00000020257_Wdr82_U1B_74804.8	316
ENSMUSG00000020257_Wdr82_U1B_74805.9	24
ENSMUSG00000020257_Wdr82_U1B_74806.10	239
ENSMUSG00000020272_Stk10_U1B_134495.1	349
ENSMUSG00000020272_Stk10_U1B_134496.2	630
ENSMUSG00000020272_Stk10_U1B_134497.3	452
ENSMUSG00000020272_Stk10_U1B_134498.4	213
ENSMUSG00000020272_Stk10_U1B_134500.6	146
ENSMUSG00000020272_Stk10_U1B_134501.7	377
ENSMUSG00000020272_Stk10_U1B_134502.8	552
ENSMUSG00000020272_Stk10_U1B_134503.9	195
ENSMUSG00000020272_Stk10_U1B_134504.10	317
ENSMUSG00000020280_Pus10_U1B_34275.1	139
ENSMUSG00000020280_Pus10_U1B_34276.2	117
ENSMUSG00000020280_Pus10_U1B_34277.3	83
ENSMUSG00000020280_Pus10_U1B_34278.4	237
ENSMUSG00000020280_Pus10_U1B_34279.5	204
ENSMUSG00000020280_Pus10_U1B_34280.6	156
ENSMUSG00000020280_Pus10_U1B_34281.7	130
ENSMUSG00000020280_Pus10_U1B_34282.8	227
ENSMUSG00000020280_Pus10_U1B_34283.9	206
ENSMUSG00000020280_Pus10_U1B_34284.10	487
ENSMUSG00000020284_1810043G02Rik_U1B_204659.1	12
ENSMUSG00000020284_1810043G02Rik_U1B_204660.2	58
ENSMUSG00000020284_1810043G02Rik_U1B_204661.3	163
ENSMUSG00000020284_1810043G02Rik_U1B_204662.4	28
ENSMUSG00000020284_1810043G02Rik_U1B_204663.5	81
ENSMUSG00000020284_1810043G02Rik_U1B_204664.6	69
ENSMUSG00000020284_1810043G02Rik_U1B_204665.7	127
ENSMUSG00000020284_1810043G02Rik_U1B_204666.8	82
ENSMUSG00000020284_1810043G02Rik_U1B_204667.9	378
ENSMUSG00000020284_1810043G02Rik_U1B_204668.10	57
ENSMUSG00000020289_Nprl3_U1B_34335.1	127
ENSMUSG00000020289_Nprl3_U1B_34336.2	232
ENSMUSG00000020289_Nprl3_U1B_34337.3	69
ENSMUSG00000020289_Nprl3_U1B_34338.4	41
ENSMUSG00000020289_Nprl3_U1B_34339.5	80
ENSMUSG00000020289_Nprl3_U1B_34340.6	416
ENSMUSG00000020289_Nprl3_U1B_34341.7	82
ENSMUSG00000020289_Nprl3_U1B_34342.8	95
ENSMUSG00000020289_Nprl3_U1B_34343.9	333
ENSMUSG00000020289_Nprl3_U1B_34344.10	299
ENSMUSG00000020305_Asb3_U1B_111960.1	418
ENSMUSG00000020305_Asb3_U1B_111961.2	254
ENSMUSG00000020305_Asb3_U1B_111962.3	413
ENSMUSG00000020305_Asb3_U1B_111963.4	93
ENSMUSG00000020305_Asb3_U1B_111964.5	104
ENSMUSG00000020305_Asb3_U1B_111965.6	162
ENSMUSG00000020305_Asb3_U1B_111966.7	348
ENSMUSG00000020305_Asb3_U1B_111967.8	307
ENSMUSG00000020305_Asb3_U1B_111968.9	409
ENSMUSG00000020305_Asb3_U1B_111969.10	40
ENSMUSG00000020315_Sptbn1_U1B_196872.1	353
ENSMUSG00000020315_Sptbn1_U1B_196873.2	198
ENSMUSG00000020315_Sptbn1_U1B_196874.3	123
ENSMUSG00000020315_Sptbn1_U1B_196875.4	199
ENSMUSG00000020315_Sptbn1_U1B_196876.5	327
ENSMUSG00000020315_Sptbn1_U1B_196877.6	182
ENSMUSG00000020315_Sptbn1_U1B_196878.7	343
ENSMUSG00000020315_Sptbn1_U1B_196879.8	231
ENSMUSG00000020315_Sptbn1_U1B_196880.9	90
ENSMUSG00000020315_Sptbn1_U1B_196881.10	188
ENSMUSG00000020359_Phykpl_U1B_86375.1	262
ENSMUSG00000020359_Phykpl_U1B_86376.2	153
ENSMUSG00000020359_Phykpl_U1B_86377.3	108
ENSMUSG00000020359_Phykpl_U1B_86378.4	280
ENSMUSG00000020359_Phykpl_U1B_86379.5	132
ENSMUSG00000020359_Phykpl_U1B_86380.6	227
ENSMUSG00000020359_Phykpl_U1B_86381.7	344
ENSMUSG00000020359_Phykpl_U1B_86382.8	570
ENSMUSG00000020359_Phykpl_U1B_86383.9	395
ENSMUSG00000020359_Phykpl_U1B_86384.10	167
ENSMUSG00000020374_Rasgef1c_U1B_27558.1	406
ENSMUSG00000020374_Rasgef1c_U1B_27559.2	340
ENSMUSG00000020374_Rasgef1c_U1B_27560.3	199
ENSMUSG00000020374_Rasgef1c_U1B_27561.4	209
ENSMUSG00000020374_Rasgef1c_U1B_27562.5	231
ENSMUSG00000020374_Rasgef1c_U1B_27563.6	239
ENSMUSG00000020374_Rasgef1c_U1B_27564.7	254
ENSMUSG00000020374_Rasgef1c_U1B_27565.8	308
ENSMUSG00000020374_Rasgef1c_U1B_27566.9	397
ENSMUSG00000020374_Rasgef1c_U1B_27567.10	273
ENSMUSG00000020381_3010026O09Rik_U1B_104340.1	286
ENSMUSG00000020381_3010026O09Rik_U1B_104341.2	276
ENSMUSG00000020381_3010026O09Rik_U1B_104342.3	293
ENSMUSG00000020381_3010026O09Rik_U1B_104343.4	102
ENSMUSG00000020381_3010026O09Rik_U1B_104344.5	334
ENSMUSG00000020381_3010026O09Rik_U1B_104345.6	267
ENSMUSG00000020381_3010026O09Rik_U1B_104346.7	249
ENSMUSG00000020381_3010026O09Rik_U1B_104347.8	494
ENSMUSG00000020381_3010026O09Rik_U1B_104348.9	350
ENSMUSG00000020381_3010026O09Rik_U1B_104349.10	163
ENSMUSG00000020424_Gatsl3_U1B_44296.1	342
ENSMUSG00000020424_Gatsl3_U1B_44297.2	215
ENSMUSG00000020424_Gatsl3_U1B_44298.3	299
ENSMUSG00000020424_Gatsl3_U1B_44299.4	450
ENSMUSG00000020424_Gatsl3_U1B_44300.5	159
[truncated: 8,568 more rows]
