# Supplementary material for: Genome-scale CRISPR screening reveals that C3aR signaling is critical for rapid capture of fungi by macrophages
Source: PLoS Pathog. 2022 Sep 29;18(9):e1010237. doi: 10.1371/journal.ppat.1010237 (PMC9578593; doi:10.1371/journal.ppat.1010237)
Supplement: S1 Data — A ZIP archive of tables in CSV format giving counts for each sgRNA. File names indicate sub-library and experimental sample. (ZIP) [file ppat.1010237.s023.zip › DIR_MAIN/20181123_SPB_Un1_counts.csv]

0None_none_ACOCA_227963.4503	1
0None_none_ACOCA_227963.4519	1
0None_none_ACOCA_227963.4525	1
0None_none_ACOCA_227963.4597	2
0None_none_ACOCA_227963.4599	1
0None_none_ACOCA_227963.4609	1
0None_none_ACOCA_227963.4625	1
0None_none_ACOCA_227963.4649	1
0None_none_ACOCA_227963.4657	1
0None_none_ACOCA_227963.4665	18
0None_none_ACOCA_227963.4703	1
0None_none_ACOCA_227963.4708	1
0None_none_ACOCA_227963.4712	21
0None_none_ACOCA_227963.4801	1
0None_none_ACOCA_227963.4860	1
0None_none_ACOCA_227963.4874	1
0None_none_ACOCB_227963.4957	11
0None_none_ACOCB_227963.5191	11
0None_none_DTKPA_227963.6751	18
0None_none_DTKPA_227963.6754	1
0None_none_DTKPA_227963.6755	1
0None_none_DTKPA_227963.6757	20
0None_none_DTKPA_227963.6761	1
0None_none_DTKPA_227963.6763	58
0None_none_DTKPA_227963.6775	34
0None_none_DTKPA_227963.6780	22
0None_none_DTKPA_227963.6781	2
0None_none_DTKPA_227963.6782	82
0None_none_DTKPA_227963.6791	1
0None_none_DTKPA_227963.6801	18
0None_none_DTKPA_227963.6815	8
0None_none_DTKPA_227963.6816	1
0None_none_DTKPA_227963.6818	9
0None_none_DTKPA_227963.6832	2
0None_none_DTKPA_227963.6834	9
0None_none_DTKPA_227963.6839	1
0None_none_DTKPA_227963.6841	1
0None_none_DTKPA_227963.6846	7
0None_none_DTKPA_227963.6847	5
0None_none_DTKPA_227963.6854	1
0None_none_DTKPA_227963.6855	9
0None_none_DTKPA_227963.6856	9
0None_none_DTKPA_227963.6858	2
0None_none_DTKPA_227963.6861	24
0None_none_DTKPA_227963.6877	47
0None_none_DTKPA_227963.6883	24
0None_none_DTKPA_227963.6886	79
0None_none_DTKPA_227963.6890	2
0None_none_DTKPA_227963.6894	1
0None_none_DTKPA_227963.6896	6
0None_none_DTKPA_227963.6902	1
0None_none_DTKPA_227963.6916	60
0None_none_DTKPA_227963.6918	23
0None_none_DTKPA_227963.6923	13
0None_none_DTKPA_227963.6931	51
0None_none_DTKPA_227963.6947	92
0None_none_DTKPA_227963.6961	1
0None_none_DTKPA_227963.6962	6
0None_none_DTKPA_227963.6965	8
0None_none_DTKPA_227963.6966	1
0None_none_DTKPA_227963.6967	4
0None_none_DTKPA_227963.6971	3
0None_none_DTKPA_227963.6973	47
0None_none_DTKPA_227963.6976	1
0None_none_DTKPA_227963.6980	8
0None_none_DTKPA_227963.6982	36
0None_none_DTKPA_227963.6983	1
0None_none_DTKPA_227963.6995	10
0None_none_DTKPA_227963.6996	86
0None_none_DTKPA_227963.6998	15
0None_none_DTKPA_227963.7001	59
0None_none_DTKPA_227963.7011	15
0None_none_DTKPA_227963.7020	38
0None_none_DTKPA_227963.7026	30
0None_none_DTKPA_227963.7027	3
0None_none_DTKPA_227963.7029	14
0None_none_DTKPA_227963.7034	5
0None_none_DTKPA_227963.7039	18
0None_none_DTKPA_227963.7040	36
0None_none_DTKPA_227963.7043	1
0None_none_DTKPA_227963.7050	1
0None_none_DTKPA_227963.7053	2
0None_none_DTKPA_227963.7065	15
0None_none_DTKPA_227963.7068	19
0None_none_DTKPA_227963.7073	1
0None_none_DTKPA_227963.7083	1
0None_none_DTKPA_227963.7084	19
0None_none_DTKPA_227963.7090	1
0None_none_DTKPA_227963.7092	20
0None_none_DTKPA_227963.7093	2
0None_none_DTKPA_227963.7097	10
0None_none_DTKPA_227963.7099	1
0None_none_DTKPA_227963.7108	1
0None_none_DTKPA_227963.7116	1
0None_none_DTKPA_227963.7119	46
0None_none_DTKPB_227963.7152	8
0None_none_DTKPB_227963.7158	6
0None_none_DTKPB_227963.7162	8
0None_none_DTKPB_227963.7169	28
0None_none_DTKPB_227963.7184	1
0None_none_DTKPB_227963.7231	23
0None_none_DTKPB_227963.7232	1
0None_none_DTKPB_227963.7245	24
0None_none_DTKPB_227963.7256	5
0None_none_DTKPB_227963.7276	9
0None_none_DTKPB_227963.7296	1
0None_none_DTKPB_227963.7307	15
0None_none_DTKPB_227963.7311	5
0None_none_DTKPB_227963.7379	14
0None_none_DTKPB_227963.7384	1
0None_none_DTKPB_227963.7402	1
0None_none_DTKPB_227963.7405	12
0None_none_DTKPB_227963.7421	18
0None_none_DTKPB_227963.7427	25
0None_none_DTKPB_227963.7434	1
0None_none_DTKPB_227963.7455	53
0None_none_DTKPB_227963.7456	8
0None_none_DTKPB_227963.7465	1
0None_none_DTKPB_227963.7476	5
0None_none_DTKPB_227963.7483	1
0None_none_DTKPB_227963.7484	1
0None_none_DTKPB_227963.7490	10
0None_none_GEA_227963.3731	8
0None_none_GEB_227963.4069	37
0None_none_MPA_227963.4163	8
0None_none_MPB_227963.5638	1
0None_none_MPB_227963.5646	7
0None_none_MPB_227963.5651	17
0None_none_MPB_227963.5663	5
0None_none_MPB_227963.5679	5
0None_none_MPB_227963.5694	10
0None_none_MPB_227963.5760	6
0None_none_MPB_227963.5782	3
0None_none_MPB_227963.5806	5
0None_none_MPB_227963.5812	23
0None_none_MPB_227963.5851	9
0None_none_MPB_227963.5861	10
0None_none_MPB_227963.5887	28
0None_none_MPB_227963.5902	7
0None_none_MPB_227963.5908	55
0None_none_MPB_227963.5933	2
0None_none_MPB_227963.5941	14
0None_none_MU1A_227963.1937	4
0None_none_MU1A_227963.2098	3
0None_none_MU1B_227963.1115	1
0None_none_MU2A_227963.2310	6
0None_none_MU2A_227963.2318	12
0None_none_MU2A_227963.2456	18
0None_none_MU2B_227963.42	27
0None_none_SPA_227963.5251	1
0None_none_SPA_227963.5426	21
0None_none_SPA_227963.5535	4
0None_none_SPA_227963.5555	1
0None_none_SPA_227963.5588	1
0None_none_SPA_227963.5609	45
0None_none_SPA_227963.5621	8
0None_none_SPB_227963.6001	878
0None_none_SPB_227963.6002	439
0None_none_SPB_227963.6003	385
0None_none_SPB_227963.6004	222
0None_none_SPB_227963.6005	257
0None_none_SPB_227963.6006	411
0None_none_SPB_227963.6007	178
0None_none_SPB_227963.6008	110
0None_none_SPB_227963.6009	39
0None_none_SPB_227963.6010	473
0None_none_SPB_227963.6011	692
0None_none_SPB_227963.6012	366
0None_none_SPB_227963.6013	157
0None_none_SPB_227963.6014	905
0None_none_SPB_227963.6015	449
0None_none_SPB_227963.6016	379
0None_none_SPB_227963.6017	458
0None_none_SPB_227963.6018	341
0None_none_SPB_227963.6019	221
0None_none_SPB_227963.6020	87
0None_none_SPB_227963.6021	253
0None_none_SPB_227963.6022	604
0None_none_SPB_227963.6023	176
0None_none_SPB_227963.6024	469
0None_none_SPB_227963.6025	414
0None_none_SPB_227963.6026	232
0None_none_SPB_227963.6027	161
0None_none_SPB_227963.6028	153
0None_none_SPB_227963.6029	246
0None_none_SPB_227963.6031	233
0None_none_SPB_227963.6032	219
0None_none_SPB_227963.6033	518
0None_none_SPB_227963.6034	481
0None_none_SPB_227963.6035	346
0None_none_SPB_227963.6036	252
0None_none_SPB_227963.6037	604
0None_none_SPB_227963.6038	253
0None_none_SPB_227963.6039	114
0None_none_SPB_227963.6040	287
0None_none_SPB_227963.6041	450
0None_none_SPB_227963.6042	196
0None_none_SPB_227963.6043	775
0None_none_SPB_227963.6044	527
0None_none_SPB_227963.6045	203
0None_none_SPB_227963.6046	215
0None_none_SPB_227963.6047	603
0None_none_SPB_227963.6048	370
0None_none_SPB_227963.6049	127
0None_none_SPB_227963.6050	645
0None_none_SPB_227963.6051	111
0None_none_SPB_227963.6052	386
0None_none_SPB_227963.6053	469
0None_none_SPB_227963.6054	585
0None_none_SPB_227963.6055	418
0None_none_SPB_227963.6056	336
0None_none_SPB_227963.6057	211
0None_none_SPB_227963.6058	239
0None_none_SPB_227963.6059	110
0None_none_SPB_227963.6060	179
0None_none_SPB_227963.6061	407
0None_none_SPB_227963.6062	549
0None_none_SPB_227963.6063	171
0None_none_SPB_227963.6064	276
0None_none_SPB_227963.6065	345
0None_none_SPB_227963.6066	410
0None_none_SPB_227963.6067	323
0None_none_SPB_227963.6068	356
0None_none_SPB_227963.6069	501
0None_none_SPB_227963.6070	614
0None_none_SPB_227963.6071	495
0None_none_SPB_227963.6072	125
0None_none_SPB_227963.6073	323
0None_none_SPB_227963.6074	146
0None_none_SPB_227963.6075	111
0None_none_SPB_227963.6076	643
0None_none_SPB_227963.6077	208
0None_none_SPB_227963.6078	513
0None_none_SPB_227963.6079	25
0None_none_SPB_227963.6080	32
0None_none_SPB_227963.6081	658
0None_none_SPB_227963.6082	566
0None_none_SPB_227963.6083	459
0None_none_SPB_227963.6084	399
0None_none_SPB_227963.6085	379
0None_none_SPB_227963.6086	186
0None_none_SPB_227963.6087	336
0None_none_SPB_227963.6088	347
0None_none_SPB_227963.6089	444
0None_none_SPB_227963.6090	439
0None_none_SPB_227963.6091	411
0None_none_SPB_227963.6092	459
0None_none_SPB_227963.6093	684
0None_none_SPB_227963.6094	303
0None_none_SPB_227963.6095	263
0None_none_SPB_227963.6096	259
0None_none_SPB_227963.6097	25
0None_none_SPB_227963.6098	290
0None_none_SPB_227963.6099	567
0None_none_SPB_227963.6100	185
0None_none_SPB_227963.6101	359
0None_none_SPB_227963.6102	750
0None_none_SPB_227963.6103	238
0None_none_SPB_227963.6104	521
0None_none_SPB_227963.6105	228
0None_none_SPB_227963.6106	114
0None_none_SPB_227963.6107	538
0None_none_SPB_227963.6108	366
0None_none_SPB_227963.6109	380
0None_none_SPB_227963.6110	145
0None_none_SPB_227963.6111	141
0None_none_SPB_227963.6112	384
0None_none_SPB_227963.6113	324
0None_none_SPB_227963.6114	27
0None_none_SPB_227963.6115	284
0None_none_SPB_227963.6116	291
0None_none_SPB_227963.6117	441
0None_none_SPB_227963.6118	205
0None_none_SPB_227963.6119	442
0None_none_SPB_227963.6120	422
0None_none_SPB_227963.6121	327
0None_none_SPB_227963.6122	581
0None_none_SPB_227963.6123	324
0None_none_SPB_227963.6124	370
0None_none_SPB_227963.6125	298
0None_none_SPB_227963.6126	366
0None_none_SPB_227963.6127	515
0None_none_SPB_227963.6128	279
0None_none_SPB_227963.6129	345
0None_none_SPB_227963.6130	241
0None_none_SPB_227963.6131	377
0None_none_SPB_227963.6132	439
0None_none_SPB_227963.6133	52
0None_none_SPB_227963.6134	323
0None_none_SPB_227963.6135	268
0None_none_SPB_227963.6136	311
0None_none_SPB_227963.6137	358
0None_none_SPB_227963.6138	362
0None_none_SPB_227963.6139	629
0None_none_SPB_227963.6140	357
0None_none_SPB_227963.6141	298
0None_none_SPB_227963.6142	516
0None_none_SPB_227963.6143	304
0None_none_SPB_227963.6144	256
0None_none_SPB_227963.6145	710
0None_none_SPB_227963.6146	615
0None_none_SPB_227963.6147	47
0None_none_SPB_227963.6148	289
0None_none_SPB_227963.6149	338
0None_none_SPB_227963.6150	640
0None_none_SPB_227963.6151	362
0None_none_SPB_227963.6152	629
0None_none_SPB_227963.6153	374
0None_none_SPB_227963.6154	538
0None_none_SPB_227963.6155	222
0None_none_SPB_227963.6156	501
0None_none_SPB_227963.6157	275
0None_none_SPB_227963.6158	277
0None_none_SPB_227963.6159	147
0None_none_SPB_227963.6160	161
0None_none_SPB_227963.6161	375
0None_none_SPB_227963.6162	532
0None_none_SPB_227963.6163	398
0None_none_SPB_227963.6164	394
0None_none_SPB_227963.6165	361
0None_none_SPB_227963.6166	1112
0None_none_SPB_227963.6167	401
0None_none_SPB_227963.6168	217
0None_none_SPB_227963.6169	293
0None_none_SPB_227963.6170	200
0None_none_SPB_227963.6171	483
0None_none_SPB_227963.6172	541
0None_none_SPB_227963.6173	401
0None_none_SPB_227963.6174	435
0None_none_SPB_227963.6175	366
0None_none_SPB_227963.6176	301
0None_none_SPB_227963.6177	434
0None_none_SPB_227963.6178	380
0None_none_SPB_227963.6179	276
0None_none_SPB_227963.6180	164
0None_none_SPB_227963.6181	116
0None_none_SPB_227963.6182	412
0None_none_SPB_227963.6183	309
0None_none_SPB_227963.6184	558
0None_none_SPB_227963.6185	608
0None_none_SPB_227963.6186	156
0None_none_SPB_227963.6187	427
0None_none_SPB_227963.6188	176
0None_none_SPB_227963.6189	237
0None_none_SPB_227963.6190	634
0None_none_SPB_227963.6191	383
0None_none_SPB_227963.6192	136
0None_none_SPB_227963.6193	567
0None_none_SPB_227963.6194	580
0None_none_SPB_227963.6195	362
0None_none_SPB_227963.6196	133
0None_none_SPB_227963.6197	265
0None_none_SPB_227963.6198	146
0None_none_SPB_227963.6199	369
0None_none_SPB_227963.6200	270
0None_none_SPB_227963.6201	310
0None_none_SPB_227963.6202	297
0None_none_SPB_227963.6203	402
0None_none_SPB_227963.6204	94
0None_none_SPB_227963.6205	367
0None_none_SPB_227963.6206	453
0None_none_SPB_227963.6207	604
0None_none_SPB_227963.6208	301
0None_none_SPB_227963.6209	385
0None_none_SPB_227963.6210	179
0None_none_SPB_227963.6211	446
0None_none_SPB_227963.6212	218
0None_none_SPB_227963.6213	54
0None_none_SPB_227963.6214	266
0None_none_SPB_227963.6215	246
0None_none_SPB_227963.6216	174
0None_none_SPB_227963.6217	623
0None_none_SPB_227963.6218	338
0None_none_SPB_227963.6219	459
0None_none_SPB_227963.6220	197
0None_none_SPB_227963.6221	151
0None_none_SPB_227963.6222	347
0None_none_SPB_227963.6223	338
0None_none_SPB_227963.6224	510
0None_none_SPB_227963.6225	811
0None_none_SPB_227963.6226	146
0None_none_SPB_227963.6227	497
0None_none_SPB_227963.6228	12
0None_none_SPB_227963.6229	326
0None_none_SPB_227963.6230	480
0None_none_SPB_227963.6231	468
0None_none_SPB_227963.6232	618
0None_none_SPB_227963.6233	737
0None_none_SPB_227963.6234	375
0None_none_SPB_227963.6235	468
0None_none_SPB_227963.6236	267
0None_none_SPB_227963.6237	463
0None_none_SPB_227963.6238	281
0None_none_SPB_227963.6239	360
0None_none_SPB_227963.6240	506
0None_none_SPB_227963.6241	125
0None_none_SPB_227963.6242	292
0None_none_SPB_227963.6243	173
0None_none_SPB_227963.6244	276
0None_none_SPB_227963.6245	105
0None_none_SPB_227963.6246	452
0None_none_SPB_227963.6247	464
0None_none_SPB_227963.6248	205
0None_none_SPB_227963.6249	175
0None_none_SPB_227963.6250	223
0None_none_SPB_227963.6251	340
0None_none_SPB_227963.6252	542
0None_none_SPB_227963.6253	514
0None_none_SPB_227963.6254	33
0None_none_SPB_227963.6255	312
0None_none_SPB_227963.6256	222
0None_none_SPB_227963.6257	90
0None_none_SPB_227963.6258	474
0None_none_SPB_227963.6259	439
0None_none_SPB_227963.6260	225
0None_none_SPB_227963.6261	337
0None_none_SPB_227963.6262	142
0None_none_SPB_227963.6263	416
0None_none_SPB_227963.6264	67
0None_none_SPB_227963.6265	332
0None_none_SPB_227963.6266	226
0None_none_SPB_227963.6267	285
0None_none_SPB_227963.6268	688
0None_none_SPB_227963.6269	296
0None_none_SPB_227963.6270	200
0None_none_SPB_227963.6271	439
0None_none_SPB_227963.6272	177
0None_none_SPB_227963.6273	402
0None_none_SPB_227963.6274	391
0None_none_SPB_227963.6275	245
0None_none_SPB_227963.6276	460
0None_none_SPB_227963.6277	203
0None_none_SPB_227963.6278	416
0None_none_SPB_227963.6279	267
0None_none_SPB_227963.6280	273
0None_none_SPB_227963.6281	492
0None_none_SPB_227963.6282	594
0None_none_SPB_227963.6283	151
0None_none_SPB_227963.6284	408
0None_none_SPB_227963.6285	202
0None_none_SPB_227963.6286	636
0None_none_SPB_227963.6287	448
0None_none_SPB_227963.6288	710
0None_none_SPB_227963.6289	469
0None_none_SPB_227963.6290	116
0None_none_SPB_227963.6291	886
0None_none_SPB_227963.6292	188
0None_none_SPB_227963.6293	138
0None_none_SPB_227963.6294	255
0None_none_SPB_227963.6295	529
0None_none_SPB_227963.6296	691
0None_none_SPB_227963.6297	255
0None_none_SPB_227963.6298	269
0None_none_SPB_227963.6299	157
0None_none_SPB_227963.6300	791
0None_none_SPB_227963.6301	335
0None_none_SPB_227963.6302	236
0None_none_SPB_227963.6303	876
0None_none_SPB_227963.6304	22
0None_none_SPB_227963.6305	528
0None_none_SPB_227963.6306	607
0None_none_SPB_227963.6307	427
0None_none_SPB_227963.6308	150
0None_none_SPB_227963.6309	334
0None_none_SPB_227963.6310	170
0None_none_SPB_227963.6311	292
0None_none_SPB_227963.6312	98
0None_none_SPB_227963.6313	517
0None_none_SPB_227963.6314	698
0None_none_SPB_227963.6315	411
0None_none_SPB_227963.6316	189
0None_none_SPB_227963.6317	640
0None_none_SPB_227963.6318	373
0None_none_SPB_227963.6319	600
0None_none_SPB_227963.6320	156
0None_none_SPB_227963.6321	294
0None_none_SPB_227963.6322	408
0None_none_SPB_227963.6323	435
0None_none_SPB_227963.6324	201
0None_none_SPB_227963.6325	159
0None_none_SPB_227963.6326	426
0None_none_SPB_227963.6327	419
0None_none_SPB_227963.6328	392
0None_none_SPB_227963.6329	431
0None_none_SPB_227963.6330	301
0None_none_SPB_227963.6331	339
0None_none_SPB_227963.6332	607
0None_none_SPB_227963.6333	136
0None_none_SPB_227963.6334	465
0None_none_SPB_227963.6335	127
0None_none_SPB_227963.6336	570
0None_none_SPB_227963.6337	229
0None_none_SPB_227963.6338	289
0None_none_SPB_227963.6339	559
0None_none_SPB_227963.6340	207
0None_none_SPB_227963.6341	586
0None_none_SPB_227963.6342	222
0None_none_SPB_227963.6343	324
0None_none_SPB_227963.6344	415
0None_none_SPB_227963.6345	171
0None_none_SPB_227963.6346	716
0None_none_SPB_227963.6347	218
0None_none_SPB_227963.6348	202
0None_none_SPB_227963.6349	434
0None_none_SPB_227963.6350	696
0None_none_SPB_227963.6351	380
0None_none_SPB_227963.6352	269
0None_none_SPB_227963.6353	271
0None_none_SPB_227963.6354	172
0None_none_SPB_227963.6355	571
0None_none_SPB_227963.6356	50
0None_none_SPB_227963.6357	291
0None_none_SPB_227963.6358	373
0None_none_SPB_227963.6359	173
0None_none_SPB_227963.6360	187
0None_none_SPB_227963.6361	96
0None_none_SPB_227963.6362	261
0None_none_SPB_227963.6363	296
0None_none_SPB_227963.6364	323
0None_none_SPB_227963.6365	255
0None_none_SPB_227963.6366	245
0None_none_SPB_227963.6367	502
0None_none_SPB_227963.6368	430
0None_none_SPB_227963.6369	384
0None_none_SPB_227963.6370	189
0None_none_SPB_227963.6371	297
0None_none_SPB_227963.6372	232
0None_none_SPB_227963.6373	280
0None_none_SPB_227963.6374	261
0None_none_SPB_227963.6375	121
0None_none_TMMA_227963.2876	1
0None_none_TMMB_227963.3157	14
0None_none_U1B_227963.695	7
0None_none_U2A_227963.1745	61
0None_none_U2A_227963.1830	10
0Safe_safe_ACOCA_227963.4513	4
0Safe_safe_ACOCA_227963.4543	5
0Safe_safe_ACOCA_227963.4544	1
0Safe_safe_ACOCA_227963.4549	2
0Safe_safe_ACOCA_227963.4554	1
0Safe_safe_ACOCA_227963.4587	1
0Safe_safe_ACOCA_227963.4608	1
0Safe_safe_ACOCA_227963.4619	1
0Safe_safe_ACOCA_227963.4624	1
0Safe_safe_ACOCA_227963.4642	1
0Safe_safe_ACOCA_227963.4651	1
0Safe_safe_ACOCA_227963.4711	1
0Safe_safe_ACOCA_227963.4716	1
0Safe_safe_ACOCA_227963.4738	20
0Safe_safe_ACOCA_227963.4739	1
0Safe_safe_ACOCA_227963.4753	113
0Safe_safe_ACOCA_227963.4773	1
0Safe_safe_ACOCA_227963.4779	1
0Safe_safe_ACOCA_227963.4795	1
0Safe_safe_ACOCA_227963.4838	1
0Safe_safe_ACOCA_227963.4856	1
0Safe_safe_ACOCA_227963.4865	1
0Safe_safe_ACOCA_227963.4866	1
0Safe_safe_ACOCB_227963.4998	2
0Safe_safe_ACOCB_227963.5061	2
0Safe_safe_ACOCB_227963.5136	125
0Safe_safe_ACOCB_227963.5217	9
0Safe_safe_DTKPA_227963.6778	1
0Safe_safe_DTKPA_227963.6790	1
0Safe_safe_DTKPA_227963.6793	37
0Safe_safe_DTKPA_227963.6796	1
0Safe_safe_DTKPA_227963.6806	17
0Safe_safe_DTKPA_227963.6807	11
0Safe_safe_DTKPA_227963.6812	16
0Safe_safe_DTKPA_227963.6817	15
0Safe_safe_DTKPA_227963.6825	18
0Safe_safe_DTKPA_227963.6841	1
0Safe_safe_DTKPA_227963.6844	12
0Safe_safe_DTKPA_227963.6846	4
0Safe_safe_DTKPA_227963.6847	2
0Safe_safe_DTKPA_227963.6849	1
0Safe_safe_DTKPA_227963.6857	8
0Safe_safe_DTKPA_227963.6863	1
0Safe_safe_DTKPA_227963.6865	13
0Safe_safe_DTKPA_227963.6868	1
0Safe_safe_DTKPA_227963.6871	1
0Safe_safe_DTKPA_227963.6884	1
0Safe_safe_DTKPA_227963.6886	1
0Safe_safe_DTKPA_227963.6898	1
0Safe_safe_DTKPA_227963.6899	7
0Safe_safe_DTKPA_227963.6900	9
0Safe_safe_DTKPA_227963.6906	21
0Safe_safe_DTKPA_227963.6908	35
0Safe_safe_DTKPA_227963.6911	1
0Safe_safe_DTKPA_227963.6927	16
0Safe_safe_DTKPA_227963.6928	32
0Safe_safe_DTKPA_227963.6936	9
0Safe_safe_DTKPA_227963.6941	1
0Safe_safe_DTKPA_227963.6947	19
0Safe_safe_DTKPA_227963.6948	7
0Safe_safe_DTKPA_227963.6954	10
0Safe_safe_DTKPA_227963.6961	24
0Safe_safe_DTKPA_227963.6968	1
0Safe_safe_DTKPA_227963.6969	25
0Safe_safe_DTKPA_227963.6972	6
0Safe_safe_DTKPA_227963.6984	3
0Safe_safe_DTKPA_227963.6985	1
0Safe_safe_DTKPA_227963.6991	22
0Safe_safe_DTKPA_227963.6994	1
0Safe_safe_DTKPA_227963.7004	13
0Safe_safe_DTKPA_227963.7006	14
0Safe_safe_DTKPA_227963.7008	16
0Safe_safe_DTKPA_227963.7010	9
0Safe_safe_DTKPA_227963.7011	7
0Safe_safe_DTKPA_227963.7036	7
0Safe_safe_DTKPA_227963.7042	38
0Safe_safe_DTKPA_227963.7052	23
0Safe_safe_DTKPA_227963.7061	23
0Safe_safe_DTKPA_227963.7096	3
0Safe_safe_DTKPA_227963.7101	1
0Safe_safe_DTKPA_227963.7105	2
0Safe_safe_DTKPA_227963.7111	6
0Safe_safe_DTKPA_227963.7112	6
0Safe_safe_DTKPB_227963.7160	18
0Safe_safe_DTKPB_227963.7239	1
0Safe_safe_DTKPB_227963.7245	1
0Safe_safe_DTKPB_227963.7259	23
0Safe_safe_DTKPB_227963.7333	15
0Safe_safe_DTKPB_227963.7354	64
0Safe_safe_DTKPB_227963.7402	10
0Safe_safe_DTKPB_227963.7419	1
0Safe_safe_DTKPB_227963.7437	1
0Safe_safe_DTKPB_227963.7453	1
0Safe_safe_DTKPB_227963.7466	412
0Safe_safe_DTKPB_227963.7485	1
0Safe_safe_DTKPB_227963.7499	1
0Safe_safe_GEA_227963.3486	568
0Safe_safe_GEA_227963.3629	14
0Safe_safe_GEA_227963.3742	108
0Safe_safe_GEB_227963.3772	5
0Safe_safe_GEB_227963.3811	29
0Safe_safe_GEB_227963.4015	15
0Safe_safe_MPA_227963.4357	4
0Safe_safe_MPB_227963.5637	5
0Safe_safe_MPB_227963.5654	34
0Safe_safe_MPB_227963.5662	10
0Safe_safe_MPB_227963.5670	112
0Safe_safe_MPB_227963.5673	5
0Safe_safe_MPB_227963.5699	9
0Safe_safe_MPB_227963.5754	9
0Safe_safe_MPB_227963.5756	1
0Safe_safe_MPB_227963.5757	1
0Safe_safe_MPB_227963.5760	17
0Safe_safe_MPB_227963.5767	74
0Safe_safe_MPB_227963.5768	1
0Safe_safe_MPB_227963.5781	121
0Safe_safe_MPB_227963.5807	43
0Safe_safe_MPB_227963.5822	5
0Safe_safe_MPB_227963.5829	13
0Safe_safe_MPB_227963.5859	27
0Safe_safe_MPB_227963.5878	2
0Safe_safe_MPB_227963.5886	20
0Safe_safe_MPB_227963.5889	10
0Safe_safe_MPB_227963.5896	20
0Safe_safe_MPB_227963.5942	8
0Safe_safe_MPB_227963.5971	204
0Safe_safe_MPB_227963.5981	11
0Safe_safe_MPB_227963.5993	35
0Safe_safe_MU1A_227963.1896	3
0Safe_safe_MU1A_227963.1972	933
0Safe_safe_MU1A_227963.1998	566
0Safe_safe_MU1A_227963.2025	6
0Safe_safe_MU1A_227963.2027	86
0Safe_safe_MU1A_227963.2092	622
0Safe_safe_MU1B_227963.1002	2
0Safe_safe_MU1B_227963.804	1
0Safe_safe_MU1B_227963.997	2
0Safe_safe_MU2A_227963.2368	110
0Safe_safe_MU2A_227963.2401	26
0Safe_safe_MU2A_227963.2610	325
0Safe_safe_MU2B_227963.119	1
0Safe_safe_MU2B_227963.162	653
0Safe_safe_MU2B_227963.170	9
0Safe_safe_MU2B_227963.266	4
0Safe_safe_SPA_227963.5263	17
0Safe_safe_SPA_227963.5323	1
0Safe_safe_SPA_227963.5327	5
0Safe_safe_SPA_227963.5341	13
0Safe_safe_SPA_227963.5362	1
0Safe_safe_SPA_227963.5372	43
0Safe_safe_SPA_227963.5374	1
0Safe_safe_SPA_227963.5442	1
0Safe_safe_SPA_227963.5503	1
0Safe_safe_SPA_227963.5530	3
0Safe_safe_SPA_227963.5561	9
0Safe_safe_SPA_227963.5573	1
0Safe_safe_SPA_227963.5611	4
0Safe_safe_SPB_227963.6001	170
0Safe_safe_SPB_227963.6002	150
0Safe_safe_SPB_227963.6003	125
0Safe_safe_SPB_227963.6004	412
0Safe_safe_SPB_227963.6005	229
0Safe_safe_SPB_227963.6006	199
0Safe_safe_SPB_227963.6007	521
0Safe_safe_SPB_227963.6008	456
0Safe_safe_SPB_227963.6009	364
0Safe_safe_SPB_227963.6010	205
0Safe_safe_SPB_227963.6011	133
0Safe_safe_SPB_227963.6012	130
0Safe_safe_SPB_227963.6013	493
0Safe_safe_SPB_227963.6014	208
0Safe_safe_SPB_227963.6015	465
0Safe_safe_SPB_227963.6016	112
0Safe_safe_SPB_227963.6017	271
0Safe_safe_SPB_227963.6018	232
0Safe_safe_SPB_227963.6019	545
0Safe_safe_SPB_227963.6020	357
0Safe_safe_SPB_227963.6021	305
0Safe_safe_SPB_227963.6022	746
0Safe_safe_SPB_227963.6023	135
0Safe_safe_SPB_227963.6024	5
0Safe_safe_SPB_227963.6025	832
0Safe_safe_SPB_227963.6026	193
0Safe_safe_SPB_227963.6027	428
0Safe_safe_SPB_227963.6028	137
0Safe_safe_SPB_227963.6029	596
0Safe_safe_SPB_227963.6030	208
0Safe_safe_SPB_227963.6031	933
0Safe_safe_SPB_227963.6032	539
0Safe_safe_SPB_227963.6033	308
0Safe_safe_SPB_227963.6035	391
0Safe_safe_SPB_227963.6036	407
0Safe_safe_SPB_227963.6037	92
0Safe_safe_SPB_227963.6038	518
0Safe_safe_SPB_227963.6039	565
0Safe_safe_SPB_227963.6040	364
0Safe_safe_SPB_227963.6041	543
0Safe_safe_SPB_227963.6042	342
0Safe_safe_SPB_227963.6043	217
0Safe_safe_SPB_227963.6044	443
0Safe_safe_SPB_227963.6045	62
0Safe_safe_SPB_227963.6046	408
0Safe_safe_SPB_227963.6047	64
0Safe_safe_SPB_227963.6048	413
0Safe_safe_SPB_227963.6049	216
0Safe_safe_SPB_227963.6050	648
0Safe_safe_SPB_227963.6051	247
0Safe_safe_SPB_227963.6052	279
0Safe_safe_SPB_227963.6053	397
0Safe_safe_SPB_227963.6054	443
0Safe_safe_SPB_227963.6055	320
0Safe_safe_SPB_227963.6057	154
0Safe_safe_SPB_227963.6058	414
0Safe_safe_SPB_227963.6059	368
0Safe_safe_SPB_227963.6060	141
0Safe_safe_SPB_227963.6061	727
0Safe_safe_SPB_227963.6062	616
0Safe_safe_SPB_227963.6063	361
0Safe_safe_SPB_227963.6064	862
0Safe_safe_SPB_227963.6065	226
0Safe_safe_SPB_227963.6066	164
0Safe_safe_SPB_227963.6067	338
0Safe_safe_SPB_227963.6068	200
0Safe_safe_SPB_227963.6069	330
0Safe_safe_SPB_227963.6070	154
0Safe_safe_SPB_227963.6071	666
0Safe_safe_SPB_227963.6072	575
0Safe_safe_SPB_227963.6073	332
0Safe_safe_SPB_227963.6074	18
0Safe_safe_SPB_227963.6075	541
0Safe_safe_SPB_227963.6076	400
0Safe_safe_SPB_227963.6077	328
0Safe_safe_SPB_227963.6078	427
0Safe_safe_SPB_227963.6079	429
0Safe_safe_SPB_227963.6080	429
0Safe_safe_SPB_227963.6081	124
0Safe_safe_SPB_227963.6082	91
0Safe_safe_SPB_227963.6083	301
0Safe_safe_SPB_227963.6084	625
0Safe_safe_SPB_227963.6085	292
0Safe_safe_SPB_227963.6086	339
0Safe_safe_SPB_227963.6087	379
0Safe_safe_SPB_227963.6088	333
0Safe_safe_SPB_227963.6089	283
0Safe_safe_SPB_227963.6090	401
0Safe_safe_SPB_227963.6091	522
0Safe_safe_SPB_227963.6092	205
0Safe_safe_SPB_227963.6093	204
0Safe_safe_SPB_227963.6094	356
0Safe_safe_SPB_227963.6095	602
0Safe_safe_SPB_227963.6096	574
0Safe_safe_SPB_227963.6097	67
0Safe_safe_SPB_227963.6098	222
0Safe_safe_SPB_227963.6099	425
0Safe_safe_SPB_227963.6100	939
0Safe_safe_SPB_227963.6101	643
0Safe_safe_SPB_227963.6102	288
0Safe_safe_SPB_227963.6103	20
0Safe_safe_SPB_227963.6104	84
0Safe_safe_SPB_227963.6105	160
0Safe_safe_SPB_227963.6106	523
0Safe_safe_SPB_227963.6107	119
0Safe_safe_SPB_227963.6108	360
0Safe_safe_SPB_227963.6109	366
0Safe_safe_SPB_227963.6110	338
0Safe_safe_SPB_227963.6111	60
0Safe_safe_SPB_227963.6112	327
0Safe_safe_SPB_227963.6113	404
0Safe_safe_SPB_227963.6114	246
0Safe_safe_SPB_227963.6115	427
0Safe_safe_SPB_227963.6116	209
0Safe_safe_SPB_227963.6117	384
0Safe_safe_SPB_227963.6118	653
0Safe_safe_SPB_227963.6119	273
0Safe_safe_SPB_227963.6120	704
0Safe_safe_SPB_227963.6121	216
0Safe_safe_SPB_227963.6122	353
0Safe_safe_SPB_227963.6123	310
0Safe_safe_SPB_227963.6124	276
0Safe_safe_SPB_227963.6125	445
0Safe_safe_SPB_227963.6126	690
0Safe_safe_SPB_227963.6127	108
0Safe_safe_SPB_227963.6128	268
0Safe_safe_SPB_227963.6129	280
0Safe_safe_SPB_227963.6130	170
0Safe_safe_SPB_227963.6131	174
0Safe_safe_SPB_227963.6132	414
0Safe_safe_SPB_227963.6133	200
0Safe_safe_SPB_227963.6134	346
0Safe_safe_SPB_227963.6135	349
0Safe_safe_SPB_227963.6136	247
0Safe_safe_SPB_227963.6137	53
0Safe_safe_SPB_227963.6138	407
0Safe_safe_SPB_227963.6139	644
0Safe_safe_SPB_227963.6140	204
0Safe_safe_SPB_227963.6141	211
0Safe_safe_SPB_227963.6142	267
0Safe_safe_SPB_227963.6143	224
0Safe_safe_SPB_227963.6144	452
0Safe_safe_SPB_227963.6145	568
0Safe_safe_SPB_227963.6146	215
0Safe_safe_SPB_227963.6147	215
0Safe_safe_SPB_227963.6148	105
0Safe_safe_SPB_227963.6149	87
0Safe_safe_SPB_227963.6150	894
0Safe_safe_SPB_227963.6151	335
0Safe_safe_SPB_227963.6152	183
0Safe_safe_SPB_227963.6153	142
0Safe_safe_SPB_227963.6154	296
0Safe_safe_SPB_227963.6155	643
0Safe_safe_SPB_227963.6156	103
0Safe_safe_SPB_227963.6157	257
0Safe_safe_SPB_227963.6158	378
0Safe_safe_SPB_227963.6159	296
0Safe_safe_SPB_227963.6160	541
0Safe_safe_SPB_227963.6161	130
0Safe_safe_SPB_227963.6162	338
0Safe_safe_SPB_227963.6163	626
0Safe_safe_SPB_227963.6164	394
0Safe_safe_SPB_227963.6165	155
0Safe_safe_SPB_227963.6166	369
0Safe_safe_SPB_227963.6167	253
0Safe_safe_SPB_227963.6168	457
0Safe_safe_SPB_227963.6169	250
0Safe_safe_SPB_227963.6170	564
0Safe_safe_SPB_227963.6171	205
0Safe_safe_SPB_227963.6172	469
0Safe_safe_SPB_227963.6173	416
0Safe_safe_SPB_227963.6174	484
0Safe_safe_SPB_227963.6175	254
0Safe_safe_SPB_227963.6176	510
0Safe_safe_SPB_227963.6177	847
0Safe_safe_SPB_227963.6178	813
0Safe_safe_SPB_227963.6179	507
0Safe_safe_SPB_227963.6180	295
0Safe_safe_SPB_227963.6181	74
0Safe_safe_SPB_227963.6182	186
0Safe_safe_SPB_227963.6183	83
0Safe_safe_SPB_227963.6184	86
0Safe_safe_SPB_227963.6185	364
0Safe_safe_SPB_227963.6186	204
0Safe_safe_SPB_227963.6187	441
0Safe_safe_SPB_227963.6188	113
0Safe_safe_SPB_227963.6189	444
0Safe_safe_SPB_227963.6190	517
0Safe_safe_SPB_227963.6191	499
0Safe_safe_SPB_227963.6192	491
0Safe_safe_SPB_227963.6193	199
0Safe_safe_SPB_227963.6194	114
0Safe_safe_SPB_227963.6195	146
0Safe_safe_SPB_227963.6196	350
0Safe_safe_SPB_227963.6197	516
0Safe_safe_SPB_227963.6198	288
0Safe_safe_SPB_227963.6199	318
0Safe_safe_SPB_227963.6200	347
0Safe_safe_SPB_227963.6201	254
0Safe_safe_SPB_227963.6202	415
0Safe_safe_SPB_227963.6203	207
0Safe_safe_SPB_227963.6204	393
0Safe_safe_SPB_227963.6205	267
0Safe_safe_SPB_227963.6206	310
0Safe_safe_SPB_227963.6207	617
0Safe_safe_SPB_227963.6208	234
0Safe_safe_SPB_227963.6209	177
0Safe_safe_SPB_227963.6210	147
0Safe_safe_SPB_227963.6211	622
0Safe_safe_SPB_227963.6212	680
0Safe_safe_SPB_227963.6213	820
0Safe_safe_SPB_227963.6214	290
0Safe_safe_SPB_227963.6215	331
0Safe_safe_SPB_227963.6216	670
0Safe_safe_SPB_227963.6217	732
0Safe_safe_SPB_227963.6218	651
0Safe_safe_SPB_227963.6219	410
0Safe_safe_SPB_227963.6220	320
0Safe_safe_SPB_227963.6221	547
0Safe_safe_SPB_227963.6222	406
0Safe_safe_SPB_227963.6223	594
0Safe_safe_SPB_227963.6224	522
0Safe_safe_SPB_227963.6225	185
0Safe_safe_SPB_227963.6226	247
0Safe_safe_SPB_227963.6227	321
0Safe_safe_SPB_227963.6228	482
0Safe_safe_SPB_227963.6229	556
0Safe_safe_SPB_227963.6230	82
0Safe_safe_SPB_227963.6231	325
0Safe_safe_SPB_227963.6232	442
0Safe_safe_SPB_227963.6233	510
0Safe_safe_SPB_227963.6234	279
0Safe_safe_SPB_227963.6235	832
0Safe_safe_SPB_227963.6236	487
0Safe_safe_SPB_227963.6237	53
0Safe_safe_SPB_227963.6238	257
0Safe_safe_SPB_227963.6239	93
0Safe_safe_SPB_227963.6240	469
0Safe_safe_SPB_227963.6241	302
0Safe_safe_SPB_227963.6242	342
0Safe_safe_SPB_227963.6243	675
0Safe_safe_SPB_227963.6244	140
0Safe_safe_SPB_227963.6245	68
0Safe_safe_SPB_227963.6246	123
0Safe_safe_SPB_227963.6247	325
0Safe_safe_SPB_227963.6248	255
0Safe_safe_SPB_227963.6249	266
0Safe_safe_SPB_227963.6250	189
0Safe_safe_SPB_227963.6251	33
0Safe_safe_SPB_227963.6252	843
0Safe_safe_SPB_227963.6253	216
0Safe_safe_SPB_227963.6254	503
0Safe_safe_SPB_227963.6255	491
0Safe_safe_SPB_227963.6256	184
0Safe_safe_SPB_227963.6257	305
0Safe_safe_SPB_227963.6258	466
0Safe_safe_SPB_227963.6259	665
0Safe_safe_SPB_227963.6260	473
0Safe_safe_SPB_227963.6261	495
0Safe_safe_SPB_227963.6262	246
0Safe_safe_SPB_227963.6263	303
0Safe_safe_SPB_227963.6264	250
0Safe_safe_SPB_227963.6265	370
0Safe_safe_SPB_227963.6266	325
0Safe_safe_SPB_227963.6267	200
0Safe_safe_SPB_227963.6268	383
0Safe_safe_SPB_227963.6269	338
0Safe_safe_SPB_227963.6270	325
0Safe_safe_SPB_227963.6271	287
0Safe_safe_SPB_227963.6272	137
0Safe_safe_SPB_227963.6273	193
0Safe_safe_SPB_227963.6274	202
0Safe_safe_SPB_227963.6275	245
0Safe_safe_SPB_227963.6276	519
0Safe_safe_SPB_227963.6277	375
0Safe_safe_SPB_227963.6278	181
0Safe_safe_SPB_227963.6279	196
0Safe_safe_SPB_227963.6280	254
0Safe_safe_SPB_227963.6281	372
0Safe_safe_SPB_227963.6282	770
0Safe_safe_SPB_227963.6283	412
0Safe_safe_SPB_227963.6284	198
0Safe_safe_SPB_227963.6285	512
0Safe_safe_SPB_227963.6286	75
0Safe_safe_SPB_227963.6287	34
0Safe_safe_SPB_227963.6288	414
0Safe_safe_SPB_227963.6289	329
0Safe_safe_SPB_227963.6290	481
0Safe_safe_SPB_227963.6291	361
0Safe_safe_SPB_227963.6292	256
0Safe_safe_SPB_227963.6293	225
0Safe_safe_SPB_227963.6294	169
0Safe_safe_SPB_227963.6295	327
0Safe_safe_SPB_227963.6296	281
0Safe_safe_SPB_227963.6297	369
0Safe_safe_SPB_227963.6298	424
0Safe_safe_SPB_227963.6299	36
0Safe_safe_SPB_227963.6300	354
0Safe_safe_SPB_227963.6301	570
0Safe_safe_SPB_227963.6302	199
0Safe_safe_SPB_227963.6303	402
0Safe_safe_SPB_227963.6304	617
0Safe_safe_SPB_227963.6305	287
0Safe_safe_SPB_227963.6306	218
0Safe_safe_SPB_227963.6307	379
0Safe_safe_SPB_227963.6308	721
0Safe_safe_SPB_227963.6309	381
0Safe_safe_SPB_227963.6310	499
0Safe_safe_SPB_227963.6311	492
0Safe_safe_SPB_227963.6312	634
0Safe_safe_SPB_227963.6313	331
0Safe_safe_SPB_227963.6314	494
0Safe_safe_SPB_227963.6315	418
0Safe_safe_SPB_227963.6316	283
0Safe_safe_SPB_227963.6317	323
0Safe_safe_SPB_227963.6318	83
0Safe_safe_SPB_227963.6319	729
0Safe_safe_SPB_227963.6320	244
0Safe_safe_SPB_227963.6321	322
0Safe_safe_SPB_227963.6322	171
0Safe_safe_SPB_227963.6323	260
0Safe_safe_SPB_227963.6324	361
0Safe_safe_SPB_227963.6325	271
0Safe_safe_SPB_227963.6326	228
0Safe_safe_SPB_227963.6327	600
0Safe_safe_SPB_227963.6328	284
0Safe_safe_SPB_227963.6329	268
0Safe_safe_SPB_227963.6330	289
0Safe_safe_SPB_227963.6331	243
0Safe_safe_SPB_227963.6332	365
0Safe_safe_SPB_227963.6333	326
0Safe_safe_SPB_227963.6334	398
0Safe_safe_SPB_227963.6335	421
0Safe_safe_SPB_227963.6336	431
0Safe_safe_SPB_227963.6337	211
0Safe_safe_SPB_227963.6338	479
0Safe_safe_SPB_227963.6339	289
0Safe_safe_SPB_227963.6340	516
0Safe_safe_SPB_227963.6341	379
0Safe_safe_SPB_227963.6342	213
0Safe_safe_SPB_227963.6343	493
0Safe_safe_SPB_227963.6344	1060
0Safe_safe_SPB_227963.6345	209
0Safe_safe_SPB_227963.6346	200
0Safe_safe_SPB_227963.6347	393
0Safe_safe_SPB_227963.6348	224
0Safe_safe_SPB_227963.6349	275
0Safe_safe_SPB_227963.6350	24
0Safe_safe_SPB_227963.6351	565
0Safe_safe_SPB_227963.6352	216
0Safe_safe_SPB_227963.6353	577
0Safe_safe_SPB_227963.6354	331
0Safe_safe_SPB_227963.6355	482
0Safe_safe_SPB_227963.6356	112
0Safe_safe_SPB_227963.6357	125
0Safe_safe_SPB_227963.6358	422
0Safe_safe_SPB_227963.6359	222
0Safe_safe_SPB_227963.6360	451
0Safe_safe_SPB_227963.6361	547
0Safe_safe_SPB_227963.6362	633
0Safe_safe_SPB_227963.6363	253
0Safe_safe_SPB_227963.6364	424
0Safe_safe_SPB_227963.6365	166
0Safe_safe_SPB_227963.6366	629
0Safe_safe_SPB_227963.6367	522
0Safe_safe_SPB_227963.6368	496
0Safe_safe_SPB_227963.6369	220
0Safe_safe_SPB_227963.6370	322
0Safe_safe_SPB_227963.6371	158
0Safe_safe_SPB_227963.6372	102
0Safe_safe_SPB_227963.6373	653
0Safe_safe_SPB_227963.6374	21
0Safe_safe_SPB_227963.6375	182
0Safe_safe_TMMA_227963.2910	3
0Safe_safe_TMMB_227963.3005	6
0Safe_safe_TMMB_227963.3070	26
0Safe_safe_TMMB_227963.3309	36
0Safe_safe_TMMB_227963.3374	21
0Safe_safe_U1A_227963.6421	182
0Safe_safe_U1A_227963.6546	1
0Safe_safe_U1A_227963.6560	8
0Safe_safe_U1B_227963.686	296
0Safe_safe_U2A_227963.1544	6
0Safe_safe_U2A_227963.1821	308
0Safe_safe_U2A_227963.1834	383
0Safe_safe_U2B_227963.1397	3
0Safe_safe_U2B_227963.1462	427
ENSMUSG00000000049_Apoh_DTKPA_223001.4	3
ENSMUSG00000000049_Apoh_DTKPA_223003.6	15
ENSMUSG00000000049_Apoh_DTKPA_223007.10	29
ENSMUSG00000000093_Tbx2_ACOCA_12970.5	1
ENSMUSG00000000094_Tbx4_ACOCA_12987.2	1
ENSMUSG00000000120_Ngfr_SPA_15524.1	7
ENSMUSG00000000120_Ngfr_SPA_15526.3	1
ENSMUSG00000000149_Gna12_ACOCA_65018.2	1
ENSMUSG00000000197_Nalcn_SPB_23952.1	429
ENSMUSG00000000197_Nalcn_SPB_23953.2	728
ENSMUSG00000000197_Nalcn_SPB_23954.3	180
ENSMUSG00000000197_Nalcn_SPB_23955.4	553
ENSMUSG00000000197_Nalcn_SPB_23956.5	438
ENSMUSG00000000197_Nalcn_SPB_23957.6	579
ENSMUSG00000000197_Nalcn_SPB_23958.7	564
ENSMUSG00000000197_Nalcn_SPB_23959.8	185
ENSMUSG00000000197_Nalcn_SPB_23960.9	368
ENSMUSG00000000197_Nalcn_SPB_23961.10	420
ENSMUSG00000000216_Scnn1g_SPB_160701.1	322
ENSMUSG00000000216_Scnn1g_SPB_160702.2	100
ENSMUSG00000000216_Scnn1g_SPB_160703.3	428
ENSMUSG00000000216_Scnn1g_SPB_160704.4	291
ENSMUSG00000000216_Scnn1g_SPB_160705.5	21
ENSMUSG00000000216_Scnn1g_SPB_160706.6	80
ENSMUSG00000000216_Scnn1g_SPB_160707.7	295
ENSMUSG00000000216_Scnn1g_SPB_160708.8	339
ENSMUSG00000000216_Scnn1g_SPB_160709.9	232
ENSMUSG00000000216_Scnn1g_SPB_160710.10	89
ENSMUSG00000000253_Gmpr_DTKPA_31023.2	1
ENSMUSG00000000253_Gmpr_DTKPA_31024.3	1
ENSMUSG00000000253_Gmpr_DTKPA_31031.10	1
ENSMUSG00000000263_Glra1_DTKPA_67936.3	2
ENSMUSG00000000263_Glra1_DTKPA_67943.10	1
ENSMUSG00000000275_Trim25_SPB_211879.1	292
ENSMUSG00000000275_Trim25_SPB_211880.2	224
ENSMUSG00000000275_Trim25_SPB_211881.3	121
ENSMUSG00000000275_Trim25_SPB_211882.4	754
ENSMUSG00000000275_Trim25_SPB_211883.5	642
ENSMUSG00000000275_Trim25_SPB_211884.6	27
ENSMUSG00000000275_Trim25_SPB_211885.7	507
ENSMUSG00000000275_Trim25_SPB_211886.8	256
ENSMUSG00000000275_Trim25_SPB_211887.9	202
ENSMUSG00000000275_Trim25_SPB_211888.10	207
ENSMUSG00000000276_Dgke_DTKPA_211913.5	19
ENSMUSG00000000276_Dgke_DTKPA_211915.7	14
ENSMUSG00000000278_Scpep1_DTKPA_132595.5	2
ENSMUSG00000000278_Scpep1_DTKPA_132598.8	3
ENSMUSG00000000278_Scpep1_DTKPA_132600.10	5
ENSMUSG00000000303_Cdh1_ACOCA_55484.10	31
ENSMUSG00000000308_Ckmt1_DTKPA_55536.2	22
ENSMUSG00000000308_Ckmt1_DTKPA_55539.5	5
ENSMUSG00000000318_Clec10a_SPB_156261.1	210
ENSMUSG00000000318_Clec10a_SPB_156262.2	227
ENSMUSG00000000318_Clec10a_SPB_156263.3	124
ENSMUSG00000000318_Clec10a_SPB_156264.4	404
ENSMUSG00000000318_Clec10a_SPB_156265.5	211
ENSMUSG00000000318_Clec10a_SPB_156266.6	256
ENSMUSG00000000318_Clec10a_SPB_156267.7	630
ENSMUSG00000000318_Clec10a_SPB_156268.8	78
ENSMUSG00000000318_Clec10a_SPB_156269.9	407
ENSMUSG00000000318_Clec10a_SPB_156270.10	586
ENSMUSG00000000411_Tssk3_DTKPA_49155.3	1
ENSMUSG00000000420_Galnt1_DTKPA_184761.7	46
ENSMUSG00000000420_Galnt1_DTKPA_184762.8	2
ENSMUSG00000000530_Acvrl1_DTKPB_220924.1	1
ENSMUSG00000000560_Gabra2_DTKPB_112997.4	15
ENSMUSG00000000563_Atp5f1_SPA_19230.7	4
ENSMUSG00000000563_Atp5f1_SPA_19231.8	4
ENSMUSG00000000581_C1d_SPB_204039.1	241
ENSMUSG00000000581_C1d_SPB_204040.2	1
ENSMUSG00000000581_C1d_SPB_204041.3	158
ENSMUSG00000000581_C1d_SPB_204042.4	276
ENSMUSG00000000581_C1d_SPB_204043.5	18
ENSMUSG00000000581_C1d_SPB_204044.6	148
ENSMUSG00000000581_C1d_SPB_204045.7	354
ENSMUSG00000000581_C1d_SPB_204046.8	4
ENSMUSG00000000581_C1d_SPB_204047.9	45
ENSMUSG00000000581_C1d_SPB_204048.10	180
ENSMUSG00000000628_Hk2_DTKPA_207063.2	1
ENSMUSG00000000632_Sez6_SPB_121984.1	16
ENSMUSG00000000632_Sez6_SPB_121985.2	535
ENSMUSG00000000632_Sez6_SPB_121986.3	610
ENSMUSG00000000632_Sez6_SPB_121987.4	356
ENSMUSG00000000632_Sez6_SPB_121988.5	333
ENSMUSG00000000632_Sez6_SPB_121989.6	149
ENSMUSG00000000632_Sez6_SPB_121990.7	247
ENSMUSG00000000632_Sez6_SPB_121991.8	325
ENSMUSG00000000632_Sez6_SPB_121992.9	224
ENSMUSG00000000632_Sez6_SPB_121993.10	33
ENSMUSG00000000690_Hoxb6_GEB_173494.2	16
ENSMUSG00000000708_Kat2b_ACOCA_107870.6	1
ENSMUSG00000000731_Aire_GEB_23858.7	23
ENSMUSG00000000753_Serpinf1_SPA_74015.2	1
ENSMUSG00000000776_Polr3d_ACOCA_133559.9	21
ENSMUSG00000000782_Tcf7_ACOCA_99826.4	1
ENSMUSG00000000792_Slc5a5_MPB_184650.6	9
ENSMUSG00000000794_Kcnn3_DTKPA_184635.1	27
ENSMUSG00000000804_Usp32_SPB_32384.1	34
ENSMUSG00000000804_Usp32_SPB_32385.2	370
ENSMUSG00000000804_Usp32_SPB_32386.3	296
ENSMUSG00000000804_Usp32_SPB_32387.4	142
ENSMUSG00000000804_Usp32_SPB_32388.5	323
ENSMUSG00000000804_Usp32_SPB_32389.6	221
ENSMUSG00000000804_Usp32_SPB_32390.7	250
ENSMUSG00000000804_Usp32_SPB_32391.8	158
ENSMUSG00000000804_Usp32_SPB_32392.9	208
ENSMUSG00000000804_Usp32_SPB_32393.10	336
ENSMUSG00000000805_Car4_DTKPA_32394.1	1
ENSMUSG00000000805_Car4_DTKPA_32399.6	4
ENSMUSG00000000817_Fasl_ACOCA_176158.6	1
ENSMUSG00000000889_Dbh_DTKPB_40007.3	16
ENSMUSG00000000934_Top1mt_DTKPA_127156.1	3
ENSMUSG00000001023_S100a5_SPA_29107.4	2
ENSMUSG00000001025_S100a6_SPB_80602.1	187
ENSMUSG00000001025_S100a6_SPB_80603.2	271
ENSMUSG00000001025_S100a6_SPB_80604.3	175
ENSMUSG00000001025_S100a6_SPB_80605.4	270
ENSMUSG00000001025_S100a6_SPB_80606.5	359
ENSMUSG00000001025_S100a6_SPB_80607.6	247
ENSMUSG00000001025_S100a6_SPB_80608.7	280
ENSMUSG00000001025_S100a6_SPB_80609.8	181
ENSMUSG00000001025_S100a6_SPB_80610.9	192
ENSMUSG00000001025_S100a6_SPB_80611.10	502
ENSMUSG00000001029_Icam2_MPB_80523.2	3
ENSMUSG00000001029_Icam2_MPB_80531.10	11
ENSMUSG00000001034_Mapk7_ACOCA_164779.7	1
ENSMUSG00000001036_Epn2_ACOCA_80016.4	1
ENSMUSG00000001052_Sec24b_SPB_223994.1	110
ENSMUSG00000001052_Sec24b_SPB_223995.2	381
ENSMUSG00000001052_Sec24b_SPB_223996.3	253
ENSMUSG00000001052_Sec24b_SPB_223997.4	427
ENSMUSG00000001052_Sec24b_SPB_223998.5	457
ENSMUSG00000001052_Sec24b_SPB_223999.6	581
ENSMUSG00000001052_Sec24b_SPB_224000.7	285
ENSMUSG00000001052_Sec24b_SPB_224001.8	177
ENSMUSG00000001052_Sec24b_SPB_224002.9	850
ENSMUSG00000001052_Sec24b_SPB_224003.10	305
ENSMUSG00000001098_Kctd10_SPB_113893.1	231
ENSMUSG00000001098_Kctd10_SPB_113894.2	476
ENSMUSG00000001098_Kctd10_SPB_113895.3	363
ENSMUSG00000001098_Kctd10_SPB_113896.4	197
ENSMUSG00000001098_Kctd10_SPB_113897.5	140
ENSMUSG00000001098_Kctd10_SPB_113898.6	310
ENSMUSG00000001098_Kctd10_SPB_113899.7	165
ENSMUSG00000001098_Kctd10_SPB_113900.8	306
ENSMUSG00000001098_Kctd10_SPB_113901.9	107
ENSMUSG00000001098_Kctd10_SPB_113902.10	94
ENSMUSG00000001105_Ift20_SPB_211625.1	137
ENSMUSG00000001105_Ift20_SPB_211626.2	202
ENSMUSG00000001105_Ift20_SPB_211627.3	159
ENSMUSG00000001105_Ift20_SPB_211628.4	459
ENSMUSG00000001105_Ift20_SPB_211629.5	156
ENSMUSG00000001105_Ift20_SPB_211630.6	131
ENSMUSG00000001105_Ift20_SPB_211631.7	76
ENSMUSG00000001105_Ift20_SPB_211632.8	527
ENSMUSG00000001105_Ift20_SPB_211633.9	760
ENSMUSG00000001105_Ift20_SPB_211634.10	225
ENSMUSG00000001138_Cnnm3_MPB_67733.10	2
ENSMUSG00000001143_Lman2l_SPB_93837.1	141
ENSMUSG00000001143_Lman2l_SPB_93838.2	103
ENSMUSG00000001143_Lman2l_SPB_93839.3	274
ENSMUSG00000001143_Lman2l_SPB_93840.4	193
ENSMUSG00000001143_Lman2l_SPB_93841.5	34
ENSMUSG00000001143_Lman2l_SPB_93842.6	261
ENSMUSG00000001143_Lman2l_SPB_93843.7	554
ENSMUSG00000001143_Lman2l_SPB_93844.8	228
ENSMUSG00000001143_Lman2l_SPB_93845.9	374
ENSMUSG00000001143_Lman2l_SPB_93846.10	240
ENSMUSG00000001155_Ftcd_DTKPB_9617.2	1
ENSMUSG00000001173_Ocrl_ACOCA_178374.1	2
ENSMUSG00000001211_Agpat3_DTKPA_226182.2	1
ENSMUSG00000001249_Hpn_DTKPA_32016.3	9
ENSMUSG00000001249_Hpn_DTKPA_32019.6	18
ENSMUSG00000001260_Gabrg1_DTKPA_201308.9	20
ENSMUSG00000001285_Myg1_TMMA_117782.4	4
ENSMUSG00000001288_Rarg_DTKPA_133471.1	6
ENSMUSG00000001288_Rarg_DTKPA_133477.7	6
ENSMUSG00000001289_Pfdn5_SPB_133461.1	831
ENSMUSG00000001289_Pfdn5_SPB_133462.2	346
ENSMUSG00000001289_Pfdn5_SPB_133463.3	95
ENSMUSG00000001289_Pfdn5_SPB_133464.4	66
ENSMUSG00000001289_Pfdn5_SPB_133465.5	315
ENSMUSG00000001289_Pfdn5_SPB_133466.6	212
ENSMUSG00000001289_Pfdn5_SPB_133467.7	140
ENSMUSG00000001289_Pfdn5_SPB_133468.8	218
ENSMUSG00000001289_Pfdn5_SPB_133469.9	283
ENSMUSG00000001289_Pfdn5_SPB_133470.10	21
ENSMUSG00000001300_Efnb2_DTKPA_71012.7	1
ENSMUSG00000001300_Efnb2_DTKPA_71013.8	10
ENSMUSG00000001366_Fbxo9_SPB_21152.1	182
ENSMUSG00000001366_Fbxo9_SPB_21153.2	60
ENSMUSG00000001366_Fbxo9_SPB_21154.3	281
ENSMUSG00000001366_Fbxo9_SPB_21155.4	301
ENSMUSG00000001366_Fbxo9_SPB_21156.5	170
ENSMUSG00000001366_Fbxo9_SPB_21157.6	298
ENSMUSG00000001366_Fbxo9_SPB_21158.7	254
ENSMUSG00000001366_Fbxo9_SPB_21159.8	440
ENSMUSG00000001366_Fbxo9_SPB_21160.9	45
ENSMUSG00000001366_Fbxo9_SPB_21161.10	261
ENSMUSG00000001379_Apbb3_SPA_163806.6	1
ENSMUSG00000001403_Ube2c_ACOCA_73784.8	1
ENSMUSG00000001416_Cct3_DTKPB_158402.2	9
ENSMUSG00000001424_Snd1_SPB_133141.1	629
ENSMUSG00000001424_Snd1_SPB_133142.2	51
ENSMUSG00000001424_Snd1_SPB_133143.3	196
ENSMUSG00000001424_Snd1_SPB_133144.4	116
ENSMUSG00000001424_Snd1_SPB_133145.5	242
ENSMUSG00000001424_Snd1_SPB_133146.6	221
ENSMUSG00000001424_Snd1_SPB_133147.7	253
ENSMUSG00000001424_Snd1_SPB_133148.8	138
ENSMUSG00000001424_Snd1_SPB_133149.9	342
ENSMUSG00000001424_Snd1_SPB_133150.10	434
ENSMUSG00000001441_Npepps_SPA_184419.5	1
ENSMUSG00000001441_Npepps_SPA_184423.9	1
ENSMUSG00000001467_Cyp51_ACOCA_15748.10	1
ENSMUSG00000001473_Tubb6_SPB_99633.1	315
ENSMUSG00000001473_Tubb6_SPB_99634.2	407
ENSMUSG00000001473_Tubb6_SPB_99635.3	145
ENSMUSG00000001473_Tubb6_SPB_99636.4	476
ENSMUSG00000001473_Tubb6_SPB_99637.5	243
ENSMUSG00000001473_Tubb6_SPB_99638.6	47
ENSMUSG00000001473_Tubb6_SPB_99639.7	275
ENSMUSG00000001473_Tubb6_SPB_99640.8	165
ENSMUSG00000001473_Tubb6_SPB_99641.9	585
ENSMUSG00000001473_Tubb6_SPB_99642.10	430
ENSMUSG00000001508_Sgca_SPB_4274.1	269
ENSMUSG00000001508_Sgca_SPB_4275.2	116
ENSMUSG00000001508_Sgca_SPB_4276.3	258
ENSMUSG00000001508_Sgca_SPB_4277.4	204
ENSMUSG00000001508_Sgca_SPB_4278.5	488
ENSMUSG00000001508_Sgca_SPB_4279.6	436
ENSMUSG00000001508_Sgca_SPB_4280.7	156
ENSMUSG00000001508_Sgca_SPB_4281.8	190
ENSMUSG00000001508_Sgca_SPB_4282.9	478
ENSMUSG00000001508_Sgca_SPB_4283.10	157
ENSMUSG00000001510_Dlx3_SPB_147863.1	547
ENSMUSG00000001510_Dlx3_SPB_147864.2	299
ENSMUSG00000001510_Dlx3_SPB_147865.3	738
ENSMUSG00000001510_Dlx3_SPB_147866.4	426
ENSMUSG00000001510_Dlx3_SPB_147867.5	161
ENSMUSG00000001510_Dlx3_SPB_147868.6	245
ENSMUSG00000001510_Dlx3_SPB_147869.7	179
ENSMUSG00000001510_Dlx3_SPB_147870.8	227
ENSMUSG00000001510_Dlx3_SPB_147871.9	218
ENSMUSG00000001510_Dlx3_SPB_147872.10	343
ENSMUSG00000001520_Nrip2_SPB_173142.1	372
ENSMUSG00000001520_Nrip2_SPB_173143.2	227
ENSMUSG00000001520_Nrip2_SPB_173144.3	88
ENSMUSG00000001520_Nrip2_SPB_173145.4	254
ENSMUSG00000001520_Nrip2_SPB_173146.5	478
ENSMUSG00000001520_Nrip2_SPB_173147.6	127
ENSMUSG00000001520_Nrip2_SPB_173148.7	283
ENSMUSG00000001520_Nrip2_SPB_173149.8	435
ENSMUSG00000001520_Nrip2_SPB_173150.9	314
ENSMUSG00000001520_Nrip2_SPB_173151.10	493
ENSMUSG00000001521_Tulp3_ACOCA_173158.7	24
ENSMUSG00000001524_Gtf2h4_ACOCA_127316.1	21
ENSMUSG00000001524_Gtf2h4_ACOCA_127325.10	1
ENSMUSG00000001555_Fkbp10_SPB_37637.1	163
ENSMUSG00000001555_Fkbp10_SPB_37638.2	331
ENSMUSG00000001555_Fkbp10_SPB_37639.3	205
ENSMUSG00000001555_Fkbp10_SPB_37640.4	358
ENSMUSG00000001555_Fkbp10_SPB_37641.5	113
ENSMUSG00000001555_Fkbp10_SPB_37642.6	587
ENSMUSG00000001555_Fkbp10_SPB_37643.7	166
ENSMUSG00000001555_Fkbp10_SPB_37644.8	153
ENSMUSG00000001555_Fkbp10_SPB_37645.9	116
ENSMUSG00000001555_Fkbp10_SPB_37646.10	177
ENSMUSG00000001627_Ifrd1_MPB_103139.9	7
ENSMUSG00000001632_Brpf1_SPB_188079.1	671
ENSMUSG00000001632_Brpf1_SPB_188080.2	231
ENSMUSG00000001632_Brpf1_SPB_188081.3	219
ENSMUSG00000001632_Brpf1_SPB_188082.4	101
ENSMUSG00000001632_Brpf1_SPB_188083.5	334
ENSMUSG00000001632_Brpf1_SPB_188084.6	5
ENSMUSG00000001632_Brpf1_SPB_188085.7	108
ENSMUSG00000001632_Brpf1_SPB_188086.8	170
ENSMUSG00000001632_Brpf1_SPB_188087.9	163
ENSMUSG00000001632_Brpf1_SPB_188088.10	408
ENSMUSG00000001642_Akr1b3_DTKPB_43818.3	1
ENSMUSG00000001670_Tat_DTKPA_68833.5	1
ENSMUSG00000001729_Akt1_DTKPA_150831.8	4
ENSMUSG00000001750_Tcirg1_SPB_117111.1	312
ENSMUSG00000001750_Tcirg1_SPB_117112.2	343
ENSMUSG00000001750_Tcirg1_SPB_117113.3	162
ENSMUSG00000001750_Tcirg1_SPB_117114.4	548
ENSMUSG00000001750_Tcirg1_SPB_117115.5	526
ENSMUSG00000001750_Tcirg1_SPB_117116.6	895
ENSMUSG00000001750_Tcirg1_SPB_117117.7	285
ENSMUSG00000001750_Tcirg1_SPB_117118.8	286
ENSMUSG00000001750_Tcirg1_SPB_117119.9	244
ENSMUSG00000001750_Tcirg1_SPB_117120.10	79
ENSMUSG00000001774_Chordc1_SPB_147363.1	37
ENSMUSG00000001774_Chordc1_SPB_147364.2	189
ENSMUSG00000001774_Chordc1_SPB_147365.3	24
ENSMUSG00000001774_Chordc1_SPB_147366.4	34
ENSMUSG00000001774_Chordc1_SPB_147367.5	17
ENSMUSG00000001774_Chordc1_SPB_147368.6	432
ENSMUSG00000001774_Chordc1_SPB_147369.7	192
ENSMUSG00000001774_Chordc1_SPB_147370.8	139
ENSMUSG00000001774_Chordc1_SPB_147371.9	459
ENSMUSG00000001774_Chordc1_SPB_147372.10	12
ENSMUSG00000001785_Pwp1_GEB_99661.9	26
ENSMUSG00000001827_Folr1_SPB_39885.1	348
ENSMUSG00000001827_Folr1_SPB_39886.2	112
ENSMUSG00000001827_Folr1_SPB_39887.3	12
ENSMUSG00000001827_Folr1_SPB_39888.4	413
ENSMUSG00000001827_Folr1_SPB_39889.5	88
ENSMUSG00000001827_Folr1_SPB_39890.6	383
ENSMUSG00000001827_Folr1_SPB_39891.7	149
ENSMUSG00000001827_Folr1_SPB_39892.8	512
ENSMUSG00000001827_Folr1_SPB_39893.9	531
ENSMUSG00000001827_Folr1_SPB_39894.10	450
ENSMUSG00000001829_Clpb_SPA_39901.7	1
ENSMUSG00000001985_Grik3_DTKPA_147193.1	27
ENSMUSG00000001986_Gria3_DTKPB_147204.2	14
ENSMUSG00000002007_Srpk3_DTKPB_198914.5	3
ENSMUSG00000002010_Idh3g_DTKPA_113618.7	13
ENSMUSG00000002017_Fam98a_SPB_113622.1	281
ENSMUSG00000002017_Fam98a_SPB_113623.2	254
ENSMUSG00000002017_Fam98a_SPB_113624.3	393
ENSMUSG00000002017_Fam98a_SPB_113625.4	349
ENSMUSG00000002017_Fam98a_SPB_113626.5	635
ENSMUSG00000002017_Fam98a_SPB_113627.6	182
ENSMUSG00000002017_Fam98a_SPB_113628.7	283
ENSMUSG00000002017_Fam98a_SPB_113629.8	256
ENSMUSG00000002017_Fam98a_SPB_113630.9	441
ENSMUSG00000002017_Fam98a_SPB_113631.10	185
ENSMUSG00000002032_Tmem25_MPB_54912.3	34
ENSMUSG00000002043_Trappc6a_DTKPA_88409.5	11
ENSMUSG00000002064_Sdf2_SPB_29293.1	184
ENSMUSG00000002064_Sdf2_SPB_29294.2	362
ENSMUSG00000002064_Sdf2_SPB_29295.3	283
ENSMUSG00000002064_Sdf2_SPB_29296.4	212
ENSMUSG00000002064_Sdf2_SPB_29297.5	182
ENSMUSG00000002064_Sdf2_SPB_29298.6	376
ENSMUSG00000002064_Sdf2_SPB_29299.7	293
ENSMUSG00000002064_Sdf2_SPB_29300.8	290
ENSMUSG00000002064_Sdf2_SPB_29301.9	497
ENSMUSG00000002064_Sdf2_SPB_29302.10	403
ENSMUSG00000002076_Hsf2bp_SPB_172904.1	49
ENSMUSG00000002076_Hsf2bp_SPB_172905.2	249
ENSMUSG00000002076_Hsf2bp_SPB_172906.3	278
ENSMUSG00000002076_Hsf2bp_SPB_172907.4	830
ENSMUSG00000002076_Hsf2bp_SPB_172908.5	335
ENSMUSG00000002076_Hsf2bp_SPB_172909.6	177
ENSMUSG00000002076_Hsf2bp_SPB_172910.7	477
ENSMUSG00000002076_Hsf2bp_SPB_172911.8	238
ENSMUSG00000002076_Hsf2bp_SPB_172912.9	353
ENSMUSG00000002076_Hsf2bp_SPB_172913.10	89
ENSMUSG00000002103_Acp2_DTKPA_40257.3	1
ENSMUSG00000002103_Acp2_DTKPA_40264.10	1
ENSMUSG00000002104_Rapsn_SPB_40225.1	151
ENSMUSG00000002104_Rapsn_SPB_40226.2	134
ENSMUSG00000002104_Rapsn_SPB_40227.3	80
ENSMUSG00000002104_Rapsn_SPB_40228.4	388
ENSMUSG00000002104_Rapsn_SPB_40229.5	226
ENSMUSG00000002104_Rapsn_SPB_40230.6	497
ENSMUSG00000002104_Rapsn_SPB_40231.7	187
ENSMUSG00000002104_Rapsn_SPB_40232.8	347
ENSMUSG00000002104_Rapsn_SPB_40233.9	249
ENSMUSG00000002104_Rapsn_SPB_40234.10	111
ENSMUSG00000002109_Ddb2_ACOCA_40276.2	1
ENSMUSG00000002111_Spi1_SPB_124155.2	7
ENSMUSG00000002111_Spi1_SPB_124156.3	3
ENSMUSG00000002111_Spi1_SPB_124157.4	38
ENSMUSG00000002111_Spi1_SPB_124159.6	47
ENSMUSG00000002111_Spi1_SPB_124160.7	21
ENSMUSG00000002111_Spi1_SPB_124161.8	47
ENSMUSG00000002111_Spi1_SPB_124162.9	17
ENSMUSG00000002111_Spi1_SPB_124163.10	25
ENSMUSG00000002129_Sf3a1_SPB_99419.1	122
ENSMUSG00000002129_Sf3a1_SPB_99420.2	3
ENSMUSG00000002129_Sf3a1_SPB_99421.3	4
ENSMUSG00000002129_Sf3a1_SPB_99422.4	26
ENSMUSG00000002129_Sf3a1_SPB_99423.5	42
ENSMUSG00000002129_Sf3a1_SPB_99424.6	54
ENSMUSG00000002129_Sf3a1_SPB_99425.7	17
ENSMUSG00000002129_Sf3a1_SPB_99426.8	14
ENSMUSG00000002129_Sf3a1_SPB_99427.9	13
ENSMUSG00000002129_Sf3a1_SPB_99428.10	47
ENSMUSG00000002250_Ppard_DTKPA_83474.1	8
ENSMUSG00000002250_Ppard_DTKPA_83479.6	17
ENSMUSG00000002265_Peg3_ACOCA_227057.10	1
ENSMUSG00000002324_Rec8_ACOCA_68577.9	45
ENSMUSG00000002341_Ncan_DTKPA_10446.1	1
ENSMUSG00000002341_Ncan_DTKPA_10453.8	7
ENSMUSG00000002343_Armc6_ACOCA_62126.6	1
ENSMUSG00000002409_Dyrk1b_DTKPB_178224.1	1
ENSMUSG00000002546_Golga2_SPB_105745.1	266
ENSMUSG00000002546_Golga2_SPB_105746.2	220
ENSMUSG00000002546_Golga2_SPB_105747.3	177
ENSMUSG00000002546_Golga2_SPB_105748.4	480
ENSMUSG00000002546_Golga2_SPB_105749.5	154
ENSMUSG00000002546_Golga2_SPB_105750.6	461
ENSMUSG00000002546_Golga2_SPB_105751.7	258
ENSMUSG00000002546_Golga2_SPB_105752.8	602
ENSMUSG00000002546_Golga2_SPB_105753.9	205
ENSMUSG00000002546_Golga2_SPB_105754.10	569
ENSMUSG00000002588_Pon1_DTKPA_223764.1	9
ENSMUSG00000002588_Pon1_DTKPA_223766.3	1
ENSMUSG00000002588_Pon1_DTKPA_223773.10	9
ENSMUSG00000002633_Shh_SPA_12811.6	1
ENSMUSG00000002660_Clpp_DTKPA_214472.8	1
ENSMUSG00000002688_Prkd1_DTKPB_29495.4	10
ENSMUSG00000002732_Fkbp7_SPB_133361.1	465
ENSMUSG00000002732_Fkbp7_SPB_133362.2	159
ENSMUSG00000002732_Fkbp7_SPB_133363.3	585
ENSMUSG00000002732_Fkbp7_SPB_133364.4	320
ENSMUSG00000002732_Fkbp7_SPB_133365.5	73
ENSMUSG00000002732_Fkbp7_SPB_133366.6	452
ENSMUSG00000002732_Fkbp7_SPB_133367.7	120
ENSMUSG00000002732_Fkbp7_SPB_133368.8	369
ENSMUSG00000002732_Fkbp7_SPB_133369.9	755
ENSMUSG00000002732_Fkbp7_SPB_133370.10	452
ENSMUSG00000002769_Gnmt_DTKPA_167072.1	1
ENSMUSG00000002769_Gnmt_DTKPA_167073.2	23
ENSMUSG00000002769_Gnmt_DTKPA_167078.7	4
ENSMUSG00000002771_Grin2d_DTKPA_23785.4	16
ENSMUSG00000002771_Grin2d_DTKPA_23788.7	53
ENSMUSG00000002771_Grin2d_DTKPA_23790.9	9
ENSMUSG00000002778_Kdelr1_SPB_23812.1	183
ENSMUSG00000002778_Kdelr1_SPB_23813.2	331
ENSMUSG00000002778_Kdelr1_SPB_23814.3	308
ENSMUSG00000002778_Kdelr1_SPB_23815.4	73
ENSMUSG00000002778_Kdelr1_SPB_23816.5	111
ENSMUSG00000002778_Kdelr1_SPB_23817.6	115
ENSMUSG00000002778_Kdelr1_SPB_23818.7	79
ENSMUSG00000002778_Kdelr1_SPB_23819.8	260
ENSMUSG00000002778_Kdelr1_SPB_23820.9	282
ENSMUSG00000002778_Kdelr1_SPB_23821.10	192
ENSMUSG00000002812_Flii_ACOCA_40555.1	1
ENSMUSG00000002845_Tmem39a_SPB_15988.1	118
ENSMUSG00000002845_Tmem39a_SPB_15989.2	480
ENSMUSG00000002845_Tmem39a_SPB_15990.3	238
ENSMUSG00000002845_Tmem39a_SPB_15991.4	265
ENSMUSG00000002845_Tmem39a_SPB_15992.5	391
ENSMUSG00000002845_Tmem39a_SPB_15993.6	278
ENSMUSG00000002845_Tmem39a_SPB_15994.7	161
ENSMUSG00000002845_Tmem39a_SPB_15995.8	277
ENSMUSG00000002845_Tmem39a_SPB_15996.9	308
ENSMUSG00000002845_Tmem39a_SPB_15997.10	268
ENSMUSG00000002900_Lamb1_ACOCA_195767.4	14
ENSMUSG00000002900_Lamb1_ACOCA_195773.10	1
ENSMUSG00000002908_Kcnn1_DTKPA_195704.1	32
ENSMUSG00000002908_Kcnn1_DTKPA_195709.6	14
ENSMUSG00000002910_Arrdc2_SPB_51797.1	798
ENSMUSG00000002910_Arrdc2_SPB_51798.2	608
ENSMUSG00000002910_Arrdc2_SPB_51799.3	280
ENSMUSG00000002910_Arrdc2_SPB_51800.4	348
ENSMUSG00000002910_Arrdc2_SPB_51801.5	573
ENSMUSG00000002910_Arrdc2_SPB_51802.6	770
ENSMUSG00000002910_Arrdc2_SPB_51803.7	290
ENSMUSG00000002910_Arrdc2_SPB_51804.8	280
ENSMUSG00000002910_Arrdc2_SPB_51805.9	429
ENSMUSG00000002910_Arrdc2_SPB_51806.10	275
ENSMUSG00000002944_Cd36_ACOCA_10047.2	1
ENSMUSG00000002957_Ap2a2_SPB_161560.1	55
ENSMUSG00000002957_Ap2a2_SPB_161561.2	400
ENSMUSG00000002957_Ap2a2_SPB_161562.3	86
ENSMUSG00000002957_Ap2a2_SPB_161563.4	224
ENSMUSG00000002957_Ap2a2_SPB_161564.5	288
ENSMUSG00000002957_Ap2a2_SPB_161565.6	352
ENSMUSG00000002957_Ap2a2_SPB_161566.7	233
ENSMUSG00000002957_Ap2a2_SPB_161567.8	573
ENSMUSG00000002957_Ap2a2_SPB_161568.9	95
ENSMUSG00000002957_Ap2a2_SPB_161569.10	269
ENSMUSG00000002981_Clptm1_SPB_203979.1	192
ENSMUSG00000002981_Clptm1_SPB_203980.2	251
ENSMUSG00000002981_Clptm1_SPB_203981.3	20
ENSMUSG00000002981_Clptm1_SPB_203982.4	138
ENSMUSG00000002981_Clptm1_SPB_203983.5	549
ENSMUSG00000002981_Clptm1_SPB_203984.6	364
ENSMUSG00000002981_Clptm1_SPB_203985.7	350
ENSMUSG00000002981_Clptm1_SPB_203986.8	397
ENSMUSG00000002981_Clptm1_SPB_203987.9	41
ENSMUSG00000002981_Clptm1_SPB_203988.10	34
ENSMUSG00000002985_Apoe_DTKPA_203951.3	5
ENSMUSG00000002985_Apoe_DTKPA_203953.5	8
ENSMUSG00000002985_Apoe_DTKPA_203954.6	13
ENSMUSG00000002985_Apoe_DTKPA_203956.8	7
ENSMUSG00000002992_Apoc2_SPB_60215.1	305
ENSMUSG00000002992_Apoc2_SPB_60216.2	934
ENSMUSG00000002992_Apoc2_SPB_60217.3	414
ENSMUSG00000002992_Apoc2_SPB_60218.4	449
ENSMUSG00000002992_Apoc2_SPB_60219.5	173
ENSMUSG00000002992_Apoc2_SPB_60220.6	350
ENSMUSG00000002992_Apoc2_SPB_60221.7	27
ENSMUSG00000002992_Apoc2_SPB_60222.8	243
ENSMUSG00000002992_Apoc2_SPB_60223.9	205
ENSMUSG00000002992_Apoc2_SPB_60224.10	934
ENSMUSG00000002997_Prkar2b_DTKPA_60209.5	14
ENSMUSG00000002997_Prkar2b_DTKPA_60212.8	51
ENSMUSG00000003032_Klf4_ACOCA_12500.6	1
ENSMUSG00000003033_Ap1m1_SPB_12505.1	234
ENSMUSG00000003033_Ap1m1_SPB_12506.2	45
ENSMUSG00000003033_Ap1m1_SPB_12507.3	26
ENSMUSG00000003033_Ap1m1_SPB_12508.4	111
ENSMUSG00000003033_Ap1m1_SPB_12509.5	66
ENSMUSG00000003033_Ap1m1_SPB_12510.6	355
ENSMUSG00000003033_Ap1m1_SPB_12511.7	106
ENSMUSG00000003033_Ap1m1_SPB_12512.8	217
ENSMUSG00000003033_Ap1m1_SPB_12513.9	135
ENSMUSG00000003033_Ap1m1_SPB_12514.10	232
ENSMUSG00000003053_Cyp2c29_DTKPA_189591.6	11
ENSMUSG00000003070_Efna2_SPB_129650.1	457
ENSMUSG00000003070_Efna2_SPB_129651.2	211
ENSMUSG00000003070_Efna2_SPB_129652.3	144
ENSMUSG00000003070_Efna2_SPB_129653.4	506
ENSMUSG00000003070_Efna2_SPB_129654.5	284
ENSMUSG00000003070_Efna2_SPB_129655.6	331
ENSMUSG00000003070_Efna2_SPB_129656.7	9
ENSMUSG00000003070_Efna2_SPB_129657.8	184
ENSMUSG00000003070_Efna2_SPB_129658.9	293
ENSMUSG00000003070_Efna2_SPB_129659.10	279
ENSMUSG00000003119_Cdk12_DTKPB_59939.5	11
ENSMUSG00000003123_Lipe_SPB_203628.1	558
ENSMUSG00000003123_Lipe_SPB_203629.2	460
ENSMUSG00000003123_Lipe_SPB_203630.3	509
ENSMUSG00000003123_Lipe_SPB_203631.4	513
ENSMUSG00000003123_Lipe_SPB_203632.5	252
ENSMUSG00000003123_Lipe_SPB_203633.6	391
ENSMUSG00000003123_Lipe_SPB_203634.7	171
ENSMUSG00000003123_Lipe_SPB_203635.8	232
ENSMUSG00000003123_Lipe_SPB_203636.9	249
ENSMUSG00000003123_Lipe_SPB_203637.10	136
ENSMUSG00000003166_Dgcr2_MPA_93473.7	3
ENSMUSG00000003184_Irf3_SPA_152293.10	1
ENSMUSG00000003199_Mpnd_SPB_67404.1	378
ENSMUSG00000003199_Mpnd_SPB_67405.2	305
ENSMUSG00000003199_Mpnd_SPB_67406.3	220
ENSMUSG00000003199_Mpnd_SPB_67407.4	132
ENSMUSG00000003199_Mpnd_SPB_67408.5	91
ENSMUSG00000003199_Mpnd_SPB_67409.6	550
ENSMUSG00000003199_Mpnd_SPB_67410.7	232
ENSMUSG00000003199_Mpnd_SPB_67411.8	147
ENSMUSG00000003199_Mpnd_SPB_67412.9	307
ENSMUSG00000003199_Mpnd_SPB_67413.10	451
ENSMUSG00000003200_Sh3gl1_SPB_126092.1	345
ENSMUSG00000003200_Sh3gl1_SPB_126093.2	549
ENSMUSG00000003200_Sh3gl1_SPB_126094.3	238
ENSMUSG00000003200_Sh3gl1_SPB_126095.4	269
ENSMUSG00000003200_Sh3gl1_SPB_126096.5	555
ENSMUSG00000003200_Sh3gl1_SPB_126097.6	282
ENSMUSG00000003200_Sh3gl1_SPB_126098.7	468
ENSMUSG00000003200_Sh3gl1_SPB_126099.8	377
ENSMUSG00000003200_Sh3gl1_SPB_126100.9	130
ENSMUSG00000003200_Sh3gl1_SPB_126101.10	318
ENSMUSG00000003269_Cyth2_DTKPA_209433.2	15
ENSMUSG00000003269_Cyth2_DTKPA_209437.6	38
ENSMUSG00000003269_Cyth2_DTKPA_209438.7	1
ENSMUSG00000003283_Hck_DTKPA_118580.2	29
ENSMUSG00000003283_Hck_DTKPA_118588.10	9
ENSMUSG00000003309_Ap1m2_SPB_57098.1	362
ENSMUSG00000003309_Ap1m2_SPB_57099.2	466
ENSMUSG00000003309_Ap1m2_SPB_57100.3	92
ENSMUSG00000003309_Ap1m2_SPB_57101.4	216
ENSMUSG00000003309_Ap1m2_SPB_57102.5	514
ENSMUSG00000003309_Ap1m2_SPB_57103.6	373
ENSMUSG00000003309_Ap1m2_SPB_57104.7	195
ENSMUSG00000003309_Ap1m2_SPB_57105.8	772
ENSMUSG00000003309_Ap1m2_SPB_57106.9	312
ENSMUSG00000003309_Ap1m2_SPB_57107.10	120
ENSMUSG00000003316_Glg1_SPA_200903.4	1
ENSMUSG00000003344_Btbd2_SPA_88033.9	35
ENSMUSG00000003345_Csnk1g2_DTKPA_166536.4	1
ENSMUSG00000003345_Csnk1g2_DTKPA_166539.7	9
ENSMUSG00000003345_Csnk1g2_DTKPA_166540.8	32
ENSMUSG00000003346_Abhd17a_ACOCB_166548.6	4
ENSMUSG00000003352_Cacnb3_DTKPA_82104.1	21
ENSMUSG00000003352_Cacnb3_DTKPA_82112.9	2
ENSMUSG00000003355_Fkbp11_SPB_82114.1	369
ENSMUSG00000003355_Fkbp11_SPB_82115.2	515
ENSMUSG00000003355_Fkbp11_SPB_82116.3	843
ENSMUSG00000003355_Fkbp11_SPB_82117.4	219
ENSMUSG00000003355_Fkbp11_SPB_82118.5	514
ENSMUSG00000003355_Fkbp11_SPB_82119.6	494
ENSMUSG00000003355_Fkbp11_SPB_82120.7	374
ENSMUSG00000003355_Fkbp11_SPB_82121.8	129
ENSMUSG00000003355_Fkbp11_SPB_82122.9	243
ENSMUSG00000003355_Fkbp11_SPB_82123.10	500
ENSMUSG00000003363_Pld3_SPB_107460.1	208
ENSMUSG00000003363_Pld3_SPB_107461.2	301
ENSMUSG00000003363_Pld3_SPB_107462.3	283
ENSMUSG00000003363_Pld3_SPB_107463.4	377
ENSMUSG00000003363_Pld3_SPB_107464.5	328
ENSMUSG00000003363_Pld3_SPB_107465.6	351
ENSMUSG00000003363_Pld3_SPB_107466.7	148
ENSMUSG00000003363_Pld3_SPB_107467.8	243
ENSMUSG00000003363_Pld3_SPB_107468.9	130
ENSMUSG00000003363_Pld3_SPB_107469.10	250
ENSMUSG00000003378_Grik5_DTKPA_23443.2	73
ENSMUSG00000003378_Grik5_DTKPA_23447.6	1
ENSMUSG00000003380_Rabac1_SPB_210076.1	224
ENSMUSG00000003380_Rabac1_SPB_210077.2	435
ENSMUSG00000003380_Rabac1_SPB_210078.3	612
ENSMUSG00000003380_Rabac1_SPB_210079.4	179
ENSMUSG00000003380_Rabac1_SPB_210080.5	280
ENSMUSG00000003380_Rabac1_SPB_210081.6	243
ENSMUSG00000003380_Rabac1_SPB_210082.7	276
ENSMUSG00000003380_Rabac1_SPB_210083.8	536
ENSMUSG00000003380_Rabac1_SPB_210084.9	351
ENSMUSG00000003380_Rabac1_SPB_210085.10	163
ENSMUSG00000003402_Prkcsh_ACOCA_7963.8	10
ENSMUSG00000003402_Prkcsh_ACOCA_7964.9	1
ENSMUSG00000003421_Nosip_SPB_208351.1	398
ENSMUSG00000003421_Nosip_SPB_208352.2	208
ENSMUSG00000003421_Nosip_SPB_208353.3	724
ENSMUSG00000003421_Nosip_SPB_208354.4	91
ENSMUSG00000003421_Nosip_SPB_208355.5	652
ENSMUSG00000003421_Nosip_SPB_208356.6	183
ENSMUSG00000003421_Nosip_SPB_208357.7	341
ENSMUSG00000003421_Nosip_SPB_208358.8	382
ENSMUSG00000003421_Nosip_SPB_208359.9	297
ENSMUSG00000003421_Nosip_SPB_208360.10	322
ENSMUSG00000003458_Ncstn_SPB_34415.1	164
ENSMUSG00000003458_Ncstn_SPB_34416.2	259
ENSMUSG00000003458_Ncstn_SPB_34417.3	311
ENSMUSG00000003458_Ncstn_SPB_34418.4	149
ENSMUSG00000003458_Ncstn_SPB_34419.5	292
ENSMUSG00000003458_Ncstn_SPB_34420.6	118
ENSMUSG00000003458_Ncstn_SPB_34421.7	116
ENSMUSG00000003458_Ncstn_SPB_34422.8	141
ENSMUSG00000003458_Ncstn_SPB_34423.9	188
ENSMUSG00000003458_Ncstn_SPB_34424.10	166
ENSMUSG00000003500_Impdh1_ACOCA_197262.1	1
ENSMUSG00000003526_Prodh_DTKPB_28023.6	1
ENSMUSG00000003534_Ddr1_DTKPA_171564.9	1
ENSMUSG00000003581_Rnf215_SPB_189356.1	434
ENSMUSG00000003581_Rnf215_SPB_189357.2	201
ENSMUSG00000003581_Rnf215_SPB_189358.3	83
ENSMUSG00000003581_Rnf215_SPB_189359.4	168
ENSMUSG00000003581_Rnf215_SPB_189360.5	264
ENSMUSG00000003581_Rnf215_SPB_189361.6	462
ENSMUSG00000003581_Rnf215_SPB_189362.7	177
ENSMUSG00000003581_Rnf215_SPB_189363.8	174
ENSMUSG00000003581_Rnf215_SPB_189364.9	117
ENSMUSG00000003581_Rnf215_SPB_189365.10	623
ENSMUSG00000003585_Sec14l2_DTKPA_189346.1	2
ENSMUSG00000003585_Sec14l2_DTKPA_189347.2	8
ENSMUSG00000003585_Sec14l2_DTKPA_189350.5	20
ENSMUSG00000003585_Sec14l2_DTKPA_189353.8	10
ENSMUSG00000003623_Crot_DTKPB_206569.6	1
ENSMUSG00000003644_Rps6ka1_SPB_29054.1	240
ENSMUSG00000003644_Rps6ka1_SPB_29055.2	242
ENSMUSG00000003644_Rps6ka1_SPB_29056.3	83
ENSMUSG00000003644_Rps6ka1_SPB_29057.4	184
ENSMUSG00000003644_Rps6ka1_SPB_29058.5	73
ENSMUSG00000003644_Rps6ka1_SPB_29059.6	102
ENSMUSG00000003644_Rps6ka1_SPB_29060.7	170
ENSMUSG00000003644_Rps6ka1_SPB_29061.8	93
ENSMUSG00000003644_Rps6ka1_SPB_29063.10	12
ENSMUSG00000003660_Snrnp200_SPB_88317.3	37
ENSMUSG00000003660_Snrnp200_SPB_88319.5	1
ENSMUSG00000003660_Snrnp200_SPB_88320.6	20
ENSMUSG00000003660_Snrnp200_SPB_88321.7	46
ENSMUSG00000003660_Snrnp200_SPB_88322.8	12
ENSMUSG00000003660_Snrnp200_SPB_88323.9	114
ENSMUSG00000003660_Snrnp200_SPB_88324.10	725
ENSMUSG00000003752_Itpkc_DTKPA_111018.9	18
ENSMUSG00000003779_Kif20a_SPB_51459.1	124
ENSMUSG00000003779_Kif20a_SPB_51460.2	66
ENSMUSG00000003779_Kif20a_SPB_51461.3	115
ENSMUSG00000003779_Kif20a_SPB_51462.4	158
ENSMUSG00000003779_Kif20a_SPB_51463.5	127
ENSMUSG00000003779_Kif20a_SPB_51464.6	95
ENSMUSG00000003779_Kif20a_SPB_51465.7	64
ENSMUSG00000003779_Kif20a_SPB_51466.8	123
ENSMUSG00000003779_Kif20a_SPB_51467.9	108
ENSMUSG00000003779_Kif20a_SPB_51468.10	509
ENSMUSG00000003809_Gcdh_DTKPA_59813.6	18
ENSMUSG00000003810_Mast2_DTKPA_144785.9	1
ENSMUSG00000003813_Rad23a_ACOCA_144799.3	8
ENSMUSG00000003848_Nob1_SPB_177824.1	8
ENSMUSG00000003848_Nob1_SPB_177827.4	47
ENSMUSG00000003848_Nob1_SPB_177829.6	52
ENSMUSG00000003848_Nob1_SPB_177830.7	233
ENSMUSG00000003848_Nob1_SPB_177831.8	239
ENSMUSG00000003848_Nob1_SPB_177832.9	373
ENSMUSG00000003848_Nob1_SPB_177833.10	175
ENSMUSG00000003849_Nqo1_DTKPA_177815.2	1
ENSMUSG00000003849_Nqo1_DTKPA_177820.7	1
ENSMUSG00000003865_Gys1_SPB_118429.1	246
ENSMUSG00000003865_Gys1_SPB_118430.2	301
ENSMUSG00000003865_Gys1_SPB_118431.3	341
ENSMUSG00000003865_Gys1_SPB_118432.4	196
ENSMUSG00000003865_Gys1_SPB_118433.5	377
ENSMUSG00000003865_Gys1_SPB_118434.6	66
ENSMUSG00000003865_Gys1_SPB_118435.7	332
ENSMUSG00000003865_Gys1_SPB_118436.8	241
ENSMUSG00000003865_Gys1_SPB_118437.9	213
ENSMUSG00000003865_Gys1_SPB_118438.10	238
ENSMUSG00000003868_Ruvbl2_SPB_118449.1	69
ENSMUSG00000003868_Ruvbl2_SPB_118451.3	483
ENSMUSG00000003868_Ruvbl2_SPB_118452.4	22
ENSMUSG00000003868_Ruvbl2_SPB_118453.5	49
ENSMUSG00000003868_Ruvbl2_SPB_118454.6	11
ENSMUSG00000003868_Ruvbl2_SPB_118455.7	10
ENSMUSG00000003868_Ruvbl2_SPB_118457.9	318
ENSMUSG00000003868_Ruvbl2_SPB_118458.10	26
ENSMUSG00000003872_Lin7b_ACOCA_77942.4	11
ENSMUSG00000003872_Lin7b_ACOCA_77944.6	1
ENSMUSG00000003948_Mmd_SPB_107260.1	340
ENSMUSG00000003948_Mmd_SPB_107261.2	573
ENSMUSG00000003948_Mmd_SPB_107262.3	116
ENSMUSG00000003948_Mmd_SPB_107263.4	239
ENSMUSG00000003948_Mmd_SPB_107264.5	302
ENSMUSG00000003948_Mmd_SPB_107265.6	332
ENSMUSG00000003948_Mmd_SPB_107266.7	121
ENSMUSG00000003948_Mmd_SPB_107267.8	71
ENSMUSG00000003948_Mmd_SPB_107268.9	436
ENSMUSG00000003948_Mmd_SPB_107269.10	256
ENSMUSG00000004044_Ptrf_SPB_45156.1	293
ENSMUSG00000004044_Ptrf_SPB_45157.2	222
ENSMUSG00000004044_Ptrf_SPB_45158.3	126
ENSMUSG00000004044_Ptrf_SPB_45159.4	451
ENSMUSG00000004044_Ptrf_SPB_45160.5	95
ENSMUSG00000004044_Ptrf_SPB_45161.6	29
ENSMUSG00000004044_Ptrf_SPB_45162.7	498
ENSMUSG00000004044_Ptrf_SPB_45163.8	340
ENSMUSG00000004044_Ptrf_SPB_45164.9	228
ENSMUSG00000004044_Ptrf_SPB_45165.10	237
ENSMUSG00000004056_Akt2_DTKPB_189277.2	4
ENSMUSG00000004069_Dnaja3_SPA_104436.7	1
ENSMUSG00000004070_Hmox2_DTKPA_20295.4	41
ENSMUSG00000004113_Cacna1b_DTKPA_84342.9	1
ENSMUSG00000004231_Pax2_ACOCA_127240.5	17
ENSMUSG00000004231_Pax2_ACOCA_127243.8	1
ENSMUSG00000004264_Phb2_SPB_158481.1	111
ENSMUSG00000004264_Phb2_SPB_158482.2	11
ENSMUSG00000004264_Phb2_SPB_158483.3	9
ENSMUSG00000004264_Phb2_SPB_158484.4	27
ENSMUSG00000004264_Phb2_SPB_158485.5	7
ENSMUSG00000004264_Phb2_SPB_158486.6	4
ENSMUSG00000004264_Phb2_SPB_158487.7	286
ENSMUSG00000004264_Phb2_SPB_158488.8	26
ENSMUSG00000004264_Phb2_SPB_158489.9	12
ENSMUSG00000004264_Phb2_SPB_158490.10	178
ENSMUSG00000004266_Ptpn6_DTKPA_102510.1	36
ENSMUSG00000004270_Lpcat3_SPB_18445.1	259
ENSMUSG00000004270_Lpcat3_SPB_18446.2	419
ENSMUSG00000004270_Lpcat3_SPB_18447.3	241
ENSMUSG00000004270_Lpcat3_SPB_18448.4	49
ENSMUSG00000004270_Lpcat3_SPB_18449.5	373
ENSMUSG00000004270_Lpcat3_SPB_18450.6	229
ENSMUSG00000004270_Lpcat3_SPB_18451.7	408
ENSMUSG00000004270_Lpcat3_SPB_18452.8	244
ENSMUSG00000004270_Lpcat3_SPB_18453.9	183
ENSMUSG00000004270_Lpcat3_SPB_18454.10	248
ENSMUSG00000004285_Atp6v1f_SPB_51259.1	390
ENSMUSG00000004285_Atp6v1f_SPB_51260.2	89
ENSMUSG00000004285_Atp6v1f_SPB_51261.3	698
ENSMUSG00000004285_Atp6v1f_SPB_51262.4	56
ENSMUSG00000004285_Atp6v1f_SPB_51263.5	137
ENSMUSG00000004285_Atp6v1f_SPB_51264.6	604
ENSMUSG00000004285_Atp6v1f_SPB_51265.7	188
ENSMUSG00000004285_Atp6v1f_SPB_51266.8	1114
ENSMUSG00000004285_Atp6v1f_SPB_51267.9	151
ENSMUSG00000004285_Atp6v1f_SPB_51268.10	49
ENSMUSG00000004296_Il12b_ACOCA_195168.5	1
ENSMUSG00000004296_Il12b_ACOCA_195173.10	1
ENSMUSG00000004317_Clcn5_TMMB_198555.4	59
ENSMUSG00000004415_Col26a1_SPB_26486.1	197
ENSMUSG00000004415_Col26a1_SPB_26487.2	125
ENSMUSG00000004415_Col26a1_SPB_26488.3	461
ENSMUSG00000004415_Col26a1_SPB_26489.4	237
ENSMUSG00000004415_Col26a1_SPB_26490.5	503
ENSMUSG00000004415_Col26a1_SPB_26491.6	219
ENSMUSG00000004415_Col26a1_SPB_26492.7	322
ENSMUSG00000004415_Col26a1_SPB_26493.8	199
ENSMUSG00000004415_Col26a1_SPB_26494.9	146
ENSMUSG00000004415_Col26a1_SPB_26495.10	307
ENSMUSG00000004451_Ralb_SPA_144846.10	13
ENSMUSG00000004462_Tbccd1_SPB_59875.1	300
ENSMUSG00000004462_Tbccd1_SPB_59876.2	289
ENSMUSG00000004462_Tbccd1_SPB_59877.3	735
ENSMUSG00000004462_Tbccd1_SPB_59878.4	72
ENSMUSG00000004462_Tbccd1_SPB_59879.5	257
ENSMUSG00000004462_Tbccd1_SPB_59880.6	255
ENSMUSG00000004462_Tbccd1_SPB_59881.7	243
ENSMUSG00000004462_Tbccd1_SPB_59882.8	521
ENSMUSG00000004462_Tbccd1_SPB_59883.9	237
ENSMUSG00000004462_Tbccd1_SPB_59884.10	415
ENSMUSG00000004473_Clec11a_SPB_203588.1	66
ENSMUSG00000004473_Clec11a_SPB_203589.2	236
ENSMUSG00000004473_Clec11a_SPB_203590.3	433
ENSMUSG00000004473_Clec11a_SPB_203591.4	102
ENSMUSG00000004473_Clec11a_SPB_203592.5	363
ENSMUSG00000004473_Clec11a_SPB_203593.6	401
ENSMUSG00000004473_Clec11a_SPB_203594.7	398
ENSMUSG00000004473_Clec11a_SPB_203595.8	202
ENSMUSG00000004473_Clec11a_SPB_203596.9	179
ENSMUSG00000004473_Clec11a_SPB_203597.10	349
ENSMUSG00000004558_Ndrg2_MPB_155329.9	27
ENSMUSG00000004565_Pnpla6_SPB_12186.1	398
ENSMUSG00000004565_Pnpla6_SPB_12187.2	382
ENSMUSG00000004565_Pnpla6_SPB_12188.3	671
ENSMUSG00000004565_Pnpla6_SPB_12189.4	135
ENSMUSG00000004565_Pnpla6_SPB_12190.5	274
ENSMUSG00000004565_Pnpla6_SPB_12191.6	128
ENSMUSG00000004565_Pnpla6_SPB_12192.7	212
ENSMUSG00000004565_Pnpla6_SPB_12193.8	298
ENSMUSG00000004565_Pnpla6_SPB_12194.9	45
ENSMUSG00000004565_Pnpla6_SPB_12195.10	353
ENSMUSG00000004567_Mcoln1_SPB_155861.1	84
ENSMUSG00000004567_Mcoln1_SPB_155862.2	460
ENSMUSG00000004567_Mcoln1_SPB_155863.3	390
ENSMUSG00000004567_Mcoln1_SPB_155864.4	578
ENSMUSG00000004567_Mcoln1_SPB_155865.5	271
ENSMUSG00000004567_Mcoln1_SPB_155866.6	394
ENSMUSG00000004567_Mcoln1_SPB_155867.7	289
ENSMUSG00000004567_Mcoln1_SPB_155868.8	390
ENSMUSG00000004567_Mcoln1_SPB_155869.9	262
ENSMUSG00000004567_Mcoln1_SPB_155870.10	165
ENSMUSG00000004591_Pkn2_DTKPA_45229.5	1
ENSMUSG00000004591_Pkn2_DTKPA_45230.6	3
ENSMUSG00000004609_Cd33_MU1A_23365.4	11
ENSMUSG00000004610_Etfb_SPA_166518.6	1
ENSMUSG00000004612_Nkg7_MPB_166511.9	5
ENSMUSG00000004637_Wwox_ACOCA_107312.3	1
ENSMUSG00000004651_Tyr_ACOCB_48343.1	1
ENSMUSG00000004654_Ghrhr_DTKPA_48373.1	45
ENSMUSG00000004654_Ghrhr_DTKPA_48379.7	1
ENSMUSG00000004654_Ghrhr_DTKPA_48380.8	16
ENSMUSG00000004654_Ghrhr_DTKPA_48381.9	1
ENSMUSG00000004677_Myo9b_SPB_164263.1	115
ENSMUSG00000004677_Myo9b_SPB_164264.2	81
ENSMUSG00000004677_Myo9b_SPB_164265.3	56
ENSMUSG00000004677_Myo9b_SPB_164266.4	244
ENSMUSG00000004677_Myo9b_SPB_164267.5	91
ENSMUSG00000004677_Myo9b_SPB_164268.6	110
ENSMUSG00000004677_Myo9b_SPB_164269.7	90
ENSMUSG00000004677_Myo9b_SPB_164270.8	6
ENSMUSG00000004677_Myo9b_SPB_164271.9	661
ENSMUSG00000004677_Myo9b_SPB_164272.10	322
ENSMUSG00000004768_Rab23_SPB_41983.1	410
ENSMUSG00000004768_Rab23_SPB_41984.2	197
ENSMUSG00000004768_Rab23_SPB_41985.3	101
ENSMUSG00000004768_Rab23_SPB_41986.4	361
ENSMUSG00000004768_Rab23_SPB_41987.5	284
ENSMUSG00000004768_Rab23_SPB_41988.6	383
ENSMUSG00000004768_Rab23_SPB_41989.7	477
ENSMUSG00000004768_Rab23_SPB_41990.8	163
ENSMUSG00000004768_Rab23_SPB_41991.9	148
ENSMUSG00000004768_Rab23_SPB_41992.10	132
ENSMUSG00000004791_Pgf_ACOCA_169641.4	1
ENSMUSG00000004815_Dgkq_DTKPB_20942.9	19
ENSMUSG00000004929_Thop1_SPB_115931.1	609
ENSMUSG00000004929_Thop1_SPB_115932.2	338
ENSMUSG00000004929_Thop1_SPB_115933.3	203
ENSMUSG00000004929_Thop1_SPB_115934.4	479
ENSMUSG00000004929_Thop1_SPB_115935.5	151
ENSMUSG00000004929_Thop1_SPB_115936.6	751
ENSMUSG00000004929_Thop1_SPB_115937.7	586
ENSMUSG00000004929_Thop1_SPB_115938.8	398
ENSMUSG00000004929_Thop1_SPB_115939.9	148
ENSMUSG00000004929_Thop1_SPB_115940.10	454
ENSMUSG00000004937_Sgta_SPB_201150.1	253
ENSMUSG00000004937_Sgta_SPB_201151.2	274
ENSMUSG00000004937_Sgta_SPB_201152.3	314
ENSMUSG00000004937_Sgta_SPB_201153.4	457
ENSMUSG00000004937_Sgta_SPB_201154.5	132
ENSMUSG00000004937_Sgta_SPB_201155.6	243
ENSMUSG00000004937_Sgta_SPB_201156.7	609
ENSMUSG00000004937_Sgta_SPB_201157.8	344
ENSMUSG00000004937_Sgta_SPB_201158.9	220
ENSMUSG00000004937_Sgta_SPB_201159.10	168
ENSMUSG00000004947_Dtx2_SPB_57437.1	464
ENSMUSG00000004947_Dtx2_SPB_57438.2	384
ENSMUSG00000004947_Dtx2_SPB_57439.3	388
ENSMUSG00000004947_Dtx2_SPB_57440.4	527
ENSMUSG00000004947_Dtx2_SPB_57441.5	97
ENSMUSG00000004947_Dtx2_SPB_57442.6	736
ENSMUSG00000004947_Dtx2_SPB_57443.7	299
ENSMUSG00000004947_Dtx2_SPB_57444.8	341
ENSMUSG00000004947_Dtx2_SPB_57445.9	463
ENSMUSG00000004947_Dtx2_SPB_57446.10	416
ENSMUSG00000004951_Hspb1_ACOCA_142166.2	1
ENSMUSG00000004952_Rasa4_SPB_142175.1	254
ENSMUSG00000004952_Rasa4_SPB_142176.2	583
ENSMUSG00000004952_Rasa4_SPB_142177.3	233
ENSMUSG00000004952_Rasa4_SPB_142178.4	470
ENSMUSG00000004952_Rasa4_SPB_142179.5	556
ENSMUSG00000004952_Rasa4_SPB_142180.6	441
ENSMUSG00000004952_Rasa4_SPB_142181.7	55
ENSMUSG00000004952_Rasa4_SPB_142182.8	132
ENSMUSG00000004952_Rasa4_SPB_142183.9	100
ENSMUSG00000004952_Rasa4_SPB_142184.10	558
ENSMUSG00000004996_Mri1_GEB_39510.6	2
ENSMUSG00000005034_Prkacb_DTKPB_222992.5	3
ENSMUSG00000005045_Chd5_SPA_190074.9	12
ENSMUSG00000005107_Slc2a9_SPB_10000.5	445
ENSMUSG00000005107_Slc2a9_SPB_10001.6	299
ENSMUSG00000005107_Slc2a9_SPB_10002.7	305
ENSMUSG00000005107_Slc2a9_SPB_10003.8	162
ENSMUSG00000005107_Slc2a9_SPB_10004.9	775
ENSMUSG00000005107_Slc2a9_SPB_10005.10	114
ENSMUSG00000005107_Slc2a9_SPB_9996.1	348
ENSMUSG00000005107_Slc2a9_SPB_9997.2	340
ENSMUSG00000005107_Slc2a9_SPB_9998.3	251
ENSMUSG00000005107_Slc2a9_SPB_9999.4	328
ENSMUSG00000005124_Wisp1_ACOCA_178657.4	1
ENSMUSG00000005124_Wisp1_ACOCA_178661.8	1
ENSMUSG00000005198_Polr2a_SPB_160741.1	3
ENSMUSG00000005198_Polr2a_SPB_160742.2	11
ENSMUSG00000005198_Polr2a_SPB_160743.3	37
ENSMUSG00000005198_Polr2a_SPB_160744.4	62
ENSMUSG00000005198_Polr2a_SPB_160745.5	49
ENSMUSG00000005198_Polr2a_SPB_160746.6	37
ENSMUSG00000005198_Polr2a_SPB_160747.7	36
ENSMUSG00000005198_Polr2a_SPB_160748.8	431
ENSMUSG00000005198_Polr2a_SPB_160750.10	151
ENSMUSG00000005220_Corin_SPB_141309.1	497
ENSMUSG00000005220_Corin_SPB_141310.2	514
ENSMUSG00000005220_Corin_SPB_141311.3	260
ENSMUSG00000005220_Corin_SPB_141312.4	271
ENSMUSG00000005220_Corin_SPB_141313.5	388
ENSMUSG00000005220_Corin_SPB_141314.6	815
ENSMUSG00000005220_Corin_SPB_141315.7	560
ENSMUSG00000005220_Corin_SPB_141316.8	64
ENSMUSG00000005220_Corin_SPB_141317.9	386
[truncated: 17,184 more rows]
