# Supplementary material for: Genome-scale CRISPR screening reveals that C3aR signaling is critical for rapid capture of fungi by macrophages
Source: PLoS Pathog. 2022 Sep 29;18(9):e1010237. doi: 10.1371/journal.ppat.1010237 (PMC9578593; doi:10.1371/journal.ppat.1010237)
Supplement: S1 Data — A ZIP archive of tables in CSV format giving counts for each sgRNA. File names indicate sub-library and experimental sample. (ZIP) [file ppat.1010237.s023.zip › DIR_MAIN/20181123_ACOCAlib2_Hc1_counts.csv]

0None_none_ACOCA_227963.4501	591
0None_none_ACOCA_227963.4502	58
0None_none_ACOCA_227963.4503	715
0None_none_ACOCA_227963.4504	448
0None_none_ACOCA_227963.4505	589
0None_none_ACOCA_227963.4506	844
0None_none_ACOCA_227963.4507	631
0None_none_ACOCA_227963.4508	404
0None_none_ACOCA_227963.4509	618
0None_none_ACOCA_227963.4510	282
0None_none_ACOCA_227963.4511	870
0None_none_ACOCA_227963.4512	534
0None_none_ACOCA_227963.4513	561
0None_none_ACOCA_227963.4514	617
0None_none_ACOCA_227963.4515	231
0None_none_ACOCA_227963.4516	413
0None_none_ACOCA_227963.4517	385
0None_none_ACOCA_227963.4518	619
0None_none_ACOCA_227963.4519	419
0None_none_ACOCA_227963.4520	725
0None_none_ACOCA_227963.4521	685
0None_none_ACOCA_227963.4522	1306
0None_none_ACOCA_227963.4523	408
0None_none_ACOCA_227963.4524	369
0None_none_ACOCA_227963.4525	857
0None_none_ACOCA_227963.4526	634
0None_none_ACOCA_227963.4527	322
0None_none_ACOCA_227963.4528	917
0None_none_ACOCA_227963.4529	201
0None_none_ACOCA_227963.4530	712
0None_none_ACOCA_227963.4531	1388
0None_none_ACOCA_227963.4532	413
0None_none_ACOCA_227963.4533	567
0None_none_ACOCA_227963.4534	596
0None_none_ACOCA_227963.4535	441
0None_none_ACOCA_227963.4536	511
0None_none_ACOCA_227963.4537	139
0None_none_ACOCA_227963.4538	546
0None_none_ACOCA_227963.4539	698
0None_none_ACOCA_227963.4540	260
0None_none_ACOCA_227963.4541	644
0None_none_ACOCA_227963.4542	350
0None_none_ACOCA_227963.4543	328
0None_none_ACOCA_227963.4544	532
0None_none_ACOCA_227963.4545	358
0None_none_ACOCA_227963.4546	405
0None_none_ACOCA_227963.4547	893
0None_none_ACOCA_227963.4548	409
0None_none_ACOCA_227963.4549	560
0None_none_ACOCA_227963.4550	643
0None_none_ACOCA_227963.4551	608
0None_none_ACOCA_227963.4552	696
0None_none_ACOCA_227963.4553	604
0None_none_ACOCA_227963.4554	299
0None_none_ACOCA_227963.4555	1413
0None_none_ACOCA_227963.4556	650
0None_none_ACOCA_227963.4557	400
0None_none_ACOCA_227963.4558	758
0None_none_ACOCA_227963.4559	93
0None_none_ACOCA_227963.4560	327
0None_none_ACOCA_227963.4561	73
0None_none_ACOCA_227963.4562	66
0None_none_ACOCA_227963.4563	542
0None_none_ACOCA_227963.4564	243
0None_none_ACOCA_227963.4565	106
0None_none_ACOCA_227963.4566	743
0None_none_ACOCA_227963.4567	329
0None_none_ACOCA_227963.4568	219
0None_none_ACOCA_227963.4569	1195
0None_none_ACOCA_227963.4570	269
0None_none_ACOCA_227963.4571	830
0None_none_ACOCA_227963.4572	150
0None_none_ACOCA_227963.4573	439
0None_none_ACOCA_227963.4574	604
0None_none_ACOCA_227963.4575	574
0None_none_ACOCA_227963.4576	743
0None_none_ACOCA_227963.4577	852
0None_none_ACOCA_227963.4578	1515
0None_none_ACOCA_227963.4579	218
0None_none_ACOCA_227963.4580	411
0None_none_ACOCA_227963.4581	427
0None_none_ACOCA_227963.4582	895
0None_none_ACOCA_227963.4583	414
0None_none_ACOCA_227963.4584	703
0None_none_ACOCA_227963.4585	652
0None_none_ACOCA_227963.4586	322
0None_none_ACOCA_227963.4587	374
0None_none_ACOCA_227963.4588	279
0None_none_ACOCA_227963.4589	678
0None_none_ACOCA_227963.4590	651
0None_none_ACOCA_227963.4591	689
0None_none_ACOCA_227963.4592	304
0None_none_ACOCA_227963.4593	975
0None_none_ACOCA_227963.4594	204
0None_none_ACOCA_227963.4595	347
0None_none_ACOCA_227963.4596	550
0None_none_ACOCA_227963.4597	317
0None_none_ACOCA_227963.4598	400
0None_none_ACOCA_227963.4599	886
0None_none_ACOCA_227963.4600	306
0None_none_ACOCA_227963.4601	672
0None_none_ACOCA_227963.4602	311
0None_none_ACOCA_227963.4603	160
0None_none_ACOCA_227963.4604	498
0None_none_ACOCA_227963.4605	225
0None_none_ACOCA_227963.4606	545
0None_none_ACOCA_227963.4607	584
0None_none_ACOCA_227963.4608	802
0None_none_ACOCA_227963.4609	670
0None_none_ACOCA_227963.4610	237
0None_none_ACOCA_227963.4611	1067
0None_none_ACOCA_227963.4612	288
0None_none_ACOCA_227963.4613	212
0None_none_ACOCA_227963.4614	543
0None_none_ACOCA_227963.4615	451
0None_none_ACOCA_227963.4616	819
0None_none_ACOCA_227963.4617	269
0None_none_ACOCA_227963.4618	416
0None_none_ACOCA_227963.4619	1139
0None_none_ACOCA_227963.4620	457
0None_none_ACOCA_227963.4621	536
0None_none_ACOCA_227963.4622	516
0None_none_ACOCA_227963.4623	235
0None_none_ACOCA_227963.4624	251
0None_none_ACOCA_227963.4625	860
0None_none_ACOCA_227963.4626	416
0None_none_ACOCA_227963.4627	409
0None_none_ACOCA_227963.4628	385
0None_none_ACOCA_227963.4629	722
0None_none_ACOCA_227963.4630	549
0None_none_ACOCA_227963.4631	233
0None_none_ACOCA_227963.4632	564
0None_none_ACOCA_227963.4633	1272
0None_none_ACOCA_227963.4634	330
0None_none_ACOCA_227963.4635	844
0None_none_ACOCA_227963.4636	453
0None_none_ACOCA_227963.4637	1196
0None_none_ACOCA_227963.4638	189
0None_none_ACOCA_227963.4639	304
0None_none_ACOCA_227963.4640	598
0None_none_ACOCA_227963.4641	471
0None_none_ACOCA_227963.4642	484
0None_none_ACOCA_227963.4643	1049
0None_none_ACOCA_227963.4644	263
0None_none_ACOCA_227963.4645	287
0None_none_ACOCA_227963.4646	431
0None_none_ACOCA_227963.4647	576
0None_none_ACOCA_227963.4648	903
0None_none_ACOCA_227963.4649	972
0None_none_ACOCA_227963.4650	978
0None_none_ACOCA_227963.4651	926
0None_none_ACOCA_227963.4652	792
0None_none_ACOCA_227963.4653	283
0None_none_ACOCA_227963.4654	242
0None_none_ACOCA_227963.4655	306
0None_none_ACOCA_227963.4656	1263
0None_none_ACOCA_227963.4657	784
0None_none_ACOCA_227963.4658	481
0None_none_ACOCA_227963.4659	634
0None_none_ACOCA_227963.4660	886
0None_none_ACOCA_227963.4661	196
0None_none_ACOCA_227963.4662	277
0None_none_ACOCA_227963.4663	262
0None_none_ACOCA_227963.4664	363
0None_none_ACOCA_227963.4665	313
0None_none_ACOCA_227963.4666	309
0None_none_ACOCA_227963.4667	792
0None_none_ACOCA_227963.4668	579
0None_none_ACOCA_227963.4669	441
0None_none_ACOCA_227963.4670	691
0None_none_ACOCA_227963.4671	620
0None_none_ACOCA_227963.4672	210
0None_none_ACOCA_227963.4673	583
0None_none_ACOCA_227963.4674	526
0None_none_ACOCA_227963.4675	306
0None_none_ACOCA_227963.4676	766
0None_none_ACOCA_227963.4677	447
0None_none_ACOCA_227963.4678	249
0None_none_ACOCA_227963.4679	638
0None_none_ACOCA_227963.4680	369
0None_none_ACOCA_227963.4681	986
0None_none_ACOCA_227963.4682	638
0None_none_ACOCA_227963.4683	303
0None_none_ACOCA_227963.4684	388
0None_none_ACOCA_227963.4685	880
0None_none_ACOCA_227963.4686	378
0None_none_ACOCA_227963.4687	945
0None_none_ACOCA_227963.4688	576
0None_none_ACOCA_227963.4689	915
0None_none_ACOCA_227963.4690	137
0None_none_ACOCA_227963.4691	759
0None_none_ACOCA_227963.4692	206
0None_none_ACOCA_227963.4693	1075
0None_none_ACOCA_227963.4694	549
0None_none_ACOCA_227963.4695	528
0None_none_ACOCA_227963.4696	281
0None_none_ACOCA_227963.4697	387
0None_none_ACOCA_227963.4698	582
0None_none_ACOCA_227963.4699	1158
0None_none_ACOCA_227963.4700	662
0None_none_ACOCA_227963.4701	619
0None_none_ACOCA_227963.4702	499
0None_none_ACOCA_227963.4703	540
0None_none_ACOCA_227963.4704	283
0None_none_ACOCA_227963.4705	325
0None_none_ACOCA_227963.4706	609
0None_none_ACOCA_227963.4707	216
0None_none_ACOCA_227963.4708	575
0None_none_ACOCA_227963.4709	254
0None_none_ACOCA_227963.4710	685
0None_none_ACOCA_227963.4711	326
0None_none_ACOCA_227963.4712	757
0None_none_ACOCA_227963.4713	319
0None_none_ACOCA_227963.4714	304
0None_none_ACOCA_227963.4715	538
0None_none_ACOCA_227963.4716	399
0None_none_ACOCA_227963.4717	590
0None_none_ACOCA_227963.4718	457
0None_none_ACOCA_227963.4719	840
0None_none_ACOCA_227963.4720	394
0None_none_ACOCA_227963.4721	539
0None_none_ACOCA_227963.4722	642
0None_none_ACOCA_227963.4723	1071
0None_none_ACOCA_227963.4724	714
0None_none_ACOCA_227963.4725	573
0None_none_ACOCA_227963.4726	244
0None_none_ACOCA_227963.4727	678
0None_none_ACOCA_227963.4728	216
0None_none_ACOCA_227963.4729	428
0None_none_ACOCA_227963.4730	487
0None_none_ACOCA_227963.4731	681
0None_none_ACOCA_227963.4732	629
0None_none_ACOCA_227963.4733	198
0None_none_ACOCA_227963.4734	413
0None_none_ACOCA_227963.4735	329
0None_none_ACOCA_227963.4736	461
0None_none_ACOCA_227963.4737	990
0None_none_ACOCA_227963.4738	946
0None_none_ACOCA_227963.4739	294
0None_none_ACOCA_227963.4740	1405
0None_none_ACOCA_227963.4741	659
0None_none_ACOCA_227963.4742	355
0None_none_ACOCA_227963.4743	482
0None_none_ACOCA_227963.4744	148
0None_none_ACOCA_227963.4745	527
0None_none_ACOCA_227963.4746	510
0None_none_ACOCA_227963.4747	192
0None_none_ACOCA_227963.4748	377
0None_none_ACOCA_227963.4749	408
0None_none_ACOCA_227963.4750	518
0None_none_ACOCA_227963.4751	340
0None_none_ACOCA_227963.4752	221
0None_none_ACOCA_227963.4753	405
0None_none_ACOCA_227963.4754	771
0None_none_ACOCA_227963.4755	627
0None_none_ACOCA_227963.4756	237
0None_none_ACOCA_227963.4757	390
0None_none_ACOCA_227963.4758	759
0None_none_ACOCA_227963.4759	571
0None_none_ACOCA_227963.4760	264
0None_none_ACOCA_227963.4761	195
0None_none_ACOCA_227963.4762	1094
0None_none_ACOCA_227963.4763	163
0None_none_ACOCA_227963.4764	2146
0None_none_ACOCA_227963.4765	415
0None_none_ACOCA_227963.4766	143
0None_none_ACOCA_227963.4767	694
0None_none_ACOCA_227963.4768	281
0None_none_ACOCA_227963.4769	503
0None_none_ACOCA_227963.4770	32
0None_none_ACOCA_227963.4771	344
0None_none_ACOCA_227963.4772	537
0None_none_ACOCA_227963.4773	586
0None_none_ACOCA_227963.4774	292
0None_none_ACOCA_227963.4775	540
0None_none_ACOCA_227963.4776	256
0None_none_ACOCA_227963.4777	398
0None_none_ACOCA_227963.4778	469
0None_none_ACOCA_227963.4779	310
0None_none_ACOCA_227963.4780	225
0None_none_ACOCA_227963.4781	632
0None_none_ACOCA_227963.4782	572
0None_none_ACOCA_227963.4783	436
0None_none_ACOCA_227963.4784	978
0None_none_ACOCA_227963.4785	463
0None_none_ACOCA_227963.4786	519
0None_none_ACOCA_227963.4787	1027
0None_none_ACOCA_227963.4788	375
0None_none_ACOCA_227963.4789	706
0None_none_ACOCA_227963.4790	620
0None_none_ACOCA_227963.4791	843
0None_none_ACOCA_227963.4792	935
0None_none_ACOCA_227963.4793	380
0None_none_ACOCA_227963.4794	203
0None_none_ACOCA_227963.4795	259
0None_none_ACOCA_227963.4796	458
0None_none_ACOCA_227963.4797	222
0None_none_ACOCA_227963.4798	397
0None_none_ACOCA_227963.4799	635
0None_none_ACOCA_227963.4800	973
0None_none_ACOCA_227963.4801	1074
0None_none_ACOCA_227963.4802	146
0None_none_ACOCA_227963.4803	477
0None_none_ACOCA_227963.4804	506
0None_none_ACOCA_227963.4805	393
0None_none_ACOCA_227963.4806	1014
0None_none_ACOCA_227963.4807	805
0None_none_ACOCA_227963.4808	771
0None_none_ACOCA_227963.4809	242
0None_none_ACOCA_227963.4810	558
0None_none_ACOCA_227963.4811	1186
0None_none_ACOCA_227963.4812	544
0None_none_ACOCA_227963.4813	567
0None_none_ACOCA_227963.4814	321
0None_none_ACOCA_227963.4815	158
0None_none_ACOCA_227963.4816	272
0None_none_ACOCA_227963.4817	390
0None_none_ACOCA_227963.4818	756
0None_none_ACOCA_227963.4819	922
0None_none_ACOCA_227963.4820	326
0None_none_ACOCA_227963.4821	612
0None_none_ACOCA_227963.4822	376
0None_none_ACOCA_227963.4823	201
0None_none_ACOCA_227963.4824	351
0None_none_ACOCA_227963.4825	352
0None_none_ACOCA_227963.4826	58
0None_none_ACOCA_227963.4827	615
0None_none_ACOCA_227963.4828	509
0None_none_ACOCA_227963.4829	268
0None_none_ACOCA_227963.4830	993
0None_none_ACOCA_227963.4831	609
0None_none_ACOCA_227963.4832	858
0None_none_ACOCA_227963.4833	677
0None_none_ACOCA_227963.4834	548
0None_none_ACOCA_227963.4835	408
0None_none_ACOCA_227963.4836	687
0None_none_ACOCA_227963.4837	309
0None_none_ACOCA_227963.4838	964
0None_none_ACOCA_227963.4839	930
0None_none_ACOCA_227963.4840	609
0None_none_ACOCA_227963.4841	398
0None_none_ACOCA_227963.4842	577
0None_none_ACOCA_227963.4843	567
0None_none_ACOCA_227963.4844	431
0None_none_ACOCA_227963.4845	482
0None_none_ACOCA_227963.4846	262
0None_none_ACOCA_227963.4847	408
0None_none_ACOCA_227963.4848	644
0None_none_ACOCA_227963.4849	516
0None_none_ACOCA_227963.4850	339
0None_none_ACOCA_227963.4851	218
0None_none_ACOCA_227963.4852	544
0None_none_ACOCA_227963.4853	365
0None_none_ACOCA_227963.4854	574
0None_none_ACOCA_227963.4855	213
0None_none_ACOCA_227963.4856	522
0None_none_ACOCA_227963.4857	179
0None_none_ACOCA_227963.4858	172
0None_none_ACOCA_227963.4859	381
0None_none_ACOCA_227963.4860	449
0None_none_ACOCA_227963.4861	518
0None_none_ACOCA_227963.4862	432
0None_none_ACOCA_227963.4863	328
0None_none_ACOCA_227963.4864	645
0None_none_ACOCA_227963.4865	663
0None_none_ACOCA_227963.4866	532
0None_none_ACOCA_227963.4867	659
0None_none_ACOCA_227963.4868	167
0None_none_ACOCA_227963.4869	252
0None_none_ACOCA_227963.4870	293
0None_none_ACOCA_227963.4871	126
0None_none_ACOCA_227963.4872	761
0None_none_ACOCA_227963.4873	300
0None_none_ACOCA_227963.4874	366
0None_none_ACOCA_227963.4875	512
0None_none_DTKPA_227963.6751	1
0None_none_DTKPA_227963.6818	1
0None_none_DTKPA_227963.6831	1
0None_none_DTKPA_227963.6846	1
0None_none_DTKPA_227963.6930	1
0None_none_DTKPA_227963.6945	86
0None_none_DTKPA_227963.7027	1
0None_none_DTKPA_227963.7038	1
0None_none_DTKPA_227963.7039	1
0None_none_DTKPA_227963.7059	20
0None_none_DTKPA_227963.7118	1
0None_none_DTKPB_227963.7167	1
0None_none_DTKPB_227963.7231	1
0None_none_DTKPB_227963.7279	1
0None_none_DTKPB_227963.7335	1
0None_none_DTKPB_227963.7386	1
0None_none_GEA_227963.3729	61
0None_none_GEB_227963.3866	1
0None_none_GEB_227963.3871	3
0None_none_GEB_227963.3875	32
0None_none_GEB_227963.3926	23
0None_none_GEB_227963.3940	7
0None_none_GEB_227963.3962	20
0None_none_GEB_227963.4010	143
0None_none_GEB_227963.4033	35
0None_none_GEB_227963.4063	82
0None_none_GEB_227963.4078	27
0None_none_GEB_227963.4082	27
0None_none_GEB_227963.4109	33
0None_none_GEB_227963.4111	13
0None_none_GEB_227963.4120	3
0None_none_MPA_227963.4353	9
0None_none_SPA_227963.5273	11
0None_none_SPA_227963.5293	12
0None_none_SPA_227963.5329	1
0None_none_SPA_227963.5404	1
0None_none_SPA_227963.5421	1
0None_none_SPA_227963.5433	1
0None_none_SPA_227963.5436	14
0None_none_SPA_227963.5468	118
0None_none_SPA_227963.5471	19
0None_none_SPB_227963.6082	1
0None_none_SPB_227963.6227	1
0None_none_SPB_227963.6329	1
0Safe_safe_ACOCA_227963.4501	264
0Safe_safe_ACOCA_227963.4502	207
0Safe_safe_ACOCA_227963.4503	573
0Safe_safe_ACOCA_227963.4504	223
0Safe_safe_ACOCA_227963.4505	315
0Safe_safe_ACOCA_227963.4506	159
0Safe_safe_ACOCA_227963.4507	229
0Safe_safe_ACOCA_227963.4508	395
0Safe_safe_ACOCA_227963.4509	348
0Safe_safe_ACOCA_227963.4510	928
0Safe_safe_ACOCA_227963.4511	819
0Safe_safe_ACOCA_227963.4512	905
0Safe_safe_ACOCA_227963.4513	238
0Safe_safe_ACOCA_227963.4514	448
0Safe_safe_ACOCA_227963.4515	230
0Safe_safe_ACOCA_227963.4516	581
0Safe_safe_ACOCA_227963.4517	324
0Safe_safe_ACOCA_227963.4518	555
0Safe_safe_ACOCA_227963.4519	530
0Safe_safe_ACOCA_227963.4520	298
0Safe_safe_ACOCA_227963.4521	226
0Safe_safe_ACOCA_227963.4522	180
0Safe_safe_ACOCA_227963.4523	141
0Safe_safe_ACOCA_227963.4524	160
0Safe_safe_ACOCA_227963.4525	479
0Safe_safe_ACOCA_227963.4526	847
0Safe_safe_ACOCA_227963.4527	548
0Safe_safe_ACOCA_227963.4528	275
0Safe_safe_ACOCA_227963.4529	256
0Safe_safe_ACOCA_227963.4530	679
0Safe_safe_ACOCA_227963.4531	394
0Safe_safe_ACOCA_227963.4532	268
0Safe_safe_ACOCA_227963.4533	657
0Safe_safe_ACOCA_227963.4534	266
0Safe_safe_ACOCA_227963.4535	160
0Safe_safe_ACOCA_227963.4536	819
0Safe_safe_ACOCA_227963.4537	171
0Safe_safe_ACOCA_227963.4538	1271
0Safe_safe_ACOCA_227963.4539	549
0Safe_safe_ACOCA_227963.4540	396
0Safe_safe_ACOCA_227963.4541	165
0Safe_safe_ACOCA_227963.4542	460
0Safe_safe_ACOCA_227963.4543	458
0Safe_safe_ACOCA_227963.4544	182
0Safe_safe_ACOCA_227963.4545	8
0Safe_safe_ACOCA_227963.4546	125
0Safe_safe_ACOCA_227963.4547	226
0Safe_safe_ACOCA_227963.4548	180
0Safe_safe_ACOCA_227963.4549	484
0Safe_safe_ACOCA_227963.4550	331
0Safe_safe_ACOCA_227963.4551	150
0Safe_safe_ACOCA_227963.4552	216
0Safe_safe_ACOCA_227963.4553	79
0Safe_safe_ACOCA_227963.4554	365
0Safe_safe_ACOCA_227963.4555	383
0Safe_safe_ACOCA_227963.4556	146
0Safe_safe_ACOCA_227963.4557	163
0Safe_safe_ACOCA_227963.4558	100
0Safe_safe_ACOCA_227963.4559	436
0Safe_safe_ACOCA_227963.4560	1233
0Safe_safe_ACOCA_227963.4561	766
0Safe_safe_ACOCA_227963.4562	49
0Safe_safe_ACOCA_227963.4563	601
0Safe_safe_ACOCA_227963.4564	178
0Safe_safe_ACOCA_227963.4565	403
0Safe_safe_ACOCA_227963.4566	146
0Safe_safe_ACOCA_227963.4567	210
0Safe_safe_ACOCA_227963.4568	194
0Safe_safe_ACOCA_227963.4569	278
0Safe_safe_ACOCA_227963.4570	464
0Safe_safe_ACOCA_227963.4571	345
0Safe_safe_ACOCA_227963.4572	315
0Safe_safe_ACOCA_227963.4573	297
0Safe_safe_ACOCA_227963.4574	546
0Safe_safe_ACOCA_227963.4575	149
0Safe_safe_ACOCA_227963.4576	542
0Safe_safe_ACOCA_227963.4577	144
0Safe_safe_ACOCA_227963.4578	60
0Safe_safe_ACOCA_227963.4579	241
0Safe_safe_ACOCA_227963.4580	259
0Safe_safe_ACOCA_227963.4581	525
0Safe_safe_ACOCA_227963.4582	204
0Safe_safe_ACOCA_227963.4583	741
0Safe_safe_ACOCA_227963.4584	253
0Safe_safe_ACOCA_227963.4585	112
0Safe_safe_ACOCA_227963.4586	119
0Safe_safe_ACOCA_227963.4587	370
0Safe_safe_ACOCA_227963.4588	172
0Safe_safe_ACOCA_227963.4589	223
0Safe_safe_ACOCA_227963.4590	384
0Safe_safe_ACOCA_227963.4591	50
0Safe_safe_ACOCA_227963.4592	468
0Safe_safe_ACOCA_227963.4593	422
0Safe_safe_ACOCA_227963.4594	281
0Safe_safe_ACOCA_227963.4595	206
0Safe_safe_ACOCA_227963.4596	296
0Safe_safe_ACOCA_227963.4597	728
0Safe_safe_ACOCA_227963.4598	217
0Safe_safe_ACOCA_227963.4599	231
0Safe_safe_ACOCA_227963.4600	379
0Safe_safe_ACOCA_227963.4601	497
0Safe_safe_ACOCA_227963.4602	726
0Safe_safe_ACOCA_227963.4603	544
0Safe_safe_ACOCA_227963.4604	367
0Safe_safe_ACOCA_227963.4605	561
0Safe_safe_ACOCA_227963.4606	386
0Safe_safe_ACOCA_227963.4607	304
0Safe_safe_ACOCA_227963.4608	213
0Safe_safe_ACOCA_227963.4609	353
0Safe_safe_ACOCA_227963.4610	272
0Safe_safe_ACOCA_227963.4611	294
0Safe_safe_ACOCA_227963.4612	138
0Safe_safe_ACOCA_227963.4613	462
0Safe_safe_ACOCA_227963.4614	156
0Safe_safe_ACOCA_227963.4615	904
0Safe_safe_ACOCA_227963.4616	758
0Safe_safe_ACOCA_227963.4617	227
0Safe_safe_ACOCA_227963.4618	55
0Safe_safe_ACOCA_227963.4619	388
0Safe_safe_ACOCA_227963.4620	115
0Safe_safe_ACOCA_227963.4621	87
0Safe_safe_ACOCA_227963.4622	295
0Safe_safe_ACOCA_227963.4623	153
0Safe_safe_ACOCA_227963.4624	505
0Safe_safe_ACOCA_227963.4625	219
0Safe_safe_ACOCA_227963.4626	617
0Safe_safe_ACOCA_227963.4627	228
0Safe_safe_ACOCA_227963.4628	385
0Safe_safe_ACOCA_227963.4629	86
0Safe_safe_ACOCA_227963.4630	766
0Safe_safe_ACOCA_227963.4631	229
0Safe_safe_ACOCA_227963.4632	210
0Safe_safe_ACOCA_227963.4633	162
0Safe_safe_ACOCA_227963.4634	503
0Safe_safe_ACOCA_227963.4635	750
0Safe_safe_ACOCA_227963.4636	529
0Safe_safe_ACOCA_227963.4637	172
0Safe_safe_ACOCA_227963.4638	250
0Safe_safe_ACOCA_227963.4639	116
0Safe_safe_ACOCA_227963.4640	528
0Safe_safe_ACOCA_227963.4641	33
0Safe_safe_ACOCA_227963.4642	528
0Safe_safe_ACOCA_227963.4643	337
0Safe_safe_ACOCA_227963.4644	833
0Safe_safe_ACOCA_227963.4645	256
0Safe_safe_ACOCA_227963.4646	298
0Safe_safe_ACOCA_227963.4647	446
0Safe_safe_ACOCA_227963.4648	120
0Safe_safe_ACOCA_227963.4649	149
0Safe_safe_ACOCA_227963.4650	473
0Safe_safe_ACOCA_227963.4651	648
0Safe_safe_ACOCA_227963.4652	578
0Safe_safe_ACOCA_227963.4653	156
0Safe_safe_ACOCA_227963.4654	558
0Safe_safe_ACOCA_227963.4655	395
0Safe_safe_ACOCA_227963.4656	788
0Safe_safe_ACOCA_227963.4657	266
0Safe_safe_ACOCA_227963.4658	450
0Safe_safe_ACOCA_227963.4659	96
0Safe_safe_ACOCA_227963.4660	169
0Safe_safe_ACOCA_227963.4661	209
0Safe_safe_ACOCA_227963.4662	510
0Safe_safe_ACOCA_227963.4663	697
0Safe_safe_ACOCA_227963.4664	72
0Safe_safe_ACOCA_227963.4665	69
0Safe_safe_ACOCA_227963.4666	154
0Safe_safe_ACOCA_227963.4667	332
0Safe_safe_ACOCA_227963.4668	299
0Safe_safe_ACOCA_227963.4669	633
0Safe_safe_ACOCA_227963.4670	192
0Safe_safe_ACOCA_227963.4671	84
0Safe_safe_ACOCA_227963.4672	934
0Safe_safe_ACOCA_227963.4673	621
0Safe_safe_ACOCA_227963.4675	540
0Safe_safe_ACOCA_227963.4676	512
0Safe_safe_ACOCA_227963.4677	707
0Safe_safe_ACOCA_227963.4678	301
0Safe_safe_ACOCA_227963.4679	301
0Safe_safe_ACOCA_227963.4680	205
0Safe_safe_ACOCA_227963.4681	273
0Safe_safe_ACOCA_227963.4682	67
0Safe_safe_ACOCA_227963.4683	714
0Safe_safe_ACOCA_227963.4684	151
0Safe_safe_ACOCA_227963.4685	650
0Safe_safe_ACOCA_227963.4686	410
0Safe_safe_ACOCA_227963.4687	667
0Safe_safe_ACOCA_227963.4688	139
0Safe_safe_ACOCA_227963.4689	1664
0Safe_safe_ACOCA_227963.4690	94
0Safe_safe_ACOCA_227963.4691	198
0Safe_safe_ACOCA_227963.4692	325
0Safe_safe_ACOCA_227963.4693	392
0Safe_safe_ACOCA_227963.4694	286
0Safe_safe_ACOCA_227963.4695	137
0Safe_safe_ACOCA_227963.4696	413
0Safe_safe_ACOCA_227963.4697	42
0Safe_safe_ACOCA_227963.4698	508
0Safe_safe_ACOCA_227963.4699	1017
0Safe_safe_ACOCA_227963.4700	147
0Safe_safe_ACOCA_227963.4701	301
0Safe_safe_ACOCA_227963.4702	218
0Safe_safe_ACOCA_227963.4703	377
0Safe_safe_ACOCA_227963.4704	352
0Safe_safe_ACOCA_227963.4705	646
0Safe_safe_ACOCA_227963.4706	448
0Safe_safe_ACOCA_227963.4707	1056
0Safe_safe_ACOCA_227963.4708	167
0Safe_safe_ACOCA_227963.4709	234
0Safe_safe_ACOCA_227963.4710	162
0Safe_safe_ACOCA_227963.4711	482
0Safe_safe_ACOCA_227963.4712	972
0Safe_safe_ACOCA_227963.4713	175
0Safe_safe_ACOCA_227963.4714	213
0Safe_safe_ACOCA_227963.4715	121
0Safe_safe_ACOCA_227963.4716	394
0Safe_safe_ACOCA_227963.4717	340
0Safe_safe_ACOCA_227963.4718	217
0Safe_safe_ACOCA_227963.4719	403
0Safe_safe_ACOCA_227963.4720	317
0Safe_safe_ACOCA_227963.4721	87
0Safe_safe_ACOCA_227963.4722	197
0Safe_safe_ACOCA_227963.4723	578
0Safe_safe_ACOCA_227963.4724	131
0Safe_safe_ACOCA_227963.4725	448
0Safe_safe_ACOCA_227963.4726	424
0Safe_safe_ACOCA_227963.4727	188
0Safe_safe_ACOCA_227963.4728	508
0Safe_safe_ACOCA_227963.4729	417
0Safe_safe_ACOCA_227963.4730	256
0Safe_safe_ACOCA_227963.4731	459
0Safe_safe_ACOCA_227963.4732	295
0Safe_safe_ACOCA_227963.4733	323
0Safe_safe_ACOCA_227963.4734	381
0Safe_safe_ACOCA_227963.4735	99
0Safe_safe_ACOCA_227963.4736	219
0Safe_safe_ACOCA_227963.4737	294
0Safe_safe_ACOCA_227963.4738	196
0Safe_safe_ACOCA_227963.4739	918
0Safe_safe_ACOCA_227963.4740	196
0Safe_safe_ACOCA_227963.4741	165
0Safe_safe_ACOCA_227963.4742	544
0Safe_safe_ACOCA_227963.4743	485
0Safe_safe_ACOCA_227963.4744	649
0Safe_safe_ACOCA_227963.4745	475
0Safe_safe_ACOCA_227963.4746	337
0Safe_safe_ACOCA_227963.4747	108
0Safe_safe_ACOCA_227963.4748	592
0Safe_safe_ACOCA_227963.4749	248
0Safe_safe_ACOCA_227963.4750	264
0Safe_safe_ACOCA_227963.4751	706
0Safe_safe_ACOCA_227963.4752	420
0Safe_safe_ACOCA_227963.4753	300
0Safe_safe_ACOCA_227963.4754	867
0Safe_safe_ACOCA_227963.4755	388
0Safe_safe_ACOCA_227963.4756	828
0Safe_safe_ACOCA_227963.4757	515
0Safe_safe_ACOCA_227963.4758	468
0Safe_safe_ACOCA_227963.4759	503
0Safe_safe_ACOCA_227963.4760	543
0Safe_safe_ACOCA_227963.4761	364
0Safe_safe_ACOCA_227963.4762	88
0Safe_safe_ACOCA_227963.4763	238
0Safe_safe_ACOCA_227963.4764	136
0Safe_safe_ACOCA_227963.4765	249
0Safe_safe_ACOCA_227963.4766	647
0Safe_safe_ACOCA_227963.4767	281
0Safe_safe_ACOCA_227963.4768	275
0Safe_safe_ACOCA_227963.4769	249
0Safe_safe_ACOCA_227963.4770	242
0Safe_safe_ACOCA_227963.4771	398
0Safe_safe_ACOCA_227963.4772	648
0Safe_safe_ACOCA_227963.4773	477
0Safe_safe_ACOCA_227963.4774	890
0Safe_safe_ACOCA_227963.4775	622
0Safe_safe_ACOCA_227963.4776	373
0Safe_safe_ACOCA_227963.4777	45
0Safe_safe_ACOCA_227963.4778	651
0Safe_safe_ACOCA_227963.4779	709
0Safe_safe_ACOCA_227963.4780	340
0Safe_safe_ACOCA_227963.4781	306
0Safe_safe_ACOCA_227963.4782	411
0Safe_safe_ACOCA_227963.4783	583
0Safe_safe_ACOCA_227963.4784	150
0Safe_safe_ACOCA_227963.4785	203
0Safe_safe_ACOCA_227963.4786	180
0Safe_safe_ACOCA_227963.4787	643
0Safe_safe_ACOCA_227963.4788	699
0Safe_safe_ACOCA_227963.4789	738
0Safe_safe_ACOCA_227963.4790	511
0Safe_safe_ACOCA_227963.4791	230
0Safe_safe_ACOCA_227963.4792	632
0Safe_safe_ACOCA_227963.4793	244
0Safe_safe_ACOCA_227963.4794	258
0Safe_safe_ACOCA_227963.4795	201
0Safe_safe_ACOCA_227963.4796	213
0Safe_safe_ACOCA_227963.4797	220
0Safe_safe_ACOCA_227963.4798	354
0Safe_safe_ACOCA_227963.4799	459
0Safe_safe_ACOCA_227963.4800	626
0Safe_safe_ACOCA_227963.4801	342
0Safe_safe_ACOCA_227963.4802	195
0Safe_safe_ACOCA_227963.4803	567
0Safe_safe_ACOCA_227963.4804	434
0Safe_safe_ACOCA_227963.4805	747
0Safe_safe_ACOCA_227963.4806	290
0Safe_safe_ACOCA_227963.4807	177
0Safe_safe_ACOCA_227963.4808	410
0Safe_safe_ACOCA_227963.4809	53
0Safe_safe_ACOCA_227963.4810	610
0Safe_safe_ACOCA_227963.4811	126
0Safe_safe_ACOCA_227963.4812	790
0Safe_safe_ACOCA_227963.4813	191
0Safe_safe_ACOCA_227963.4814	144
0Safe_safe_ACOCA_227963.4815	529
0Safe_safe_ACOCA_227963.4816	241
0Safe_safe_ACOCA_227963.4817	102
0Safe_safe_ACOCA_227963.4818	419
0Safe_safe_ACOCA_227963.4819	367
0Safe_safe_ACOCA_227963.4820	411
0Safe_safe_ACOCA_227963.4821	351
0Safe_safe_ACOCA_227963.4822	433
0Safe_safe_ACOCA_227963.4823	557
0Safe_safe_ACOCA_227963.4825	434
0Safe_safe_ACOCA_227963.4826	196
0Safe_safe_ACOCA_227963.4827	159
0Safe_safe_ACOCA_227963.4828	314
0Safe_safe_ACOCA_227963.4829	377
0Safe_safe_ACOCA_227963.4830	703
0Safe_safe_ACOCA_227963.4831	592
0Safe_safe_ACOCA_227963.4832	243
0Safe_safe_ACOCA_227963.4833	205
0Safe_safe_ACOCA_227963.4834	319
0Safe_safe_ACOCA_227963.4835	927
0Safe_safe_ACOCA_227963.4836	343
0Safe_safe_ACOCA_227963.4837	476
0Safe_safe_ACOCA_227963.4838	261
0Safe_safe_ACOCA_227963.4839	314
0Safe_safe_ACOCA_227963.4840	119
0Safe_safe_ACOCA_227963.4841	642
0Safe_safe_ACOCA_227963.4842	667
0Safe_safe_ACOCA_227963.4843	303
0Safe_safe_ACOCA_227963.4844	273
0Safe_safe_ACOCA_227963.4845	207
0Safe_safe_ACOCA_227963.4846	656
0Safe_safe_ACOCA_227963.4847	472
0Safe_safe_ACOCA_227963.4848	615
0Safe_safe_ACOCA_227963.4849	495
0Safe_safe_ACOCA_227963.4850	960
0Safe_safe_ACOCA_227963.4851	98
0Safe_safe_ACOCA_227963.4852	60
0Safe_safe_ACOCA_227963.4853	192
0Safe_safe_ACOCA_227963.4854	337
0Safe_safe_ACOCA_227963.4855	412
0Safe_safe_ACOCA_227963.4856	690
0Safe_safe_ACOCA_227963.4857	354
0Safe_safe_ACOCA_227963.4859	85
0Safe_safe_ACOCA_227963.4860	177
0Safe_safe_ACOCA_227963.4861	326
0Safe_safe_ACOCA_227963.4862	242
0Safe_safe_ACOCA_227963.4863	293
0Safe_safe_ACOCA_227963.4864	270
0Safe_safe_ACOCA_227963.4865	486
0Safe_safe_ACOCA_227963.4867	455
0Safe_safe_ACOCA_227963.4868	285
0Safe_safe_ACOCA_227963.4869	333
0Safe_safe_ACOCA_227963.4870	777
0Safe_safe_ACOCA_227963.4871	303
0Safe_safe_ACOCA_227963.4872	484
0Safe_safe_ACOCA_227963.4873	456
0Safe_safe_ACOCA_227963.4874	249
0Safe_safe_ACOCA_227963.4875	259
0Safe_safe_ACOCB_227963.5169	905
0Safe_safe_ACOCB_227963.5177	275
0Safe_safe_ACOCB_227963.5189	592
0Safe_safe_ACOCB_227963.5193	1
0Safe_safe_DTKPA_227963.6761	1
0Safe_safe_DTKPA_227963.6773	1
0Safe_safe_DTKPA_227963.6792	1
0Safe_safe_DTKPA_227963.6801	1
0Safe_safe_DTKPA_227963.6807	1
0Safe_safe_DTKPA_227963.6818	1
0Safe_safe_DTKPA_227963.6897	1
0Safe_safe_DTKPA_227963.6910	8
0Safe_safe_DTKPA_227963.6977	1
0Safe_safe_DTKPA_227963.6992	1
0Safe_safe_DTKPA_227963.7001	1
0Safe_safe_DTKPA_227963.7052	1
0Safe_safe_DTKPB_227963.7127	1
0Safe_safe_DTKPB_227963.7132	2
0Safe_safe_DTKPB_227963.7163	1
0Safe_safe_DTKPB_227963.7181	60
0Safe_safe_DTKPB_227963.7374	1
0Safe_safe_DTKPB_227963.7423	1
0Safe_safe_DTKPB_227963.7477	1
0Safe_safe_DTKPB_227963.7487	331
0Safe_safe_GEA_227963.3565	829
0Safe_safe_GEB_227963.3752	459
0Safe_safe_GEB_227963.3815	34
0Safe_safe_GEB_227963.3912	15
0Safe_safe_GEB_227963.3944	4
0Safe_safe_GEB_227963.3974	9
0Safe_safe_GEB_227963.4009	11
0Safe_safe_GEB_227963.4027	5
0Safe_safe_GEB_227963.4093	18
0Safe_safe_MPA_227963.4195	508
0Safe_safe_MPB_227963.5828	55
0Safe_safe_MU1B_227963.1102	528
0Safe_safe_MU1B_227963.813	5
0Safe_safe_MU1B_227963.942	298
0Safe_safe_MU1B_227963.945	281
0Safe_safe_MU1B_227963.959	667
0Safe_safe_MU2A_227963.2300	788
0Safe_safe_MU2A_227963.2523	69
0Safe_safe_MU2B_227963.282	2
0Safe_safe_SPA_227963.5299	1
0Safe_safe_SPA_227963.5355	86
0Safe_safe_SPA_227963.5426	1
0Safe_safe_SPA_227963.5469	1
0Safe_safe_SPA_227963.5475	1
0Safe_safe_SPA_227963.5482	142
0Safe_safe_SPA_227963.5514	1
0Safe_safe_SPA_227963.5549	32
0Safe_safe_SPA_227963.5603	1
0Safe_safe_SPB_227963.6196	1
0Safe_safe_SPB_227963.6216	1
0Safe_safe_SPB_227963.6317	1
0Safe_safe_SPB_227963.6319	1
0Safe_safe_TMMA_227963.2933	379
0Safe_safe_TMMB_227963.3014	220
0Safe_safe_TMMB_227963.3115	1
0Safe_safe_TMMB_227963.3304	1
0Safe_safe_U1A_227963.6630	567
0Safe_safe_U1B_227963.395	367
0Safe_safe_U1B_227963.731	388
0Safe_safe_U2A_227963.1588	497
0Safe_safe_U2A_227963.1791	96
0Safe_safe_U2B_227963.1293	270
0Safe_safe_U2B_227963.1381	1
0Safe_safe_U2B_227963.1490	422
ENSMUSG00000000058_Cav2_SPA_139387.1	96
ENSMUSG00000000078_Klf6_ACOCA_47379.1	583
ENSMUSG00000000078_Klf6_ACOCA_47380.2	720
ENSMUSG00000000078_Klf6_ACOCA_47381.3	58
ENSMUSG00000000078_Klf6_ACOCA_47382.4	282
ENSMUSG00000000078_Klf6_ACOCA_47383.5	339
ENSMUSG00000000078_Klf6_ACOCA_47384.6	1221
ENSMUSG00000000078_Klf6_ACOCA_47385.7	263
ENSMUSG00000000078_Klf6_ACOCA_47386.8	173
ENSMUSG00000000078_Klf6_ACOCA_47387.9	568
ENSMUSG00000000078_Klf6_ACOCA_47388.10	1096
ENSMUSG00000000093_Tbx2_ACOCA_12966.1	216
ENSMUSG00000000093_Tbx2_ACOCA_12967.2	169
ENSMUSG00000000093_Tbx2_ACOCA_12968.3	275
ENSMUSG00000000093_Tbx2_ACOCA_12969.4	645
ENSMUSG00000000093_Tbx2_ACOCA_12970.5	587
ENSMUSG00000000093_Tbx2_ACOCA_12971.6	195
ENSMUSG00000000093_Tbx2_ACOCA_12972.7	342
ENSMUSG00000000093_Tbx2_ACOCA_12973.8	836
ENSMUSG00000000093_Tbx2_ACOCA_12974.9	484
ENSMUSG00000000093_Tbx2_ACOCA_12975.10	431
ENSMUSG00000000094_Tbx4_ACOCA_12986.1	482
ENSMUSG00000000094_Tbx4_ACOCA_12987.2	579
ENSMUSG00000000094_Tbx4_ACOCA_12988.3	243
ENSMUSG00000000094_Tbx4_ACOCA_12989.4	250
ENSMUSG00000000094_Tbx4_ACOCA_12990.5	268
ENSMUSG00000000094_Tbx4_ACOCA_12991.6	536
ENSMUSG00000000094_Tbx4_ACOCA_12992.7	521
ENSMUSG00000000094_Tbx4_ACOCA_12993.8	204
ENSMUSG00000000094_Tbx4_ACOCA_12994.9	184
ENSMUSG00000000094_Tbx4_ACOCA_12995.10	459
ENSMUSG00000000126_Wnt9a_ACOCA_116321.1	245
ENSMUSG00000000126_Wnt9a_ACOCA_116322.2	347
ENSMUSG00000000126_Wnt9a_ACOCA_116323.3	456
ENSMUSG00000000126_Wnt9a_ACOCA_116324.4	172
ENSMUSG00000000126_Wnt9a_ACOCA_116325.5	230
ENSMUSG00000000126_Wnt9a_ACOCA_116326.6	599
ENSMUSG00000000126_Wnt9a_ACOCA_116327.7	482
ENSMUSG00000000126_Wnt9a_ACOCA_116328.8	23
ENSMUSG00000000126_Wnt9a_ACOCA_116329.9	193
ENSMUSG00000000126_Wnt9a_ACOCA_116330.10	621
ENSMUSG00000000142_Axin2_ACOCA_65057.1	598
ENSMUSG00000000142_Axin2_ACOCA_65058.2	324
ENSMUSG00000000142_Axin2_ACOCA_65059.3	197
ENSMUSG00000000142_Axin2_ACOCA_65060.4	273
ENSMUSG00000000142_Axin2_ACOCA_65061.5	141
ENSMUSG00000000142_Axin2_ACOCA_65062.6	338
ENSMUSG00000000142_Axin2_ACOCA_65063.7	225
ENSMUSG00000000142_Axin2_ACOCA_65064.8	855
ENSMUSG00000000142_Axin2_ACOCA_65065.9	206
ENSMUSG00000000142_Axin2_ACOCA_65066.10	439
ENSMUSG00000000149_Gna12_ACOCA_65017.1	196
ENSMUSG00000000149_Gna12_ACOCA_65018.2	538
ENSMUSG00000000149_Gna12_ACOCA_65019.3	284
ENSMUSG00000000149_Gna12_ACOCA_65020.4	317
ENSMUSG00000000149_Gna12_ACOCA_65021.5	727
ENSMUSG00000000149_Gna12_ACOCA_65022.6	220
ENSMUSG00000000149_Gna12_ACOCA_65023.7	654
ENSMUSG00000000149_Gna12_ACOCA_65024.8	584
ENSMUSG00000000149_Gna12_ACOCA_65025.9	350
ENSMUSG00000000149_Gna12_ACOCA_65026.10	660
ENSMUSG00000000197_Nalcn_SPB_23958.7	1
ENSMUSG00000000253_Gmpr_DTKPA_31031.10	1
ENSMUSG00000000263_Glra1_DTKPA_67939.6	1
ENSMUSG00000000266_Mid2_ACOCA_184055.1	1022
ENSMUSG00000000266_Mid2_ACOCA_184056.2	237
ENSMUSG00000000266_Mid2_ACOCA_184057.3	237
ENSMUSG00000000266_Mid2_ACOCA_184058.4	629
ENSMUSG00000000266_Mid2_ACOCA_184059.5	517
ENSMUSG00000000266_Mid2_ACOCA_184060.6	251
ENSMUSG00000000266_Mid2_ACOCA_184061.7	330
ENSMUSG00000000266_Mid2_ACOCA_184062.8	77
ENSMUSG00000000266_Mid2_ACOCA_184063.9	766
ENSMUSG00000000266_Mid2_ACOCA_184064.10	218
ENSMUSG00000000296_Tpd52l1_ACOCA_152882.1	216
ENSMUSG00000000296_Tpd52l1_ACOCA_152883.2	263
ENSMUSG00000000296_Tpd52l1_ACOCA_152884.3	85
ENSMUSG00000000296_Tpd52l1_ACOCA_152885.4	439
ENSMUSG00000000296_Tpd52l1_ACOCA_152886.5	639
ENSMUSG00000000296_Tpd52l1_ACOCA_152887.6	420
ENSMUSG00000000296_Tpd52l1_ACOCA_152888.7	557
ENSMUSG00000000296_Tpd52l1_ACOCA_152889.8	183
ENSMUSG00000000296_Tpd52l1_ACOCA_152890.9	502
ENSMUSG00000000296_Tpd52l1_ACOCA_152891.10	269
ENSMUSG00000000303_Cdh1_ACOCA_55475.1	297
ENSMUSG00000000303_Cdh1_ACOCA_55476.2	442
ENSMUSG00000000303_Cdh1_ACOCA_55477.3	275
ENSMUSG00000000303_Cdh1_ACOCA_55478.4	194
ENSMUSG00000000303_Cdh1_ACOCA_55479.5	287
ENSMUSG00000000303_Cdh1_ACOCA_55480.6	606
ENSMUSG00000000303_Cdh1_ACOCA_55481.7	422
ENSMUSG00000000303_Cdh1_ACOCA_55482.8	793
ENSMUSG00000000303_Cdh1_ACOCA_55483.9	354
ENSMUSG00000000303_Cdh1_ACOCA_55484.10	263
ENSMUSG00000000355_Mcts1_ACOCA_181094.1	27
ENSMUSG00000000355_Mcts1_ACOCA_181095.2	133
ENSMUSG00000000355_Mcts1_ACOCA_181096.3	26
ENSMUSG00000000355_Mcts1_ACOCA_181097.4	38
ENSMUSG00000000355_Mcts1_ACOCA_181098.5	57
ENSMUSG00000000355_Mcts1_ACOCA_181099.6	157
ENSMUSG00000000355_Mcts1_ACOCA_181101.8	5
ENSMUSG00000000355_Mcts1_ACOCA_181102.9	40
ENSMUSG00000000355_Mcts1_ACOCA_181103.10	20
ENSMUSG00000000365_Rnf17_SPA_4607.4	1
ENSMUSG00000000384_Tbrg4_ACOCA_62911.1	230
ENSMUSG00000000384_Tbrg4_ACOCA_62912.2	122
ENSMUSG00000000384_Tbrg4_ACOCA_62913.3	126
ENSMUSG00000000384_Tbrg4_ACOCA_62914.4	375
ENSMUSG00000000384_Tbrg4_ACOCA_62915.5	244
ENSMUSG00000000384_Tbrg4_ACOCA_62916.6	437
ENSMUSG00000000384_Tbrg4_ACOCA_62917.7	523
ENSMUSG00000000384_Tbrg4_ACOCA_62918.8	774
ENSMUSG00000000384_Tbrg4_ACOCA_62919.9	475
ENSMUSG00000000384_Tbrg4_ACOCA_62920.10	127
ENSMUSG00000000402_Egfl6_ACOCA_124744.1	619
ENSMUSG00000000402_Egfl6_ACOCA_124745.2	534
ENSMUSG00000000402_Egfl6_ACOCA_124746.3	328
ENSMUSG00000000402_Egfl6_ACOCA_124747.4	430
ENSMUSG00000000402_Egfl6_ACOCA_124748.5	190
ENSMUSG00000000402_Egfl6_ACOCA_124749.6	367
ENSMUSG00000000402_Egfl6_ACOCA_124750.7	599
ENSMUSG00000000402_Egfl6_ACOCA_124751.8	308
ENSMUSG00000000402_Egfl6_ACOCA_124752.9	148
ENSMUSG00000000402_Egfl6_ACOCA_124753.10	268
ENSMUSG00000000411_Tssk3_DTKPA_49155.3	4
ENSMUSG00000000440_Pparg_ACOCA_7876.1	387
ENSMUSG00000000440_Pparg_ACOCA_7877.2	163
ENSMUSG00000000440_Pparg_ACOCA_7878.3	616
ENSMUSG00000000440_Pparg_ACOCA_7879.4	162
ENSMUSG00000000440_Pparg_ACOCA_7880.5	183
ENSMUSG00000000440_Pparg_ACOCA_7881.6	175
ENSMUSG00000000440_Pparg_ACOCA_7882.7	376
ENSMUSG00000000440_Pparg_ACOCA_7883.8	882
ENSMUSG00000000440_Pparg_ACOCA_7884.9	149
ENSMUSG00000000440_Pparg_ACOCA_7885.10	170
ENSMUSG00000000441_Raf1_DTKPB_7893.8	1
ENSMUSG00000000489_Pdgfb_ACOCA_133571.1	255
ENSMUSG00000000489_Pdgfb_ACOCA_133572.2	242
ENSMUSG00000000489_Pdgfb_ACOCA_133573.3	815
ENSMUSG00000000489_Pdgfb_ACOCA_133574.4	149
ENSMUSG00000000489_Pdgfb_ACOCA_133575.5	685
ENSMUSG00000000489_Pdgfb_ACOCA_133576.6	432
ENSMUSG00000000489_Pdgfb_ACOCA_133577.7	360
ENSMUSG00000000489_Pdgfb_ACOCA_133578.8	594
ENSMUSG00000000489_Pdgfb_ACOCA_133579.9	635
ENSMUSG00000000489_Pdgfb_ACOCA_133580.10	122
ENSMUSG00000000538_Tom1l2_MU1A_220878.5	1
ENSMUSG00000000581_C1d_SPB_204045.7	1
ENSMUSG00000000682_Cd52_ACOCA_180274.1	559
ENSMUSG00000000682_Cd52_ACOCA_180275.2	66
ENSMUSG00000000682_Cd52_ACOCA_180276.3	671
ENSMUSG00000000682_Cd52_ACOCA_180277.4	716
ENSMUSG00000000682_Cd52_ACOCA_180278.5	604
ENSMUSG00000000682_Cd52_ACOCA_180279.6	254
ENSMUSG00000000682_Cd52_ACOCA_180280.7	240
ENSMUSG00000000682_Cd52_ACOCA_180281.8	592
ENSMUSG00000000682_Cd52_ACOCA_180282.9	841
ENSMUSG00000000682_Cd52_ACOCA_180283.10	248
ENSMUSG00000000708_Kat2b_ACOCA_107865.1	117
ENSMUSG00000000708_Kat2b_ACOCA_107866.2	96
ENSMUSG00000000708_Kat2b_ACOCA_107867.3	240
ENSMUSG00000000708_Kat2b_ACOCA_107868.4	251
ENSMUSG00000000708_Kat2b_ACOCA_107869.5	367
ENSMUSG00000000708_Kat2b_ACOCA_107870.6	275
ENSMUSG00000000708_Kat2b_ACOCA_107871.7	271
ENSMUSG00000000708_Kat2b_ACOCA_107872.8	277
ENSMUSG00000000708_Kat2b_ACOCA_107873.9	360
ENSMUSG00000000708_Kat2b_ACOCA_107874.10	411
ENSMUSG00000000724_Cryba1_SPA_167093.2	1
ENSMUSG00000000753_Serpinf1_SPA_74018.5	190
ENSMUSG00000000766_Oprm1_DTKPB_48927.5	1
ENSMUSG00000000776_Polr3d_ACOCA_133551.1	7
ENSMUSG00000000776_Polr3d_ACOCA_133552.2	107
ENSMUSG00000000776_Polr3d_ACOCA_133553.3	71
ENSMUSG00000000776_Polr3d_ACOCA_133554.4	218
ENSMUSG00000000776_Polr3d_ACOCA_133555.5	205
ENSMUSG00000000776_Polr3d_ACOCA_133556.6	221
ENSMUSG00000000776_Polr3d_ACOCA_133557.7	44
ENSMUSG00000000776_Polr3d_ACOCA_133558.8	90
ENSMUSG00000000776_Polr3d_ACOCA_133559.9	399
ENSMUSG00000000776_Polr3d_ACOCA_133560.10	39
ENSMUSG00000000782_Tcf7_ACOCA_99823.1	302
ENSMUSG00000000782_Tcf7_ACOCA_99824.2	148
ENSMUSG00000000782_Tcf7_ACOCA_99825.3	175
ENSMUSG00000000782_Tcf7_ACOCA_99826.4	348
ENSMUSG00000000782_Tcf7_ACOCA_99827.5	451
ENSMUSG00000000782_Tcf7_ACOCA_99828.6	528
ENSMUSG00000000782_Tcf7_ACOCA_99829.7	103
ENSMUSG00000000782_Tcf7_ACOCA_99830.8	492
ENSMUSG00000000782_Tcf7_ACOCA_99831.9	317
ENSMUSG00000000782_Tcf7_ACOCA_99832.10	194
ENSMUSG00000000794_Kcnn3_DTKPA_184637.3	1
ENSMUSG00000000817_Fasl_ACOCA_176153.1	288
ENSMUSG00000000817_Fasl_ACOCA_176154.2	345
ENSMUSG00000000817_Fasl_ACOCA_176155.3	140
ENSMUSG00000000817_Fasl_ACOCA_176156.4	414
ENSMUSG00000000817_Fasl_ACOCA_176157.5	137
ENSMUSG00000000817_Fasl_ACOCA_176158.6	238
ENSMUSG00000000817_Fasl_ACOCA_176159.7	1001
ENSMUSG00000000817_Fasl_ACOCA_176160.8	172
ENSMUSG00000000817_Fasl_ACOCA_176161.9	585
ENSMUSG00000000817_Fasl_ACOCA_176162.10	26
ENSMUSG00000000861_Bcl11a_ACOCA_209312.1	209
ENSMUSG00000000861_Bcl11a_ACOCA_209313.2	264
ENSMUSG00000000861_Bcl11a_ACOCA_209314.3	64
ENSMUSG00000000861_Bcl11a_ACOCA_209315.4	645
ENSMUSG00000000861_Bcl11a_ACOCA_209316.5	422
ENSMUSG00000000861_Bcl11a_ACOCA_209317.6	392
ENSMUSG00000000861_Bcl11a_ACOCA_209318.7	400
ENSMUSG00000000861_Bcl11a_ACOCA_209319.8	493
ENSMUSG00000000861_Bcl11a_ACOCA_209320.9	49
ENSMUSG00000000861_Bcl11a_ACOCA_209321.10	813
ENSMUSG00000000881_Dlg3_SPA_40016.2	2
ENSMUSG00000000903_Vpreb3_ACOCA_102450.1	693
ENSMUSG00000000903_Vpreb3_ACOCA_102451.2	555
ENSMUSG00000000903_Vpreb3_ACOCA_102452.3	426
ENSMUSG00000000903_Vpreb3_ACOCA_102453.4	321
ENSMUSG00000000903_Vpreb3_ACOCA_102454.5	96
ENSMUSG00000000903_Vpreb3_ACOCA_102455.6	94
ENSMUSG00000000903_Vpreb3_ACOCA_102456.7	106
ENSMUSG00000000903_Vpreb3_ACOCA_102457.8	416
ENSMUSG00000000903_Vpreb3_ACOCA_102458.9	151
ENSMUSG00000000903_Vpreb3_ACOCA_102459.10	748
ENSMUSG00000001034_Mapk7_ACOCA_164773.1	563
ENSMUSG00000001034_Mapk7_ACOCA_164774.2	240
ENSMUSG00000001034_Mapk7_ACOCA_164775.3	513
ENSMUSG00000001034_Mapk7_ACOCA_164776.4	537
ENSMUSG00000001034_Mapk7_ACOCA_164777.5	465
ENSMUSG00000001034_Mapk7_ACOCA_164778.6	503
ENSMUSG00000001034_Mapk7_ACOCA_164779.7	569
ENSMUSG00000001034_Mapk7_ACOCA_164780.8	665
ENSMUSG00000001034_Mapk7_ACOCA_164781.9	807
ENSMUSG00000001034_Mapk7_ACOCA_164782.10	1580
ENSMUSG00000001036_Epn2_ACOCA_80013.1	263
ENSMUSG00000001036_Epn2_ACOCA_80014.2	516
ENSMUSG00000001036_Epn2_ACOCA_80015.3	345
ENSMUSG00000001036_Epn2_ACOCA_80016.4	658
ENSMUSG00000001036_Epn2_ACOCA_80017.5	639
ENSMUSG00000001036_Epn2_ACOCA_80018.6	565
ENSMUSG00000001036_Epn2_ACOCA_80019.7	386
ENSMUSG00000001036_Epn2_ACOCA_80020.8	640
ENSMUSG00000001036_Epn2_ACOCA_80021.9	603
ENSMUSG00000001036_Epn2_ACOCA_80022.10	251
ENSMUSG00000001128_Cfp_ACOCA_152702.1	376
ENSMUSG00000001128_Cfp_ACOCA_152703.2	786
ENSMUSG00000001128_Cfp_ACOCA_152704.3	373
ENSMUSG00000001128_Cfp_ACOCA_152705.4	483
ENSMUSG00000001128_Cfp_ACOCA_152706.5	749
ENSMUSG00000001128_Cfp_ACOCA_152707.6	363
ENSMUSG00000001128_Cfp_ACOCA_152708.7	593
ENSMUSG00000001128_Cfp_ACOCA_152709.8	332
ENSMUSG00000001128_Cfp_ACOCA_152710.9	320
ENSMUSG00000001128_Cfp_ACOCA_152711.10	268
ENSMUSG00000001131_Timp1_ACOCA_67714.1	816
ENSMUSG00000001131_Timp1_ACOCA_67715.2	653
ENSMUSG00000001131_Timp1_ACOCA_67716.3	133
ENSMUSG00000001131_Timp1_ACOCA_67717.4	148
ENSMUSG00000001131_Timp1_ACOCA_67718.5	458
ENSMUSG00000001131_Timp1_ACOCA_67719.6	308
ENSMUSG00000001131_Timp1_ACOCA_67720.7	347
ENSMUSG00000001131_Timp1_ACOCA_67721.8	313
ENSMUSG00000001131_Timp1_ACOCA_67722.9	842
ENSMUSG00000001131_Timp1_ACOCA_67723.10	145
ENSMUSG00000001150_Mcm3ap_ACOCA_9586.1	256
ENSMUSG00000001150_Mcm3ap_ACOCA_9587.2	419
ENSMUSG00000001150_Mcm3ap_ACOCA_9588.3	764
ENSMUSG00000001150_Mcm3ap_ACOCA_9589.4	499
ENSMUSG00000001150_Mcm3ap_ACOCA_9590.5	158
ENSMUSG00000001150_Mcm3ap_ACOCA_9591.6	292
ENSMUSG00000001150_Mcm3ap_ACOCA_9592.7	91
ENSMUSG00000001150_Mcm3ap_ACOCA_9593.8	3
ENSMUSG00000001150_Mcm3ap_ACOCA_9594.9	531
ENSMUSG00000001150_Mcm3ap_ACOCA_9595.10	107
ENSMUSG00000001173_Ocrl_ACOCA_178374.1	320
ENSMUSG00000001173_Ocrl_ACOCA_178375.2	238
ENSMUSG00000001173_Ocrl_ACOCA_178376.3	550
ENSMUSG00000001173_Ocrl_ACOCA_178377.4	233
ENSMUSG00000001173_Ocrl_ACOCA_178378.5	249
ENSMUSG00000001173_Ocrl_ACOCA_178379.6	390
ENSMUSG00000001173_Ocrl_ACOCA_178380.7	283
ENSMUSG00000001173_Ocrl_ACOCA_178381.8	597
ENSMUSG00000001173_Ocrl_ACOCA_178382.9	246
ENSMUSG00000001173_Ocrl_ACOCA_178383.10	805
ENSMUSG00000001225_Slc26a3_GEB_82825.1	64
ENSMUSG00000001240_Ramp2_DTKPA_32055.2	1
ENSMUSG00000001403_Ube2c_ACOCA_73777.1	480
ENSMUSG00000001403_Ube2c_ACOCA_73778.2	439
ENSMUSG00000001403_Ube2c_ACOCA_73779.3	535
ENSMUSG00000001403_Ube2c_ACOCA_73780.4	291
ENSMUSG00000001403_Ube2c_ACOCA_73781.5	399
ENSMUSG00000001403_Ube2c_ACOCA_73782.6	370
ENSMUSG00000001403_Ube2c_ACOCA_73783.7	480
ENSMUSG00000001403_Ube2c_ACOCA_73784.8	388
ENSMUSG00000001403_Ube2c_ACOCA_73785.9	508
ENSMUSG00000001403_Ube2c_ACOCA_73786.10	42
ENSMUSG00000001424_Snd1_SPB_133143.3	1
ENSMUSG00000001467_Cyp51_ACOCA_15739.1	505
ENSMUSG00000001467_Cyp51_ACOCA_15740.2	386
ENSMUSG00000001467_Cyp51_ACOCA_15741.3	491
ENSMUSG00000001467_Cyp51_ACOCA_15742.4	410
ENSMUSG00000001467_Cyp51_ACOCA_15743.5	234
ENSMUSG00000001467_Cyp51_ACOCA_15744.6	134
ENSMUSG00000001467_Cyp51_ACOCA_15745.7	167
ENSMUSG00000001467_Cyp51_ACOCA_15746.8	337
ENSMUSG00000001467_Cyp51_ACOCA_15747.9	336
ENSMUSG00000001467_Cyp51_ACOCA_15748.10	546
ENSMUSG00000001493_Meox1_SPA_150705.2	1
ENSMUSG00000001508_Sgca_SPB_4277.4	1
ENSMUSG00000001510_Dlx3_SPB_147866.4	1
ENSMUSG00000001510_Dlx3_SPB_147870.8	1
ENSMUSG00000001521_Tulp3_ACOCA_173152.1	187
ENSMUSG00000001521_Tulp3_ACOCA_173153.2	520
ENSMUSG00000001521_Tulp3_ACOCA_173154.3	1049
ENSMUSG00000001521_Tulp3_ACOCA_173155.4	1145
ENSMUSG00000001521_Tulp3_ACOCA_173156.5	364
ENSMUSG00000001521_Tulp3_ACOCA_173157.6	309
ENSMUSG00000001521_Tulp3_ACOCA_173158.7	167
ENSMUSG00000001521_Tulp3_ACOCA_173159.8	521
ENSMUSG00000001521_Tulp3_ACOCA_173160.9	685
ENSMUSG00000001521_Tulp3_ACOCA_173161.10	507
ENSMUSG00000001524_Gtf2h4_ACOCA_127316.1	525
ENSMUSG00000001524_Gtf2h4_ACOCA_127317.2	62
ENSMUSG00000001524_Gtf2h4_ACOCA_127318.3	201
ENSMUSG00000001524_Gtf2h4_ACOCA_127319.4	39
ENSMUSG00000001524_Gtf2h4_ACOCA_127320.5	14
ENSMUSG00000001524_Gtf2h4_ACOCA_127321.6	143
ENSMUSG00000001524_Gtf2h4_ACOCA_127322.7	138
ENSMUSG00000001524_Gtf2h4_ACOCA_127323.8	147
ENSMUSG00000001524_Gtf2h4_ACOCA_127324.9	106
ENSMUSG00000001524_Gtf2h4_ACOCA_127325.10	419
ENSMUSG00000001552_Jup_ACOCA_37647.1	462
ENSMUSG00000001552_Jup_ACOCA_37648.2	374
ENSMUSG00000001552_Jup_ACOCA_37649.3	244
ENSMUSG00000001552_Jup_ACOCA_37650.4	314
ENSMUSG00000001552_Jup_ACOCA_37651.5	451
ENSMUSG00000001552_Jup_ACOCA_37652.6	256
ENSMUSG00000001552_Jup_ACOCA_37653.7	345
ENSMUSG00000001552_Jup_ACOCA_37654.8	284
ENSMUSG00000001552_Jup_ACOCA_37655.9	488
ENSMUSG00000001552_Jup_ACOCA_37656.10	198
ENSMUSG00000001566_Mnx1_ACOCA_62731.1	575
ENSMUSG00000001566_Mnx1_ACOCA_62732.2	626
ENSMUSG00000001566_Mnx1_ACOCA_62733.3	368
ENSMUSG00000001566_Mnx1_ACOCA_62734.4	789
ENSMUSG00000001566_Mnx1_ACOCA_62735.5	235
ENSMUSG00000001566_Mnx1_ACOCA_62736.6	553
ENSMUSG00000001566_Mnx1_ACOCA_62737.7	214
ENSMUSG00000001566_Mnx1_ACOCA_62738.8	453
ENSMUSG00000001566_Mnx1_ACOCA_62739.9	206
ENSMUSG00000001566_Mnx1_ACOCA_62740.10	293
ENSMUSG00000001655_Hoxc13_ACOCA_127765.1	397
ENSMUSG00000001655_Hoxc13_ACOCA_127766.2	946
ENSMUSG00000001655_Hoxc13_ACOCA_127767.3	376
ENSMUSG00000001655_Hoxc13_ACOCA_127768.4	582
ENSMUSG00000001655_Hoxc13_ACOCA_127769.5	1025
ENSMUSG00000001655_Hoxc13_ACOCA_127770.6	348
ENSMUSG00000001655_Hoxc13_ACOCA_127771.7	431
ENSMUSG00000001655_Hoxc13_ACOCA_127772.8	178
ENSMUSG00000001655_Hoxc13_ACOCA_127773.9	498
ENSMUSG00000001655_Hoxc13_ACOCA_127774.10	743
ENSMUSG00000001674_Ddx18_ACOCA_68849.1	49
ENSMUSG00000001674_Ddx18_ACOCA_68850.2	12
ENSMUSG00000001674_Ddx18_ACOCA_68851.3	124
ENSMUSG00000001674_Ddx18_ACOCA_68852.4	169
ENSMUSG00000001674_Ddx18_ACOCA_68853.5	45
ENSMUSG00000001674_Ddx18_ACOCA_68854.6	37
ENSMUSG00000001674_Ddx18_ACOCA_68855.7	96
ENSMUSG00000001674_Ddx18_ACOCA_68856.8	9
ENSMUSG00000001674_Ddx18_ACOCA_68858.10	76
ENSMUSG00000001707_Eef1e1_ACOCA_91933.1	49
ENSMUSG00000001707_Eef1e1_ACOCA_91934.2	70
ENSMUSG00000001707_Eef1e1_ACOCA_91935.3	71
ENSMUSG00000001707_Eef1e1_ACOCA_91936.4	3
ENSMUSG00000001707_Eef1e1_ACOCA_91937.5	489
ENSMUSG00000001707_Eef1e1_ACOCA_91938.6	16
ENSMUSG00000001707_Eef1e1_ACOCA_91939.7	110
ENSMUSG00000001707_Eef1e1_ACOCA_91940.8	55
ENSMUSG00000001707_Eef1e1_ACOCA_91941.9	214
ENSMUSG00000001707_Eef1e1_ACOCA_91942.10	166
ENSMUSG00000001729_Akt1_DTKPA_150830.7	1
ENSMUSG00000001827_Folr1_SPB_39886.2	1
ENSMUSG00000001847_Rac1_ACOCA_98852.1	105
ENSMUSG00000001847_Rac1_ACOCA_98853.2	71
ENSMUSG00000001847_Rac1_ACOCA_98854.3	149
ENSMUSG00000001847_Rac1_ACOCA_98855.4	235
ENSMUSG00000001847_Rac1_ACOCA_98856.5	93
ENSMUSG00000001847_Rac1_ACOCA_98857.6	117
ENSMUSG00000001847_Rac1_ACOCA_98858.7	204
ENSMUSG00000001847_Rac1_ACOCA_98859.8	107
ENSMUSG00000001847_Rac1_ACOCA_98860.9	480
ENSMUSG00000001847_Rac1_ACOCA_98861.10	68
ENSMUSG00000001855_Nup214_ACOCA_183815.1	351
ENSMUSG00000001855_Nup214_ACOCA_183816.2	58
ENSMUSG00000001855_Nup214_ACOCA_183817.3	20
ENSMUSG00000001855_Nup214_ACOCA_183818.4	103
ENSMUSG00000001855_Nup214_ACOCA_183819.5	54
ENSMUSG00000001855_Nup214_ACOCA_183820.6	256
ENSMUSG00000001855_Nup214_ACOCA_183821.7	329
ENSMUSG00000001855_Nup214_ACOCA_183822.8	281
ENSMUSG00000001855_Nup214_ACOCA_183823.9	40
ENSMUSG00000001855_Nup214_ACOCA_183824.10	190
ENSMUSG00000001930_Vwf_ACOCA_222879.1	151
ENSMUSG00000001930_Vwf_ACOCA_222880.2	434
ENSMUSG00000001930_Vwf_ACOCA_222881.3	199
ENSMUSG00000001930_Vwf_ACOCA_222882.4	278
ENSMUSG00000001930_Vwf_ACOCA_222883.5	702
ENSMUSG00000001930_Vwf_ACOCA_222884.6	713
ENSMUSG00000001930_Vwf_ACOCA_222885.7	232
ENSMUSG00000001930_Vwf_ACOCA_222886.8	249
ENSMUSG00000001930_Vwf_ACOCA_222887.9	92
ENSMUSG00000001930_Vwf_ACOCA_222888.10	351
ENSMUSG00000002055_Spag5_ACOCA_4064.1	395
ENSMUSG00000002055_Spag5_ACOCA_4065.2	175
ENSMUSG00000002055_Spag5_ACOCA_4066.3	113
ENSMUSG00000002055_Spag5_ACOCA_4067.4	221
ENSMUSG00000002055_Spag5_ACOCA_4068.5	176
ENSMUSG00000002055_Spag5_ACOCA_4069.6	20
ENSMUSG00000002055_Spag5_ACOCA_4070.7	227
ENSMUSG00000002055_Spag5_ACOCA_4071.8	85
ENSMUSG00000002055_Spag5_ACOCA_4072.9	164
ENSMUSG00000002055_Spag5_ACOCA_4073.10	231
ENSMUSG00000002068_Ccne1_ACOCA_29303.1	112
ENSMUSG00000002068_Ccne1_ACOCA_29304.2	200
ENSMUSG00000002068_Ccne1_ACOCA_29305.3	197
ENSMUSG00000002068_Ccne1_ACOCA_29306.4	213
ENSMUSG00000002068_Ccne1_ACOCA_29307.5	81
ENSMUSG00000002068_Ccne1_ACOCA_29308.6	473
ENSMUSG00000002068_Ccne1_ACOCA_29309.7	208
ENSMUSG00000002068_Ccne1_ACOCA_29310.8	352
ENSMUSG00000002068_Ccne1_ACOCA_29311.9	100
ENSMUSG00000002068_Ccne1_ACOCA_29312.10	93
ENSMUSG00000002109_Ddb2_ACOCA_40275.1	433
ENSMUSG00000002109_Ddb2_ACOCA_40276.2	795
ENSMUSG00000002109_Ddb2_ACOCA_40277.3	657
ENSMUSG00000002109_Ddb2_ACOCA_40278.4	1164
ENSMUSG00000002109_Ddb2_ACOCA_40279.5	650
ENSMUSG00000002109_Ddb2_ACOCA_40280.6	315
ENSMUSG00000002109_Ddb2_ACOCA_40281.7	494
ENSMUSG00000002109_Ddb2_ACOCA_40282.8	539
ENSMUSG00000002109_Ddb2_ACOCA_40283.9	702
ENSMUSG00000002109_Ddb2_ACOCA_40284.10	248
ENSMUSG00000002204_Napsa_SPA_58153.1	1
ENSMUSG00000002210_Smg9_ACOCA_201900.1	287
ENSMUSG00000002210_Smg9_ACOCA_201901.2	809
ENSMUSG00000002210_Smg9_ACOCA_201902.3	606
ENSMUSG00000002210_Smg9_ACOCA_201903.4	658
ENSMUSG00000002210_Smg9_ACOCA_201904.5	511
ENSMUSG00000002210_Smg9_ACOCA_201905.6	91
ENSMUSG00000002210_Smg9_ACOCA_201906.7	313
ENSMUSG00000002210_Smg9_ACOCA_201907.8	895
ENSMUSG00000002210_Smg9_ACOCA_201908.9	520
ENSMUSG00000002210_Smg9_ACOCA_201909.10	526
ENSMUSG00000002265_Peg3_ACOCA_227048.1	939
ENSMUSG00000002265_Peg3_ACOCA_227049.2	839
ENSMUSG00000002265_Peg3_ACOCA_227050.3	302
ENSMUSG00000002265_Peg3_ACOCA_227051.4	426
ENSMUSG00000002265_Peg3_ACOCA_227052.5	337
ENSMUSG00000002265_Peg3_ACOCA_227053.6	242
ENSMUSG00000002265_Peg3_ACOCA_227054.7	346
ENSMUSG00000002265_Peg3_ACOCA_227055.8	316
ENSMUSG00000002265_Peg3_ACOCA_227056.9	365
ENSMUSG00000002265_Peg3_ACOCA_227057.10	415
ENSMUSG00000002307_Daxx_ACOCA_86305.1	220
ENSMUSG00000002307_Daxx_ACOCA_86306.2	277
ENSMUSG00000002307_Daxx_ACOCA_86307.3	260
ENSMUSG00000002307_Daxx_ACOCA_86308.4	99
ENSMUSG00000002307_Daxx_ACOCA_86309.5	165
ENSMUSG00000002307_Daxx_ACOCA_86310.6	576
ENSMUSG00000002307_Daxx_ACOCA_86311.7	14
ENSMUSG00000002307_Daxx_ACOCA_86312.8	142
ENSMUSG00000002307_Daxx_ACOCA_86313.9	654
ENSMUSG00000002307_Daxx_ACOCA_86314.10	253
ENSMUSG00000002324_Rec8_ACOCA_68569.1	630
ENSMUSG00000002324_Rec8_ACOCA_68570.2	261
ENSMUSG00000002324_Rec8_ACOCA_68571.3	332
ENSMUSG00000002324_Rec8_ACOCA_68572.4	252
ENSMUSG00000002324_Rec8_ACOCA_68573.5	418
ENSMUSG00000002324_Rec8_ACOCA_68574.6	315
ENSMUSG00000002324_Rec8_ACOCA_68575.7	167
ENSMUSG00000002324_Rec8_ACOCA_68576.8	137
ENSMUSG00000002324_Rec8_ACOCA_68577.9	253
ENSMUSG00000002324_Rec8_ACOCA_68578.10	60
ENSMUSG00000002343_Armc6_ACOCA_62121.1	170
ENSMUSG00000002343_Armc6_ACOCA_62122.2	438
ENSMUSG00000002343_Armc6_ACOCA_62123.3	508
ENSMUSG00000002343_Armc6_ACOCA_62124.4	378
ENSMUSG00000002343_Armc6_ACOCA_62125.5	238
ENSMUSG00000002343_Armc6_ACOCA_62126.6	856
ENSMUSG00000002343_Armc6_ACOCA_62127.7	758
ENSMUSG00000002343_Armc6_ACOCA_62128.8	1256
ENSMUSG00000002343_Armc6_ACOCA_62129.9	429
ENSMUSG00000002343_Armc6_ACOCA_62130.10	492
ENSMUSG00000002379_Ndufa11_DTKPA_223432.6	1
ENSMUSG00000002489_Tiam1_ACOCA_170076.1	204
ENSMUSG00000002489_Tiam1_ACOCA_170077.2	215
ENSMUSG00000002489_Tiam1_ACOCA_170078.3	169
ENSMUSG00000002489_Tiam1_ACOCA_170079.4	561
ENSMUSG00000002489_Tiam1_ACOCA_170080.5	844
ENSMUSG00000002489_Tiam1_ACOCA_170081.6	293
ENSMUSG00000002489_Tiam1_ACOCA_170082.7	762
ENSMUSG00000002489_Tiam1_ACOCA_170083.8	491
ENSMUSG00000002489_Tiam1_ACOCA_170084.9	497
ENSMUSG00000002489_Tiam1_ACOCA_170085.10	296
ENSMUSG00000002496_Tsc2_ACOCA_85550.1	171
ENSMUSG00000002496_Tsc2_ACOCA_85551.2	43
ENSMUSG00000002496_Tsc2_ACOCA_85552.3	108
ENSMUSG00000002496_Tsc2_ACOCA_85553.4	250
ENSMUSG00000002496_Tsc2_ACOCA_85554.5	210
ENSMUSG00000002496_Tsc2_ACOCA_85555.6	182
ENSMUSG00000002496_Tsc2_ACOCA_85556.7	117
ENSMUSG00000002496_Tsc2_ACOCA_85557.8	150
ENSMUSG00000002496_Tsc2_ACOCA_85559.10	95
ENSMUSG00000002550_Uck1_ACOCA_4084.1	240
ENSMUSG00000002550_Uck1_ACOCA_4085.2	325
ENSMUSG00000002550_Uck1_ACOCA_4086.3	191
ENSMUSG00000002550_Uck1_ACOCA_4087.4	610
ENSMUSG00000002550_Uck1_ACOCA_4088.5	231
ENSMUSG00000002550_Uck1_ACOCA_4089.6	322
ENSMUSG00000002550_Uck1_ACOCA_4090.7	309
ENSMUSG00000002550_Uck1_ACOCA_4091.8	1091
ENSMUSG00000002550_Uck1_ACOCA_4092.9	611
ENSMUSG00000002550_Uck1_ACOCA_4093.10	504
ENSMUSG00000002565_Scin_SPA_164454.2	1
ENSMUSG00000002578_Ikzf4_GEB_21797.6	25
ENSMUSG00000002660_Clpp_DTKPA_214472.8	1
ENSMUSG00000002688_Prkd1_DTKPB_29493.2	1
ENSMUSG00000002812_Flii_ACOCA_40555.1	414
ENSMUSG00000002812_Flii_ACOCA_40556.2	121
ENSMUSG00000002812_Flii_ACOCA_40557.3	35
ENSMUSG00000002812_Flii_ACOCA_40558.4	59
ENSMUSG00000002812_Flii_ACOCA_40559.5	231
ENSMUSG00000002812_Flii_ACOCA_40560.6	160
ENSMUSG00000002812_Flii_ACOCA_40561.7	49
ENSMUSG00000002812_Flii_ACOCA_40562.8	174
ENSMUSG00000002812_Flii_ACOCA_40563.9	41
ENSMUSG00000002812_Flii_ACOCA_40564.10	303
ENSMUSG00000002900_Lamb1_ACOCA_195764.1	762
ENSMUSG00000002900_Lamb1_ACOCA_195765.2	648
ENSMUSG00000002900_Lamb1_ACOCA_195766.3	1124
ENSMUSG00000002900_Lamb1_ACOCA_195767.4	144
ENSMUSG00000002900_Lamb1_ACOCA_195768.5	497
ENSMUSG00000002900_Lamb1_ACOCA_195769.6	321
ENSMUSG00000002900_Lamb1_ACOCA_195770.7	9
ENSMUSG00000002900_Lamb1_ACOCA_195771.8	203
ENSMUSG00000002900_Lamb1_ACOCA_195772.9	266
ENSMUSG00000002900_Lamb1_ACOCA_195773.10	357
ENSMUSG00000002910_Arrdc2_SPB_51798.2	1
ENSMUSG00000002944_Cd36_ACOCA_10046.1	754
ENSMUSG00000002944_Cd36_ACOCA_10047.2	439
ENSMUSG00000002944_Cd36_ACOCA_10048.3	285
ENSMUSG00000002944_Cd36_ACOCA_10049.4	732
ENSMUSG00000002944_Cd36_ACOCA_10050.5	762
ENSMUSG00000002944_Cd36_ACOCA_10051.6	80
ENSMUSG00000002944_Cd36_ACOCA_10052.7	270
ENSMUSG00000002944_Cd36_ACOCA_10053.8	62
ENSMUSG00000002944_Cd36_ACOCA_10054.9	371
ENSMUSG00000002944_Cd36_ACOCA_10055.10	639
ENSMUSG00000002949_Timm44_ACOCA_77102.1	106
ENSMUSG00000002949_Timm44_ACOCA_77103.2	4
ENSMUSG00000002949_Timm44_ACOCA_77104.3	94
ENSMUSG00000002949_Timm44_ACOCA_77105.4	41
ENSMUSG00000002949_Timm44_ACOCA_77106.5	44
ENSMUSG00000002949_Timm44_ACOCA_77107.6	89
ENSMUSG00000002949_Timm44_ACOCA_77108.7	72
ENSMUSG00000002949_Timm44_ACOCA_77109.8	83
ENSMUSG00000002949_Timm44_ACOCA_77110.9	149
ENSMUSG00000002949_Timm44_ACOCA_77111.10	86
ENSMUSG00000003032_Klf4_ACOCA_12495.1	1128
ENSMUSG00000003032_Klf4_ACOCA_12496.2	253
ENSMUSG00000003032_Klf4_ACOCA_12497.3	582
ENSMUSG00000003032_Klf4_ACOCA_12498.4	242
ENSMUSG00000003032_Klf4_ACOCA_12499.5	374
ENSMUSG00000003032_Klf4_ACOCA_12500.6	572
ENSMUSG00000003032_Klf4_ACOCA_12501.7	286
ENSMUSG00000003032_Klf4_ACOCA_12502.8	567
ENSMUSG00000003032_Klf4_ACOCA_12503.9	274
ENSMUSG00000003032_Klf4_ACOCA_12504.10	836
ENSMUSG00000003033_Ap1m1_SPB_12510.6	1
ENSMUSG00000003051_Elf3_GEB_189577.2	6
ENSMUSG00000003051_Elf3_GEB_189582.7	51
ENSMUSG00000003051_Elf3_GEB_189584.9	2
ENSMUSG00000003053_Cyp2c29_DTKPA_189586.1	1
ENSMUSG00000003154_Foxj2_GEB_178086.3	2
ENSMUSG00000003271_Sult2b1_ACOCA_159923.1	460
ENSMUSG00000003271_Sult2b1_ACOCA_159924.2	685
ENSMUSG00000003271_Sult2b1_ACOCA_159925.3	250
ENSMUSG00000003271_Sult2b1_ACOCA_159926.4	248
ENSMUSG00000003271_Sult2b1_ACOCA_159927.5	581
ENSMUSG00000003271_Sult2b1_ACOCA_159928.6	49
ENSMUSG00000003271_Sult2b1_ACOCA_159929.7	134
ENSMUSG00000003271_Sult2b1_ACOCA_159930.8	509
ENSMUSG00000003271_Sult2b1_ACOCA_159931.9	323
ENSMUSG00000003271_Sult2b1_ACOCA_159932.10	109
ENSMUSG00000003308_Keap1_ACOCA_57088.1	90
ENSMUSG00000003308_Keap1_ACOCA_57089.2	185
ENSMUSG00000003308_Keap1_ACOCA_57090.3	396
ENSMUSG00000003308_Keap1_ACOCA_57091.4	7
ENSMUSG00000003308_Keap1_ACOCA_57092.5	128
ENSMUSG00000003308_Keap1_ACOCA_57093.6	96
ENSMUSG00000003308_Keap1_ACOCA_57094.7	62
ENSMUSG00000003308_Keap1_ACOCA_57095.8	77
ENSMUSG00000003308_Keap1_ACOCA_57096.9	33
ENSMUSG00000003308_Keap1_ACOCA_57097.10	14
ENSMUSG00000003316_Glg1_SPA_200900.1	1
ENSMUSG00000003348_Mob3a_ACOCA_166573.1	212
ENSMUSG00000003348_Mob3a_ACOCA_166574.2	255
ENSMUSG00000003348_Mob3a_ACOCA_166575.3	290
ENSMUSG00000003348_Mob3a_ACOCA_166576.4	496
ENSMUSG00000003348_Mob3a_ACOCA_166577.5	485
ENSMUSG00000003348_Mob3a_ACOCA_166578.6	648
ENSMUSG00000003348_Mob3a_ACOCA_166579.7	324
ENSMUSG00000003348_Mob3a_ACOCA_166580.8	202
ENSMUSG00000003348_Mob3a_ACOCA_166581.9	565
ENSMUSG00000003348_Mob3a_ACOCA_166582.10	655
ENSMUSG00000003352_Cacnb3_DTKPA_82104.1	1
ENSMUSG00000003360_Ddx23_ACOCA_107470.1	157
ENSMUSG00000003360_Ddx23_ACOCA_107471.2	458
ENSMUSG00000003360_Ddx23_ACOCA_107472.3	52
ENSMUSG00000003360_Ddx23_ACOCA_107473.4	526
ENSMUSG00000003360_Ddx23_ACOCA_107474.5	211
ENSMUSG00000003360_Ddx23_ACOCA_107475.6	406
ENSMUSG00000003360_Ddx23_ACOCA_107476.7	159
ENSMUSG00000003360_Ddx23_ACOCA_107477.8	121
ENSMUSG00000003360_Ddx23_ACOCA_107478.9	135
ENSMUSG00000003360_Ddx23_ACOCA_107479.10	116
ENSMUSG00000003363_Pld3_SPB_107466.7	1
ENSMUSG00000003402_Prkcsh_ACOCA_7956.1	142
ENSMUSG00000003402_Prkcsh_ACOCA_7957.2	324
ENSMUSG00000003402_Prkcsh_ACOCA_7958.3	85
ENSMUSG00000003402_Prkcsh_ACOCA_7959.4	312
ENSMUSG00000003402_Prkcsh_ACOCA_7960.5	102
ENSMUSG00000003402_Prkcsh_ACOCA_7961.6	568
ENSMUSG00000003402_Prkcsh_ACOCA_7962.7	299
ENSMUSG00000003402_Prkcsh_ACOCA_7963.8	277
ENSMUSG00000003402_Prkcsh_ACOCA_7964.9	302
ENSMUSG00000003402_Prkcsh_ACOCA_7965.10	199
ENSMUSG00000003420_Fcgrt_SPA_208363.3	1
ENSMUSG00000003420_Fcgrt_SPA_208369.9	1
ENSMUSG00000003436_Dll3_ACOCA_159983.1	279
ENSMUSG00000003436_Dll3_ACOCA_159984.2	346
ENSMUSG00000003436_Dll3_ACOCA_159985.3	368
ENSMUSG00000003436_Dll3_ACOCA_159986.4	470
ENSMUSG00000003436_Dll3_ACOCA_159987.5	826
ENSMUSG00000003436_Dll3_ACOCA_159988.6	271
ENSMUSG00000003436_Dll3_ACOCA_159989.7	109
ENSMUSG00000003436_Dll3_ACOCA_159990.8	635
ENSMUSG00000003436_Dll3_ACOCA_159991.9	369
ENSMUSG00000003436_Dll3_ACOCA_159992.10	319
ENSMUSG00000003444_Med29_GEB_149405.3	26
ENSMUSG00000003500_Impdh1_ACOCA_197262.1	293
ENSMUSG00000003500_Impdh1_ACOCA_197263.2	41
ENSMUSG00000003500_Impdh1_ACOCA_197264.3	448
ENSMUSG00000003500_Impdh1_ACOCA_197265.4	598
ENSMUSG00000003500_Impdh1_ACOCA_197266.5	565
ENSMUSG00000003500_Impdh1_ACOCA_197267.6	539
ENSMUSG00000003500_Impdh1_ACOCA_197268.7	73
ENSMUSG00000003500_Impdh1_ACOCA_197269.8	174
ENSMUSG00000003500_Impdh1_ACOCA_197270.9	251
ENSMUSG00000003500_Impdh1_ACOCA_197271.10	748
ENSMUSG00000003549_Ercc1_ACOCA_18964.1	184
ENSMUSG00000003549_Ercc1_ACOCA_18965.2	389
ENSMUSG00000003549_Ercc1_ACOCA_18966.3	261
ENSMUSG00000003549_Ercc1_ACOCA_18967.4	186
ENSMUSG00000003549_Ercc1_ACOCA_18968.5	393
ENSMUSG00000003549_Ercc1_ACOCA_18969.6	501
ENSMUSG00000003549_Ercc1_ACOCA_18970.7	355
ENSMUSG00000003549_Ercc1_ACOCA_18971.8	702
ENSMUSG00000003549_Ercc1_ACOCA_18972.9	301
ENSMUSG00000003549_Ercc1_ACOCA_18973.10	482
ENSMUSG00000003573_Homer3_GEB_53276.7	7
ENSMUSG00000003573_Homer3_GEB_53277.8	75
ENSMUSG00000003575_Crtc1_ACOCA_93827.1	845
ENSMUSG00000003575_Crtc1_ACOCA_93828.2	522
ENSMUSG00000003575_Crtc1_ACOCA_93829.3	585
ENSMUSG00000003575_Crtc1_ACOCA_93830.4	386
ENSMUSG00000003575_Crtc1_ACOCA_93831.5	525
ENSMUSG00000003575_Crtc1_ACOCA_93832.6	466
ENSMUSG00000003575_Crtc1_ACOCA_93833.7	272
ENSMUSG00000003575_Crtc1_ACOCA_93834.8	485
ENSMUSG00000003575_Crtc1_ACOCA_93835.9	381
ENSMUSG00000003575_Crtc1_ACOCA_93836.10	605
ENSMUSG00000003604_Aven_ACOCA_147553.1	258
ENSMUSG00000003604_Aven_ACOCA_147554.2	162
ENSMUSG00000003604_Aven_ACOCA_147555.3	252
ENSMUSG00000003604_Aven_ACOCA_147556.4	630
ENSMUSG00000003604_Aven_ACOCA_147557.5	248
ENSMUSG00000003604_Aven_ACOCA_147558.6	277
ENSMUSG00000003604_Aven_ACOCA_147559.7	417
ENSMUSG00000003604_Aven_ACOCA_147560.8	746
ENSMUSG00000003604_Aven_ACOCA_147561.9	42
ENSMUSG00000003604_Aven_ACOCA_147562.10	73
ENSMUSG00000003813_Rad23a_ACOCA_144797.1	472
ENSMUSG00000003813_Rad23a_ACOCA_144798.2	417
ENSMUSG00000003813_Rad23a_ACOCA_144799.3	418
ENSMUSG00000003813_Rad23a_ACOCA_144800.4	348
ENSMUSG00000003813_Rad23a_ACOCA_144801.5	447
ENSMUSG00000003813_Rad23a_ACOCA_144802.6	498
ENSMUSG00000003813_Rad23a_ACOCA_144803.7	385
ENSMUSG00000003813_Rad23a_ACOCA_144804.8	188
ENSMUSG00000003813_Rad23a_ACOCA_144805.9	323
ENSMUSG00000003813_Rad23a_ACOCA_144806.10	632
ENSMUSG00000003863_Ppfia3_DTKPA_118447.9	1
ENSMUSG00000003872_Lin7b_ACOCA_77939.1	651
ENSMUSG00000003872_Lin7b_ACOCA_77940.2	296
ENSMUSG00000003872_Lin7b_ACOCA_77941.3	563
ENSMUSG00000003872_Lin7b_ACOCA_77942.4	573
ENSMUSG00000003872_Lin7b_ACOCA_77943.5	385
ENSMUSG00000003872_Lin7b_ACOCA_77944.6	1239
ENSMUSG00000003872_Lin7b_ACOCA_77945.7	394
ENSMUSG00000003872_Lin7b_ACOCA_77946.8	320
ENSMUSG00000003872_Lin7b_ACOCA_77947.9	467
ENSMUSG00000003872_Lin7b_ACOCA_77948.10	538
ENSMUSG00000003882_Il7r_ACOCA_51309.1	121
ENSMUSG00000003882_Il7r_ACOCA_51310.2	96
ENSMUSG00000003882_Il7r_ACOCA_51311.3	345
ENSMUSG00000003882_Il7r_ACOCA_51312.4	435
ENSMUSG00000003882_Il7r_ACOCA_51313.5	508
ENSMUSG00000003882_Il7r_ACOCA_51314.6	300
ENSMUSG00000003882_Il7r_ACOCA_51315.7	282
ENSMUSG00000003882_Il7r_ACOCA_51316.8	230
ENSMUSG00000003882_Il7r_ACOCA_51317.9	181
ENSMUSG00000003882_Il7r_ACOCA_51318.10	283
ENSMUSG00000003923_Tfam_ACOCA_48393.1	23
ENSMUSG00000003923_Tfam_ACOCA_48394.2	10
ENSMUSG00000003923_Tfam_ACOCA_48395.3	134
ENSMUSG00000003923_Tfam_ACOCA_48396.4	41
ENSMUSG00000003923_Tfam_ACOCA_48397.5	24
ENSMUSG00000003923_Tfam_ACOCA_48398.6	600
ENSMUSG00000003923_Tfam_ACOCA_48399.7	36
ENSMUSG00000003923_Tfam_ACOCA_48400.8	161
ENSMUSG00000003923_Tfam_ACOCA_48401.9	616
ENSMUSG00000003923_Tfam_ACOCA_48402.10	312
ENSMUSG00000003949_Hlf_ACOCA_107270.1	172
ENSMUSG00000003949_Hlf_ACOCA_107271.2	666
ENSMUSG00000003949_Hlf_ACOCA_107272.3	201
ENSMUSG00000003949_Hlf_ACOCA_107273.4	486
ENSMUSG00000003949_Hlf_ACOCA_107274.5	381
ENSMUSG00000003949_Hlf_ACOCA_107275.6	536
ENSMUSG00000003949_Hlf_ACOCA_107276.7	491
ENSMUSG00000003949_Hlf_ACOCA_107277.8	97
ENSMUSG00000003949_Hlf_ACOCA_107278.9	294
ENSMUSG00000003949_Hlf_ACOCA_107279.10	132
ENSMUSG00000004044_Ptrf_SPB_45164.9	1
ENSMUSG00000004099_Dnmt1_ACOCA_70329.1	122
ENSMUSG00000004099_Dnmt1_ACOCA_70330.2	61
ENSMUSG00000004099_Dnmt1_ACOCA_70331.3	295
ENSMUSG00000004099_Dnmt1_ACOCA_70332.4	157
ENSMUSG00000004099_Dnmt1_ACOCA_70333.5	22
ENSMUSG00000004099_Dnmt1_ACOCA_70334.6	10
ENSMUSG00000004099_Dnmt1_ACOCA_70335.7	198
ENSMUSG00000004099_Dnmt1_ACOCA_70336.8	281
ENSMUSG00000004099_Dnmt1_ACOCA_70337.9	36
ENSMUSG00000004099_Dnmt1_ACOCA_70338.10	32
ENSMUSG00000004151_Etv1_ACOCA_200520.1	58
ENSMUSG00000004151_Etv1_ACOCA_200521.2	335
ENSMUSG00000004151_Etv1_ACOCA_200522.3	569
ENSMUSG00000004151_Etv1_ACOCA_200523.4	267
ENSMUSG00000004151_Etv1_ACOCA_200524.5	164
ENSMUSG00000004151_Etv1_ACOCA_200525.6	1653
ENSMUSG00000004151_Etv1_ACOCA_200526.7	329
ENSMUSG00000004151_Etv1_ACOCA_200527.8	1019
ENSMUSG00000004151_Etv1_ACOCA_200528.9	873
ENSMUSG00000004151_Etv1_ACOCA_200529.10	271
ENSMUSG00000004231_Pax2_ACOCA_127236.1	308
ENSMUSG00000004231_Pax2_ACOCA_127237.2	1014
ENSMUSG00000004231_Pax2_ACOCA_127238.3	254
ENSMUSG00000004231_Pax2_ACOCA_127239.4	312
ENSMUSG00000004231_Pax2_ACOCA_127240.5	253
ENSMUSG00000004231_Pax2_ACOCA_127241.6	785
ENSMUSG00000004231_Pax2_ACOCA_127242.7	711
ENSMUSG00000004231_Pax2_ACOCA_127243.8	694
ENSMUSG00000004231_Pax2_ACOCA_127244.9	406
ENSMUSG00000004231_Pax2_ACOCA_127245.10	487
ENSMUSG00000004296_Il12b_ACOCA_195164.1	406
ENSMUSG00000004296_Il12b_ACOCA_195165.2	848
ENSMUSG00000004296_Il12b_ACOCA_195166.3	743
ENSMUSG00000004296_Il12b_ACOCA_195167.4	298
ENSMUSG00000004296_Il12b_ACOCA_195168.5	241
ENSMUSG00000004296_Il12b_ACOCA_195169.6	157
ENSMUSG00000004296_Il12b_ACOCA_195170.7	277
ENSMUSG00000004296_Il12b_ACOCA_195171.8	421
ENSMUSG00000004296_Il12b_ACOCA_195172.9	767
ENSMUSG00000004296_Il12b_ACOCA_195173.10	479
ENSMUSG00000004473_Clec11a_SPB_203588.1	1
ENSMUSG00000004535_Tax1bp1_ACOCA_206514.1	155
ENSMUSG00000004535_Tax1bp1_ACOCA_206515.2	4
ENSMUSG00000004535_Tax1bp1_ACOCA_206516.3	397
ENSMUSG00000004535_Tax1bp1_ACOCA_206517.4	113
ENSMUSG00000004535_Tax1bp1_ACOCA_206518.5	204
ENSMUSG00000004535_Tax1bp1_ACOCA_206519.6	160
ENSMUSG00000004535_Tax1bp1_ACOCA_206520.7	97
ENSMUSG00000004535_Tax1bp1_ACOCA_206521.8	60
ENSMUSG00000004535_Tax1bp1_ACOCA_206522.9	137
ENSMUSG00000004535_Tax1bp1_ACOCA_206523.10	275
ENSMUSG00000004552_Ctse_SPA_155315.5	1
ENSMUSG00000004558_Ndrg2_MPB_155329.9	5
ENSMUSG00000004562_Arhgef40_ACOCA_12236.1	464
ENSMUSG00000004562_Arhgef40_ACOCA_12237.2	359
ENSMUSG00000004562_Arhgef40_ACOCA_12238.3	484
ENSMUSG00000004562_Arhgef40_ACOCA_12239.4	853
ENSMUSG00000004562_Arhgef40_ACOCA_12240.5	839
ENSMUSG00000004562_Arhgef40_ACOCA_12241.6	939
ENSMUSG00000004562_Arhgef40_ACOCA_12242.7	336
ENSMUSG00000004562_Arhgef40_ACOCA_12243.8	255
ENSMUSG00000004562_Arhgef40_ACOCA_12244.9	216
ENSMUSG00000004562_Arhgef40_ACOCA_12245.10	343
ENSMUSG00000004565_Pnpla6_SPB_12193.8	1
ENSMUSG00000004610_Etfb_SPA_166521.9	1
ENSMUSG00000004612_Nkg7_MPB_166510.8	11
ENSMUSG00000004637_Wwox_ACOCA_107310.1	535
ENSMUSG00000004637_Wwox_ACOCA_107311.2	489
ENSMUSG00000004637_Wwox_ACOCA_107312.3	356
ENSMUSG00000004637_Wwox_ACOCA_107313.4	438
ENSMUSG00000004637_Wwox_ACOCA_107314.5	142
ENSMUSG00000004637_Wwox_ACOCA_107315.6	504
ENSMUSG00000004637_Wwox_ACOCA_107316.7	207
ENSMUSG00000004637_Wwox_ACOCA_107317.8	357
ENSMUSG00000004637_Wwox_ACOCA_107318.9	289
ENSMUSG00000004637_Wwox_ACOCA_107319.10	374
ENSMUSG00000004698_Hdac9_ACOCA_175003.1	167
ENSMUSG00000004698_Hdac9_ACOCA_175004.2	327
ENSMUSG00000004698_Hdac9_ACOCA_175005.3	305
ENSMUSG00000004698_Hdac9_ACOCA_175006.4	298
ENSMUSG00000004698_Hdac9_ACOCA_175007.5	341
ENSMUSG00000004698_Hdac9_ACOCA_175008.6	385
ENSMUSG00000004698_Hdac9_ACOCA_175009.7	266
ENSMUSG00000004698_Hdac9_ACOCA_175010.8	421
ENSMUSG00000004698_Hdac9_ACOCA_175011.9	541
ENSMUSG00000004698_Hdac9_ACOCA_175012.10	362
ENSMUSG00000004771_Rab11a_ACOCA_125764.1	921
ENSMUSG00000004771_Rab11a_ACOCA_125765.2	62
ENSMUSG00000004771_Rab11a_ACOCA_125766.3	158
ENSMUSG00000004771_Rab11a_ACOCA_125767.4	344
ENSMUSG00000004771_Rab11a_ACOCA_125768.5	38
ENSMUSG00000004771_Rab11a_ACOCA_125769.6	458
ENSMUSG00000004771_Rab11a_ACOCA_125770.7	274
ENSMUSG00000004771_Rab11a_ACOCA_125771.8	536
ENSMUSG00000004771_Rab11a_ACOCA_125772.9	350
ENSMUSG00000004771_Rab11a_ACOCA_125773.10	316
ENSMUSG00000004789_Dlst_ACOCA_85174.1	6
ENSMUSG00000004789_Dlst_ACOCA_85175.2	32
ENSMUSG00000004789_Dlst_ACOCA_85176.3	142
ENSMUSG00000004789_Dlst_ACOCA_85177.4	118
ENSMUSG00000004789_Dlst_ACOCA_85178.5	13
ENSMUSG00000004789_Dlst_ACOCA_85179.6	116
ENSMUSG00000004789_Dlst_ACOCA_85180.7	24
ENSMUSG00000004789_Dlst_ACOCA_85181.8	99
ENSMUSG00000004789_Dlst_ACOCA_85182.9	10
ENSMUSG00000004789_Dlst_ACOCA_85183.10	744
ENSMUSG00000004791_Pgf_ACOCA_169638.1	240
ENSMUSG00000004791_Pgf_ACOCA_169639.2	395
ENSMUSG00000004791_Pgf_ACOCA_169640.3	431
ENSMUSG00000004791_Pgf_ACOCA_169641.4	277
ENSMUSG00000004791_Pgf_ACOCA_169642.5	258
ENSMUSG00000004791_Pgf_ACOCA_169643.6	430
ENSMUSG00000004791_Pgf_ACOCA_169644.7	498
ENSMUSG00000004791_Pgf_ACOCA_169645.8	440
ENSMUSG00000004791_Pgf_ACOCA_169646.9	245
ENSMUSG00000004791_Pgf_ACOCA_169647.10	406
ENSMUSG00000004846_Plod3_GEB_214584.10	38
ENSMUSG00000004849_Ap1s1_SPA_214593.9	1
ENSMUSG00000004880_Lbr_SPA_221737.4	1
ENSMUSG00000004937_Sgta_SPB_201151.2	1
ENSMUSG00000004947_Dtx2_SPB_57444.8	1
ENSMUSG00000004951_Hspb1_ACOCA_142165.1	401
ENSMUSG00000004951_Hspb1_ACOCA_142166.2	68
ENSMUSG00000004951_Hspb1_ACOCA_142167.3	164
ENSMUSG00000004951_Hspb1_ACOCA_142168.4	555
ENSMUSG00000004951_Hspb1_ACOCA_142169.5	412
ENSMUSG00000004951_Hspb1_ACOCA_142170.6	266
ENSMUSG00000004951_Hspb1_ACOCA_142171.7	553
ENSMUSG00000004951_Hspb1_ACOCA_142172.8	266
ENSMUSG00000004951_Hspb1_ACOCA_142173.9	114
ENSMUSG00000004951_Hspb1_ACOCA_142174.10	108
ENSMUSG00000005054_Cstb_ACOCA_45940.1	338
ENSMUSG00000005054_Cstb_ACOCA_45941.2	67
ENSMUSG00000005054_Cstb_ACOCA_45942.3	985
ENSMUSG00000005054_Cstb_ACOCA_45943.4	103
ENSMUSG00000005054_Cstb_ACOCA_45944.5	40
ENSMUSG00000005054_Cstb_ACOCA_45945.6	105
ENSMUSG00000005054_Cstb_ACOCA_45946.7	25
ENSMUSG00000005054_Cstb_ACOCA_45947.8	853
ENSMUSG00000005054_Cstb_ACOCA_45948.9	68
ENSMUSG00000005124_Wisp1_ACOCA_178654.1	587
ENSMUSG00000005124_Wisp1_ACOCA_178655.2	454
ENSMUSG00000005124_Wisp1_ACOCA_178656.3	605
ENSMUSG00000005124_Wisp1_ACOCA_178657.4	845
ENSMUSG00000005124_Wisp1_ACOCA_178658.5	577
ENSMUSG00000005124_Wisp1_ACOCA_178659.6	731
ENSMUSG00000005124_Wisp1_ACOCA_178660.7	682
ENSMUSG00000005124_Wisp1_ACOCA_178661.8	371
ENSMUSG00000005124_Wisp1_ACOCA_178662.9	271
ENSMUSG00000005124_Wisp1_ACOCA_178663.10	401
ENSMUSG00000005150_Wdr83_GEB_43063.1	36
ENSMUSG00000005202_Shbg_SPA_200281.2	1
ENSMUSG00000005204_Senp3_SPA_200262.3	6
ENSMUSG00000005267_Zfp287_GEB_136889.8	1
ENSMUSG00000005312_Ubqln1_SPA_44890.5	1
ENSMUSG00000005312_Ubqln1_SPA_44895.10	1
ENSMUSG00000005370_Msh6_ACOCA_213725.1	570
ENSMUSG00000005370_Msh6_ACOCA_213726.2	346
ENSMUSG00000005370_Msh6_ACOCA_213727.3	690
ENSMUSG00000005370_Msh6_ACOCA_213728.4	174
ENSMUSG00000005370_Msh6_ACOCA_213729.5	203
ENSMUSG00000005370_Msh6_ACOCA_213730.6	202
ENSMUSG00000005370_Msh6_ACOCA_213731.7	777
ENSMUSG00000005370_Msh6_ACOCA_213732.8	548
ENSMUSG00000005370_Msh6_ACOCA_213733.9	383
ENSMUSG00000005370_Msh6_ACOCA_213734.10	373
ENSMUSG00000005410_Mcm5_ACOCA_144617.1	11
ENSMUSG00000005410_Mcm5_ACOCA_144618.2	43
ENSMUSG00000005410_Mcm5_ACOCA_144619.3	28
ENSMUSG00000005410_Mcm5_ACOCA_144620.4	42
ENSMUSG00000005410_Mcm5_ACOCA_144621.5	111
ENSMUSG00000005410_Mcm5_ACOCA_144622.6	180
ENSMUSG00000005410_Mcm5_ACOCA_144624.8	108
ENSMUSG00000005410_Mcm5_ACOCA_144625.9	147
ENSMUSG00000005410_Mcm5_ACOCA_144626.10	112
ENSMUSG00000005417_Mprip_GEB_144632.6	37
ENSMUSG00000005447_Pafah1b3_ACOCA_177794.1	226
ENSMUSG00000005447_Pafah1b3_ACOCA_177795.2	302
ENSMUSG00000005447_Pafah1b3_ACOCA_177796.3	711
ENSMUSG00000005447_Pafah1b3_ACOCA_177797.4	174
ENSMUSG00000005447_Pafah1b3_ACOCA_177798.5	372
ENSMUSG00000005447_Pafah1b3_ACOCA_177799.6	81
ENSMUSG00000005447_Pafah1b3_ACOCA_177800.7	330
ENSMUSG00000005447_Pafah1b3_ACOCA_177801.8	391
ENSMUSG00000005447_Pafah1b3_ACOCA_177802.9	612
ENSMUSG00000005447_Pafah1b3_ACOCA_177803.10	283
ENSMUSG00000005547_Cyp2a5_ACOCB_98965.4	2
ENSMUSG00000005547_Cyp2a5_ACOCB_98970.9	1
ENSMUSG00000005583_Mef2c_ACOCA_225350.1	369
ENSMUSG00000005583_Mef2c_ACOCA_225351.2	281
ENSMUSG00000005583_Mef2c_ACOCA_225352.3	398
ENSMUSG00000005583_Mef2c_ACOCA_225353.4	167
ENSMUSG00000005583_Mef2c_ACOCA_225354.5	115
ENSMUSG00000005583_Mef2c_ACOCA_225355.6	94
ENSMUSG00000005583_Mef2c_ACOCA_225356.7	634
ENSMUSG00000005583_Mef2c_ACOCA_225357.8	304
ENSMUSG00000005583_Mef2c_ACOCA_225358.9	188
ENSMUSG00000005583_Mef2c_ACOCA_225359.10	255
ENSMUSG00000005609_Ctr9_ACOCA_147253.1	233
ENSMUSG00000005609_Ctr9_ACOCA_147254.2	50
ENSMUSG00000005609_Ctr9_ACOCA_147255.3	8
ENSMUSG00000005609_Ctr9_ACOCA_147256.4	65
ENSMUSG00000005609_Ctr9_ACOCA_147257.5	167
ENSMUSG00000005609_Ctr9_ACOCA_147258.6	4
ENSMUSG00000005609_Ctr9_ACOCA_147260.8	106
ENSMUSG00000005609_Ctr9_ACOCA_147261.9	24
ENSMUSG00000005609_Ctr9_ACOCA_147262.10	194
ENSMUSG00000005686_Ampd3_ACOCA_155271.1	485
ENSMUSG00000005686_Ampd3_ACOCA_155272.2	438
ENSMUSG00000005686_Ampd3_ACOCA_155273.3	221
ENSMUSG00000005686_Ampd3_ACOCA_155274.4	126
ENSMUSG00000005686_Ampd3_ACOCA_155275.5	478
ENSMUSG00000005686_Ampd3_ACOCA_155276.6	325
ENSMUSG00000005686_Ampd3_ACOCA_155277.7	230
ENSMUSG00000005686_Ampd3_ACOCA_155278.8	348
ENSMUSG00000005686_Ampd3_ACOCA_155279.9	86
ENSMUSG00000005686_Ampd3_ACOCA_155280.10	676
ENSMUSG00000005699_Pard6a_ACOCA_12136.1	439
ENSMUSG00000005699_Pard6a_ACOCA_12137.2	187
ENSMUSG00000005699_Pard6a_ACOCA_12138.3	471
ENSMUSG00000005699_Pard6a_ACOCA_12139.4	293
ENSMUSG00000005699_Pard6a_ACOCA_12140.5	453
ENSMUSG00000005699_Pard6a_ACOCA_12141.6	193
ENSMUSG00000005699_Pard6a_ACOCA_12142.7	407
ENSMUSG00000005699_Pard6a_ACOCA_12143.8	488
ENSMUSG00000005699_Pard6a_ACOCA_12144.9	694
ENSMUSG00000005699_Pard6a_ACOCA_12145.10	404
ENSMUSG00000005732_Ranbp1_ACOCA_51149.1	96
ENSMUSG00000005732_Ranbp1_ACOCA_51150.2	36
ENSMUSG00000005732_Ranbp1_ACOCA_51151.3	122
ENSMUSG00000005732_Ranbp1_ACOCA_51152.4	16
ENSMUSG00000005732_Ranbp1_ACOCA_51153.5	81
ENSMUSG00000005732_Ranbp1_ACOCA_51154.6	52
ENSMUSG00000005732_Ranbp1_ACOCA_51155.7	21
ENSMUSG00000005732_Ranbp1_ACOCA_51156.8	14
ENSMUSG00000005732_Ranbp1_ACOCA_51157.9	248
ENSMUSG00000005732_Ranbp1_ACOCA_51158.10	108
ENSMUSG00000005779_Psmb4_ACOCA_169678.1	49
ENSMUSG00000005779_Psmb4_ACOCA_169679.2	33
ENSMUSG00000005779_Psmb4_ACOCA_169680.3	28
ENSMUSG00000005779_Psmb4_ACOCA_169681.4	127
ENSMUSG00000005779_Psmb4_ACOCA_169682.5	23
ENSMUSG00000005779_Psmb4_ACOCA_169683.6	358
ENSMUSG00000005779_Psmb4_ACOCA_169687.10	3
ENSMUSG00000005800_Mmp8_DTKPA_53360.1	1
ENSMUSG00000005804_Bloc1s6_SPB_53352.3	1
ENSMUSG00000005813_Metap1_DTKPA_138574.7	1
ENSMUSG00000005871_Apc_ACOCA_78850.1	404
ENSMUSG00000005871_Apc_ACOCA_78851.2	76
ENSMUSG00000005871_Apc_ACOCA_78852.3	100
ENSMUSG00000005871_Apc_ACOCA_78853.4	296
ENSMUSG00000005871_Apc_ACOCA_78854.5	143
ENSMUSG00000005871_Apc_ACOCA_78855.6	522
ENSMUSG00000005871_Apc_ACOCA_78856.7	390
ENSMUSG00000005871_Apc_ACOCA_78857.8	664
ENSMUSG00000005871_Apc_ACOCA_78858.9	305
ENSMUSG00000005871_Apc_ACOCA_78859.10	666
ENSMUSG00000005893_Nr2c2_ACOCA_129820.1	402
ENSMUSG00000005893_Nr2c2_ACOCA_129821.2	283
ENSMUSG00000005893_Nr2c2_ACOCA_129822.3	353
ENSMUSG00000005893_Nr2c2_ACOCA_129823.4	363
ENSMUSG00000005893_Nr2c2_ACOCA_129824.5	367
ENSMUSG00000005893_Nr2c2_ACOCA_129825.6	165
ENSMUSG00000005893_Nr2c2_ACOCA_129826.7	152
ENSMUSG00000005893_Nr2c2_ACOCA_129827.8	589
ENSMUSG00000005893_Nr2c2_ACOCA_129828.9	128
ENSMUSG00000005893_Nr2c2_ACOCA_129829.10	338
ENSMUSG00000005897_Nr2c1_ACOCA_129800.1	362
ENSMUSG00000005897_Nr2c1_ACOCA_129801.2	141
ENSMUSG00000005897_Nr2c1_ACOCA_129802.3	555
ENSMUSG00000005897_Nr2c1_ACOCA_129803.4	331
ENSMUSG00000005897_Nr2c1_ACOCA_129804.5	453
ENSMUSG00000005897_Nr2c1_ACOCA_129805.6	254
ENSMUSG00000005897_Nr2c1_ACOCA_129806.7	556
ENSMUSG00000005897_Nr2c1_ACOCA_129807.8	459
ENSMUSG00000005897_Nr2c1_ACOCA_129808.9	130
ENSMUSG00000005897_Nr2c1_ACOCA_129809.10	116
ENSMUSG00000005968_Tuft1_ACOCA_42325.2	18
ENSMUSG00000005968_Tuft1_ACOCA_42326.3	544
ENSMUSG00000005968_Tuft1_ACOCA_42327.4	833
ENSMUSG00000005968_Tuft1_ACOCA_42328.5	663
ENSMUSG00000005968_Tuft1_ACOCA_42329.6	254
ENSMUSG00000005968_Tuft1_ACOCA_42330.7	247
ENSMUSG00000005968_Tuft1_ACOCA_42331.8	223
ENSMUSG00000005968_Tuft1_ACOCA_42332.9	260
ENSMUSG00000005968_Tuft1_ACOCA_42333.10	163
ENSMUSG00000005980_Dnase1_DTKPA_203749.1	1
ENSMUSG00000006288_Ttc5_ACOCA_107983.1	170
ENSMUSG00000006288_Ttc5_ACOCA_107984.2	402
ENSMUSG00000006288_Ttc5_ACOCA_107985.3	394
ENSMUSG00000006288_Ttc5_ACOCA_107986.4	382
ENSMUSG00000006288_Ttc5_ACOCA_107987.5	677
ENSMUSG00000006288_Ttc5_ACOCA_107988.6	410
ENSMUSG00000006288_Ttc5_ACOCA_107989.7	239
ENSMUSG00000006288_Ttc5_ACOCA_107990.8	630
ENSMUSG00000006288_Ttc5_ACOCA_107991.9	444
ENSMUSG00000006288_Ttc5_ACOCA_107992.10	301
ENSMUSG00000006313_Upk1a_SPB_42839.6	1
ENSMUSG00000006315_Tmem147_SPA_42813.10	20
ENSMUSG00000006335_Tfpt_ACOCA_211635.1	843
ENSMUSG00000006335_Tfpt_ACOCA_211636.2	341
ENSMUSG00000006335_Tfpt_ACOCA_211637.3	489
ENSMUSG00000006335_Tfpt_ACOCA_211638.4	872
ENSMUSG00000006335_Tfpt_ACOCA_211639.5	945
ENSMUSG00000006335_Tfpt_ACOCA_211640.6	562
ENSMUSG00000006335_Tfpt_ACOCA_211641.7	67
ENSMUSG00000006335_Tfpt_ACOCA_211642.8	233
ENSMUSG00000006335_Tfpt_ACOCA_211643.9	194
ENSMUSG00000006335_Tfpt_ACOCA_211644.10	311
ENSMUSG00000006345_Ggt1_ACOCA_75847.1	1002
ENSMUSG00000006345_Ggt1_ACOCA_75848.2	437
ENSMUSG00000006345_Ggt1_ACOCA_75849.3	373
ENSMUSG00000006345_Ggt1_ACOCA_75850.4	460
ENSMUSG00000006345_Ggt1_ACOCA_75851.5	424
ENSMUSG00000006345_Ggt1_ACOCA_75852.6	413
ENSMUSG00000006345_Ggt1_ACOCA_75853.7	455
ENSMUSG00000006345_Ggt1_ACOCA_75854.8	154
ENSMUSG00000006345_Ggt1_ACOCA_75855.9	125
ENSMUSG00000006345_Ggt1_ACOCA_75856.10	279
ENSMUSG00000006369_Fbln1_ACOCA_17815.1	428
ENSMUSG00000006369_Fbln1_ACOCA_17816.2	465
ENSMUSG00000006369_Fbln1_ACOCA_17817.3	741
ENSMUSG00000006369_Fbln1_ACOCA_17818.4	444
ENSMUSG00000006369_Fbln1_ACOCA_17819.5	546
ENSMUSG00000006369_Fbln1_ACOCA_17820.6	454
ENSMUSG00000006369_Fbln1_ACOCA_17821.7	652
ENSMUSG00000006369_Fbln1_ACOCA_17822.8	393
ENSMUSG00000006369_Fbln1_ACOCA_17823.9	768
ENSMUSG00000006369_Fbln1_ACOCA_17824.10	1239
ENSMUSG00000006373_Pgrmc1_ACOCA_101970.1	152
ENSMUSG00000006373_Pgrmc1_ACOCA_101971.2	323
ENSMUSG00000006373_Pgrmc1_ACOCA_101972.3	210
ENSMUSG00000006373_Pgrmc1_ACOCA_101973.4	296
ENSMUSG00000006373_Pgrmc1_ACOCA_101974.5	123
ENSMUSG00000006373_Pgrmc1_ACOCA_101975.6	75
ENSMUSG00000006373_Pgrmc1_ACOCA_101976.7	346
ENSMUSG00000006373_Pgrmc1_ACOCA_101977.8	202
ENSMUSG00000006373_Pgrmc1_ACOCA_101978.9	611
ENSMUSG00000006373_Pgrmc1_ACOCA_101979.10	544
ENSMUSG00000006378_Gcat_GEB_101983.4	11
ENSMUSG00000006378_Gcat_GEB_101986.7	9
ENSMUSG00000006386_Tek_ACOCA_178394.1	45
ENSMUSG00000006386_Tek_ACOCA_178395.2	234
ENSMUSG00000006386_Tek_ACOCA_178396.3	254
ENSMUSG00000006386_Tek_ACOCA_178397.4	102
ENSMUSG00000006386_Tek_ACOCA_178398.5	316
ENSMUSG00000006386_Tek_ACOCA_178399.6	306
ENSMUSG00000006386_Tek_ACOCA_178400.7	545
ENSMUSG00000006386_Tek_ACOCA_178401.8	434
ENSMUSG00000006386_Tek_ACOCA_178402.9	220
ENSMUSG00000006386_Tek_ACOCA_178403.10	576
ENSMUSG00000006412_Pfdn2_SPB_93284.8	1
ENSMUSG00000006585_Cdt1_ACOCA_12396.1	199
ENSMUSG00000006585_Cdt1_ACOCA_12397.2	352
ENSMUSG00000006585_Cdt1_ACOCA_12398.3	148
ENSMUSG00000006585_Cdt1_ACOCA_12399.4	121
ENSMUSG00000006585_Cdt1_ACOCA_12400.5	12
ENSMUSG00000006585_Cdt1_ACOCA_12401.6	225
ENSMUSG00000006585_Cdt1_ACOCA_12402.7	43
ENSMUSG00000006585_Cdt1_ACOCA_12403.8	218
ENSMUSG00000006585_Cdt1_ACOCA_12404.9	137
ENSMUSG00000006585_Cdt1_ACOCA_12405.10	291
ENSMUSG00000006599_Gtf2h1_ACOCA_96439.1	113
ENSMUSG00000006599_Gtf2h1_ACOCA_96440.2	12
ENSMUSG00000006599_Gtf2h1_ACOCA_96441.3	25
ENSMUSG00000006599_Gtf2h1_ACOCA_96442.4	229
ENSMUSG00000006599_Gtf2h1_ACOCA_96443.5	420
ENSMUSG00000006599_Gtf2h1_ACOCA_96444.6	47
ENSMUSG00000006599_Gtf2h1_ACOCA_96445.7	315
ENSMUSG00000006599_Gtf2h1_ACOCA_96446.8	110
ENSMUSG00000006599_Gtf2h1_ACOCA_96447.9	552
ENSMUSG00000006599_Gtf2h1_ACOCA_96448.10	450
ENSMUSG00000006611_Hfe_SPA_181399.6	1
ENSMUSG00000006678_Pola1_ACOCA_121614.1	46
ENSMUSG00000006678_Pola1_ACOCA_121615.2	33
ENSMUSG00000006678_Pola1_ACOCA_121616.3	352
ENSMUSG00000006678_Pola1_ACOCA_121617.4	143
ENSMUSG00000006678_Pola1_ACOCA_121618.5	38
ENSMUSG00000006678_Pola1_ACOCA_121619.6	211
ENSMUSG00000006678_Pola1_ACOCA_121621.8	62
ENSMUSG00000006678_Pola1_ACOCA_121622.9	13
ENSMUSG00000006678_Pola1_ACOCA_121623.10	45
ENSMUSG00000006717_Acot13_DTKPA_192306.2	1
ENSMUSG00000006724_Cyp27b1_ACOCA_48553.1	316
ENSMUSG00000006724_Cyp27b1_ACOCA_48554.2	886
ENSMUSG00000006724_Cyp27b1_ACOCA_48555.3	176
ENSMUSG00000006724_Cyp27b1_ACOCA_48556.4	139
ENSMUSG00000006724_Cyp27b1_ACOCA_48557.5	987
ENSMUSG00000006724_Cyp27b1_ACOCA_48558.6	778
ENSMUSG00000006724_Cyp27b1_ACOCA_48559.7	959
ENSMUSG00000006724_Cyp27b1_ACOCA_48560.8	85
ENSMUSG00000006724_Cyp27b1_ACOCA_48561.9	203
ENSMUSG00000006724_Cyp27b1_ACOCA_48562.10	349
ENSMUSG00000006732_Mettl1_SPB_133007.7	1
ENSMUSG00000006736_Tspan31_ACOCA_132991.1	527
ENSMUSG00000006736_Tspan31_ACOCA_132992.2	180
ENSMUSG00000006736_Tspan31_ACOCA_132993.3	401
ENSMUSG00000006736_Tspan31_ACOCA_132994.4	882
ENSMUSG00000006736_Tspan31_ACOCA_132995.5	150
[truncated: 15,619 more rows]
