# Supplementary material for: Genome-scale CRISPR screening reveals that C3aR signaling is critical for rapid capture of fungi by macrophages
Source: PLoS Pathog. 2022 Sep 29;18(9):e1010237. doi: 10.1371/journal.ppat.1010237 (PMC9578593; doi:10.1371/journal.ppat.1010237)
Supplement: S1 Data — A ZIP archive of tables in CSV format giving counts for each sgRNA. File names indicate sub-library and experimental sample. (ZIP) [file ppat.1010237.s023.zip › DIR_MAIN/20181123_DTKPA_Un2_counts.csv]

0None_none_ACOCA_227963.4522	1
0None_none_ACOCA_227963.4523	1
0None_none_ACOCA_227963.4531	5
0None_none_ACOCA_227963.4590	1
0None_none_ACOCA_227963.4631	1
0None_none_ACOCA_227963.4703	1
0None_none_ACOCA_227963.4721	1
0None_none_ACOCA_227963.4731	1
0None_none_ACOCA_227963.4784	1
0None_none_ACOCA_227963.4801	1
0None_none_ACOCA_227963.4865	1
0None_none_DTKPA_227963.6751	451
0None_none_DTKPA_227963.6752	318
0None_none_DTKPA_227963.6753	323
0None_none_DTKPA_227963.6754	856
0None_none_DTKPA_227963.6755	377
0None_none_DTKPA_227963.6756	490
0None_none_DTKPA_227963.6757	472
0None_none_DTKPA_227963.6758	286
0None_none_DTKPA_227963.6759	681
0None_none_DTKPA_227963.6760	525
0None_none_DTKPA_227963.6761	410
0None_none_DTKPA_227963.6762	567
0None_none_DTKPA_227963.6763	218
0None_none_DTKPA_227963.6764	262
0None_none_DTKPA_227963.6765	242
0None_none_DTKPA_227963.6766	379
0None_none_DTKPA_227963.6767	451
0None_none_DTKPA_227963.6768	707
0None_none_DTKPA_227963.6769	386
0None_none_DTKPA_227963.6770	390
0None_none_DTKPA_227963.6771	92
0None_none_DTKPA_227963.6772	110
0None_none_DTKPA_227963.6773	341
0None_none_DTKPA_227963.6774	431
0None_none_DTKPA_227963.6775	579
0None_none_DTKPA_227963.6776	398
0None_none_DTKPA_227963.6777	657
0None_none_DTKPA_227963.6778	447
0None_none_DTKPA_227963.6779	491
0None_none_DTKPA_227963.6780	568
0None_none_DTKPA_227963.6781	323
0None_none_DTKPA_227963.6782	437
0None_none_DTKPA_227963.6783	348
0None_none_DTKPA_227963.6784	620
0None_none_DTKPA_227963.6785	352
0None_none_DTKPA_227963.6786	367
0None_none_DTKPA_227963.6787	308
0None_none_DTKPA_227963.6788	166
0None_none_DTKPA_227963.6789	355
0None_none_DTKPA_227963.6790	737
0None_none_DTKPA_227963.6791	1001
0None_none_DTKPA_227963.6792	375
0None_none_DTKPA_227963.6793	203
0None_none_DTKPA_227963.6794	345
0None_none_DTKPA_227963.6795	419
0None_none_DTKPA_227963.6796	995
0None_none_DTKPA_227963.6797	554
0None_none_DTKPA_227963.6798	522
0None_none_DTKPA_227963.6799	573
0None_none_DTKPA_227963.6800	603
0None_none_DTKPA_227963.6801	445
0None_none_DTKPA_227963.6802	192
0None_none_DTKPA_227963.6803	573
0None_none_DTKPA_227963.6804	496
0None_none_DTKPA_227963.6805	261
0None_none_DTKPA_227963.6806	406
0None_none_DTKPA_227963.6807	623
0None_none_DTKPA_227963.6808	686
0None_none_DTKPA_227963.6809	245
0None_none_DTKPA_227963.6810	292
0None_none_DTKPA_227963.6811	558
0None_none_DTKPA_227963.6812	250
0None_none_DTKPA_227963.6813	629
0None_none_DTKPA_227963.6814	544
0None_none_DTKPA_227963.6815	345
0None_none_DTKPA_227963.6816	415
0None_none_DTKPA_227963.6817	342
0None_none_DTKPA_227963.6818	496
0None_none_DTKPA_227963.6819	167
0None_none_DTKPA_227963.6820	335
0None_none_DTKPA_227963.6821	243
0None_none_DTKPA_227963.6822	270
0None_none_DTKPA_227963.6823	199
0None_none_DTKPA_227963.6824	496
0None_none_DTKPA_227963.6825	333
0None_none_DTKPA_227963.6826	463
0None_none_DTKPA_227963.6827	7
0None_none_DTKPA_227963.6828	480
0None_none_DTKPA_227963.6829	450
0None_none_DTKPA_227963.6830	254
0None_none_DTKPA_227963.6831	508
0None_none_DTKPA_227963.6832	208
0None_none_DTKPA_227963.6833	406
0None_none_DTKPA_227963.6834	891
0None_none_DTKPA_227963.6835	820
0None_none_DTKPA_227963.6836	353
0None_none_DTKPA_227963.6837	579
0None_none_DTKPA_227963.6838	420
0None_none_DTKPA_227963.6839	591
0None_none_DTKPA_227963.6840	420
0None_none_DTKPA_227963.6841	259
0None_none_DTKPA_227963.6842	342
0None_none_DTKPA_227963.6843	179
0None_none_DTKPA_227963.6844	587
0None_none_DTKPA_227963.6845	469
0None_none_DTKPA_227963.6846	577
0None_none_DTKPA_227963.6847	238
0None_none_DTKPA_227963.6848	326
0None_none_DTKPA_227963.6849	98
0None_none_DTKPA_227963.6850	136
0None_none_DTKPA_227963.6851	268
0None_none_DTKPA_227963.6852	464
0None_none_DTKPA_227963.6853	399
0None_none_DTKPA_227963.6854	727
0None_none_DTKPA_227963.6855	403
0None_none_DTKPA_227963.6856	384
0None_none_DTKPA_227963.6857	483
0None_none_DTKPA_227963.6858	264
0None_none_DTKPA_227963.6859	514
0None_none_DTKPA_227963.6860	579
0None_none_DTKPA_227963.6861	503
0None_none_DTKPA_227963.6862	352
0None_none_DTKPA_227963.6863	274
0None_none_DTKPA_227963.6864	554
0None_none_DTKPA_227963.6865	394
0None_none_DTKPA_227963.6866	331
0None_none_DTKPA_227963.6867	301
0None_none_DTKPA_227963.6868	510
0None_none_DTKPA_227963.6869	592
0None_none_DTKPA_227963.6870	407
0None_none_DTKPA_227963.6871	542
0None_none_DTKPA_227963.6872	441
0None_none_DTKPA_227963.6873	907
0None_none_DTKPA_227963.6874	409
0None_none_DTKPA_227963.6875	610
0None_none_DTKPA_227963.6876	295
0None_none_DTKPA_227963.6877	308
0None_none_DTKPA_227963.6878	159
0None_none_DTKPA_227963.6879	307
0None_none_DTKPA_227963.6880	601
0None_none_DTKPA_227963.6881	772
0None_none_DTKPA_227963.6882	438
0None_none_DTKPA_227963.6883	544
0None_none_DTKPA_227963.6884	423
0None_none_DTKPA_227963.6885	636
0None_none_DTKPA_227963.6886	423
0None_none_DTKPA_227963.6887	359
0None_none_DTKPA_227963.6888	391
0None_none_DTKPA_227963.6889	634
0None_none_DTKPA_227963.6890	559
0None_none_DTKPA_227963.6891	343
0None_none_DTKPA_227963.6892	333
0None_none_DTKPA_227963.6893	107
0None_none_DTKPA_227963.6894	276
0None_none_DTKPA_227963.6895	480
0None_none_DTKPA_227963.6896	615
0None_none_DTKPA_227963.6897	940
0None_none_DTKPA_227963.6898	410
0None_none_DTKPA_227963.6899	239
0None_none_DTKPA_227963.6900	425
0None_none_DTKPA_227963.6901	356
0None_none_DTKPA_227963.6902	413
0None_none_DTKPA_227963.6903	118
0None_none_DTKPA_227963.6904	527
0None_none_DTKPA_227963.6905	370
0None_none_DTKPA_227963.6906	561
0None_none_DTKPA_227963.6907	535
0None_none_DTKPA_227963.6908	487
0None_none_DTKPA_227963.6909	341
0None_none_DTKPA_227963.6910	286
0None_none_DTKPA_227963.6911	436
0None_none_DTKPA_227963.6912	268
0None_none_DTKPA_227963.6913	801
0None_none_DTKPA_227963.6914	447
0None_none_DTKPA_227963.6915	187
0None_none_DTKPA_227963.6916	143
0None_none_DTKPA_227963.6917	578
0None_none_DTKPA_227963.6918	260
0None_none_DTKPA_227963.6919	427
0None_none_DTKPA_227963.6920	484
0None_none_DTKPA_227963.6921	476
0None_none_DTKPA_227963.6922	633
0None_none_DTKPA_227963.6923	394
0None_none_DTKPA_227963.6924	481
0None_none_DTKPA_227963.6925	497
0None_none_DTKPA_227963.6926	445
0None_none_DTKPA_227963.6927	338
0None_none_DTKPA_227963.6928	175
0None_none_DTKPA_227963.6929	226
0None_none_DTKPA_227963.6930	694
0None_none_DTKPA_227963.6931	451
0None_none_DTKPA_227963.6932	425
0None_none_DTKPA_227963.6933	488
0None_none_DTKPA_227963.6934	263
0None_none_DTKPA_227963.6935	159
0None_none_DTKPA_227963.6936	311
0None_none_DTKPA_227963.6937	216
0None_none_DTKPA_227963.6938	793
0None_none_DTKPA_227963.6939	171
0None_none_DTKPA_227963.6940	354
0None_none_DTKPA_227963.6941	356
0None_none_DTKPA_227963.6942	326
0None_none_DTKPA_227963.6943	657
0None_none_DTKPA_227963.6944	378
0None_none_DTKPA_227963.6945	478
0None_none_DTKPA_227963.6946	721
0None_none_DTKPA_227963.6947	317
0None_none_DTKPA_227963.6948	411
0None_none_DTKPA_227963.6949	685
0None_none_DTKPA_227963.6950	796
0None_none_DTKPA_227963.6951	440
0None_none_DTKPA_227963.6952	262
0None_none_DTKPA_227963.6953	276
0None_none_DTKPA_227963.6954	171
0None_none_DTKPA_227963.6955	432
0None_none_DTKPA_227963.6956	440
0None_none_DTKPA_227963.6957	526
0None_none_DTKPA_227963.6958	283
0None_none_DTKPA_227963.6959	640
0None_none_DTKPA_227963.6960	612
0None_none_DTKPA_227963.6961	324
0None_none_DTKPA_227963.6962	818
0None_none_DTKPA_227963.6963	671
0None_none_DTKPA_227963.6964	458
0None_none_DTKPA_227963.6965	820
0None_none_DTKPA_227963.6966	844
0None_none_DTKPA_227963.6967	689
0None_none_DTKPA_227963.6968	309
0None_none_DTKPA_227963.6969	263
0None_none_DTKPA_227963.6970	423
0None_none_DTKPA_227963.6971	337
0None_none_DTKPA_227963.6972	247
0None_none_DTKPA_227963.6973	404
0None_none_DTKPA_227963.6974	467
0None_none_DTKPA_227963.6975	429
0None_none_DTKPA_227963.6976	442
0None_none_DTKPA_227963.6977	499
0None_none_DTKPA_227963.6978	109
0None_none_DTKPA_227963.6979	205
0None_none_DTKPA_227963.6980	347
0None_none_DTKPA_227963.6981	293
0None_none_DTKPA_227963.6982	537
0None_none_DTKPA_227963.6983	495
0None_none_DTKPA_227963.6984	349
0None_none_DTKPA_227963.6985	681
0None_none_DTKPA_227963.6986	743
0None_none_DTKPA_227963.6987	353
0None_none_DTKPA_227963.6988	322
0None_none_DTKPA_227963.6989	877
0None_none_DTKPA_227963.6990	291
0None_none_DTKPA_227963.6991	189
0None_none_DTKPA_227963.6992	294
0None_none_DTKPA_227963.6993	378
0None_none_DTKPA_227963.6994	213
0None_none_DTKPA_227963.6995	261
0None_none_DTKPA_227963.6996	941
0None_none_DTKPA_227963.6997	545
0None_none_DTKPA_227963.6998	301
0None_none_DTKPA_227963.6999	450
0None_none_DTKPA_227963.7000	202
0None_none_DTKPA_227963.7001	674
0None_none_DTKPA_227963.7002	442
0None_none_DTKPA_227963.7003	235
0None_none_DTKPA_227963.7004	417
0None_none_DTKPA_227963.7005	492
0None_none_DTKPA_227963.7006	452
0None_none_DTKPA_227963.7007	407
0None_none_DTKPA_227963.7008	456
0None_none_DTKPA_227963.7009	630
0None_none_DTKPA_227963.7010	368
0None_none_DTKPA_227963.7011	632
0None_none_DTKPA_227963.7012	584
0None_none_DTKPA_227963.7013	731
0None_none_DTKPA_227963.7014	173
0None_none_DTKPA_227963.7015	516
0None_none_DTKPA_227963.7016	249
0None_none_DTKPA_227963.7017	309
0None_none_DTKPA_227963.7018	407
0None_none_DTKPA_227963.7019	319
0None_none_DTKPA_227963.7020	526
0None_none_DTKPA_227963.7021	261
0None_none_DTKPA_227963.7022	494
0None_none_DTKPA_227963.7023	372
0None_none_DTKPA_227963.7024	37
0None_none_DTKPA_227963.7025	435
0None_none_DTKPA_227963.7026	310
0None_none_DTKPA_227963.7027	559
0None_none_DTKPA_227963.7028	819
0None_none_DTKPA_227963.7029	310
0None_none_DTKPA_227963.7030	628
0None_none_DTKPA_227963.7031	695
0None_none_DTKPA_227963.7032	285
0None_none_DTKPA_227963.7033	358
0None_none_DTKPA_227963.7034	507
0None_none_DTKPA_227963.7035	272
0None_none_DTKPA_227963.7036	221
0None_none_DTKPA_227963.7037	516
0None_none_DTKPA_227963.7038	431
0None_none_DTKPA_227963.7039	367
0None_none_DTKPA_227963.7040	461
0None_none_DTKPA_227963.7041	715
0None_none_DTKPA_227963.7042	387
0None_none_DTKPA_227963.7043	415
0None_none_DTKPA_227963.7044	575
0None_none_DTKPA_227963.7045	985
0None_none_DTKPA_227963.7046	121
0None_none_DTKPA_227963.7047	537
0None_none_DTKPA_227963.7048	294
0None_none_DTKPA_227963.7049	561
0None_none_DTKPA_227963.7050	646
0None_none_DTKPA_227963.7051	453
0None_none_DTKPA_227963.7052	197
0None_none_DTKPA_227963.7053	967
0None_none_DTKPA_227963.7054	411
0None_none_DTKPA_227963.7055	266
0None_none_DTKPA_227963.7056	163
0None_none_DTKPA_227963.7057	335
0None_none_DTKPA_227963.7058	197
0None_none_DTKPA_227963.7059	814
0None_none_DTKPA_227963.7060	624
0None_none_DTKPA_227963.7061	229
0None_none_DTKPA_227963.7062	568
0None_none_DTKPA_227963.7063	203
0None_none_DTKPA_227963.7064	449
0None_none_DTKPA_227963.7065	125
0None_none_DTKPA_227963.7066	107
0None_none_DTKPA_227963.7067	933
0None_none_DTKPA_227963.7068	588
0None_none_DTKPA_227963.7069	43
0None_none_DTKPA_227963.7070	875
0None_none_DTKPA_227963.7071	614
0None_none_DTKPA_227963.7072	238
0None_none_DTKPA_227963.7073	460
0None_none_DTKPA_227963.7074	241
0None_none_DTKPA_227963.7075	948
0None_none_DTKPA_227963.7076	546
0None_none_DTKPA_227963.7077	457
0None_none_DTKPA_227963.7078	375
0None_none_DTKPA_227963.7079	675
0None_none_DTKPA_227963.7080	312
0None_none_DTKPA_227963.7081	547
0None_none_DTKPA_227963.7082	521
0None_none_DTKPA_227963.7083	662
0None_none_DTKPA_227963.7084	334
0None_none_DTKPA_227963.7085	296
0None_none_DTKPA_227963.7086	282
0None_none_DTKPA_227963.7087	537
0None_none_DTKPA_227963.7088	261
0None_none_DTKPA_227963.7089	852
0None_none_DTKPA_227963.7090	443
0None_none_DTKPA_227963.7091	371
0None_none_DTKPA_227963.7092	434
0None_none_DTKPA_227963.7093	274
0None_none_DTKPA_227963.7094	419
0None_none_DTKPA_227963.7095	418
0None_none_DTKPA_227963.7096	684
0None_none_DTKPA_227963.7097	260
0None_none_DTKPA_227963.7098	304
0None_none_DTKPA_227963.7099	448
0None_none_DTKPA_227963.7100	534
0None_none_DTKPA_227963.7101	330
0None_none_DTKPA_227963.7102	697
0None_none_DTKPA_227963.7103	1063
0None_none_DTKPA_227963.7104	129
0None_none_DTKPA_227963.7105	682
0None_none_DTKPA_227963.7106	203
0None_none_DTKPA_227963.7107	418
0None_none_DTKPA_227963.7108	1022
0None_none_DTKPA_227963.7109	284
0None_none_DTKPA_227963.7110	150
0None_none_DTKPA_227963.7111	502
0None_none_DTKPA_227963.7112	573
0None_none_DTKPA_227963.7113	464
0None_none_DTKPA_227963.7114	643
0None_none_DTKPA_227963.7115	514
0None_none_DTKPA_227963.7116	519
0None_none_DTKPA_227963.7117	161
0None_none_DTKPA_227963.7118	270
0None_none_DTKPA_227963.7119	428
0None_none_DTKPA_227963.7120	551
0None_none_DTKPA_227963.7121	149
0None_none_DTKPA_227963.7122	193
0None_none_DTKPA_227963.7123	364
0None_none_DTKPA_227963.7124	386
0None_none_DTKPA_227963.7125	357
0None_none_DTKPB_227963.7137	1
0None_none_DTKPB_227963.7139	3
0None_none_DTKPB_227963.7145	2
0None_none_DTKPB_227963.7197	35
0None_none_DTKPB_227963.7218	1
0None_none_DTKPB_227963.7231	7
0None_none_DTKPB_227963.7257	1
0None_none_DTKPB_227963.7265	1
0None_none_DTKPB_227963.7294	9
0None_none_DTKPB_227963.7302	7
0None_none_DTKPB_227963.7306	1
0None_none_DTKPB_227963.7335	1
0None_none_DTKPB_227963.7389	17
0None_none_DTKPB_227963.7391	72
0None_none_DTKPB_227963.7448	11
0None_none_DTKPB_227963.7494	1
0None_none_GEA_227963.3473	9
0None_none_MPA_227963.4399	8
0None_none_MPB_227963.5758	3
0None_none_MPB_227963.5894	6
0None_none_MU1A_227963.2141	8
0None_none_MU1B_227963.908	34
0None_none_SPA_227963.5311	51
0None_none_SPA_227963.5327	12
0None_none_SPA_227963.5415	1
0None_none_SPB_227963.6149	7
0None_none_U2B_227963.1155	1
0Safe_safe_ACOCA_227963.4504	4
0Safe_safe_ACOCA_227963.4719	1
0Safe_safe_ACOCA_227963.4720	1
0Safe_safe_ACOCA_227963.4778	1
0Safe_safe_ACOCA_227963.4807	1
0Safe_safe_ACOCB_227963.4989	1
0Safe_safe_ACOCB_227963.5038	187
0Safe_safe_DTKPA_227963.6751	392
0Safe_safe_DTKPA_227963.6752	208
0Safe_safe_DTKPA_227963.6753	248
0Safe_safe_DTKPA_227963.6754	257
0Safe_safe_DTKPA_227963.6755	160
0Safe_safe_DTKPA_227963.6756	365
0Safe_safe_DTKPA_227963.6757	353
0Safe_safe_DTKPA_227963.6758	488
0Safe_safe_DTKPA_227963.6759	211
0Safe_safe_DTKPA_227963.6760	327
0Safe_safe_DTKPA_227963.6761	401
0Safe_safe_DTKPA_227963.6762	414
0Safe_safe_DTKPA_227963.6763	657
0Safe_safe_DTKPA_227963.6764	208
0Safe_safe_DTKPA_227963.6765	149
0Safe_safe_DTKPA_227963.6766	596
0Safe_safe_DTKPA_227963.6767	411
0Safe_safe_DTKPA_227963.6768	567
0Safe_safe_DTKPA_227963.6769	310
0Safe_safe_DTKPA_227963.6770	204
0Safe_safe_DTKPA_227963.6771	16
0Safe_safe_DTKPA_227963.6772	429
0Safe_safe_DTKPA_227963.6773	272
0Safe_safe_DTKPA_227963.6774	592
0Safe_safe_DTKPA_227963.6775	238
0Safe_safe_DTKPA_227963.6776	150
0Safe_safe_DTKPA_227963.6777	347
0Safe_safe_DTKPA_227963.6778	609
0Safe_safe_DTKPA_227963.6779	494
0Safe_safe_DTKPA_227963.6780	337
0Safe_safe_DTKPA_227963.6781	185
0Safe_safe_DTKPA_227963.6782	409
0Safe_safe_DTKPA_227963.6783	199
0Safe_safe_DTKPA_227963.6784	22
0Safe_safe_DTKPA_227963.6785	235
0Safe_safe_DTKPA_227963.6786	430
0Safe_safe_DTKPA_227963.6787	321
0Safe_safe_DTKPA_227963.6788	434
0Safe_safe_DTKPA_227963.6789	332
0Safe_safe_DTKPA_227963.6790	289
0Safe_safe_DTKPA_227963.6791	581
0Safe_safe_DTKPA_227963.6792	701
0Safe_safe_DTKPA_227963.6793	184
0Safe_safe_DTKPA_227963.6794	282
0Safe_safe_DTKPA_227963.6795	318
0Safe_safe_DTKPA_227963.6796	610
0Safe_safe_DTKPA_227963.6797	150
0Safe_safe_DTKPA_227963.6798	285
0Safe_safe_DTKPA_227963.6799	253
0Safe_safe_DTKPA_227963.6800	125
0Safe_safe_DTKPA_227963.6801	170
0Safe_safe_DTKPA_227963.6802	420
0Safe_safe_DTKPA_227963.6803	204
0Safe_safe_DTKPA_227963.6804	304
0Safe_safe_DTKPA_227963.6805	583
0Safe_safe_DTKPA_227963.6806	78
0Safe_safe_DTKPA_227963.6807	462
0Safe_safe_DTKPA_227963.6808	416
0Safe_safe_DTKPA_227963.6809	530
0Safe_safe_DTKPA_227963.6810	582
0Safe_safe_DTKPA_227963.6811	181
0Safe_safe_DTKPA_227963.6812	322
0Safe_safe_DTKPA_227963.6813	205
0Safe_safe_DTKPA_227963.6814	167
0Safe_safe_DTKPA_227963.6815	70
0Safe_safe_DTKPA_227963.6816	376
0Safe_safe_DTKPA_227963.6817	431
0Safe_safe_DTKPA_227963.6818	539
0Safe_safe_DTKPA_227963.6819	449
0Safe_safe_DTKPA_227963.6820	54
0Safe_safe_DTKPA_227963.6821	785
0Safe_safe_DTKPA_227963.6822	477
0Safe_safe_DTKPA_227963.6823	206
0Safe_safe_DTKPA_227963.6824	381
0Safe_safe_DTKPA_227963.6825	293
0Safe_safe_DTKPA_227963.6826	186
0Safe_safe_DTKPA_227963.6827	251
0Safe_safe_DTKPA_227963.6828	268
0Safe_safe_DTKPA_227963.6829	405
0Safe_safe_DTKPA_227963.6830	353
0Safe_safe_DTKPA_227963.6831	423
0Safe_safe_DTKPA_227963.6832	296
0Safe_safe_DTKPA_227963.6833	98
0Safe_safe_DTKPA_227963.6834	535
0Safe_safe_DTKPA_227963.6835	263
0Safe_safe_DTKPA_227963.6836	55
0Safe_safe_DTKPA_227963.6837	663
0Safe_safe_DTKPA_227963.6838	190
0Safe_safe_DTKPA_227963.6839	490
0Safe_safe_DTKPA_227963.6840	270
0Safe_safe_DTKPA_227963.6841	306
0Safe_safe_DTKPA_227963.6842	279
0Safe_safe_DTKPA_227963.6843	220
0Safe_safe_DTKPA_227963.6844	57
0Safe_safe_DTKPA_227963.6845	211
0Safe_safe_DTKPA_227963.6846	184
0Safe_safe_DTKPA_227963.6847	722
0Safe_safe_DTKPA_227963.6848	293
0Safe_safe_DTKPA_227963.6849	240
0Safe_safe_DTKPA_227963.6850	279
0Safe_safe_DTKPA_227963.6851	38
0Safe_safe_DTKPA_227963.6852	313
0Safe_safe_DTKPA_227963.6853	323
0Safe_safe_DTKPA_227963.6854	276
0Safe_safe_DTKPA_227963.6855	197
0Safe_safe_DTKPA_227963.6856	355
0Safe_safe_DTKPA_227963.6857	279
0Safe_safe_DTKPA_227963.6858	427
0Safe_safe_DTKPA_227963.6859	299
0Safe_safe_DTKPA_227963.6860	93
0Safe_safe_DTKPA_227963.6861	278
0Safe_safe_DTKPA_227963.6862	197
0Safe_safe_DTKPA_227963.6863	334
0Safe_safe_DTKPA_227963.6864	180
0Safe_safe_DTKPA_227963.6865	474
0Safe_safe_DTKPA_227963.6866	242
0Safe_safe_DTKPA_227963.6867	301
0Safe_safe_DTKPA_227963.6868	240
0Safe_safe_DTKPA_227963.6869	246
0Safe_safe_DTKPA_227963.6870	221
0Safe_safe_DTKPA_227963.6871	462
0Safe_safe_DTKPA_227963.6872	746
0Safe_safe_DTKPA_227963.6873	587
0Safe_safe_DTKPA_227963.6874	266
0Safe_safe_DTKPA_227963.6875	151
0Safe_safe_DTKPA_227963.6876	552
0Safe_safe_DTKPA_227963.6877	688
0Safe_safe_DTKPA_227963.6878	433
0Safe_safe_DTKPA_227963.6879	199
0Safe_safe_DTKPA_227963.6880	217
0Safe_safe_DTKPA_227963.6881	257
0Safe_safe_DTKPA_227963.6882	260
0Safe_safe_DTKPA_227963.6883	6
0Safe_safe_DTKPA_227963.6884	213
0Safe_safe_DTKPA_227963.6885	289
0Safe_safe_DTKPA_227963.6886	499
0Safe_safe_DTKPA_227963.6887	136
0Safe_safe_DTKPA_227963.6888	367
0Safe_safe_DTKPA_227963.6889	387
0Safe_safe_DTKPA_227963.6890	173
0Safe_safe_DTKPA_227963.6891	192
0Safe_safe_DTKPA_227963.6892	270
0Safe_safe_DTKPA_227963.6893	306
0Safe_safe_DTKPA_227963.6894	352
0Safe_safe_DTKPA_227963.6895	406
0Safe_safe_DTKPA_227963.6896	329
0Safe_safe_DTKPA_227963.6897	813
0Safe_safe_DTKPA_227963.6898	195
0Safe_safe_DTKPA_227963.6899	292
0Safe_safe_DTKPA_227963.6900	210
0Safe_safe_DTKPA_227963.6901	252
0Safe_safe_DTKPA_227963.6902	169
0Safe_safe_DTKPA_227963.6903	620
0Safe_safe_DTKPA_227963.6904	424
0Safe_safe_DTKPA_227963.6905	521
0Safe_safe_DTKPA_227963.6906	187
0Safe_safe_DTKPA_227963.6907	543
0Safe_safe_DTKPA_227963.6908	792
0Safe_safe_DTKPA_227963.6909	86
0Safe_safe_DTKPA_227963.6910	4
0Safe_safe_DTKPA_227963.6911	300
0Safe_safe_DTKPA_227963.6912	397
0Safe_safe_DTKPA_227963.6913	324
0Safe_safe_DTKPA_227963.6914	244
0Safe_safe_DTKPA_227963.6915	427
0Safe_safe_DTKPA_227963.6916	713
0Safe_safe_DTKPA_227963.6917	509
0Safe_safe_DTKPA_227963.6918	342
0Safe_safe_DTKPA_227963.6919	143
0Safe_safe_DTKPA_227963.6920	198
0Safe_safe_DTKPA_227963.6921	86
0Safe_safe_DTKPA_227963.6922	204
0Safe_safe_DTKPA_227963.6923	502
0Safe_safe_DTKPA_227963.6924	404
0Safe_safe_DTKPA_227963.6925	581
0Safe_safe_DTKPA_227963.6926	233
0Safe_safe_DTKPA_227963.6927	290
0Safe_safe_DTKPA_227963.6928	391
0Safe_safe_DTKPA_227963.6929	225
0Safe_safe_DTKPA_227963.6930	183
0Safe_safe_DTKPA_227963.6931	90
0Safe_safe_DTKPA_227963.6932	357
0Safe_safe_DTKPA_227963.6933	233
0Safe_safe_DTKPA_227963.6934	319
0Safe_safe_DTKPA_227963.6935	320
0Safe_safe_DTKPA_227963.6936	498
0Safe_safe_DTKPA_227963.6937	269
0Safe_safe_DTKPA_227963.6938	434
0Safe_safe_DTKPA_227963.6939	348
0Safe_safe_DTKPA_227963.6940	497
0Safe_safe_DTKPA_227963.6941	615
0Safe_safe_DTKPA_227963.6942	223
0Safe_safe_DTKPA_227963.6943	342
0Safe_safe_DTKPA_227963.6944	279
0Safe_safe_DTKPA_227963.6945	636
0Safe_safe_DTKPA_227963.6946	153
0Safe_safe_DTKPA_227963.6947	381
0Safe_safe_DTKPA_227963.6948	488
0Safe_safe_DTKPA_227963.6949	426
0Safe_safe_DTKPA_227963.6950	601
0Safe_safe_DTKPA_227963.6951	268
0Safe_safe_DTKPA_227963.6952	394
0Safe_safe_DTKPA_227963.6953	280
0Safe_safe_DTKPA_227963.6954	434
0Safe_safe_DTKPA_227963.6955	417
0Safe_safe_DTKPA_227963.6956	304
0Safe_safe_DTKPA_227963.6957	347
0Safe_safe_DTKPA_227963.6958	248
0Safe_safe_DTKPA_227963.6959	459
0Safe_safe_DTKPA_227963.6960	131
0Safe_safe_DTKPA_227963.6961	572
0Safe_safe_DTKPA_227963.6962	222
0Safe_safe_DTKPA_227963.6963	215
0Safe_safe_DTKPA_227963.6964	390
0Safe_safe_DTKPA_227963.6965	269
0Safe_safe_DTKPA_227963.6966	166
0Safe_safe_DTKPA_227963.6967	408
0Safe_safe_DTKPA_227963.6968	334
0Safe_safe_DTKPA_227963.6969	318
0Safe_safe_DTKPA_227963.6970	424
0Safe_safe_DTKPA_227963.6971	108
0Safe_safe_DTKPA_227963.6972	254
0Safe_safe_DTKPA_227963.6973	189
0Safe_safe_DTKPA_227963.6974	183
0Safe_safe_DTKPA_227963.6975	610
0Safe_safe_DTKPA_227963.6976	211
0Safe_safe_DTKPA_227963.6977	256
0Safe_safe_DTKPA_227963.6978	340
0Safe_safe_DTKPA_227963.6979	334
0Safe_safe_DTKPA_227963.6980	199
0Safe_safe_DTKPA_227963.6981	389
0Safe_safe_DTKPA_227963.6982	143
0Safe_safe_DTKPA_227963.6983	333
0Safe_safe_DTKPA_227963.6984	505
0Safe_safe_DTKPA_227963.6985	301
0Safe_safe_DTKPA_227963.6986	228
0Safe_safe_DTKPA_227963.6987	264
0Safe_safe_DTKPA_227963.6988	309
0Safe_safe_DTKPA_227963.6989	234
0Safe_safe_DTKPA_227963.6990	227
0Safe_safe_DTKPA_227963.6991	361
0Safe_safe_DTKPA_227963.6992	389
0Safe_safe_DTKPA_227963.6993	344
0Safe_safe_DTKPA_227963.6994	252
0Safe_safe_DTKPA_227963.6995	661
0Safe_safe_DTKPA_227963.6996	480
0Safe_safe_DTKPA_227963.6997	131
0Safe_safe_DTKPA_227963.6998	408
0Safe_safe_DTKPA_227963.6999	304
0Safe_safe_DTKPA_227963.7000	235
0Safe_safe_DTKPA_227963.7001	369
0Safe_safe_DTKPA_227963.7002	497
0Safe_safe_DTKPA_227963.7003	325
0Safe_safe_DTKPA_227963.7004	824
0Safe_safe_DTKPA_227963.7005	298
0Safe_safe_DTKPA_227963.7006	132
0Safe_safe_DTKPA_227963.7007	237
0Safe_safe_DTKPA_227963.7008	126
0Safe_safe_DTKPA_227963.7009	336
0Safe_safe_DTKPA_227963.7010	528
0Safe_safe_DTKPA_227963.7011	353
0Safe_safe_DTKPA_227963.7012	322
0Safe_safe_DTKPA_227963.7013	276
0Safe_safe_DTKPA_227963.7014	552
0Safe_safe_DTKPA_227963.7015	346
0Safe_safe_DTKPA_227963.7016	315
0Safe_safe_DTKPA_227963.7017	166
0Safe_safe_DTKPA_227963.7018	51
0Safe_safe_DTKPA_227963.7019	186
0Safe_safe_DTKPA_227963.7020	196
0Safe_safe_DTKPA_227963.7021	319
0Safe_safe_DTKPA_227963.7022	379
0Safe_safe_DTKPA_227963.7023	145
0Safe_safe_DTKPA_227963.7024	633
0Safe_safe_DTKPA_227963.7025	654
0Safe_safe_DTKPA_227963.7026	259
0Safe_safe_DTKPA_227963.7027	364
0Safe_safe_DTKPA_227963.7028	226
0Safe_safe_DTKPA_227963.7029	84
0Safe_safe_DTKPA_227963.7030	506
0Safe_safe_DTKPA_227963.7031	326
0Safe_safe_DTKPA_227963.7032	545
0Safe_safe_DTKPA_227963.7033	220
0Safe_safe_DTKPA_227963.7035	358
0Safe_safe_DTKPA_227963.7036	208
0Safe_safe_DTKPA_227963.7037	376
0Safe_safe_DTKPA_227963.7038	116
0Safe_safe_DTKPA_227963.7039	290
0Safe_safe_DTKPA_227963.7040	354
0Safe_safe_DTKPA_227963.7041	75
0Safe_safe_DTKPA_227963.7042	111
0Safe_safe_DTKPA_227963.7043	97
0Safe_safe_DTKPA_227963.7044	327
0Safe_safe_DTKPA_227963.7045	285
0Safe_safe_DTKPA_227963.7046	403
0Safe_safe_DTKPA_227963.7047	453
0Safe_safe_DTKPA_227963.7048	719
0Safe_safe_DTKPA_227963.7049	96
0Safe_safe_DTKPA_227963.7050	166
0Safe_safe_DTKPA_227963.7051	131
0Safe_safe_DTKPA_227963.7052	295
0Safe_safe_DTKPA_227963.7053	470
0Safe_safe_DTKPA_227963.7054	46
0Safe_safe_DTKPA_227963.7055	162
0Safe_safe_DTKPA_227963.7056	290
0Safe_safe_DTKPA_227963.7057	227
0Safe_safe_DTKPA_227963.7058	200
0Safe_safe_DTKPA_227963.7059	612
0Safe_safe_DTKPA_227963.7060	550
0Safe_safe_DTKPA_227963.7061	378
0Safe_safe_DTKPA_227963.7062	328
0Safe_safe_DTKPA_227963.7063	311
0Safe_safe_DTKPA_227963.7064	982
0Safe_safe_DTKPA_227963.7065	224
0Safe_safe_DTKPA_227963.7066	222
0Safe_safe_DTKPA_227963.7067	476
0Safe_safe_DTKPA_227963.7068	523
0Safe_safe_DTKPA_227963.7069	170
0Safe_safe_DTKPA_227963.7070	268
0Safe_safe_DTKPA_227963.7071	545
0Safe_safe_DTKPA_227963.7072	219
0Safe_safe_DTKPA_227963.7073	234
0Safe_safe_DTKPA_227963.7074	314
0Safe_safe_DTKPA_227963.7075	151
0Safe_safe_DTKPA_227963.7076	340
0Safe_safe_DTKPA_227963.7077	271
0Safe_safe_DTKPA_227963.7078	84
0Safe_safe_DTKPA_227963.7079	466
0Safe_safe_DTKPA_227963.7080	241
0Safe_safe_DTKPA_227963.7081	148
0Safe_safe_DTKPA_227963.7082	174
0Safe_safe_DTKPA_227963.7083	364
0Safe_safe_DTKPA_227963.7084	276
0Safe_safe_DTKPA_227963.7085	112
0Safe_safe_DTKPA_227963.7086	162
0Safe_safe_DTKPA_227963.7087	271
0Safe_safe_DTKPA_227963.7088	431
0Safe_safe_DTKPA_227963.7089	3
0Safe_safe_DTKPA_227963.7090	282
0Safe_safe_DTKPA_227963.7091	15
0Safe_safe_DTKPA_227963.7092	224
0Safe_safe_DTKPA_227963.7093	420
0Safe_safe_DTKPA_227963.7094	187
0Safe_safe_DTKPA_227963.7095	155
0Safe_safe_DTKPA_227963.7096	462
0Safe_safe_DTKPA_227963.7097	240
0Safe_safe_DTKPA_227963.7098	134
0Safe_safe_DTKPA_227963.7099	699
0Safe_safe_DTKPA_227963.7100	348
0Safe_safe_DTKPA_227963.7101	187
0Safe_safe_DTKPA_227963.7102	154
0Safe_safe_DTKPA_227963.7103	159
0Safe_safe_DTKPA_227963.7104	128
0Safe_safe_DTKPA_227963.7105	336
0Safe_safe_DTKPA_227963.7106	268
0Safe_safe_DTKPA_227963.7107	421
0Safe_safe_DTKPA_227963.7108	309
0Safe_safe_DTKPA_227963.7109	134
0Safe_safe_DTKPA_227963.7110	167
0Safe_safe_DTKPA_227963.7111	370
0Safe_safe_DTKPA_227963.7112	453
0Safe_safe_DTKPA_227963.7113	205
0Safe_safe_DTKPA_227963.7114	325
0Safe_safe_DTKPA_227963.7115	343
0Safe_safe_DTKPA_227963.7116	601
0Safe_safe_DTKPA_227963.7117	422
0Safe_safe_DTKPA_227963.7118	283
0Safe_safe_DTKPA_227963.7119	407
0Safe_safe_DTKPA_227963.7120	349
0Safe_safe_DTKPA_227963.7121	103
0Safe_safe_DTKPA_227963.7122	125
0Safe_safe_DTKPA_227963.7123	461
0Safe_safe_DTKPA_227963.7124	371
0Safe_safe_DTKPA_227963.7125	130
0Safe_safe_DTKPB_227963.7131	15
0Safe_safe_DTKPB_227963.7187	33
0Safe_safe_DTKPB_227963.7215	1
0Safe_safe_DTKPB_227963.7254	24
0Safe_safe_DTKPB_227963.7273	21
0Safe_safe_DTKPB_227963.7333	11
0Safe_safe_DTKPB_227963.7386	2
0Safe_safe_DTKPB_227963.7443	11
0Safe_safe_GEA_227963.3428	663
0Safe_safe_GEA_227963.3459	342
0Safe_safe_GEB_227963.3980	197
0Safe_safe_GEB_227963.4002	1
0Safe_safe_GEB_227963.4065	371
0Safe_safe_MPA_227963.4357	184
0Safe_safe_MPA_227963.4436	581
0Safe_safe_MPB_227963.5773	9
0Safe_safe_MPB_227963.5855	7
0Safe_safe_MU1A_227963.2019	342
0Safe_safe_MU1A_227963.2025	376
0Safe_safe_MU1A_227963.2126	16
0Safe_safe_MU1B_227963.1087	16
0Safe_safe_MU1B_227963.772	259
0Safe_safe_SPA_227963.5277	197
0Safe_safe_SPA_227963.5352	1
0Safe_safe_SPA_227963.5466	223
0Safe_safe_SPA_227963.5566	14
0Safe_safe_SPA_227963.5599	405
0Safe_safe_SPB_227963.6023	1
0Safe_safe_SPB_227963.6191	2
0Safe_safe_SPB_227963.6229	2
0Safe_safe_SPB_227963.6257	23
0Safe_safe_TMMA_227963.2936	612
0Safe_safe_TMMB_227963.3034	328
0Safe_safe_U1B_227963.669	75
0Safe_safe_U2A_227963.1829	15
ENSMUSG00000000049_Apoh_DTKPA_222998.1	820
ENSMUSG00000000049_Apoh_DTKPA_222999.2	247
ENSMUSG00000000049_Apoh_DTKPA_223000.3	383
ENSMUSG00000000049_Apoh_DTKPA_223001.4	376
ENSMUSG00000000049_Apoh_DTKPA_223002.5	41
ENSMUSG00000000049_Apoh_DTKPA_223003.6	381
ENSMUSG00000000049_Apoh_DTKPA_223004.7	242
ENSMUSG00000000049_Apoh_DTKPA_223005.8	820
ENSMUSG00000000049_Apoh_DTKPA_223006.9	198
ENSMUSG00000000049_Apoh_DTKPA_223007.10	144
ENSMUSG00000000088_Cox5a_DTKPA_96975.1	312
ENSMUSG00000000088_Cox5a_DTKPA_96976.2	194
ENSMUSG00000000088_Cox5a_DTKPA_96977.3	76
ENSMUSG00000000088_Cox5a_DTKPA_96978.4	97
ENSMUSG00000000088_Cox5a_DTKPA_96979.5	53
ENSMUSG00000000088_Cox5a_DTKPA_96980.6	60
ENSMUSG00000000088_Cox5a_DTKPA_96981.7	312
ENSMUSG00000000088_Cox5a_DTKPA_96982.8	40
ENSMUSG00000000088_Cox5a_DTKPA_96983.9	233
ENSMUSG00000000088_Cox5a_DTKPA_96984.10	48
ENSMUSG00000000149_Gna12_ACOCA_65021.5	1
ENSMUSG00000000215_Ins2_DTKPA_160711.1	716
ENSMUSG00000000215_Ins2_DTKPA_160712.2	79
ENSMUSG00000000215_Ins2_DTKPA_160713.3	401
ENSMUSG00000000215_Ins2_DTKPA_160714.4	124
ENSMUSG00000000215_Ins2_DTKPA_160715.5	310
ENSMUSG00000000215_Ins2_DTKPA_160716.6	447
ENSMUSG00000000215_Ins2_DTKPA_160717.7	310
ENSMUSG00000000215_Ins2_DTKPA_160718.8	357
ENSMUSG00000000215_Ins2_DTKPA_160719.9	258
ENSMUSG00000000215_Ins2_DTKPA_160720.10	170
ENSMUSG00000000253_Gmpr_DTKPA_31022.1	92
ENSMUSG00000000253_Gmpr_DTKPA_31023.2	537
ENSMUSG00000000253_Gmpr_DTKPA_31024.3	270
ENSMUSG00000000253_Gmpr_DTKPA_31025.4	266
ENSMUSG00000000253_Gmpr_DTKPA_31026.5	54
ENSMUSG00000000253_Gmpr_DTKPA_31027.6	333
ENSMUSG00000000253_Gmpr_DTKPA_31028.7	345
ENSMUSG00000000253_Gmpr_DTKPA_31029.8	617
ENSMUSG00000000253_Gmpr_DTKPA_31030.9	591
ENSMUSG00000000253_Gmpr_DTKPA_31031.10	412
ENSMUSG00000000263_Glra1_DTKPA_67934.1	164
ENSMUSG00000000263_Glra1_DTKPA_67935.2	385
ENSMUSG00000000263_Glra1_DTKPA_67936.3	577
ENSMUSG00000000263_Glra1_DTKPA_67937.4	120
ENSMUSG00000000263_Glra1_DTKPA_67938.5	245
ENSMUSG00000000263_Glra1_DTKPA_67939.6	267
ENSMUSG00000000263_Glra1_DTKPA_67940.7	348
ENSMUSG00000000263_Glra1_DTKPA_67941.8	150
ENSMUSG00000000263_Glra1_DTKPA_67942.9	283
ENSMUSG00000000263_Glra1_DTKPA_67943.10	251
ENSMUSG00000000276_Dgke_DTKPA_211909.1	143
ENSMUSG00000000276_Dgke_DTKPA_211910.2	106
ENSMUSG00000000276_Dgke_DTKPA_211911.3	613
ENSMUSG00000000276_Dgke_DTKPA_211912.4	134
ENSMUSG00000000276_Dgke_DTKPA_211913.5	127
ENSMUSG00000000276_Dgke_DTKPA_211914.6	161
ENSMUSG00000000276_Dgke_DTKPA_211915.7	603
ENSMUSG00000000276_Dgke_DTKPA_211916.8	292
ENSMUSG00000000276_Dgke_DTKPA_211917.9	192
ENSMUSG00000000276_Dgke_DTKPA_211918.10	175
ENSMUSG00000000278_Scpep1_DTKPA_132591.1	18
ENSMUSG00000000278_Scpep1_DTKPA_132592.2	317
ENSMUSG00000000278_Scpep1_DTKPA_132593.3	491
ENSMUSG00000000278_Scpep1_DTKPA_132594.4	277
ENSMUSG00000000278_Scpep1_DTKPA_132595.5	149
ENSMUSG00000000278_Scpep1_DTKPA_132596.6	18
ENSMUSG00000000278_Scpep1_DTKPA_132597.7	304
ENSMUSG00000000278_Scpep1_DTKPA_132598.8	374
ENSMUSG00000000278_Scpep1_DTKPA_132599.9	350
ENSMUSG00000000278_Scpep1_DTKPA_132600.10	203
ENSMUSG00000000308_Ckmt1_DTKPA_55535.1	283
ENSMUSG00000000308_Ckmt1_DTKPA_55536.2	371
ENSMUSG00000000308_Ckmt1_DTKPA_55537.3	214
ENSMUSG00000000308_Ckmt1_DTKPA_55538.4	552
ENSMUSG00000000308_Ckmt1_DTKPA_55539.5	329
ENSMUSG00000000308_Ckmt1_DTKPA_55540.6	288
ENSMUSG00000000308_Ckmt1_DTKPA_55541.7	111
ENSMUSG00000000308_Ckmt1_DTKPA_55542.8	155
ENSMUSG00000000308_Ckmt1_DTKPA_55543.9	212
ENSMUSG00000000308_Ckmt1_DTKPA_55544.10	538
ENSMUSG00000000365_Rnf17_SPA_4613.10	9
ENSMUSG00000000409_Lck_DTKPA_70149.1	301
ENSMUSG00000000409_Lck_DTKPA_70150.2	52
ENSMUSG00000000409_Lck_DTKPA_70151.3	182
ENSMUSG00000000409_Lck_DTKPA_70152.4	34
ENSMUSG00000000409_Lck_DTKPA_70153.5	273
ENSMUSG00000000409_Lck_DTKPA_70154.6	177
ENSMUSG00000000409_Lck_DTKPA_70155.7	330
ENSMUSG00000000409_Lck_DTKPA_70156.8	494
ENSMUSG00000000409_Lck_DTKPA_70157.9	452
ENSMUSG00000000409_Lck_DTKPA_70158.10	273
ENSMUSG00000000411_Tssk3_DTKPA_49153.1	167
ENSMUSG00000000411_Tssk3_DTKPA_49154.2	143
ENSMUSG00000000411_Tssk3_DTKPA_49155.3	192
ENSMUSG00000000411_Tssk3_DTKPA_49156.4	127
ENSMUSG00000000411_Tssk3_DTKPA_49157.5	552
ENSMUSG00000000411_Tssk3_DTKPA_49158.6	275
ENSMUSG00000000411_Tssk3_DTKPA_49159.7	191
ENSMUSG00000000411_Tssk3_DTKPA_49160.8	397
ENSMUSG00000000411_Tssk3_DTKPA_49161.9	557
ENSMUSG00000000411_Tssk3_DTKPA_49162.10	88
ENSMUSG00000000420_Galnt1_DTKPA_184755.1	145
ENSMUSG00000000420_Galnt1_DTKPA_184756.2	148
ENSMUSG00000000420_Galnt1_DTKPA_184757.3	227
ENSMUSG00000000420_Galnt1_DTKPA_184758.4	340
ENSMUSG00000000420_Galnt1_DTKPA_184759.5	369
ENSMUSG00000000420_Galnt1_DTKPA_184760.6	395
ENSMUSG00000000420_Galnt1_DTKPA_184761.7	313
ENSMUSG00000000420_Galnt1_DTKPA_184762.8	263
ENSMUSG00000000420_Galnt1_DTKPA_184763.9	258
ENSMUSG00000000420_Galnt1_DTKPA_184764.10	504
ENSMUSG00000000489_Pdgfb_ACOCA_133573.3	1
ENSMUSG00000000530_Acvrl1_DTKPB_220924.1	24
ENSMUSG00000000628_Hk2_DTKPA_207062.1	260
ENSMUSG00000000628_Hk2_DTKPA_207063.2	511
ENSMUSG00000000628_Hk2_DTKPA_207064.3	250
ENSMUSG00000000628_Hk2_DTKPA_207065.4	290
ENSMUSG00000000628_Hk2_DTKPA_207066.5	238
ENSMUSG00000000628_Hk2_DTKPA_207067.6	170
ENSMUSG00000000628_Hk2_DTKPA_207068.7	513
ENSMUSG00000000628_Hk2_DTKPA_207069.8	63
ENSMUSG00000000628_Hk2_DTKPA_207070.9	493
ENSMUSG00000000628_Hk2_DTKPA_207071.10	465
ENSMUSG00000000794_Kcnn3_DTKPA_184635.1	366
ENSMUSG00000000794_Kcnn3_DTKPA_184636.2	364
ENSMUSG00000000794_Kcnn3_DTKPA_184637.3	551
ENSMUSG00000000794_Kcnn3_DTKPA_184638.4	839
ENSMUSG00000000794_Kcnn3_DTKPA_184639.5	229
ENSMUSG00000000794_Kcnn3_DTKPA_184640.6	438
ENSMUSG00000000794_Kcnn3_DTKPA_184641.7	283
ENSMUSG00000000794_Kcnn3_DTKPA_184642.8	325
ENSMUSG00000000794_Kcnn3_DTKPA_184643.9	302
ENSMUSG00000000794_Kcnn3_DTKPA_184644.10	238
ENSMUSG00000000805_Car4_DTKPA_32394.1	346
ENSMUSG00000000805_Car4_DTKPA_32395.2	839
ENSMUSG00000000805_Car4_DTKPA_32396.3	244
ENSMUSG00000000805_Car4_DTKPA_32397.4	277
ENSMUSG00000000805_Car4_DTKPA_32398.5	259
ENSMUSG00000000805_Car4_DTKPA_32399.6	553
ENSMUSG00000000805_Car4_DTKPA_32400.7	264
ENSMUSG00000000805_Car4_DTKPA_32401.8	97
ENSMUSG00000000805_Car4_DTKPA_32402.9	348
ENSMUSG00000000805_Car4_DTKPA_32403.10	279
ENSMUSG00000000901_Mmp11_DTKPA_102470.1	199
ENSMUSG00000000901_Mmp11_DTKPA_102471.2	549
ENSMUSG00000000901_Mmp11_DTKPA_102472.3	716
ENSMUSG00000000901_Mmp11_DTKPA_102473.4	229
ENSMUSG00000000901_Mmp11_DTKPA_102474.5	484
ENSMUSG00000000901_Mmp11_DTKPA_102475.6	378
ENSMUSG00000000901_Mmp11_DTKPA_102476.7	473
ENSMUSG00000000901_Mmp11_DTKPA_102477.8	479
ENSMUSG00000000901_Mmp11_DTKPA_102478.9	317
ENSMUSG00000000901_Mmp11_DTKPA_102479.10	704
ENSMUSG00000000902_Smarcb1_U1B_102468.9	1
ENSMUSG00000000934_Top1mt_DTKPA_127156.1	411
ENSMUSG00000000934_Top1mt_DTKPA_127157.2	154
ENSMUSG00000000934_Top1mt_DTKPA_127158.3	315
ENSMUSG00000000934_Top1mt_DTKPA_127159.4	204
ENSMUSG00000000934_Top1mt_DTKPA_127160.5	411
ENSMUSG00000000934_Top1mt_DTKPA_127161.6	256
ENSMUSG00000000934_Top1mt_DTKPA_127162.7	296
ENSMUSG00000000934_Top1mt_DTKPA_127163.8	325
ENSMUSG00000000934_Top1mt_DTKPA_127164.9	396
ENSMUSG00000000934_Top1mt_DTKPA_127165.10	126
ENSMUSG00000001021_S100a3_SPA_29143.1	9
ENSMUSG00000001021_S100a3_SPA_29147.5	9
ENSMUSG00000001034_Mapk7_ACOCA_164775.3	1
ENSMUSG00000001036_Epn2_ACOCA_80019.7	1
ENSMUSG00000001052_Sec24b_SPB_223999.6	11
ENSMUSG00000001131_Timp1_ACOCA_67715.2	1
ENSMUSG00000001138_Cnnm3_MPB_67729.6	25
ENSMUSG00000001155_Ftcd_DTKPB_9620.5	3
ENSMUSG00000001211_Agpat3_DTKPA_226181.1	436
ENSMUSG00000001211_Agpat3_DTKPA_226182.2	354
ENSMUSG00000001211_Agpat3_DTKPA_226183.3	666
ENSMUSG00000001211_Agpat3_DTKPA_226184.4	522
ENSMUSG00000001211_Agpat3_DTKPA_226185.5	310
ENSMUSG00000001211_Agpat3_DTKPA_226186.6	485
ENSMUSG00000001211_Agpat3_DTKPA_226187.7	55
ENSMUSG00000001211_Agpat3_DTKPA_226188.8	131
ENSMUSG00000001211_Agpat3_DTKPA_226189.9	242
ENSMUSG00000001211_Agpat3_DTKPA_226190.10	333
ENSMUSG00000001240_Ramp2_DTKPA_32054.1	389
ENSMUSG00000001240_Ramp2_DTKPA_32055.2	263
ENSMUSG00000001240_Ramp2_DTKPA_32056.3	139
ENSMUSG00000001240_Ramp2_DTKPA_32057.4	194
ENSMUSG00000001240_Ramp2_DTKPA_32058.5	216
ENSMUSG00000001240_Ramp2_DTKPA_32059.6	99
ENSMUSG00000001240_Ramp2_DTKPA_32060.7	94
ENSMUSG00000001240_Ramp2_DTKPA_32061.8	269
ENSMUSG00000001240_Ramp2_DTKPA_32062.9	133
ENSMUSG00000001240_Ramp2_DTKPA_32063.10	144
ENSMUSG00000001249_Hpn_DTKPA_32014.1	131
ENSMUSG00000001249_Hpn_DTKPA_32015.2	476
ENSMUSG00000001249_Hpn_DTKPA_32016.3	267
ENSMUSG00000001249_Hpn_DTKPA_32017.4	231
ENSMUSG00000001249_Hpn_DTKPA_32018.5	690
ENSMUSG00000001249_Hpn_DTKPA_32019.6	384
ENSMUSG00000001249_Hpn_DTKPA_32020.7	391
ENSMUSG00000001249_Hpn_DTKPA_32021.8	341
ENSMUSG00000001249_Hpn_DTKPA_32022.9	427
ENSMUSG00000001249_Hpn_DTKPA_32023.10	263
ENSMUSG00000001260_Gabrg1_DTKPA_201300.1	235
ENSMUSG00000001260_Gabrg1_DTKPA_201301.2	161
ENSMUSG00000001260_Gabrg1_DTKPA_201302.3	302
ENSMUSG00000001260_Gabrg1_DTKPA_201303.4	233
ENSMUSG00000001260_Gabrg1_DTKPA_201304.5	295
ENSMUSG00000001260_Gabrg1_DTKPA_201305.6	347
ENSMUSG00000001260_Gabrg1_DTKPA_201306.7	385
ENSMUSG00000001260_Gabrg1_DTKPA_201307.8	441
ENSMUSG00000001260_Gabrg1_DTKPA_201308.9	345
ENSMUSG00000001260_Gabrg1_DTKPA_201309.10	455
ENSMUSG00000001270_Ckb_DTKPA_57467.1	539
ENSMUSG00000001270_Ckb_DTKPA_57468.2	254
ENSMUSG00000001270_Ckb_DTKPA_57469.3	22
ENSMUSG00000001270_Ckb_DTKPA_57470.4	528
ENSMUSG00000001270_Ckb_DTKPA_57471.5	458
ENSMUSG00000001270_Ckb_DTKPA_57472.6	411
ENSMUSG00000001270_Ckb_DTKPA_57473.7	342
ENSMUSG00000001270_Ckb_DTKPA_57474.8	257
ENSMUSG00000001270_Ckb_DTKPA_57475.9	417
ENSMUSG00000001270_Ckb_DTKPA_57476.10	282
ENSMUSG00000001288_Rarg_DTKPA_133471.1	280
ENSMUSG00000001288_Rarg_DTKPA_133472.2	434
ENSMUSG00000001288_Rarg_DTKPA_133473.3	229
ENSMUSG00000001288_Rarg_DTKPA_133474.4	342
ENSMUSG00000001288_Rarg_DTKPA_133475.5	375
ENSMUSG00000001288_Rarg_DTKPA_133476.6	204
ENSMUSG00000001288_Rarg_DTKPA_133477.7	330
ENSMUSG00000001288_Rarg_DTKPA_133478.8	458
ENSMUSG00000001288_Rarg_DTKPA_133479.9	405
ENSMUSG00000001288_Rarg_DTKPA_133480.10	56
ENSMUSG00000001289_Pfdn5_SPB_133461.1	20
ENSMUSG00000001300_Efnb2_DTKPA_71006.1	130
ENSMUSG00000001300_Efnb2_DTKPA_71007.2	259
ENSMUSG00000001300_Efnb2_DTKPA_71008.3	194
ENSMUSG00000001300_Efnb2_DTKPA_71009.4	655
ENSMUSG00000001300_Efnb2_DTKPA_71010.5	54
ENSMUSG00000001300_Efnb2_DTKPA_71011.6	79
ENSMUSG00000001300_Efnb2_DTKPA_71012.7	137
ENSMUSG00000001300_Efnb2_DTKPA_71013.8	488
ENSMUSG00000001300_Efnb2_DTKPA_71014.9	251
ENSMUSG00000001630_Stk38l_DTKPA_188089.1	189
ENSMUSG00000001630_Stk38l_DTKPA_188090.2	318
ENSMUSG00000001630_Stk38l_DTKPA_188091.3	147
ENSMUSG00000001630_Stk38l_DTKPA_188092.4	243
ENSMUSG00000001630_Stk38l_DTKPA_188093.5	154
ENSMUSG00000001630_Stk38l_DTKPA_188094.6	101
ENSMUSG00000001630_Stk38l_DTKPA_188095.7	136
ENSMUSG00000001630_Stk38l_DTKPA_188096.8	217
ENSMUSG00000001630_Stk38l_DTKPA_188097.9	334
ENSMUSG00000001630_Stk38l_DTKPA_188098.10	328
ENSMUSG00000001670_Tat_DTKPA_68829.1	208
ENSMUSG00000001670_Tat_DTKPA_68830.2	240
ENSMUSG00000001670_Tat_DTKPA_68831.3	71
ENSMUSG00000001670_Tat_DTKPA_68832.4	330
ENSMUSG00000001670_Tat_DTKPA_68833.5	235
ENSMUSG00000001670_Tat_DTKPA_68834.6	146
ENSMUSG00000001670_Tat_DTKPA_68835.7	356
ENSMUSG00000001670_Tat_DTKPA_68836.8	303
ENSMUSG00000001670_Tat_DTKPA_68837.9	221
ENSMUSG00000001670_Tat_DTKPA_68838.10	327
ENSMUSG00000001729_Akt1_DTKPA_150824.1	169
ENSMUSG00000001729_Akt1_DTKPA_150825.2	475
ENSMUSG00000001729_Akt1_DTKPA_150826.3	364
ENSMUSG00000001729_Akt1_DTKPA_150827.4	431
ENSMUSG00000001729_Akt1_DTKPA_150828.5	150
ENSMUSG00000001729_Akt1_DTKPA_150829.6	341
ENSMUSG00000001729_Akt1_DTKPA_150830.7	221
ENSMUSG00000001729_Akt1_DTKPA_150831.8	296
ENSMUSG00000001729_Akt1_DTKPA_150832.9	323
ENSMUSG00000001729_Akt1_DTKPA_150833.10	149
ENSMUSG00000001783_Rtcb_DTKPA_99663.1	18
ENSMUSG00000001783_Rtcb_DTKPA_99665.3	154
ENSMUSG00000001783_Rtcb_DTKPA_99666.4	32
ENSMUSG00000001783_Rtcb_DTKPA_99667.5	89
ENSMUSG00000001783_Rtcb_DTKPA_99668.6	39
ENSMUSG00000001783_Rtcb_DTKPA_99669.7	4
ENSMUSG00000001783_Rtcb_DTKPA_99670.8	31
ENSMUSG00000001783_Rtcb_DTKPA_99671.9	9
ENSMUSG00000001783_Rtcb_DTKPA_99672.10	43
ENSMUSG00000001985_Grik3_DTKPA_147193.1	293
ENSMUSG00000001985_Grik3_DTKPA_147194.2	524
ENSMUSG00000001985_Grik3_DTKPA_147195.3	266
ENSMUSG00000001985_Grik3_DTKPA_147196.4	341
ENSMUSG00000001985_Grik3_DTKPA_147197.5	502
ENSMUSG00000001985_Grik3_DTKPA_147198.6	249
ENSMUSG00000001985_Grik3_DTKPA_147199.7	285
ENSMUSG00000001985_Grik3_DTKPA_147200.8	570
ENSMUSG00000001985_Grik3_DTKPA_147201.9	41
ENSMUSG00000001985_Grik3_DTKPA_147202.10	446
ENSMUSG00000002010_Idh3g_DTKPA_113612.1	171
ENSMUSG00000002010_Idh3g_DTKPA_113613.2	80
ENSMUSG00000002010_Idh3g_DTKPA_113614.3	309
ENSMUSG00000002010_Idh3g_DTKPA_113615.4	375
ENSMUSG00000002010_Idh3g_DTKPA_113616.5	127
ENSMUSG00000002010_Idh3g_DTKPA_113617.6	511
ENSMUSG00000002010_Idh3g_DTKPA_113618.7	611
ENSMUSG00000002010_Idh3g_DTKPA_113619.8	306
ENSMUSG00000002010_Idh3g_DTKPA_113620.9	37
ENSMUSG00000002010_Idh3g_DTKPA_113621.10	362
ENSMUSG00000002033_Cd3g_DTKPA_102630.1	349
ENSMUSG00000002033_Cd3g_DTKPA_102631.2	213
ENSMUSG00000002033_Cd3g_DTKPA_102632.3	269
ENSMUSG00000002033_Cd3g_DTKPA_102633.4	382
ENSMUSG00000002033_Cd3g_DTKPA_102634.5	239
ENSMUSG00000002033_Cd3g_DTKPA_102635.6	311
ENSMUSG00000002033_Cd3g_DTKPA_102636.7	198
ENSMUSG00000002033_Cd3g_DTKPA_102637.8	450
ENSMUSG00000002033_Cd3g_DTKPA_102638.9	375
ENSMUSG00000002033_Cd3g_DTKPA_102639.10	482
ENSMUSG00000002043_Trappc6a_DTKPA_88405.1	774
ENSMUSG00000002043_Trappc6a_DTKPA_88406.2	195
ENSMUSG00000002043_Trappc6a_DTKPA_88407.3	336
ENSMUSG00000002043_Trappc6a_DTKPA_88408.4	141
ENSMUSG00000002043_Trappc6a_DTKPA_88409.5	158
ENSMUSG00000002043_Trappc6a_DTKPA_88410.6	220
ENSMUSG00000002043_Trappc6a_DTKPA_88411.7	342
ENSMUSG00000002043_Trappc6a_DTKPA_88412.8	171
ENSMUSG00000002043_Trappc6a_DTKPA_88413.9	326
ENSMUSG00000002043_Trappc6a_DTKPA_88414.10	213
ENSMUSG00000002076_Hsf2bp_SPB_172907.4	6
ENSMUSG00000002103_Acp2_DTKPA_40255.1	119
ENSMUSG00000002103_Acp2_DTKPA_40256.2	574
ENSMUSG00000002103_Acp2_DTKPA_40257.3	159
ENSMUSG00000002103_Acp2_DTKPA_40258.4	397
ENSMUSG00000002103_Acp2_DTKPA_40259.5	524
ENSMUSG00000002103_Acp2_DTKPA_40260.6	560
ENSMUSG00000002103_Acp2_DTKPA_40261.7	361
ENSMUSG00000002103_Acp2_DTKPA_40262.8	380
ENSMUSG00000002103_Acp2_DTKPA_40263.9	293
ENSMUSG00000002103_Acp2_DTKPA_40264.10	265
ENSMUSG00000002250_Ppard_DTKPA_83474.1	88
ENSMUSG00000002250_Ppard_DTKPA_83475.2	108
ENSMUSG00000002250_Ppard_DTKPA_83476.3	108
ENSMUSG00000002250_Ppard_DTKPA_83477.4	320
ENSMUSG00000002250_Ppard_DTKPA_83478.5	465
ENSMUSG00000002250_Ppard_DTKPA_83479.6	589
ENSMUSG00000002250_Ppard_DTKPA_83480.7	354
ENSMUSG00000002250_Ppard_DTKPA_83481.8	358
ENSMUSG00000002250_Ppard_DTKPA_83482.9	321
ENSMUSG00000002250_Ppard_DTKPA_83483.10	678
ENSMUSG00000002341_Ncan_DTKPA_10446.1	226
ENSMUSG00000002341_Ncan_DTKPA_10447.2	133
ENSMUSG00000002341_Ncan_DTKPA_10448.3	522
ENSMUSG00000002341_Ncan_DTKPA_10449.4	299
ENSMUSG00000002341_Ncan_DTKPA_10450.5	462
ENSMUSG00000002341_Ncan_DTKPA_10451.6	283
ENSMUSG00000002341_Ncan_DTKPA_10452.7	348
ENSMUSG00000002341_Ncan_DTKPA_10453.8	511
ENSMUSG00000002341_Ncan_DTKPA_10454.9	386
ENSMUSG00000002341_Ncan_DTKPA_10455.10	309
ENSMUSG00000002379_Ndufa11_DTKPA_223427.1	75
ENSMUSG00000002379_Ndufa11_DTKPA_223428.2	103
ENSMUSG00000002379_Ndufa11_DTKPA_223429.3	95
ENSMUSG00000002379_Ndufa11_DTKPA_223430.4	43
ENSMUSG00000002379_Ndufa11_DTKPA_223431.5	66
ENSMUSG00000002379_Ndufa11_DTKPA_223432.6	32
ENSMUSG00000002379_Ndufa11_DTKPA_223433.7	160
ENSMUSG00000002379_Ndufa11_DTKPA_223434.8	25
ENSMUSG00000002379_Ndufa11_DTKPA_223435.9	101
ENSMUSG00000002379_Ndufa11_DTKPA_223436.10	163
ENSMUSG00000002413_Braf_DTKPA_93707.1	274
ENSMUSG00000002413_Braf_DTKPA_93708.2	579
ENSMUSG00000002413_Braf_DTKPA_93709.3	101
ENSMUSG00000002413_Braf_DTKPA_93710.4	106
ENSMUSG00000002413_Braf_DTKPA_93711.5	416
ENSMUSG00000002413_Braf_DTKPA_93712.6	285
ENSMUSG00000002413_Braf_DTKPA_93713.7	370
ENSMUSG00000002413_Braf_DTKPA_93714.8	74
ENSMUSG00000002413_Braf_DTKPA_93715.9	120
ENSMUSG00000002413_Braf_DTKPA_93716.10	424
ENSMUSG00000002588_Pon1_DTKPA_223764.1	410
ENSMUSG00000002588_Pon1_DTKPA_223765.2	176
ENSMUSG00000002588_Pon1_DTKPA_223766.3	220
ENSMUSG00000002588_Pon1_DTKPA_223767.4	132
ENSMUSG00000002588_Pon1_DTKPA_223768.5	372
ENSMUSG00000002588_Pon1_DTKPA_223769.6	453
ENSMUSG00000002588_Pon1_DTKPA_223770.7	614
ENSMUSG00000002588_Pon1_DTKPA_223771.8	388
ENSMUSG00000002588_Pon1_DTKPA_223772.9	199
ENSMUSG00000002588_Pon1_DTKPA_223773.10	612
ENSMUSG00000002625_Akap8l_DTKPA_96815.1	528
ENSMUSG00000002625_Akap8l_DTKPA_96816.2	780
ENSMUSG00000002625_Akap8l_DTKPA_96817.3	211
ENSMUSG00000002625_Akap8l_DTKPA_96818.4	222
ENSMUSG00000002625_Akap8l_DTKPA_96819.5	418
ENSMUSG00000002625_Akap8l_DTKPA_96820.6	251
ENSMUSG00000002625_Akap8l_DTKPA_96821.7	171
ENSMUSG00000002625_Akap8l_DTKPA_96822.8	386
ENSMUSG00000002625_Akap8l_DTKPA_96823.9	338
ENSMUSG00000002625_Akap8l_DTKPA_96824.10	497
ENSMUSG00000002660_Clpp_DTKPA_214465.1	176
ENSMUSG00000002660_Clpp_DTKPA_214466.2	207
ENSMUSG00000002660_Clpp_DTKPA_214467.3	555
ENSMUSG00000002660_Clpp_DTKPA_214468.4	62
ENSMUSG00000002660_Clpp_DTKPA_214469.5	199
ENSMUSG00000002660_Clpp_DTKPA_214470.6	23
ENSMUSG00000002660_Clpp_DTKPA_214471.7	446
ENSMUSG00000002660_Clpp_DTKPA_214472.8	183
ENSMUSG00000002660_Clpp_DTKPA_214473.9	100
ENSMUSG00000002660_Clpp_DTKPA_214474.10	342
ENSMUSG00000002769_Gnmt_DTKPA_167072.1	421
ENSMUSG00000002769_Gnmt_DTKPA_167073.2	257
ENSMUSG00000002769_Gnmt_DTKPA_167074.3	531
ENSMUSG00000002769_Gnmt_DTKPA_167075.4	409
ENSMUSG00000002769_Gnmt_DTKPA_167076.5	404
ENSMUSG00000002769_Gnmt_DTKPA_167077.6	222
ENSMUSG00000002769_Gnmt_DTKPA_167078.7	823
ENSMUSG00000002769_Gnmt_DTKPA_167079.8	64
ENSMUSG00000002769_Gnmt_DTKPA_167080.9	249
ENSMUSG00000002769_Gnmt_DTKPA_167081.10	4
ENSMUSG00000002771_Grin2d_DTKPA_23782.1	305
ENSMUSG00000002771_Grin2d_DTKPA_23783.2	199
ENSMUSG00000002771_Grin2d_DTKPA_23784.3	299
ENSMUSG00000002771_Grin2d_DTKPA_23785.4	344
ENSMUSG00000002771_Grin2d_DTKPA_23786.5	714
ENSMUSG00000002771_Grin2d_DTKPA_23787.6	376
ENSMUSG00000002771_Grin2d_DTKPA_23788.7	231
ENSMUSG00000002771_Grin2d_DTKPA_23789.8	268
ENSMUSG00000002771_Grin2d_DTKPA_23790.9	296
ENSMUSG00000002771_Grin2d_DTKPA_23791.10	203
ENSMUSG00000002908_Kcnn1_DTKPA_195704.1	583
ENSMUSG00000002908_Kcnn1_DTKPA_195705.2	572
ENSMUSG00000002908_Kcnn1_DTKPA_195706.3	295
ENSMUSG00000002908_Kcnn1_DTKPA_195707.4	506
ENSMUSG00000002908_Kcnn1_DTKPA_195708.5	163
ENSMUSG00000002908_Kcnn1_DTKPA_195709.6	268
ENSMUSG00000002908_Kcnn1_DTKPA_195710.7	211
ENSMUSG00000002908_Kcnn1_DTKPA_195711.8	213
ENSMUSG00000002908_Kcnn1_DTKPA_195712.9	125
ENSMUSG00000002908_Kcnn1_DTKPA_195713.10	405
ENSMUSG00000002963_Pnkp_DTKPA_136792.1	1
ENSMUSG00000002963_Pnkp_DTKPA_136793.2	36
ENSMUSG00000002963_Pnkp_DTKPA_136794.3	28
ENSMUSG00000002963_Pnkp_DTKPA_136795.4	78
ENSMUSG00000002963_Pnkp_DTKPA_136796.5	14
ENSMUSG00000002963_Pnkp_DTKPA_136797.6	27
ENSMUSG00000002963_Pnkp_DTKPA_136798.7	21
ENSMUSG00000002963_Pnkp_DTKPA_136799.8	116
ENSMUSG00000002963_Pnkp_DTKPA_136800.9	87
ENSMUSG00000002963_Pnkp_DTKPA_136801.10	13
ENSMUSG00000002985_Apoe_DTKPA_203949.1	401
ENSMUSG00000002985_Apoe_DTKPA_203950.2	314
ENSMUSG00000002985_Apoe_DTKPA_203951.3	638
ENSMUSG00000002985_Apoe_DTKPA_203952.4	132
ENSMUSG00000002985_Apoe_DTKPA_203953.5	238
ENSMUSG00000002985_Apoe_DTKPA_203954.6	280
ENSMUSG00000002985_Apoe_DTKPA_203955.7	389
ENSMUSG00000002985_Apoe_DTKPA_203956.8	362
ENSMUSG00000002985_Apoe_DTKPA_203957.9	742
ENSMUSG00000002985_Apoe_DTKPA_203958.10	565
ENSMUSG00000002997_Prkar2b_DTKPA_60205.1	516
ENSMUSG00000002997_Prkar2b_DTKPA_60206.2	443
ENSMUSG00000002997_Prkar2b_DTKPA_60207.3	317
ENSMUSG00000002997_Prkar2b_DTKPA_60208.4	360
ENSMUSG00000002997_Prkar2b_DTKPA_60209.5	159
ENSMUSG00000002997_Prkar2b_DTKPA_60210.6	360
ENSMUSG00000002997_Prkar2b_DTKPA_60211.7	118
ENSMUSG00000002997_Prkar2b_DTKPA_60212.8	328
ENSMUSG00000002997_Prkar2b_DTKPA_60213.9	213
ENSMUSG00000002997_Prkar2b_DTKPA_60214.10	569
ENSMUSG00000003031_Cdkn1b_DTKPA_12515.1	612
ENSMUSG00000003031_Cdkn1b_DTKPA_12516.2	569
ENSMUSG00000003031_Cdkn1b_DTKPA_12517.3	187
ENSMUSG00000003031_Cdkn1b_DTKPA_12518.4	401
ENSMUSG00000003031_Cdkn1b_DTKPA_12519.5	882
ENSMUSG00000003031_Cdkn1b_DTKPA_12520.6	470
ENSMUSG00000003031_Cdkn1b_DTKPA_12521.7	534
ENSMUSG00000003031_Cdkn1b_DTKPA_12522.8	224
ENSMUSG00000003031_Cdkn1b_DTKPA_12523.9	544
ENSMUSG00000003031_Cdkn1b_DTKPA_12524.10	218
ENSMUSG00000003053_Cyp2c29_DTKPA_189586.1	692
ENSMUSG00000003053_Cyp2c29_DTKPA_189587.2	156
ENSMUSG00000003053_Cyp2c29_DTKPA_189588.3	55
ENSMUSG00000003053_Cyp2c29_DTKPA_189589.4	273
ENSMUSG00000003053_Cyp2c29_DTKPA_189590.5	369
ENSMUSG00000003053_Cyp2c29_DTKPA_189591.6	394
ENSMUSG00000003053_Cyp2c29_DTKPA_189592.7	289
ENSMUSG00000003053_Cyp2c29_DTKPA_189593.8	232
ENSMUSG00000003053_Cyp2c29_DTKPA_189594.9	361
ENSMUSG00000003053_Cyp2c29_DTKPA_189595.10	211
ENSMUSG00000003131_Pafah1b2_ACOCB_118624.3	10
ENSMUSG00000003269_Cyth2_DTKPA_209432.1	80
ENSMUSG00000003269_Cyth2_DTKPA_209433.2	307
ENSMUSG00000003269_Cyth2_DTKPA_209434.3	297
ENSMUSG00000003269_Cyth2_DTKPA_209435.4	325
ENSMUSG00000003269_Cyth2_DTKPA_209436.5	241
ENSMUSG00000003269_Cyth2_DTKPA_209437.6	252
ENSMUSG00000003269_Cyth2_DTKPA_209438.7	251
ENSMUSG00000003269_Cyth2_DTKPA_209439.8	398
ENSMUSG00000003269_Cyth2_DTKPA_209440.9	200
ENSMUSG00000003269_Cyth2_DTKPA_209441.10	322
ENSMUSG00000003283_Hck_DTKPA_118579.1	277
ENSMUSG00000003283_Hck_DTKPA_118580.2	249
ENSMUSG00000003283_Hck_DTKPA_118581.3	160
ENSMUSG00000003283_Hck_DTKPA_118582.4	254
ENSMUSG00000003283_Hck_DTKPA_118583.5	143
ENSMUSG00000003283_Hck_DTKPA_118584.6	438
ENSMUSG00000003283_Hck_DTKPA_118585.7	412
ENSMUSG00000003283_Hck_DTKPA_118586.8	145
ENSMUSG00000003283_Hck_DTKPA_118587.9	199
ENSMUSG00000003283_Hck_DTKPA_118588.10	28
ENSMUSG00000003345_Csnk1g2_DTKPA_166533.1	822
ENSMUSG00000003345_Csnk1g2_DTKPA_166534.2	281
ENSMUSG00000003345_Csnk1g2_DTKPA_166535.3	304
ENSMUSG00000003345_Csnk1g2_DTKPA_166536.4	278
ENSMUSG00000003345_Csnk1g2_DTKPA_166537.5	234
ENSMUSG00000003345_Csnk1g2_DTKPA_166538.6	237
ENSMUSG00000003345_Csnk1g2_DTKPA_166539.7	792
ENSMUSG00000003345_Csnk1g2_DTKPA_166540.8	280
ENSMUSG00000003345_Csnk1g2_DTKPA_166541.9	301
ENSMUSG00000003345_Csnk1g2_DTKPA_166542.10	308
ENSMUSG00000003348_Mob3a_ACOCA_166576.4	1
ENSMUSG00000003352_Cacnb3_DTKPA_82104.1	288
ENSMUSG00000003352_Cacnb3_DTKPA_82105.2	232
ENSMUSG00000003352_Cacnb3_DTKPA_82106.3	380
ENSMUSG00000003352_Cacnb3_DTKPA_82107.4	636
ENSMUSG00000003352_Cacnb3_DTKPA_82108.5	40
ENSMUSG00000003352_Cacnb3_DTKPA_82109.6	460
ENSMUSG00000003352_Cacnb3_DTKPA_82110.7	698
ENSMUSG00000003352_Cacnb3_DTKPA_82111.8	413
ENSMUSG00000003352_Cacnb3_DTKPA_82112.9	309
ENSMUSG00000003352_Cacnb3_DTKPA_82113.10	344
ENSMUSG00000003378_Grik5_DTKPA_23442.1	183
ENSMUSG00000003378_Grik5_DTKPA_23443.2	523
ENSMUSG00000003378_Grik5_DTKPA_23444.3	323
ENSMUSG00000003378_Grik5_DTKPA_23445.4	361
ENSMUSG00000003378_Grik5_DTKPA_23446.5	180
ENSMUSG00000003378_Grik5_DTKPA_23447.6	283
ENSMUSG00000003378_Grik5_DTKPA_23448.7	328
ENSMUSG00000003378_Grik5_DTKPA_23449.8	212
ENSMUSG00000003378_Grik5_DTKPA_23450.9	555
ENSMUSG00000003378_Grik5_DTKPA_23451.10	231
ENSMUSG00000003382_Etv3_GEB_64504.5	16
ENSMUSG00000003421_Nosip_SPB_208354.4	15
ENSMUSG00000003527_Dgcr14_DTKPA_28028.1	221
ENSMUSG00000003527_Dgcr14_DTKPA_28029.2	73
ENSMUSG00000003527_Dgcr14_DTKPA_28030.3	203
ENSMUSG00000003527_Dgcr14_DTKPA_28031.4	61
ENSMUSG00000003527_Dgcr14_DTKPA_28032.5	59
ENSMUSG00000003527_Dgcr14_DTKPA_28033.6	81
ENSMUSG00000003527_Dgcr14_DTKPA_28034.7	56
ENSMUSG00000003527_Dgcr14_DTKPA_28035.8	66
ENSMUSG00000003527_Dgcr14_DTKPA_28036.9	405
ENSMUSG00000003527_Dgcr14_DTKPA_28037.10	160
ENSMUSG00000003534_Ddr1_DTKPA_171556.1	312
ENSMUSG00000003534_Ddr1_DTKPA_171557.2	188
ENSMUSG00000003534_Ddr1_DTKPA_171558.3	502
ENSMUSG00000003534_Ddr1_DTKPA_171559.4	269
ENSMUSG00000003534_Ddr1_DTKPA_171560.5	407
ENSMUSG00000003534_Ddr1_DTKPA_171561.6	314
ENSMUSG00000003534_Ddr1_DTKPA_171562.7	237
ENSMUSG00000003534_Ddr1_DTKPA_171563.8	477
ENSMUSG00000003534_Ddr1_DTKPA_171564.9	342
ENSMUSG00000003534_Ddr1_DTKPA_171565.10	311
ENSMUSG00000003585_Sec14l2_DTKPA_189346.1	97
ENSMUSG00000003585_Sec14l2_DTKPA_189347.2	294
ENSMUSG00000003585_Sec14l2_DTKPA_189348.3	680
ENSMUSG00000003585_Sec14l2_DTKPA_189349.4	395
ENSMUSG00000003585_Sec14l2_DTKPA_189350.5	424
ENSMUSG00000003585_Sec14l2_DTKPA_189351.6	176
ENSMUSG00000003585_Sec14l2_DTKPA_189352.7	197
ENSMUSG00000003585_Sec14l2_DTKPA_189353.8	580
ENSMUSG00000003585_Sec14l2_DTKPA_189354.9	298
ENSMUSG00000003585_Sec14l2_DTKPA_189355.10	338
ENSMUSG00000003752_Itpkc_DTKPA_111010.1	543
ENSMUSG00000003752_Itpkc_DTKPA_111011.2	546
ENSMUSG00000003752_Itpkc_DTKPA_111012.3	177
ENSMUSG00000003752_Itpkc_DTKPA_111013.4	375
ENSMUSG00000003752_Itpkc_DTKPA_111014.5	245
ENSMUSG00000003752_Itpkc_DTKPA_111015.6	372
ENSMUSG00000003752_Itpkc_DTKPA_111016.7	215
ENSMUSG00000003752_Itpkc_DTKPA_111017.8	498
ENSMUSG00000003752_Itpkc_DTKPA_111018.9	331
ENSMUSG00000003752_Itpkc_DTKPA_111019.10	554
ENSMUSG00000003809_Gcdh_DTKPA_59808.1	160
ENSMUSG00000003809_Gcdh_DTKPA_59809.2	396
ENSMUSG00000003809_Gcdh_DTKPA_59810.3	122
ENSMUSG00000003809_Gcdh_DTKPA_59811.4	136
ENSMUSG00000003809_Gcdh_DTKPA_59812.5	333
ENSMUSG00000003809_Gcdh_DTKPA_59813.6	463
ENSMUSG00000003809_Gcdh_DTKPA_59814.7	106
ENSMUSG00000003809_Gcdh_DTKPA_59815.8	370
ENSMUSG00000003809_Gcdh_DTKPA_59816.9	375
ENSMUSG00000003809_Gcdh_DTKPA_59817.10	443
ENSMUSG00000003810_Mast2_DTKPA_144777.1	626
ENSMUSG00000003810_Mast2_DTKPA_144778.2	232
ENSMUSG00000003810_Mast2_DTKPA_144779.3	245
ENSMUSG00000003810_Mast2_DTKPA_144780.4	237
ENSMUSG00000003810_Mast2_DTKPA_144781.5	353
ENSMUSG00000003810_Mast2_DTKPA_144782.6	567
ENSMUSG00000003810_Mast2_DTKPA_144783.7	435
ENSMUSG00000003810_Mast2_DTKPA_144784.8	199
ENSMUSG00000003810_Mast2_DTKPA_144785.9	172
ENSMUSG00000003810_Mast2_DTKPA_144786.10	247
ENSMUSG00000003813_Rad23a_ACOCA_144797.1	1
ENSMUSG00000003849_Nqo1_DTKPA_177814.1	322
ENSMUSG00000003849_Nqo1_DTKPA_177815.2	150
ENSMUSG00000003849_Nqo1_DTKPA_177816.3	310
ENSMUSG00000003849_Nqo1_DTKPA_177817.4	381
ENSMUSG00000003849_Nqo1_DTKPA_177818.5	215
ENSMUSG00000003849_Nqo1_DTKPA_177819.6	610
ENSMUSG00000003849_Nqo1_DTKPA_177820.7	259
ENSMUSG00000003849_Nqo1_DTKPA_177821.8	110
ENSMUSG00000003849_Nqo1_DTKPA_177822.9	192
ENSMUSG00000003849_Nqo1_DTKPA_177823.10	380
ENSMUSG00000003863_Ppfia3_DTKPA_118439.1	121
ENSMUSG00000003863_Ppfia3_DTKPA_118440.2	303
ENSMUSG00000003863_Ppfia3_DTKPA_118441.3	432
ENSMUSG00000003863_Ppfia3_DTKPA_118442.4	254
ENSMUSG00000003863_Ppfia3_DTKPA_118443.5	241
ENSMUSG00000003863_Ppfia3_DTKPA_118444.6	357
ENSMUSG00000003863_Ppfia3_DTKPA_118445.7	350
ENSMUSG00000003863_Ppfia3_DTKPA_118446.8	357
ENSMUSG00000003863_Ppfia3_DTKPA_118447.9	346
ENSMUSG00000003863_Ppfia3_DTKPA_118448.10	234
ENSMUSG00000004070_Hmox2_DTKPA_20292.1	92
ENSMUSG00000004070_Hmox2_DTKPA_20293.2	297
ENSMUSG00000004070_Hmox2_DTKPA_20294.3	162
ENSMUSG00000004070_Hmox2_DTKPA_20295.4	513
ENSMUSG00000004070_Hmox2_DTKPA_20296.5	84
ENSMUSG00000004070_Hmox2_DTKPA_20297.6	339
ENSMUSG00000004070_Hmox2_DTKPA_20298.7	264
ENSMUSG00000004070_Hmox2_DTKPA_20299.8	298
ENSMUSG00000004070_Hmox2_DTKPA_20300.9	228
ENSMUSG00000004070_Hmox2_DTKPA_20301.10	437
ENSMUSG00000004113_Cacna1b_DTKPA_84334.1	297
ENSMUSG00000004113_Cacna1b_DTKPA_84335.2	634
ENSMUSG00000004113_Cacna1b_DTKPA_84336.3	383
ENSMUSG00000004113_Cacna1b_DTKPA_84337.4	66
ENSMUSG00000004113_Cacna1b_DTKPA_84338.5	485
ENSMUSG00000004113_Cacna1b_DTKPA_84339.6	321
ENSMUSG00000004113_Cacna1b_DTKPA_84340.7	435
ENSMUSG00000004113_Cacna1b_DTKPA_84341.8	295
ENSMUSG00000004113_Cacna1b_DTKPA_84342.9	402
ENSMUSG00000004113_Cacna1b_DTKPA_84343.10	170
ENSMUSG00000004221_Ikbkg_DTKPA_212106.1	202
ENSMUSG00000004221_Ikbkg_DTKPA_212107.2	42
ENSMUSG00000004221_Ikbkg_DTKPA_212108.3	49
ENSMUSG00000004221_Ikbkg_DTKPA_212109.4	90
ENSMUSG00000004221_Ikbkg_DTKPA_212110.5	8
ENSMUSG00000004221_Ikbkg_DTKPA_212112.7	6
ENSMUSG00000004221_Ikbkg_DTKPA_212113.8	22
ENSMUSG00000004221_Ikbkg_DTKPA_212114.9	154
ENSMUSG00000004221_Ikbkg_DTKPA_212115.10	28
ENSMUSG00000004266_Ptpn6_DTKPA_102510.1	380
ENSMUSG00000004266_Ptpn6_DTKPA_102511.2	578
ENSMUSG00000004266_Ptpn6_DTKPA_102512.3	366
ENSMUSG00000004266_Ptpn6_DTKPA_102513.4	633
ENSMUSG00000004266_Ptpn6_DTKPA_102514.5	659
ENSMUSG00000004266_Ptpn6_DTKPA_102515.6	365
ENSMUSG00000004266_Ptpn6_DTKPA_102516.7	476
ENSMUSG00000004266_Ptpn6_DTKPA_102517.8	383
ENSMUSG00000004266_Ptpn6_DTKPA_102518.9	1149
ENSMUSG00000004266_Ptpn6_DTKPA_102519.10	338
ENSMUSG00000004341_Gpx6_DTKPA_223249.1	239
ENSMUSG00000004341_Gpx6_DTKPA_223250.2	255
ENSMUSG00000004341_Gpx6_DTKPA_223251.3	177
ENSMUSG00000004341_Gpx6_DTKPA_223252.4	7
ENSMUSG00000004341_Gpx6_DTKPA_223253.5	198
ENSMUSG00000004341_Gpx6_DTKPA_223254.6	579
ENSMUSG00000004341_Gpx6_DTKPA_223255.7	203
ENSMUSG00000004341_Gpx6_DTKPA_223256.8	91
ENSMUSG00000004341_Gpx6_DTKPA_223257.9	243
ENSMUSG00000004341_Gpx6_DTKPA_223258.10	427
ENSMUSG00000004562_Arhgef40_ACOCA_12238.3	1
ENSMUSG00000004567_Mcoln1_SPB_155863.3	13
ENSMUSG00000004591_Pkn2_DTKPA_45225.1	313
ENSMUSG00000004591_Pkn2_DTKPA_45226.2	250
ENSMUSG00000004591_Pkn2_DTKPA_45227.3	343
ENSMUSG00000004591_Pkn2_DTKPA_45228.4	417
ENSMUSG00000004591_Pkn2_DTKPA_45229.5	211
ENSMUSG00000004591_Pkn2_DTKPA_45230.6	925
ENSMUSG00000004591_Pkn2_DTKPA_45231.7	141
ENSMUSG00000004591_Pkn2_DTKPA_45232.8	213
ENSMUSG00000004591_Pkn2_DTKPA_45233.9	166
ENSMUSG00000004591_Pkn2_DTKPA_45234.10	226
ENSMUSG00000004654_Ghrhr_DTKPA_48373.1	620
ENSMUSG00000004654_Ghrhr_DTKPA_48374.2	535
ENSMUSG00000004654_Ghrhr_DTKPA_48375.3	319
ENSMUSG00000004654_Ghrhr_DTKPA_48376.4	121
ENSMUSG00000004654_Ghrhr_DTKPA_48377.5	177
ENSMUSG00000004654_Ghrhr_DTKPA_48378.6	380
ENSMUSG00000004654_Ghrhr_DTKPA_48379.7	454
ENSMUSG00000004654_Ghrhr_DTKPA_48380.8	286
ENSMUSG00000004654_Ghrhr_DTKPA_48381.9	207
ENSMUSG00000004654_Ghrhr_DTKPA_48382.10	269
ENSMUSG00000004768_Rab23_SPB_41989.7	36
ENSMUSG00000004789_Dlst_ACOCA_85181.8	1
ENSMUSG00000005054_Cstb_ACOCA_45940.1	1
ENSMUSG00000005102_Eif2ak4_DTKPA_10006.1	136
ENSMUSG00000005102_Eif2ak4_DTKPA_10007.2	1031
ENSMUSG00000005102_Eif2ak4_DTKPA_10008.3	186
ENSMUSG00000005102_Eif2ak4_DTKPA_10009.4	71
ENSMUSG00000005102_Eif2ak4_DTKPA_10010.5	332
ENSMUSG00000005102_Eif2ak4_DTKPA_10011.6	150
ENSMUSG00000005102_Eif2ak4_DTKPA_10012.7	109
ENSMUSG00000005102_Eif2ak4_DTKPA_10013.8	34
ENSMUSG00000005102_Eif2ak4_DTKPA_10014.9	26
ENSMUSG00000005102_Eif2ak4_DTKPA_10015.10	379
ENSMUSG00000005251_Ripk4_DTKPA_166173.1	480
ENSMUSG00000005251_Ripk4_DTKPA_166174.2	347
ENSMUSG00000005251_Ripk4_DTKPA_166175.3	718
ENSMUSG00000005251_Ripk4_DTKPA_166176.4	518
ENSMUSG00000005251_Ripk4_DTKPA_166177.5	345
ENSMUSG00000005251_Ripk4_DTKPA_166178.6	414
ENSMUSG00000005251_Ripk4_DTKPA_166179.7	256
ENSMUSG00000005251_Ripk4_DTKPA_166180.8	202
ENSMUSG00000005251_Ripk4_DTKPA_166181.9	200
ENSMUSG00000005251_Ripk4_DTKPA_166182.10	263
ENSMUSG00000005268_Prlr_DTKPA_23042.1	593
ENSMUSG00000005268_Prlr_DTKPA_23043.2	330
ENSMUSG00000005268_Prlr_DTKPA_23044.3	312
ENSMUSG00000005268_Prlr_DTKPA_23045.4	237
ENSMUSG00000005268_Prlr_DTKPA_23046.5	378
ENSMUSG00000005268_Prlr_DTKPA_23047.6	407
ENSMUSG00000005268_Prlr_DTKPA_23048.7	222
ENSMUSG00000005268_Prlr_DTKPA_23049.8	265
ENSMUSG00000005268_Prlr_DTKPA_23050.9	226
ENSMUSG00000005268_Prlr_DTKPA_23051.10	272
ENSMUSG00000005339_Fcer1a_DTKPA_104210.1	122
ENSMUSG00000005339_Fcer1a_DTKPA_104211.2	761
ENSMUSG00000005339_Fcer1a_DTKPA_104212.3	625
ENSMUSG00000005339_Fcer1a_DTKPA_104213.4	441
ENSMUSG00000005339_Fcer1a_DTKPA_104214.5	297
ENSMUSG00000005339_Fcer1a_DTKPA_104215.6	341
ENSMUSG00000005339_Fcer1a_DTKPA_104216.7	275
ENSMUSG00000005339_Fcer1a_DTKPA_104217.8	171
ENSMUSG00000005339_Fcer1a_DTKPA_104218.9	208
ENSMUSG00000005339_Fcer1a_DTKPA_104219.10	40
ENSMUSG00000005370_Msh6_ACOCA_213727.3	1
ENSMUSG00000005397_Nid1_DTKPA_37187.1	276
ENSMUSG00000005397_Nid1_DTKPA_37188.2	373
ENSMUSG00000005397_Nid1_DTKPA_37189.3	411
ENSMUSG00000005397_Nid1_DTKPA_37190.4	248
ENSMUSG00000005397_Nid1_DTKPA_37191.5	655
ENSMUSG00000005397_Nid1_DTKPA_37192.6	464
ENSMUSG00000005397_Nid1_DTKPA_37193.7	349
ENSMUSG00000005397_Nid1_DTKPA_37194.8	217
ENSMUSG00000005397_Nid1_DTKPA_37195.9	295
ENSMUSG00000005397_Nid1_DTKPA_37196.10	367
ENSMUSG00000005505_Kbtbd4_SPB_163860.10	17
ENSMUSG00000005514_Por_DTKPA_132651.1	118
ENSMUSG00000005514_Por_DTKPA_132652.2	126
ENSMUSG00000005514_Por_DTKPA_132653.3	245
ENSMUSG00000005514_Por_DTKPA_132654.4	321
ENSMUSG00000005514_Por_DTKPA_132655.5	572
ENSMUSG00000005514_Por_DTKPA_132656.6	444
ENSMUSG00000005514_Por_DTKPA_132657.7	430
ENSMUSG00000005514_Por_DTKPA_132658.8	113
ENSMUSG00000005514_Por_DTKPA_132659.9	276
ENSMUSG00000005514_Por_DTKPA_132660.10	164
ENSMUSG00000005533_Igf1r_DTKPA_73317.1	390
ENSMUSG00000005533_Igf1r_DTKPA_73318.2	303
ENSMUSG00000005533_Igf1r_DTKPA_73319.3	224
ENSMUSG00000005533_Igf1r_DTKPA_73320.4	148
ENSMUSG00000005533_Igf1r_DTKPA_73321.5	259
ENSMUSG00000005533_Igf1r_DTKPA_73322.6	436
ENSMUSG00000005533_Igf1r_DTKPA_73323.7	217
ENSMUSG00000005533_Igf1r_DTKPA_73324.8	307
ENSMUSG00000005533_Igf1r_DTKPA_73325.9	236
ENSMUSG00000005533_Igf1r_DTKPA_73326.10	310
ENSMUSG00000005534_Insr_DTKPA_73297.1	135
ENSMUSG00000005534_Insr_DTKPA_73298.2	365
ENSMUSG00000005534_Insr_DTKPA_73299.3	293
ENSMUSG00000005534_Insr_DTKPA_73300.4	456
ENSMUSG00000005534_Insr_DTKPA_73301.5	274
ENSMUSG00000005534_Insr_DTKPA_73302.6	187
ENSMUSG00000005534_Insr_DTKPA_73303.7	315
ENSMUSG00000005534_Insr_DTKPA_73304.8	256
ENSMUSG00000005534_Insr_DTKPA_73305.9	520
ENSMUSG00000005534_Insr_DTKPA_73306.10	182
ENSMUSG00000005615_Pcyt1a_DTKPA_3744.1	82
ENSMUSG00000005615_Pcyt1a_DTKPA_3745.2	103
ENSMUSG00000005615_Pcyt1a_DTKPA_3746.3	327
ENSMUSG00000005615_Pcyt1a_DTKPA_3747.4	209
ENSMUSG00000005615_Pcyt1a_DTKPA_3748.5	4
ENSMUSG00000005615_Pcyt1a_DTKPA_3749.6	74
ENSMUSG00000005615_Pcyt1a_DTKPA_3751.8	20
ENSMUSG00000005615_Pcyt1a_DTKPA_3752.9	3
ENSMUSG00000005615_Pcyt1a_DTKPA_3753.10	89
ENSMUSG00000005667_Mthfd2_DTKPA_206343.1	31
ENSMUSG00000005667_Mthfd2_DTKPA_206344.2	152
ENSMUSG00000005667_Mthfd2_DTKPA_206345.3	173
ENSMUSG00000005667_Mthfd2_DTKPA_206346.4	620
ENSMUSG00000005667_Mthfd2_DTKPA_206347.5	78
ENSMUSG00000005667_Mthfd2_DTKPA_206349.7	63
ENSMUSG00000005667_Mthfd2_DTKPA_206350.8	43
ENSMUSG00000005667_Mthfd2_DTKPA_206351.9	17
ENSMUSG00000005667_Mthfd2_DTKPA_206352.10	89
ENSMUSG00000005672_Kit_DTKPB_62212.2	24
ENSMUSG00000005672_Kit_DTKPB_62213.3	1
ENSMUSG00000005683_Cs_DTKPA_155231.1	51
ENSMUSG00000005683_Cs_DTKPA_155232.2	377
ENSMUSG00000005683_Cs_DTKPA_155233.3	75
ENSMUSG00000005683_Cs_DTKPA_155234.4	233
ENSMUSG00000005683_Cs_DTKPA_155235.5	381
ENSMUSG00000005683_Cs_DTKPA_155236.6	53
ENSMUSG00000005683_Cs_DTKPA_155237.7	307
ENSMUSG00000005683_Cs_DTKPA_155238.8	159
ENSMUSG00000005683_Cs_DTKPA_155239.9	76
ENSMUSG00000005683_Cs_DTKPA_155240.10	231
ENSMUSG00000005699_Pard6a_ACOCA_12142.7	1
ENSMUSG00000005699_Pard6a_ACOCA_12143.8	28
ENSMUSG00000005800_Mmp8_DTKPA_53360.1	224
ENSMUSG00000005800_Mmp8_DTKPA_53361.2	207
ENSMUSG00000005800_Mmp8_DTKPA_53362.3	327
ENSMUSG00000005800_Mmp8_DTKPA_53363.4	296
ENSMUSG00000005800_Mmp8_DTKPA_53364.5	638
ENSMUSG00000005800_Mmp8_DTKPA_53365.6	214
ENSMUSG00000005800_Mmp8_DTKPA_53366.7	386
ENSMUSG00000005800_Mmp8_DTKPA_53367.8	166
ENSMUSG00000005800_Mmp8_DTKPA_53368.9	256
ENSMUSG00000005800_Mmp8_DTKPA_53369.10	569
ENSMUSG00000005813_Metap1_DTKPA_138568.1	17
ENSMUSG00000005813_Metap1_DTKPA_138569.2	29
ENSMUSG00000005813_Metap1_DTKPA_138570.3	49
ENSMUSG00000005813_Metap1_DTKPA_138571.4	271
ENSMUSG00000005813_Metap1_DTKPA_138572.5	14
ENSMUSG00000005813_Metap1_DTKPA_138573.6	110
ENSMUSG00000005813_Metap1_DTKPA_138574.7	358
ENSMUSG00000005813_Metap1_DTKPA_138575.8	137
ENSMUSG00000005813_Metap1_DTKPA_138576.9	49
ENSMUSG00000005813_Metap1_DTKPA_138577.10	4
ENSMUSG00000005873_Reep5_TMMB_78868.9	1
ENSMUSG00000005899_Smpd4_DTKPA_129780.1	284
ENSMUSG00000005899_Smpd4_DTKPA_129781.2	68
ENSMUSG00000005899_Smpd4_DTKPA_129782.3	120
ENSMUSG00000005899_Smpd4_DTKPA_129783.4	245
ENSMUSG00000005899_Smpd4_DTKPA_129784.5	606
ENSMUSG00000005899_Smpd4_DTKPA_129785.6	325
ENSMUSG00000005899_Smpd4_DTKPA_129786.7	161
ENSMUSG00000005899_Smpd4_DTKPA_129787.8	319
ENSMUSG00000005899_Smpd4_DTKPA_129788.9	56
ENSMUSG00000005899_Smpd4_DTKPA_129789.10	162
ENSMUSG00000005950_P2rx5_MPB_102602.3	11
ENSMUSG00000005951_Shpk_DTKPA_17435.1	327
ENSMUSG00000005951_Shpk_DTKPA_17436.2	325
ENSMUSG00000005951_Shpk_DTKPA_17437.3	317
ENSMUSG00000005951_Shpk_DTKPA_17438.4	434
ENSMUSG00000005951_Shpk_DTKPA_17439.5	622
ENSMUSG00000005951_Shpk_DTKPA_17440.6	443
ENSMUSG00000005951_Shpk_DTKPA_17441.7	120
ENSMUSG00000005951_Shpk_DTKPA_17442.8	217
ENSMUSG00000005951_Shpk_DTKPA_17443.9	731
ENSMUSG00000005951_Shpk_DTKPA_17444.10	464
ENSMUSG00000005958_Ephb3_DTKPA_17415.1	687
ENSMUSG00000005958_Ephb3_DTKPA_17416.2	307
ENSMUSG00000005958_Ephb3_DTKPA_17417.3	232
ENSMUSG00000005958_Ephb3_DTKPA_17418.4	510
ENSMUSG00000005958_Ephb3_DTKPA_17419.5	750
ENSMUSG00000005958_Ephb3_DTKPA_17420.6	295
ENSMUSG00000005958_Ephb3_DTKPA_17421.7	303
ENSMUSG00000005958_Ephb3_DTKPA_17422.8	211
ENSMUSG00000005958_Ephb3_DTKPA_17423.9	412
ENSMUSG00000005958_Ephb3_DTKPA_17424.10	262
ENSMUSG00000005980_Dnase1_DTKPA_203749.1	395
ENSMUSG00000005980_Dnase1_DTKPA_203750.2	257
ENSMUSG00000005980_Dnase1_DTKPA_203751.3	58
ENSMUSG00000005980_Dnase1_DTKPA_203752.4	463
ENSMUSG00000005980_Dnase1_DTKPA_203753.5	217
ENSMUSG00000005980_Dnase1_DTKPA_203754.6	201
ENSMUSG00000005980_Dnase1_DTKPA_203755.7	200
ENSMUSG00000005980_Dnase1_DTKPA_203756.8	231
ENSMUSG00000005980_Dnase1_DTKPA_203757.9	449
ENSMUSG00000005980_Dnase1_DTKPA_203758.10	398
ENSMUSG00000006154_Eps8l1_DTKPA_169898.1	554
ENSMUSG00000006154_Eps8l1_DTKPA_169899.2	317
ENSMUSG00000006154_Eps8l1_DTKPA_169900.3	458
ENSMUSG00000006154_Eps8l1_DTKPA_169901.4	352
ENSMUSG00000006154_Eps8l1_DTKPA_169902.5	729
ENSMUSG00000006154_Eps8l1_DTKPA_169903.6	221
ENSMUSG00000006154_Eps8l1_DTKPA_169904.7	445
ENSMUSG00000006154_Eps8l1_DTKPA_169905.8	165
ENSMUSG00000006154_Eps8l1_DTKPA_169906.9	309
ENSMUSG00000006154_Eps8l1_DTKPA_169907.10	362
ENSMUSG00000006215_Zbtb17_ACOCB_32044.1	471
ENSMUSG00000006215_Zbtb17_ACOCB_32047.4	1
ENSMUSG00000006273_Atp6v1b2_DTKPA_208861.1	174
ENSMUSG00000006273_Atp6v1b2_DTKPA_208862.2	112
ENSMUSG00000006273_Atp6v1b2_DTKPA_208863.3	90
ENSMUSG00000006273_Atp6v1b2_DTKPA_208864.4	205
ENSMUSG00000006273_Atp6v1b2_DTKPA_208865.5	65
ENSMUSG00000006273_Atp6v1b2_DTKPA_208866.6	2
ENSMUSG00000006273_Atp6v1b2_DTKPA_208867.7	24
ENSMUSG00000006273_Atp6v1b2_DTKPA_208868.8	7
ENSMUSG00000006273_Atp6v1b2_DTKPA_208869.9	13
ENSMUSG00000006273_Atp6v1b2_DTKPA_208870.10	55
ENSMUSG00000006335_Tfpt_ACOCA_211635.1	1
ENSMUSG00000006386_Tek_ACOCA_178400.7	1
ENSMUSG00000006494_Pdk1_DTKPA_85361.1	649
ENSMUSG00000006494_Pdk1_DTKPA_85362.2	512
ENSMUSG00000006494_Pdk1_DTKPA_85363.3	501
ENSMUSG00000006494_Pdk1_DTKPA_85364.4	436
ENSMUSG00000006494_Pdk1_DTKPA_85365.5	241
ENSMUSG00000006494_Pdk1_DTKPA_85366.6	126
ENSMUSG00000006494_Pdk1_DTKPA_85367.7	232
ENSMUSG00000006494_Pdk1_DTKPA_85368.8	341
ENSMUSG00000006494_Pdk1_DTKPA_85369.9	374
ENSMUSG00000006494_Pdk1_DTKPA_85370.10	123
ENSMUSG00000006542_Prkag3_DTKPA_129545.1	345
ENSMUSG00000006542_Prkag3_DTKPA_129546.2	211
ENSMUSG00000006542_Prkag3_DTKPA_129547.3	140
ENSMUSG00000006542_Prkag3_DTKPA_129548.4	419
ENSMUSG00000006542_Prkag3_DTKPA_129549.5	194
ENSMUSG00000006542_Prkag3_DTKPA_129550.6	72
ENSMUSG00000006542_Prkag3_DTKPA_129551.7	322
ENSMUSG00000006542_Prkag3_DTKPA_129552.8	230
ENSMUSG00000006542_Prkag3_DTKPA_129553.9	365
ENSMUSG00000006542_Prkag3_DTKPA_129554.10	261
ENSMUSG00000006589_Aprt_DTKPA_71162.1	323
ENSMUSG00000006589_Aprt_DTKPA_71163.2	199
ENSMUSG00000006589_Aprt_DTKPA_71164.3	92
ENSMUSG00000006589_Aprt_DTKPA_71165.4	859
ENSMUSG00000006589_Aprt_DTKPA_71166.5	51
ENSMUSG00000006589_Aprt_DTKPA_71167.6	48
ENSMUSG00000006589_Aprt_DTKPA_71168.7	215
ENSMUSG00000006589_Aprt_DTKPA_71169.8	155
ENSMUSG00000006589_Aprt_DTKPA_71170.9	271
ENSMUSG00000006589_Aprt_DTKPA_71171.10	423
ENSMUSG00000006641_Slc5a6_DTKPA_147733.1	171
ENSMUSG00000006641_Slc5a6_DTKPA_147734.2	75
ENSMUSG00000006641_Slc5a6_DTKPA_147735.3	383
ENSMUSG00000006641_Slc5a6_DTKPA_147736.4	438
ENSMUSG00000006641_Slc5a6_DTKPA_147737.5	298
ENSMUSG00000006641_Slc5a6_DTKPA_147738.6	86
ENSMUSG00000006641_Slc5a6_DTKPA_147739.7	373
ENSMUSG00000006641_Slc5a6_DTKPA_147740.8	366
ENSMUSG00000006641_Slc5a6_DTKPA_147741.9	60
ENSMUSG00000006641_Slc5a6_DTKPA_147742.10	378
ENSMUSG00000006717_Acot13_DTKPA_192305.1	391
ENSMUSG00000006717_Acot13_DTKPA_192306.2	449
ENSMUSG00000006717_Acot13_DTKPA_192307.3	447
ENSMUSG00000006717_Acot13_DTKPA_192308.4	424
ENSMUSG00000006717_Acot13_DTKPA_192309.5	258
ENSMUSG00000006717_Acot13_DTKPA_192310.6	342
ENSMUSG00000006717_Acot13_DTKPA_192311.7	258
ENSMUSG00000006717_Acot13_DTKPA_192312.8	485
ENSMUSG00000006717_Acot13_DTKPA_192313.9	334
ENSMUSG00000006717_Acot13_DTKPA_192314.10	85
ENSMUSG00000006728_Cdk4_DTKPA_48533.1	52
ENSMUSG00000006728_Cdk4_DTKPA_48534.2	86
ENSMUSG00000006728_Cdk4_DTKPA_48535.3	73
ENSMUSG00000006728_Cdk4_DTKPA_48536.4	4
ENSMUSG00000006728_Cdk4_DTKPA_48537.5	98
ENSMUSG00000006728_Cdk4_DTKPA_48538.6	30
ENSMUSG00000006728_Cdk4_DTKPA_48539.7	14
ENSMUSG00000006728_Cdk4_DTKPA_48540.8	61
ENSMUSG00000006728_Cdk4_DTKPA_48541.9	20
ENSMUSG00000006728_Cdk4_DTKPA_48542.10	53
ENSMUSG00000006740_Kif5b_DTKPA_217216.1	379
ENSMUSG00000006740_Kif5b_DTKPA_217217.2	209
ENSMUSG00000006740_Kif5b_DTKPA_217218.3	372
ENSMUSG00000006740_Kif5b_DTKPA_217219.4	440
ENSMUSG00000006740_Kif5b_DTKPA_217220.5	23
ENSMUSG00000006740_Kif5b_DTKPA_217221.6	325
ENSMUSG00000006740_Kif5b_DTKPA_217222.7	286
ENSMUSG00000006740_Kif5b_DTKPA_217223.8	282
ENSMUSG00000006740_Kif5b_DTKPA_217224.9	345
ENSMUSG00000006740_Kif5b_DTKPA_217225.10	238
ENSMUSG00000006782_Cnp_ACOCA_115650.8	1
ENSMUSG00000006948_Klk4_SPB_144390.4	1
ENSMUSG00000007039_Ddah2_DTKPA_99329.1	228
ENSMUSG00000007039_Ddah2_DTKPA_99330.2	329
ENSMUSG00000007039_Ddah2_DTKPA_99331.3	710
ENSMUSG00000007039_Ddah2_DTKPA_99332.4	318
ENSMUSG00000007039_Ddah2_DTKPA_99333.5	190
ENSMUSG00000007039_Ddah2_DTKPA_99334.6	350
ENSMUSG00000007039_Ddah2_DTKPA_99335.7	253
ENSMUSG00000007039_Ddah2_DTKPA_99336.8	141
ENSMUSG00000007039_Ddah2_DTKPA_99337.9	504
ENSMUSG00000007039_Ddah2_DTKPA_99338.10	263
ENSMUSG00000007458_M6pr_DTKPA_126322.1	72
ENSMUSG00000007458_M6pr_DTKPA_126323.2	16
ENSMUSG00000007458_M6pr_DTKPA_126324.3	89
ENSMUSG00000007458_M6pr_DTKPA_126325.4	22
ENSMUSG00000007458_M6pr_DTKPA_126326.5	17
ENSMUSG00000007458_M6pr_DTKPA_126327.6	69
ENSMUSG00000007458_M6pr_DTKPA_126328.7	158
ENSMUSG00000007458_M6pr_DTKPA_126329.8	213
ENSMUSG00000007458_M6pr_DTKPA_126330.9	91
ENSMUSG00000007458_M6pr_DTKPA_126331.10	186
ENSMUSG00000007564_Ppp2r1a_DTKPA_31662.1	15
ENSMUSG00000007564_Ppp2r1a_DTKPA_31663.2	2
ENSMUSG00000007564_Ppp2r1a_DTKPA_31664.3	150
ENSMUSG00000007564_Ppp2r1a_DTKPA_31665.4	2
ENSMUSG00000007564_Ppp2r1a_DTKPA_31666.5	24
ENSMUSG00000007564_Ppp2r1a_DTKPA_31667.6	31
ENSMUSG00000007564_Ppp2r1a_DTKPA_31668.7	14
ENSMUSG00000007564_Ppp2r1a_DTKPA_31669.8	224
ENSMUSG00000007564_Ppp2r1a_DTKPA_31670.9	51
ENSMUSG00000007564_Ppp2r1a_DTKPA_31671.10	6
ENSMUSG00000007570_Fance_ACOCA_138596.9	1
ENSMUSG00000007589_Tinf2_DTKPA_73918.2	4
ENSMUSG00000007589_Tinf2_DTKPA_73920.4	48
ENSMUSG00000007589_Tinf2_DTKPA_73921.5	18
ENSMUSG00000007589_Tinf2_DTKPA_73922.6	2
ENSMUSG00000007589_Tinf2_DTKPA_73923.7	9
ENSMUSG00000007589_Tinf2_DTKPA_73925.9	13
ENSMUSG00000007589_Tinf2_DTKPA_73926.10	22
ENSMUSG00000007653_Gabrb2_DTKPA_136378.1	156
ENSMUSG00000007653_Gabrb2_DTKPA_136379.2	2
ENSMUSG00000007653_Gabrb2_DTKPA_136380.3	348
ENSMUSG00000007653_Gabrb2_DTKPA_136381.4	151
ENSMUSG00000007653_Gabrb2_DTKPA_136382.5	388
ENSMUSG00000007653_Gabrb2_DTKPA_136383.6	325
ENSMUSG00000007653_Gabrb2_DTKPA_136384.7	411
ENSMUSG00000007653_Gabrb2_DTKPA_136385.8	232
ENSMUSG00000007653_Gabrb2_DTKPA_136386.9	281
ENSMUSG00000007653_Gabrb2_DTKPA_136387.10	374
ENSMUSG00000008226_Scrn3_SPB_82736.3	8
ENSMUSG00000008348_Ubc_ACOCA_154711.1	1
ENSMUSG00000008435_Rdh13_DTKPA_28326.1	489
ENSMUSG00000008435_Rdh13_DTKPA_28327.2	549
ENSMUSG00000008435_Rdh13_DTKPA_28328.3	76
ENSMUSG00000008435_Rdh13_DTKPA_28329.4	327
ENSMUSG00000008435_Rdh13_DTKPA_28330.5	386
ENSMUSG00000008435_Rdh13_DTKPA_28331.6	448
ENSMUSG00000008435_Rdh13_DTKPA_28332.7	371
ENSMUSG00000008435_Rdh13_DTKPA_28333.8	197
ENSMUSG00000008435_Rdh13_DTKPA_28334.9	398
ENSMUSG00000008435_Rdh13_DTKPA_28335.10	489
ENSMUSG00000008475_Arpc5_DTKPA_138968.1	190
ENSMUSG00000008475_Arpc5_DTKPA_138969.2	774
ENSMUSG00000008475_Arpc5_DTKPA_138970.3	183
ENSMUSG00000008475_Arpc5_DTKPA_138971.4	82
ENSMUSG00000008475_Arpc5_DTKPA_138972.5	551
ENSMUSG00000008475_Arpc5_DTKPA_138973.6	162
ENSMUSG00000008475_Arpc5_DTKPA_138974.7	347
ENSMUSG00000008475_Arpc5_DTKPA_138975.8	347
ENSMUSG00000008475_Arpc5_DTKPA_138976.9	210
ENSMUSG00000008475_Arpc5_DTKPA_138977.10	188
ENSMUSG00000008540_Mgst1_DTKPA_6327.1	142
ENSMUSG00000008540_Mgst1_DTKPA_6328.2	588
ENSMUSG00000008540_Mgst1_DTKPA_6329.3	143
ENSMUSG00000008540_Mgst1_DTKPA_6330.4	330
ENSMUSG00000008540_Mgst1_DTKPA_6331.5	495
ENSMUSG00000008540_Mgst1_DTKPA_6332.6	447
ENSMUSG00000008540_Mgst1_DTKPA_6333.7	159
ENSMUSG00000008540_Mgst1_DTKPA_6334.8	235
ENSMUSG00000008540_Mgst1_DTKPA_6335.9	144
ENSMUSG00000008540_Mgst1_DTKPA_6336.10	78
ENSMUSG00000008730_Hipk1_DTKPA_147753.1	382
ENSMUSG00000008730_Hipk1_DTKPA_147754.2	199
ENSMUSG00000008730_Hipk1_DTKPA_147755.3	472
ENSMUSG00000008730_Hipk1_DTKPA_147756.4	312
ENSMUSG00000008730_Hipk1_DTKPA_147757.5	343
ENSMUSG00000008730_Hipk1_DTKPA_147758.6	453
ENSMUSG00000008730_Hipk1_DTKPA_147759.7	229
ENSMUSG00000008730_Hipk1_DTKPA_147760.8	273
ENSMUSG00000008730_Hipk1_DTKPA_147761.9	442
ENSMUSG00000008730_Hipk1_DTKPA_147762.10	188
ENSMUSG00000008859_Rala_DTKPA_107665.1	261
ENSMUSG00000008859_Rala_DTKPA_107666.2	304
ENSMUSG00000008859_Rala_DTKPA_107667.3	81
ENSMUSG00000008859_Rala_DTKPA_107668.4	194
ENSMUSG00000008859_Rala_DTKPA_107669.5	267
ENSMUSG00000008859_Rala_DTKPA_107670.6	665
ENSMUSG00000008859_Rala_DTKPA_107671.7	68
ENSMUSG00000008859_Rala_DTKPA_107672.8	233
ENSMUSG00000008859_Rala_DTKPA_107673.9	367
ENSMUSG00000008859_Rala_DTKPA_107674.10	338
ENSMUSG00000008932_Slc1a7_DTKPA_169858.1	536
ENSMUSG00000008932_Slc1a7_DTKPA_169859.2	232
ENSMUSG00000008932_Slc1a7_DTKPA_169860.3	249
ENSMUSG00000008932_Slc1a7_DTKPA_169861.4	445
ENSMUSG00000008932_Slc1a7_DTKPA_169862.5	466
ENSMUSG00000008932_Slc1a7_DTKPA_169863.6	337
ENSMUSG00000008932_Slc1a7_DTKPA_169864.7	222
ENSMUSG00000008932_Slc1a7_DTKPA_169865.8	364
ENSMUSG00000008932_Slc1a7_DTKPA_169866.9	593
ENSMUSG00000008932_Slc1a7_DTKPA_169867.10	660
ENSMUSG00000009073_Nf2_ACOCA_211235.1	1
ENSMUSG00000009073_Nf2_ACOCA_211237.3	1
ENSMUSG00000009292_Trpm2_DTKPA_129860.1	267
ENSMUSG00000009292_Trpm2_DTKPA_129861.2	385
ENSMUSG00000009292_Trpm2_DTKPA_129862.3	341
ENSMUSG00000009292_Trpm2_DTKPA_129863.4	262
ENSMUSG00000009292_Trpm2_DTKPA_129864.5	192
ENSMUSG00000009292_Trpm2_DTKPA_129865.6	178
ENSMUSG00000009292_Trpm2_DTKPA_129866.7	386
ENSMUSG00000009292_Trpm2_DTKPA_129867.8	215
ENSMUSG00000009292_Trpm2_DTKPA_129868.9	309
ENSMUSG00000009292_Trpm2_DTKPA_129869.10	256
ENSMUSG00000009566_Fpgs_DTKPA_187709.1	18
ENSMUSG00000009566_Fpgs_DTKPA_187710.2	37
ENSMUSG00000009566_Fpgs_DTKPA_187711.3	23
ENSMUSG00000009566_Fpgs_DTKPA_187712.4	142
ENSMUSG00000009566_Fpgs_DTKPA_187713.5	29
ENSMUSG00000009566_Fpgs_DTKPA_187714.6	22
ENSMUSG00000009566_Fpgs_DTKPA_187715.7	1
ENSMUSG00000009566_Fpgs_DTKPA_187716.8	251
ENSMUSG00000009566_Fpgs_DTKPA_187717.9	62
ENSMUSG00000009566_Fpgs_DTKPA_187718.10	236
ENSMUSG00000009630_Ppp2cb_DTKPA_115763.1	210
ENSMUSG00000009630_Ppp2cb_DTKPA_115764.2	308
ENSMUSG00000009630_Ppp2cb_DTKPA_115765.3	264
ENSMUSG00000009630_Ppp2cb_DTKPA_115766.4	387
ENSMUSG00000009630_Ppp2cb_DTKPA_115767.5	268
ENSMUSG00000009630_Ppp2cb_DTKPA_115768.6	156
ENSMUSG00000009630_Ppp2cb_DTKPA_115769.7	202
ENSMUSG00000009630_Ppp2cb_DTKPA_115770.8	322
ENSMUSG00000009630_Ppp2cb_DTKPA_115771.9	132
ENSMUSG00000009630_Ppp2cb_DTKPA_115772.10	276
ENSMUSG00000009772_Nuak2_DTKPA_104681.1	460
ENSMUSG00000009772_Nuak2_DTKPA_104682.2	36
ENSMUSG00000009772_Nuak2_DTKPA_104683.3	275
ENSMUSG00000009772_Nuak2_DTKPA_104684.4	703
ENSMUSG00000009772_Nuak2_DTKPA_104685.5	175
ENSMUSG00000009772_Nuak2_DTKPA_104686.6	250
ENSMUSG00000009772_Nuak2_DTKPA_104687.7	366
ENSMUSG00000009772_Nuak2_DTKPA_104688.8	532
ENSMUSG00000009772_Nuak2_DTKPA_104689.9	595
ENSMUSG00000009772_Nuak2_DTKPA_104690.10	442
ENSMUSG00000009828_Ick_DTKPB_70388.10	14
ENSMUSG00000010154_Spire2_DTKPA_26948.1	412
ENSMUSG00000010154_Spire2_DTKPA_26949.2	412
ENSMUSG00000010154_Spire2_DTKPA_26950.3	197
ENSMUSG00000010154_Spire2_DTKPA_26951.4	211
ENSMUSG00000010154_Spire2_DTKPA_26952.5	393
ENSMUSG00000010154_Spire2_DTKPA_26953.6	399
ENSMUSG00000010154_Spire2_DTKPA_26954.7	219
ENSMUSG00000010154_Spire2_DTKPA_26955.8	684
ENSMUSG00000010154_Spire2_DTKPA_26956.9	251
ENSMUSG00000010154_Spire2_DTKPA_26957.10	237
ENSMUSG00000010660_Plcd1_ACOCA_164677.5	2
ENSMUSG00000010803_Gabra1_DTKPB_136588.1	8
ENSMUSG00000010803_Gabra1_DTKPB_136589.2	39
ENSMUSG00000010936_Vac14_SPB_40469.5	17
ENSMUSG00000011148_Adssl1_DTKPA_227443.1	288
ENSMUSG00000011148_Adssl1_DTKPA_227444.2	616
ENSMUSG00000011148_Adssl1_DTKPA_227445.3	382
ENSMUSG00000011148_Adssl1_DTKPA_227446.4	408
ENSMUSG00000011148_Adssl1_DTKPA_227447.5	452
ENSMUSG00000011148_Adssl1_DTKPA_227448.6	419
ENSMUSG00000011148_Adssl1_DTKPA_227449.7	360
ENSMUSG00000011148_Adssl1_DTKPA_227450.8	293
ENSMUSG00000011148_Adssl1_DTKPA_227451.9	184
ENSMUSG00000011148_Adssl1_DTKPA_227452.10	354
ENSMUSG00000011179_Odc1_DTKPA_143360.1	226
ENSMUSG00000011179_Odc1_DTKPA_143361.2	471
ENSMUSG00000011179_Odc1_DTKPA_143362.3	554
ENSMUSG00000011179_Odc1_DTKPA_143363.4	148
ENSMUSG00000011179_Odc1_DTKPA_143364.5	105
ENSMUSG00000011179_Odc1_DTKPA_143365.6	519
ENSMUSG00000011179_Odc1_DTKPA_143366.7	519
ENSMUSG00000011179_Odc1_DTKPA_143367.8	191
ENSMUSG00000011179_Odc1_DTKPA_143368.9	23
ENSMUSG00000011179_Odc1_DTKPA_143369.10	127
ENSMUSG00000011877_Git1_DTKPA_177151.1	479
ENSMUSG00000011877_Git1_DTKPA_177152.2	398
ENSMUSG00000011877_Git1_DTKPA_177153.3	487
ENSMUSG00000011877_Git1_DTKPA_177154.4	330
ENSMUSG00000011877_Git1_DTKPA_177155.5	418
ENSMUSG00000011877_Git1_DTKPA_177156.6	369
ENSMUSG00000011877_Git1_DTKPA_177157.7	220
ENSMUSG00000011877_Git1_DTKPA_177158.8	434
ENSMUSG00000011877_Git1_DTKPA_177159.9	311
ENSMUSG00000011877_Git1_DTKPA_177160.10	463
ENSMUSG00000011884_Gltp_DTKPA_210406.1	501
ENSMUSG00000011884_Gltp_DTKPA_210407.2	568
ENSMUSG00000011884_Gltp_DTKPA_210408.3	503
ENSMUSG00000011884_Gltp_DTKPA_210409.4	320
ENSMUSG00000011884_Gltp_DTKPA_210410.5	367
ENSMUSG00000011884_Gltp_DTKPA_210411.6	532
ENSMUSG00000011884_Gltp_DTKPA_210412.7	473
ENSMUSG00000011884_Gltp_DTKPA_210413.8	198
ENSMUSG00000011884_Gltp_DTKPA_210414.9	388
ENSMUSG00000011884_Gltp_DTKPA_210415.10	475
[truncated: 9,505 more rows]
