# Supplementary material for: Genome-scale CRISPR screening reveals that C3aR signaling is critical for rapid capture of fungi by macrophages
Source: PLoS Pathog. 2022 Sep 29;18(9):e1010237. doi: 10.1371/journal.ppat.1010237 (PMC9578593; doi:10.1371/journal.ppat.1010237)
Supplement: S1 Data — A ZIP archive of tables in CSV format giving counts for each sgRNA. File names indicate sub-library and experimental sample. (ZIP) [file ppat.1010237.s023.zip › DIR_MAIN/20180503_AC_TMMA_Hc2_counts.csv]

0None_none_MU1A_227963.1930	83
0None_none_MU1A_227963.2058	4
0None_none_MU1A_227963.2239	2
0None_none_MU1B_227963.869	20
0None_none_MU1B_227963.907	17
0None_none_MU2A_227963.2618	10
0None_none_TMMA_227963.2626	808
0None_none_TMMA_227963.2627	649
0None_none_TMMA_227963.2628	582
0None_none_TMMA_227963.2629	801
0None_none_TMMA_227963.2630	639
0None_none_TMMA_227963.2631	345
0None_none_TMMA_227963.2632	301
0None_none_TMMA_227963.2633	697
0None_none_TMMA_227963.2634	637
0None_none_TMMA_227963.2635	137
0None_none_TMMA_227963.2636	723
0None_none_TMMA_227963.2637	216
0None_none_TMMA_227963.2638	519
0None_none_TMMA_227963.2639	553
0None_none_TMMA_227963.2640	1225
0None_none_TMMA_227963.2641	498
0None_none_TMMA_227963.2642	1491
0None_none_TMMA_227963.2643	903
0None_none_TMMA_227963.2644	523
0None_none_TMMA_227963.2645	608
0None_none_TMMA_227963.2646	783
0None_none_TMMA_227963.2647	1365
0None_none_TMMA_227963.2648	609
0None_none_TMMA_227963.2649	271
0None_none_TMMA_227963.2650	1063
0None_none_TMMA_227963.2651	772
0None_none_TMMA_227963.2652	1305
0None_none_TMMA_227963.2653	159
0None_none_TMMA_227963.2654	624
0None_none_TMMA_227963.2655	844
0None_none_TMMA_227963.2656	561
0None_none_TMMA_227963.2657	399
0None_none_TMMA_227963.2658	859
0None_none_TMMA_227963.2659	624
0None_none_TMMA_227963.2660	954
0None_none_TMMA_227963.2661	1059
0None_none_TMMA_227963.2662	1115
0None_none_TMMA_227963.2663	659
0None_none_TMMA_227963.2664	673
0None_none_TMMA_227963.2665	436
0None_none_TMMA_227963.2666	507
0None_none_TMMA_227963.2667	759
0None_none_TMMA_227963.2668	748
0None_none_TMMA_227963.2669	654
0None_none_TMMA_227963.2670	262
0None_none_TMMA_227963.2671	293
0None_none_TMMA_227963.2672	715
0None_none_TMMA_227963.2673	367
0None_none_TMMA_227963.2674	547
0None_none_TMMA_227963.2675	746
0None_none_TMMA_227963.2676	910
0None_none_TMMA_227963.2677	367
0None_none_TMMA_227963.2678	860
0None_none_TMMA_227963.2679	912
0None_none_TMMA_227963.2680	463
0None_none_TMMA_227963.2681	741
0None_none_TMMA_227963.2682	1203
0None_none_TMMA_227963.2683	245
0None_none_TMMA_227963.2684	476
0None_none_TMMA_227963.2685	781
0None_none_TMMA_227963.2686	650
0None_none_TMMA_227963.2687	512
0None_none_TMMA_227963.2688	444
0None_none_TMMA_227963.2689	1009
0None_none_TMMA_227963.2690	518
0None_none_TMMA_227963.2691	760
0None_none_TMMA_227963.2692	36
0None_none_TMMA_227963.2693	1028
0None_none_TMMA_227963.2694	163
0None_none_TMMA_227963.2695	732
0None_none_TMMA_227963.2696	768
0None_none_TMMA_227963.2697	110
0None_none_TMMA_227963.2698	771
0None_none_TMMA_227963.2699	426
0None_none_TMMA_227963.2700	589
0None_none_TMMA_227963.2701	223
0None_none_TMMA_227963.2702	700
0None_none_TMMA_227963.2703	1822
0None_none_TMMA_227963.2704	676
0None_none_TMMA_227963.2705	622
0None_none_TMMA_227963.2706	1477
0None_none_TMMA_227963.2707	437
0None_none_TMMA_227963.2708	608
0None_none_TMMA_227963.2709	381
0None_none_TMMA_227963.2710	323
0None_none_TMMA_227963.2711	550
0None_none_TMMA_227963.2712	1112
0None_none_TMMA_227963.2713	1004
0None_none_TMMA_227963.2714	522
0None_none_TMMA_227963.2715	1437
0None_none_TMMA_227963.2716	948
0None_none_TMMA_227963.2717	364
0None_none_TMMA_227963.2718	976
0None_none_TMMA_227963.2719	258
0None_none_TMMA_227963.2720	386
0None_none_TMMA_227963.2721	953
0None_none_TMMA_227963.2722	435
0None_none_TMMA_227963.2723	1168
0None_none_TMMA_227963.2724	255
0None_none_TMMA_227963.2725	822
0None_none_TMMA_227963.2726	1145
0None_none_TMMA_227963.2727	425
0None_none_TMMA_227963.2728	1561
0None_none_TMMA_227963.2729	915
0None_none_TMMA_227963.2730	1074
0None_none_TMMA_227963.2731	847
0None_none_TMMA_227963.2732	660
0None_none_TMMA_227963.2733	443
0None_none_TMMA_227963.2734	486
0None_none_TMMA_227963.2735	72
0None_none_TMMA_227963.2736	2110
0None_none_TMMA_227963.2737	277
0None_none_TMMA_227963.2738	719
0None_none_TMMA_227963.2739	594
0None_none_TMMA_227963.2740	970
0None_none_TMMA_227963.2741	745
0None_none_TMMA_227963.2742	1091
0None_none_TMMA_227963.2743	672
0None_none_TMMA_227963.2744	1161
0None_none_TMMA_227963.2745	956
0None_none_TMMA_227963.2746	1256
0None_none_TMMA_227963.2747	841
0None_none_TMMA_227963.2748	684
0None_none_TMMA_227963.2749	1271
0None_none_TMMA_227963.2750	673
0None_none_TMMA_227963.2751	910
0None_none_TMMA_227963.2752	378
0None_none_TMMA_227963.2753	474
0None_none_TMMA_227963.2754	622
0None_none_TMMA_227963.2755	719
0None_none_TMMA_227963.2756	799
0None_none_TMMA_227963.2757	668
0None_none_TMMA_227963.2758	181
0None_none_TMMA_227963.2759	666
0None_none_TMMA_227963.2760	1148
0None_none_TMMA_227963.2761	903
0None_none_TMMA_227963.2762	1333
0None_none_TMMA_227963.2763	895
0None_none_TMMA_227963.2764	1200
0None_none_TMMA_227963.2765	632
0None_none_TMMA_227963.2766	725
0None_none_TMMA_227963.2767	247
0None_none_TMMA_227963.2768	447
0None_none_TMMA_227963.2769	658
0None_none_TMMA_227963.2770	521
0None_none_TMMA_227963.2771	987
0None_none_TMMA_227963.2772	706
0None_none_TMMA_227963.2773	745
0None_none_TMMA_227963.2774	581
0None_none_TMMA_227963.2775	788
0None_none_TMMA_227963.2776	627
0None_none_TMMA_227963.2777	687
0None_none_TMMA_227963.2778	943
0None_none_TMMA_227963.2779	323
0None_none_TMMA_227963.2780	1082
0None_none_TMMA_227963.2781	952
0None_none_TMMA_227963.2782	197
0None_none_TMMA_227963.2783	856
0None_none_TMMA_227963.2784	632
0None_none_TMMA_227963.2785	804
0None_none_TMMA_227963.2786	641
0None_none_TMMA_227963.2787	884
0None_none_TMMA_227963.2788	269
0None_none_TMMA_227963.2789	589
0None_none_TMMA_227963.2790	620
0None_none_TMMA_227963.2791	1005
0None_none_TMMA_227963.2792	398
0None_none_TMMA_227963.2793	952
0None_none_TMMA_227963.2794	1168
0None_none_TMMA_227963.2795	1196
0None_none_TMMA_227963.2796	876
0None_none_TMMA_227963.2797	1335
0None_none_TMMA_227963.2798	519
0None_none_TMMA_227963.2799	241
0None_none_TMMA_227963.2800	686
0None_none_TMMA_227963.2801	893
0None_none_TMMA_227963.2802	947
0None_none_TMMA_227963.2803	550
0None_none_TMMA_227963.2804	486
0None_none_TMMA_227963.2805	652
0None_none_TMMA_227963.2806	916
0None_none_TMMA_227963.2807	393
0None_none_TMMA_227963.2808	830
0None_none_TMMA_227963.2809	733
0None_none_TMMA_227963.2810	1005
0None_none_TMMA_227963.2811	510
0None_none_TMMA_227963.2812	470
0None_none_TMMA_227963.2813	716
0None_none_TMMA_227963.2814	401
0None_none_TMMA_227963.2815	507
0None_none_TMMA_227963.2816	1069
0None_none_TMMA_227963.2817	918
0None_none_TMMA_227963.2818	323
0None_none_TMMA_227963.2819	815
0None_none_TMMA_227963.2821	967
0None_none_TMMA_227963.2822	650
0None_none_TMMA_227963.2823	273
0None_none_TMMA_227963.2824	383
0None_none_TMMA_227963.2825	838
0None_none_TMMA_227963.2826	148
0None_none_TMMA_227963.2827	222
0None_none_TMMA_227963.2828	1081
0None_none_TMMA_227963.2829	676
0None_none_TMMA_227963.2830	1050
0None_none_TMMA_227963.2831	289
0None_none_TMMA_227963.2832	386
0None_none_TMMA_227963.2833	361
0None_none_TMMA_227963.2834	812
0None_none_TMMA_227963.2835	1292
0None_none_TMMA_227963.2836	646
0None_none_TMMA_227963.2837	724
0None_none_TMMA_227963.2838	365
0None_none_TMMA_227963.2839	363
0None_none_TMMA_227963.2840	462
0None_none_TMMA_227963.2841	874
0None_none_TMMA_227963.2842	1105
0None_none_TMMA_227963.2843	203
0None_none_TMMA_227963.2844	600
0None_none_TMMA_227963.2845	1138
0None_none_TMMA_227963.2846	607
0None_none_TMMA_227963.2847	66
0None_none_TMMA_227963.2848	1209
0None_none_TMMA_227963.2849	440
0None_none_TMMA_227963.2850	536
0None_none_TMMA_227963.2851	1082
0None_none_TMMA_227963.2852	435
0None_none_TMMA_227963.2853	561
0None_none_TMMA_227963.2854	1480
0None_none_TMMA_227963.2855	1374
0None_none_TMMA_227963.2856	542
0None_none_TMMA_227963.2857	1298
0None_none_TMMA_227963.2858	384
0None_none_TMMA_227963.2859	752
0None_none_TMMA_227963.2860	513
0None_none_TMMA_227963.2861	619
0None_none_TMMA_227963.2862	504
0None_none_TMMA_227963.2863	1337
0None_none_TMMA_227963.2864	1082
0None_none_TMMA_227963.2865	541
0None_none_TMMA_227963.2866	22
0None_none_TMMA_227963.2867	1457
0None_none_TMMA_227963.2868	650
0None_none_TMMA_227963.2869	1223
0None_none_TMMA_227963.2870	1001
0None_none_TMMA_227963.2871	936
0None_none_TMMA_227963.2872	936
0None_none_TMMA_227963.2873	336
0None_none_TMMA_227963.2874	928
0None_none_TMMA_227963.2875	535
0None_none_TMMA_227963.2876	942
0None_none_TMMA_227963.2877	973
0None_none_TMMA_227963.2878	1420
0None_none_TMMA_227963.2879	796
0None_none_TMMA_227963.2880	156
0None_none_TMMA_227963.2881	470
0None_none_TMMA_227963.2882	434
0None_none_TMMA_227963.2883	1213
0None_none_TMMA_227963.2884	1387
0None_none_TMMA_227963.2885	1328
0None_none_TMMA_227963.2886	655
0None_none_TMMA_227963.2887	1670
0None_none_TMMA_227963.2888	749
0None_none_TMMA_227963.2889	1485
0None_none_TMMA_227963.2890	696
0None_none_TMMA_227963.2891	1216
0None_none_TMMA_227963.2892	306
0None_none_TMMA_227963.2893	430
0None_none_TMMA_227963.2894	1053
0None_none_TMMA_227963.2895	434
0None_none_TMMA_227963.2896	937
0None_none_TMMA_227963.2897	803
0None_none_TMMA_227963.2898	541
0None_none_TMMA_227963.2899	599
0None_none_TMMA_227963.2900	881
0None_none_TMMA_227963.2901	899
0None_none_TMMA_227963.2902	573
0None_none_TMMA_227963.2903	594
0None_none_TMMA_227963.2904	238
0None_none_TMMA_227963.2905	251
0None_none_TMMA_227963.2906	542
0None_none_TMMA_227963.2907	715
0None_none_TMMA_227963.2908	847
0None_none_TMMA_227963.2909	976
0None_none_TMMA_227963.2910	644
0None_none_TMMA_227963.2911	464
0None_none_TMMA_227963.2912	1247
0None_none_TMMA_227963.2913	644
0None_none_TMMA_227963.2914	1110
0None_none_TMMA_227963.2915	148
0None_none_TMMA_227963.2916	1044
0None_none_TMMA_227963.2917	932
0None_none_TMMA_227963.2918	1514
0None_none_TMMA_227963.2919	1195
0None_none_TMMA_227963.2920	496
0None_none_TMMA_227963.2921	984
0None_none_TMMA_227963.2922	437
0None_none_TMMA_227963.2923	782
0None_none_TMMA_227963.2924	852
0None_none_TMMA_227963.2925	461
0None_none_TMMA_227963.2926	892
0None_none_TMMA_227963.2927	544
0None_none_TMMA_227963.2928	567
0None_none_TMMA_227963.2929	917
0None_none_TMMA_227963.2930	1560
0None_none_TMMA_227963.2931	1114
0None_none_TMMA_227963.2932	577
0None_none_TMMA_227963.2933	1214
0None_none_TMMA_227963.2934	533
0None_none_TMMA_227963.2935	794
0None_none_TMMA_227963.2936	767
0None_none_TMMA_227963.2937	1093
0None_none_TMMA_227963.2938	770
0None_none_TMMA_227963.2939	495
0None_none_TMMA_227963.2940	1440
0None_none_TMMA_227963.2941	799
0None_none_TMMA_227963.2942	509
0None_none_TMMA_227963.2943	566
0None_none_TMMA_227963.2944	1068
0None_none_TMMA_227963.2945	1065
0None_none_TMMA_227963.2946	301
0None_none_TMMA_227963.2947	645
0None_none_TMMA_227963.2948	256
0None_none_TMMA_227963.2949	1066
0None_none_TMMA_227963.2950	621
0None_none_TMMA_227963.2951	223
0None_none_TMMA_227963.2952	613
0None_none_TMMA_227963.2953	100
0None_none_TMMA_227963.2954	153
0None_none_TMMA_227963.2955	1292
0None_none_TMMA_227963.2956	1081
0None_none_TMMA_227963.2957	329
0None_none_TMMA_227963.2958	969
0None_none_TMMA_227963.2959	558
0None_none_TMMA_227963.2960	572
0None_none_TMMA_227963.2961	797
0None_none_TMMA_227963.2962	881
0None_none_TMMA_227963.2963	831
0None_none_TMMA_227963.2964	1486
0None_none_TMMA_227963.2965	1086
0None_none_TMMA_227963.2966	808
0None_none_TMMA_227963.2967	584
0None_none_TMMA_227963.2968	380
0None_none_TMMA_227963.2969	484
0None_none_TMMA_227963.2970	859
0None_none_TMMA_227963.2971	828
0None_none_TMMA_227963.2972	1464
0None_none_TMMA_227963.2973	1069
0None_none_TMMA_227963.2974	773
0None_none_TMMA_227963.2975	286
0None_none_TMMA_227963.2976	873
0None_none_TMMA_227963.2977	348
0None_none_TMMA_227963.2978	6
0None_none_TMMA_227963.2979	312
0None_none_TMMA_227963.2980	979
0None_none_TMMA_227963.2981	794
0None_none_TMMA_227963.2982	577
0None_none_TMMA_227963.2983	620
0None_none_TMMA_227963.2984	1024
0None_none_TMMA_227963.2985	1328
0None_none_TMMA_227963.2986	1327
0None_none_TMMA_227963.2987	498
0None_none_TMMA_227963.2988	1313
0None_none_TMMA_227963.2989	559
0None_none_TMMA_227963.2990	562
0None_none_TMMA_227963.2991	369
0None_none_TMMA_227963.2992	268
0None_none_TMMA_227963.2993	624
0None_none_TMMA_227963.2994	1232
0None_none_TMMA_227963.2995	955
0None_none_TMMA_227963.2996	1478
0None_none_TMMA_227963.2997	661
0None_none_TMMA_227963.2998	928
0None_none_TMMA_227963.2999	429
0None_none_TMMA_227963.3000	289
0None_none_TMMB_227963.3159	36
0None_none_TMMB_227963.3298	16
0None_none_U1A_227963.6502	1
0None_none_U2A_227963.1512	47
0None_none_U2A_227963.1677	54
0None_none_U2A_227963.1748	13
0None_none_U2B_227963.1167	4
0None_none_U2B_227963.1173	4
0None_none_U2B_227963.1392	96
0Safe_safe_ACOCA_227963.4600	1
0Safe_safe_ACOCA_227963.4643	2
0Safe_safe_ACOCA_227963.4661	1
0Safe_safe_ACOCA_227963.4726	1
0Safe_safe_ACOCA_227963.4776	526
0Safe_safe_ACOCA_227963.4870	724
0Safe_safe_ACOCB_227963.5000	1
0Safe_safe_ACOCB_227963.5247	1
0Safe_safe_DTKPA_227963.6901	1
0Safe_safe_DTKPB_227963.7342	1
0Safe_safe_DTKPB_227963.7376	2
0Safe_safe_DTKPB_227963.7381	1
0Safe_safe_DTKPB_227963.7422	1
0Safe_safe_DTKPB_227963.7457	2
0Safe_safe_GEA_227963.3385	2
0Safe_safe_GEA_227963.3563	1
0Safe_safe_GEA_227963.3644	1
0Safe_safe_GEA_227963.3697	1
0Safe_safe_GEA_227963.3743	1
0Safe_safe_GEB_227963.4010	1
0Safe_safe_GEB_227963.4028	1
0Safe_safe_GEB_227963.4040	832
0Safe_safe_GEB_227963.4044	2
0Safe_safe_MPA_227963.4212	2
0Safe_safe_MPA_227963.4291	1
0Safe_safe_MPA_227963.4470	849
0Safe_safe_MPA_227963.4483	1
0Safe_safe_MPA_227963.4488	603
0Safe_safe_MPA_227963.4499	2
0Safe_safe_MPB_227963.5706	1
0Safe_safe_MPB_227963.5778	382
0Safe_safe_MPB_227963.5923	400
0Safe_safe_MPB_227963.5965	3
0Safe_safe_MU1A_227963.1880	2
0Safe_safe_MU1A_227963.1926	757
0Safe_safe_MU1A_227963.1959	527
0Safe_safe_MU1A_227963.1979	1
0Safe_safe_MU1A_227963.2104	1
0Safe_safe_MU1A_227963.2113	1
0Safe_safe_MU1A_227963.2199	19
0Safe_safe_MU1B_227963.810	1
0Safe_safe_MU1B_227963.859	1
0Safe_safe_MU1B_227963.984	1
0Safe_safe_MU2A_227963.2302	20
0Safe_safe_MU2A_227963.2388	2
0Safe_safe_MU2A_227963.2454	809
0Safe_safe_MU2A_227963.2547	9
0Safe_safe_MU2A_227963.2548	773
0Safe_safe_MU2B_227963.256	1
0Safe_safe_SPA_227963.5267	1
0Safe_safe_SPA_227963.5300	3
0Safe_safe_SPA_227963.5332	1
0Safe_safe_SPA_227963.5342	1011
0Safe_safe_SPA_227963.5384	2
0Safe_safe_SPA_227963.5473	1
0Safe_safe_SPA_227963.5611	1
0Safe_safe_SPB_227963.6054	1
0Safe_safe_SPB_227963.6059	2
0Safe_safe_SPB_227963.6221	2
0Safe_safe_SPB_227963.6235	1
0Safe_safe_SPB_227963.6267	3
0Safe_safe_TMMA_227963.2626	433
0Safe_safe_TMMA_227963.2627	456
0Safe_safe_TMMA_227963.2628	678
0Safe_safe_TMMA_227963.2629	279
0Safe_safe_TMMA_227963.2630	535
0Safe_safe_TMMA_227963.2631	378
0Safe_safe_TMMA_227963.2632	808
0Safe_safe_TMMA_227963.2633	446
0Safe_safe_TMMA_227963.2634	319
0Safe_safe_TMMA_227963.2635	341
0Safe_safe_TMMA_227963.2636	388
0Safe_safe_TMMA_227963.2637	498
0Safe_safe_TMMA_227963.2638	392
0Safe_safe_TMMA_227963.2639	633
0Safe_safe_TMMA_227963.2640	438
0Safe_safe_TMMA_227963.2641	813
0Safe_safe_TMMA_227963.2642	96
0Safe_safe_TMMA_227963.2643	270
0Safe_safe_TMMA_227963.2644	1022
0Safe_safe_TMMA_227963.2645	929
0Safe_safe_TMMA_227963.2646	941
0Safe_safe_TMMA_227963.2647	704
0Safe_safe_TMMA_227963.2648	444
0Safe_safe_TMMA_227963.2649	26
0Safe_safe_TMMA_227963.2650	220
0Safe_safe_TMMA_227963.2651	116
0Safe_safe_TMMA_227963.2652	307
0Safe_safe_TMMA_227963.2653	330
0Safe_safe_TMMA_227963.2654	594
0Safe_safe_TMMA_227963.2655	887
0Safe_safe_TMMA_227963.2656	761
0Safe_safe_TMMA_227963.2657	1007
0Safe_safe_TMMA_227963.2658	686
0Safe_safe_TMMA_227963.2659	428
0Safe_safe_TMMA_227963.2660	568
0Safe_safe_TMMA_227963.2661	832
0Safe_safe_TMMA_227963.2662	876
0Safe_safe_TMMA_227963.2663	610
0Safe_safe_TMMA_227963.2664	500
0Safe_safe_TMMA_227963.2665	290
0Safe_safe_TMMA_227963.2666	547
0Safe_safe_TMMA_227963.2667	449
0Safe_safe_TMMA_227963.2668	419
0Safe_safe_TMMA_227963.2669	457
0Safe_safe_TMMA_227963.2670	820
0Safe_safe_TMMA_227963.2671	921
0Safe_safe_TMMA_227963.2672	1135
0Safe_safe_TMMA_227963.2673	603
0Safe_safe_TMMA_227963.2674	540
0Safe_safe_TMMA_227963.2675	620
0Safe_safe_TMMA_227963.2676	1040
0Safe_safe_TMMA_227963.2677	473
0Safe_safe_TMMA_227963.2678	542
0Safe_safe_TMMA_227963.2679	347
0Safe_safe_TMMA_227963.2680	1121
0Safe_safe_TMMA_227963.2681	744
0Safe_safe_TMMA_227963.2682	1030
0Safe_safe_TMMA_227963.2683	663
0Safe_safe_TMMA_227963.2684	381
0Safe_safe_TMMA_227963.2685	954
0Safe_safe_TMMA_227963.2686	1047
0Safe_safe_TMMA_227963.2687	541
0Safe_safe_TMMA_227963.2688	817
0Safe_safe_TMMA_227963.2689	485
0Safe_safe_TMMA_227963.2690	819
0Safe_safe_TMMA_227963.2691	649
0Safe_safe_TMMA_227963.2692	1023
0Safe_safe_TMMA_227963.2693	731
0Safe_safe_TMMA_227963.2694	431
0Safe_safe_TMMA_227963.2695	425
0Safe_safe_TMMA_227963.2696	737
0Safe_safe_TMMA_227963.2697	477
0Safe_safe_TMMA_227963.2698	293
0Safe_safe_TMMA_227963.2699	1111
0Safe_safe_TMMA_227963.2700	1011
0Safe_safe_TMMA_227963.2701	628
0Safe_safe_TMMA_227963.2702	1255
0Safe_safe_TMMA_227963.2703	259
0Safe_safe_TMMA_227963.2704	169
0Safe_safe_TMMA_227963.2705	695
0Safe_safe_TMMA_227963.2706	712
0Safe_safe_TMMA_227963.2707	675
0Safe_safe_TMMA_227963.2708	388
0Safe_safe_TMMA_227963.2709	188
0Safe_safe_TMMA_227963.2710	486
0Safe_safe_TMMA_227963.2711	574
0Safe_safe_TMMA_227963.2712	358
0Safe_safe_TMMA_227963.2713	461
0Safe_safe_TMMA_227963.2714	789
0Safe_safe_TMMA_227963.2715	789
0Safe_safe_TMMA_227963.2716	1114
0Safe_safe_TMMA_227963.2717	235
0Safe_safe_TMMA_227963.2718	271
0Safe_safe_TMMA_227963.2719	397
0Safe_safe_TMMA_227963.2720	484
0Safe_safe_TMMA_227963.2721	1045
0Safe_safe_TMMA_227963.2722	125
0Safe_safe_TMMA_227963.2723	845
0Safe_safe_TMMA_227963.2724	1011
0Safe_safe_TMMA_227963.2725	765
0Safe_safe_TMMA_227963.2726	1710
0Safe_safe_TMMA_227963.2727	957
0Safe_safe_TMMA_227963.2728	603
0Safe_safe_TMMA_227963.2729	426
0Safe_safe_TMMA_227963.2731	960
0Safe_safe_TMMA_227963.2732	621
0Safe_safe_TMMA_227963.2733	658
0Safe_safe_TMMA_227963.2734	275
0Safe_safe_TMMA_227963.2735	636
0Safe_safe_TMMA_227963.2736	862
0Safe_safe_TMMA_227963.2737	92
0Safe_safe_TMMA_227963.2738	400
0Safe_safe_TMMA_227963.2739	714
0Safe_safe_TMMA_227963.2740	724
0Safe_safe_TMMA_227963.2741	747
0Safe_safe_TMMA_227963.2742	180
0Safe_safe_TMMA_227963.2743	515
0Safe_safe_TMMA_227963.2744	556
0Safe_safe_TMMA_227963.2745	386
0Safe_safe_TMMA_227963.2746	1754
0Safe_safe_TMMA_227963.2747	833
0Safe_safe_TMMA_227963.2748	874
0Safe_safe_TMMA_227963.2749	799
0Safe_safe_TMMA_227963.2750	598
0Safe_safe_TMMA_227963.2751	384
0Safe_safe_TMMA_227963.2752	999
0Safe_safe_TMMA_227963.2753	787
0Safe_safe_TMMA_227963.2754	795
0Safe_safe_TMMA_227963.2755	564
0Safe_safe_TMMA_227963.2756	1148
0Safe_safe_TMMA_227963.2757	816
0Safe_safe_TMMA_227963.2758	766
0Safe_safe_TMMA_227963.2759	469
0Safe_safe_TMMA_227963.2760	451
0Safe_safe_TMMA_227963.2761	364
0Safe_safe_TMMA_227963.2762	1683
0Safe_safe_TMMA_227963.2763	509
0Safe_safe_TMMA_227963.2764	673
0Safe_safe_TMMA_227963.2765	298
0Safe_safe_TMMA_227963.2766	311
0Safe_safe_TMMA_227963.2767	346
0Safe_safe_TMMA_227963.2768	973
0Safe_safe_TMMA_227963.2769	629
0Safe_safe_TMMA_227963.2770	939
0Safe_safe_TMMA_227963.2771	490
0Safe_safe_TMMA_227963.2772	807
0Safe_safe_TMMA_227963.2773	885
0Safe_safe_TMMA_227963.2774	680
0Safe_safe_TMMA_227963.2775	507
0Safe_safe_TMMA_227963.2776	832
0Safe_safe_TMMA_227963.2777	813
0Safe_safe_TMMA_227963.2778	326
0Safe_safe_TMMA_227963.2779	315
0Safe_safe_TMMA_227963.2780	768
0Safe_safe_TMMA_227963.2781	659
0Safe_safe_TMMA_227963.2782	340
0Safe_safe_TMMA_227963.2783	329
0Safe_safe_TMMA_227963.2784	719
0Safe_safe_TMMA_227963.2785	477
0Safe_safe_TMMA_227963.2786	455
0Safe_safe_TMMA_227963.2787	178
0Safe_safe_TMMA_227963.2788	359
0Safe_safe_TMMA_227963.2789	550
0Safe_safe_TMMA_227963.2790	914
0Safe_safe_TMMA_227963.2791	738
0Safe_safe_TMMA_227963.2792	290
0Safe_safe_TMMA_227963.2793	1056
0Safe_safe_TMMA_227963.2794	375
0Safe_safe_TMMA_227963.2795	614
0Safe_safe_TMMA_227963.2796	717
0Safe_safe_TMMA_227963.2797	484
0Safe_safe_TMMA_227963.2798	747
0Safe_safe_TMMA_227963.2799	679
0Safe_safe_TMMA_227963.2800	611
0Safe_safe_TMMA_227963.2801	464
0Safe_safe_TMMA_227963.2802	439
0Safe_safe_TMMA_227963.2803	276
0Safe_safe_TMMA_227963.2804	215
0Safe_safe_TMMA_227963.2805	371
0Safe_safe_TMMA_227963.2806	656
0Safe_safe_TMMA_227963.2807	475
0Safe_safe_TMMA_227963.2808	540
0Safe_safe_TMMA_227963.2809	573
0Safe_safe_TMMA_227963.2810	809
0Safe_safe_TMMA_227963.2811	925
0Safe_safe_TMMA_227963.2812	220
0Safe_safe_TMMA_227963.2813	685
0Safe_safe_TMMA_227963.2814	598
0Safe_safe_TMMA_227963.2815	268
0Safe_safe_TMMA_227963.2816	304
0Safe_safe_TMMA_227963.2817	567
0Safe_safe_TMMA_227963.2818	1125
0Safe_safe_TMMA_227963.2819	399
0Safe_safe_TMMA_227963.2820	492
0Safe_safe_TMMA_227963.2821	322
0Safe_safe_TMMA_227963.2822	417
0Safe_safe_TMMA_227963.2823	856
0Safe_safe_TMMA_227963.2824	605
0Safe_safe_TMMA_227963.2825	527
0Safe_safe_TMMA_227963.2826	844
0Safe_safe_TMMA_227963.2827	376
0Safe_safe_TMMA_227963.2828	610
0Safe_safe_TMMA_227963.2829	770
0Safe_safe_TMMA_227963.2830	493
0Safe_safe_TMMA_227963.2831	118
0Safe_safe_TMMA_227963.2832	469
0Safe_safe_TMMA_227963.2833	767
0Safe_safe_TMMA_227963.2834	607
0Safe_safe_TMMA_227963.2835	382
0Safe_safe_TMMA_227963.2836	494
0Safe_safe_TMMA_227963.2837	162
0Safe_safe_TMMA_227963.2838	675
0Safe_safe_TMMA_227963.2839	765
0Safe_safe_TMMA_227963.2840	664
0Safe_safe_TMMA_227963.2841	842
0Safe_safe_TMMA_227963.2842	420
0Safe_safe_TMMA_227963.2843	258
0Safe_safe_TMMA_227963.2844	640
0Safe_safe_TMMA_227963.2845	899
0Safe_safe_TMMA_227963.2846	379
0Safe_safe_TMMA_227963.2847	1280
0Safe_safe_TMMA_227963.2848	637
0Safe_safe_TMMA_227963.2849	766
0Safe_safe_TMMA_227963.2850	825
0Safe_safe_TMMA_227963.2851	340
0Safe_safe_TMMA_227963.2852	341
0Safe_safe_TMMA_227963.2853	618
0Safe_safe_TMMA_227963.2854	594
0Safe_safe_TMMA_227963.2855	60
0Safe_safe_TMMA_227963.2856	849
0Safe_safe_TMMA_227963.2857	312
0Safe_safe_TMMA_227963.2858	705
0Safe_safe_TMMA_227963.2859	189
0Safe_safe_TMMA_227963.2860	824
0Safe_safe_TMMA_227963.2861	757
0Safe_safe_TMMA_227963.2862	774
0Safe_safe_TMMA_227963.2863	472
0Safe_safe_TMMA_227963.2864	729
0Safe_safe_TMMA_227963.2865	773
0Safe_safe_TMMA_227963.2866	1008
0Safe_safe_TMMA_227963.2867	521
0Safe_safe_TMMA_227963.2868	574
0Safe_safe_TMMA_227963.2869	406
0Safe_safe_TMMA_227963.2870	761
0Safe_safe_TMMA_227963.2871	556
0Safe_safe_TMMA_227963.2872	663
0Safe_safe_TMMA_227963.2873	273
0Safe_safe_TMMA_227963.2874	175
0Safe_safe_TMMA_227963.2875	760
0Safe_safe_TMMA_227963.2876	401
0Safe_safe_TMMA_227963.2877	242
0Safe_safe_TMMA_227963.2878	392
0Safe_safe_TMMA_227963.2879	689
0Safe_safe_TMMA_227963.2880	822
0Safe_safe_TMMA_227963.2881	967
0Safe_safe_TMMA_227963.2882	923
0Safe_safe_TMMA_227963.2883	338
0Safe_safe_TMMA_227963.2884	562
0Safe_safe_TMMA_227963.2885	811
0Safe_safe_TMMA_227963.2886	401
0Safe_safe_TMMA_227963.2887	582
0Safe_safe_TMMA_227963.2888	420
0Safe_safe_TMMA_227963.2889	657
0Safe_safe_TMMA_227963.2890	770
0Safe_safe_TMMA_227963.2891	386
0Safe_safe_TMMA_227963.2892	624
0Safe_safe_TMMA_227963.2893	670
0Safe_safe_TMMA_227963.2894	408
0Safe_safe_TMMA_227963.2895	532
0Safe_safe_TMMA_227963.2896	1113
0Safe_safe_TMMA_227963.2897	774
0Safe_safe_TMMA_227963.2898	412
0Safe_safe_TMMA_227963.2899	1130
0Safe_safe_TMMA_227963.2900	236
0Safe_safe_TMMA_227963.2901	446
0Safe_safe_TMMA_227963.2902	598
0Safe_safe_TMMA_227963.2903	834
0Safe_safe_TMMA_227963.2904	709
0Safe_safe_TMMA_227963.2905	785
0Safe_safe_TMMA_227963.2906	1368
0Safe_safe_TMMA_227963.2907	1026
0Safe_safe_TMMA_227963.2908	1353
0Safe_safe_TMMA_227963.2909	320
0Safe_safe_TMMA_227963.2910	468
0Safe_safe_TMMA_227963.2911	1318
0Safe_safe_TMMA_227963.2912	223
0Safe_safe_TMMA_227963.2913	521
0Safe_safe_TMMA_227963.2914	725
0Safe_safe_TMMA_227963.2915	895
0Safe_safe_TMMA_227963.2916	419
0Safe_safe_TMMA_227963.2917	500
0Safe_safe_TMMA_227963.2918	704
0Safe_safe_TMMA_227963.2919	654
0Safe_safe_TMMA_227963.2920	1205
0Safe_safe_TMMA_227963.2921	1014
0Safe_safe_TMMA_227963.2922	509
0Safe_safe_TMMA_227963.2923	824
0Safe_safe_TMMA_227963.2924	426
0Safe_safe_TMMA_227963.2925	19
0Safe_safe_TMMA_227963.2926	189
0Safe_safe_TMMA_227963.2927	565
0Safe_safe_TMMA_227963.2928	293
0Safe_safe_TMMA_227963.2929	507
0Safe_safe_TMMA_227963.2930	184
0Safe_safe_TMMA_227963.2931	505
0Safe_safe_TMMA_227963.2932	374
0Safe_safe_TMMA_227963.2933	1137
0Safe_safe_TMMA_227963.2934	705
0Safe_safe_TMMA_227963.2935	781
0Safe_safe_TMMA_227963.2936	772
0Safe_safe_TMMA_227963.2937	652
0Safe_safe_TMMA_227963.2938	702
0Safe_safe_TMMA_227963.2939	1119
0Safe_safe_TMMA_227963.2940	360
0Safe_safe_TMMA_227963.2941	1084
0Safe_safe_TMMA_227963.2942	909
0Safe_safe_TMMA_227963.2943	432
0Safe_safe_TMMA_227963.2944	434
0Safe_safe_TMMA_227963.2945	160
0Safe_safe_TMMA_227963.2946	869
0Safe_safe_TMMA_227963.2947	467
0Safe_safe_TMMA_227963.2948	362
0Safe_safe_TMMA_227963.2949	993
0Safe_safe_TMMA_227963.2950	769
0Safe_safe_TMMA_227963.2951	598
0Safe_safe_TMMA_227963.2952	369
0Safe_safe_TMMA_227963.2953	330
0Safe_safe_TMMA_227963.2954	568
0Safe_safe_TMMA_227963.2955	872
0Safe_safe_TMMA_227963.2956	1709
0Safe_safe_TMMA_227963.2957	888
0Safe_safe_TMMA_227963.2958	785
0Safe_safe_TMMA_227963.2959	163
0Safe_safe_TMMA_227963.2960	529
0Safe_safe_TMMA_227963.2961	540
0Safe_safe_TMMA_227963.2962	802
0Safe_safe_TMMA_227963.2963	518
0Safe_safe_TMMA_227963.2964	629
0Safe_safe_TMMA_227963.2965	162
0Safe_safe_TMMA_227963.2966	334
0Safe_safe_TMMA_227963.2967	604
0Safe_safe_TMMA_227963.2968	1120
0Safe_safe_TMMA_227963.2969	1437
0Safe_safe_TMMA_227963.2970	860
0Safe_safe_TMMA_227963.2971	730
0Safe_safe_TMMA_227963.2972	1642
0Safe_safe_TMMA_227963.2973	780
0Safe_safe_TMMA_227963.2974	87
0Safe_safe_TMMA_227963.2975	473
0Safe_safe_TMMA_227963.2976	738
0Safe_safe_TMMA_227963.2977	714
0Safe_safe_TMMA_227963.2978	453
0Safe_safe_TMMA_227963.2979	420
0Safe_safe_TMMA_227963.2980	685
0Safe_safe_TMMA_227963.2981	434
0Safe_safe_TMMA_227963.2982	613
0Safe_safe_TMMA_227963.2983	325
0Safe_safe_TMMA_227963.2984	455
0Safe_safe_TMMA_227963.2985	1400
0Safe_safe_TMMA_227963.2986	400
0Safe_safe_TMMA_227963.2987	772
0Safe_safe_TMMA_227963.2988	124
0Safe_safe_TMMA_227963.2989	138
0Safe_safe_TMMA_227963.2990	374
0Safe_safe_TMMA_227963.2991	404
0Safe_safe_TMMA_227963.2992	644
0Safe_safe_TMMA_227963.2993	582
0Safe_safe_TMMA_227963.2995	1008
0Safe_safe_TMMA_227963.2996	522
0Safe_safe_TMMA_227963.2997	275
0Safe_safe_TMMA_227963.2998	800
0Safe_safe_TMMA_227963.2999	1098
0Safe_safe_TMMA_227963.3000	774
0Safe_safe_TMMB_227963.3092	1
0Safe_safe_TMMB_227963.3124	1
0Safe_safe_TMMB_227963.3171	1
0Safe_safe_TMMB_227963.3187	1
0Safe_safe_TMMB_227963.3251	1
0Safe_safe_TMMB_227963.3259	1
0Safe_safe_U1A_227963.6426	2
0Safe_safe_U1A_227963.6462	1
0Safe_safe_U1A_227963.6630	3
0Safe_safe_U1A_227963.6697	1
0Safe_safe_U1B_227963.461	2
0Safe_safe_U1B_227963.488	3
0Safe_safe_U1B_227963.588	500
0Safe_safe_U1B_227963.705	1
0Safe_safe_U2A_227963.1687	26
0Safe_safe_U2A_227963.1697	417
0Safe_safe_U2A_227963.1838	1
0Safe_safe_U2B_227963.1167	36
0Safe_safe_U2B_227963.1249	1
0Safe_safe_U2B_227963.1258	15
0Safe_safe_U2B_227963.1276	1
0Safe_safe_U2B_227963.1283	1
0Safe_safe_U2B_227963.1337	2
0Safe_safe_U2B_227963.1373	774
0Safe_safe_U2B_227963.1463	2
ENSMUSG00000000131_Xpo6_TMMA_201480.1	146
ENSMUSG00000000131_Xpo6_TMMA_201481.2	154
ENSMUSG00000000131_Xpo6_TMMA_201482.3	85
ENSMUSG00000000131_Xpo6_TMMA_201483.4	129
ENSMUSG00000000131_Xpo6_TMMA_201484.5	445
ENSMUSG00000000131_Xpo6_TMMA_201485.6	409
ENSMUSG00000000131_Xpo6_TMMA_201486.7	58
ENSMUSG00000000131_Xpo6_TMMA_201487.8	184
ENSMUSG00000000131_Xpo6_TMMA_201488.9	164
ENSMUSG00000000131_Xpo6_TMMA_201489.10	184
ENSMUSG00000000194_Gpr107_TMMA_23942.1	384
ENSMUSG00000000194_Gpr107_TMMA_23943.2	610
ENSMUSG00000000194_Gpr107_TMMA_23944.3	167
ENSMUSG00000000194_Gpr107_TMMA_23945.4	584
ENSMUSG00000000194_Gpr107_TMMA_23946.5	475
ENSMUSG00000000194_Gpr107_TMMA_23947.6	421
ENSMUSG00000000194_Gpr107_TMMA_23948.7	1255
ENSMUSG00000000194_Gpr107_TMMA_23949.8	297
ENSMUSG00000000194_Gpr107_TMMA_23950.9	548
ENSMUSG00000000194_Gpr107_TMMA_23951.10	477
ENSMUSG00000000325_Arvcf_TMMA_114183.1	926
ENSMUSG00000000325_Arvcf_TMMA_114184.2	386
ENSMUSG00000000325_Arvcf_TMMA_114185.3	738
ENSMUSG00000000325_Arvcf_TMMA_114186.4	353
ENSMUSG00000000325_Arvcf_TMMA_114187.5	562
ENSMUSG00000000325_Arvcf_TMMA_114188.6	551
ENSMUSG00000000325_Arvcf_TMMA_114189.7	344
ENSMUSG00000000325_Arvcf_TMMA_114190.8	370
ENSMUSG00000000325_Arvcf_TMMA_114191.9	394
ENSMUSG00000000325_Arvcf_TMMA_114192.10	1542
ENSMUSG00000000340_Dbt_TMMA_173603.1	563
ENSMUSG00000000340_Dbt_TMMA_173604.2	459
ENSMUSG00000000340_Dbt_TMMA_173605.3	1388
ENSMUSG00000000340_Dbt_TMMA_173606.4	858
ENSMUSG00000000340_Dbt_TMMA_173607.5	496
ENSMUSG00000000340_Dbt_TMMA_173608.6	695
ENSMUSG00000000340_Dbt_TMMA_173609.7	801
ENSMUSG00000000340_Dbt_TMMA_173610.8	862
ENSMUSG00000000340_Dbt_TMMA_173611.9	520
ENSMUSG00000000340_Dbt_TMMA_173612.10	821
ENSMUSG00000000359_Rem1_TMMA_29922.1	524
ENSMUSG00000000359_Rem1_TMMA_29923.2	1128
ENSMUSG00000000359_Rem1_TMMA_29924.3	609
ENSMUSG00000000359_Rem1_TMMA_29925.4	246
ENSMUSG00000000359_Rem1_TMMA_29926.5	216
ENSMUSG00000000359_Rem1_TMMA_29927.6	1217
ENSMUSG00000000359_Rem1_TMMA_29928.7	591
ENSMUSG00000000359_Rem1_TMMA_29929.8	893
ENSMUSG00000000359_Rem1_TMMA_29930.9	358
ENSMUSG00000000359_Rem1_TMMA_29931.10	662
ENSMUSG00000000374_Trappc10_TMMA_88974.1	446
ENSMUSG00000000374_Trappc10_TMMA_88975.2	238
ENSMUSG00000000374_Trappc10_TMMA_88976.3	498
ENSMUSG00000000374_Trappc10_TMMA_88977.4	226
ENSMUSG00000000374_Trappc10_TMMA_88978.5	163
ENSMUSG00000000374_Trappc10_TMMA_88979.6	639
ENSMUSG00000000374_Trappc10_TMMA_88980.7	125
ENSMUSG00000000374_Trappc10_TMMA_88981.8	781
ENSMUSG00000000374_Trappc10_TMMA_88982.9	556
ENSMUSG00000000374_Trappc10_TMMA_88983.10	156
ENSMUSG00000000538_Tom1l2_MU1A_220883.10	23
ENSMUSG00000000568_Hnrnpd_TMMA_113024.1	353
ENSMUSG00000000568_Hnrnpd_TMMA_113025.2	313
ENSMUSG00000000568_Hnrnpd_TMMA_113026.3	774
ENSMUSG00000000568_Hnrnpd_TMMA_113027.4	387
ENSMUSG00000000568_Hnrnpd_TMMA_113028.5	444
ENSMUSG00000000568_Hnrnpd_TMMA_113029.6	392
ENSMUSG00000000568_Hnrnpd_TMMA_113030.7	381
ENSMUSG00000000568_Hnrnpd_TMMA_113031.8	952
ENSMUSG00000000568_Hnrnpd_TMMA_113032.9	372
ENSMUSG00000000568_Hnrnpd_TMMA_113033.10	360
ENSMUSG00000000579_Dynlt1c_TMMB_103251.1	116
ENSMUSG00000000579_Dynlt1c_TMMB_103252.2	172
ENSMUSG00000000579_Dynlt1c_TMMB_103253.3	235
ENSMUSG00000000579_Dynlt1c_TMMB_103254.4	90
ENSMUSG00000000579_Dynlt1c_TMMB_103255.5	227
ENSMUSG00000000579_Dynlt1c_TMMB_103256.6	170
ENSMUSG00000000579_Dynlt1c_TMMB_103257.7	117
ENSMUSG00000000579_Dynlt1c_TMMB_103260.10	227
ENSMUSG00000000740_Rpl13_TMMA_217565.1	2295
ENSMUSG00000000740_Rpl13_TMMA_217567.3	995
ENSMUSG00000000740_Rpl13_TMMA_217569.5	219
ENSMUSG00000000740_Rpl13_TMMA_217570.6	30
ENSMUSG00000000740_Rpl13_TMMA_217571.7	119
ENSMUSG00000000740_Rpl13_TMMA_217572.8	134
ENSMUSG00000000740_Rpl13_TMMA_217573.9	20
ENSMUSG00000000740_Rpl13_TMMA_217574.10	8
ENSMUSG00000000811_Txnrd3_TMMA_176133.1	355
ENSMUSG00000000811_Txnrd3_TMMA_176134.2	897
ENSMUSG00000000811_Txnrd3_TMMA_176135.3	805
ENSMUSG00000000811_Txnrd3_TMMA_176136.4	1049
ENSMUSG00000000811_Txnrd3_TMMA_176137.5	766
ENSMUSG00000000811_Txnrd3_TMMA_176138.6	280
ENSMUSG00000000811_Txnrd3_TMMA_176139.7	462
ENSMUSG00000000811_Txnrd3_TMMA_176140.8	359
ENSMUSG00000000811_Txnrd3_TMMA_176141.9	788
ENSMUSG00000000811_Txnrd3_TMMA_176142.10	1020
ENSMUSG00000000889_Dbh_DTKPB_40014.10	16
ENSMUSG00000001053_N4bp3_TMMA_224004.1	565
ENSMUSG00000001053_N4bp3_TMMA_224005.2	701
ENSMUSG00000001053_N4bp3_TMMA_224006.3	364
ENSMUSG00000001053_N4bp3_TMMA_224007.4	251
ENSMUSG00000001053_N4bp3_TMMA_224008.5	724
ENSMUSG00000001053_N4bp3_TMMA_224009.6	354
ENSMUSG00000001053_N4bp3_TMMA_224010.7	686
ENSMUSG00000001053_N4bp3_TMMA_224011.8	310
ENSMUSG00000001053_N4bp3_TMMA_224012.9	365
ENSMUSG00000001053_N4bp3_TMMA_224013.10	730
ENSMUSG00000001089_Luzp1_TMMA_29682.1	472
ENSMUSG00000001089_Luzp1_TMMA_29683.2	476
ENSMUSG00000001089_Luzp1_TMMA_29684.3	511
ENSMUSG00000001089_Luzp1_TMMA_29685.4	493
ENSMUSG00000001089_Luzp1_TMMA_29686.5	307
ENSMUSG00000001089_Luzp1_TMMA_29687.6	375
ENSMUSG00000001089_Luzp1_TMMA_29688.7	401
ENSMUSG00000001089_Luzp1_TMMA_29689.8	505
ENSMUSG00000001089_Luzp1_TMMA_29690.9	780
ENSMUSG00000001089_Luzp1_TMMA_29691.10	258
ENSMUSG00000001100_Poldip2_TMMA_211595.1	332
ENSMUSG00000001100_Poldip2_TMMA_211596.2	418
ENSMUSG00000001100_Poldip2_TMMA_211597.3	436
ENSMUSG00000001100_Poldip2_TMMA_211598.4	378
ENSMUSG00000001100_Poldip2_TMMA_211599.5	304
ENSMUSG00000001100_Poldip2_TMMA_211600.6	506
ENSMUSG00000001100_Poldip2_TMMA_211601.7	217
ENSMUSG00000001100_Poldip2_TMMA_211602.8	137
ENSMUSG00000001100_Poldip2_TMMA_211603.9	476
ENSMUSG00000001100_Poldip2_TMMA_211604.10	238
ENSMUSG00000001120_Pcbp3_TMMA_152684.1	687
ENSMUSG00000001120_Pcbp3_TMMA_152685.2	359
ENSMUSG00000001120_Pcbp3_TMMA_152686.3	258
ENSMUSG00000001120_Pcbp3_TMMA_152687.4	482
ENSMUSG00000001120_Pcbp3_TMMA_152688.5	466
ENSMUSG00000001120_Pcbp3_TMMA_152689.6	498
ENSMUSG00000001120_Pcbp3_TMMA_152690.7	1003
ENSMUSG00000001120_Pcbp3_TMMA_152691.8	1230
ENSMUSG00000001120_Pcbp3_TMMA_152692.9	512
ENSMUSG00000001120_Pcbp3_TMMA_152693.10	1299
ENSMUSG00000001156_Mxd1_TMMA_9606.1	369
ENSMUSG00000001156_Mxd1_TMMA_9607.2	554
ENSMUSG00000001156_Mxd1_TMMA_9608.3	707
ENSMUSG00000001156_Mxd1_TMMA_9609.4	906
ENSMUSG00000001156_Mxd1_TMMA_9610.5	743
ENSMUSG00000001156_Mxd1_TMMA_9611.6	534
ENSMUSG00000001156_Mxd1_TMMA_9612.7	364
ENSMUSG00000001156_Mxd1_TMMA_9613.8	946
ENSMUSG00000001156_Mxd1_TMMA_9614.9	541
ENSMUSG00000001156_Mxd1_TMMA_9615.10	554
ENSMUSG00000001247_Lsr_TMMA_32034.1	465
ENSMUSG00000001247_Lsr_TMMA_32035.2	1059
ENSMUSG00000001247_Lsr_TMMA_32036.3	809
ENSMUSG00000001247_Lsr_TMMA_32037.4	258
ENSMUSG00000001247_Lsr_TMMA_32038.5	237
ENSMUSG00000001247_Lsr_TMMA_32039.6	997
ENSMUSG00000001247_Lsr_TMMA_32040.7	770
ENSMUSG00000001247_Lsr_TMMA_32041.8	731
ENSMUSG00000001247_Lsr_TMMA_32042.9	330
ENSMUSG00000001247_Lsr_TMMA_32043.10	741
ENSMUSG00000001285_Myg1_TMMA_117779.1	728
ENSMUSG00000001285_Myg1_TMMA_117780.2	507
ENSMUSG00000001285_Myg1_TMMA_117781.3	304
ENSMUSG00000001285_Myg1_TMMA_117782.4	482
ENSMUSG00000001285_Myg1_TMMA_117783.5	275
ENSMUSG00000001285_Myg1_TMMA_117784.6	241
ENSMUSG00000001285_Myg1_TMMA_117785.7	607
ENSMUSG00000001285_Myg1_TMMA_117786.8	433
ENSMUSG00000001285_Myg1_TMMA_117787.9	560
ENSMUSG00000001285_Myg1_TMMA_117788.10	739
ENSMUSG00000001349_Cnn1_TMMA_189886.1	304
ENSMUSG00000001349_Cnn1_TMMA_189887.2	1303
ENSMUSG00000001349_Cnn1_TMMA_189888.3	226
ENSMUSG00000001349_Cnn1_TMMA_189889.4	796
ENSMUSG00000001349_Cnn1_TMMA_189890.5	1050
ENSMUSG00000001349_Cnn1_TMMA_189891.6	651
ENSMUSG00000001349_Cnn1_TMMA_189892.7	663
ENSMUSG00000001349_Cnn1_TMMA_189893.8	1437
ENSMUSG00000001349_Cnn1_TMMA_189894.9	670
ENSMUSG00000001349_Cnn1_TMMA_189895.10	698
ENSMUSG00000001417_Rhbg_TMMA_158411.1	78
ENSMUSG00000001417_Rhbg_TMMA_158412.2	405
ENSMUSG00000001417_Rhbg_TMMA_158413.3	400
ENSMUSG00000001417_Rhbg_TMMA_158414.4	828
ENSMUSG00000001417_Rhbg_TMMA_158415.5	50
ENSMUSG00000001417_Rhbg_TMMA_158416.6	628
ENSMUSG00000001417_Rhbg_TMMA_158417.7	198
ENSMUSG00000001417_Rhbg_TMMA_158418.8	1304
ENSMUSG00000001417_Rhbg_TMMA_158419.9	512
ENSMUSG00000001417_Rhbg_TMMA_158420.10	898
ENSMUSG00000001445_Mrpl10_TMMA_184435.1	133
ENSMUSG00000001445_Mrpl10_TMMA_184436.2	220
ENSMUSG00000001445_Mrpl10_TMMA_184437.3	222
ENSMUSG00000001445_Mrpl10_TMMA_184438.4	240
ENSMUSG00000001445_Mrpl10_TMMA_184439.5	226
ENSMUSG00000001445_Mrpl10_TMMA_184440.6	166
ENSMUSG00000001445_Mrpl10_TMMA_184441.7	236
ENSMUSG00000001445_Mrpl10_TMMA_184442.8	144
ENSMUSG00000001445_Mrpl10_TMMA_184443.9	383
ENSMUSG00000001445_Mrpl10_TMMA_184444.10	510
ENSMUSG00000001497_Pax9_TMMA_150684.1	339
ENSMUSG00000001497_Pax9_TMMA_150685.2	698
ENSMUSG00000001497_Pax9_TMMA_150686.3	343
ENSMUSG00000001497_Pax9_TMMA_150687.4	193
ENSMUSG00000001497_Pax9_TMMA_150688.5	819
ENSMUSG00000001497_Pax9_TMMA_150689.6	298
ENSMUSG00000001497_Pax9_TMMA_150690.7	327
ENSMUSG00000001497_Pax9_TMMA_150691.8	255
ENSMUSG00000001497_Pax9_TMMA_150692.9	576
ENSMUSG00000001497_Pax9_TMMA_150693.10	537
ENSMUSG00000001507_Itga3_TMMA_4304.1	397
ENSMUSG00000001507_Itga3_TMMA_4305.2	388
ENSMUSG00000001507_Itga3_TMMA_4306.3	702
ENSMUSG00000001507_Itga3_TMMA_4307.4	559
ENSMUSG00000001507_Itga3_TMMA_4308.5	552
ENSMUSG00000001507_Itga3_TMMA_4309.6	715
ENSMUSG00000001507_Itga3_TMMA_4310.7	260
ENSMUSG00000001507_Itga3_TMMA_4311.8	1099
ENSMUSG00000001507_Itga3_TMMA_4312.9	615
ENSMUSG00000001507_Itga3_TMMA_4313.10	440
ENSMUSG00000001768_Rin2_TMMA_198562.1	707
ENSMUSG00000001768_Rin2_TMMA_198563.2	347
ENSMUSG00000001768_Rin2_TMMA_198564.3	1347
ENSMUSG00000001768_Rin2_TMMA_198565.4	274
ENSMUSG00000001768_Rin2_TMMA_198566.5	204
ENSMUSG00000001768_Rin2_TMMA_198567.6	686
ENSMUSG00000001768_Rin2_TMMA_198568.7	355
ENSMUSG00000001768_Rin2_TMMA_198569.8	733
ENSMUSG00000001768_Rin2_TMMA_198570.9	316
ENSMUSG00000001768_Rin2_TMMA_198571.10	622
ENSMUSG00000001909_Trmt1_TMMA_139347.1	537
ENSMUSG00000001909_Trmt1_TMMA_139348.2	1495
ENSMUSG00000001909_Trmt1_TMMA_139349.3	146
ENSMUSG00000001909_Trmt1_TMMA_139350.4	172
ENSMUSG00000001909_Trmt1_TMMA_139351.5	699
ENSMUSG00000001909_Trmt1_TMMA_139352.6	649
ENSMUSG00000001909_Trmt1_TMMA_139353.7	698
ENSMUSG00000001909_Trmt1_TMMA_139354.8	626
ENSMUSG00000001909_Trmt1_TMMA_139355.9	540
ENSMUSG00000001909_Trmt1_TMMA_139356.10	366
ENSMUSG00000002059_Rab34_TMMA_4024.1	309
ENSMUSG00000002059_Rab34_TMMA_4025.2	627
ENSMUSG00000002059_Rab34_TMMA_4026.3	227
ENSMUSG00000002059_Rab34_TMMA_4027.4	378
ENSMUSG00000002059_Rab34_TMMA_4028.5	263
ENSMUSG00000002059_Rab34_TMMA_4029.6	541
ENSMUSG00000002059_Rab34_TMMA_4030.7	320
ENSMUSG00000002059_Rab34_TMMA_4031.8	498
ENSMUSG00000002059_Rab34_TMMA_4032.9	529
ENSMUSG00000002059_Rab34_TMMA_4033.10	347
ENSMUSG00000002289_Angptl4_TMMA_169658.1	760
ENSMUSG00000002289_Angptl4_TMMA_169659.2	720
ENSMUSG00000002289_Angptl4_TMMA_169660.3	807
ENSMUSG00000002289_Angptl4_TMMA_169661.4	204
ENSMUSG00000002289_Angptl4_TMMA_169662.5	587
ENSMUSG00000002289_Angptl4_TMMA_169663.6	515
ENSMUSG00000002289_Angptl4_TMMA_169664.7	560
ENSMUSG00000002289_Angptl4_TMMA_169665.8	802
ENSMUSG00000002289_Angptl4_TMMA_169666.9	1098
ENSMUSG00000002289_Angptl4_TMMA_169667.10	284
ENSMUSG00000002365_Snx9_TMMA_179134.1	695
ENSMUSG00000002365_Snx9_TMMA_179135.2	725
ENSMUSG00000002365_Snx9_TMMA_179136.3	324
ENSMUSG00000002365_Snx9_TMMA_179137.4	629
ENSMUSG00000002365_Snx9_TMMA_179138.5	301
ENSMUSG00000002365_Snx9_TMMA_179139.6	322
ENSMUSG00000002365_Snx9_TMMA_179140.7	555
ENSMUSG00000002365_Snx9_TMMA_179141.8	497
ENSMUSG00000002365_Snx9_TMMA_179142.9	639
ENSMUSG00000002365_Snx9_TMMA_179143.10	907
ENSMUSG00000002486_Tchp_TMMA_170056.1	679
ENSMUSG00000002486_Tchp_TMMA_170057.2	549
ENSMUSG00000002486_Tchp_TMMA_170058.3	985
ENSMUSG00000002486_Tchp_TMMA_170059.4	662
ENSMUSG00000002486_Tchp_TMMA_170060.5	422
ENSMUSG00000002486_Tchp_TMMA_170061.6	479
ENSMUSG00000002486_Tchp_TMMA_170062.7	649
ENSMUSG00000002486_Tchp_TMMA_170063.8	727
ENSMUSG00000002486_Tchp_TMMA_170064.9	95
ENSMUSG00000002486_Tchp_TMMA_170065.10	273
ENSMUSG00000002500_Rpl3l_TMMA_156391.1	439
ENSMUSG00000002500_Rpl3l_TMMA_156392.2	831
ENSMUSG00000002500_Rpl3l_TMMA_156393.3	580
ENSMUSG00000002500_Rpl3l_TMMA_156394.4	601
ENSMUSG00000002500_Rpl3l_TMMA_156395.5	485
ENSMUSG00000002500_Rpl3l_TMMA_156396.6	292
ENSMUSG00000002500_Rpl3l_TMMA_156397.7	322
ENSMUSG00000002500_Rpl3l_TMMA_156398.8	484
ENSMUSG00000002500_Rpl3l_TMMA_156399.9	570
ENSMUSG00000002500_Rpl3l_TMMA_156400.10	993
ENSMUSG00000002733_Plekha3_TMMA_84994.1	443
ENSMUSG00000002733_Plekha3_TMMA_84995.2	720
ENSMUSG00000002733_Plekha3_TMMA_84996.3	572
ENSMUSG00000002733_Plekha3_TMMA_84997.4	265
ENSMUSG00000002733_Plekha3_TMMA_84998.5	673
ENSMUSG00000002733_Plekha3_TMMA_84999.6	532
ENSMUSG00000002733_Plekha3_TMMA_85000.7	672
ENSMUSG00000002733_Plekha3_TMMA_85001.8	389
ENSMUSG00000002733_Plekha3_TMMA_85002.9	1271
ENSMUSG00000002733_Plekha3_TMMA_85003.10	592
ENSMUSG00000002831_Plin4_TMMA_209826.1	370
ENSMUSG00000002831_Plin4_TMMA_209827.2	113
ENSMUSG00000002831_Plin4_TMMA_209828.3	241
ENSMUSG00000002831_Plin4_TMMA_209829.4	867
ENSMUSG00000002831_Plin4_TMMA_209830.5	489
ENSMUSG00000002831_Plin4_TMMA_209831.6	796
ENSMUSG00000002831_Plin4_TMMA_209832.7	544
ENSMUSG00000002831_Plin4_TMMA_209833.8	514
ENSMUSG00000002831_Plin4_TMMA_209834.9	386
ENSMUSG00000002831_Plin4_TMMA_209835.10	541
ENSMUSG00000002846_Timmdc1_TMMA_15998.1	641
ENSMUSG00000002846_Timmdc1_TMMA_15999.2	634
ENSMUSG00000002846_Timmdc1_TMMA_16000.3	340
ENSMUSG00000002846_Timmdc1_TMMA_16001.4	68
ENSMUSG00000002846_Timmdc1_TMMA_16002.5	282
ENSMUSG00000002846_Timmdc1_TMMA_16003.6	170
ENSMUSG00000002846_Timmdc1_TMMA_16004.7	27
ENSMUSG00000002846_Timmdc1_TMMA_16005.8	247
ENSMUSG00000002846_Timmdc1_TMMA_16006.9	63
ENSMUSG00000002846_Timmdc1_TMMA_16007.10	175
ENSMUSG00000002930_Ppp1r17_TMMA_211355.1	216
ENSMUSG00000002930_Ppp1r17_TMMA_211356.2	747
ENSMUSG00000002930_Ppp1r17_TMMA_211357.3	317
ENSMUSG00000002930_Ppp1r17_TMMA_211358.4	277
ENSMUSG00000002930_Ppp1r17_TMMA_211359.5	419
ENSMUSG00000002930_Ppp1r17_TMMA_211360.6	297
ENSMUSG00000002930_Ppp1r17_TMMA_211361.7	514
ENSMUSG00000002930_Ppp1r17_TMMA_211362.8	63
ENSMUSG00000002930_Ppp1r17_TMMA_211363.9	491
ENSMUSG00000002930_Ppp1r17_TMMA_211364.10	481
ENSMUSG00000003226_Ranbp2_TMMA_186289.1	155
ENSMUSG00000003226_Ranbp2_TMMA_186290.2	150
ENSMUSG00000003226_Ranbp2_TMMA_186291.3	210
ENSMUSG00000003226_Ranbp2_TMMA_186292.4	151
ENSMUSG00000003226_Ranbp2_TMMA_186293.5	46
ENSMUSG00000003226_Ranbp2_TMMA_186294.6	543
ENSMUSG00000003226_Ranbp2_TMMA_186295.7	87
ENSMUSG00000003226_Ranbp2_TMMA_186296.8	78
ENSMUSG00000003226_Ranbp2_TMMA_186297.9	66
ENSMUSG00000003226_Ranbp2_TMMA_186298.10	167
ENSMUSG00000003299_Mrpl4_TMMA_203578.1	252
ENSMUSG00000003299_Mrpl4_TMMA_203579.2	83
ENSMUSG00000003299_Mrpl4_TMMA_203580.3	16
ENSMUSG00000003299_Mrpl4_TMMA_203581.4	61
ENSMUSG00000003299_Mrpl4_TMMA_203582.5	148
ENSMUSG00000003299_Mrpl4_TMMA_203583.6	37
ENSMUSG00000003299_Mrpl4_TMMA_203584.7	74
ENSMUSG00000003299_Mrpl4_TMMA_203585.8	127
ENSMUSG00000003299_Mrpl4_TMMA_203586.9	302
ENSMUSG00000003299_Mrpl4_TMMA_203587.10	164
ENSMUSG00000003411_Rab3b_TMMA_123047.1	551
ENSMUSG00000003411_Rab3b_TMMA_123048.2	463
ENSMUSG00000003411_Rab3b_TMMA_123049.3	861
ENSMUSG00000003411_Rab3b_TMMA_123050.4	599
ENSMUSG00000003411_Rab3b_TMMA_123051.5	500
ENSMUSG00000003411_Rab3b_TMMA_123052.6	512
ENSMUSG00000003411_Rab3b_TMMA_123053.7	347
ENSMUSG00000003411_Rab3b_TMMA_123054.8	709
ENSMUSG00000003411_Rab3b_TMMA_123055.9	708
ENSMUSG00000003411_Rab3b_TMMA_123056.10	854
ENSMUSG00000003429_Rps11_TMMA_208401.1	51
ENSMUSG00000003429_Rps11_TMMA_208402.2	71
ENSMUSG00000003429_Rps11_TMMA_208404.4	18
ENSMUSG00000003429_Rps11_TMMA_208406.6	3
ENSMUSG00000003429_Rps11_TMMA_208407.7	407
ENSMUSG00000003429_Rps11_TMMA_208408.8	104
ENSMUSG00000003429_Rps11_TMMA_208409.9	403
ENSMUSG00000003429_Rps11_TMMA_208410.10	71
ENSMUSG00000003436_Dll3_ACOCA_159989.7	2
ENSMUSG00000003438_Timm50_TMMA_64250.1	201
ENSMUSG00000003438_Timm50_TMMA_64251.2	294
ENSMUSG00000003438_Timm50_TMMA_64252.3	91
ENSMUSG00000003438_Timm50_TMMA_64253.4	177
ENSMUSG00000003438_Timm50_TMMA_64254.5	219
ENSMUSG00000003438_Timm50_TMMA_64255.6	51
ENSMUSG00000003438_Timm50_TMMA_64256.7	28
ENSMUSG00000003438_Timm50_TMMA_64257.8	525
ENSMUSG00000003438_Timm50_TMMA_64258.9	744
ENSMUSG00000003438_Timm50_TMMA_64259.10	184
ENSMUSG00000003484_Cyp4f18_TMMA_160891.1	574
ENSMUSG00000003484_Cyp4f18_TMMA_160892.2	696
ENSMUSG00000003484_Cyp4f18_TMMA_160893.3	790
ENSMUSG00000003484_Cyp4f18_TMMA_160894.4	371
ENSMUSG00000003484_Cyp4f18_TMMA_160895.5	941
ENSMUSG00000003484_Cyp4f18_TMMA_160896.6	952
ENSMUSG00000003484_Cyp4f18_TMMA_160897.7	227
ENSMUSG00000003484_Cyp4f18_TMMA_160898.8	465
ENSMUSG00000003484_Cyp4f18_TMMA_160899.9	546
ENSMUSG00000003484_Cyp4f18_TMMA_160900.10	309
ENSMUSG00000003559_As3mt_TMMA_222214.1	1248
ENSMUSG00000003559_As3mt_TMMA_222215.2	486
ENSMUSG00000003559_As3mt_TMMA_222216.3	187
ENSMUSG00000003559_As3mt_TMMA_222217.4	913
ENSMUSG00000003559_As3mt_TMMA_222218.5	415
ENSMUSG00000003559_As3mt_TMMA_222219.6	440
ENSMUSG00000003559_As3mt_TMMA_222220.7	138
ENSMUSG00000003559_As3mt_TMMA_222221.8	444
ENSMUSG00000003559_As3mt_TMMA_222222.9	1431
ENSMUSG00000003559_As3mt_TMMA_222223.10	579
ENSMUSG00000003721_Insig2_TMMA_18552.1	792
ENSMUSG00000003721_Insig2_TMMA_18553.2	1094
ENSMUSG00000003721_Insig2_TMMA_18554.3	796
ENSMUSG00000003721_Insig2_TMMA_18555.4	338
ENSMUSG00000003721_Insig2_TMMA_18556.5	811
ENSMUSG00000003721_Insig2_TMMA_18557.6	864
ENSMUSG00000003721_Insig2_TMMA_18558.7	518
ENSMUSG00000003721_Insig2_TMMA_18559.8	712
ENSMUSG00000003721_Insig2_TMMA_18560.9	761
ENSMUSG00000003721_Insig2_TMMA_18561.10	746
ENSMUSG00000003778_Brd8_TMMA_51469.1	190
ENSMUSG00000003778_Brd8_TMMA_51470.2	50
ENSMUSG00000003778_Brd8_TMMA_51471.3	349
ENSMUSG00000003778_Brd8_TMMA_51472.4	105
ENSMUSG00000003778_Brd8_TMMA_51473.5	543
ENSMUSG00000003778_Brd8_TMMA_51474.6	145
ENSMUSG00000003778_Brd8_TMMA_51475.7	377
ENSMUSG00000003778_Brd8_TMMA_51476.8	148
ENSMUSG00000003778_Brd8_TMMA_51477.9	421
ENSMUSG00000003778_Brd8_TMMA_51478.10	442
ENSMUSG00000003955_Fam162a_TMMA_23162.1	648
ENSMUSG00000003955_Fam162a_TMMA_23163.2	893
ENSMUSG00000003955_Fam162a_TMMA_23164.3	729
ENSMUSG00000003955_Fam162a_TMMA_23165.4	83
ENSMUSG00000003955_Fam162a_TMMA_23166.5	917
ENSMUSG00000003955_Fam162a_TMMA_23167.6	530
ENSMUSG00000003955_Fam162a_TMMA_23168.7	320
ENSMUSG00000003955_Fam162a_TMMA_23169.8	164
ENSMUSG00000003955_Fam162a_TMMA_23170.9	533
ENSMUSG00000003955_Fam162a_TMMA_23171.10	768
ENSMUSG00000004187_Kifc2_TMMA_225410.1	639
ENSMUSG00000004187_Kifc2_TMMA_225411.2	602
ENSMUSG00000004187_Kifc2_TMMA_225412.3	420
ENSMUSG00000004187_Kifc2_TMMA_225413.4	401
ENSMUSG00000004187_Kifc2_TMMA_225414.5	693
ENSMUSG00000004187_Kifc2_TMMA_225415.6	638
ENSMUSG00000004187_Kifc2_TMMA_225416.7	1730
ENSMUSG00000004187_Kifc2_TMMA_225417.8	280
ENSMUSG00000004187_Kifc2_TMMA_225418.9	671
ENSMUSG00000004187_Kifc2_TMMA_225419.10	1368
ENSMUSG00000004394_Tmed4_TMMA_206303.1	227
ENSMUSG00000004394_Tmed4_TMMA_206304.2	433
ENSMUSG00000004394_Tmed4_TMMA_206305.3	1142
ENSMUSG00000004394_Tmed4_TMMA_206306.4	712
ENSMUSG00000004394_Tmed4_TMMA_206307.5	788
ENSMUSG00000004394_Tmed4_TMMA_206308.6	829
ENSMUSG00000004394_Tmed4_TMMA_206309.7	487
ENSMUSG00000004394_Tmed4_TMMA_206310.8	334
ENSMUSG00000004394_Tmed4_TMMA_206311.9	428
ENSMUSG00000004394_Tmed4_TMMA_206312.10	598
ENSMUSG00000004561_Mettl17_TMMA_12216.1	365
ENSMUSG00000004561_Mettl17_TMMA_12217.2	454
ENSMUSG00000004561_Mettl17_TMMA_12218.3	202
ENSMUSG00000004561_Mettl17_TMMA_12219.4	397
ENSMUSG00000004561_Mettl17_TMMA_12220.5	608
ENSMUSG00000004561_Mettl17_TMMA_12221.6	410
ENSMUSG00000004561_Mettl17_TMMA_12222.7	892
ENSMUSG00000004561_Mettl17_TMMA_12223.8	567
ENSMUSG00000004561_Mettl17_TMMA_12224.9	455
ENSMUSG00000004561_Mettl17_TMMA_12225.10	442
ENSMUSG00000004654_Ghrhr_DTKPA_48382.10	2
ENSMUSG00000004665_Cnn2_TMMA_73457.1	123
ENSMUSG00000004665_Cnn2_TMMA_73458.2	466
ENSMUSG00000004665_Cnn2_TMMA_73459.3	980
ENSMUSG00000004665_Cnn2_TMMA_73460.4	748
ENSMUSG00000004665_Cnn2_TMMA_73461.5	474
ENSMUSG00000004665_Cnn2_TMMA_73462.6	481
ENSMUSG00000004665_Cnn2_TMMA_73464.8	732
ENSMUSG00000004665_Cnn2_TMMA_73465.9	673
ENSMUSG00000004665_Cnn2_TMMA_73466.10	541
ENSMUSG00000004707_Ly9_U2A_103464.4	3
ENSMUSG00000004748_Mtfp1_TMMA_210915.1	332
ENSMUSG00000004748_Mtfp1_TMMA_210916.2	328
ENSMUSG00000004748_Mtfp1_TMMA_210917.3	759
ENSMUSG00000004748_Mtfp1_TMMA_210918.4	671
ENSMUSG00000004748_Mtfp1_TMMA_210919.5	486
ENSMUSG00000004748_Mtfp1_TMMA_210920.6	423
ENSMUSG00000004748_Mtfp1_TMMA_210921.7	737
ENSMUSG00000004748_Mtfp1_TMMA_210922.8	849
ENSMUSG00000004748_Mtfp1_TMMA_210923.9	748
ENSMUSG00000004748_Mtfp1_TMMA_210924.10	1271
ENSMUSG00000004843_Chmp2b_TMMA_214565.1	520
ENSMUSG00000004843_Chmp2b_TMMA_214566.2	842
ENSMUSG00000004843_Chmp2b_TMMA_214567.3	858
ENSMUSG00000004843_Chmp2b_TMMA_214568.4	421
ENSMUSG00000004843_Chmp2b_TMMA_214569.5	728
ENSMUSG00000004843_Chmp2b_TMMA_214570.6	603
ENSMUSG00000004843_Chmp2b_TMMA_214571.7	874
ENSMUSG00000004843_Chmp2b_TMMA_214572.8	131
ENSMUSG00000004843_Chmp2b_TMMA_214573.9	686
ENSMUSG00000004843_Chmp2b_TMMA_214574.10	1204
ENSMUSG00000004892_Bcan_TMMA_28464.1	880
ENSMUSG00000004892_Bcan_TMMA_28465.2	219
ENSMUSG00000004892_Bcan_TMMA_28466.3	561
ENSMUSG00000004892_Bcan_TMMA_28467.4	581
ENSMUSG00000004892_Bcan_TMMA_28468.5	416
ENSMUSG00000004892_Bcan_TMMA_28469.6	526
ENSMUSG00000004892_Bcan_TMMA_28470.7	854
ENSMUSG00000004892_Bcan_TMMA_28471.8	783
ENSMUSG00000004892_Bcan_TMMA_28472.9	482
ENSMUSG00000004892_Bcan_TMMA_28473.10	1018
ENSMUSG00000004961_Syt5_TMMA_226141.1	668
ENSMUSG00000004961_Syt5_TMMA_226142.2	752
ENSMUSG00000004961_Syt5_TMMA_226143.3	177
ENSMUSG00000004961_Syt5_TMMA_226144.4	975
ENSMUSG00000004961_Syt5_TMMA_226145.5	537
ENSMUSG00000004961_Syt5_TMMA_226146.6	283
ENSMUSG00000004961_Syt5_TMMA_226147.7	418
ENSMUSG00000004961_Syt5_TMMA_226148.8	488
ENSMUSG00000004961_Syt5_TMMA_226149.9	116
ENSMUSG00000004961_Syt5_TMMA_226150.10	344
ENSMUSG00000005069_Pex5_TMMA_21342.1	381
ENSMUSG00000005069_Pex5_TMMA_21343.2	100
ENSMUSG00000005069_Pex5_TMMA_21344.3	25
ENSMUSG00000005069_Pex5_TMMA_21345.4	132
ENSMUSG00000005069_Pex5_TMMA_21346.5	176
ENSMUSG00000005069_Pex5_TMMA_21347.6	369
ENSMUSG00000005069_Pex5_TMMA_21348.7	675
ENSMUSG00000005069_Pex5_TMMA_21349.8	108
ENSMUSG00000005069_Pex5_TMMA_21350.9	181
ENSMUSG00000005069_Pex5_TMMA_21351.10	165
ENSMUSG00000005474_Myl10_TMMA_93067.1	1034
ENSMUSG00000005474_Myl10_TMMA_93068.2	282
ENSMUSG00000005474_Myl10_TMMA_93069.3	590
ENSMUSG00000005474_Myl10_TMMA_93070.4	458
ENSMUSG00000005474_Myl10_TMMA_93071.5	122
ENSMUSG00000005474_Myl10_TMMA_93072.6	592
ENSMUSG00000005474_Myl10_TMMA_93073.7	333
ENSMUSG00000005474_Myl10_TMMA_93074.8	495
ENSMUSG00000005474_Myl10_TMMA_93075.9	574
ENSMUSG00000005474_Myl10_TMMA_93076.10	774
ENSMUSG00000005674_Tomm40l_TMMA_62201.1	431
ENSMUSG00000005674_Tomm40l_TMMA_62202.2	853
ENSMUSG00000005674_Tomm40l_TMMA_62203.3	1051
ENSMUSG00000005674_Tomm40l_TMMA_62204.4	833
ENSMUSG00000005674_Tomm40l_TMMA_62205.5	790
ENSMUSG00000005674_Tomm40l_TMMA_62206.6	566
ENSMUSG00000005674_Tomm40l_TMMA_62207.7	580
ENSMUSG00000005674_Tomm40l_TMMA_62208.8	356
ENSMUSG00000005674_Tomm40l_TMMA_62209.9	681
ENSMUSG00000005674_Tomm40l_TMMA_62210.10	655
ENSMUSG00000005881_Ergic3_TMMA_45425.1	272
ENSMUSG00000005881_Ergic3_TMMA_45426.2	459
ENSMUSG00000005881_Ergic3_TMMA_45427.3	714
ENSMUSG00000005881_Ergic3_TMMA_45428.4	332
ENSMUSG00000005881_Ergic3_TMMA_45429.5	845
ENSMUSG00000005881_Ergic3_TMMA_45430.6	1281
ENSMUSG00000005881_Ergic3_TMMA_45431.7	490
ENSMUSG00000005881_Ergic3_TMMA_45432.8	449
ENSMUSG00000005881_Ergic3_TMMA_45433.9	164
ENSMUSG00000005881_Ergic3_TMMA_45434.10	622
ENSMUSG00000005882_Uqcc1_TMMA_45445.1	252
ENSMUSG00000005882_Uqcc1_TMMA_45446.2	685
ENSMUSG00000005882_Uqcc1_TMMA_45447.3	51
ENSMUSG00000005882_Uqcc1_TMMA_45448.4	125
ENSMUSG00000005882_Uqcc1_TMMA_45449.5	512
ENSMUSG00000005882_Uqcc1_TMMA_45450.6	69
ENSMUSG00000005882_Uqcc1_TMMA_45451.7	667
ENSMUSG00000005882_Uqcc1_TMMA_45452.8	134
ENSMUSG00000005882_Uqcc1_TMMA_45453.9	148
ENSMUSG00000005882_Uqcc1_TMMA_45454.10	111
ENSMUSG00000005907_Pex1_TMMA_211175.1	148
ENSMUSG00000005907_Pex1_TMMA_211176.2	407
ENSMUSG00000005907_Pex1_TMMA_211177.3	93
ENSMUSG00000005907_Pex1_TMMA_211178.4	58
ENSMUSG00000005907_Pex1_TMMA_211179.5	455
ENSMUSG00000005907_Pex1_TMMA_211180.6	144
ENSMUSG00000005907_Pex1_TMMA_211181.7	334
ENSMUSG00000005907_Pex1_TMMA_211182.8	131
ENSMUSG00000005907_Pex1_TMMA_211183.9	67
ENSMUSG00000005907_Pex1_TMMA_211184.10	64
ENSMUSG00000005973_Rcn1_TMMA_186309.1	542
ENSMUSG00000005973_Rcn1_TMMA_186310.2	278
ENSMUSG00000005973_Rcn1_TMMA_186311.3	736
ENSMUSG00000005973_Rcn1_TMMA_186312.4	739
ENSMUSG00000005973_Rcn1_TMMA_186313.5	772
ENSMUSG00000005973_Rcn1_TMMA_186314.6	711
ENSMUSG00000005973_Rcn1_TMMA_186315.7	305
ENSMUSG00000005973_Rcn1_TMMA_186316.8	959
ENSMUSG00000005973_Rcn1_TMMA_186317.9	485
ENSMUSG00000005973_Rcn1_TMMA_186318.10	717
ENSMUSG00000006021_Kptn_TMMA_197962.1	53
ENSMUSG00000006021_Kptn_TMMA_197963.2	312
ENSMUSG00000006021_Kptn_TMMA_197964.3	517
ENSMUSG00000006021_Kptn_TMMA_197965.4	390
ENSMUSG00000006021_Kptn_TMMA_197966.5	201
ENSMUSG00000006021_Kptn_TMMA_197967.6	648
ENSMUSG00000006021_Kptn_TMMA_197968.7	90
ENSMUSG00000006021_Kptn_TMMA_197969.8	114
ENSMUSG00000006021_Kptn_TMMA_197970.9	834
ENSMUSG00000006021_Kptn_TMMA_197971.10	202
ENSMUSG00000006169_Clint1_TMMA_144977.1	200
ENSMUSG00000006169_Clint1_TMMA_144978.2	342
ENSMUSG00000006169_Clint1_TMMA_144979.3	263
ENSMUSG00000006169_Clint1_TMMA_144980.4	107
ENSMUSG00000006169_Clint1_TMMA_144981.5	35
ENSMUSG00000006169_Clint1_TMMA_144982.6	325
ENSMUSG00000006169_Clint1_TMMA_144983.7	406
ENSMUSG00000006169_Clint1_TMMA_144984.8	467
ENSMUSG00000006169_Clint1_TMMA_144985.9	331
ENSMUSG00000006169_Clint1_TMMA_144986.10	109
ENSMUSG00000006191_Cdkal1_TMMA_59885.1	865
ENSMUSG00000006191_Cdkal1_TMMA_59886.2	243
ENSMUSG00000006191_Cdkal1_TMMA_59887.3	884
ENSMUSG00000006191_Cdkal1_TMMA_59888.4	300
ENSMUSG00000006191_Cdkal1_TMMA_59889.5	245
ENSMUSG00000006191_Cdkal1_TMMA_59890.6	472
ENSMUSG00000006191_Cdkal1_TMMA_59891.7	251
ENSMUSG00000006191_Cdkal1_TMMA_59892.8	829
ENSMUSG00000006191_Cdkal1_TMMA_59893.9	489
ENSMUSG00000006191_Cdkal1_TMMA_59894.10	485
ENSMUSG00000006219_Fblim1_TMMA_31994.1	179
ENSMUSG00000006219_Fblim1_TMMA_31995.2	481
ENSMUSG00000006219_Fblim1_TMMA_31996.3	872
ENSMUSG00000006219_Fblim1_TMMA_31997.4	345
ENSMUSG00000006219_Fblim1_TMMA_31998.5	384
ENSMUSG00000006219_Fblim1_TMMA_31999.6	767
ENSMUSG00000006219_Fblim1_TMMA_32000.7	549
ENSMUSG00000006219_Fblim1_TMMA_32001.8	670
ENSMUSG00000006219_Fblim1_TMMA_32002.9	817
ENSMUSG00000006219_Fblim1_TMMA_32003.10	350
ENSMUSG00000006390_Elovl1_TMMB_34838.4	3
ENSMUSG00000006587_Snai3_TMMA_12416.1	306
ENSMUSG00000006587_Snai3_TMMA_12417.2	570
ENSMUSG00000006587_Snai3_TMMA_12418.3	1069
ENSMUSG00000006587_Snai3_TMMA_12419.4	393
ENSMUSG00000006587_Snai3_TMMA_12420.5	143
ENSMUSG00000006587_Snai3_TMMA_12421.6	757
ENSMUSG00000006587_Snai3_TMMA_12422.7	337
ENSMUSG00000006587_Snai3_TMMA_12423.8	516
ENSMUSG00000006587_Snai3_TMMA_12424.9	101
ENSMUSG00000006587_Snai3_TMMA_12425.10	359
ENSMUSG00000006800_Sulf2_TMMB_183808.4	7
ENSMUSG00000006930_Hap1_TMMA_169358.1	779
ENSMUSG00000006930_Hap1_TMMA_169359.2	839
ENSMUSG00000006930_Hap1_TMMA_169360.3	724
ENSMUSG00000006930_Hap1_TMMA_169361.4	654
ENSMUSG00000006930_Hap1_TMMA_169362.5	436
ENSMUSG00000006930_Hap1_TMMA_169363.6	520
ENSMUSG00000006930_Hap1_TMMA_169364.7	620
ENSMUSG00000006930_Hap1_TMMA_169365.8	611
ENSMUSG00000006930_Hap1_TMMA_169366.9	884
ENSMUSG00000006930_Hap1_TMMA_169367.10	563
ENSMUSG00000007034_Slc44a4_U2A_99357.9	5
ENSMUSG00000007041_Clic1_TMMA_184175.1	177
ENSMUSG00000007041_Clic1_TMMA_184176.2	694
ENSMUSG00000007041_Clic1_TMMA_184177.3	633
ENSMUSG00000007041_Clic1_TMMA_184178.4	608
ENSMUSG00000007041_Clic1_TMMA_184179.5	570
ENSMUSG00000007041_Clic1_TMMA_184180.6	795
ENSMUSG00000007041_Clic1_TMMA_184181.7	1197
ENSMUSG00000007041_Clic1_TMMA_184182.8	711
ENSMUSG00000007041_Clic1_TMMA_184183.9	570
ENSMUSG00000007041_Clic1_TMMA_184184.10	729
ENSMUSG00000007122_Casq1_TMMA_62321.1	404
ENSMUSG00000007122_Casq1_TMMA_62322.2	306
ENSMUSG00000007122_Casq1_TMMA_62323.3	513
ENSMUSG00000007122_Casq1_TMMA_62324.4	568
ENSMUSG00000007122_Casq1_TMMA_62325.5	681
ENSMUSG00000007122_Casq1_TMMA_62326.6	918
ENSMUSG00000007122_Casq1_TMMA_62327.7	667
ENSMUSG00000007122_Casq1_TMMA_62328.8	303
ENSMUSG00000007122_Casq1_TMMA_62329.9	697
ENSMUSG00000007122_Casq1_TMMA_62330.10	542
ENSMUSG00000007610_Gtpbp3_TMMA_18592.1	465
ENSMUSG00000007610_Gtpbp3_TMMA_18593.2	361
ENSMUSG00000007610_Gtpbp3_TMMA_18594.3	811
ENSMUSG00000007610_Gtpbp3_TMMA_18595.4	951
ENSMUSG00000007610_Gtpbp3_TMMA_18596.5	391
ENSMUSG00000007610_Gtpbp3_TMMA_18597.6	603
ENSMUSG00000007610_Gtpbp3_TMMA_18598.7	676
ENSMUSG00000007610_Gtpbp3_TMMA_18599.8	458
ENSMUSG00000007610_Gtpbp3_TMMA_18600.9	387
ENSMUSG00000007610_Gtpbp3_TMMA_18601.10	320
ENSMUSG00000007907_Cabs1_TMMA_61821.1	1095
ENSMUSG00000007907_Cabs1_TMMA_61822.2	482
ENSMUSG00000007907_Cabs1_TMMA_61823.3	1664
ENSMUSG00000007907_Cabs1_TMMA_61824.4	1235
ENSMUSG00000007907_Cabs1_TMMA_61825.5	394
ENSMUSG00000007907_Cabs1_TMMA_61826.6	550
ENSMUSG00000007907_Cabs1_TMMA_61827.7	1054
ENSMUSG00000007907_Cabs1_TMMA_61828.8	948
ENSMUSG00000007907_Cabs1_TMMA_61829.9	807
ENSMUSG00000007907_Cabs1_TMMA_61830.10	436
ENSMUSG00000008035_Mid1ip1_TMMA_204089.1	813
ENSMUSG00000008035_Mid1ip1_TMMA_204090.2	406
ENSMUSG00000008035_Mid1ip1_TMMA_204091.3	381
ENSMUSG00000008035_Mid1ip1_TMMA_204092.4	629
ENSMUSG00000008035_Mid1ip1_TMMA_204093.5	786
ENSMUSG00000008035_Mid1ip1_TMMA_204094.6	696
ENSMUSG00000008035_Mid1ip1_TMMA_204095.7	479
ENSMUSG00000008035_Mid1ip1_TMMA_204096.8	348
ENSMUSG00000008035_Mid1ip1_TMMA_204097.9	1072
ENSMUSG00000008035_Mid1ip1_TMMA_204098.10	643
ENSMUSG00000008206_Cers4_TMMA_142105.1	403
ENSMUSG00000008206_Cers4_TMMA_142106.2	430
ENSMUSG00000008206_Cers4_TMMA_142107.3	987
ENSMUSG00000008206_Cers4_TMMA_142108.4	408
ENSMUSG00000008206_Cers4_TMMA_142109.5	562
ENSMUSG00000008206_Cers4_TMMA_142110.6	776
ENSMUSG00000008206_Cers4_TMMA_142111.7	544
ENSMUSG00000008206_Cers4_TMMA_142112.8	522
ENSMUSG00000008206_Cers4_TMMA_142113.9	401
ENSMUSG00000008206_Cers4_TMMA_142114.10	802
ENSMUSG00000008683_Rps15a_TMMA_169978.1	27
ENSMUSG00000008683_Rps15a_TMMA_169979.2	54
ENSMUSG00000008683_Rps15a_TMMA_169980.3	14
ENSMUSG00000008683_Rps15a_TMMA_169981.4	16
ENSMUSG00000008683_Rps15a_TMMA_169982.5	18
ENSMUSG00000008683_Rps15a_TMMA_169983.6	19
ENSMUSG00000008683_Rps15a_TMMA_169984.7	92
ENSMUSG00000008683_Rps15a_TMMA_169985.8	17
ENSMUSG00000008734_Gprc5b_TMMA_147773.1	712
ENSMUSG00000008734_Gprc5b_TMMA_147774.2	901
ENSMUSG00000008734_Gprc5b_TMMA_147775.3	649
ENSMUSG00000008734_Gprc5b_TMMA_147776.4	411
ENSMUSG00000008734_Gprc5b_TMMA_147777.5	178
ENSMUSG00000008734_Gprc5b_TMMA_147778.6	237
ENSMUSG00000008734_Gprc5b_TMMA_147779.7	162
ENSMUSG00000008734_Gprc5b_TMMA_147780.8	1064
ENSMUSG00000008734_Gprc5b_TMMA_147781.9	442
ENSMUSG00000008734_Gprc5b_TMMA_147782.10	1322
ENSMUSG00000009551_6330409D20Rik_MU1A_161297.7	44
ENSMUSG00000009647_Mcu_TMMA_200880.1	927
ENSMUSG00000009647_Mcu_TMMA_200881.2	319
ENSMUSG00000009647_Mcu_TMMA_200882.3	813
ENSMUSG00000009647_Mcu_TMMA_200883.4	581
ENSMUSG00000009647_Mcu_TMMA_200884.5	980
ENSMUSG00000009647_Mcu_TMMA_200885.6	385
ENSMUSG00000009647_Mcu_TMMA_200886.7	1454
ENSMUSG00000009647_Mcu_TMMA_200887.8	190
ENSMUSG00000009647_Mcu_TMMA_200888.9	511
ENSMUSG00000009647_Mcu_TMMA_200889.10	914
ENSMUSG00000009876_Cox4i2_TMMA_24436.1	292
ENSMUSG00000009876_Cox4i2_TMMA_24437.2	476
ENSMUSG00000009876_Cox4i2_TMMA_24438.3	646
ENSMUSG00000009876_Cox4i2_TMMA_24439.4	145
ENSMUSG00000009876_Cox4i2_TMMA_24440.5	624
ENSMUSG00000009876_Cox4i2_TMMA_24441.6	222
ENSMUSG00000009876_Cox4i2_TMMA_24442.7	312
ENSMUSG00000009876_Cox4i2_TMMA_24443.8	722
ENSMUSG00000009876_Cox4i2_TMMA_24444.9	984
ENSMUSG00000009876_Cox4i2_TMMA_24445.10	428
ENSMUSG00000009995_Taz_TMMA_88205.1	754
ENSMUSG00000009995_Taz_TMMA_88206.2	527
ENSMUSG00000009995_Taz_TMMA_88207.3	355
ENSMUSG00000009995_Taz_TMMA_88208.4	436
ENSMUSG00000009995_Taz_TMMA_88209.5	360
ENSMUSG00000009995_Taz_TMMA_88210.6	594
ENSMUSG00000009995_Taz_TMMA_88211.7	179
ENSMUSG00000009995_Taz_TMMA_88212.8	510
ENSMUSG00000009995_Taz_TMMA_88213.9	130
ENSMUSG00000009995_Taz_TMMA_88214.10	934
ENSMUSG00000010021_Kif19a_TMMA_4444.1	588
ENSMUSG00000010021_Kif19a_TMMA_4445.2	807
ENSMUSG00000010021_Kif19a_TMMA_4446.3	275
ENSMUSG00000010021_Kif19a_TMMA_4447.4	967
ENSMUSG00000010021_Kif19a_TMMA_4448.5	989
ENSMUSG00000010021_Kif19a_TMMA_4449.6	411
ENSMUSG00000010021_Kif19a_TMMA_4450.7	345
ENSMUSG00000010021_Kif19a_TMMA_4451.8	635
ENSMUSG00000010021_Kif19a_TMMA_4452.9	474
ENSMUSG00000010021_Kif19a_TMMA_4453.10	248
ENSMUSG00000010406_Mrpl52_TMMA_115941.1	191
ENSMUSG00000010406_Mrpl52_TMMA_115942.2	154
ENSMUSG00000010406_Mrpl52_TMMA_115943.3	32
ENSMUSG00000010406_Mrpl52_TMMA_115944.4	109
ENSMUSG00000010406_Mrpl52_TMMA_115945.5	31
ENSMUSG00000010406_Mrpl52_TMMA_115946.6	603
ENSMUSG00000010406_Mrpl52_TMMA_115947.7	503
ENSMUSG00000010406_Mrpl52_TMMA_115948.8	294
ENSMUSG00000010406_Mrpl52_TMMA_115949.9	10
ENSMUSG00000010406_Mrpl52_TMMA_115950.10	193
ENSMUSG00000010592_Dazl_GEA_181552.5	9
ENSMUSG00000010607_Pigyl_TMMA_223884.1	932
ENSMUSG00000010607_Pigyl_TMMA_223885.2	642
ENSMUSG00000010607_Pigyl_TMMA_223886.3	721
ENSMUSG00000010607_Pigyl_TMMA_223887.4	890
ENSMUSG00000010607_Pigyl_TMMA_223888.5	684
ENSMUSG00000010607_Pigyl_TMMA_223889.6	290
ENSMUSG00000010607_Pigyl_TMMA_223890.7	408
ENSMUSG00000010607_Pigyl_TMMA_223891.8	1141
ENSMUSG00000010607_Pigyl_TMMA_223892.9	1454
ENSMUSG00000010607_Pigyl_TMMA_223893.10	764
ENSMUSG00000010914_Pdhx_TMMA_119212.1	374
ENSMUSG00000010914_Pdhx_TMMA_119213.2	255
ENSMUSG00000010914_Pdhx_TMMA_119214.3	762
ENSMUSG00000010914_Pdhx_TMMA_119215.4	468
ENSMUSG00000010914_Pdhx_TMMA_119216.5	519
ENSMUSG00000010914_Pdhx_TMMA_119217.6	128
ENSMUSG00000010914_Pdhx_TMMA_119218.7	822
ENSMUSG00000010914_Pdhx_TMMA_119219.8	601
ENSMUSG00000010914_Pdhx_TMMA_119220.9	814
ENSMUSG00000010914_Pdhx_TMMA_119221.10	649
ENSMUSG00000011254_Thg1l_TMMB_160148.2	38
ENSMUSG00000011257_Pabpc4_TMMA_109562.1	597
ENSMUSG00000011257_Pabpc4_TMMA_109563.2	179
ENSMUSG00000011257_Pabpc4_TMMA_109564.3	234
ENSMUSG00000011257_Pabpc4_TMMA_109565.4	961
ENSMUSG00000011257_Pabpc4_TMMA_109566.5	441
ENSMUSG00000011257_Pabpc4_TMMA_109567.6	662
ENSMUSG00000011257_Pabpc4_TMMA_109568.7	214
ENSMUSG00000011257_Pabpc4_TMMA_109569.8	521
ENSMUSG00000011257_Pabpc4_TMMA_109570.9	717
ENSMUSG00000011257_Pabpc4_TMMA_109571.10	495
ENSMUSG00000011751_Sptbn4_TMMA_158970.1	839
ENSMUSG00000011751_Sptbn4_TMMA_158971.2	509
ENSMUSG00000011751_Sptbn4_TMMA_158972.3	997
ENSMUSG00000011751_Sptbn4_TMMA_158973.4	495
ENSMUSG00000011751_Sptbn4_TMMA_158974.5	371
ENSMUSG00000011751_Sptbn4_TMMA_158975.6	411
ENSMUSG00000011751_Sptbn4_TMMA_158976.7	777
ENSMUSG00000011751_Sptbn4_TMMA_158977.8	693
ENSMUSG00000011751_Sptbn4_TMMA_158978.9	737
ENSMUSG00000011751_Sptbn4_TMMA_158979.10	453
ENSMUSG00000011832_Evi5l_MU2A_59011.4	1
ENSMUSG00000012535_Tnpo3_TMMA_165533.1	116
ENSMUSG00000012535_Tnpo3_TMMA_165535.3	24
ENSMUSG00000012535_Tnpo3_TMMA_165536.4	77
ENSMUSG00000012535_Tnpo3_TMMA_165537.5	119
ENSMUSG00000012535_Tnpo3_TMMA_165538.6	128
ENSMUSG00000012535_Tnpo3_TMMA_165540.8	248
ENSMUSG00000012535_Tnpo3_TMMA_165541.9	821
ENSMUSG00000012535_Tnpo3_TMMA_165542.10	32
ENSMUSG00000013155_Enkd1_TMMA_226748.1	722
ENSMUSG00000013155_Enkd1_TMMA_226749.2	809
ENSMUSG00000013155_Enkd1_TMMA_226750.3	1008
ENSMUSG00000013155_Enkd1_TMMA_226751.4	713
ENSMUSG00000013155_Enkd1_TMMA_226752.5	808
ENSMUSG00000013155_Enkd1_TMMA_226753.6	990
ENSMUSG00000013155_Enkd1_TMMA_226754.7	577
ENSMUSG00000013155_Enkd1_TMMA_226755.8	773
ENSMUSG00000013155_Enkd1_TMMA_226756.9	1128
ENSMUSG00000013155_Enkd1_TMMA_226757.10	617
ENSMUSG00000013662_Atad1_TMMA_173883.1	299
ENSMUSG00000013662_Atad1_TMMA_173884.2	185
ENSMUSG00000013662_Atad1_TMMA_173885.3	197
ENSMUSG00000013662_Atad1_TMMA_173886.4	319
ENSMUSG00000013662_Atad1_TMMA_173887.5	1072
ENSMUSG00000013662_Atad1_TMMA_173888.6	350
ENSMUSG00000013662_Atad1_TMMA_173889.7	205
ENSMUSG00000013662_Atad1_TMMA_173890.8	493
ENSMUSG00000013662_Atad1_TMMA_173891.9	289
ENSMUSG00000013662_Atad1_TMMA_173892.10	505
ENSMUSG00000013766_Ly6g6e_MU2B_124959.6	29
ENSMUSG00000013928_Thap8_MU1A_119816.6	26
ENSMUSG00000013936_Myl2_TMMB_204681.3	1
ENSMUSG00000014245_Pigl_TMMA_125524.1	244
ENSMUSG00000014245_Pigl_TMMA_125525.2	625
ENSMUSG00000014245_Pigl_TMMA_125526.3	450
ENSMUSG00000014245_Pigl_TMMA_125527.4	1181
ENSMUSG00000014245_Pigl_TMMA_125528.5	733
ENSMUSG00000014245_Pigl_TMMA_125529.6	345
ENSMUSG00000014245_Pigl_TMMA_125530.7	895
ENSMUSG00000014245_Pigl_TMMA_125531.8	589
ENSMUSG00000014245_Pigl_TMMA_125532.9	1301
ENSMUSG00000014245_Pigl_TMMA_125533.10	620
ENSMUSG00000014301_Pam16_TMMA_220656.1	297
ENSMUSG00000014301_Pam16_TMMA_220658.3	157
ENSMUSG00000014301_Pam16_TMMA_220661.6	297
ENSMUSG00000014301_Pam16_TMMA_220662.7	76
ENSMUSG00000014301_Pam16_TMMA_220663.8	170
ENSMUSG00000014301_Pam16_TMMA_220664.9	49
ENSMUSG00000014301_Pam16_TMMA_220665.10	46
ENSMUSG00000014351_Gip_U2B_26754.9	11
ENSMUSG00000014444_Piezo1_TMMA_119072.1	786
ENSMUSG00000014444_Piezo1_TMMA_119073.2	672
ENSMUSG00000014444_Piezo1_TMMA_119074.3	799
ENSMUSG00000014444_Piezo1_TMMA_119075.4	506
ENSMUSG00000014444_Piezo1_TMMA_119076.5	518
ENSMUSG00000014444_Piezo1_TMMA_119077.6	341
ENSMUSG00000014444_Piezo1_TMMA_119078.7	823
ENSMUSG00000014444_Piezo1_TMMA_119079.8	504
ENSMUSG00000014444_Piezo1_TMMA_119080.9	691
ENSMUSG00000014444_Piezo1_TMMA_119081.10	625
ENSMUSG00000014503_Pkd2l2_TMMA_44846.1	430
ENSMUSG00000014503_Pkd2l2_TMMA_44847.2	1171
ENSMUSG00000014503_Pkd2l2_TMMA_44848.3	814
ENSMUSG00000014503_Pkd2l2_TMMA_44849.4	357
ENSMUSG00000014503_Pkd2l2_TMMA_44850.5	811
ENSMUSG00000014503_Pkd2l2_TMMA_44851.6	1132
ENSMUSG00000014503_Pkd2l2_TMMA_44852.7	710
ENSMUSG00000014503_Pkd2l2_TMMA_44853.8	583
ENSMUSG00000014503_Pkd2l2_TMMA_44854.9	984
ENSMUSG00000014503_Pkd2l2_TMMA_44855.10	999
ENSMUSG00000014551_Mrps25_TMMA_192994.1	15
ENSMUSG00000014551_Mrps25_TMMA_192995.2	24
ENSMUSG00000014551_Mrps25_TMMA_192996.3	504
ENSMUSG00000014551_Mrps25_TMMA_192997.4	122
ENSMUSG00000014551_Mrps25_TMMA_192998.5	175
ENSMUSG00000014551_Mrps25_TMMA_192999.6	29
ENSMUSG00000014551_Mrps25_TMMA_193000.7	399
ENSMUSG00000014551_Mrps25_TMMA_193001.8	255
ENSMUSG00000014551_Mrps25_TMMA_193002.9	583
ENSMUSG00000014551_Mrps25_TMMA_193003.10	467
ENSMUSG00000014606_Slc25a11_TMMA_10748.1	497
ENSMUSG00000014606_Slc25a11_TMMA_10749.2	352
ENSMUSG00000014606_Slc25a11_TMMA_10750.3	195
ENSMUSG00000014606_Slc25a11_TMMA_10751.4	530
ENSMUSG00000014606_Slc25a11_TMMA_10752.5	72
ENSMUSG00000014606_Slc25a11_TMMA_10753.6	488
ENSMUSG00000014606_Slc25a11_TMMA_10754.7	876
ENSMUSG00000014606_Slc25a11_TMMA_10755.8	433
ENSMUSG00000014606_Slc25a11_TMMA_10756.9	576
ENSMUSG00000014606_Slc25a11_TMMA_10757.10	730
ENSMUSG00000014633_Cmc2_TMMA_153742.1	128
ENSMUSG00000014633_Cmc2_TMMA_153743.2	324
ENSMUSG00000014633_Cmc2_TMMA_153744.3	381
ENSMUSG00000014633_Cmc2_TMMA_153745.4	530
ENSMUSG00000014633_Cmc2_TMMA_153746.5	847
ENSMUSG00000014633_Cmc2_TMMA_153747.6	786
ENSMUSG00000014633_Cmc2_TMMA_153748.7	564
ENSMUSG00000014633_Cmc2_TMMA_153749.8	712
ENSMUSG00000014633_Cmc2_TMMA_153750.9	1321
ENSMUSG00000014633_Cmc2_TMMA_153751.10	947
ENSMUSG00000015001_Oc90_TMMB_105199.9	29
ENSMUSG00000015002_Efr3a_TMMA_105201.1	106
ENSMUSG00000015002_Efr3a_TMMA_105202.2	493
ENSMUSG00000015002_Efr3a_TMMA_105203.3	270
ENSMUSG00000015002_Efr3a_TMMA_105204.4	741
ENSMUSG00000015002_Efr3a_TMMA_105205.5	299
ENSMUSG00000015002_Efr3a_TMMA_105206.6	489
ENSMUSG00000015002_Efr3a_TMMA_105207.7	553
ENSMUSG00000015002_Efr3a_TMMA_105208.8	258
ENSMUSG00000015002_Efr3a_TMMA_105209.9	601
ENSMUSG00000015002_Efr3a_TMMA_105210.10	225
ENSMUSG00000015023_Ddx19a_TMMA_45999.1	161
ENSMUSG00000015023_Ddx19a_TMMA_46000.2	50
ENSMUSG00000015023_Ddx19a_TMMA_46001.3	101
ENSMUSG00000015023_Ddx19a_TMMA_46002.4	135
ENSMUSG00000015023_Ddx19a_TMMA_46003.5	64
ENSMUSG00000015023_Ddx19a_TMMA_46004.6	15
ENSMUSG00000015023_Ddx19a_TMMA_46005.7	527
ENSMUSG00000015023_Ddx19a_TMMA_46006.8	28
ENSMUSG00000015023_Ddx19a_TMMA_46007.9	406
ENSMUSG00000015023_Ddx19a_TMMA_46008.10	219
ENSMUSG00000015092_Edf1_TMMA_13286.1	516
ENSMUSG00000015092_Edf1_TMMA_13287.2	642
ENSMUSG00000015092_Edf1_TMMA_13288.3	949
ENSMUSG00000015092_Edf1_TMMA_13289.4	214
ENSMUSG00000015092_Edf1_TMMA_13290.5	821
ENSMUSG00000015092_Edf1_TMMA_13291.6	254
ENSMUSG00000015092_Edf1_TMMA_13292.7	389
ENSMUSG00000015092_Edf1_TMMA_13293.8	980
ENSMUSG00000015092_Edf1_TMMA_13294.9	384
ENSMUSG00000015092_Edf1_TMMA_13295.10	1037
ENSMUSG00000015314_Slamf6_TMMA_119372.1	290
ENSMUSG00000015314_Slamf6_TMMA_119373.2	917
ENSMUSG00000015314_Slamf6_TMMA_119374.3	520
ENSMUSG00000015314_Slamf6_TMMA_119375.4	1274
ENSMUSG00000015314_Slamf6_TMMA_119376.5	577
ENSMUSG00000015314_Slamf6_TMMA_119377.6	1031
ENSMUSG00000015314_Slamf6_TMMA_119378.7	550
ENSMUSG00000015314_Slamf6_TMMA_119379.8	421
ENSMUSG00000015314_Slamf6_TMMA_119380.9	177
ENSMUSG00000015314_Slamf6_TMMA_119381.10	300
ENSMUSG00000015341_Golga7_TMMA_153102.1	1131
ENSMUSG00000015341_Golga7_TMMA_153103.2	387
ENSMUSG00000015341_Golga7_TMMA_153104.3	272
ENSMUSG00000015341_Golga7_TMMA_153105.4	1334
ENSMUSG00000015341_Golga7_TMMA_153106.5	1335
ENSMUSG00000015341_Golga7_TMMA_153107.6	643
ENSMUSG00000015341_Golga7_TMMA_153108.7	460
ENSMUSG00000015341_Golga7_TMMA_153109.8	204
ENSMUSG00000015341_Golga7_TMMA_153110.9	570
ENSMUSG00000015341_Golga7_TMMA_153111.10	331
ENSMUSG00000015355_Cd48_TMMA_10066.1	934
ENSMUSG00000015355_Cd48_TMMA_10067.2	1315
ENSMUSG00000015355_Cd48_TMMA_10068.3	601
ENSMUSG00000015355_Cd48_TMMA_10069.4	408
ENSMUSG00000015355_Cd48_TMMA_10070.5	373
ENSMUSG00000015355_Cd48_TMMA_10071.6	472
ENSMUSG00000015355_Cd48_TMMA_10072.7	341
ENSMUSG00000015355_Cd48_TMMA_10073.8	577
ENSMUSG00000015355_Cd48_TMMA_10074.9	790
ENSMUSG00000015355_Cd48_TMMA_10075.10	840
ENSMUSG00000015488_Cacfd1_TMMA_19144.1	659
ENSMUSG00000015488_Cacfd1_TMMA_19145.2	330
ENSMUSG00000015488_Cacfd1_TMMA_19146.3	277
ENSMUSG00000015488_Cacfd1_TMMA_19147.4	206
ENSMUSG00000015488_Cacfd1_TMMA_19148.5	775
ENSMUSG00000015488_Cacfd1_TMMA_19149.6	594
ENSMUSG00000015488_Cacfd1_TMMA_19150.7	431
ENSMUSG00000015488_Cacfd1_TMMA_19151.8	220
ENSMUSG00000015488_Cacfd1_TMMA_19152.9	488
ENSMUSG00000015488_Cacfd1_TMMA_19153.10	930
ENSMUSG00000015711_Prune_TMMA_40595.1	259
ENSMUSG00000015711_Prune_TMMA_40596.2	142
ENSMUSG00000015711_Prune_TMMA_40597.3	171
ENSMUSG00000015711_Prune_TMMA_40598.4	540
ENSMUSG00000015711_Prune_TMMA_40599.5	106
ENSMUSG00000015711_Prune_TMMA_40600.6	128
ENSMUSG00000015711_Prune_TMMA_40601.7	213
ENSMUSG00000015711_Prune_TMMA_40602.8	505
ENSMUSG00000015711_Prune_TMMA_40603.9	493
ENSMUSG00000015711_Prune_TMMA_40604.10	97
ENSMUSG00000015749_Anp32e_MU2A_65922.6	53
ENSMUSG00000015942_Gtf2ird2_MU2A_220419.4	2
ENSMUSG00000016200_Syt14_TMMA_48573.1	139
ENSMUSG00000016200_Syt14_TMMA_48574.2	524
ENSMUSG00000016200_Syt14_TMMA_48575.3	86
ENSMUSG00000016200_Syt14_TMMA_48576.4	376
ENSMUSG00000016200_Syt14_TMMA_48577.5	494
ENSMUSG00000016200_Syt14_TMMA_48578.6	438
ENSMUSG00000016200_Syt14_TMMA_48579.7	244
ENSMUSG00000016200_Syt14_TMMA_48580.8	1095
ENSMUSG00000016200_Syt14_TMMA_48581.9	392
ENSMUSG00000016200_Syt14_TMMA_48582.10	462
ENSMUSG00000016356_Col20a1_U2A_4108.5	20
ENSMUSG00000016495_Plgrkt_TMMA_212306.1	229
ENSMUSG00000016495_Plgrkt_TMMA_212307.2	236
ENSMUSG00000016495_Plgrkt_TMMA_212308.3	371
ENSMUSG00000016495_Plgrkt_TMMA_212309.4	232
ENSMUSG00000016495_Plgrkt_TMMA_212310.5	415
ENSMUSG00000016495_Plgrkt_TMMA_212311.6	569
ENSMUSG00000016495_Plgrkt_TMMA_212312.7	1454
ENSMUSG00000016495_Plgrkt_TMMA_212313.8	619
ENSMUSG00000016495_Plgrkt_TMMA_212314.9	481
ENSMUSG00000016495_Plgrkt_TMMA_212315.10	821
ENSMUSG00000016552_Foxred2_TMMA_91653.1	641
ENSMUSG00000016552_Foxred2_TMMA_91654.2	1442
ENSMUSG00000016552_Foxred2_TMMA_91655.3	879
ENSMUSG00000016552_Foxred2_TMMA_91656.4	503
ENSMUSG00000016552_Foxred2_TMMA_91657.5	549
ENSMUSG00000016552_Foxred2_TMMA_91658.6	1027
ENSMUSG00000016552_Foxred2_TMMA_91659.7	118
ENSMUSG00000016552_Foxred2_TMMA_91660.8	631
ENSMUSG00000016552_Foxred2_TMMA_91661.9	512
ENSMUSG00000016552_Foxred2_TMMA_91662.10	452
ENSMUSG00000016619_Nup50_TMMA_80273.1	593
ENSMUSG00000016619_Nup50_TMMA_80274.2	1077
ENSMUSG00000016619_Nup50_TMMA_80275.3	389
ENSMUSG00000016619_Nup50_TMMA_80276.4	431
ENSMUSG00000016619_Nup50_TMMA_80277.5	76
ENSMUSG00000016619_Nup50_TMMA_80278.6	272
ENSMUSG00000016619_Nup50_TMMA_80279.7	198
ENSMUSG00000016619_Nup50_TMMA_80280.8	216
ENSMUSG00000016619_Nup50_TMMA_80281.9	716
ENSMUSG00000016619_Nup50_TMMA_80282.10	68
ENSMUSG00000016637_Ift27_TMMA_21642.1	595
ENSMUSG00000016637_Ift27_TMMA_21643.2	912
ENSMUSG00000016637_Ift27_TMMA_21644.3	611
ENSMUSG00000016637_Ift27_TMMA_21645.4	1023
ENSMUSG00000016637_Ift27_TMMA_21646.5	452
ENSMUSG00000016637_Ift27_TMMA_21647.6	451
ENSMUSG00000016637_Ift27_TMMA_21648.7	608
ENSMUSG00000016637_Ift27_TMMA_21649.8	486
ENSMUSG00000016637_Ift27_TMMA_21650.9	302
ENSMUSG00000016637_Ift27_TMMA_21651.10	777
ENSMUSG00000016833_Mrps18c_TMMA_45685.1	223
ENSMUSG00000016833_Mrps18c_TMMA_45686.2	154
ENSMUSG00000016833_Mrps18c_TMMA_45687.3	270
ENSMUSG00000016833_Mrps18c_TMMA_45688.4	73
ENSMUSG00000016833_Mrps18c_TMMA_45689.5	493
ENSMUSG00000016833_Mrps18c_TMMA_45690.6	94
ENSMUSG00000016833_Mrps18c_TMMA_45691.7	218
ENSMUSG00000016833_Mrps18c_TMMA_45692.8	22
ENSMUSG00000016833_Mrps18c_TMMA_45693.9	1131
ENSMUSG00000016833_Mrps18c_TMMA_45694.10	1131
ENSMUSG00000017286_Glod4_TMMB_127603.5	17
ENSMUSG00000017588_Krt27_TMMA_37787.1	296
ENSMUSG00000017588_Krt27_TMMA_37788.2	223
ENSMUSG00000017588_Krt27_TMMA_37789.3	1111
ENSMUSG00000017588_Krt27_TMMA_37790.4	350
ENSMUSG00000017588_Krt27_TMMA_37791.5	522
ENSMUSG00000017588_Krt27_TMMA_37792.6	638
ENSMUSG00000017588_Krt27_TMMA_37793.7	767
ENSMUSG00000017588_Krt27_TMMA_37794.8	882
ENSMUSG00000017588_Krt27_TMMA_37795.9	813
ENSMUSG00000017588_Krt27_TMMA_37796.10	820
ENSMUSG00000017631_Abr_TMMA_184375.1	779
ENSMUSG00000017631_Abr_TMMA_184376.2	709
ENSMUSG00000017631_Abr_TMMA_184377.3	456
ENSMUSG00000017631_Abr_TMMA_184378.4	400
ENSMUSG00000017631_Abr_TMMA_184379.5	737
ENSMUSG00000017631_Abr_TMMA_184380.6	885
ENSMUSG00000017631_Abr_TMMA_184381.7	851
ENSMUSG00000017631_Abr_TMMA_184382.8	593
ENSMUSG00000017631_Abr_TMMA_184383.9	475
ENSMUSG00000017631_Abr_TMMA_184384.10	385
ENSMUSG00000017664_Slc35c2_TMMA_150664.1	324
ENSMUSG00000017664_Slc35c2_TMMA_150665.2	579
ENSMUSG00000017664_Slc35c2_TMMA_150666.3	432
ENSMUSG00000017664_Slc35c2_TMMA_150667.4	1024
ENSMUSG00000017664_Slc35c2_TMMA_150668.5	461
ENSMUSG00000017664_Slc35c2_TMMA_150669.6	251
ENSMUSG00000017664_Slc35c2_TMMA_150670.7	614
ENSMUSG00000017664_Slc35c2_TMMA_150671.8	619
ENSMUSG00000017664_Slc35c2_TMMA_150672.9	320
ENSMUSG00000017664_Slc35c2_TMMA_150673.10	771
ENSMUSG00000017670_Elmo2_TMMA_65517.1	389
ENSMUSG00000017670_Elmo2_TMMA_65518.2	779
ENSMUSG00000017670_Elmo2_TMMA_65519.3	891
ENSMUSG00000017670_Elmo2_TMMA_65520.4	322
ENSMUSG00000017670_Elmo2_TMMA_65521.5	543
ENSMUSG00000017670_Elmo2_TMMA_65522.6	801
ENSMUSG00000017670_Elmo2_TMMA_65523.7	783
ENSMUSG00000017670_Elmo2_TMMA_65524.8	532
ENSMUSG00000017670_Elmo2_TMMA_65525.9	694
ENSMUSG00000017670_Elmo2_TMMA_65526.10	368
ENSMUSG00000017688_Hnf4g_TMMA_107825.1	708
ENSMUSG00000017688_Hnf4g_TMMA_107826.2	883
ENSMUSG00000017688_Hnf4g_TMMA_107827.3	452
ENSMUSG00000017688_Hnf4g_TMMA_107828.4	807
ENSMUSG00000017688_Hnf4g_TMMA_107829.5	463
ENSMUSG00000017688_Hnf4g_TMMA_107830.6	645
ENSMUSG00000017688_Hnf4g_TMMA_107831.7	490
ENSMUSG00000017688_Hnf4g_TMMA_107832.8	359
ENSMUSG00000017688_Hnf4g_TMMA_107833.9	73
ENSMUSG00000017688_Hnf4g_TMMA_107834.10	566
ENSMUSG00000017721_Pigt_TMMA_1072.1	495
ENSMUSG00000017721_Pigt_TMMA_1073.2	315
ENSMUSG00000017721_Pigt_TMMA_1074.3	299
ENSMUSG00000017721_Pigt_TMMA_1075.4	304
ENSMUSG00000017721_Pigt_TMMA_1076.5	455
ENSMUSG00000017721_Pigt_TMMA_1077.6	609
ENSMUSG00000017721_Pigt_TMMA_1078.7	114
ENSMUSG00000017721_Pigt_TMMA_1079.8	474
ENSMUSG00000017721_Pigt_TMMA_1080.9	950
ENSMUSG00000017721_Pigt_TMMA_1081.10	474
ENSMUSG00000017747_Ghdc_TMMA_60125.1	385
ENSMUSG00000017747_Ghdc_TMMA_60126.2	228
ENSMUSG00000017747_Ghdc_TMMA_60127.3	1164
ENSMUSG00000017747_Ghdc_TMMA_60128.4	657
ENSMUSG00000017747_Ghdc_TMMA_60129.5	479
ENSMUSG00000017747_Ghdc_TMMA_60130.6	603
ENSMUSG00000017747_Ghdc_TMMA_60131.7	385
ENSMUSG00000017747_Ghdc_TMMA_60132.8	392
ENSMUSG00000017747_Ghdc_TMMA_60133.9	268
ENSMUSG00000017747_Ghdc_TMMA_60134.10	990
ENSMUSG00000017978_Cadps2_TMMA_159070.1	448
ENSMUSG00000017978_Cadps2_TMMA_159071.2	327
ENSMUSG00000017978_Cadps2_TMMA_159072.3	899
ENSMUSG00000017978_Cadps2_TMMA_159073.4	232
ENSMUSG00000017978_Cadps2_TMMA_159074.5	881
ENSMUSG00000017978_Cadps2_TMMA_159075.6	745
ENSMUSG00000017978_Cadps2_TMMA_159076.7	390
ENSMUSG00000017978_Cadps2_TMMA_159077.8	736
ENSMUSG00000017978_Cadps2_TMMA_159078.9	549
ENSMUSG00000017978_Cadps2_TMMA_159079.10	123
ENSMUSG00000018008_Cyth4_TMMA_119771.1	613
ENSMUSG00000018008_Cyth4_TMMA_119772.2	347
ENSMUSG00000018008_Cyth4_TMMA_119773.3	437
ENSMUSG00000018008_Cyth4_TMMA_119774.4	445
ENSMUSG00000018008_Cyth4_TMMA_119775.5	428
ENSMUSG00000018008_Cyth4_TMMA_119776.6	1238
ENSMUSG00000018008_Cyth4_TMMA_119777.7	885
ENSMUSG00000018008_Cyth4_TMMA_119778.8	555
ENSMUSG00000018008_Cyth4_TMMA_119779.9	244
ENSMUSG00000018008_Cyth4_TMMA_119780.10	589
ENSMUSG00000018322_Tomm34_TMMA_130853.1	935
ENSMUSG00000018322_Tomm34_TMMA_130854.2	1258
ENSMUSG00000018322_Tomm34_TMMA_130855.3	473
ENSMUSG00000018322_Tomm34_TMMA_130856.4	486
ENSMUSG00000018322_Tomm34_TMMA_130857.5	1187
[truncated: 8,993 more rows]
