# Supplementary material for: Genome-scale CRISPR screening reveals that C3aR signaling is critical for rapid capture of fungi by macrophages
Source: PLoS Pathog. 2022 Sep 29;18(9):e1010237. doi: 10.1371/journal.ppat.1010237 (PMC9578593; doi:10.1371/journal.ppat.1010237)
Supplement: S1 Data — A ZIP archive of tables in CSV format giving counts for each sgRNA. File names indicate sub-library and experimental sample. (ZIP) [file ppat.1010237.s023.zip › DIR_MAIN/20190208_GEB_T0_counts.csv]

0None_none_ACOCA_227963.4641	1
0None_none_ACOCA_227963.4749	22
0None_none_ACOCA_227963.4839	43
0None_none_GEA_227963.3408	1
0None_none_GEA_227963.3422	1
0None_none_GEA_227963.3423	1
0None_none_GEA_227963.3424	1
0None_none_GEA_227963.3434	1
0None_none_GEA_227963.3440	1
0None_none_GEA_227963.3451	1
0None_none_GEA_227963.3452	1
0None_none_GEA_227963.3453	1
0None_none_GEA_227963.3459	1
0None_none_GEA_227963.3464	1
0None_none_GEA_227963.3473	1
0None_none_GEA_227963.3477	1
0None_none_GEA_227963.3487	1
0None_none_GEA_227963.3495	2
0None_none_GEA_227963.3499	1
0None_none_GEA_227963.3503	1
0None_none_GEA_227963.3517	1
0None_none_GEA_227963.3545	1
0None_none_GEA_227963.3551	1
0None_none_GEA_227963.3556	1
0None_none_GEA_227963.3559	1
0None_none_GEA_227963.3563	1
0None_none_GEA_227963.3564	1
0None_none_GEA_227963.3568	1
0None_none_GEA_227963.3574	2
0None_none_GEA_227963.3622	1
0None_none_GEA_227963.3627	1
0None_none_GEA_227963.3643	1
0None_none_GEA_227963.3683	1
0None_none_GEA_227963.3701	1
0None_none_GEA_227963.3706	1
0None_none_GEA_227963.3723	1
0None_none_GEA_227963.3729	1
0None_none_GEA_227963.3731	2
0None_none_GEB_227963.3751	443
0None_none_GEB_227963.3752	543
0None_none_GEB_227963.3753	489
0None_none_GEB_227963.3754	434
0None_none_GEB_227963.3755	233
0None_none_GEB_227963.3756	180
0None_none_GEB_227963.3757	709
0None_none_GEB_227963.3758	596
0None_none_GEB_227963.3759	313
0None_none_GEB_227963.3760	735
0None_none_GEB_227963.3761	261
0None_none_GEB_227963.3762	488
0None_none_GEB_227963.3763	181
0None_none_GEB_227963.3765	117
0None_none_GEB_227963.3766	166
0None_none_GEB_227963.3767	438
0None_none_GEB_227963.3768	554
0None_none_GEB_227963.3769	380
0None_none_GEB_227963.3770	263
0None_none_GEB_227963.3771	239
0None_none_GEB_227963.3772	570
0None_none_GEB_227963.3773	202
0None_none_GEB_227963.3774	687
0None_none_GEB_227963.3775	400
0None_none_GEB_227963.3776	177
0None_none_GEB_227963.3777	342
0None_none_GEB_227963.3778	372
0None_none_GEB_227963.3779	384
0None_none_GEB_227963.3780	317
0None_none_GEB_227963.3781	366
0None_none_GEB_227963.3782	317
0None_none_GEB_227963.3783	261
0None_none_GEB_227963.3784	222
0None_none_GEB_227963.3785	408
0None_none_GEB_227963.3786	434
0None_none_GEB_227963.3787	182
0None_none_GEB_227963.3788	416
0None_none_GEB_227963.3789	471
0None_none_GEB_227963.3790	423
0None_none_GEB_227963.3791	259
0None_none_GEB_227963.3792	367
0None_none_GEB_227963.3793	258
0None_none_GEB_227963.3794	250
0None_none_GEB_227963.3795	279
0None_none_GEB_227963.3796	306
0None_none_GEB_227963.3797	491
0None_none_GEB_227963.3798	307
0None_none_GEB_227963.3799	87
0None_none_GEB_227963.3800	339
0None_none_GEB_227963.3801	190
0None_none_GEB_227963.3802	188
0None_none_GEB_227963.3803	384
0None_none_GEB_227963.3804	276
0None_none_GEB_227963.3805	528
0None_none_GEB_227963.3806	435
0None_none_GEB_227963.3807	59
0None_none_GEB_227963.3808	411
0None_none_GEB_227963.3809	521
0None_none_GEB_227963.3810	248
0None_none_GEB_227963.3811	486
0None_none_GEB_227963.3812	273
0None_none_GEB_227963.3813	388
0None_none_GEB_227963.3814	376
0None_none_GEB_227963.3815	456
0None_none_GEB_227963.3816	418
0None_none_GEB_227963.3817	216
0None_none_GEB_227963.3818	257
0None_none_GEB_227963.3819	189
0None_none_GEB_227963.3820	104
0None_none_GEB_227963.3821	344
0None_none_GEB_227963.3822	587
0None_none_GEB_227963.3823	533
0None_none_GEB_227963.3824	550
0None_none_GEB_227963.3825	556
0None_none_GEB_227963.3826	285
0None_none_GEB_227963.3827	409
0None_none_GEB_227963.3828	497
0None_none_GEB_227963.3829	524
0None_none_GEB_227963.3830	209
0None_none_GEB_227963.3831	337
0None_none_GEB_227963.3832	331
0None_none_GEB_227963.3833	453
0None_none_GEB_227963.3834	484
0None_none_GEB_227963.3835	256
0None_none_GEB_227963.3836	302
0None_none_GEB_227963.3837	570
0None_none_GEB_227963.3838	151
0None_none_GEB_227963.3839	421
0None_none_GEB_227963.3840	426
0None_none_GEB_227963.3841	678
0None_none_GEB_227963.3842	155
0None_none_GEB_227963.3843	342
0None_none_GEB_227963.3844	100
0None_none_GEB_227963.3845	414
0None_none_GEB_227963.3846	264
0None_none_GEB_227963.3847	222
0None_none_GEB_227963.3848	711
0None_none_GEB_227963.3849	567
0None_none_GEB_227963.3850	323
0None_none_GEB_227963.3851	273
0None_none_GEB_227963.3852	241
0None_none_GEB_227963.3853	612
0None_none_GEB_227963.3854	429
0None_none_GEB_227963.3855	783
0None_none_GEB_227963.3856	434
0None_none_GEB_227963.3857	384
0None_none_GEB_227963.3858	419
0None_none_GEB_227963.3859	234
0None_none_GEB_227963.3860	384
0None_none_GEB_227963.3861	395
0None_none_GEB_227963.3862	296
0None_none_GEB_227963.3863	474
0None_none_GEB_227963.3864	127
0None_none_GEB_227963.3865	548
0None_none_GEB_227963.3866	464
0None_none_GEB_227963.3867	595
0None_none_GEB_227963.3868	671
0None_none_GEB_227963.3869	855
0None_none_GEB_227963.3870	418
0None_none_GEB_227963.3871	131
0None_none_GEB_227963.3872	207
0None_none_GEB_227963.3873	312
0None_none_GEB_227963.3874	596
0None_none_GEB_227963.3875	184
0None_none_GEB_227963.3876	278
0None_none_GEB_227963.3877	301
0None_none_GEB_227963.3878	141
0None_none_GEB_227963.3879	259
0None_none_GEB_227963.3880	318
0None_none_GEB_227963.3881	333
0None_none_GEB_227963.3882	437
0None_none_GEB_227963.3883	460
0None_none_GEB_227963.3884	570
0None_none_GEB_227963.3885	279
0None_none_GEB_227963.3886	504
0None_none_GEB_227963.3887	183
0None_none_GEB_227963.3888	733
0None_none_GEB_227963.3889	457
0None_none_GEB_227963.3890	330
0None_none_GEB_227963.3891	360
0None_none_GEB_227963.3892	336
0None_none_GEB_227963.3893	465
0None_none_GEB_227963.3894	592
0None_none_GEB_227963.3895	188
0None_none_GEB_227963.3896	488
0None_none_GEB_227963.3897	376
0None_none_GEB_227963.3898	562
0None_none_GEB_227963.3899	226
0None_none_GEB_227963.3900	436
0None_none_GEB_227963.3901	553
0None_none_GEB_227963.3902	406
0None_none_GEB_227963.3903	220
0None_none_GEB_227963.3904	450
0None_none_GEB_227963.3905	419
0None_none_GEB_227963.3906	522
0None_none_GEB_227963.3907	314
0None_none_GEB_227963.3908	497
0None_none_GEB_227963.3909	438
0None_none_GEB_227963.3910	571
0None_none_GEB_227963.3911	439
0None_none_GEB_227963.3912	327
0None_none_GEB_227963.3913	274
0None_none_GEB_227963.3914	313
0None_none_GEB_227963.3915	351
0None_none_GEB_227963.3916	493
0None_none_GEB_227963.3917	449
0None_none_GEB_227963.3918	425
0None_none_GEB_227963.3919	384
0None_none_GEB_227963.3920	462
0None_none_GEB_227963.3921	84
0None_none_GEB_227963.3922	323
0None_none_GEB_227963.3923	83
0None_none_GEB_227963.3924	760
0None_none_GEB_227963.3925	467
0None_none_GEB_227963.3926	272
0None_none_GEB_227963.3928	204
0None_none_GEB_227963.3929	229
0None_none_GEB_227963.3930	309
0None_none_GEB_227963.3931	530
0None_none_GEB_227963.3932	322
0None_none_GEB_227963.3933	347
0None_none_GEB_227963.3934	207
0None_none_GEB_227963.3935	432
0None_none_GEB_227963.3936	358
0None_none_GEB_227963.3937	387
0None_none_GEB_227963.3938	208
0None_none_GEB_227963.3939	304
0None_none_GEB_227963.3940	454
0None_none_GEB_227963.3941	515
0None_none_GEB_227963.3942	305
0None_none_GEB_227963.3943	377
0None_none_GEB_227963.3944	488
0None_none_GEB_227963.3945	476
0None_none_GEB_227963.3946	704
0None_none_GEB_227963.3947	555
0None_none_GEB_227963.3948	377
0None_none_GEB_227963.3949	306
0None_none_GEB_227963.3950	256
0None_none_GEB_227963.3951	220
0None_none_GEB_227963.3952	236
0None_none_GEB_227963.3953	319
0None_none_GEB_227963.3954	266
0None_none_GEB_227963.3955	522
0None_none_GEB_227963.3956	640
0None_none_GEB_227963.3957	297
0None_none_GEB_227963.3958	413
0None_none_GEB_227963.3959	251
0None_none_GEB_227963.3960	352
0None_none_GEB_227963.3961	346
0None_none_GEB_227963.3962	395
0None_none_GEB_227963.3963	668
0None_none_GEB_227963.3964	22
0None_none_GEB_227963.3965	573
0None_none_GEB_227963.3966	406
0None_none_GEB_227963.3967	379
0None_none_GEB_227963.3968	427
0None_none_GEB_227963.3969	364
0None_none_GEB_227963.3970	362
0None_none_GEB_227963.3971	465
0None_none_GEB_227963.3972	192
0None_none_GEB_227963.3973	565
0None_none_GEB_227963.3974	251
0None_none_GEB_227963.3975	607
0None_none_GEB_227963.3976	487
0None_none_GEB_227963.3977	315
0None_none_GEB_227963.3978	603
0None_none_GEB_227963.3979	435
0None_none_GEB_227963.3980	364
0None_none_GEB_227963.3981	416
0None_none_GEB_227963.3982	344
0None_none_GEB_227963.3983	496
0None_none_GEB_227963.3984	411
0None_none_GEB_227963.3985	252
0None_none_GEB_227963.3986	739
0None_none_GEB_227963.3987	561
0None_none_GEB_227963.3988	424
0None_none_GEB_227963.3989	431
0None_none_GEB_227963.3990	210
0None_none_GEB_227963.3991	477
0None_none_GEB_227963.3992	432
0None_none_GEB_227963.3993	402
0None_none_GEB_227963.3994	396
0None_none_GEB_227963.3995	385
0None_none_GEB_227963.3996	307
0None_none_GEB_227963.3997	267
0None_none_GEB_227963.3998	194
0None_none_GEB_227963.3999	329
0None_none_GEB_227963.4000	677
0None_none_GEB_227963.4001	613
0None_none_GEB_227963.4002	284
0None_none_GEB_227963.4003	383
0None_none_GEB_227963.4004	167
0None_none_GEB_227963.4005	385
0None_none_GEB_227963.4006	220
0None_none_GEB_227963.4007	442
0None_none_GEB_227963.4008	349
0None_none_GEB_227963.4009	212
0None_none_GEB_227963.4010	578
0None_none_GEB_227963.4011	588
0None_none_GEB_227963.4012	556
0None_none_GEB_227963.4013	840
0None_none_GEB_227963.4014	359
0None_none_GEB_227963.4015	808
0None_none_GEB_227963.4016	326
0None_none_GEB_227963.4017	437
0None_none_GEB_227963.4018	419
0None_none_GEB_227963.4019	847
0None_none_GEB_227963.4020	108
0None_none_GEB_227963.4021	178
0None_none_GEB_227963.4022	567
0None_none_GEB_227963.4023	472
0None_none_GEB_227963.4024	392
0None_none_GEB_227963.4025	658
0None_none_GEB_227963.4026	482
0None_none_GEB_227963.4027	373
0None_none_GEB_227963.4028	189
0None_none_GEB_227963.4029	243
0None_none_GEB_227963.4030	276
0None_none_GEB_227963.4031	279
0None_none_GEB_227963.4032	302
0None_none_GEB_227963.4033	606
0None_none_GEB_227963.4034	345
0None_none_GEB_227963.4035	252
0None_none_GEB_227963.4036	522
0None_none_GEB_227963.4037	358
0None_none_GEB_227963.4038	571
0None_none_GEB_227963.4039	327
0None_none_GEB_227963.4040	245
0None_none_GEB_227963.4041	462
0None_none_GEB_227963.4042	368
0None_none_GEB_227963.4043	592
0None_none_GEB_227963.4044	215
0None_none_GEB_227963.4045	318
0None_none_GEB_227963.4046	495
0None_none_GEB_227963.4047	70
0None_none_GEB_227963.4048	227
0None_none_GEB_227963.4049	504
0None_none_GEB_227963.4050	224
0None_none_GEB_227963.4051	206
0None_none_GEB_227963.4052	515
0None_none_GEB_227963.4053	230
0None_none_GEB_227963.4054	91
0None_none_GEB_227963.4055	633
0None_none_GEB_227963.4056	274
0None_none_GEB_227963.4057	588
0None_none_GEB_227963.4058	242
0None_none_GEB_227963.4059	427
0None_none_GEB_227963.4060	622
0None_none_GEB_227963.4061	170
0None_none_GEB_227963.4062	455
0None_none_GEB_227963.4063	446
0None_none_GEB_227963.4064	298
0None_none_GEB_227963.4065	431
0None_none_GEB_227963.4066	456
0None_none_GEB_227963.4067	244
0None_none_GEB_227963.4068	191
0None_none_GEB_227963.4069	765
0None_none_GEB_227963.4070	427
0None_none_GEB_227963.4071	458
0None_none_GEB_227963.4072	295
0None_none_GEB_227963.4073	349
0None_none_GEB_227963.4074	781
0None_none_GEB_227963.4075	545
0None_none_GEB_227963.4076	309
0None_none_GEB_227963.4077	758
0None_none_GEB_227963.4078	793
0None_none_GEB_227963.4079	220
0None_none_GEB_227963.4080	752
0None_none_GEB_227963.4081	293
0None_none_GEB_227963.4082	396
0None_none_GEB_227963.4083	465
0None_none_GEB_227963.4084	316
0None_none_GEB_227963.4085	410
0None_none_GEB_227963.4086	1125
0None_none_GEB_227963.4087	361
0None_none_GEB_227963.4088	364
0None_none_GEB_227963.4089	208
0None_none_GEB_227963.4090	255
0None_none_GEB_227963.4091	523
0None_none_GEB_227963.4092	608
0None_none_GEB_227963.4093	194
0None_none_GEB_227963.4094	281
0None_none_GEB_227963.4095	362
0None_none_GEB_227963.4096	284
0None_none_GEB_227963.4097	461
0None_none_GEB_227963.4098	589
0None_none_GEB_227963.4099	235
0None_none_GEB_227963.4100	335
0None_none_GEB_227963.4101	273
0None_none_GEB_227963.4102	587
0None_none_GEB_227963.4103	633
0None_none_GEB_227963.4104	189
0None_none_GEB_227963.4105	188
0None_none_GEB_227963.4106	395
0None_none_GEB_227963.4107	447
0None_none_GEB_227963.4108	837
0None_none_GEB_227963.4109	580
0None_none_GEB_227963.4110	242
0None_none_GEB_227963.4111	440
0None_none_GEB_227963.4112	760
0None_none_GEB_227963.4113	906
0None_none_GEB_227963.4114	559
0None_none_GEB_227963.4115	500
0None_none_GEB_227963.4116	449
0None_none_GEB_227963.4117	290
0None_none_GEB_227963.4118	488
0None_none_GEB_227963.4119	356
0None_none_GEB_227963.4120	307
0None_none_GEB_227963.4121	345
0None_none_GEB_227963.4122	503
0None_none_GEB_227963.4123	559
0None_none_GEB_227963.4124	529
0None_none_GEB_227963.4125	250
0None_none_TMMB_227963.3192	25
0None_none_U1B_227963.463	3
0None_none_U2B_227963.1148	1
0None_none_U2B_227963.1373	1
0Safe_safe_ACOCA_227963.4655	516
0Safe_safe_ACOCB_227963.4970	498
0Safe_safe_DTKPA_227963.7066	414
0Safe_safe_DTKPA_227963.7124	414
0Safe_safe_DTKPB_227963.7445	240
0Safe_safe_GEA_227963.3383	1
0Safe_safe_GEA_227963.3388	1
0Safe_safe_GEA_227963.3392	1
0Safe_safe_GEA_227963.3407	1
0Safe_safe_GEA_227963.3411	1
0Safe_safe_GEA_227963.3417	1
0Safe_safe_GEA_227963.3434	1
0Safe_safe_GEA_227963.3442	1
0Safe_safe_GEA_227963.3454	1
0Safe_safe_GEA_227963.3480	1
0Safe_safe_GEA_227963.3488	1
0Safe_safe_GEA_227963.3490	1
0Safe_safe_GEA_227963.3501	1
0Safe_safe_GEA_227963.3512	1
0Safe_safe_GEA_227963.3518	1
0Safe_safe_GEA_227963.3520	1
0Safe_safe_GEA_227963.3530	1
0Safe_safe_GEA_227963.3533	1
0Safe_safe_GEA_227963.3542	1
0Safe_safe_GEA_227963.3546	2
0Safe_safe_GEA_227963.3553	1
0Safe_safe_GEA_227963.3555	1
0Safe_safe_GEA_227963.3569	1
0Safe_safe_GEA_227963.3587	1
0Safe_safe_GEA_227963.3590	1
0Safe_safe_GEA_227963.3625	1
0Safe_safe_GEA_227963.3627	1
0Safe_safe_GEA_227963.3642	1
0Safe_safe_GEA_227963.3647	1
0Safe_safe_GEA_227963.3651	1
0Safe_safe_GEA_227963.3655	1
0Safe_safe_GEA_227963.3685	6
0Safe_safe_GEA_227963.3694	1
0Safe_safe_GEA_227963.3710	1
0Safe_safe_GEA_227963.3712	1
0Safe_safe_GEA_227963.3716	1
0Safe_safe_GEA_227963.3725	1
0Safe_safe_GEB_227963.3751	186
0Safe_safe_GEB_227963.3752	535
0Safe_safe_GEB_227963.3753	373
0Safe_safe_GEB_227963.3754	349
0Safe_safe_GEB_227963.3755	374
0Safe_safe_GEB_227963.3756	199
0Safe_safe_GEB_227963.3757	255
0Safe_safe_GEB_227963.3758	615
0Safe_safe_GEB_227963.3759	153
0Safe_safe_GEB_227963.3760	184
0Safe_safe_GEB_227963.3761	383
0Safe_safe_GEB_227963.3762	292
0Safe_safe_GEB_227963.3763	234
0Safe_safe_GEB_227963.3764	257
0Safe_safe_GEB_227963.3765	315
0Safe_safe_GEB_227963.3766	307
0Safe_safe_GEB_227963.3767	301
0Safe_safe_GEB_227963.3768	327
0Safe_safe_GEB_227963.3769	146
0Safe_safe_GEB_227963.3770	207
0Safe_safe_GEB_227963.3771	313
0Safe_safe_GEB_227963.3772	458
0Safe_safe_GEB_227963.3773	412
0Safe_safe_GEB_227963.3774	271
0Safe_safe_GEB_227963.3775	410
0Safe_safe_GEB_227963.3776	256
0Safe_safe_GEB_227963.3777	174
0Safe_safe_GEB_227963.3778	171
0Safe_safe_GEB_227963.3779	286
0Safe_safe_GEB_227963.3780	308
0Safe_safe_GEB_227963.3781	391
0Safe_safe_GEB_227963.3782	389
0Safe_safe_GEB_227963.3783	320
0Safe_safe_GEB_227963.3784	194
0Safe_safe_GEB_227963.3785	332
0Safe_safe_GEB_227963.3786	334
0Safe_safe_GEB_227963.3787	270
0Safe_safe_GEB_227963.3788	207
0Safe_safe_GEB_227963.3789	307
0Safe_safe_GEB_227963.3790	462
0Safe_safe_GEB_227963.3791	259
0Safe_safe_GEB_227963.3792	128
0Safe_safe_GEB_227963.3794	442
0Safe_safe_GEB_227963.3795	194
0Safe_safe_GEB_227963.3796	494
0Safe_safe_GEB_227963.3797	319
0Safe_safe_GEB_227963.3798	430
0Safe_safe_GEB_227963.3799	197
0Safe_safe_GEB_227963.3800	252
0Safe_safe_GEB_227963.3801	299
0Safe_safe_GEB_227963.3802	272
0Safe_safe_GEB_227963.3803	339
0Safe_safe_GEB_227963.3804	306
0Safe_safe_GEB_227963.3805	310
0Safe_safe_GEB_227963.3806	543
0Safe_safe_GEB_227963.3807	297
0Safe_safe_GEB_227963.3808	15
0Safe_safe_GEB_227963.3809	206
0Safe_safe_GEB_227963.3810	215
0Safe_safe_GEB_227963.3811	298
0Safe_safe_GEB_227963.3812	96
0Safe_safe_GEB_227963.3813	405
0Safe_safe_GEB_227963.3814	333
0Safe_safe_GEB_227963.3815	224
0Safe_safe_GEB_227963.3816	224
0Safe_safe_GEB_227963.3817	294
0Safe_safe_GEB_227963.3818	106
0Safe_safe_GEB_227963.3819	73
0Safe_safe_GEB_227963.3820	290
0Safe_safe_GEB_227963.3821	312
0Safe_safe_GEB_227963.3822	606
0Safe_safe_GEB_227963.3823	589
0Safe_safe_GEB_227963.3824	210
0Safe_safe_GEB_227963.3825	485
0Safe_safe_GEB_227963.3826	601
0Safe_safe_GEB_227963.3827	606
0Safe_safe_GEB_227963.3828	110
0Safe_safe_GEB_227963.3829	353
0Safe_safe_GEB_227963.3830	489
0Safe_safe_GEB_227963.3831	126
0Safe_safe_GEB_227963.3832	226
0Safe_safe_GEB_227963.3833	301
0Safe_safe_GEB_227963.3834	734
0Safe_safe_GEB_227963.3835	144
0Safe_safe_GEB_227963.3837	58
0Safe_safe_GEB_227963.3838	364
0Safe_safe_GEB_227963.3839	404
0Safe_safe_GEB_227963.3840	273
0Safe_safe_GEB_227963.3841	470
0Safe_safe_GEB_227963.3842	117
0Safe_safe_GEB_227963.3843	160
0Safe_safe_GEB_227963.3844	602
0Safe_safe_GEB_227963.3845	150
0Safe_safe_GEB_227963.3846	246
0Safe_safe_GEB_227963.3847	132
0Safe_safe_GEB_227963.3848	244
0Safe_safe_GEB_227963.3849	327
0Safe_safe_GEB_227963.3850	310
0Safe_safe_GEB_227963.3851	240
0Safe_safe_GEB_227963.3852	257
0Safe_safe_GEB_227963.3853	43
0Safe_safe_GEB_227963.3854	138
0Safe_safe_GEB_227963.3855	428
0Safe_safe_GEB_227963.3856	292
0Safe_safe_GEB_227963.3857	197
0Safe_safe_GEB_227963.3858	454
0Safe_safe_GEB_227963.3859	484
0Safe_safe_GEB_227963.3860	408
0Safe_safe_GEB_227963.3861	493
0Safe_safe_GEB_227963.3862	298
0Safe_safe_GEB_227963.3863	332
0Safe_safe_GEB_227963.3864	125
0Safe_safe_GEB_227963.3865	442
0Safe_safe_GEB_227963.3866	299
0Safe_safe_GEB_227963.3867	265
0Safe_safe_GEB_227963.3868	144
0Safe_safe_GEB_227963.3869	371
0Safe_safe_GEB_227963.3870	359
0Safe_safe_GEB_227963.3871	213
0Safe_safe_GEB_227963.3872	232
0Safe_safe_GEB_227963.3873	332
0Safe_safe_GEB_227963.3874	423
0Safe_safe_GEB_227963.3875	253
0Safe_safe_GEB_227963.3876	314
0Safe_safe_GEB_227963.3877	362
0Safe_safe_GEB_227963.3878	549
0Safe_safe_GEB_227963.3879	530
0Safe_safe_GEB_227963.3880	156
0Safe_safe_GEB_227963.3882	266
0Safe_safe_GEB_227963.3883	374
0Safe_safe_GEB_227963.3884	432
0Safe_safe_GEB_227963.3885	475
0Safe_safe_GEB_227963.3886	730
0Safe_safe_GEB_227963.3887	522
0Safe_safe_GEB_227963.3888	487
0Safe_safe_GEB_227963.3889	221
0Safe_safe_GEB_227963.3890	186
0Safe_safe_GEB_227963.3891	462
0Safe_safe_GEB_227963.3892	346
0Safe_safe_GEB_227963.3893	559
0Safe_safe_GEB_227963.3894	244
0Safe_safe_GEB_227963.3895	491
0Safe_safe_GEB_227963.3896	663
0Safe_safe_GEB_227963.3897	396
0Safe_safe_GEB_227963.3898	240
0Safe_safe_GEB_227963.3899	409
0Safe_safe_GEB_227963.3900	160
0Safe_safe_GEB_227963.3901	109
0Safe_safe_GEB_227963.3902	562
0Safe_safe_GEB_227963.3903	178
0Safe_safe_GEB_227963.3904	238
0Safe_safe_GEB_227963.3905	428
0Safe_safe_GEB_227963.3906	432
0Safe_safe_GEB_227963.3907	138
0Safe_safe_GEB_227963.3908	308
0Safe_safe_GEB_227963.3909	340
0Safe_safe_GEB_227963.3910	154
0Safe_safe_GEB_227963.3911	98
0Safe_safe_GEB_227963.3912	422
0Safe_safe_GEB_227963.3913	127
0Safe_safe_GEB_227963.3915	234
0Safe_safe_GEB_227963.3916	222
0Safe_safe_GEB_227963.3917	371
0Safe_safe_GEB_227963.3918	87
0Safe_safe_GEB_227963.3919	494
0Safe_safe_GEB_227963.3920	267
0Safe_safe_GEB_227963.3921	222
0Safe_safe_GEB_227963.3922	268
0Safe_safe_GEB_227963.3923	414
0Safe_safe_GEB_227963.3924	384
0Safe_safe_GEB_227963.3925	341
0Safe_safe_GEB_227963.3926	528
0Safe_safe_GEB_227963.3927	143
0Safe_safe_GEB_227963.3928	170
0Safe_safe_GEB_227963.3929	78
0Safe_safe_GEB_227963.3930	692
0Safe_safe_GEB_227963.3931	405
0Safe_safe_GEB_227963.3932	364
0Safe_safe_GEB_227963.3933	197
0Safe_safe_GEB_227963.3934	222
0Safe_safe_GEB_227963.3935	516
0Safe_safe_GEB_227963.3936	341
0Safe_safe_GEB_227963.3937	256
0Safe_safe_GEB_227963.3938	340
0Safe_safe_GEB_227963.3939	655
0Safe_safe_GEB_227963.3940	270
0Safe_safe_GEB_227963.3941	363
0Safe_safe_GEB_227963.3942	488
0Safe_safe_GEB_227963.3943	243
0Safe_safe_GEB_227963.3944	239
0Safe_safe_GEB_227963.3945	217
0Safe_safe_GEB_227963.3946	236
0Safe_safe_GEB_227963.3947	259
0Safe_safe_GEB_227963.3948	231
0Safe_safe_GEB_227963.3949	112
0Safe_safe_GEB_227963.3950	369
0Safe_safe_GEB_227963.3951	237
0Safe_safe_GEB_227963.3952	342
0Safe_safe_GEB_227963.3953	246
0Safe_safe_GEB_227963.3954	162
0Safe_safe_GEB_227963.3955	248
0Safe_safe_GEB_227963.3956	99
0Safe_safe_GEB_227963.3957	324
0Safe_safe_GEB_227963.3958	362
0Safe_safe_GEB_227963.3959	293
0Safe_safe_GEB_227963.3960	439
0Safe_safe_GEB_227963.3961	271
0Safe_safe_GEB_227963.3962	655
0Safe_safe_GEB_227963.3963	337
0Safe_safe_GEB_227963.3964	354
0Safe_safe_GEB_227963.3965	145
0Safe_safe_GEB_227963.3966	109
0Safe_safe_GEB_227963.3967	76
0Safe_safe_GEB_227963.3968	383
0Safe_safe_GEB_227963.3969	393
0Safe_safe_GEB_227963.3970	496
0Safe_safe_GEB_227963.3971	224
0Safe_safe_GEB_227963.3972	370
0Safe_safe_GEB_227963.3973	166
0Safe_safe_GEB_227963.3974	670
0Safe_safe_GEB_227963.3975	441
0Safe_safe_GEB_227963.3976	459
0Safe_safe_GEB_227963.3977	167
0Safe_safe_GEB_227963.3978	309
0Safe_safe_GEB_227963.3979	389
0Safe_safe_GEB_227963.3980	89
0Safe_safe_GEB_227963.3981	197
0Safe_safe_GEB_227963.3982	525
0Safe_safe_GEB_227963.3983	413
0Safe_safe_GEB_227963.3984	278
0Safe_safe_GEB_227963.3985	414
0Safe_safe_GEB_227963.3986	258
0Safe_safe_GEB_227963.3987	498
0Safe_safe_GEB_227963.3988	243
0Safe_safe_GEB_227963.3989	315
0Safe_safe_GEB_227963.3990	536
0Safe_safe_GEB_227963.3991	164
0Safe_safe_GEB_227963.3992	491
0Safe_safe_GEB_227963.3993	459
0Safe_safe_GEB_227963.3994	425
0Safe_safe_GEB_227963.3995	280
0Safe_safe_GEB_227963.3996	642
0Safe_safe_GEB_227963.3997	247
0Safe_safe_GEB_227963.3998	255
0Safe_safe_GEB_227963.3999	703
0Safe_safe_GEB_227963.4000	483
0Safe_safe_GEB_227963.4001	471
0Safe_safe_GEB_227963.4002	194
0Safe_safe_GEB_227963.4003	295
0Safe_safe_GEB_227963.4004	641
0Safe_safe_GEB_227963.4005	449
0Safe_safe_GEB_227963.4006	302
0Safe_safe_GEB_227963.4007	312
0Safe_safe_GEB_227963.4008	173
0Safe_safe_GEB_227963.4009	350
0Safe_safe_GEB_227963.4010	134
0Safe_safe_GEB_227963.4011	387
0Safe_safe_GEB_227963.4012	286
0Safe_safe_GEB_227963.4013	364
0Safe_safe_GEB_227963.4014	451
0Safe_safe_GEB_227963.4015	320
0Safe_safe_GEB_227963.4016	456
0Safe_safe_GEB_227963.4017	375
0Safe_safe_GEB_227963.4018	179
0Safe_safe_GEB_227963.4019	215
0Safe_safe_GEB_227963.4020	370
0Safe_safe_GEB_227963.4021	393
0Safe_safe_GEB_227963.4022	352
0Safe_safe_GEB_227963.4023	126
0Safe_safe_GEB_227963.4024	243
0Safe_safe_GEB_227963.4025	306
0Safe_safe_GEB_227963.4027	353
0Safe_safe_GEB_227963.4028	212
0Safe_safe_GEB_227963.4029	409
0Safe_safe_GEB_227963.4030	436
0Safe_safe_GEB_227963.4031	272
0Safe_safe_GEB_227963.4032	185
0Safe_safe_GEB_227963.4033	460
0Safe_safe_GEB_227963.4034	642
0Safe_safe_GEB_227963.4035	342
0Safe_safe_GEB_227963.4036	655
0Safe_safe_GEB_227963.4037	206
0Safe_safe_GEB_227963.4038	653
0Safe_safe_GEB_227963.4039	55
0Safe_safe_GEB_227963.4040	106
0Safe_safe_GEB_227963.4041	217
0Safe_safe_GEB_227963.4042	287
0Safe_safe_GEB_227963.4043	309
0Safe_safe_GEB_227963.4044	553
0Safe_safe_GEB_227963.4045	510
0Safe_safe_GEB_227963.4046	251
0Safe_safe_GEB_227963.4047	444
0Safe_safe_GEB_227963.4048	252
0Safe_safe_GEB_227963.4049	365
0Safe_safe_GEB_227963.4050	200
0Safe_safe_GEB_227963.4051	311
0Safe_safe_GEB_227963.4052	515
0Safe_safe_GEB_227963.4053	237
0Safe_safe_GEB_227963.4054	44
0Safe_safe_GEB_227963.4055	343
0Safe_safe_GEB_227963.4056	251
0Safe_safe_GEB_227963.4057	352
0Safe_safe_GEB_227963.4058	255
0Safe_safe_GEB_227963.4059	214
0Safe_safe_GEB_227963.4060	174
0Safe_safe_GEB_227963.4061	275
0Safe_safe_GEB_227963.4062	187
0Safe_safe_GEB_227963.4063	93
0Safe_safe_GEB_227963.4064	202
0Safe_safe_GEB_227963.4065	414
0Safe_safe_GEB_227963.4066	878
0Safe_safe_GEB_227963.4067	595
0Safe_safe_GEB_227963.4068	44
0Safe_safe_GEB_227963.4069	311
0Safe_safe_GEB_227963.4070	48
0Safe_safe_GEB_227963.4071	51
0Safe_safe_GEB_227963.4072	536
0Safe_safe_GEB_227963.4073	326
0Safe_safe_GEB_227963.4074	336
0Safe_safe_GEB_227963.4075	200
0Safe_safe_GEB_227963.4076	136
0Safe_safe_GEB_227963.4077	333
0Safe_safe_GEB_227963.4078	172
0Safe_safe_GEB_227963.4079	494
0Safe_safe_GEB_227963.4080	419
0Safe_safe_GEB_227963.4081	410
0Safe_safe_GEB_227963.4082	564
0Safe_safe_GEB_227963.4083	333
0Safe_safe_GEB_227963.4084	162
0Safe_safe_GEB_227963.4085	166
0Safe_safe_GEB_227963.4086	302
0Safe_safe_GEB_227963.4087	198
0Safe_safe_GEB_227963.4088	203
0Safe_safe_GEB_227963.4089	305
0Safe_safe_GEB_227963.4090	305
0Safe_safe_GEB_227963.4091	131
0Safe_safe_GEB_227963.4092	410
0Safe_safe_GEB_227963.4093	139
0Safe_safe_GEB_227963.4094	301
0Safe_safe_GEB_227963.4095	395
0Safe_safe_GEB_227963.4096	289
0Safe_safe_GEB_227963.4097	632
0Safe_safe_GEB_227963.4098	234
0Safe_safe_GEB_227963.4099	102
0Safe_safe_GEB_227963.4100	680
0Safe_safe_GEB_227963.4101	297
0Safe_safe_GEB_227963.4102	266
0Safe_safe_GEB_227963.4103	181
0Safe_safe_GEB_227963.4104	258
0Safe_safe_GEB_227963.4105	109
0Safe_safe_GEB_227963.4106	272
0Safe_safe_GEB_227963.4107	110
0Safe_safe_GEB_227963.4108	201
0Safe_safe_GEB_227963.4109	261
0Safe_safe_GEB_227963.4110	373
0Safe_safe_GEB_227963.4111	501
0Safe_safe_GEB_227963.4112	39
0Safe_safe_GEB_227963.4113	70
0Safe_safe_GEB_227963.4114	264
0Safe_safe_GEB_227963.4115	426
0Safe_safe_GEB_227963.4116	327
0Safe_safe_GEB_227963.4117	59
0Safe_safe_GEB_227963.4118	184
0Safe_safe_GEB_227963.4119	213
0Safe_safe_GEB_227963.4120	228
0Safe_safe_GEB_227963.4121	231
0Safe_safe_GEB_227963.4122	242
0Safe_safe_GEB_227963.4123	648
0Safe_safe_GEB_227963.4124	150
0Safe_safe_GEB_227963.4125	358
0Safe_safe_MU1A_227963.2026	252
0Safe_safe_MU1B_227963.1092	1
0Safe_safe_MU1B_227963.889	243
0Safe_safe_MU1B_227963.985	491
0Safe_safe_MU2A_227963.2369	653
0Safe_safe_MU2A_227963.2447	1
0Safe_safe_MU2A_227963.2517	237
0Safe_safe_SPA_227963.5481	332
0Safe_safe_SPB_227963.6111	78
0Safe_safe_TMMA_227963.2836	5
0Safe_safe_U1A_227963.6390	334
0Safe_safe_U1A_227963.6526	231
0Safe_safe_U1B_227963.504	408
0Safe_safe_U1B_227963.559	132
0Safe_safe_U2A_227963.1567	252
ENSMUSG00000000056_Narf_GEB_139377.1	216
ENSMUSG00000000056_Narf_GEB_139378.2	599
ENSMUSG00000000056_Narf_GEB_139379.3	267
ENSMUSG00000000056_Narf_GEB_139380.4	358
ENSMUSG00000000056_Narf_GEB_139381.5	224
ENSMUSG00000000056_Narf_GEB_139382.6	294
ENSMUSG00000000056_Narf_GEB_139383.7	273
ENSMUSG00000000056_Narf_GEB_139384.8	223
ENSMUSG00000000056_Narf_GEB_139385.9	330
ENSMUSG00000000056_Narf_GEB_139386.10	512
ENSMUSG00000000317_Bcl6b_GEB_140415.1	543
ENSMUSG00000000317_Bcl6b_GEB_140416.2	143
ENSMUSG00000000317_Bcl6b_GEB_140417.3	179
ENSMUSG00000000317_Bcl6b_GEB_140418.4	615
ENSMUSG00000000317_Bcl6b_GEB_140419.5	167
ENSMUSG00000000317_Bcl6b_GEB_140420.6	491
ENSMUSG00000000317_Bcl6b_GEB_140421.7	179
ENSMUSG00000000317_Bcl6b_GEB_140422.8	384
ENSMUSG00000000317_Bcl6b_GEB_140423.9	149
ENSMUSG00000000317_Bcl6b_GEB_140424.10	354
ENSMUSG00000000381_Wap_ACOCB_62887.7	2
ENSMUSG00000000435_Myf5_GEB_99989.1	94
ENSMUSG00000000435_Myf5_GEB_99990.2	221
ENSMUSG00000000435_Myf5_GEB_99991.3	264
ENSMUSG00000000435_Myf5_GEB_99992.4	216
ENSMUSG00000000435_Myf5_GEB_99993.5	185
ENSMUSG00000000435_Myf5_GEB_99994.6	300
ENSMUSG00000000435_Myf5_GEB_99995.7	329
ENSMUSG00000000435_Myf5_GEB_99996.8	212
ENSMUSG00000000435_Myf5_GEB_99997.9	205
ENSMUSG00000000435_Myf5_GEB_99998.10	430
ENSMUSG00000000690_Hoxb6_GEB_173493.1	463
ENSMUSG00000000690_Hoxb6_GEB_173494.2	377
ENSMUSG00000000690_Hoxb6_GEB_173495.3	427
ENSMUSG00000000690_Hoxb6_GEB_173496.4	439
ENSMUSG00000000690_Hoxb6_GEB_173497.5	170
ENSMUSG00000000690_Hoxb6_GEB_173498.6	270
ENSMUSG00000000690_Hoxb6_GEB_173499.7	150
ENSMUSG00000000690_Hoxb6_GEB_173500.8	478
ENSMUSG00000000690_Hoxb6_GEB_173501.9	303
ENSMUSG00000000690_Hoxb6_GEB_173502.10	239
ENSMUSG00000000730_Dnmt3l_GEA_23846.5	1
ENSMUSG00000000731_Aire_GEB_23852.1	610
ENSMUSG00000000731_Aire_GEB_23853.2	898
ENSMUSG00000000731_Aire_GEB_23854.3	379
ENSMUSG00000000731_Aire_GEB_23855.4	178
ENSMUSG00000000731_Aire_GEB_23856.5	217
ENSMUSG00000000731_Aire_GEB_23857.6	294
ENSMUSG00000000731_Aire_GEB_23858.7	207
ENSMUSG00000000731_Aire_GEB_23859.8	100
ENSMUSG00000000731_Aire_GEB_23860.9	582
ENSMUSG00000000731_Aire_GEB_23861.10	321
ENSMUSG00000000804_Usp32_SPB_32388.5	7
ENSMUSG00000000817_Fasl_ACOCA_176160.8	38
ENSMUSG00000000838_Fmr1_GEB_7114.1	269
ENSMUSG00000000838_Fmr1_GEB_7115.2	340
ENSMUSG00000000838_Fmr1_GEB_7116.3	629
ENSMUSG00000000838_Fmr1_GEB_7117.4	217
ENSMUSG00000000838_Fmr1_GEB_7118.5	516
ENSMUSG00000000838_Fmr1_GEB_7119.6	519
ENSMUSG00000000838_Fmr1_GEB_7120.7	496
ENSMUSG00000000838_Fmr1_GEB_7121.8	250
ENSMUSG00000000838_Fmr1_GEB_7122.9	118
ENSMUSG00000000838_Fmr1_GEB_7123.10	458
ENSMUSG00000000916_Nsun5_GEB_187439.1	100
ENSMUSG00000000916_Nsun5_GEB_187440.2	247
ENSMUSG00000000916_Nsun5_GEB_187441.3	354
ENSMUSG00000000916_Nsun5_GEB_187442.4	478
ENSMUSG00000000916_Nsun5_GEB_187443.5	348
ENSMUSG00000000916_Nsun5_GEB_187444.6	211
ENSMUSG00000000916_Nsun5_GEB_187445.7	463
ENSMUSG00000000916_Nsun5_GEB_187446.8	189
ENSMUSG00000000916_Nsun5_GEB_187447.9	422
ENSMUSG00000000916_Nsun5_GEB_187448.10	527
ENSMUSG00000000938_Hoxa10_GEB_127166.1	254
ENSMUSG00000000938_Hoxa10_GEB_127167.2	109
ENSMUSG00000000938_Hoxa10_GEB_127168.3	166
ENSMUSG00000000938_Hoxa10_GEB_127169.4	588
ENSMUSG00000000938_Hoxa10_GEB_127170.5	258
ENSMUSG00000000938_Hoxa10_GEB_127171.6	398
ENSMUSG00000000938_Hoxa10_GEB_127172.7	185
ENSMUSG00000000938_Hoxa10_GEB_127173.8	394
ENSMUSG00000000938_Hoxa10_GEB_127174.9	359
ENSMUSG00000000938_Hoxa10_GEB_127175.10	148
ENSMUSG00000001016_Ilf2_GEB_106080.1	241
ENSMUSG00000001016_Ilf2_GEB_106081.2	81
ENSMUSG00000001016_Ilf2_GEB_106082.3	73
ENSMUSG00000001016_Ilf2_GEB_106083.4	159
ENSMUSG00000001016_Ilf2_GEB_106084.5	213
ENSMUSG00000001016_Ilf2_GEB_106085.6	325
ENSMUSG00000001016_Ilf2_GEB_106086.7	120
ENSMUSG00000001016_Ilf2_GEB_106087.8	70
ENSMUSG00000001016_Ilf2_GEB_106088.9	239
ENSMUSG00000001016_Ilf2_GEB_106089.10	181
ENSMUSG00000001036_Epn2_ACOCA_80022.10	16
ENSMUSG00000001056_Nhp2_TMMB_206553.10	1
ENSMUSG00000001065_Zfp276_GEA_199045.6	1
ENSMUSG00000001065_Zfp276_GEA_199047.8	1
ENSMUSG00000001158_Snrnp27_GEA_9633.8	1
ENSMUSG00000001158_Snrnp27_GEA_9634.9	1
ENSMUSG00000001225_Slc26a3_GEB_82825.1	378
ENSMUSG00000001225_Slc26a3_GEB_82826.2	271
ENSMUSG00000001225_Slc26a3_GEB_82827.3	346
ENSMUSG00000001225_Slc26a3_GEB_82828.4	271
ENSMUSG00000001225_Slc26a3_GEB_82829.5	168
ENSMUSG00000001225_Slc26a3_GEB_82830.6	415
ENSMUSG00000001225_Slc26a3_GEB_82831.7	233
ENSMUSG00000001225_Slc26a3_GEB_82832.8	342
ENSMUSG00000001225_Slc26a3_GEB_82833.9	182
ENSMUSG00000001225_Slc26a3_GEB_82834.10	250
ENSMUSG00000001415_Smg5_GEB_158421.1	581
ENSMUSG00000001415_Smg5_GEB_158422.2	214
ENSMUSG00000001415_Smg5_GEB_158423.3	90
ENSMUSG00000001415_Smg5_GEB_158424.4	344
ENSMUSG00000001415_Smg5_GEB_158425.5	120
ENSMUSG00000001415_Smg5_GEB_158426.6	382
ENSMUSG00000001415_Smg5_GEB_158427.7	202
ENSMUSG00000001415_Smg5_GEB_158428.8	162
ENSMUSG00000001415_Smg5_GEB_158429.9	111
ENSMUSG00000001415_Smg5_GEB_158430.10	208
ENSMUSG00000001444_Tbx21_GEB_184445.1	234
ENSMUSG00000001444_Tbx21_GEB_184446.2	348
ENSMUSG00000001444_Tbx21_GEB_184447.3	226
ENSMUSG00000001444_Tbx21_GEB_184448.4	426
ENSMUSG00000001444_Tbx21_GEB_184449.5	299
ENSMUSG00000001444_Tbx21_GEB_184450.6	728
ENSMUSG00000001444_Tbx21_GEB_184451.7	134
ENSMUSG00000001444_Tbx21_GEB_184452.8	262
ENSMUSG00000001444_Tbx21_GEB_184453.9	197
ENSMUSG00000001444_Tbx21_GEB_184454.10	383
ENSMUSG00000001504_Irx2_GEA_4292.9	1
ENSMUSG00000001517_Foxm1_GEA_147880.8	1
ENSMUSG00000001542_Ell2_GEA_121735.2	1
ENSMUSG00000001542_Ell2_GEA_121739.6	1
ENSMUSG00000001569_Nom1_GEB_62741.1	160
ENSMUSG00000001569_Nom1_GEB_62742.2	274
ENSMUSG00000001569_Nom1_GEB_62744.4	153
ENSMUSG00000001569_Nom1_GEB_62745.5	130
ENSMUSG00000001569_Nom1_GEB_62746.6	155
ENSMUSG00000001569_Nom1_GEB_62747.7	89
ENSMUSG00000001569_Nom1_GEB_62748.8	233
ENSMUSG00000001569_Nom1_GEB_62749.9	60
ENSMUSG00000001785_Pwp1_GEB_99653.1	250
ENSMUSG00000001785_Pwp1_GEB_99654.2	149
ENSMUSG00000001785_Pwp1_GEB_99655.3	175
ENSMUSG00000001785_Pwp1_GEB_99656.4	235
ENSMUSG00000001785_Pwp1_GEB_99657.5	81
ENSMUSG00000001785_Pwp1_GEB_99658.6	230
ENSMUSG00000001785_Pwp1_GEB_99659.7	347
ENSMUSG00000001785_Pwp1_GEB_99660.8	225
ENSMUSG00000001785_Pwp1_GEB_99661.9	274
ENSMUSG00000001785_Pwp1_GEB_99662.10	236
ENSMUSG00000001815_Evx2_GEA_65006.10	1
ENSMUSG00000001870_Ltbp1_ACOCB_15158.5	8
ENSMUSG00000001911_Nfix_GEB_54190.1	419
ENSMUSG00000001911_Nfix_GEB_54191.2	356
ENSMUSG00000001911_Nfix_GEB_54192.3	312
ENSMUSG00000001911_Nfix_GEB_54193.4	276
ENSMUSG00000001911_Nfix_GEB_54194.5	168
ENSMUSG00000001911_Nfix_GEB_54195.6	435
ENSMUSG00000001911_Nfix_GEB_54196.7	338
ENSMUSG00000001911_Nfix_GEB_54197.8	457
ENSMUSG00000001911_Nfix_GEB_54198.9	309
ENSMUSG00000001911_Nfix_GEB_54199.10	212
ENSMUSG00000001988_Npas1_GEA_147173.1	1
ENSMUSG00000002057_Foxn1_GEA_4053.10	1
ENSMUSG00000002280_Narfl_GEA_65442.6	1
ENSMUSG00000002325_Irf9_GEB_68559.1	622
ENSMUSG00000002325_Irf9_GEB_68560.2	285
ENSMUSG00000002325_Irf9_GEB_68561.3	329
ENSMUSG00000002325_Irf9_GEB_68562.4	248
ENSMUSG00000002325_Irf9_GEB_68563.5	480
ENSMUSG00000002325_Irf9_GEB_68564.6	536
ENSMUSG00000002325_Irf9_GEB_68565.7	90
ENSMUSG00000002325_Irf9_GEB_68566.8	217
ENSMUSG00000002325_Irf9_GEB_68567.9	138
ENSMUSG00000002325_Irf9_GEB_68568.10	51
ENSMUSG00000002329_Mdp1_GEB_68539.1	425
ENSMUSG00000002329_Mdp1_GEB_68540.2	436
ENSMUSG00000002329_Mdp1_GEB_68541.3	392
ENSMUSG00000002329_Mdp1_GEB_68542.4	283
ENSMUSG00000002329_Mdp1_GEB_68543.5	457
ENSMUSG00000002329_Mdp1_GEB_68544.6	403
ENSMUSG00000002329_Mdp1_GEB_68545.7	298
ENSMUSG00000002329_Mdp1_GEB_68546.8	193
ENSMUSG00000002329_Mdp1_GEB_68547.9	231
ENSMUSG00000002329_Mdp1_GEB_68548.10	293
ENSMUSG00000002345_2310045N01Rik_GEA_10466.1	1
ENSMUSG00000002345_2310045N01Rik_GEA_10475.10	1
ENSMUSG00000002455_Prpf6_GEA_203855.7	1
ENSMUSG00000002496_Tsc2_ACOCA_85559.10	21
ENSMUSG00000002524_Puf60_GEB_46629.1	178
ENSMUSG00000002524_Puf60_GEB_46630.2	156
ENSMUSG00000002524_Puf60_GEB_46631.3	85
ENSMUSG00000002524_Puf60_GEB_46632.4	137
ENSMUSG00000002524_Puf60_GEB_46633.5	113
ENSMUSG00000002524_Puf60_GEB_46634.6	293
ENSMUSG00000002524_Puf60_GEB_46635.7	203
ENSMUSG00000002524_Puf60_GEB_46636.8	82
ENSMUSG00000002524_Puf60_GEB_46637.9	88
ENSMUSG00000002524_Puf60_GEB_46638.10	39
ENSMUSG00000002578_Ikzf4_GEB_21792.1	380
ENSMUSG00000002578_Ikzf4_GEB_21793.2	406
ENSMUSG00000002578_Ikzf4_GEB_21794.3	303
ENSMUSG00000002578_Ikzf4_GEB_21795.4	282
ENSMUSG00000002578_Ikzf4_GEB_21796.5	472
ENSMUSG00000002578_Ikzf4_GEB_21797.6	278
ENSMUSG00000002578_Ikzf4_GEB_21798.7	293
ENSMUSG00000002578_Ikzf4_GEB_21799.8	439
ENSMUSG00000002578_Ikzf4_GEB_21800.9	461
ENSMUSG00000002578_Ikzf4_GEB_21801.10	663
ENSMUSG00000002602_Axl_GEA_37748.2	1
ENSMUSG00000002679_Med6_GEA_129988.9	1
ENSMUSG00000002833_Hdgfrp2_GEB_119521.1	120
ENSMUSG00000002833_Hdgfrp2_GEB_119522.2	212
ENSMUSG00000002833_Hdgfrp2_GEB_119523.3	400
ENSMUSG00000002833_Hdgfrp2_GEB_119524.4	216
ENSMUSG00000002833_Hdgfrp2_GEB_119525.5	344
ENSMUSG00000002833_Hdgfrp2_GEB_119526.6	144
ENSMUSG00000002833_Hdgfrp2_GEB_119527.7	113
ENSMUSG00000002833_Hdgfrp2_GEB_119528.8	180
ENSMUSG00000002833_Hdgfrp2_GEB_119529.9	490
ENSMUSG00000002833_Hdgfrp2_GEB_119530.10	323
ENSMUSG00000002881_Nab1_GEB_133541.1	315
ENSMUSG00000002881_Nab1_GEB_133542.2	322
ENSMUSG00000002881_Nab1_GEB_133543.3	168
ENSMUSG00000002881_Nab1_GEB_133544.4	176
ENSMUSG00000002881_Nab1_GEB_133545.5	310
ENSMUSG00000002881_Nab1_GEB_133546.6	328
ENSMUSG00000002881_Nab1_GEB_133547.7	110
ENSMUSG00000002881_Nab1_GEB_133548.8	725
ENSMUSG00000002881_Nab1_GEB_133549.9	446
ENSMUSG00000002881_Nab1_GEB_133550.10	100
ENSMUSG00000002948_Map2k7_GEB_77112.1	141
ENSMUSG00000002948_Map2k7_GEB_77113.2	277
ENSMUSG00000002948_Map2k7_GEB_77114.3	603
ENSMUSG00000002948_Map2k7_GEB_77115.4	155
ENSMUSG00000002948_Map2k7_GEB_77116.5	36
ENSMUSG00000002948_Map2k7_GEB_77117.6	167
ENSMUSG00000002948_Map2k7_GEB_77118.7	42
ENSMUSG00000002948_Map2k7_GEB_77119.8	246
ENSMUSG00000002948_Map2k7_GEB_77120.9	185
ENSMUSG00000002948_Map2k7_GEB_77121.10	286
ENSMUSG00000002968_Med25_GEB_136742.1	328
ENSMUSG00000002968_Med25_GEB_136743.2	357
ENSMUSG00000002968_Med25_GEB_136744.3	403
ENSMUSG00000002968_Med25_GEB_136745.4	189
ENSMUSG00000002968_Med25_GEB_136746.5	183
ENSMUSG00000002968_Med25_GEB_136747.6	289
ENSMUSG00000002968_Med25_GEB_136748.7	74
ENSMUSG00000002968_Med25_GEB_136749.8	385
ENSMUSG00000002968_Med25_GEB_136750.9	490
ENSMUSG00000002968_Med25_GEB_136751.10	232
ENSMUSG00000003039_Fam32a_GEB_12545.1	407
ENSMUSG00000003039_Fam32a_GEB_12546.2	198
ENSMUSG00000003039_Fam32a_GEB_12547.3	160
ENSMUSG00000003039_Fam32a_GEB_12548.4	225
ENSMUSG00000003039_Fam32a_GEB_12549.5	92
ENSMUSG00000003039_Fam32a_GEB_12550.6	204
ENSMUSG00000003039_Fam32a_GEB_12551.7	946
ENSMUSG00000003039_Fam32a_GEB_12552.8	493
ENSMUSG00000003039_Fam32a_GEB_12553.9	120
ENSMUSG00000003039_Fam32a_GEB_12554.10	28
ENSMUSG00000003051_Elf3_GEB_189576.1	440
ENSMUSG00000003051_Elf3_GEB_189577.2	186
ENSMUSG00000003051_Elf3_GEB_189578.3	302
ENSMUSG00000003051_Elf3_GEB_189579.4	162
ENSMUSG00000003051_Elf3_GEB_189580.5	308
ENSMUSG00000003051_Elf3_GEB_189581.6	289
ENSMUSG00000003051_Elf3_GEB_189582.7	156
ENSMUSG00000003051_Elf3_GEB_189583.8	570
ENSMUSG00000003051_Elf3_GEB_189584.9	420
ENSMUSG00000003051_Elf3_GEB_189585.10	169
ENSMUSG00000003154_Foxj2_GEB_178084.1	145
ENSMUSG00000003154_Foxj2_GEB_178085.2	302
ENSMUSG00000003154_Foxj2_GEB_178086.3	364
ENSMUSG00000003154_Foxj2_GEB_178087.4	143
ENSMUSG00000003154_Foxj2_GEB_178088.5	394
ENSMUSG00000003154_Foxj2_GEB_178089.6	50
ENSMUSG00000003154_Foxj2_GEB_178090.7	184
ENSMUSG00000003154_Foxj2_GEB_178091.8	155
ENSMUSG00000003154_Foxj2_GEB_178092.9	199
ENSMUSG00000003154_Foxj2_GEB_178093.10	234
ENSMUSG00000003233_Dvl3_GEB_42294.1	221
ENSMUSG00000003233_Dvl3_GEB_42295.2	193
ENSMUSG00000003233_Dvl3_GEB_42296.3	265
ENSMUSG00000003233_Dvl3_GEB_42297.4	409
ENSMUSG00000003233_Dvl3_GEB_42298.5	294
ENSMUSG00000003233_Dvl3_GEB_42299.6	296
ENSMUSG00000003233_Dvl3_GEB_42300.7	134
ENSMUSG00000003233_Dvl3_GEB_42301.8	223
ENSMUSG00000003233_Dvl3_GEB_42302.9	166
ENSMUSG00000003233_Dvl3_GEB_42303.10	65
ENSMUSG00000003234_Abcf3_GEA_26969.2	1
ENSMUSG00000003382_Etv3_GEB_64500.1	168
ENSMUSG00000003382_Etv3_GEB_64501.2	413
ENSMUSG00000003382_Etv3_GEB_64502.3	306
ENSMUSG00000003382_Etv3_GEB_64503.4	174
ENSMUSG00000003382_Etv3_GEB_64504.5	504
ENSMUSG00000003382_Etv3_GEB_64505.6	260
ENSMUSG00000003382_Etv3_GEB_64506.7	207
ENSMUSG00000003382_Etv3_GEB_64507.8	174
ENSMUSG00000003382_Etv3_GEB_64508.9	386
ENSMUSG00000003382_Etv3_GEB_64509.10	393
ENSMUSG00000003410_Elavl3_GEB_123037.1	383
ENSMUSG00000003410_Elavl3_GEB_123038.2	378
ENSMUSG00000003410_Elavl3_GEB_123039.3	652
ENSMUSG00000003410_Elavl3_GEB_123040.4	332
ENSMUSG00000003410_Elavl3_GEB_123041.5	447
ENSMUSG00000003410_Elavl3_GEB_123042.6	252
ENSMUSG00000003410_Elavl3_GEB_123043.7	162
ENSMUSG00000003410_Elavl3_GEB_123044.8	204
ENSMUSG00000003410_Elavl3_GEB_123045.9	726
ENSMUSG00000003410_Elavl3_GEB_123046.10	177
ENSMUSG00000003444_Med29_GEB_149403.1	546
ENSMUSG00000003444_Med29_GEB_149404.2	302
ENSMUSG00000003444_Med29_GEB_149405.3	227
ENSMUSG00000003444_Med29_GEB_149406.4	151
ENSMUSG00000003444_Med29_GEB_149407.5	814
ENSMUSG00000003444_Med29_GEB_149408.6	814
ENSMUSG00000003444_Med29_GEB_149409.7	58
ENSMUSG00000003444_Med29_GEB_149410.8	546
ENSMUSG00000003444_Med29_GEB_149411.9	238
ENSMUSG00000003444_Med29_GEB_149412.10	235
ENSMUSG00000003452_Bicd1_GEA_5952.1	1
ENSMUSG00000003452_Bicd1_GEA_5954.3	1
ENSMUSG00000003452_Bicd1_GEA_5955.4	1
ENSMUSG00000003505_Psg18_GEA_197243.2	1
ENSMUSG00000003573_Homer3_GEB_53270.1	116
ENSMUSG00000003573_Homer3_GEB_53271.2	312
ENSMUSG00000003573_Homer3_GEB_53272.3	270
ENSMUSG00000003573_Homer3_GEB_53273.4	356
ENSMUSG00000003573_Homer3_GEB_53274.5	551
ENSMUSG00000003573_Homer3_GEB_53275.6	467
ENSMUSG00000003573_Homer3_GEB_53276.7	425
ENSMUSG00000003573_Homer3_GEB_53277.8	82
ENSMUSG00000003573_Homer3_GEB_53278.9	71
ENSMUSG00000003573_Homer3_GEB_53279.10	330
ENSMUSG00000003662_Ciao1_GEA_88306.2	1
ENSMUSG00000003680_Taf6l_GEB_155281.1	180
ENSMUSG00000003680_Taf6l_GEB_155282.2	303
ENSMUSG00000003680_Taf6l_GEB_155283.3	299
ENSMUSG00000003680_Taf6l_GEB_155284.4	282
ENSMUSG00000003680_Taf6l_GEB_155285.5	196
ENSMUSG00000003680_Taf6l_GEB_155286.6	381
ENSMUSG00000003680_Taf6l_GEB_155287.7	144
ENSMUSG00000003680_Taf6l_GEB_155288.8	505
ENSMUSG00000003680_Taf6l_GEB_155289.9	292
ENSMUSG00000003680_Taf6l_GEB_155290.10	350
ENSMUSG00000003992_Ssbp2_GEB_124074.1	242
ENSMUSG00000003992_Ssbp2_GEB_124075.2	214
ENSMUSG00000003992_Ssbp2_GEB_124076.3	285
ENSMUSG00000003992_Ssbp2_GEB_124077.4	152
ENSMUSG00000003992_Ssbp2_GEB_124078.5	246
ENSMUSG00000003992_Ssbp2_GEB_124079.6	383
ENSMUSG00000003992_Ssbp2_GEB_124080.7	321
ENSMUSG00000003992_Ssbp2_GEB_124081.8	344
ENSMUSG00000003992_Ssbp2_GEB_124082.9	639
ENSMUSG00000003992_Ssbp2_GEB_124083.10	283
ENSMUSG00000004054_Map3k11_GEA_189274.9	1
ENSMUSG00000004096_Cwc15_GEB_70359.1	198
ENSMUSG00000004096_Cwc15_GEB_70360.2	79
ENSMUSG00000004096_Cwc15_GEB_70361.3	280
ENSMUSG00000004096_Cwc15_GEB_70362.4	215
ENSMUSG00000004096_Cwc15_GEB_70363.5	177
ENSMUSG00000004096_Cwc15_GEB_70364.6	226
ENSMUSG00000004096_Cwc15_GEB_70365.7	197
ENSMUSG00000004096_Cwc15_GEB_70366.8	221
ENSMUSG00000004096_Cwc15_GEB_70367.9	194
ENSMUSG00000004096_Cwc15_GEB_70368.10	323
ENSMUSG00000004105_Angptl2_GEB_33262.1	384
ENSMUSG00000004105_Angptl2_GEB_33263.2	284
ENSMUSG00000004105_Angptl2_GEB_33264.3	316
ENSMUSG00000004105_Angptl2_GEB_33265.4	782
ENSMUSG00000004105_Angptl2_GEB_33266.5	483
ENSMUSG00000004105_Angptl2_GEB_33267.6	378
ENSMUSG00000004105_Angptl2_GEB_33268.7	194
ENSMUSG00000004105_Angptl2_GEB_33269.8	385
ENSMUSG00000004105_Angptl2_GEB_33270.9	290
ENSMUSG00000004105_Angptl2_GEB_33271.10	527
ENSMUSG00000004127_Trmt10a_GEB_174753.1	333
ENSMUSG00000004127_Trmt10a_GEB_174754.2	817
ENSMUSG00000004127_Trmt10a_GEB_174755.3	174
ENSMUSG00000004127_Trmt10a_GEB_174756.4	374
ENSMUSG00000004127_Trmt10a_GEB_174757.5	384
ENSMUSG00000004127_Trmt10a_GEB_174758.6	450
ENSMUSG00000004127_Trmt10a_GEB_174759.7	215
ENSMUSG00000004127_Trmt10a_GEB_174760.8	273
ENSMUSG00000004127_Trmt10a_GEB_174761.9	365
ENSMUSG00000004127_Trmt10a_GEB_174762.10	387
ENSMUSG00000004263_Atn1_GEB_102560.1	261
ENSMUSG00000004263_Atn1_GEB_102561.2	359
ENSMUSG00000004263_Atn1_GEB_102562.3	89
ENSMUSG00000004263_Atn1_GEB_102563.4	76
ENSMUSG00000004263_Atn1_GEB_102564.5	352
ENSMUSG00000004263_Atn1_GEB_102565.6	3
ENSMUSG00000004263_Atn1_GEB_102566.7	208
ENSMUSG00000004263_Atn1_GEB_102567.8	415
ENSMUSG00000004263_Atn1_GEB_102568.9	347
ENSMUSG00000004263_Atn1_GEB_102569.10	157
ENSMUSG00000004268_Emg1_GEB_102500.1	286
ENSMUSG00000004268_Emg1_GEB_102501.2	260
ENSMUSG00000004268_Emg1_GEB_102502.3	61
ENSMUSG00000004268_Emg1_GEB_102503.4	134
ENSMUSG00000004268_Emg1_GEB_102504.5	411
ENSMUSG00000004268_Emg1_GEB_102505.6	161
ENSMUSG00000004268_Emg1_GEB_102506.7	316
ENSMUSG00000004268_Emg1_GEB_102507.8	245
ENSMUSG00000004268_Emg1_GEB_102508.9	223
ENSMUSG00000004268_Emg1_GEB_102509.10	102
ENSMUSG00000004328_Hif3a_GEA_172541.8	1
ENSMUSG00000004393_Ddx56_GEB_206313.1	52
ENSMUSG00000004393_Ddx56_GEB_206314.2	61
ENSMUSG00000004393_Ddx56_GEB_206315.3	74
ENSMUSG00000004393_Ddx56_GEB_206316.4	19
ENSMUSG00000004393_Ddx56_GEB_206317.5	489
ENSMUSG00000004393_Ddx56_GEB_206318.6	55
ENSMUSG00000004393_Ddx56_GEB_206319.7	98
ENSMUSG00000004393_Ddx56_GEB_206320.8	92
ENSMUSG00000004393_Ddx56_GEB_206321.9	142
ENSMUSG00000004393_Ddx56_GEB_206322.10	79
ENSMUSG00000004500_Zfp324_GEB_181184.1	269
ENSMUSG00000004500_Zfp324_GEB_181185.2	658
ENSMUSG00000004500_Zfp324_GEB_181186.3	429
ENSMUSG00000004500_Zfp324_GEB_181187.4	271
ENSMUSG00000004500_Zfp324_GEB_181188.5	437
ENSMUSG00000004500_Zfp324_GEB_181189.6	241
ENSMUSG00000004500_Zfp324_GEB_181190.7	106
ENSMUSG00000004500_Zfp324_GEB_181191.8	408
ENSMUSG00000004500_Zfp324_GEB_181192.9	292
ENSMUSG00000004500_Zfp324_GEB_181193.10	257
ENSMUSG00000004540_Psg17_GEB_70539.1	170
ENSMUSG00000004540_Psg17_GEB_70540.2	324
ENSMUSG00000004540_Psg17_GEB_70541.3	325
ENSMUSG00000004540_Psg17_GEB_70542.4	393
ENSMUSG00000004540_Psg17_GEB_70543.5	454
ENSMUSG00000004540_Psg17_GEB_70544.6	423
ENSMUSG00000004540_Psg17_GEB_70545.7	314
ENSMUSG00000004540_Psg17_GEB_70546.8	252
ENSMUSG00000004540_Psg17_GEB_70547.9	488
ENSMUSG00000004540_Psg17_GEB_70548.10	1011
ENSMUSG00000004542_Psg19_GEA_70538.10	1
ENSMUSG00000004609_Cd33_MU1A_23368.7	1
ENSMUSG00000004661_Arid3b_GEA_73439.3	1
ENSMUSG00000004789_Dlst_ACOCA_85181.8	3
ENSMUSG00000004846_Plod3_GEB_214575.1	234
ENSMUSG00000004846_Plod3_GEB_214576.2	263
ENSMUSG00000004846_Plod3_GEB_214577.3	168
ENSMUSG00000004846_Plod3_GEB_214578.4	238
ENSMUSG00000004846_Plod3_GEB_214579.5	701
ENSMUSG00000004846_Plod3_GEB_214580.6	288
ENSMUSG00000004846_Plod3_GEB_214581.7	174
ENSMUSG00000004846_Plod3_GEB_214582.8	536
ENSMUSG00000004846_Plod3_GEB_214583.9	299
ENSMUSG00000004846_Plod3_GEB_214584.10	266
ENSMUSG00000004936_Map2k1_GEA_201142.3	2
ENSMUSG00000004936_Map2k1_GEA_201148.9	1
ENSMUSG00000004945_Tmem242_MPA_57449.3	1
ENSMUSG00000004996_Mri1_GEB_39505.1	338
ENSMUSG00000004996_Mri1_GEB_39506.2	339
ENSMUSG00000004996_Mri1_GEB_39507.3	410
ENSMUSG00000004996_Mri1_GEB_39508.4	318
ENSMUSG00000004996_Mri1_GEB_39509.5	244
ENSMUSG00000004996_Mri1_GEB_39510.6	381
ENSMUSG00000004996_Mri1_GEB_39511.7	619
ENSMUSG00000004996_Mri1_GEB_39512.8	392
ENSMUSG00000004996_Mri1_GEB_39514.10	259
ENSMUSG00000005043_Sgsh_GEA_190051.6	1
ENSMUSG00000005043_Sgsh_GEA_190052.7	1
ENSMUSG00000005148_Klf5_GEB_127052.1	628
ENSMUSG00000005148_Klf5_GEB_127053.2	486
ENSMUSG00000005148_Klf5_GEB_127054.3	220
ENSMUSG00000005148_Klf5_GEB_127055.4	484
ENSMUSG00000005148_Klf5_GEB_127056.5	341
ENSMUSG00000005148_Klf5_GEB_127057.6	497
ENSMUSG00000005148_Klf5_GEB_127058.7	440
ENSMUSG00000005148_Klf5_GEB_127059.8	502
ENSMUSG00000005148_Klf5_GEB_127060.9	440
ENSMUSG00000005148_Klf5_GEB_127061.10	550
ENSMUSG00000005150_Wdr83_GEB_43063.1	224
ENSMUSG00000005150_Wdr83_GEB_43064.2	40
ENSMUSG00000005150_Wdr83_GEB_43065.3	379
ENSMUSG00000005150_Wdr83_GEB_43066.4	494
ENSMUSG00000005150_Wdr83_GEB_43067.5	403
ENSMUSG00000005150_Wdr83_GEB_43068.6	188
ENSMUSG00000005150_Wdr83_GEB_43069.7	327
ENSMUSG00000005150_Wdr83_GEB_43070.8	473
ENSMUSG00000005150_Wdr83_GEB_43071.9	278
ENSMUSG00000005150_Wdr83_GEB_43072.10	238
ENSMUSG00000005267_Zfp287_GEB_136882.1	305
ENSMUSG00000005267_Zfp287_GEB_136883.2	322
ENSMUSG00000005267_Zfp287_GEB_136884.3	316
ENSMUSG00000005267_Zfp287_GEB_136885.4	521
ENSMUSG00000005267_Zfp287_GEB_136886.5	252
ENSMUSG00000005267_Zfp287_GEB_136887.6	341
ENSMUSG00000005267_Zfp287_GEB_136888.7	496
ENSMUSG00000005267_Zfp287_GEB_136889.8	563
ENSMUSG00000005267_Zfp287_GEB_136890.9	321
ENSMUSG00000005267_Zfp287_GEB_136891.10	314
ENSMUSG00000005373_Mlxipl_GEB_213695.1	274
ENSMUSG00000005373_Mlxipl_GEB_213696.2	414
ENSMUSG00000005373_Mlxipl_GEB_213697.3	255
ENSMUSG00000005373_Mlxipl_GEB_213698.4	513
ENSMUSG00000005373_Mlxipl_GEB_213699.5	236
ENSMUSG00000005373_Mlxipl_GEB_213700.6	489
ENSMUSG00000005373_Mlxipl_GEB_213701.7	441
ENSMUSG00000005373_Mlxipl_GEB_213702.8	519
ENSMUSG00000005373_Mlxipl_GEB_213703.9	299
ENSMUSG00000005373_Mlxipl_GEB_213704.10	242
ENSMUSG00000005417_Mprip_GEB_144627.1	543
ENSMUSG00000005417_Mprip_GEB_144628.2	368
ENSMUSG00000005417_Mprip_GEB_144629.3	427
ENSMUSG00000005417_Mprip_GEB_144630.4	191
ENSMUSG00000005417_Mprip_GEB_144631.5	510
ENSMUSG00000005417_Mprip_GEB_144632.6	387
ENSMUSG00000005417_Mprip_GEB_144633.7	426
ENSMUSG00000005417_Mprip_GEB_144634.8	262
ENSMUSG00000005417_Mprip_GEB_144635.9	255
ENSMUSG00000005417_Mprip_GEB_144636.10	221
ENSMUSG00000005470_Asf1b_GEB_93057.1	541
ENSMUSG00000005470_Asf1b_GEB_93058.2	143
ENSMUSG00000005470_Asf1b_GEB_93059.3	504
ENSMUSG00000005470_Asf1b_GEB_93061.5	366
ENSMUSG00000005470_Asf1b_GEB_93062.6	477
ENSMUSG00000005470_Asf1b_GEB_93063.7	218
ENSMUSG00000005470_Asf1b_GEB_93064.8	381
ENSMUSG00000005470_Asf1b_GEB_93065.9	167
ENSMUSG00000005470_Asf1b_GEB_93066.10	392
ENSMUSG00000005503_Evx1_GEA_216942.2	1
ENSMUSG00000005621_Zfp592_GEA_87994.10	1
ENSMUSG00000005686_Ampd3_ACOCA_155274.4	8
ENSMUSG00000005846_Rsl1d1_GEB_163191.1	116
ENSMUSG00000005846_Rsl1d1_GEB_163192.2	93
ENSMUSG00000005846_Rsl1d1_GEB_163193.3	178
ENSMUSG00000005846_Rsl1d1_GEB_163194.4	66
ENSMUSG00000005846_Rsl1d1_GEB_163195.5	164
ENSMUSG00000005846_Rsl1d1_GEB_163196.6	79
ENSMUSG00000005846_Rsl1d1_GEB_163197.7	176
ENSMUSG00000005846_Rsl1d1_GEB_163198.8	82
ENSMUSG00000005846_Rsl1d1_GEB_163199.9	278
ENSMUSG00000005846_Rsl1d1_GEB_163200.10	252
ENSMUSG00000005883_Spo11_GEB_45435.1	266
ENSMUSG00000005883_Spo11_GEB_45436.2	307
ENSMUSG00000005883_Spo11_GEB_45437.3	215
ENSMUSG00000005883_Spo11_GEB_45438.4	212
ENSMUSG00000005883_Spo11_GEB_45439.5	204
ENSMUSG00000005883_Spo11_GEB_45440.6	423
ENSMUSG00000005883_Spo11_GEB_45442.8	25
ENSMUSG00000005883_Spo11_GEB_45443.9	273
ENSMUSG00000005883_Spo11_GEB_45444.10	293
ENSMUSG00000006307_Kmt2b_U1A_186834.6	1
ENSMUSG00000006310_Zbtb32_GEB_42814.1	227
ENSMUSG00000006310_Zbtb32_GEB_42815.2	379
ENSMUSG00000006310_Zbtb32_GEB_42816.3	345
ENSMUSG00000006310_Zbtb32_GEB_42817.4	788
ENSMUSG00000006310_Zbtb32_GEB_42818.5	296
ENSMUSG00000006310_Zbtb32_GEB_42819.6	543
ENSMUSG00000006310_Zbtb32_GEB_42820.7	350
ENSMUSG00000006310_Zbtb32_GEB_42821.8	665
ENSMUSG00000006310_Zbtb32_GEB_42822.9	385
ENSMUSG00000006310_Zbtb32_GEB_42823.10	144
ENSMUSG00000006342_Susd2_GEA_75869.3	1
ENSMUSG00000006378_Gcat_GEB_101980.1	614
ENSMUSG00000006378_Gcat_GEB_101981.2	186
ENSMUSG00000006378_Gcat_GEB_101982.3	262
ENSMUSG00000006378_Gcat_GEB_101983.4	237
ENSMUSG00000006378_Gcat_GEB_101984.5	521
ENSMUSG00000006378_Gcat_GEB_101985.6	248
ENSMUSG00000006378_Gcat_GEB_101986.7	596
ENSMUSG00000006378_Gcat_GEB_101987.8	415
ENSMUSG00000006378_Gcat_GEB_101988.9	702
ENSMUSG00000006378_Gcat_GEB_101989.10	266
ENSMUSG00000006456_Rbm14_GEB_127391.6	34
ENSMUSG00000006456_Rbm14_GEB_127392.7	267
ENSMUSG00000006456_Rbm14_GEB_127393.8	327
ENSMUSG00000006456_Rbm14_GEB_127394.9	62
ENSMUSG00000006456_Rbm14_GEB_127395.10	143
ENSMUSG00000006642_Tcf23_GEB_147723.1	660
ENSMUSG00000006642_Tcf23_GEB_147724.2	249
ENSMUSG00000006642_Tcf23_GEB_147725.3	147
ENSMUSG00000006642_Tcf23_GEB_147726.4	56
ENSMUSG00000006642_Tcf23_GEB_147727.5	310
ENSMUSG00000006642_Tcf23_GEB_147728.6	332
ENSMUSG00000006642_Tcf23_GEB_147729.7	425
ENSMUSG00000006642_Tcf23_GEB_147730.8	516
ENSMUSG00000006642_Tcf23_GEB_147731.9	275
ENSMUSG00000006642_Tcf23_GEB_147732.10	477
ENSMUSG00000006673_Qrich1_GEB_121624.1	96
ENSMUSG00000006673_Qrich1_GEB_121625.2	561
ENSMUSG00000006673_Qrich1_GEB_121626.3	147
ENSMUSG00000006673_Qrich1_GEB_121627.4	413
ENSMUSG00000006673_Qrich1_GEB_121628.5	255
ENSMUSG00000006673_Qrich1_GEB_121629.6	447
ENSMUSG00000006673_Qrich1_GEB_121630.7	395
ENSMUSG00000006673_Qrich1_GEB_121631.8	321
ENSMUSG00000006673_Qrich1_GEB_121632.9	238
ENSMUSG00000006673_Qrich1_GEB_121633.10	465
ENSMUSG00000006705_Pknox1_GEA_107398.9	1
ENSMUSG00000006720_Zfp184_GEB_48563.1	337
ENSMUSG00000006720_Zfp184_GEB_48564.2	288
ENSMUSG00000006720_Zfp184_GEB_48565.3	248
ENSMUSG00000006720_Zfp184_GEB_48566.4	1012
ENSMUSG00000006720_Zfp184_GEB_48567.5	434
ENSMUSG00000006720_Zfp184_GEB_48568.6	301
ENSMUSG00000006720_Zfp184_GEB_48569.7	109
ENSMUSG00000006720_Zfp184_GEB_48570.8	174
ENSMUSG00000006720_Zfp184_GEB_48571.9	159
ENSMUSG00000006720_Zfp184_GEB_48572.10	120
ENSMUSG00000006931_Leprel4_GEB_169368.1	221
ENSMUSG00000006931_Leprel4_GEB_169369.2	182
ENSMUSG00000006931_Leprel4_GEB_169370.3	284
ENSMUSG00000006931_Leprel4_GEB_169371.4	541
ENSMUSG00000006931_Leprel4_GEB_169372.5	390
ENSMUSG00000006931_Leprel4_GEB_169373.6	118
ENSMUSG00000006931_Leprel4_GEB_169374.7	506
ENSMUSG00000006931_Leprel4_GEB_169375.8	551
ENSMUSG00000006931_Leprel4_GEB_169376.9	50
ENSMUSG00000006931_Leprel4_GEB_169377.10	422
ENSMUSG00000006941_Eif1b_GEA_144377.1	1
ENSMUSG00000006941_Eif1b_GEA_144383.7	1
ENSMUSG00000006941_Eif1b_GEA_144385.9	2
ENSMUSG00000007035_Msh5_GEB_99359.1	183
ENSMUSG00000007035_Msh5_GEB_99360.2	242
ENSMUSG00000007035_Msh5_GEB_99361.3	274
ENSMUSG00000007035_Msh5_GEB_99362.4	351
ENSMUSG00000007035_Msh5_GEB_99363.5	70
ENSMUSG00000007035_Msh5_GEB_99364.6	392
ENSMUSG00000007035_Msh5_GEB_99365.7	354
ENSMUSG00000007035_Msh5_GEB_99366.8	382
ENSMUSG00000007035_Msh5_GEB_99367.9	605
ENSMUSG00000007035_Msh5_GEB_99368.10	172
ENSMUSG00000007209_Ceacam9_GEB_213875.1	435
ENSMUSG00000007209_Ceacam9_GEB_213876.2	411
ENSMUSG00000007209_Ceacam9_GEB_213877.3	274
ENSMUSG00000007209_Ceacam9_GEB_213878.4	62
ENSMUSG00000007209_Ceacam9_GEB_213879.5	634
ENSMUSG00000007209_Ceacam9_GEB_213880.6	417
ENSMUSG00000007209_Ceacam9_GEB_213881.7	168
ENSMUSG00000007209_Ceacam9_GEB_213882.8	211
ENSMUSG00000007209_Ceacam9_GEB_213883.9	139
ENSMUSG00000007209_Ceacam9_GEB_213884.10	336
ENSMUSG00000007216_Zfp775_GEA_70313.5	1
ENSMUSG00000007617_Homer1_GEB_18602.1	204
ENSMUSG00000007617_Homer1_GEB_18603.2	661
ENSMUSG00000007617_Homer1_GEB_18604.3	558
ENSMUSG00000007617_Homer1_GEB_18605.4	196
ENSMUSG00000007617_Homer1_GEB_18606.5	507
ENSMUSG00000007617_Homer1_GEB_18607.6	178
ENSMUSG00000007617_Homer1_GEB_18608.7	252
ENSMUSG00000007617_Homer1_GEB_18609.8	402
ENSMUSG00000007617_Homer1_GEB_18610.9	286
ENSMUSG00000007617_Homer1_GEB_18611.10	466
ENSMUSG00000007872_Id3_GEB_39665.1	329
ENSMUSG00000007872_Id3_GEB_39666.2	64
ENSMUSG00000007872_Id3_GEB_39667.3	281
ENSMUSG00000007872_Id3_GEB_39668.4	415
ENSMUSG00000007872_Id3_GEB_39669.5	39
ENSMUSG00000007872_Id3_GEB_39670.6	386
ENSMUSG00000007872_Id3_GEB_39671.7	501
ENSMUSG00000007872_Id3_GEB_39672.8	410
ENSMUSG00000007872_Id3_GEB_39673.9	337
ENSMUSG00000007872_Id3_GEB_39674.10	244
ENSMUSG00000007946_Phox2a_GEA_172236.3	1
ENSMUSG00000007946_Phox2a_GEA_172239.6	1
ENSMUSG00000007946_Phox2a_GEA_172241.8	1
ENSMUSG00000008193_Spib_GEA_163547.7	1
ENSMUSG00000008193_Spib_GEA_163550.10	2
ENSMUSG00000008384_Sertad1_GEA_82882.8	1
ENSMUSG00000008393_Carhsp1_GEB_133621.1	536
ENSMUSG00000008393_Carhsp1_GEB_133622.2	255
ENSMUSG00000008393_Carhsp1_GEB_133623.3	189
ENSMUSG00000008393_Carhsp1_GEB_133624.4	536
ENSMUSG00000008393_Carhsp1_GEB_133625.5	79
ENSMUSG00000008393_Carhsp1_GEB_133626.6	712
ENSMUSG00000008393_Carhsp1_GEB_133627.7	142
ENSMUSG00000008393_Carhsp1_GEB_133628.8	225
ENSMUSG00000008393_Carhsp1_GEB_133629.9	282
ENSMUSG00000008393_Carhsp1_GEB_133630.10	543
ENSMUSG00000008489_Elavl2_GEB_45515.1	359
ENSMUSG00000008489_Elavl2_GEB_45516.2	241
ENSMUSG00000008489_Elavl2_GEB_45517.3	197
ENSMUSG00000008489_Elavl2_GEB_45518.4	282
ENSMUSG00000008489_Elavl2_GEB_45519.5	158
ENSMUSG00000008489_Elavl2_GEB_45520.6	265
ENSMUSG00000008489_Elavl2_GEB_45521.7	75
ENSMUSG00000008489_Elavl2_GEB_45522.8	286
ENSMUSG00000008489_Elavl2_GEB_45523.9	249
ENSMUSG00000008489_Elavl2_GEB_45524.10	445
ENSMUSG00000008575_Nfib_GEA_189569.4	1
ENSMUSG00000008658_Rbfox1_GEB_195674.1	137
ENSMUSG00000008658_Rbfox1_GEB_195675.2	570
ENSMUSG00000008658_Rbfox1_GEB_195676.3	159
ENSMUSG00000008658_Rbfox1_GEB_195677.4	396
ENSMUSG00000008658_Rbfox1_GEB_195678.5	444
ENSMUSG00000008658_Rbfox1_GEB_195679.6	481
ENSMUSG00000008658_Rbfox1_GEB_195680.7	304
ENSMUSG00000008658_Rbfox1_GEB_195681.8	234
ENSMUSG00000008658_Rbfox1_GEB_195682.9	442
ENSMUSG00000008658_Rbfox1_GEB_195683.10	639
ENSMUSG00000008730_Hipk1_DTKPA_147754.2	1
ENSMUSG00000008976_Gabpa_GEA_59986.2	1
ENSMUSG00000009076_Zmat5_GEA_129008.4	1
ENSMUSG00000009248_Ascl2_GEB_155521.1	746
ENSMUSG00000009248_Ascl2_GEB_155522.2	430
ENSMUSG00000009248_Ascl2_GEB_155523.3	260
ENSMUSG00000009248_Ascl2_GEB_155524.4	324
ENSMUSG00000009248_Ascl2_GEB_155525.5	318
ENSMUSG00000009248_Ascl2_GEB_155526.6	379
ENSMUSG00000009248_Ascl2_GEB_155527.7	38
ENSMUSG00000009248_Ascl2_GEB_155528.8	320
ENSMUSG00000009248_Ascl2_GEB_155529.9	326
ENSMUSG00000009248_Ascl2_GEB_155530.10	478
ENSMUSG00000009487_Otog_U2B_206733.10	1
ENSMUSG00000009535_Rnmt_GEA_212266.1	1
ENSMUSG00000009569_Mkl2_GEB_187699.1	205
ENSMUSG00000009569_Mkl2_GEB_187700.2	265
ENSMUSG00000009569_Mkl2_GEB_187701.3	232
ENSMUSG00000009569_Mkl2_GEB_187702.4	480
ENSMUSG00000009569_Mkl2_GEB_187703.5	102
ENSMUSG00000009569_Mkl2_GEB_187704.6	432
ENSMUSG00000009569_Mkl2_GEB_187705.7	132
ENSMUSG00000009569_Mkl2_GEB_187706.8	559
ENSMUSG00000009569_Mkl2_GEB_187707.9	674
ENSMUSG00000009569_Mkl2_GEB_187708.10	181
ENSMUSG00000009580_Odam_U2B_136475.8	1
ENSMUSG00000009596_Taf7l_GEB_51599.1	199
ENSMUSG00000009596_Taf7l_GEB_51600.2	423
ENSMUSG00000009596_Taf7l_GEB_51601.3	353
ENSMUSG00000009596_Taf7l_GEB_51602.4	143
ENSMUSG00000009596_Taf7l_GEB_51603.5	772
ENSMUSG00000009596_Taf7l_GEB_51604.6	194
ENSMUSG00000009596_Taf7l_GEB_51605.7	212
ENSMUSG00000009596_Taf7l_GEB_51606.8	381
ENSMUSG00000009596_Taf7l_GEB_51607.9	232
ENSMUSG00000009596_Taf7l_GEB_51608.10	329
ENSMUSG00000009640_Dmap1_GEB_200870.1	230
ENSMUSG00000009640_Dmap1_GEB_200871.2	162
ENSMUSG00000009640_Dmap1_GEB_200872.3	110
ENSMUSG00000009640_Dmap1_GEB_200873.4	432
ENSMUSG00000009640_Dmap1_GEB_200874.5	121
ENSMUSG00000009640_Dmap1_GEB_200875.6	63
ENSMUSG00000009640_Dmap1_GEB_200876.7	123
ENSMUSG00000009640_Dmap1_GEB_200877.8	175
ENSMUSG00000009640_Dmap1_GEB_200878.9	229
ENSMUSG00000009640_Dmap1_GEB_200879.10	161
ENSMUSG00000009739_Pou6f1_GEB_4474.1	433
ENSMUSG00000009739_Pou6f1_GEB_4475.2	199
ENSMUSG00000009739_Pou6f1_GEB_4476.3	331
ENSMUSG00000009739_Pou6f1_GEB_4477.4	293
ENSMUSG00000009739_Pou6f1_GEB_4478.5	281
ENSMUSG00000009739_Pou6f1_GEB_4479.6	321
ENSMUSG00000009739_Pou6f1_GEB_4480.7	305
ENSMUSG00000009739_Pou6f1_GEB_4481.8	716
ENSMUSG00000009739_Pou6f1_GEB_4482.9	336
ENSMUSG00000009739_Pou6f1_GEB_4483.10	319
ENSMUSG00000009941_Nxf2_GEA_62382.2	1
ENSMUSG00000009941_Nxf2_GEA_62383.3	1
ENSMUSG00000010175_Prox1_GEB_85760.1	382
ENSMUSG00000010175_Prox1_GEB_85761.2	327
ENSMUSG00000010175_Prox1_GEB_85762.3	328
ENSMUSG00000010175_Prox1_GEB_85763.4	292
ENSMUSG00000010175_Prox1_GEB_85764.5	328
ENSMUSG00000010175_Prox1_GEB_85765.6	220
ENSMUSG00000010175_Prox1_GEB_85766.7	368
ENSMUSG00000010175_Prox1_GEB_85767.8	374
ENSMUSG00000010175_Prox1_GEB_85768.9	467
ENSMUSG00000010175_Prox1_GEB_85769.10	307
ENSMUSG00000010205_Raver1_GEB_204059.1	240
ENSMUSG00000010205_Raver1_GEB_204060.2	284
ENSMUSG00000010205_Raver1_GEB_204061.3	344
ENSMUSG00000010205_Raver1_GEB_204062.4	251
ENSMUSG00000010205_Raver1_GEB_204063.5	344
ENSMUSG00000010205_Raver1_GEB_204064.6	405
ENSMUSG00000010205_Raver1_GEB_204065.7	356
ENSMUSG00000010205_Raver1_GEB_204066.8	91
ENSMUSG00000010205_Raver1_GEB_204067.9	139
ENSMUSG00000010205_Raver1_GEB_204068.10	669
ENSMUSG00000010461_Eya4_GEA_167156.5	1
ENSMUSG00000010461_Eya4_GEA_167157.6	1
ENSMUSG00000010476_Ebf3_GEA_23911.10	1
ENSMUSG00000010538_Tsacc_U1A_20932.9	1
ENSMUSG00000011267_Zfp296_GEB_136962.1	281
ENSMUSG00000011267_Zfp296_GEB_136963.2	270
ENSMUSG00000011267_Zfp296_GEB_136964.3	332
ENSMUSG00000011267_Zfp296_GEB_136965.4	563
ENSMUSG00000011267_Zfp296_GEB_136966.5	338
ENSMUSG00000011267_Zfp296_GEB_136967.6	331
ENSMUSG00000011267_Zfp296_GEB_136968.7	173
ENSMUSG00000011267_Zfp296_GEB_136969.8	306
ENSMUSG00000011267_Zfp296_GEB_136970.9	684
ENSMUSG00000011267_Zfp296_GEB_136971.10	290
ENSMUSG00000011306_Sugp1_GEA_205377.9	1
ENSMUSG00000011349_Dmrtc2_GEB_87055.1	356
ENSMUSG00000011349_Dmrtc2_GEB_87056.2	373
ENSMUSG00000011349_Dmrtc2_GEB_87057.3	472
ENSMUSG00000011349_Dmrtc2_GEB_87058.4	397
ENSMUSG00000011349_Dmrtc2_GEB_87059.5	235
ENSMUSG00000011349_Dmrtc2_GEB_87060.6	249
ENSMUSG00000011349_Dmrtc2_GEB_87061.7	203
ENSMUSG00000011349_Dmrtc2_GEB_87062.8	232
ENSMUSG00000011349_Dmrtc2_GEB_87063.9	308
ENSMUSG00000011349_Dmrtc2_GEB_87064.10	285
ENSMUSG00000011427_Zfp790_GEB_196072.1	334
ENSMUSG00000011427_Zfp790_GEB_196073.2	304
ENSMUSG00000011427_Zfp790_GEB_196074.3	163
ENSMUSG00000011427_Zfp790_GEB_196075.4	561
ENSMUSG00000011427_Zfp790_GEB_196076.5	454
ENSMUSG00000011427_Zfp790_GEB_196077.6	363
ENSMUSG00000011427_Zfp790_GEB_196078.7	536
ENSMUSG00000011427_Zfp790_GEB_196079.8	251
ENSMUSG00000011427_Zfp790_GEB_196080.9	563
ENSMUSG00000011427_Zfp790_GEB_196081.10	423
ENSMUSG00000011837_Snapc2_GEB_59018.1	101
ENSMUSG00000011837_Snapc2_GEB_59019.2	36
ENSMUSG00000011837_Snapc2_GEB_59020.3	356
ENSMUSG00000011837_Snapc2_GEB_59021.4	49
ENSMUSG00000011837_Snapc2_GEB_59022.5	123
ENSMUSG00000011837_Snapc2_GEB_59023.6	25
ENSMUSG00000011837_Snapc2_GEB_59024.7	90
ENSMUSG00000011837_Snapc2_GEB_59025.8	273
ENSMUSG00000011837_Snapc2_GEB_59026.9	219
ENSMUSG00000011837_Snapc2_GEB_59027.10	71
ENSMUSG00000012076_Brms1l_GEA_132195.5	1
ENSMUSG00000012350_Ehf_GEB_181024.1	123
ENSMUSG00000012350_Ehf_GEB_181025.2	286
ENSMUSG00000012350_Ehf_GEB_181026.3	380
ENSMUSG00000012350_Ehf_GEB_181027.4	311
ENSMUSG00000012350_Ehf_GEB_181028.5	277
ENSMUSG00000012350_Ehf_GEB_181029.6	219
ENSMUSG00000012350_Ehf_GEB_181030.7	563
ENSMUSG00000012350_Ehf_GEB_181031.8	380
ENSMUSG00000012350_Ehf_GEB_181032.9	175
ENSMUSG00000012350_Ehf_GEB_181033.10	293
ENSMUSG00000012640_Zfp715_GEA_120771.8	1
ENSMUSG00000013465_Nelfb_GEB_144167.1	205
ENSMUSG00000013465_Nelfb_GEB_144168.2	79
ENSMUSG00000013465_Nelfb_GEB_144169.3	132
ENSMUSG00000013465_Nelfb_GEB_144170.4	68
ENSMUSG00000013465_Nelfb_GEB_144171.5	262
ENSMUSG00000013465_Nelfb_GEB_144172.6	903
ENSMUSG00000013465_Nelfb_GEB_144173.7	119
ENSMUSG00000013465_Nelfb_GEB_144174.8	185
ENSMUSG00000013465_Nelfb_GEB_144175.9	157
ENSMUSG00000013465_Nelfb_GEB_144176.10	271
ENSMUSG00000013833_Med16_GEB_45969.1	180
ENSMUSG00000013833_Med16_GEB_45970.2	353
ENSMUSG00000013833_Med16_GEB_45971.3	360
ENSMUSG00000013833_Med16_GEB_45972.4	159
ENSMUSG00000013833_Med16_GEB_45973.5	449
ENSMUSG00000013833_Med16_GEB_45974.6	830
ENSMUSG00000013833_Med16_GEB_45975.7	309
ENSMUSG00000013833_Med16_GEB_45976.8	198
ENSMUSG00000013833_Med16_GEB_45977.9	238
ENSMUSG00000013833_Med16_GEB_45978.10	204
ENSMUSG00000013936_Myl2_TMMB_204680.2	1
ENSMUSG00000014039_Prdm15_GEB_176583.1	362
ENSMUSG00000014039_Prdm15_GEB_176584.2	166
ENSMUSG00000014039_Prdm15_GEB_176585.3	286
ENSMUSG00000014039_Prdm15_GEB_176586.4	533
ENSMUSG00000014039_Prdm15_GEB_176587.5	349
ENSMUSG00000014039_Prdm15_GEB_176588.6	258
ENSMUSG00000014039_Prdm15_GEB_176589.7	347
ENSMUSG00000014039_Prdm15_GEB_176590.8	231
ENSMUSG00000014039_Prdm15_GEB_176591.9	650
ENSMUSG00000014039_Prdm15_GEB_176592.10	171
ENSMUSG00000014303_Glis2_GEB_220666.1	281
ENSMUSG00000014303_Glis2_GEB_220667.2	321
ENSMUSG00000014303_Glis2_GEB_220668.3	428
ENSMUSG00000014303_Glis2_GEB_220669.4	316
ENSMUSG00000014303_Glis2_GEB_220670.5	186
ENSMUSG00000014303_Glis2_GEB_220671.6	516
ENSMUSG00000014303_Glis2_GEB_220672.7	211
ENSMUSG00000014303_Glis2_GEB_220673.8	95
ENSMUSG00000014303_Glis2_GEB_220674.9	404
ENSMUSG00000014303_Glis2_GEB_220675.10	275
ENSMUSG00000014329_Bicc1_GEB_161341.1	820
ENSMUSG00000014329_Bicc1_GEB_161342.2	226
ENSMUSG00000014329_Bicc1_GEB_161343.3	197
ENSMUSG00000014329_Bicc1_GEB_161344.4	120
ENSMUSG00000014329_Bicc1_GEB_161345.5	293
ENSMUSG00000014329_Bicc1_GEB_161346.6	424
ENSMUSG00000014329_Bicc1_GEB_161347.7	389
ENSMUSG00000014329_Bicc1_GEB_161348.8	239
ENSMUSG00000014329_Bicc1_GEB_161349.9	251
ENSMUSG00000014329_Bicc1_GEB_161350.10	471
ENSMUSG00000014426_Map3k4_GEB_170386.1	258
ENSMUSG00000014426_Map3k4_GEB_170387.2	251
ENSMUSG00000014426_Map3k4_GEB_170388.3	322
ENSMUSG00000014426_Map3k4_GEB_170389.4	406
ENSMUSG00000014426_Map3k4_GEB_170390.5	123
ENSMUSG00000014426_Map3k4_GEB_170391.6	294
ENSMUSG00000014426_Map3k4_GEB_170392.7	281
ENSMUSG00000014426_Map3k4_GEB_170393.8	252
ENSMUSG00000014426_Map3k4_GEB_170394.9	880
ENSMUSG00000014426_Map3k4_GEB_170395.10	126
ENSMUSG00000014603_Alx3_GEA_10711.4	1
ENSMUSG00000014603_Alx3_GEA_10716.9	1
ENSMUSG00000014686_Ceacam16_GEB_18954.1	387
ENSMUSG00000014686_Ceacam16_GEB_18955.2	506
ENSMUSG00000014686_Ceacam16_GEB_18956.3	474
ENSMUSG00000014686_Ceacam16_GEB_18957.4	690
ENSMUSG00000014686_Ceacam16_GEB_18958.5	282
ENSMUSG00000014686_Ceacam16_GEB_18959.6	474
ENSMUSG00000014686_Ceacam16_GEB_18961.8	248
ENSMUSG00000014686_Ceacam16_GEB_18962.9	568
ENSMUSG00000014686_Ceacam16_GEB_18963.10	147
ENSMUSG00000014704_Hoxa2_GEA_71050.5	1
ENSMUSG00000015016_Acsf3_SPA_21405.4	6
ENSMUSG00000015053_Gata2_GEA_130365.6	1
ENSMUSG00000015053_Gata2_GEA_130367.8	1
ENSMUSG00000015165_Hnrnpl_GEA_220854.1	1
ENSMUSG00000015501_Hivep2_GEB_96785.1	143
ENSMUSG00000015501_Hivep2_GEB_96786.2	256
ENSMUSG00000015501_Hivep2_GEB_96787.3	247
ENSMUSG00000015501_Hivep2_GEB_96788.4	150
ENSMUSG00000015501_Hivep2_GEB_96789.5	520
ENSMUSG00000015501_Hivep2_GEB_96790.6	389
ENSMUSG00000015501_Hivep2_GEB_96791.7	398
ENSMUSG00000015501_Hivep2_GEB_96792.8	504
ENSMUSG00000015501_Hivep2_GEB_96793.9	136
ENSMUSG00000015501_Hivep2_GEB_96794.10	494
ENSMUSG00000015597_Zfp318_GEA_127754.10	1
ENSMUSG00000015627_Gata5_GEA_173366.4	1
ENSMUSG00000015804_Med28_GEB_32504.1	100
ENSMUSG00000015804_Med28_GEB_32505.2	412
ENSMUSG00000015804_Med28_GEB_32506.3	56
ENSMUSG00000015804_Med28_GEB_32507.4	209
ENSMUSG00000015804_Med28_GEB_32508.5	120
ENSMUSG00000015804_Med28_GEB_32509.6	437
ENSMUSG00000015804_Med28_GEB_32510.7	254
ENSMUSG00000015804_Med28_GEB_32511.8	151
ENSMUSG00000015804_Med28_GEB_32512.9	193
ENSMUSG00000015804_Med28_GEB_32513.10	239
ENSMUSG00000015882_Lcorl_GEB_40205.1	346
ENSMUSG00000015882_Lcorl_GEB_40206.2	288
ENSMUSG00000015882_Lcorl_GEB_40207.3	203
ENSMUSG00000015882_Lcorl_GEB_40208.4	522
ENSMUSG00000015882_Lcorl_GEB_40209.5	174
ENSMUSG00000015882_Lcorl_GEB_40210.6	290
ENSMUSG00000015882_Lcorl_GEB_40211.7	202
ENSMUSG00000015882_Lcorl_GEB_40212.8	361
ENSMUSG00000015882_Lcorl_GEB_40213.9	538
ENSMUSG00000015882_Lcorl_GEB_40214.10	310
ENSMUSG00000015937_H2afy_GEB_18562.1	266
ENSMUSG00000015937_H2afy_GEB_18563.2	430
ENSMUSG00000015937_H2afy_GEB_18564.3	648
ENSMUSG00000015937_H2afy_GEB_18565.4	268
ENSMUSG00000015937_H2afy_GEB_18566.5	259
ENSMUSG00000015937_H2afy_GEB_18567.6	433
ENSMUSG00000015937_H2afy_GEB_18568.7	406
ENSMUSG00000015937_H2afy_GEB_18569.8	233
ENSMUSG00000015937_H2afy_GEB_18570.9	175
ENSMUSG00000015937_H2afy_GEB_18571.10	489
ENSMUSG00000015942_Gtf2ird2_MU2A_220421.6	1
ENSMUSG00000016087_Fli1_ACOCA_164261.9	1
ENSMUSG00000016181_Diexf_GEB_94417.1	211
ENSMUSG00000016181_Diexf_GEB_94418.2	244
ENSMUSG00000016181_Diexf_GEB_94419.3	132
ENSMUSG00000016181_Diexf_GEB_94420.4	162
ENSMUSG00000016181_Diexf_GEB_94421.5	112
ENSMUSG00000016181_Diexf_GEB_94422.6	685
ENSMUSG00000016181_Diexf_GEB_94423.7	238
ENSMUSG00000016181_Diexf_GEB_94424.8	300
ENSMUSG00000016181_Diexf_GEB_94425.9	523
ENSMUSG00000016181_Diexf_GEB_94426.10	373
ENSMUSG00000016253_Nelfcd_GEB_15649.1	144
ENSMUSG00000016253_Nelfcd_GEB_15650.2	177
ENSMUSG00000016253_Nelfcd_GEB_15651.3	279
ENSMUSG00000016253_Nelfcd_GEB_15652.4	264
ENSMUSG00000016253_Nelfcd_GEB_15653.5	119
ENSMUSG00000016253_Nelfcd_GEB_15654.6	122
ENSMUSG00000016253_Nelfcd_GEB_15655.7	3
ENSMUSG00000016253_Nelfcd_GEB_15656.8	110
ENSMUSG00000016253_Nelfcd_GEB_15657.9	175
ENSMUSG00000016253_Nelfcd_GEB_15658.10	209
ENSMUSG00000016503_Gtf3a_GEB_65467.1	695
ENSMUSG00000016503_Gtf3a_GEB_65468.2	302
ENSMUSG00000016503_Gtf3a_GEB_65469.3	30
ENSMUSG00000016503_Gtf3a_GEB_65470.4	278
ENSMUSG00000016503_Gtf3a_GEB_65471.5	107
ENSMUSG00000016503_Gtf3a_GEB_65472.6	333
ENSMUSG00000016503_Gtf3a_GEB_65473.7	177
ENSMUSG00000016503_Gtf3a_GEB_65474.8	93
ENSMUSG00000016503_Gtf3a_GEB_65475.9	119
ENSMUSG00000016503_Gtf3a_GEB_65476.10	343
ENSMUSG00000016554_Eif3d_GEB_91663.1	258
ENSMUSG00000016554_Eif3d_GEB_91664.2	98
ENSMUSG00000016554_Eif3d_GEB_91665.3	253
ENSMUSG00000016554_Eif3d_GEB_91666.4	181
ENSMUSG00000016554_Eif3d_GEB_91667.5	128
ENSMUSG00000016554_Eif3d_GEB_91668.6	107
ENSMUSG00000016554_Eif3d_GEB_91669.7	142
ENSMUSG00000016554_Eif3d_GEB_91670.8	232
ENSMUSG00000016554_Eif3d_GEB_91671.9	163
ENSMUSG00000016554_Eif3d_GEB_91672.10	169
ENSMUSG00000016624_Phf21b_GEB_164363.1	480
ENSMUSG00000016624_Phf21b_GEB_164364.2	203
ENSMUSG00000016624_Phf21b_GEB_164365.3	255
ENSMUSG00000016624_Phf21b_GEB_164366.4	413
ENSMUSG00000016624_Phf21b_GEB_164367.5	205
ENSMUSG00000016624_Phf21b_GEB_164368.6	394
ENSMUSG00000016624_Phf21b_GEB_164369.7	223
ENSMUSG00000016624_Phf21b_GEB_164370.8	268
ENSMUSG00000016624_Phf21b_GEB_164371.9	92
ENSMUSG00000016624_Phf21b_GEB_164372.10	370
ENSMUSG00000016831_Tox4_GEB_45675.1	223
ENSMUSG00000016831_Tox4_GEB_45676.2	307
ENSMUSG00000016831_Tox4_GEB_45677.3	283
ENSMUSG00000016831_Tox4_GEB_45678.4	514
ENSMUSG00000016831_Tox4_GEB_45679.5	272
ENSMUSG00000016831_Tox4_GEB_45680.6	690
ENSMUSG00000016831_Tox4_GEB_45681.7	336
ENSMUSG00000016831_Tox4_GEB_45682.8	317
ENSMUSG00000016831_Tox4_GEB_45683.9	179
ENSMUSG00000016831_Tox4_GEB_45684.10	599
ENSMUSG00000016921_Srsf6_GEB_1382.1	205
ENSMUSG00000016921_Srsf6_GEB_1383.2	583
ENSMUSG00000016921_Srsf6_GEB_1384.3	286
ENSMUSG00000016921_Srsf6_GEB_1385.4	197
ENSMUSG00000016921_Srsf6_GEB_1386.5	297
ENSMUSG00000016921_Srsf6_GEB_1387.6	265
ENSMUSG00000016921_Srsf6_GEB_1388.7	139
ENSMUSG00000016921_Srsf6_GEB_1389.8	272
ENSMUSG00000016921_Srsf6_GEB_1390.9	147
ENSMUSG00000016921_Srsf6_GEB_1391.10	547
ENSMUSG00000017007_Rbpjl_GEB_12625.1	549
ENSMUSG00000017007_Rbpjl_GEB_12626.2	329
ENSMUSG00000017007_Rbpjl_GEB_12627.3	556
ENSMUSG00000017007_Rbpjl_GEB_12628.4	568
ENSMUSG00000017007_Rbpjl_GEB_12629.5	505
ENSMUSG00000017007_Rbpjl_GEB_12630.6	312
ENSMUSG00000017007_Rbpjl_GEB_12631.7	513
ENSMUSG00000017007_Rbpjl_GEB_12632.8	138
ENSMUSG00000017007_Rbpjl_GEB_12633.9	243
ENSMUSG00000017007_Rbpjl_GEB_12634.10	118
ENSMUSG00000017264_Exosc10_GEB_164123.1	627
ENSMUSG00000017264_Exosc10_GEB_164124.2	103
ENSMUSG00000017264_Exosc10_GEB_164125.3	194
ENSMUSG00000017264_Exosc10_GEB_164126.4	288
ENSMUSG00000017264_Exosc10_GEB_164127.5	270
ENSMUSG00000017264_Exosc10_GEB_164128.6	33
ENSMUSG00000017264_Exosc10_GEB_164129.7	331
ENSMUSG00000017264_Exosc10_GEB_164130.8	128
ENSMUSG00000017264_Exosc10_GEB_164131.9	91
ENSMUSG00000017264_Exosc10_GEB_164132.10	145
ENSMUSG00000017299_Dnttip1_GEA_43487.1	1
ENSMUSG00000017299_Dnttip1_GEA_43489.3	1
ENSMUSG00000017421_Zfp207_GEB_18974.1	21
ENSMUSG00000017421_Zfp207_GEB_18975.2	130
ENSMUSG00000017421_Zfp207_GEB_18976.3	303
ENSMUSG00000017421_Zfp207_GEB_18977.4	51
ENSMUSG00000017421_Zfp207_GEB_18978.5	188
ENSMUSG00000017421_Zfp207_GEB_18979.6	136
ENSMUSG00000017421_Zfp207_GEB_18980.7	279
ENSMUSG00000017421_Zfp207_GEB_18981.8	118
ENSMUSG00000017421_Zfp207_GEB_18982.9	237
ENSMUSG00000017421_Zfp207_GEB_18983.10	167
ENSMUSG00000017667_Zfp334_GEB_150654.1	840
ENSMUSG00000017667_Zfp334_GEB_150655.2	363
ENSMUSG00000017667_Zfp334_GEB_150656.3	476
ENSMUSG00000017667_Zfp334_GEB_150657.4	255
ENSMUSG00000017667_Zfp334_GEB_150658.5	319
ENSMUSG00000017667_Zfp334_GEB_150659.6	145
ENSMUSG00000017667_Zfp334_GEB_150660.7	161
ENSMUSG00000017667_Zfp334_GEB_150661.8	203
ENSMUSG00000017667_Zfp334_GEB_150662.9	344
ENSMUSG00000017667_Zfp334_GEB_150663.10	840
ENSMUSG00000017707_Serinc3_GEB_170086.1	336
ENSMUSG00000017707_Serinc3_GEB_170087.2	247
ENSMUSG00000017707_Serinc3_GEB_170088.3	581
ENSMUSG00000017707_Serinc3_GEB_170089.4	254
ENSMUSG00000017707_Serinc3_GEB_170090.5	304
ENSMUSG00000017707_Serinc3_GEB_170091.6	205
ENSMUSG00000017707_Serinc3_GEB_170092.7	728
ENSMUSG00000017707_Serinc3_GEB_170093.8	364
ENSMUSG00000017707_Serinc3_GEB_170094.9	237
ENSMUSG00000017707_Serinc3_GEB_170095.10	143
ENSMUSG00000017830_Dhx58_GEB_156061.1	191
ENSMUSG00000017830_Dhx58_GEB_156062.2	392
ENSMUSG00000017830_Dhx58_GEB_156063.3	203
ENSMUSG00000017830_Dhx58_GEB_156064.4	274
ENSMUSG00000017830_Dhx58_GEB_156065.5	188
ENSMUSG00000017830_Dhx58_GEB_156066.6	369
ENSMUSG00000017830_Dhx58_GEB_156067.7	241
ENSMUSG00000017830_Dhx58_GEB_156068.8	396
ENSMUSG00000017830_Dhx58_GEB_156069.9	277
ENSMUSG00000017830_Dhx58_GEB_156070.10	316
ENSMUSG00000017843_Ppp2r5c_GEB_155621.1	359
ENSMUSG00000017843_Ppp2r5c_GEB_155622.2	200
ENSMUSG00000017843_Ppp2r5c_GEB_155623.3	259
ENSMUSG00000017843_Ppp2r5c_GEB_155624.4	144
ENSMUSG00000017843_Ppp2r5c_GEB_155625.5	160
ENSMUSG00000017843_Ppp2r5c_GEB_155626.6	67
ENSMUSG00000017843_Ppp2r5c_GEB_155627.7	28
ENSMUSG00000017843_Ppp2r5c_GEB_155628.8	376
ENSMUSG00000017843_Ppp2r5c_GEB_155629.9	257
ENSMUSG00000017843_Ppp2r5c_GEB_155630.10	181
ENSMUSG00000017999_Ddx27_GEA_116362.2	1
ENSMUSG00000018040_Rrp7a_GEA_10355.10	1
ENSMUSG00000018102_Hist1h2bc_GEB_49603.1	164
ENSMUSG00000018102_Hist1h2bc_GEB_49604.2	84
ENSMUSG00000018102_Hist1h2bc_GEB_49605.3	67
ENSMUSG00000018102_Hist1h2bc_GEB_49606.4	22
ENSMUSG00000018102_Hist1h2bc_GEB_49607.5	95
ENSMUSG00000018102_Hist1h2bc_GEB_49608.6	62
ENSMUSG00000018102_Hist1h2bc_GEB_49609.7	100
ENSMUSG00000018102_Hist1h2bc_GEB_49610.8	270
ENSMUSG00000018168_Ikzf3_ACOCA_226831.4	19
ENSMUSG00000018379_Srsf1_GEB_156301.1	34
ENSMUSG00000018379_Srsf1_GEB_156302.2	75
ENSMUSG00000018379_Srsf1_GEB_156303.3	6
ENSMUSG00000018379_Srsf1_GEB_156304.4	17
ENSMUSG00000018379_Srsf1_GEB_156305.5	30
ENSMUSG00000018379_Srsf1_GEB_156306.6	194
ENSMUSG00000018379_Srsf1_GEB_156307.7	1
ENSMUSG00000018379_Srsf1_GEB_156308.8	66
ENSMUSG00000018379_Srsf1_GEB_156309.9	38
ENSMUSG00000018379_Srsf1_GEB_156310.10	9
ENSMUSG00000018425_Dhx40_GEB_81474.1	234
ENSMUSG00000018425_Dhx40_GEB_81475.2	589
ENSMUSG00000018425_Dhx40_GEB_81476.3	214
ENSMUSG00000018425_Dhx40_GEB_81477.4	552
ENSMUSG00000018425_Dhx40_GEB_81478.5	230
ENSMUSG00000018425_Dhx40_GEB_81479.6	379
ENSMUSG00000018425_Dhx40_GEB_81480.7	145
ENSMUSG00000018425_Dhx40_GEB_81481.8	157
ENSMUSG00000018425_Dhx40_GEB_81482.9	293
ENSMUSG00000018425_Dhx40_GEB_81483.10	198
ENSMUSG00000018543_1700001P01Rik_U2A_180676.3	1
ENSMUSG00000018651_Tada2a_GEB_19845.1	346
ENSMUSG00000018651_Tada2a_GEB_19846.2	199
ENSMUSG00000018651_Tada2a_GEB_19847.3	458
ENSMUSG00000018651_Tada2a_GEB_19848.4	383
ENSMUSG00000018651_Tada2a_GEB_19849.5	435
ENSMUSG00000018651_Tada2a_GEB_19850.6	232
ENSMUSG00000018651_Tada2a_GEB_19851.7	256
ENSMUSG00000018651_Tada2a_GEB_19852.8	433
ENSMUSG00000018651_Tada2a_GEB_19853.9	206
ENSMUSG00000018651_Tada2a_GEB_19854.10	250
ENSMUSG00000018678_Sp2_GEB_77989.1	314
ENSMUSG00000018678_Sp2_GEB_77990.2	174
ENSMUSG00000018678_Sp2_GEB_77991.3	143
ENSMUSG00000018678_Sp2_GEB_77992.4	400
ENSMUSG00000018678_Sp2_GEB_77993.5	296
ENSMUSG00000018678_Sp2_GEB_77994.6	347
ENSMUSG00000018678_Sp2_GEB_77995.7	259
ENSMUSG00000018678_Sp2_GEB_77996.8	251
ENSMUSG00000018678_Sp2_GEB_77997.9	377
ENSMUSG00000018678_Sp2_GEB_77998.10	386
ENSMUSG00000018698_Lhx1_GEA_128805.1	1
ENSMUSG00000018727_Cpsf4l_GEB_151574.1	83
ENSMUSG00000018727_Cpsf4l_GEB_151575.2	408
ENSMUSG00000018727_Cpsf4l_GEB_151576.3	291
ENSMUSG00000018727_Cpsf4l_GEB_151577.4	233
ENSMUSG00000018727_Cpsf4l_GEB_151578.5	112
ENSMUSG00000018727_Cpsf4l_GEB_151579.6	148
ENSMUSG00000018727_Cpsf4l_GEB_151580.7	685
ENSMUSG00000018727_Cpsf4l_GEB_151581.8	317
[truncated: 9,521 more rows]
