# Supplementary material for: Genome-scale CRISPR screening reveals that C3aR signaling is critical for rapid capture of fungi by macrophages
Source: PLoS Pathog. 2022 Sep 29;18(9):e1010237. doi: 10.1371/journal.ppat.1010237 (PMC9578593; doi:10.1371/journal.ppat.1010237)
Supplement: S1 Data — A ZIP archive of tables in CSV format giving counts for each sgRNA. File names indicate sub-library and experimental sample. (ZIP) [file ppat.1010237.s023.zip › DIR_MAIN/20181123_DTKPA_T0_counts.csv]

0None_none_ACOCA_227963.4505	1
0None_none_ACOCA_227963.4541	1
0None_none_ACOCA_227963.4550	12
0None_none_ACOCA_227963.4582	1
0None_none_ACOCA_227963.4592	1
0None_none_ACOCA_227963.4593	1
0None_none_ACOCA_227963.4609	1
0None_none_ACOCA_227963.4663	1
0None_none_ACOCA_227963.4681	1
0None_none_ACOCA_227963.4753	1
0None_none_ACOCA_227963.4791	1
0None_none_ACOCA_227963.4849	1
0None_none_DTKPA_227963.6751	628
0None_none_DTKPA_227963.6752	337
0None_none_DTKPA_227963.6753	549
0None_none_DTKPA_227963.6754	973
0None_none_DTKPA_227963.6755	430
0None_none_DTKPA_227963.6756	569
0None_none_DTKPA_227963.6757	687
0None_none_DTKPA_227963.6758	315
0None_none_DTKPA_227963.6759	666
0None_none_DTKPA_227963.6760	717
0None_none_DTKPA_227963.6761	488
0None_none_DTKPA_227963.6762	608
0None_none_DTKPA_227963.6763	404
0None_none_DTKPA_227963.6764	309
0None_none_DTKPA_227963.6765	315
0None_none_DTKPA_227963.6766	519
0None_none_DTKPA_227963.6767	507
0None_none_DTKPA_227963.6768	762
0None_none_DTKPA_227963.6769	470
0None_none_DTKPA_227963.6770	487
0None_none_DTKPA_227963.6771	124
0None_none_DTKPA_227963.6772	181
0None_none_DTKPA_227963.6773	482
0None_none_DTKPA_227963.6774	483
0None_none_DTKPA_227963.6775	715
0None_none_DTKPA_227963.6776	502
0None_none_DTKPA_227963.6777	732
0None_none_DTKPA_227963.6778	710
0None_none_DTKPA_227963.6779	673
0None_none_DTKPA_227963.6780	642
0None_none_DTKPA_227963.6781	344
0None_none_DTKPA_227963.6782	492
0None_none_DTKPA_227963.6783	347
0None_none_DTKPA_227963.6784	751
0None_none_DTKPA_227963.6785	574
0None_none_DTKPA_227963.6786	421
0None_none_DTKPA_227963.6787	535
0None_none_DTKPA_227963.6788	304
0None_none_DTKPA_227963.6789	520
0None_none_DTKPA_227963.6790	1017
0None_none_DTKPA_227963.6791	993
0None_none_DTKPA_227963.6792	455
0None_none_DTKPA_227963.6793	341
0None_none_DTKPA_227963.6794	544
0None_none_DTKPA_227963.6795	599
0None_none_DTKPA_227963.6796	1129
0None_none_DTKPA_227963.6797	717
0None_none_DTKPA_227963.6798	599
0None_none_DTKPA_227963.6799	583
0None_none_DTKPA_227963.6800	694
0None_none_DTKPA_227963.6801	539
0None_none_DTKPA_227963.6802	304
0None_none_DTKPA_227963.6803	740
0None_none_DTKPA_227963.6804	567
0None_none_DTKPA_227963.6805	385
0None_none_DTKPA_227963.6806	644
0None_none_DTKPA_227963.6807	854
0None_none_DTKPA_227963.6808	767
0None_none_DTKPA_227963.6809	439
0None_none_DTKPA_227963.6810	421
0None_none_DTKPA_227963.6811	704
0None_none_DTKPA_227963.6812	332
0None_none_DTKPA_227963.6813	818
0None_none_DTKPA_227963.6814	696
0None_none_DTKPA_227963.6815	494
0None_none_DTKPA_227963.6816	393
0None_none_DTKPA_227963.6817	335
0None_none_DTKPA_227963.6818	647
0None_none_DTKPA_227963.6819	184
0None_none_DTKPA_227963.6820	404
0None_none_DTKPA_227963.6821	328
0None_none_DTKPA_227963.6822	344
0None_none_DTKPA_227963.6823	354
0None_none_DTKPA_227963.6824	647
0None_none_DTKPA_227963.6825	521
0None_none_DTKPA_227963.6826	550
0None_none_DTKPA_227963.6827	12
0None_none_DTKPA_227963.6828	449
0None_none_DTKPA_227963.6829	608
0None_none_DTKPA_227963.6830	298
0None_none_DTKPA_227963.6831	611
0None_none_DTKPA_227963.6832	319
0None_none_DTKPA_227963.6833	501
0None_none_DTKPA_227963.6834	970
0None_none_DTKPA_227963.6835	973
0None_none_DTKPA_227963.6836	397
0None_none_DTKPA_227963.6837	771
0None_none_DTKPA_227963.6838	549
0None_none_DTKPA_227963.6839	526
0None_none_DTKPA_227963.6840	464
0None_none_DTKPA_227963.6841	388
0None_none_DTKPA_227963.6842	454
0None_none_DTKPA_227963.6843	260
0None_none_DTKPA_227963.6844	620
0None_none_DTKPA_227963.6845	544
0None_none_DTKPA_227963.6846	502
0None_none_DTKPA_227963.6847	278
0None_none_DTKPA_227963.6848	375
0None_none_DTKPA_227963.6849	157
0None_none_DTKPA_227963.6850	182
0None_none_DTKPA_227963.6851	359
0None_none_DTKPA_227963.6852	447
0None_none_DTKPA_227963.6853	535
0None_none_DTKPA_227963.6854	618
0None_none_DTKPA_227963.6855	455
0None_none_DTKPA_227963.6856	366
0None_none_DTKPA_227963.6857	641
0None_none_DTKPA_227963.6858	368
0None_none_DTKPA_227963.6859	570
0None_none_DTKPA_227963.6860	817
0None_none_DTKPA_227963.6861	537
0None_none_DTKPA_227963.6862	453
0None_none_DTKPA_227963.6863	469
0None_none_DTKPA_227963.6864	623
0None_none_DTKPA_227963.6865	479
0None_none_DTKPA_227963.6866	453
0None_none_DTKPA_227963.6867	432
0None_none_DTKPA_227963.6868	554
0None_none_DTKPA_227963.6869	751
0None_none_DTKPA_227963.6870	466
0None_none_DTKPA_227963.6871	574
0None_none_DTKPA_227963.6872	670
0None_none_DTKPA_227963.6873	796
0None_none_DTKPA_227963.6874	436
0None_none_DTKPA_227963.6875	700
0None_none_DTKPA_227963.6876	405
0None_none_DTKPA_227963.6877	495
0None_none_DTKPA_227963.6878	200
0None_none_DTKPA_227963.6879	331
0None_none_DTKPA_227963.6880	765
0None_none_DTKPA_227963.6881	956
0None_none_DTKPA_227963.6882	604
0None_none_DTKPA_227963.6883	653
0None_none_DTKPA_227963.6884	606
0None_none_DTKPA_227963.6885	452
0None_none_DTKPA_227963.6886	525
0None_none_DTKPA_227963.6887	462
0None_none_DTKPA_227963.6888	549
0None_none_DTKPA_227963.6889	765
0None_none_DTKPA_227963.6890	661
0None_none_DTKPA_227963.6891	535
0None_none_DTKPA_227963.6892	352
0None_none_DTKPA_227963.6893	134
0None_none_DTKPA_227963.6894	312
0None_none_DTKPA_227963.6895	485
0None_none_DTKPA_227963.6896	753
0None_none_DTKPA_227963.6897	1403
0None_none_DTKPA_227963.6898	346
0None_none_DTKPA_227963.6899	362
0None_none_DTKPA_227963.6900	495
0None_none_DTKPA_227963.6901	434
0None_none_DTKPA_227963.6902	437
0None_none_DTKPA_227963.6903	91
0None_none_DTKPA_227963.6904	513
0None_none_DTKPA_227963.6905	473
0None_none_DTKPA_227963.6906	666
0None_none_DTKPA_227963.6907	636
0None_none_DTKPA_227963.6908	643
0None_none_DTKPA_227963.6909	420
0None_none_DTKPA_227963.6910	370
0None_none_DTKPA_227963.6911	434
0None_none_DTKPA_227963.6912	224
0None_none_DTKPA_227963.6913	987
0None_none_DTKPA_227963.6914	474
0None_none_DTKPA_227963.6915	281
0None_none_DTKPA_227963.6916	254
0None_none_DTKPA_227963.6917	661
0None_none_DTKPA_227963.6918	297
0None_none_DTKPA_227963.6919	545
0None_none_DTKPA_227963.6920	625
0None_none_DTKPA_227963.6921	513
0None_none_DTKPA_227963.6922	865
0None_none_DTKPA_227963.6923	461
0None_none_DTKPA_227963.6924	672
0None_none_DTKPA_227963.6925	489
0None_none_DTKPA_227963.6926	674
0None_none_DTKPA_227963.6927	501
0None_none_DTKPA_227963.6928	231
0None_none_DTKPA_227963.6929	283
0None_none_DTKPA_227963.6930	868
0None_none_DTKPA_227963.6931	578
0None_none_DTKPA_227963.6932	502
0None_none_DTKPA_227963.6933	539
0None_none_DTKPA_227963.6934	315
0None_none_DTKPA_227963.6935	124
0None_none_DTKPA_227963.6936	289
0None_none_DTKPA_227963.6937	294
0None_none_DTKPA_227963.6938	1004
0None_none_DTKPA_227963.6939	240
0None_none_DTKPA_227963.6940	377
0None_none_DTKPA_227963.6941	487
0None_none_DTKPA_227963.6942	358
0None_none_DTKPA_227963.6943	799
0None_none_DTKPA_227963.6944	513
0None_none_DTKPA_227963.6945	574
0None_none_DTKPA_227963.6946	833
0None_none_DTKPA_227963.6947	352
0None_none_DTKPA_227963.6948	488
0None_none_DTKPA_227963.6949	762
0None_none_DTKPA_227963.6950	946
0None_none_DTKPA_227963.6951	526
0None_none_DTKPA_227963.6952	405
0None_none_DTKPA_227963.6953	402
0None_none_DTKPA_227963.6954	98
0None_none_DTKPA_227963.6955	584
0None_none_DTKPA_227963.6956	641
0None_none_DTKPA_227963.6957	573
0None_none_DTKPA_227963.6958	455
0None_none_DTKPA_227963.6959	644
0None_none_DTKPA_227963.6960	659
0None_none_DTKPA_227963.6961	413
0None_none_DTKPA_227963.6962	872
0None_none_DTKPA_227963.6963	742
0None_none_DTKPA_227963.6964	650
0None_none_DTKPA_227963.6965	874
0None_none_DTKPA_227963.6966	898
0None_none_DTKPA_227963.6967	725
0None_none_DTKPA_227963.6968	354
0None_none_DTKPA_227963.6969	332
0None_none_DTKPA_227963.6970	709
0None_none_DTKPA_227963.6971	435
0None_none_DTKPA_227963.6972	316
0None_none_DTKPA_227963.6973	496
0None_none_DTKPA_227963.6974	507
0None_none_DTKPA_227963.6975	457
0None_none_DTKPA_227963.6976	509
0None_none_DTKPA_227963.6977	432
0None_none_DTKPA_227963.6978	168
0None_none_DTKPA_227963.6979	216
0None_none_DTKPA_227963.6980	320
0None_none_DTKPA_227963.6981	327
0None_none_DTKPA_227963.6982	588
0None_none_DTKPA_227963.6983	521
0None_none_DTKPA_227963.6984	419
0None_none_DTKPA_227963.6985	950
0None_none_DTKPA_227963.6986	858
0None_none_DTKPA_227963.6987	412
0None_none_DTKPA_227963.6988	520
0None_none_DTKPA_227963.6989	906
0None_none_DTKPA_227963.6990	327
0None_none_DTKPA_227963.6991	304
0None_none_DTKPA_227963.6992	490
0None_none_DTKPA_227963.6993	429
0None_none_DTKPA_227963.6994	313
0None_none_DTKPA_227963.6995	252
0None_none_DTKPA_227963.6996	957
0None_none_DTKPA_227963.6997	567
0None_none_DTKPA_227963.6998	410
0None_none_DTKPA_227963.6999	588
0None_none_DTKPA_227963.7000	335
0None_none_DTKPA_227963.7001	756
0None_none_DTKPA_227963.7002	552
0None_none_DTKPA_227963.7003	241
0None_none_DTKPA_227963.7004	408
0None_none_DTKPA_227963.7005	528
0None_none_DTKPA_227963.7006	443
0None_none_DTKPA_227963.7007	613
0None_none_DTKPA_227963.7008	543
0None_none_DTKPA_227963.7009	756
0None_none_DTKPA_227963.7010	388
0None_none_DTKPA_227963.7011	733
0None_none_DTKPA_227963.7012	760
0None_none_DTKPA_227963.7013	764
0None_none_DTKPA_227963.7014	242
0None_none_DTKPA_227963.7015	721
0None_none_DTKPA_227963.7016	379
0None_none_DTKPA_227963.7017	486
0None_none_DTKPA_227963.7018	496
0None_none_DTKPA_227963.7019	401
0None_none_DTKPA_227963.7020	611
0None_none_DTKPA_227963.7021	389
0None_none_DTKPA_227963.7022	505
0None_none_DTKPA_227963.7023	414
0None_none_DTKPA_227963.7024	39
0None_none_DTKPA_227963.7025	474
0None_none_DTKPA_227963.7026	345
0None_none_DTKPA_227963.7027	856
0None_none_DTKPA_227963.7028	831
0None_none_DTKPA_227963.7029	618
0None_none_DTKPA_227963.7030	757
0None_none_DTKPA_227963.7031	775
0None_none_DTKPA_227963.7032	467
0None_none_DTKPA_227963.7033	467
0None_none_DTKPA_227963.7034	706
0None_none_DTKPA_227963.7035	421
0None_none_DTKPA_227963.7036	203
0None_none_DTKPA_227963.7037	804
0None_none_DTKPA_227963.7038	439
0None_none_DTKPA_227963.7039	369
0None_none_DTKPA_227963.7040	533
0None_none_DTKPA_227963.7041	772
0None_none_DTKPA_227963.7042	482
0None_none_DTKPA_227963.7043	531
0None_none_DTKPA_227963.7044	582
0None_none_DTKPA_227963.7045	1141
0None_none_DTKPA_227963.7046	102
0None_none_DTKPA_227963.7047	486
0None_none_DTKPA_227963.7048	369
0None_none_DTKPA_227963.7049	630
0None_none_DTKPA_227963.7050	756
0None_none_DTKPA_227963.7051	494
0None_none_DTKPA_227963.7052	222
0None_none_DTKPA_227963.7053	998
0None_none_DTKPA_227963.7054	643
0None_none_DTKPA_227963.7055	330
0None_none_DTKPA_227963.7056	240
0None_none_DTKPA_227963.7057	403
0None_none_DTKPA_227963.7058	279
0None_none_DTKPA_227963.7059	971
0None_none_DTKPA_227963.7060	580
0None_none_DTKPA_227963.7061	358
0None_none_DTKPA_227963.7062	595
0None_none_DTKPA_227963.7063	271
0None_none_DTKPA_227963.7064	468
0None_none_DTKPA_227963.7065	228
0None_none_DTKPA_227963.7066	157
0None_none_DTKPA_227963.7067	1048
0None_none_DTKPA_227963.7068	833
0None_none_DTKPA_227963.7069	75
0None_none_DTKPA_227963.7070	906
0None_none_DTKPA_227963.7071	630
0None_none_DTKPA_227963.7072	270
0None_none_DTKPA_227963.7073	460
0None_none_DTKPA_227963.7074	298
0None_none_DTKPA_227963.7075	1195
0None_none_DTKPA_227963.7076	562
0None_none_DTKPA_227963.7077	571
0None_none_DTKPA_227963.7078	324
0None_none_DTKPA_227963.7079	691
0None_none_DTKPA_227963.7080	524
0None_none_DTKPA_227963.7081	631
0None_none_DTKPA_227963.7082	541
0None_none_DTKPA_227963.7083	837
0None_none_DTKPA_227963.7084	316
0None_none_DTKPA_227963.7085	393
0None_none_DTKPA_227963.7086	360
0None_none_DTKPA_227963.7087	576
0None_none_DTKPA_227963.7088	313
0None_none_DTKPA_227963.7089	764
0None_none_DTKPA_227963.7090	473
0None_none_DTKPA_227963.7091	405
0None_none_DTKPA_227963.7092	543
0None_none_DTKPA_227963.7093	389
0None_none_DTKPA_227963.7094	477
0None_none_DTKPA_227963.7095	380
0None_none_DTKPA_227963.7096	851
0None_none_DTKPA_227963.7097	352
0None_none_DTKPA_227963.7098	339
0None_none_DTKPA_227963.7099	604
0None_none_DTKPA_227963.7100	644
0None_none_DTKPA_227963.7101	394
0None_none_DTKPA_227963.7102	866
0None_none_DTKPA_227963.7103	1334
0None_none_DTKPA_227963.7104	168
0None_none_DTKPA_227963.7105	728
0None_none_DTKPA_227963.7106	323
0None_none_DTKPA_227963.7107	543
0None_none_DTKPA_227963.7108	1254
0None_none_DTKPA_227963.7109	282
0None_none_DTKPA_227963.7110	215
0None_none_DTKPA_227963.7111	563
0None_none_DTKPA_227963.7112	625
0None_none_DTKPA_227963.7113	590
0None_none_DTKPA_227963.7114	574
0None_none_DTKPA_227963.7115	434
0None_none_DTKPA_227963.7116	777
0None_none_DTKPA_227963.7117	163
0None_none_DTKPA_227963.7118	302
0None_none_DTKPA_227963.7119	545
0None_none_DTKPA_227963.7120	710
0None_none_DTKPA_227963.7121	248
0None_none_DTKPA_227963.7122	200
0None_none_DTKPA_227963.7123	460
0None_none_DTKPA_227963.7124	414
0None_none_DTKPA_227963.7125	352
0None_none_DTKPB_227963.7139	15
0None_none_DTKPB_227963.7141	1
0None_none_DTKPB_227963.7145	1
0None_none_DTKPB_227963.7181	1
0None_none_DTKPB_227963.7197	52
0None_none_DTKPB_227963.7257	7
0None_none_DTKPB_227963.7262	3
0None_none_DTKPB_227963.7275	1
0None_none_DTKPB_227963.7302	20
0None_none_DTKPB_227963.7389	44
0None_none_DTKPB_227963.7391	29
0None_none_DTKPB_227963.7448	8
0None_none_DTKPB_227963.7482	1
0None_none_DTKPB_227963.7484	1
0None_none_GEA_227963.3473	39
0None_none_MPA_227963.4399	16
0None_none_MPB_227963.5677	4
0None_none_MPB_227963.5758	10
0None_none_MPB_227963.5824	6
0None_none_MPB_227963.5844	2
0None_none_MPB_227963.5894	9
0None_none_MU1A_227963.2141	20
0None_none_MU1B_227963.908	38
0None_none_SPA_227963.5307	1
0None_none_SPA_227963.5311	58
0None_none_SPA_227963.5327	9
0None_none_SPA_227963.5347	1
0None_none_SPA_227963.5377	4
0None_none_SPA_227963.5384	1
0None_none_SPA_227963.5459	1
0None_none_SPA_227963.5537	1
0None_none_SPA_227963.5556	1
0None_none_SPA_227963.5596	1
0None_none_SPA_227963.5619	1
0None_none_SPB_227963.6005	1
0None_none_SPB_227963.6149	13
0None_none_SPB_227963.6150	1
0None_none_SPB_227963.6179	4
0None_none_SPB_227963.6367	3
0None_none_SPB_227963.6369	1
0Safe_safe_ACOCA_227963.4504	27
0Safe_safe_ACOCA_227963.4530	1
0Safe_safe_ACOCA_227963.4604	1
0Safe_safe_ACOCA_227963.4699	1
0Safe_safe_ACOCA_227963.4774	1
0Safe_safe_ACOCA_227963.4827	1
0Safe_safe_ACOCA_227963.4864	1
0Safe_safe_ACOCA_227963.4870	2
0Safe_safe_ACOCB_227963.5038	194
0Safe_safe_ACOCB_227963.5231	1
0Safe_safe_DTKPA_227963.6751	551
0Safe_safe_DTKPA_227963.6752	382
0Safe_safe_DTKPA_227963.6753	316
0Safe_safe_DTKPA_227963.6754	341
0Safe_safe_DTKPA_227963.6755	287
0Safe_safe_DTKPA_227963.6756	470
0Safe_safe_DTKPA_227963.6757	391
0Safe_safe_DTKPA_227963.6758	711
0Safe_safe_DTKPA_227963.6759	310
0Safe_safe_DTKPA_227963.6760	440
0Safe_safe_DTKPA_227963.6761	395
0Safe_safe_DTKPA_227963.6762	536
0Safe_safe_DTKPA_227963.6763	775
0Safe_safe_DTKPA_227963.6764	447
0Safe_safe_DTKPA_227963.6765	163
0Safe_safe_DTKPA_227963.6766	547
0Safe_safe_DTKPA_227963.6767	566
0Safe_safe_DTKPA_227963.6768	685
0Safe_safe_DTKPA_227963.6769	327
0Safe_safe_DTKPA_227963.6770	328
0Safe_safe_DTKPA_227963.6771	48
0Safe_safe_DTKPA_227963.6772	562
0Safe_safe_DTKPA_227963.6773	323
0Safe_safe_DTKPA_227963.6774	675
0Safe_safe_DTKPA_227963.6775	325
0Safe_safe_DTKPA_227963.6776	242
0Safe_safe_DTKPA_227963.6777	327
0Safe_safe_DTKPA_227963.6778	928
0Safe_safe_DTKPA_227963.6779	598
0Safe_safe_DTKPA_227963.6780	450
0Safe_safe_DTKPA_227963.6781	211
0Safe_safe_DTKPA_227963.6782	454
0Safe_safe_DTKPA_227963.6783	204
0Safe_safe_DTKPA_227963.6784	16
0Safe_safe_DTKPA_227963.6785	347
0Safe_safe_DTKPA_227963.6786	525
0Safe_safe_DTKPA_227963.6787	389
0Safe_safe_DTKPA_227963.6788	539
0Safe_safe_DTKPA_227963.6789	518
0Safe_safe_DTKPA_227963.6790	337
0Safe_safe_DTKPA_227963.6791	650
0Safe_safe_DTKPA_227963.6792	682
0Safe_safe_DTKPA_227963.6793	318
0Safe_safe_DTKPA_227963.6794	234
0Safe_safe_DTKPA_227963.6795	343
0Safe_safe_DTKPA_227963.6796	727
0Safe_safe_DTKPA_227963.6797	199
0Safe_safe_DTKPA_227963.6798	306
0Safe_safe_DTKPA_227963.6799	430
0Safe_safe_DTKPA_227963.6800	133
0Safe_safe_DTKPA_227963.6801	299
0Safe_safe_DTKPA_227963.6802	620
0Safe_safe_DTKPA_227963.6803	179
0Safe_safe_DTKPA_227963.6804	263
0Safe_safe_DTKPA_227963.6805	626
0Safe_safe_DTKPA_227963.6806	217
0Safe_safe_DTKPA_227963.6807	570
0Safe_safe_DTKPA_227963.6808	517
0Safe_safe_DTKPA_227963.6809	476
0Safe_safe_DTKPA_227963.6810	927
0Safe_safe_DTKPA_227963.6811	269
0Safe_safe_DTKPA_227963.6812	320
0Safe_safe_DTKPA_227963.6813	286
0Safe_safe_DTKPA_227963.6814	195
0Safe_safe_DTKPA_227963.6815	70
0Safe_safe_DTKPA_227963.6816	423
0Safe_safe_DTKPA_227963.6817	527
0Safe_safe_DTKPA_227963.6818	573
0Safe_safe_DTKPA_227963.6819	559
0Safe_safe_DTKPA_227963.6820	103
0Safe_safe_DTKPA_227963.6821	1044
0Safe_safe_DTKPA_227963.6822	529
0Safe_safe_DTKPA_227963.6823	274
0Safe_safe_DTKPA_227963.6824	515
0Safe_safe_DTKPA_227963.6825	295
0Safe_safe_DTKPA_227963.6826	262
0Safe_safe_DTKPA_227963.6827	323
0Safe_safe_DTKPA_227963.6828	350
0Safe_safe_DTKPA_227963.6829	480
0Safe_safe_DTKPA_227963.6830	540
0Safe_safe_DTKPA_227963.6831	473
0Safe_safe_DTKPA_227963.6832	307
0Safe_safe_DTKPA_227963.6833	93
0Safe_safe_DTKPA_227963.6834	550
0Safe_safe_DTKPA_227963.6835	459
0Safe_safe_DTKPA_227963.6836	91
0Safe_safe_DTKPA_227963.6837	772
0Safe_safe_DTKPA_227963.6838	203
0Safe_safe_DTKPA_227963.6839	611
0Safe_safe_DTKPA_227963.6840	339
0Safe_safe_DTKPA_227963.6841	478
0Safe_safe_DTKPA_227963.6842	403
0Safe_safe_DTKPA_227963.6843	188
0Safe_safe_DTKPA_227963.6844	40
0Safe_safe_DTKPA_227963.6845	313
0Safe_safe_DTKPA_227963.6846	211
0Safe_safe_DTKPA_227963.6847	778
0Safe_safe_DTKPA_227963.6848	415
0Safe_safe_DTKPA_227963.6849	322
0Safe_safe_DTKPA_227963.6850	379
0Safe_safe_DTKPA_227963.6851	67
0Safe_safe_DTKPA_227963.6852	429
0Safe_safe_DTKPA_227963.6853	396
0Safe_safe_DTKPA_227963.6854	218
0Safe_safe_DTKPA_227963.6855	249
0Safe_safe_DTKPA_227963.6856	352
0Safe_safe_DTKPA_227963.6857	372
0Safe_safe_DTKPA_227963.6858	505
0Safe_safe_DTKPA_227963.6859	350
0Safe_safe_DTKPA_227963.6860	93
0Safe_safe_DTKPA_227963.6861	305
0Safe_safe_DTKPA_227963.6862	252
0Safe_safe_DTKPA_227963.6863	401
0Safe_safe_DTKPA_227963.6864	252
0Safe_safe_DTKPA_227963.6865	605
0Safe_safe_DTKPA_227963.6866	269
0Safe_safe_DTKPA_227963.6867	325
0Safe_safe_DTKPA_227963.6868	402
0Safe_safe_DTKPA_227963.6869	189
0Safe_safe_DTKPA_227963.6870	262
0Safe_safe_DTKPA_227963.6871	519
0Safe_safe_DTKPA_227963.6872	885
0Safe_safe_DTKPA_227963.6873	530
0Safe_safe_DTKPA_227963.6874	322
0Safe_safe_DTKPA_227963.6875	236
0Safe_safe_DTKPA_227963.6876	658
0Safe_safe_DTKPA_227963.6877	912
0Safe_safe_DTKPA_227963.6878	546
0Safe_safe_DTKPA_227963.6879	200
0Safe_safe_DTKPA_227963.6880	231
0Safe_safe_DTKPA_227963.6881	316
0Safe_safe_DTKPA_227963.6882	371
0Safe_safe_DTKPA_227963.6883	8
0Safe_safe_DTKPA_227963.6884	219
0Safe_safe_DTKPA_227963.6885	452
0Safe_safe_DTKPA_227963.6886	582
0Safe_safe_DTKPA_227963.6887	229
0Safe_safe_DTKPA_227963.6888	507
0Safe_safe_DTKPA_227963.6889	367
0Safe_safe_DTKPA_227963.6890	193
0Safe_safe_DTKPA_227963.6891	244
0Safe_safe_DTKPA_227963.6892	255
0Safe_safe_DTKPA_227963.6893	402
0Safe_safe_DTKPA_227963.6894	457
0Safe_safe_DTKPA_227963.6895	576
0Safe_safe_DTKPA_227963.6896	497
0Safe_safe_DTKPA_227963.6897	1036
0Safe_safe_DTKPA_227963.6898	259
0Safe_safe_DTKPA_227963.6899	478
0Safe_safe_DTKPA_227963.6900	260
0Safe_safe_DTKPA_227963.6901	227
0Safe_safe_DTKPA_227963.6902	216
0Safe_safe_DTKPA_227963.6903	542
0Safe_safe_DTKPA_227963.6904	453
0Safe_safe_DTKPA_227963.6905	611
0Safe_safe_DTKPA_227963.6906	350
0Safe_safe_DTKPA_227963.6907	646
0Safe_safe_DTKPA_227963.6908	930
0Safe_safe_DTKPA_227963.6909	186
0Safe_safe_DTKPA_227963.6910	27
0Safe_safe_DTKPA_227963.6911	408
0Safe_safe_DTKPA_227963.6912	439
0Safe_safe_DTKPA_227963.6913	428
0Safe_safe_DTKPA_227963.6914	374
0Safe_safe_DTKPA_227963.6915	503
0Safe_safe_DTKPA_227963.6916	831
0Safe_safe_DTKPA_227963.6917	635
0Safe_safe_DTKPA_227963.6918	487
0Safe_safe_DTKPA_227963.6919	124
0Safe_safe_DTKPA_227963.6920	255
0Safe_safe_DTKPA_227963.6921	70
0Safe_safe_DTKPA_227963.6922	240
0Safe_safe_DTKPA_227963.6923	529
0Safe_safe_DTKPA_227963.6924	324
0Safe_safe_DTKPA_227963.6925	672
0Safe_safe_DTKPA_227963.6926	216
0Safe_safe_DTKPA_227963.6927	386
0Safe_safe_DTKPA_227963.6928	403
0Safe_safe_DTKPA_227963.6929	322
0Safe_safe_DTKPA_227963.6930	259
0Safe_safe_DTKPA_227963.6931	146
0Safe_safe_DTKPA_227963.6932	398
0Safe_safe_DTKPA_227963.6933	311
0Safe_safe_DTKPA_227963.6934	457
0Safe_safe_DTKPA_227963.6935	371
0Safe_safe_DTKPA_227963.6936	690
0Safe_safe_DTKPA_227963.6937	283
0Safe_safe_DTKPA_227963.6938	520
0Safe_safe_DTKPA_227963.6939	368
0Safe_safe_DTKPA_227963.6940	501
0Safe_safe_DTKPA_227963.6941	875
0Safe_safe_DTKPA_227963.6942	265
0Safe_safe_DTKPA_227963.6943	385
0Safe_safe_DTKPA_227963.6944	370
0Safe_safe_DTKPA_227963.6945	581
0Safe_safe_DTKPA_227963.6946	206
0Safe_safe_DTKPA_227963.6947	381
0Safe_safe_DTKPA_227963.6948	599
0Safe_safe_DTKPA_227963.6949	514
0Safe_safe_DTKPA_227963.6950	613
0Safe_safe_DTKPA_227963.6951	231
0Safe_safe_DTKPA_227963.6952	591
0Safe_safe_DTKPA_227963.6953	360
0Safe_safe_DTKPA_227963.6954	454
0Safe_safe_DTKPA_227963.6955	499
0Safe_safe_DTKPA_227963.6956	438
0Safe_safe_DTKPA_227963.6957	487
0Safe_safe_DTKPA_227963.6958	439
0Safe_safe_DTKPA_227963.6959	694
0Safe_safe_DTKPA_227963.6960	240
0Safe_safe_DTKPA_227963.6961	491
0Safe_safe_DTKPA_227963.6962	257
0Safe_safe_DTKPA_227963.6963	310
0Safe_safe_DTKPA_227963.6964	554
0Safe_safe_DTKPA_227963.6965	275
0Safe_safe_DTKPA_227963.6966	181
0Safe_safe_DTKPA_227963.6967	506
0Safe_safe_DTKPA_227963.6968	482
0Safe_safe_DTKPA_227963.6969	396
0Safe_safe_DTKPA_227963.6970	468
0Safe_safe_DTKPA_227963.6971	170
0Safe_safe_DTKPA_227963.6972	315
0Safe_safe_DTKPA_227963.6973	233
0Safe_safe_DTKPA_227963.6974	282
0Safe_safe_DTKPA_227963.6975	624
0Safe_safe_DTKPA_227963.6976	312
0Safe_safe_DTKPA_227963.6977	340
0Safe_safe_DTKPA_227963.6978	452
0Safe_safe_DTKPA_227963.6979	477
0Safe_safe_DTKPA_227963.6980	321
0Safe_safe_DTKPA_227963.6981	503
0Safe_safe_DTKPA_227963.6982	199
0Safe_safe_DTKPA_227963.6983	393
0Safe_safe_DTKPA_227963.6984	712
0Safe_safe_DTKPA_227963.6985	594
0Safe_safe_DTKPA_227963.6986	280
0Safe_safe_DTKPA_227963.6987	384
0Safe_safe_DTKPA_227963.6988	283
0Safe_safe_DTKPA_227963.6989	317
0Safe_safe_DTKPA_227963.6990	312
0Safe_safe_DTKPA_227963.6991	405
0Safe_safe_DTKPA_227963.6992	601
0Safe_safe_DTKPA_227963.6993	353
0Safe_safe_DTKPA_227963.6994	375
0Safe_safe_DTKPA_227963.6995	834
0Safe_safe_DTKPA_227963.6996	530
0Safe_safe_DTKPA_227963.6997	142
0Safe_safe_DTKPA_227963.6998	510
0Safe_safe_DTKPA_227963.6999	313
0Safe_safe_DTKPA_227963.7000	327
0Safe_safe_DTKPA_227963.7001	574
0Safe_safe_DTKPA_227963.7002	393
0Safe_safe_DTKPA_227963.7003	391
0Safe_safe_DTKPA_227963.7004	795
0Safe_safe_DTKPA_227963.7005	402
0Safe_safe_DTKPA_227963.7006	157
0Safe_safe_DTKPA_227963.7007	372
0Safe_safe_DTKPA_227963.7008	156
0Safe_safe_DTKPA_227963.7009	522
0Safe_safe_DTKPA_227963.7010	684
0Safe_safe_DTKPA_227963.7011	394
0Safe_safe_DTKPA_227963.7012	386
0Safe_safe_DTKPA_227963.7013	317
0Safe_safe_DTKPA_227963.7014	567
0Safe_safe_DTKPA_227963.7015	379
0Safe_safe_DTKPA_227963.7016	423
0Safe_safe_DTKPA_227963.7017	152
0Safe_safe_DTKPA_227963.7018	104
0Safe_safe_DTKPA_227963.7019	196
0Safe_safe_DTKPA_227963.7020	193
0Safe_safe_DTKPA_227963.7021	436
0Safe_safe_DTKPA_227963.7022	475
0Safe_safe_DTKPA_227963.7023	233
0Safe_safe_DTKPA_227963.7024	743
0Safe_safe_DTKPA_227963.7025	663
0Safe_safe_DTKPA_227963.7026	320
0Safe_safe_DTKPA_227963.7027	349
0Safe_safe_DTKPA_227963.7028	227
0Safe_safe_DTKPA_227963.7029	144
0Safe_safe_DTKPA_227963.7030	615
0Safe_safe_DTKPA_227963.7031	340
0Safe_safe_DTKPA_227963.7032	500
0Safe_safe_DTKPA_227963.7033	264
0Safe_safe_DTKPA_227963.7035	373
0Safe_safe_DTKPA_227963.7036	319
0Safe_safe_DTKPA_227963.7037	624
0Safe_safe_DTKPA_227963.7038	300
0Safe_safe_DTKPA_227963.7039	315
0Safe_safe_DTKPA_227963.7040	490
0Safe_safe_DTKPA_227963.7041	108
0Safe_safe_DTKPA_227963.7042	108
0Safe_safe_DTKPA_227963.7043	121
0Safe_safe_DTKPA_227963.7044	404
0Safe_safe_DTKPA_227963.7045	311
0Safe_safe_DTKPA_227963.7046	652
0Safe_safe_DTKPA_227963.7047	547
0Safe_safe_DTKPA_227963.7048	796
0Safe_safe_DTKPA_227963.7049	144
0Safe_safe_DTKPA_227963.7050	218
0Safe_safe_DTKPA_227963.7051	164
0Safe_safe_DTKPA_227963.7052	525
0Safe_safe_DTKPA_227963.7053	638
0Safe_safe_DTKPA_227963.7054	162
0Safe_safe_DTKPA_227963.7055	191
0Safe_safe_DTKPA_227963.7056	583
0Safe_safe_DTKPA_227963.7057	381
0Safe_safe_DTKPA_227963.7058	362
0Safe_safe_DTKPA_227963.7059	605
0Safe_safe_DTKPA_227963.7060	812
0Safe_safe_DTKPA_227963.7061	522
0Safe_safe_DTKPA_227963.7062	290
0Safe_safe_DTKPA_227963.7063	290
0Safe_safe_DTKPA_227963.7064	1009
0Safe_safe_DTKPA_227963.7065	351
0Safe_safe_DTKPA_227963.7066	231
0Safe_safe_DTKPA_227963.7067	648
0Safe_safe_DTKPA_227963.7068	511
0Safe_safe_DTKPA_227963.7069	228
0Safe_safe_DTKPA_227963.7070	368
0Safe_safe_DTKPA_227963.7071	669
0Safe_safe_DTKPA_227963.7072	252
0Safe_safe_DTKPA_227963.7073	290
0Safe_safe_DTKPA_227963.7074	453
0Safe_safe_DTKPA_227963.7075	226
0Safe_safe_DTKPA_227963.7076	426
0Safe_safe_DTKPA_227963.7077	298
0Safe_safe_DTKPA_227963.7078	113
0Safe_safe_DTKPA_227963.7079	500
0Safe_safe_DTKPA_227963.7080	371
0Safe_safe_DTKPA_227963.7081	166
0Safe_safe_DTKPA_227963.7082	299
0Safe_safe_DTKPA_227963.7083	540
0Safe_safe_DTKPA_227963.7084	362
0Safe_safe_DTKPA_227963.7085	156
0Safe_safe_DTKPA_227963.7086	267
0Safe_safe_DTKPA_227963.7087	362
0Safe_safe_DTKPA_227963.7088	685
0Safe_safe_DTKPA_227963.7089	47
0Safe_safe_DTKPA_227963.7090	383
0Safe_safe_DTKPA_227963.7091	37
0Safe_safe_DTKPA_227963.7092	326
0Safe_safe_DTKPA_227963.7093	459
0Safe_safe_DTKPA_227963.7094	194
0Safe_safe_DTKPA_227963.7095	240
0Safe_safe_DTKPA_227963.7096	547
0Safe_safe_DTKPA_227963.7097	283
0Safe_safe_DTKPA_227963.7098	268
0Safe_safe_DTKPA_227963.7099	820
0Safe_safe_DTKPA_227963.7100	426
0Safe_safe_DTKPA_227963.7101	313
0Safe_safe_DTKPA_227963.7102	259
0Safe_safe_DTKPA_227963.7103	173
0Safe_safe_DTKPA_227963.7104	154
0Safe_safe_DTKPA_227963.7105	539
0Safe_safe_DTKPA_227963.7106	322
0Safe_safe_DTKPA_227963.7107	596
0Safe_safe_DTKPA_227963.7108	415
0Safe_safe_DTKPA_227963.7109	193
0Safe_safe_DTKPA_227963.7110	198
0Safe_safe_DTKPA_227963.7111	383
0Safe_safe_DTKPA_227963.7112	566
0Safe_safe_DTKPA_227963.7113	309
0Safe_safe_DTKPA_227963.7114	373
0Safe_safe_DTKPA_227963.7115	399
0Safe_safe_DTKPA_227963.7116	559
0Safe_safe_DTKPA_227963.7117	417
0Safe_safe_DTKPA_227963.7118	424
0Safe_safe_DTKPA_227963.7119	391
0Safe_safe_DTKPA_227963.7120	404
0Safe_safe_DTKPA_227963.7121	186
0Safe_safe_DTKPA_227963.7122	148
0Safe_safe_DTKPA_227963.7123	469
0Safe_safe_DTKPA_227963.7124	377
0Safe_safe_DTKPA_227963.7125	221
0Safe_safe_DTKPB_227963.7131	15
0Safe_safe_DTKPB_227963.7145	1
0Safe_safe_DTKPB_227963.7160	1
0Safe_safe_DTKPB_227963.7187	37
0Safe_safe_DTKPB_227963.7254	34
0Safe_safe_DTKPB_227963.7273	4
0Safe_safe_DTKPB_227963.7331	1
0Safe_safe_DTKPB_227963.7333	8
0Safe_safe_DTKPB_227963.7358	1
0Safe_safe_DTKPB_227963.7386	2
0Safe_safe_DTKPB_227963.7389	1
0Safe_safe_DTKPB_227963.7410	1
0Safe_safe_DTKPB_227963.7428	1
0Safe_safe_DTKPB_227963.7443	15
0Safe_safe_GEA_227963.3428	766
0Safe_safe_GEA_227963.3459	487
0Safe_safe_GEA_227963.3565	1
0Safe_safe_GEB_227963.3980	252
0Safe_safe_GEB_227963.4065	377
0Safe_safe_MPA_227963.4357	208
0Safe_safe_MPA_227963.4436	672
0Safe_safe_MPB_227963.5717	1
0Safe_safe_MPB_227963.5773	16
0Safe_safe_MPB_227963.5828	6
0Safe_safe_MPB_227963.5855	23
0Safe_safe_MPB_227963.5935	8
0Safe_safe_MU1A_227963.2019	487
0Safe_safe_MU1A_227963.2025	624
0Safe_safe_MU1A_227963.2126	48
0Safe_safe_MU1B_227963.1087	48
0Safe_safe_MU1B_227963.772	320
0Safe_safe_SPA_227963.5277	252
0Safe_safe_SPA_227963.5309	1
0Safe_safe_SPA_227963.5319	1
0Safe_safe_SPA_227963.5428	1
0Safe_safe_SPA_227963.5458	1
0Safe_safe_SPA_227963.5466	265
0Safe_safe_SPA_227963.5505	9
0Safe_safe_SPA_227963.5566	12
0Safe_safe_SPA_227963.5599	480
0Safe_safe_SPB_227963.6137	1
0Safe_safe_SPB_227963.6139	1
0Safe_safe_SPB_227963.6191	12
0Safe_safe_SPB_227963.6229	12
0Safe_safe_SPB_227963.6257	43
0Safe_safe_TMMA_227963.2936	605
0Safe_safe_TMMB_227963.3034	290
0Safe_safe_U1B_227963.669	108
0Safe_safe_U2A_227963.1829	10
0Safe_safe_U2B_227963.1293	1
ENSMUSG00000000049_Apoh_DTKPA_222998.1	1043
ENSMUSG00000000049_Apoh_DTKPA_222999.2	365
ENSMUSG00000000049_Apoh_DTKPA_223000.3	513
ENSMUSG00000000049_Apoh_DTKPA_223001.4	410
ENSMUSG00000000049_Apoh_DTKPA_223002.5	109
ENSMUSG00000000049_Apoh_DTKPA_223003.6	408
ENSMUSG00000000049_Apoh_DTKPA_223004.7	334
ENSMUSG00000000049_Apoh_DTKPA_223005.8	1043
ENSMUSG00000000049_Apoh_DTKPA_223006.9	322
ENSMUSG00000000049_Apoh_DTKPA_223007.10	151
ENSMUSG00000000088_Cox5a_DTKPA_96975.1	713
ENSMUSG00000000088_Cox5a_DTKPA_96976.2	455
ENSMUSG00000000088_Cox5a_DTKPA_96977.3	364
ENSMUSG00000000088_Cox5a_DTKPA_96978.4	321
ENSMUSG00000000088_Cox5a_DTKPA_96979.5	205
ENSMUSG00000000088_Cox5a_DTKPA_96980.6	323
ENSMUSG00000000088_Cox5a_DTKPA_96981.7	713
ENSMUSG00000000088_Cox5a_DTKPA_96982.8	131
ENSMUSG00000000088_Cox5a_DTKPA_96983.9	467
ENSMUSG00000000088_Cox5a_DTKPA_96984.10	207
ENSMUSG00000000093_Tbx2_ACOCA_12968.3	1
ENSMUSG00000000126_Wnt9a_ACOCA_116330.10	1
ENSMUSG00000000149_Gna12_ACOCA_65018.2	1
ENSMUSG00000000149_Gna12_ACOCA_65023.7	17
ENSMUSG00000000215_Ins2_DTKPA_160711.1	832
ENSMUSG00000000215_Ins2_DTKPA_160712.2	127
ENSMUSG00000000215_Ins2_DTKPA_160713.3	518
ENSMUSG00000000215_Ins2_DTKPA_160714.4	266
ENSMUSG00000000215_Ins2_DTKPA_160715.5	420
ENSMUSG00000000215_Ins2_DTKPA_160716.6	487
ENSMUSG00000000215_Ins2_DTKPA_160717.7	400
ENSMUSG00000000215_Ins2_DTKPA_160718.8	441
ENSMUSG00000000215_Ins2_DTKPA_160719.9	276
ENSMUSG00000000215_Ins2_DTKPA_160720.10	222
ENSMUSG00000000253_Gmpr_DTKPA_31022.1	138
ENSMUSG00000000253_Gmpr_DTKPA_31023.2	672
ENSMUSG00000000253_Gmpr_DTKPA_31024.3	308
ENSMUSG00000000253_Gmpr_DTKPA_31025.4	397
ENSMUSG00000000253_Gmpr_DTKPA_31026.5	21
ENSMUSG00000000253_Gmpr_DTKPA_31027.6	372
ENSMUSG00000000253_Gmpr_DTKPA_31028.7	402
ENSMUSG00000000253_Gmpr_DTKPA_31029.8	627
ENSMUSG00000000253_Gmpr_DTKPA_31030.9	597
ENSMUSG00000000253_Gmpr_DTKPA_31031.10	562
ENSMUSG00000000263_Glra1_DTKPA_67934.1	232
ENSMUSG00000000263_Glra1_DTKPA_67935.2	358
ENSMUSG00000000263_Glra1_DTKPA_67936.3	728
ENSMUSG00000000263_Glra1_DTKPA_67937.4	135
ENSMUSG00000000263_Glra1_DTKPA_67938.5	281
ENSMUSG00000000263_Glra1_DTKPA_67939.6	297
ENSMUSG00000000263_Glra1_DTKPA_67940.7	416
ENSMUSG00000000263_Glra1_DTKPA_67941.8	181
ENSMUSG00000000263_Glra1_DTKPA_67942.9	524
ENSMUSG00000000263_Glra1_DTKPA_67943.10	426
ENSMUSG00000000275_Trim25_SPB_211888.10	1
ENSMUSG00000000276_Dgke_DTKPA_211909.1	289
ENSMUSG00000000276_Dgke_DTKPA_211910.2	304
ENSMUSG00000000276_Dgke_DTKPA_211911.3	828
ENSMUSG00000000276_Dgke_DTKPA_211912.4	240
ENSMUSG00000000276_Dgke_DTKPA_211913.5	320
ENSMUSG00000000276_Dgke_DTKPA_211914.6	278
ENSMUSG00000000276_Dgke_DTKPA_211915.7	864
ENSMUSG00000000276_Dgke_DTKPA_211916.8	424
ENSMUSG00000000276_Dgke_DTKPA_211917.9	274
ENSMUSG00000000276_Dgke_DTKPA_211918.10	161
ENSMUSG00000000278_Scpep1_DTKPA_132591.1	65
ENSMUSG00000000278_Scpep1_DTKPA_132592.2	290
ENSMUSG00000000278_Scpep1_DTKPA_132593.3	636
ENSMUSG00000000278_Scpep1_DTKPA_132594.4	415
ENSMUSG00000000278_Scpep1_DTKPA_132595.5	244
ENSMUSG00000000278_Scpep1_DTKPA_132596.6	25
ENSMUSG00000000278_Scpep1_DTKPA_132597.7	463
ENSMUSG00000000278_Scpep1_DTKPA_132598.8	461
ENSMUSG00000000278_Scpep1_DTKPA_132599.9	481
ENSMUSG00000000278_Scpep1_DTKPA_132600.10	308
ENSMUSG00000000303_Cdh1_ACOCA_55481.7	1
ENSMUSG00000000308_Ckmt1_DTKPA_55535.1	426
ENSMUSG00000000308_Ckmt1_DTKPA_55536.2	496
ENSMUSG00000000308_Ckmt1_DTKPA_55537.3	264
ENSMUSG00000000308_Ckmt1_DTKPA_55538.4	480
ENSMUSG00000000308_Ckmt1_DTKPA_55539.5	340
ENSMUSG00000000308_Ckmt1_DTKPA_55540.6	622
ENSMUSG00000000308_Ckmt1_DTKPA_55541.7	149
ENSMUSG00000000308_Ckmt1_DTKPA_55542.8	220
ENSMUSG00000000308_Ckmt1_DTKPA_55543.9	316
ENSMUSG00000000308_Ckmt1_DTKPA_55544.10	660
ENSMUSG00000000365_Rnf17_SPA_4613.10	13
ENSMUSG00000000384_Tbrg4_ACOCA_62913.3	1
ENSMUSG00000000392_Fap_SPA_148061.9	1
ENSMUSG00000000402_Egfl6_ACOCA_124748.5	1
ENSMUSG00000000409_Lck_DTKPA_70149.1	478
ENSMUSG00000000409_Lck_DTKPA_70150.2	83
ENSMUSG00000000409_Lck_DTKPA_70151.3	229
ENSMUSG00000000409_Lck_DTKPA_70152.4	73
ENSMUSG00000000409_Lck_DTKPA_70153.5	269
ENSMUSG00000000409_Lck_DTKPA_70154.6	207
ENSMUSG00000000409_Lck_DTKPA_70155.7	363
ENSMUSG00000000409_Lck_DTKPA_70156.8	606
ENSMUSG00000000409_Lck_DTKPA_70157.9	485
ENSMUSG00000000409_Lck_DTKPA_70158.10	309
ENSMUSG00000000411_Tssk3_DTKPA_49153.1	320
ENSMUSG00000000411_Tssk3_DTKPA_49154.2	233
ENSMUSG00000000411_Tssk3_DTKPA_49155.3	259
ENSMUSG00000000411_Tssk3_DTKPA_49156.4	199
ENSMUSG00000000411_Tssk3_DTKPA_49157.5	577
ENSMUSG00000000411_Tssk3_DTKPA_49158.6	339
ENSMUSG00000000411_Tssk3_DTKPA_49159.7	250
ENSMUSG00000000411_Tssk3_DTKPA_49160.8	422
ENSMUSG00000000411_Tssk3_DTKPA_49161.9	639
ENSMUSG00000000411_Tssk3_DTKPA_49162.10	102
ENSMUSG00000000420_Galnt1_DTKPA_184755.1	162
ENSMUSG00000000420_Galnt1_DTKPA_184756.2	177
ENSMUSG00000000420_Galnt1_DTKPA_184757.3	381
ENSMUSG00000000420_Galnt1_DTKPA_184758.4	435
ENSMUSG00000000420_Galnt1_DTKPA_184759.5	508
ENSMUSG00000000420_Galnt1_DTKPA_184760.6	364
ENSMUSG00000000420_Galnt1_DTKPA_184761.7	445
ENSMUSG00000000420_Galnt1_DTKPA_184762.8	289
ENSMUSG00000000420_Galnt1_DTKPA_184763.9	271
ENSMUSG00000000420_Galnt1_DTKPA_184764.10	726
ENSMUSG00000000440_Pparg_ACOCA_7878.3	1
ENSMUSG00000000530_Acvrl1_DTKPB_220924.1	23
ENSMUSG00000000628_Hk2_DTKPA_207062.1	303
ENSMUSG00000000628_Hk2_DTKPA_207063.2	456
ENSMUSG00000000628_Hk2_DTKPA_207064.3	281
ENSMUSG00000000628_Hk2_DTKPA_207065.4	369
ENSMUSG00000000628_Hk2_DTKPA_207066.5	205
ENSMUSG00000000628_Hk2_DTKPA_207067.6	182
ENSMUSG00000000628_Hk2_DTKPA_207068.7	568
ENSMUSG00000000628_Hk2_DTKPA_207069.8	110
ENSMUSG00000000628_Hk2_DTKPA_207070.9	516
ENSMUSG00000000628_Hk2_DTKPA_207071.10	459
ENSMUSG00000000794_Kcnn3_DTKPA_184635.1	507
ENSMUSG00000000794_Kcnn3_DTKPA_184636.2	445
ENSMUSG00000000794_Kcnn3_DTKPA_184637.3	775
ENSMUSG00000000794_Kcnn3_DTKPA_184638.4	873
ENSMUSG00000000794_Kcnn3_DTKPA_184639.5	285
ENSMUSG00000000794_Kcnn3_DTKPA_184640.6	538
ENSMUSG00000000794_Kcnn3_DTKPA_184641.7	345
ENSMUSG00000000794_Kcnn3_DTKPA_184642.8	305
ENSMUSG00000000794_Kcnn3_DTKPA_184643.9	459
ENSMUSG00000000794_Kcnn3_DTKPA_184644.10	289
ENSMUSG00000000805_Car4_DTKPA_32394.1	393
ENSMUSG00000000805_Car4_DTKPA_32395.2	913
ENSMUSG00000000805_Car4_DTKPA_32396.3	360
ENSMUSG00000000805_Car4_DTKPA_32397.4	326
ENSMUSG00000000805_Car4_DTKPA_32398.5	254
ENSMUSG00000000805_Car4_DTKPA_32399.6	832
ENSMUSG00000000805_Car4_DTKPA_32400.7	352
ENSMUSG00000000805_Car4_DTKPA_32401.8	175
ENSMUSG00000000805_Car4_DTKPA_32402.9	531
ENSMUSG00000000805_Car4_DTKPA_32403.10	383
ENSMUSG00000000861_Bcl11a_ACOCA_209321.10	1
ENSMUSG00000000889_Dbh_DTKPB_40007.3	2
ENSMUSG00000000901_Mmp11_DTKPA_102470.1	222
ENSMUSG00000000901_Mmp11_DTKPA_102471.2	699
ENSMUSG00000000901_Mmp11_DTKPA_102472.3	782
ENSMUSG00000000901_Mmp11_DTKPA_102473.4	283
ENSMUSG00000000901_Mmp11_DTKPA_102474.5	599
ENSMUSG00000000901_Mmp11_DTKPA_102475.6	377
ENSMUSG00000000901_Mmp11_DTKPA_102476.7	575
ENSMUSG00000000901_Mmp11_DTKPA_102477.8	574
ENSMUSG00000000901_Mmp11_DTKPA_102478.9	338
ENSMUSG00000000901_Mmp11_DTKPA_102479.10	722
ENSMUSG00000000934_Top1mt_DTKPA_127156.1	350
ENSMUSG00000000934_Top1mt_DTKPA_127157.2	237
ENSMUSG00000000934_Top1mt_DTKPA_127158.3	394
ENSMUSG00000000934_Top1mt_DTKPA_127159.4	376
ENSMUSG00000000934_Top1mt_DTKPA_127160.5	542
ENSMUSG00000000934_Top1mt_DTKPA_127161.6	315
ENSMUSG00000000934_Top1mt_DTKPA_127162.7	367
ENSMUSG00000000934_Top1mt_DTKPA_127163.8	395
ENSMUSG00000000934_Top1mt_DTKPA_127164.9	398
ENSMUSG00000000934_Top1mt_DTKPA_127165.10	175
ENSMUSG00000001021_S100a3_SPA_29143.1	12
ENSMUSG00000001021_S100a3_SPA_29147.5	12
ENSMUSG00000001036_Epn2_ACOCA_80020.8	1
ENSMUSG00000001052_Sec24b_SPB_223999.6	25
ENSMUSG00000001131_Timp1_ACOCA_67721.8	1
ENSMUSG00000001138_Cnnm3_MPB_67729.6	26
ENSMUSG00000001155_Ftcd_DTKPB_9620.5	4
ENSMUSG00000001211_Agpat3_DTKPA_226181.1	616
ENSMUSG00000001211_Agpat3_DTKPA_226182.2	311
ENSMUSG00000001211_Agpat3_DTKPA_226183.3	791
ENSMUSG00000001211_Agpat3_DTKPA_226184.4	656
ENSMUSG00000001211_Agpat3_DTKPA_226185.5	425
ENSMUSG00000001211_Agpat3_DTKPA_226186.6	673
ENSMUSG00000001211_Agpat3_DTKPA_226187.7	134
ENSMUSG00000001211_Agpat3_DTKPA_226188.8	199
ENSMUSG00000001211_Agpat3_DTKPA_226189.9	369
ENSMUSG00000001211_Agpat3_DTKPA_226190.10	445
ENSMUSG00000001240_Ramp2_DTKPA_32054.1	496
ENSMUSG00000001240_Ramp2_DTKPA_32055.2	182
ENSMUSG00000001240_Ramp2_DTKPA_32056.3	237
ENSMUSG00000001240_Ramp2_DTKPA_32057.4	348
ENSMUSG00000001240_Ramp2_DTKPA_32058.5	256
ENSMUSG00000001240_Ramp2_DTKPA_32059.6	75
ENSMUSG00000001240_Ramp2_DTKPA_32060.7	130
ENSMUSG00000001240_Ramp2_DTKPA_32061.8	335
ENSMUSG00000001240_Ramp2_DTKPA_32062.9	173
ENSMUSG00000001240_Ramp2_DTKPA_32063.10	226
ENSMUSG00000001249_Hpn_DTKPA_32014.1	163
ENSMUSG00000001249_Hpn_DTKPA_32015.2	577
ENSMUSG00000001249_Hpn_DTKPA_32016.3	361
ENSMUSG00000001249_Hpn_DTKPA_32017.4	302
ENSMUSG00000001249_Hpn_DTKPA_32018.5	949
ENSMUSG00000001249_Hpn_DTKPA_32019.6	463
ENSMUSG00000001249_Hpn_DTKPA_32020.7	417
ENSMUSG00000001249_Hpn_DTKPA_32021.8	424
ENSMUSG00000001249_Hpn_DTKPA_32022.9	545
ENSMUSG00000001249_Hpn_DTKPA_32023.10	280
ENSMUSG00000001260_Gabrg1_DTKPA_201300.1	347
ENSMUSG00000001260_Gabrg1_DTKPA_201301.2	194
ENSMUSG00000001260_Gabrg1_DTKPA_201302.3	526
ENSMUSG00000001260_Gabrg1_DTKPA_201303.4	289
ENSMUSG00000001260_Gabrg1_DTKPA_201304.5	410
ENSMUSG00000001260_Gabrg1_DTKPA_201305.6	387
ENSMUSG00000001260_Gabrg1_DTKPA_201306.7	347
ENSMUSG00000001260_Gabrg1_DTKPA_201307.8	550
ENSMUSG00000001260_Gabrg1_DTKPA_201308.9	474
ENSMUSG00000001260_Gabrg1_DTKPA_201309.10	495
ENSMUSG00000001270_Ckb_DTKPA_57467.1	688
ENSMUSG00000001270_Ckb_DTKPA_57468.2	355
ENSMUSG00000001270_Ckb_DTKPA_57469.3	63
ENSMUSG00000001270_Ckb_DTKPA_57470.4	761
ENSMUSG00000001270_Ckb_DTKPA_57471.5	664
ENSMUSG00000001270_Ckb_DTKPA_57472.6	810
ENSMUSG00000001270_Ckb_DTKPA_57473.7	516
ENSMUSG00000001270_Ckb_DTKPA_57474.8	445
ENSMUSG00000001270_Ckb_DTKPA_57475.9	721
ENSMUSG00000001270_Ckb_DTKPA_57476.10	525
ENSMUSG00000001288_Rarg_DTKPA_133471.1	447
ENSMUSG00000001288_Rarg_DTKPA_133472.2	552
ENSMUSG00000001288_Rarg_DTKPA_133473.3	332
ENSMUSG00000001288_Rarg_DTKPA_133474.4	310
ENSMUSG00000001288_Rarg_DTKPA_133475.5	466
ENSMUSG00000001288_Rarg_DTKPA_133476.6	401
ENSMUSG00000001288_Rarg_DTKPA_133477.7	488
ENSMUSG00000001288_Rarg_DTKPA_133478.8	578
ENSMUSG00000001288_Rarg_DTKPA_133479.9	500
ENSMUSG00000001288_Rarg_DTKPA_133480.10	78
ENSMUSG00000001289_Pfdn5_SPB_133461.1	8
ENSMUSG00000001300_Efnb2_DTKPA_71006.1	133
ENSMUSG00000001300_Efnb2_DTKPA_71007.2	321
ENSMUSG00000001300_Efnb2_DTKPA_71008.3	283
ENSMUSG00000001300_Efnb2_DTKPA_71009.4	716
ENSMUSG00000001300_Efnb2_DTKPA_71010.5	35
ENSMUSG00000001300_Efnb2_DTKPA_71011.6	125
ENSMUSG00000001300_Efnb2_DTKPA_71012.7	203
ENSMUSG00000001300_Efnb2_DTKPA_71013.8	690
ENSMUSG00000001300_Efnb2_DTKPA_71014.9	326
ENSMUSG00000001630_Stk38l_DTKPA_188089.1	239
ENSMUSG00000001630_Stk38l_DTKPA_188090.2	423
ENSMUSG00000001630_Stk38l_DTKPA_188091.3	260
ENSMUSG00000001630_Stk38l_DTKPA_188092.4	350
ENSMUSG00000001630_Stk38l_DTKPA_188093.5	215
ENSMUSG00000001630_Stk38l_DTKPA_188094.6	93
ENSMUSG00000001630_Stk38l_DTKPA_188095.7	307
ENSMUSG00000001630_Stk38l_DTKPA_188096.8	309
ENSMUSG00000001630_Stk38l_DTKPA_188097.9	443
ENSMUSG00000001630_Stk38l_DTKPA_188098.10	485
ENSMUSG00000001642_Akr1b3_DTKPB_43820.5	2
ENSMUSG00000001642_Akr1b3_DTKPB_43823.8	2
ENSMUSG00000001656_Hoxc11_ACOCB_127782.8	1
ENSMUSG00000001670_Tat_DTKPA_68829.1	188
ENSMUSG00000001670_Tat_DTKPA_68830.2	319
ENSMUSG00000001670_Tat_DTKPA_68831.3	98
ENSMUSG00000001670_Tat_DTKPA_68832.4	391
ENSMUSG00000001670_Tat_DTKPA_68833.5	313
ENSMUSG00000001670_Tat_DTKPA_68834.6	212
ENSMUSG00000001670_Tat_DTKPA_68835.7	359
ENSMUSG00000001670_Tat_DTKPA_68836.8	334
ENSMUSG00000001670_Tat_DTKPA_68837.9	247
ENSMUSG00000001670_Tat_DTKPA_68838.10	425
ENSMUSG00000001707_Eef1e1_ACOCA_91937.5	1
ENSMUSG00000001729_Akt1_DTKPA_150824.1	207
ENSMUSG00000001729_Akt1_DTKPA_150825.2	482
ENSMUSG00000001729_Akt1_DTKPA_150826.3	462
ENSMUSG00000001729_Akt1_DTKPA_150827.4	656
ENSMUSG00000001729_Akt1_DTKPA_150828.5	300
ENSMUSG00000001729_Akt1_DTKPA_150829.6	554
ENSMUSG00000001729_Akt1_DTKPA_150830.7	291
ENSMUSG00000001729_Akt1_DTKPA_150831.8	496
ENSMUSG00000001729_Akt1_DTKPA_150832.9	418
ENSMUSG00000001729_Akt1_DTKPA_150833.10	170
ENSMUSG00000001774_Chordc1_SPB_147368.6	4
ENSMUSG00000001783_Rtcb_DTKPA_99663.1	139
ENSMUSG00000001783_Rtcb_DTKPA_99664.2	83
ENSMUSG00000001783_Rtcb_DTKPA_99665.3	280
ENSMUSG00000001783_Rtcb_DTKPA_99666.4	216
ENSMUSG00000001783_Rtcb_DTKPA_99667.5	299
ENSMUSG00000001783_Rtcb_DTKPA_99668.6	300
ENSMUSG00000001783_Rtcb_DTKPA_99669.7	145
ENSMUSG00000001783_Rtcb_DTKPA_99670.8	277
ENSMUSG00000001783_Rtcb_DTKPA_99671.9	165
ENSMUSG00000001783_Rtcb_DTKPA_99672.10	161
ENSMUSG00000001891_Ugp2_DTKPB_57519.3	10
ENSMUSG00000001942_Siae_SPA_21282.1	1
ENSMUSG00000001985_Grik3_DTKPA_147193.1	483
ENSMUSG00000001985_Grik3_DTKPA_147194.2	723
ENSMUSG00000001985_Grik3_DTKPA_147195.3	339
ENSMUSG00000001985_Grik3_DTKPA_147196.4	363
ENSMUSG00000001985_Grik3_DTKPA_147197.5	678
ENSMUSG00000001985_Grik3_DTKPA_147198.6	380
ENSMUSG00000001985_Grik3_DTKPA_147199.7	462
ENSMUSG00000001985_Grik3_DTKPA_147200.8	715
ENSMUSG00000001985_Grik3_DTKPA_147201.9	58
ENSMUSG00000001985_Grik3_DTKPA_147202.10	573
ENSMUSG00000002010_Idh3g_DTKPA_113612.1	206
ENSMUSG00000002010_Idh3g_DTKPA_113613.2	159
ENSMUSG00000002010_Idh3g_DTKPA_113614.3	511
ENSMUSG00000002010_Idh3g_DTKPA_113615.4	485
ENSMUSG00000002010_Idh3g_DTKPA_113616.5	127
ENSMUSG00000002010_Idh3g_DTKPA_113617.6	647
ENSMUSG00000002010_Idh3g_DTKPA_113618.7	760
ENSMUSG00000002010_Idh3g_DTKPA_113619.8	260
ENSMUSG00000002010_Idh3g_DTKPA_113620.9	46
ENSMUSG00000002010_Idh3g_DTKPA_113621.10	471
ENSMUSG00000002033_Cd3g_DTKPA_102630.1	287
ENSMUSG00000002033_Cd3g_DTKPA_102631.2	252
ENSMUSG00000002033_Cd3g_DTKPA_102632.3	359
ENSMUSG00000002033_Cd3g_DTKPA_102633.4	537
ENSMUSG00000002033_Cd3g_DTKPA_102634.5	309
ENSMUSG00000002033_Cd3g_DTKPA_102635.6	539
ENSMUSG00000002033_Cd3g_DTKPA_102636.7	231
ENSMUSG00000002033_Cd3g_DTKPA_102637.8	559
ENSMUSG00000002033_Cd3g_DTKPA_102638.9	564
ENSMUSG00000002033_Cd3g_DTKPA_102639.10	608
ENSMUSG00000002043_Trappc6a_DTKPA_88405.1	920
ENSMUSG00000002043_Trappc6a_DTKPA_88406.2	274
ENSMUSG00000002043_Trappc6a_DTKPA_88407.3	401
ENSMUSG00000002043_Trappc6a_DTKPA_88408.4	164
ENSMUSG00000002043_Trappc6a_DTKPA_88409.5	255
ENSMUSG00000002043_Trappc6a_DTKPA_88410.6	225
ENSMUSG00000002043_Trappc6a_DTKPA_88411.7	414
ENSMUSG00000002043_Trappc6a_DTKPA_88412.8	215
ENSMUSG00000002043_Trappc6a_DTKPA_88413.9	408
ENSMUSG00000002043_Trappc6a_DTKPA_88414.10	289
ENSMUSG00000002055_Spag5_ACOCA_4068.5	1
ENSMUSG00000002076_Hsf2bp_SPB_172907.4	4
ENSMUSG00000002103_Acp2_DTKPA_40255.1	180
ENSMUSG00000002103_Acp2_DTKPA_40256.2	742
ENSMUSG00000002103_Acp2_DTKPA_40257.3	165
ENSMUSG00000002103_Acp2_DTKPA_40258.4	430
ENSMUSG00000002103_Acp2_DTKPA_40259.5	458
ENSMUSG00000002103_Acp2_DTKPA_40260.6	755
ENSMUSG00000002103_Acp2_DTKPA_40261.7	386
ENSMUSG00000002103_Acp2_DTKPA_40262.8	469
ENSMUSG00000002103_Acp2_DTKPA_40263.9	416
ENSMUSG00000002103_Acp2_DTKPA_40264.10	389
ENSMUSG00000002109_Ddb2_ACOCA_40275.1	1
ENSMUSG00000002250_Ppard_DTKPA_83474.1	70
ENSMUSG00000002250_Ppard_DTKPA_83475.2	168
ENSMUSG00000002250_Ppard_DTKPA_83476.3	288
ENSMUSG00000002250_Ppard_DTKPA_83477.4	303
ENSMUSG00000002250_Ppard_DTKPA_83478.5	482
ENSMUSG00000002250_Ppard_DTKPA_83479.6	725
ENSMUSG00000002250_Ppard_DTKPA_83480.7	438
ENSMUSG00000002250_Ppard_DTKPA_83481.8	427
ENSMUSG00000002250_Ppard_DTKPA_83482.9	419
ENSMUSG00000002250_Ppard_DTKPA_83483.10	690
ENSMUSG00000002341_Ncan_DTKPA_10446.1	365
ENSMUSG00000002341_Ncan_DTKPA_10447.2	272
ENSMUSG00000002341_Ncan_DTKPA_10448.3	641
ENSMUSG00000002341_Ncan_DTKPA_10449.4	445
ENSMUSG00000002341_Ncan_DTKPA_10450.5	511
ENSMUSG00000002341_Ncan_DTKPA_10451.6	432
ENSMUSG00000002341_Ncan_DTKPA_10452.7	539
ENSMUSG00000002341_Ncan_DTKPA_10453.8	577
ENSMUSG00000002341_Ncan_DTKPA_10454.9	461
ENSMUSG00000002341_Ncan_DTKPA_10455.10	402
ENSMUSG00000002379_Ndufa11_DTKPA_223427.1	318
ENSMUSG00000002379_Ndufa11_DTKPA_223428.2	310
ENSMUSG00000002379_Ndufa11_DTKPA_223429.3	142
ENSMUSG00000002379_Ndufa11_DTKPA_223430.4	307
ENSMUSG00000002379_Ndufa11_DTKPA_223431.5	359
ENSMUSG00000002379_Ndufa11_DTKPA_223432.6	152
ENSMUSG00000002379_Ndufa11_DTKPA_223433.7	213
ENSMUSG00000002379_Ndufa11_DTKPA_223434.8	135
ENSMUSG00000002379_Ndufa11_DTKPA_223435.9	336
ENSMUSG00000002379_Ndufa11_DTKPA_223436.10	312
ENSMUSG00000002413_Braf_DTKPA_93707.1	357
ENSMUSG00000002413_Braf_DTKPA_93708.2	547
ENSMUSG00000002413_Braf_DTKPA_93709.3	193
ENSMUSG00000002413_Braf_DTKPA_93710.4	167
ENSMUSG00000002413_Braf_DTKPA_93711.5	537
ENSMUSG00000002413_Braf_DTKPA_93712.6	308
ENSMUSG00000002413_Braf_DTKPA_93713.7	403
ENSMUSG00000002413_Braf_DTKPA_93714.8	112
ENSMUSG00000002413_Braf_DTKPA_93715.9	225
ENSMUSG00000002413_Braf_DTKPA_93716.10	558
ENSMUSG00000002588_Pon1_DTKPA_223764.1	514
ENSMUSG00000002588_Pon1_DTKPA_223765.2	218
ENSMUSG00000002588_Pon1_DTKPA_223766.3	301
ENSMUSG00000002588_Pon1_DTKPA_223767.4	183
ENSMUSG00000002588_Pon1_DTKPA_223768.5	394
ENSMUSG00000002588_Pon1_DTKPA_223769.6	519
ENSMUSG00000002588_Pon1_DTKPA_223770.7	558
ENSMUSG00000002588_Pon1_DTKPA_223771.8	407
ENSMUSG00000002588_Pon1_DTKPA_223772.9	219
ENSMUSG00000002588_Pon1_DTKPA_223773.10	765
ENSMUSG00000002625_Akap8l_DTKPA_96815.1	512
ENSMUSG00000002625_Akap8l_DTKPA_96816.2	990
ENSMUSG00000002625_Akap8l_DTKPA_96817.3	192
ENSMUSG00000002625_Akap8l_DTKPA_96818.4	245
ENSMUSG00000002625_Akap8l_DTKPA_96819.5	733
ENSMUSG00000002625_Akap8l_DTKPA_96820.6	334
ENSMUSG00000002625_Akap8l_DTKPA_96821.7	196
ENSMUSG00000002625_Akap8l_DTKPA_96822.8	451
ENSMUSG00000002625_Akap8l_DTKPA_96823.9	471
ENSMUSG00000002625_Akap8l_DTKPA_96824.10	647
ENSMUSG00000002660_Clpp_DTKPA_214465.1	336
ENSMUSG00000002660_Clpp_DTKPA_214466.2	474
ENSMUSG00000002660_Clpp_DTKPA_214467.3	848
ENSMUSG00000002660_Clpp_DTKPA_214468.4	164
ENSMUSG00000002660_Clpp_DTKPA_214469.5	396
ENSMUSG00000002660_Clpp_DTKPA_214470.6	47
ENSMUSG00000002660_Clpp_DTKPA_214471.7	863
ENSMUSG00000002660_Clpp_DTKPA_214472.8	383
ENSMUSG00000002660_Clpp_DTKPA_214473.9	295
ENSMUSG00000002660_Clpp_DTKPA_214474.10	577
ENSMUSG00000002769_Gnmt_DTKPA_167072.1	445
ENSMUSG00000002769_Gnmt_DTKPA_167073.2	293
ENSMUSG00000002769_Gnmt_DTKPA_167074.3	725
ENSMUSG00000002769_Gnmt_DTKPA_167075.4	763
ENSMUSG00000002769_Gnmt_DTKPA_167076.5	542
ENSMUSG00000002769_Gnmt_DTKPA_167077.6	381
ENSMUSG00000002769_Gnmt_DTKPA_167078.7	797
ENSMUSG00000002769_Gnmt_DTKPA_167079.8	144
ENSMUSG00000002769_Gnmt_DTKPA_167080.9	207
ENSMUSG00000002769_Gnmt_DTKPA_167081.10	9
ENSMUSG00000002771_Grin2d_DTKPA_23782.1	298
ENSMUSG00000002771_Grin2d_DTKPA_23783.2	267
ENSMUSG00000002771_Grin2d_DTKPA_23784.3	469
ENSMUSG00000002771_Grin2d_DTKPA_23785.4	429
ENSMUSG00000002771_Grin2d_DTKPA_23786.5	916
ENSMUSG00000002771_Grin2d_DTKPA_23787.6	534
ENSMUSG00000002771_Grin2d_DTKPA_23788.7	270
ENSMUSG00000002771_Grin2d_DTKPA_23789.8	216
ENSMUSG00000002771_Grin2d_DTKPA_23790.9	463
ENSMUSG00000002771_Grin2d_DTKPA_23791.10	254
ENSMUSG00000002908_Kcnn1_DTKPA_195704.1	458
ENSMUSG00000002908_Kcnn1_DTKPA_195705.2	586
ENSMUSG00000002908_Kcnn1_DTKPA_195706.3	387
ENSMUSG00000002908_Kcnn1_DTKPA_195707.4	652
ENSMUSG00000002908_Kcnn1_DTKPA_195708.5	305
ENSMUSG00000002908_Kcnn1_DTKPA_195709.6	382
ENSMUSG00000002908_Kcnn1_DTKPA_195710.7	282
ENSMUSG00000002908_Kcnn1_DTKPA_195711.8	375
ENSMUSG00000002908_Kcnn1_DTKPA_195712.9	301
ENSMUSG00000002908_Kcnn1_DTKPA_195713.10	473
ENSMUSG00000002963_Pnkp_DTKPA_136792.1	51
ENSMUSG00000002963_Pnkp_DTKPA_136793.2	282
ENSMUSG00000002963_Pnkp_DTKPA_136794.3	65
ENSMUSG00000002963_Pnkp_DTKPA_136795.4	122
ENSMUSG00000002963_Pnkp_DTKPA_136796.5	118
ENSMUSG00000002963_Pnkp_DTKPA_136797.6	40
ENSMUSG00000002963_Pnkp_DTKPA_136798.7	106
ENSMUSG00000002963_Pnkp_DTKPA_136799.8	363
ENSMUSG00000002963_Pnkp_DTKPA_136800.9	303
ENSMUSG00000002963_Pnkp_DTKPA_136801.10	219
ENSMUSG00000002985_Apoe_DTKPA_203949.1	401
ENSMUSG00000002985_Apoe_DTKPA_203950.2	483
ENSMUSG00000002985_Apoe_DTKPA_203951.3	856
ENSMUSG00000002985_Apoe_DTKPA_203952.4	171
ENSMUSG00000002985_Apoe_DTKPA_203953.5	233
ENSMUSG00000002985_Apoe_DTKPA_203954.6	420
ENSMUSG00000002985_Apoe_DTKPA_203955.7	429
ENSMUSG00000002985_Apoe_DTKPA_203956.8	342
ENSMUSG00000002985_Apoe_DTKPA_203957.9	1059
ENSMUSG00000002985_Apoe_DTKPA_203958.10	815
ENSMUSG00000002997_Prkar2b_DTKPA_60205.1	750
ENSMUSG00000002997_Prkar2b_DTKPA_60206.2	486
ENSMUSG00000002997_Prkar2b_DTKPA_60207.3	354
ENSMUSG00000002997_Prkar2b_DTKPA_60208.4	417
ENSMUSG00000002997_Prkar2b_DTKPA_60209.5	209
ENSMUSG00000002997_Prkar2b_DTKPA_60210.6	573
ENSMUSG00000002997_Prkar2b_DTKPA_60211.7	100
ENSMUSG00000002997_Prkar2b_DTKPA_60212.8	287
ENSMUSG00000002997_Prkar2b_DTKPA_60213.9	365
ENSMUSG00000002997_Prkar2b_DTKPA_60214.10	679
ENSMUSG00000003031_Cdkn1b_DTKPA_12515.1	624
ENSMUSG00000003031_Cdkn1b_DTKPA_12516.2	476
ENSMUSG00000003031_Cdkn1b_DTKPA_12517.3	226
ENSMUSG00000003031_Cdkn1b_DTKPA_12518.4	561
ENSMUSG00000003031_Cdkn1b_DTKPA_12519.5	1076
ENSMUSG00000003031_Cdkn1b_DTKPA_12520.6	505
ENSMUSG00000003031_Cdkn1b_DTKPA_12521.7	607
ENSMUSG00000003031_Cdkn1b_DTKPA_12522.8	281
ENSMUSG00000003031_Cdkn1b_DTKPA_12523.9	596
ENSMUSG00000003031_Cdkn1b_DTKPA_12524.10	208
ENSMUSG00000003053_Cyp2c29_DTKPA_189586.1	789
ENSMUSG00000003053_Cyp2c29_DTKPA_189587.2	157
ENSMUSG00000003053_Cyp2c29_DTKPA_189588.3	79
ENSMUSG00000003053_Cyp2c29_DTKPA_189589.4	270
ENSMUSG00000003053_Cyp2c29_DTKPA_189590.5	526
ENSMUSG00000003053_Cyp2c29_DTKPA_189591.6	475
ENSMUSG00000003053_Cyp2c29_DTKPA_189592.7	367
ENSMUSG00000003053_Cyp2c29_DTKPA_189593.8	500
ENSMUSG00000003053_Cyp2c29_DTKPA_189594.9	507
ENSMUSG00000003053_Cyp2c29_DTKPA_189595.10	277
ENSMUSG00000003119_Cdk12_DTKPB_59939.5	8
ENSMUSG00000003131_Pafah1b2_ACOCB_118624.3	38
ENSMUSG00000003269_Cyth2_DTKPA_209432.1	97
ENSMUSG00000003269_Cyth2_DTKPA_209433.2	414
ENSMUSG00000003269_Cyth2_DTKPA_209434.3	370
ENSMUSG00000003269_Cyth2_DTKPA_209435.4	425
ENSMUSG00000003269_Cyth2_DTKPA_209436.5	426
ENSMUSG00000003269_Cyth2_DTKPA_209437.6	346
ENSMUSG00000003269_Cyth2_DTKPA_209438.7	284
ENSMUSG00000003269_Cyth2_DTKPA_209439.8	494
ENSMUSG00000003269_Cyth2_DTKPA_209440.9	257
ENSMUSG00000003269_Cyth2_DTKPA_209441.10	298
ENSMUSG00000003283_Hck_DTKPA_118579.1	269
ENSMUSG00000003283_Hck_DTKPA_118580.2	380
ENSMUSG00000003283_Hck_DTKPA_118581.3	209
ENSMUSG00000003283_Hck_DTKPA_118582.4	356
ENSMUSG00000003283_Hck_DTKPA_118583.5	183
ENSMUSG00000003283_Hck_DTKPA_118584.6	607
ENSMUSG00000003283_Hck_DTKPA_118585.7	524
ENSMUSG00000003283_Hck_DTKPA_118586.8	249
ENSMUSG00000003283_Hck_DTKPA_118587.9	216
ENSMUSG00000003283_Hck_DTKPA_118588.10	49
ENSMUSG00000003345_Csnk1g2_DTKPA_166533.1	898
ENSMUSG00000003345_Csnk1g2_DTKPA_166534.2	231
ENSMUSG00000003345_Csnk1g2_DTKPA_166535.3	420
ENSMUSG00000003345_Csnk1g2_DTKPA_166536.4	204
ENSMUSG00000003345_Csnk1g2_DTKPA_166537.5	255
ENSMUSG00000003345_Csnk1g2_DTKPA_166538.6	362
ENSMUSG00000003345_Csnk1g2_DTKPA_166539.7	787
ENSMUSG00000003345_Csnk1g2_DTKPA_166540.8	417
ENSMUSG00000003345_Csnk1g2_DTKPA_166541.9	260
ENSMUSG00000003345_Csnk1g2_DTKPA_166542.10	383
ENSMUSG00000003352_Cacnb3_DTKPA_82104.1	453
ENSMUSG00000003352_Cacnb3_DTKPA_82105.2	301
ENSMUSG00000003352_Cacnb3_DTKPA_82106.3	410
ENSMUSG00000003352_Cacnb3_DTKPA_82107.4	724
ENSMUSG00000003352_Cacnb3_DTKPA_82108.5	89
ENSMUSG00000003352_Cacnb3_DTKPA_82109.6	545
ENSMUSG00000003352_Cacnb3_DTKPA_82110.7	786
ENSMUSG00000003352_Cacnb3_DTKPA_82111.8	540
ENSMUSG00000003352_Cacnb3_DTKPA_82112.9	498
ENSMUSG00000003352_Cacnb3_DTKPA_82113.10	464
ENSMUSG00000003378_Grik5_DTKPA_23442.1	273
ENSMUSG00000003378_Grik5_DTKPA_23443.2	647
ENSMUSG00000003378_Grik5_DTKPA_23444.3	421
ENSMUSG00000003378_Grik5_DTKPA_23445.4	472
ENSMUSG00000003378_Grik5_DTKPA_23446.5	246
ENSMUSG00000003378_Grik5_DTKPA_23447.6	408
ENSMUSG00000003378_Grik5_DTKPA_23448.7	420
ENSMUSG00000003378_Grik5_DTKPA_23449.8	352
ENSMUSG00000003378_Grik5_DTKPA_23450.9	665
ENSMUSG00000003378_Grik5_DTKPA_23451.10	261
ENSMUSG00000003382_Etv3_GEB_64504.5	20
ENSMUSG00000003402_Prkcsh_ACOCA_7964.9	1
ENSMUSG00000003421_Nosip_SPB_208354.4	10
ENSMUSG00000003464_Pex19_SPA_216308.8	1
ENSMUSG00000003500_Impdh1_ACOCA_197262.1	1
ENSMUSG00000003500_Impdh1_ACOCA_197271.10	2
ENSMUSG00000003518_Dusp3_DTKPB_112316.6	18
ENSMUSG00000003527_Dgcr14_DTKPA_28028.1	303
ENSMUSG00000003527_Dgcr14_DTKPA_28029.2	137
ENSMUSG00000003527_Dgcr14_DTKPA_28030.3	294
ENSMUSG00000003527_Dgcr14_DTKPA_28031.4	143
ENSMUSG00000003527_Dgcr14_DTKPA_28032.5	107
ENSMUSG00000003527_Dgcr14_DTKPA_28033.6	96
ENSMUSG00000003527_Dgcr14_DTKPA_28034.7	71
ENSMUSG00000003527_Dgcr14_DTKPA_28035.8	124
ENSMUSG00000003527_Dgcr14_DTKPA_28036.9	688
ENSMUSG00000003527_Dgcr14_DTKPA_28037.10	362
ENSMUSG00000003534_Ddr1_DTKPA_171556.1	453
ENSMUSG00000003534_Ddr1_DTKPA_171557.2	290
ENSMUSG00000003534_Ddr1_DTKPA_171558.3	733
ENSMUSG00000003534_Ddr1_DTKPA_171559.4	268
ENSMUSG00000003534_Ddr1_DTKPA_171560.5	491
ENSMUSG00000003534_Ddr1_DTKPA_171561.6	373
ENSMUSG00000003534_Ddr1_DTKPA_171562.7	263
ENSMUSG00000003534_Ddr1_DTKPA_171563.8	714
ENSMUSG00000003534_Ddr1_DTKPA_171564.9	314
ENSMUSG00000003534_Ddr1_DTKPA_171565.10	407
ENSMUSG00000003545_Fosb_ACOCB_19083.10	2
ENSMUSG00000003585_Sec14l2_DTKPA_189346.1	216
ENSMUSG00000003585_Sec14l2_DTKPA_189347.2	403
ENSMUSG00000003585_Sec14l2_DTKPA_189348.3	822
ENSMUSG00000003585_Sec14l2_DTKPA_189349.4	384
ENSMUSG00000003585_Sec14l2_DTKPA_189350.5	440
ENSMUSG00000003585_Sec14l2_DTKPA_189351.6	264
ENSMUSG00000003585_Sec14l2_DTKPA_189352.7	222
ENSMUSG00000003585_Sec14l2_DTKPA_189353.8	638
ENSMUSG00000003585_Sec14l2_DTKPA_189354.9	262
ENSMUSG00000003585_Sec14l2_DTKPA_189355.10	532
ENSMUSG00000003623_Crot_DTKPB_206569.6	1
ENSMUSG00000003752_Itpkc_DTKPA_111010.1	609
ENSMUSG00000003752_Itpkc_DTKPA_111011.2	598
ENSMUSG00000003752_Itpkc_DTKPA_111012.3	282
ENSMUSG00000003752_Itpkc_DTKPA_111013.4	394
ENSMUSG00000003752_Itpkc_DTKPA_111014.5	253
ENSMUSG00000003752_Itpkc_DTKPA_111015.6	519
ENSMUSG00000003752_Itpkc_DTKPA_111016.7	273
ENSMUSG00000003752_Itpkc_DTKPA_111017.8	354
ENSMUSG00000003752_Itpkc_DTKPA_111018.9	362
ENSMUSG00000003752_Itpkc_DTKPA_111019.10	473
ENSMUSG00000003808_Farsa_DTKPB_59820.3	1
ENSMUSG00000003809_Gcdh_DTKPA_59808.1	306
ENSMUSG00000003809_Gcdh_DTKPA_59809.2	525
ENSMUSG00000003809_Gcdh_DTKPA_59810.3	171
ENSMUSG00000003809_Gcdh_DTKPA_59811.4	116
ENSMUSG00000003809_Gcdh_DTKPA_59812.5	346
ENSMUSG00000003809_Gcdh_DTKPA_59813.6	560
ENSMUSG00000003809_Gcdh_DTKPA_59814.7	155
ENSMUSG00000003809_Gcdh_DTKPA_59815.8	384
ENSMUSG00000003809_Gcdh_DTKPA_59816.9	515
ENSMUSG00000003809_Gcdh_DTKPA_59817.10	501
ENSMUSG00000003810_Mast2_DTKPA_144777.1	872
ENSMUSG00000003810_Mast2_DTKPA_144778.2	207
ENSMUSG00000003810_Mast2_DTKPA_144779.3	215
ENSMUSG00000003810_Mast2_DTKPA_144780.4	261
ENSMUSG00000003810_Mast2_DTKPA_144781.5	479
ENSMUSG00000003810_Mast2_DTKPA_144782.6	675
ENSMUSG00000003810_Mast2_DTKPA_144783.7	478
ENSMUSG00000003810_Mast2_DTKPA_144784.8	384
ENSMUSG00000003810_Mast2_DTKPA_144785.9	272
ENSMUSG00000003810_Mast2_DTKPA_144786.10	284
ENSMUSG00000003813_Rad23a_ACOCA_144799.3	1
ENSMUSG00000003849_Nqo1_DTKPA_177814.1	596
ENSMUSG00000003849_Nqo1_DTKPA_177815.2	277
ENSMUSG00000003849_Nqo1_DTKPA_177816.3	392
ENSMUSG00000003849_Nqo1_DTKPA_177817.4	414
ENSMUSG00000003849_Nqo1_DTKPA_177818.5	221
ENSMUSG00000003849_Nqo1_DTKPA_177819.6	840
ENSMUSG00000003849_Nqo1_DTKPA_177820.7	269
ENSMUSG00000003849_Nqo1_DTKPA_177821.8	135
ENSMUSG00000003849_Nqo1_DTKPA_177822.9	289
ENSMUSG00000003849_Nqo1_DTKPA_177823.10	486
ENSMUSG00000003863_Ppfia3_DTKPA_118439.1	168
ENSMUSG00000003863_Ppfia3_DTKPA_118440.2	354
ENSMUSG00000003863_Ppfia3_DTKPA_118441.3	406
ENSMUSG00000003863_Ppfia3_DTKPA_118442.4	273
ENSMUSG00000003863_Ppfia3_DTKPA_118443.5	433
ENSMUSG00000003863_Ppfia3_DTKPA_118444.6	346
ENSMUSG00000003863_Ppfia3_DTKPA_118445.7	504
ENSMUSG00000003863_Ppfia3_DTKPA_118446.8	499
ENSMUSG00000003863_Ppfia3_DTKPA_118447.9	436
ENSMUSG00000003863_Ppfia3_DTKPA_118448.10	391
ENSMUSG00000003872_Lin7b_ACOCA_77941.3	1
ENSMUSG00000003873_Bax_ACOCB_203452.5	5
ENSMUSG00000004070_Hmox2_DTKPA_20292.1	103
ENSMUSG00000004070_Hmox2_DTKPA_20293.2	283
ENSMUSG00000004070_Hmox2_DTKPA_20294.3	219
ENSMUSG00000004070_Hmox2_DTKPA_20295.4	566
ENSMUSG00000004070_Hmox2_DTKPA_20296.5	149
ENSMUSG00000004070_Hmox2_DTKPA_20297.6	438
ENSMUSG00000004070_Hmox2_DTKPA_20298.7	395
ENSMUSG00000004070_Hmox2_DTKPA_20299.8	474
ENSMUSG00000004070_Hmox2_DTKPA_20300.9	241
ENSMUSG00000004070_Hmox2_DTKPA_20301.10	398
ENSMUSG00000004113_Cacna1b_DTKPA_84334.1	384
ENSMUSG00000004113_Cacna1b_DTKPA_84335.2	822
ENSMUSG00000004113_Cacna1b_DTKPA_84336.3	434
ENSMUSG00000004113_Cacna1b_DTKPA_84337.4	70
ENSMUSG00000004113_Cacna1b_DTKPA_84338.5	462
ENSMUSG00000004113_Cacna1b_DTKPA_84339.6	416
ENSMUSG00000004113_Cacna1b_DTKPA_84340.7	388
ENSMUSG00000004113_Cacna1b_DTKPA_84341.8	301
ENSMUSG00000004113_Cacna1b_DTKPA_84342.9	428
ENSMUSG00000004113_Cacna1b_DTKPA_84343.10	190
ENSMUSG00000004221_Ikbkg_DTKPA_212106.1	277
ENSMUSG00000004221_Ikbkg_DTKPA_212107.2	100
ENSMUSG00000004221_Ikbkg_DTKPA_212108.3	85
ENSMUSG00000004221_Ikbkg_DTKPA_212109.4	142
ENSMUSG00000004221_Ikbkg_DTKPA_212110.5	22
ENSMUSG00000004221_Ikbkg_DTKPA_212111.6	12
ENSMUSG00000004221_Ikbkg_DTKPA_212112.7	10
ENSMUSG00000004221_Ikbkg_DTKPA_212113.8	50
ENSMUSG00000004221_Ikbkg_DTKPA_212114.9	170
ENSMUSG00000004221_Ikbkg_DTKPA_212115.10	75
ENSMUSG00000004266_Ptpn6_DTKPA_102510.1	485
ENSMUSG00000004266_Ptpn6_DTKPA_102511.2	749
ENSMUSG00000004266_Ptpn6_DTKPA_102512.3	594
ENSMUSG00000004266_Ptpn6_DTKPA_102513.4	642
ENSMUSG00000004266_Ptpn6_DTKPA_102514.5	701
ENSMUSG00000004266_Ptpn6_DTKPA_102515.6	345
ENSMUSG00000004266_Ptpn6_DTKPA_102516.7	389
ENSMUSG00000004266_Ptpn6_DTKPA_102517.8	333
ENSMUSG00000004266_Ptpn6_DTKPA_102518.9	1111
ENSMUSG00000004266_Ptpn6_DTKPA_102519.10	294
ENSMUSG00000004319_Clcn3_SPA_198544.3	1
ENSMUSG00000004341_Gpx6_DTKPA_223249.1	328
ENSMUSG00000004341_Gpx6_DTKPA_223250.2	295
ENSMUSG00000004341_Gpx6_DTKPA_223251.3	176
ENSMUSG00000004341_Gpx6_DTKPA_223252.4	7
ENSMUSG00000004341_Gpx6_DTKPA_223253.5	354
ENSMUSG00000004341_Gpx6_DTKPA_223254.6	583
ENSMUSG00000004341_Gpx6_DTKPA_223255.7	291
ENSMUSG00000004341_Gpx6_DTKPA_223256.8	120
ENSMUSG00000004341_Gpx6_DTKPA_223257.9	387
ENSMUSG00000004341_Gpx6_DTKPA_223258.10	420
ENSMUSG00000004542_Psg19_GEA_70537.9	1
ENSMUSG00000004562_Arhgef40_ACOCA_12237.2	1
ENSMUSG00000004567_Mcoln1_SPB_155863.3	13
ENSMUSG00000004591_Pkn2_DTKPA_45225.1	486
ENSMUSG00000004591_Pkn2_DTKPA_45226.2	430
ENSMUSG00000004591_Pkn2_DTKPA_45227.3	477
ENSMUSG00000004591_Pkn2_DTKPA_45228.4	545
ENSMUSG00000004591_Pkn2_DTKPA_45229.5	229
ENSMUSG00000004591_Pkn2_DTKPA_45230.6	1013
ENSMUSG00000004591_Pkn2_DTKPA_45231.7	193
ENSMUSG00000004591_Pkn2_DTKPA_45232.8	312
ENSMUSG00000004591_Pkn2_DTKPA_45233.9	225
ENSMUSG00000004591_Pkn2_DTKPA_45234.10	291
ENSMUSG00000004654_Ghrhr_DTKPA_48373.1	674
ENSMUSG00000004654_Ghrhr_DTKPA_48374.2	773
ENSMUSG00000004654_Ghrhr_DTKPA_48375.3	328
ENSMUSG00000004654_Ghrhr_DTKPA_48376.4	264
ENSMUSG00000004654_Ghrhr_DTKPA_48377.5	249
ENSMUSG00000004654_Ghrhr_DTKPA_48378.6	465
ENSMUSG00000004654_Ghrhr_DTKPA_48379.7	601
ENSMUSG00000004654_Ghrhr_DTKPA_48380.8	377
ENSMUSG00000004654_Ghrhr_DTKPA_48381.9	256
ENSMUSG00000004654_Ghrhr_DTKPA_48382.10	339
ENSMUSG00000004768_Rab23_SPB_41989.7	48
ENSMUSG00000004931_Apba3_SPA_201184.5	1
ENSMUSG00000004952_Rasa4_SPB_142182.8	1
ENSMUSG00000005034_Prkacb_DTKPB_222989.2	1
ENSMUSG00000005102_Eif2ak4_DTKPA_10006.1	351
ENSMUSG00000005102_Eif2ak4_DTKPA_10007.2	1027
ENSMUSG00000005102_Eif2ak4_DTKPA_10008.3	294
ENSMUSG00000005102_Eif2ak4_DTKPA_10009.4	229
ENSMUSG00000005102_Eif2ak4_DTKPA_10010.5	487
ENSMUSG00000005102_Eif2ak4_DTKPA_10011.6	202
ENSMUSG00000005102_Eif2ak4_DTKPA_10012.7	316
ENSMUSG00000005102_Eif2ak4_DTKPA_10013.8	167
ENSMUSG00000005102_Eif2ak4_DTKPA_10014.9	95
ENSMUSG00000005102_Eif2ak4_DTKPA_10015.10	389
ENSMUSG00000005251_Ripk4_DTKPA_166173.1	527
ENSMUSG00000005251_Ripk4_DTKPA_166174.2	590
ENSMUSG00000005251_Ripk4_DTKPA_166175.3	878
ENSMUSG00000005251_Ripk4_DTKPA_166176.4	718
ENSMUSG00000005251_Ripk4_DTKPA_166177.5	500
ENSMUSG00000005251_Ripk4_DTKPA_166178.6	563
ENSMUSG00000005251_Ripk4_DTKPA_166179.7	365
ENSMUSG00000005251_Ripk4_DTKPA_166180.8	175
ENSMUSG00000005251_Ripk4_DTKPA_166181.9	282
ENSMUSG00000005251_Ripk4_DTKPA_166182.10	251
ENSMUSG00000005268_Prlr_DTKPA_23042.1	690
ENSMUSG00000005268_Prlr_DTKPA_23043.2	450
ENSMUSG00000005268_Prlr_DTKPA_23044.3	369
ENSMUSG00000005268_Prlr_DTKPA_23045.4	374
ENSMUSG00000005268_Prlr_DTKPA_23046.5	497
ENSMUSG00000005268_Prlr_DTKPA_23047.6	403
ENSMUSG00000005268_Prlr_DTKPA_23048.7	272
ENSMUSG00000005268_Prlr_DTKPA_23049.8	391
ENSMUSG00000005268_Prlr_DTKPA_23050.9	289
ENSMUSG00000005268_Prlr_DTKPA_23051.10	299
ENSMUSG00000005312_Ubqln1_SPA_44892.7	1
ENSMUSG00000005320_Fgfr4_DTKPB_189037.2	3
ENSMUSG00000005339_Fcer1a_DTKPA_104210.1	164
ENSMUSG00000005339_Fcer1a_DTKPA_104211.2	961
ENSMUSG00000005339_Fcer1a_DTKPA_104212.3	783
ENSMUSG00000005339_Fcer1a_DTKPA_104213.4	569
ENSMUSG00000005339_Fcer1a_DTKPA_104214.5	498
ENSMUSG00000005339_Fcer1a_DTKPA_104215.6	337
ENSMUSG00000005339_Fcer1a_DTKPA_104216.7	334
ENSMUSG00000005339_Fcer1a_DTKPA_104217.8	199
ENSMUSG00000005339_Fcer1a_DTKPA_104218.9	335
ENSMUSG00000005339_Fcer1a_DTKPA_104219.10	66
ENSMUSG00000005397_Nid1_DTKPA_37187.1	395
ENSMUSG00000005397_Nid1_DTKPA_37188.2	369
ENSMUSG00000005397_Nid1_DTKPA_37189.3	544
ENSMUSG00000005397_Nid1_DTKPA_37190.4	333
ENSMUSG00000005397_Nid1_DTKPA_37191.5	728
ENSMUSG00000005397_Nid1_DTKPA_37192.6	526
ENSMUSG00000005397_Nid1_DTKPA_37193.7	493
ENSMUSG00000005397_Nid1_DTKPA_37194.8	216
ENSMUSG00000005397_Nid1_DTKPA_37195.9	361
ENSMUSG00000005397_Nid1_DTKPA_37196.10	488
ENSMUSG00000005447_Pafah1b3_ACOCA_177796.3	1
ENSMUSG00000005469_Prkaca_DTKPB_8921.6	1
ENSMUSG00000005505_Kbtbd4_SPB_163860.10	9
ENSMUSG00000005514_Por_DTKPA_132651.1	139
ENSMUSG00000005514_Por_DTKPA_132652.2	189
ENSMUSG00000005514_Por_DTKPA_132653.3	388
ENSMUSG00000005514_Por_DTKPA_132654.4	352
ENSMUSG00000005514_Por_DTKPA_132655.5	681
ENSMUSG00000005514_Por_DTKPA_132656.6	659
ENSMUSG00000005514_Por_DTKPA_132657.7	379
ENSMUSG00000005514_Por_DTKPA_132658.8	136
ENSMUSG00000005514_Por_DTKPA_132659.9	292
ENSMUSG00000005514_Por_DTKPA_132660.10	278
ENSMUSG00000005533_Igf1r_DTKPA_73317.1	452
ENSMUSG00000005533_Igf1r_DTKPA_73318.2	435
ENSMUSG00000005533_Igf1r_DTKPA_73319.3	312
ENSMUSG00000005533_Igf1r_DTKPA_73320.4	224
ENSMUSG00000005533_Igf1r_DTKPA_73321.5	341
ENSMUSG00000005533_Igf1r_DTKPA_73322.6	549
ENSMUSG00000005533_Igf1r_DTKPA_73323.7	350
ENSMUSG00000005533_Igf1r_DTKPA_73324.8	470
ENSMUSG00000005533_Igf1r_DTKPA_73325.9	325
ENSMUSG00000005533_Igf1r_DTKPA_73326.10	400
ENSMUSG00000005534_Insr_DTKPA_73297.1	251
ENSMUSG00000005534_Insr_DTKPA_73298.2	406
ENSMUSG00000005534_Insr_DTKPA_73299.3	245
ENSMUSG00000005534_Insr_DTKPA_73300.4	531
ENSMUSG00000005534_Insr_DTKPA_73301.5	482
ENSMUSG00000005534_Insr_DTKPA_73302.6	206
ENSMUSG00000005534_Insr_DTKPA_73303.7	312
ENSMUSG00000005534_Insr_DTKPA_73304.8	305
ENSMUSG00000005534_Insr_DTKPA_73305.9	530
ENSMUSG00000005534_Insr_DTKPA_73306.10	133
ENSMUSG00000005615_Pcyt1a_DTKPA_3744.1	214
ENSMUSG00000005615_Pcyt1a_DTKPA_3745.2	125
ENSMUSG00000005615_Pcyt1a_DTKPA_3746.3	598
ENSMUSG00000005615_Pcyt1a_DTKPA_3747.4	335
ENSMUSG00000005615_Pcyt1a_DTKPA_3748.5	33
ENSMUSG00000005615_Pcyt1a_DTKPA_3749.6	99
ENSMUSG00000005615_Pcyt1a_DTKPA_3750.7	10
ENSMUSG00000005615_Pcyt1a_DTKPA_3751.8	63
ENSMUSG00000005615_Pcyt1a_DTKPA_3752.9	7
ENSMUSG00000005615_Pcyt1a_DTKPA_3753.10	202
ENSMUSG00000005667_Mthfd2_DTKPA_206343.1	110
ENSMUSG00000005667_Mthfd2_DTKPA_206344.2	335
ENSMUSG00000005667_Mthfd2_DTKPA_206345.3	418
ENSMUSG00000005667_Mthfd2_DTKPA_206346.4	813
ENSMUSG00000005667_Mthfd2_DTKPA_206347.5	308
ENSMUSG00000005667_Mthfd2_DTKPA_206349.7	196
ENSMUSG00000005667_Mthfd2_DTKPA_206350.8	334
ENSMUSG00000005667_Mthfd2_DTKPA_206351.9	169
ENSMUSG00000005667_Mthfd2_DTKPA_206352.10	295
ENSMUSG00000005672_Kit_DTKPB_62212.2	26
ENSMUSG00000005683_Cs_DTKPA_155231.1	138
ENSMUSG00000005683_Cs_DTKPA_155232.2	719
ENSMUSG00000005683_Cs_DTKPA_155233.3	135
ENSMUSG00000005683_Cs_DTKPA_155234.4	389
ENSMUSG00000005683_Cs_DTKPA_155235.5	797
ENSMUSG00000005683_Cs_DTKPA_155236.6	155
ENSMUSG00000005683_Cs_DTKPA_155237.7	646
ENSMUSG00000005683_Cs_DTKPA_155238.8	445
ENSMUSG00000005683_Cs_DTKPA_155239.9	133
ENSMUSG00000005683_Cs_DTKPA_155240.10	193
ENSMUSG00000005699_Pard6a_ACOCA_12143.8	36
ENSMUSG00000005716_Pvalb_DTKPB_220087.2	1
ENSMUSG00000005800_Mmp8_DTKPA_53360.1	267
ENSMUSG00000005800_Mmp8_DTKPA_53361.2	207
ENSMUSG00000005800_Mmp8_DTKPA_53362.3	481
ENSMUSG00000005800_Mmp8_DTKPA_53363.4	429
ENSMUSG00000005800_Mmp8_DTKPA_53364.5	819
ENSMUSG00000005800_Mmp8_DTKPA_53365.6	279
ENSMUSG00000005800_Mmp8_DTKPA_53366.7	705
ENSMUSG00000005800_Mmp8_DTKPA_53367.8	242
ENSMUSG00000005800_Mmp8_DTKPA_53368.9	322
ENSMUSG00000005800_Mmp8_DTKPA_53369.10	615
ENSMUSG00000005813_Metap1_DTKPA_138568.1	326
ENSMUSG00000005813_Metap1_DTKPA_138569.2	286
ENSMUSG00000005813_Metap1_DTKPA_138570.3	168
ENSMUSG00000005813_Metap1_DTKPA_138571.4	357
ENSMUSG00000005813_Metap1_DTKPA_138572.5	238
ENSMUSG00000005813_Metap1_DTKPA_138573.6	370
ENSMUSG00000005813_Metap1_DTKPA_138574.7	818
ENSMUSG00000005813_Metap1_DTKPA_138575.8	482
ENSMUSG00000005813_Metap1_DTKPA_138576.9	312
ENSMUSG00000005813_Metap1_DTKPA_138577.10	151
ENSMUSG00000005823_Gpr108_SPA_112429.9	1
ENSMUSG00000005899_Smpd4_DTKPA_129780.1	567
ENSMUSG00000005899_Smpd4_DTKPA_129781.2	54
ENSMUSG00000005899_Smpd4_DTKPA_129782.3	207
ENSMUSG00000005899_Smpd4_DTKPA_129783.4	523
ENSMUSG00000005899_Smpd4_DTKPA_129784.5	723
ENSMUSG00000005899_Smpd4_DTKPA_129785.6	555
ENSMUSG00000005899_Smpd4_DTKPA_129786.7	232
ENSMUSG00000005899_Smpd4_DTKPA_129787.8	529
ENSMUSG00000005899_Smpd4_DTKPA_129788.9	116
ENSMUSG00000005899_Smpd4_DTKPA_129789.10	242
ENSMUSG00000005950_P2rx5_MPB_102602.3	26
ENSMUSG00000005951_Shpk_DTKPA_17435.1	444
ENSMUSG00000005951_Shpk_DTKPA_17436.2	378
ENSMUSG00000005951_Shpk_DTKPA_17437.3	396
ENSMUSG00000005951_Shpk_DTKPA_17438.4	562
ENSMUSG00000005951_Shpk_DTKPA_17439.5	859
ENSMUSG00000005951_Shpk_DTKPA_17440.6	532
ENSMUSG00000005951_Shpk_DTKPA_17441.7	133
ENSMUSG00000005951_Shpk_DTKPA_17442.8	234
ENSMUSG00000005951_Shpk_DTKPA_17443.9	804
ENSMUSG00000005951_Shpk_DTKPA_17444.10	584
ENSMUSG00000005958_Ephb3_DTKPA_17415.1	696
ENSMUSG00000005958_Ephb3_DTKPA_17416.2	440
ENSMUSG00000005958_Ephb3_DTKPA_17417.3	204
ENSMUSG00000005958_Ephb3_DTKPA_17418.4	644
ENSMUSG00000005958_Ephb3_DTKPA_17419.5	695
ENSMUSG00000005958_Ephb3_DTKPA_17420.6	358
ENSMUSG00000005958_Ephb3_DTKPA_17421.7	423
ENSMUSG00000005958_Ephb3_DTKPA_17422.8	296
ENSMUSG00000005958_Ephb3_DTKPA_17423.9	497
ENSMUSG00000005958_Ephb3_DTKPA_17424.10	390
ENSMUSG00000005980_Dnase1_DTKPA_203749.1	536
ENSMUSG00000005980_Dnase1_DTKPA_203750.2	282
ENSMUSG00000005980_Dnase1_DTKPA_203751.3	49
ENSMUSG00000005980_Dnase1_DTKPA_203752.4	600
ENSMUSG00000005980_Dnase1_DTKPA_203753.5	290
ENSMUSG00000005980_Dnase1_DTKPA_203754.6	297
ENSMUSG00000005980_Dnase1_DTKPA_203755.7	342
ENSMUSG00000005980_Dnase1_DTKPA_203756.8	236
ENSMUSG00000005980_Dnase1_DTKPA_203757.9	570
ENSMUSG00000005980_Dnase1_DTKPA_203758.10	478
ENSMUSG00000006095_Tbcb_SPB_163595.5	5
ENSMUSG00000006154_Eps8l1_DTKPA_169898.1	682
ENSMUSG00000006154_Eps8l1_DTKPA_169899.2	398
ENSMUSG00000006154_Eps8l1_DTKPA_169900.3	473
ENSMUSG00000006154_Eps8l1_DTKPA_169901.4	422
ENSMUSG00000006154_Eps8l1_DTKPA_169902.5	992
ENSMUSG00000006154_Eps8l1_DTKPA_169903.6	331
ENSMUSG00000006154_Eps8l1_DTKPA_169904.7	574
ENSMUSG00000006154_Eps8l1_DTKPA_169905.8	181
ENSMUSG00000006154_Eps8l1_DTKPA_169906.9	358
ENSMUSG00000006154_Eps8l1_DTKPA_169907.10	391
ENSMUSG00000006215_Zbtb17_ACOCB_32044.1	686
ENSMUSG00000006218_Fam131c_SPB_32009.6	13
ENSMUSG00000006273_Atp6v1b2_DTKPA_208861.1	265
ENSMUSG00000006273_Atp6v1b2_DTKPA_208862.2	144
ENSMUSG00000006273_Atp6v1b2_DTKPA_208863.3	192
ENSMUSG00000006273_Atp6v1b2_DTKPA_208864.4	389
ENSMUSG00000006273_Atp6v1b2_DTKPA_208865.5	112
ENSMUSG00000006273_Atp6v1b2_DTKPA_208866.6	14
ENSMUSG00000006273_Atp6v1b2_DTKPA_208867.7	66
ENSMUSG00000006273_Atp6v1b2_DTKPA_208868.8	28
ENSMUSG00000006273_Atp6v1b2_DTKPA_208869.9	34
ENSMUSG00000006273_Atp6v1b2_DTKPA_208870.10	127
ENSMUSG00000006289_Osgep_SPB_107999.7	1
ENSMUSG00000006445_Epha2_DTKPB_67150.4	1
ENSMUSG00000006494_Pdk1_DTKPA_85361.1	930
ENSMUSG00000006494_Pdk1_DTKPA_85362.2	748
ENSMUSG00000006494_Pdk1_DTKPA_85363.3	776
ENSMUSG00000006494_Pdk1_DTKPA_85364.4	576
ENSMUSG00000006494_Pdk1_DTKPA_85365.5	363
ENSMUSG00000006494_Pdk1_DTKPA_85366.6	202
ENSMUSG00000006494_Pdk1_DTKPA_85367.7	355
ENSMUSG00000006494_Pdk1_DTKPA_85368.8	328
ENSMUSG00000006494_Pdk1_DTKPA_85369.9	519
ENSMUSG00000006494_Pdk1_DTKPA_85370.10	195
ENSMUSG00000006529_Itih1_SPB_78510.2	18
ENSMUSG00000006542_Prkag3_DTKPA_129545.1	364
ENSMUSG00000006542_Prkag3_DTKPA_129546.2	289
ENSMUSG00000006542_Prkag3_DTKPA_129547.3	263
ENSMUSG00000006542_Prkag3_DTKPA_129548.4	537
ENSMUSG00000006542_Prkag3_DTKPA_129549.5	346
ENSMUSG00000006542_Prkag3_DTKPA_129550.6	81
ENSMUSG00000006542_Prkag3_DTKPA_129551.7	475
ENSMUSG00000006542_Prkag3_DTKPA_129552.8	315
ENSMUSG00000006542_Prkag3_DTKPA_129553.9	401
ENSMUSG00000006542_Prkag3_DTKPA_129554.10	312
ENSMUSG00000006589_Aprt_DTKPA_71162.1	418
ENSMUSG00000006589_Aprt_DTKPA_71163.2	235
ENSMUSG00000006589_Aprt_DTKPA_71164.3	94
ENSMUSG00000006589_Aprt_DTKPA_71165.4	1050
ENSMUSG00000006589_Aprt_DTKPA_71166.5	143
ENSMUSG00000006589_Aprt_DTKPA_71167.6	66
ENSMUSG00000006589_Aprt_DTKPA_71168.7	327
ENSMUSG00000006589_Aprt_DTKPA_71169.8	216
ENSMUSG00000006589_Aprt_DTKPA_71170.9	284
ENSMUSG00000006589_Aprt_DTKPA_71171.10	538
ENSMUSG00000006641_Slc5a6_DTKPA_147733.1	196
ENSMUSG00000006641_Slc5a6_DTKPA_147734.2	88
ENSMUSG00000006641_Slc5a6_DTKPA_147735.3	395
ENSMUSG00000006641_Slc5a6_DTKPA_147736.4	466
ENSMUSG00000006641_Slc5a6_DTKPA_147737.5	488
ENSMUSG00000006641_Slc5a6_DTKPA_147738.6	114
ENSMUSG00000006641_Slc5a6_DTKPA_147739.7	531
ENSMUSG00000006641_Slc5a6_DTKPA_147740.8	582
ENSMUSG00000006641_Slc5a6_DTKPA_147741.9	112
ENSMUSG00000006641_Slc5a6_DTKPA_147742.10	432
ENSMUSG00000006717_Acot13_DTKPA_192305.1	516
ENSMUSG00000006717_Acot13_DTKPA_192306.2	626
ENSMUSG00000006717_Acot13_DTKPA_192307.3	556
ENSMUSG00000006717_Acot13_DTKPA_192308.4	628
ENSMUSG00000006717_Acot13_DTKPA_192309.5	321
ENSMUSG00000006717_Acot13_DTKPA_192310.6	323
ENSMUSG00000006717_Acot13_DTKPA_192311.7	310
ENSMUSG00000006717_Acot13_DTKPA_192312.8	723
ENSMUSG00000006717_Acot13_DTKPA_192313.9	402
ENSMUSG00000006717_Acot13_DTKPA_192314.10	131
ENSMUSG00000006728_Cdk4_DTKPA_48533.1	110
ENSMUSG00000006728_Cdk4_DTKPA_48534.2	195
ENSMUSG00000006728_Cdk4_DTKPA_48535.3	66
ENSMUSG00000006728_Cdk4_DTKPA_48536.4	90
ENSMUSG00000006728_Cdk4_DTKPA_48537.5	198
ENSMUSG00000006728_Cdk4_DTKPA_48538.6	127
ENSMUSG00000006728_Cdk4_DTKPA_48539.7	55
ENSMUSG00000006728_Cdk4_DTKPA_48540.8	160
ENSMUSG00000006728_Cdk4_DTKPA_48541.9	95
ENSMUSG00000006728_Cdk4_DTKPA_48542.10	176
ENSMUSG00000006740_Kif5b_DTKPA_217216.1	398
ENSMUSG00000006740_Kif5b_DTKPA_217217.2	192
ENSMUSG00000006740_Kif5b_DTKPA_217218.3	440
ENSMUSG00000006740_Kif5b_DTKPA_217219.4	426
ENSMUSG00000006740_Kif5b_DTKPA_217220.5	24
ENSMUSG00000006740_Kif5b_DTKPA_217221.6	341
ENSMUSG00000006740_Kif5b_DTKPA_217222.7	192
ENSMUSG00000006740_Kif5b_DTKPA_217223.8	361
ENSMUSG00000006740_Kif5b_DTKPA_217224.9	391
ENSMUSG00000006740_Kif5b_DTKPA_217225.10	315
ENSMUSG00000007039_Ddah2_DTKPA_99329.1	242
ENSMUSG00000007039_Ddah2_DTKPA_99330.2	325
ENSMUSG00000007039_Ddah2_DTKPA_99331.3	698
ENSMUSG00000007039_Ddah2_DTKPA_99332.4	537
ENSMUSG00000007039_Ddah2_DTKPA_99333.5	231
ENSMUSG00000007039_Ddah2_DTKPA_99334.6	371
ENSMUSG00000007039_Ddah2_DTKPA_99335.7	357
ENSMUSG00000007039_Ddah2_DTKPA_99336.8	233
ENSMUSG00000007039_Ddah2_DTKPA_99337.9	457
ENSMUSG00000007039_Ddah2_DTKPA_99338.10	366
ENSMUSG00000007050_Lsm2_DTKPB_40087.3	1
ENSMUSG00000007458_M6pr_DTKPA_126322.1	279
ENSMUSG00000007458_M6pr_DTKPA_126323.2	127
ENSMUSG00000007458_M6pr_DTKPA_126324.3	425
ENSMUSG00000007458_M6pr_DTKPA_126325.4	138
ENSMUSG00000007458_M6pr_DTKPA_126326.5	111
ENSMUSG00000007458_M6pr_DTKPA_126327.6	331
ENSMUSG00000007458_M6pr_DTKPA_126328.7	244
ENSMUSG00000007458_M6pr_DTKPA_126329.8	188
ENSMUSG00000007458_M6pr_DTKPA_126330.9	342
ENSMUSG00000007458_M6pr_DTKPA_126331.10	381
ENSMUSG00000007564_Ppp2r1a_DTKPA_31662.1	76
ENSMUSG00000007564_Ppp2r1a_DTKPA_31663.2	42
ENSMUSG00000007564_Ppp2r1a_DTKPA_31664.3	508
ENSMUSG00000007564_Ppp2r1a_DTKPA_31665.4	114
ENSMUSG00000007564_Ppp2r1a_DTKPA_31666.5	181
ENSMUSG00000007564_Ppp2r1a_DTKPA_31667.6	195
ENSMUSG00000007564_Ppp2r1a_DTKPA_31668.7	133
ENSMUSG00000007564_Ppp2r1a_DTKPA_31669.8	282
ENSMUSG00000007564_Ppp2r1a_DTKPA_31670.9	149
ENSMUSG00000007564_Ppp2r1a_DTKPA_31671.10	87
ENSMUSG00000007589_Tinf2_DTKPA_73917.1	15
ENSMUSG00000007589_Tinf2_DTKPA_73918.2	6
ENSMUSG00000007589_Tinf2_DTKPA_73919.3	6
ENSMUSG00000007589_Tinf2_DTKPA_73920.4	97
ENSMUSG00000007589_Tinf2_DTKPA_73921.5	11
ENSMUSG00000007589_Tinf2_DTKPA_73922.6	26
ENSMUSG00000007589_Tinf2_DTKPA_73923.7	49
ENSMUSG00000007589_Tinf2_DTKPA_73924.8	10
ENSMUSG00000007589_Tinf2_DTKPA_73925.9	15
ENSMUSG00000007589_Tinf2_DTKPA_73926.10	37
ENSMUSG00000007653_Gabrb2_DTKPA_136378.1	221
ENSMUSG00000007653_Gabrb2_DTKPA_136379.2	14
ENSMUSG00000007653_Gabrb2_DTKPA_136380.3	487
ENSMUSG00000007653_Gabrb2_DTKPA_136381.4	255
ENSMUSG00000007653_Gabrb2_DTKPA_136382.5	525
ENSMUSG00000007653_Gabrb2_DTKPA_136383.6	372
ENSMUSG00000007653_Gabrb2_DTKPA_136384.7	538
ENSMUSG00000007653_Gabrb2_DTKPA_136385.8	307
ENSMUSG00000007653_Gabrb2_DTKPA_136386.9	323
ENSMUSG00000007653_Gabrb2_DTKPA_136387.10	555
ENSMUSG00000008226_Scrn3_SPB_82736.3	29
ENSMUSG00000008435_Rdh13_DTKPA_28326.1	541
ENSMUSG00000008435_Rdh13_DTKPA_28327.2	648
ENSMUSG00000008435_Rdh13_DTKPA_28328.3	192
ENSMUSG00000008435_Rdh13_DTKPA_28329.4	409
ENSMUSG00000008435_Rdh13_DTKPA_28330.5	518
ENSMUSG00000008435_Rdh13_DTKPA_28331.6	470
ENSMUSG00000008435_Rdh13_DTKPA_28332.7	390
ENSMUSG00000008435_Rdh13_DTKPA_28333.8	283
ENSMUSG00000008435_Rdh13_DTKPA_28334.9	663
ENSMUSG00000008435_Rdh13_DTKPA_28335.10	602
ENSMUSG00000008475_Arpc5_DTKPA_138968.1	314
ENSMUSG00000008475_Arpc5_DTKPA_138969.2	878
ENSMUSG00000008475_Arpc5_DTKPA_138970.3	192
ENSMUSG00000008475_Arpc5_DTKPA_138971.4	104
ENSMUSG00000008475_Arpc5_DTKPA_138972.5	628
ENSMUSG00000008475_Arpc5_DTKPA_138973.6	204
ENSMUSG00000008475_Arpc5_DTKPA_138974.7	492
ENSMUSG00000008475_Arpc5_DTKPA_138975.8	492
ENSMUSG00000008475_Arpc5_DTKPA_138976.9	238
ENSMUSG00000008475_Arpc5_DTKPA_138977.10	216
ENSMUSG00000008540_Mgst1_DTKPA_6327.1	154
ENSMUSG00000008540_Mgst1_DTKPA_6328.2	730
ENSMUSG00000008540_Mgst1_DTKPA_6329.3	223
ENSMUSG00000008540_Mgst1_DTKPA_6330.4	273
ENSMUSG00000008540_Mgst1_DTKPA_6331.5	653
ENSMUSG00000008540_Mgst1_DTKPA_6332.6	460
ENSMUSG00000008540_Mgst1_DTKPA_6333.7	257
ENSMUSG00000008540_Mgst1_DTKPA_6334.8	332
ENSMUSG00000008540_Mgst1_DTKPA_6335.9	205
ENSMUSG00000008540_Mgst1_DTKPA_6336.10	133
ENSMUSG00000008730_Hipk1_DTKPA_147753.1	264
ENSMUSG00000008730_Hipk1_DTKPA_147754.2	172
ENSMUSG00000008730_Hipk1_DTKPA_147755.3	564
ENSMUSG00000008730_Hipk1_DTKPA_147756.4	206
ENSMUSG00000008730_Hipk1_DTKPA_147757.5	453
ENSMUSG00000008730_Hipk1_DTKPA_147758.6	474
ENSMUSG00000008730_Hipk1_DTKPA_147759.7	368
ENSMUSG00000008730_Hipk1_DTKPA_147760.8	265
ENSMUSG00000008730_Hipk1_DTKPA_147761.9	472
ENSMUSG00000008730_Hipk1_DTKPA_147762.10	222
ENSMUSG00000008822_Acyp1_ACOCB_133042.2	5
ENSMUSG00000008859_Rala_DTKPA_107665.1	246
ENSMUSG00000008859_Rala_DTKPA_107666.2	576
ENSMUSG00000008859_Rala_DTKPA_107667.3	104
ENSMUSG00000008859_Rala_DTKPA_107668.4	324
ENSMUSG00000008859_Rala_DTKPA_107669.5	320
ENSMUSG00000008859_Rala_DTKPA_107670.6	634
ENSMUSG00000008859_Rala_DTKPA_107671.7	86
ENSMUSG00000008859_Rala_DTKPA_107672.8	398
ENSMUSG00000008859_Rala_DTKPA_107673.9	325
ENSMUSG00000008859_Rala_DTKPA_107674.10	299
ENSMUSG00000008932_Slc1a7_DTKPA_169858.1	542
ENSMUSG00000008932_Slc1a7_DTKPA_169859.2	324
ENSMUSG00000008932_Slc1a7_DTKPA_169860.3	382
ENSMUSG00000008932_Slc1a7_DTKPA_169861.4	453
ENSMUSG00000008932_Slc1a7_DTKPA_169862.5	507
ENSMUSG00000008932_Slc1a7_DTKPA_169863.6	556
ENSMUSG00000008932_Slc1a7_DTKPA_169864.7	371
ENSMUSG00000008932_Slc1a7_DTKPA_169865.8	373
ENSMUSG00000008932_Slc1a7_DTKPA_169866.9	609
ENSMUSG00000008932_Slc1a7_DTKPA_169867.10	824
ENSMUSG00000009112_Bcl2l13_ACOCA_23584.3	1
ENSMUSG00000009292_Trpm2_DTKPA_129860.1	372
ENSMUSG00000009292_Trpm2_DTKPA_129861.2	438
ENSMUSG00000009292_Trpm2_DTKPA_129862.3	492
ENSMUSG00000009292_Trpm2_DTKPA_129863.4	317
ENSMUSG00000009292_Trpm2_DTKPA_129864.5	230
ENSMUSG00000009292_Trpm2_DTKPA_129865.6	169
ENSMUSG00000009292_Trpm2_DTKPA_129866.7	686
ENSMUSG00000009292_Trpm2_DTKPA_129867.8	242
ENSMUSG00000009292_Trpm2_DTKPA_129868.9	431
ENSMUSG00000009292_Trpm2_DTKPA_129869.10	317
ENSMUSG00000009376_Met_DTKPB_60077.3	1
ENSMUSG00000009555_Cdk9_DTKPB_161286.6	1
ENSMUSG00000009566_Fpgs_DTKPA_187709.1	43
ENSMUSG00000009566_Fpgs_DTKPA_187710.2	29
ENSMUSG00000009566_Fpgs_DTKPA_187711.3	63
ENSMUSG00000009566_Fpgs_DTKPA_187712.4	221
ENSMUSG00000009566_Fpgs_DTKPA_187713.5	74
ENSMUSG00000009566_Fpgs_DTKPA_187714.6	60
ENSMUSG00000009566_Fpgs_DTKPA_187715.7	25
ENSMUSG00000009566_Fpgs_DTKPA_187716.8	311
ENSMUSG00000009566_Fpgs_DTKPA_187717.9	100
ENSMUSG00000009566_Fpgs_DTKPA_187718.10	191
ENSMUSG00000009630_Ppp2cb_DTKPA_115763.1	177
ENSMUSG00000009630_Ppp2cb_DTKPA_115764.2	399
ENSMUSG00000009630_Ppp2cb_DTKPA_115765.3	263
ENSMUSG00000009630_Ppp2cb_DTKPA_115766.4	531
[truncated: 9,950 more rows]
