# Supplementary material for: Genome-scale CRISPR screening reveals that C3aR signaling is critical for rapid capture of fungi by macrophages
Source: PLoS Pathog. 2022 Sep 29;18(9):e1010237. doi: 10.1371/journal.ppat.1010237 (PMC9578593; doi:10.1371/journal.ppat.1010237)
Supplement: S1 Data — A ZIP archive of tables in CSV format giving counts for each sgRNA. File names indicate sub-library and experimental sample. (ZIP) [file ppat.1010237.s023.zip › DIR_MAIN/20180727_AC_ACOCB_Hc2_counts.csv]

0None_none_ACOCA_227963.4743	21
0None_none_ACOCB_227963.4876	751
0None_none_ACOCB_227963.4877	104
0None_none_ACOCB_227963.4878	713
0None_none_ACOCB_227963.4879	637
0None_none_ACOCB_227963.4880	1203
0None_none_ACOCB_227963.4881	645
0None_none_ACOCB_227963.4882	520
0None_none_ACOCB_227963.4883	849
0None_none_ACOCB_227963.4884	712
0None_none_ACOCB_227963.4885	506
0None_none_ACOCB_227963.4886	654
0None_none_ACOCB_227963.4887	690
0None_none_ACOCB_227963.4888	647
0None_none_ACOCB_227963.4889	104
0None_none_ACOCB_227963.4890	830
0None_none_ACOCB_227963.4891	736
0None_none_ACOCB_227963.4892	897
0None_none_ACOCB_227963.4893	1118
0None_none_ACOCB_227963.4894	790
0None_none_ACOCB_227963.4895	417
0None_none_ACOCB_227963.4896	507
0None_none_ACOCB_227963.4897	564
0None_none_ACOCB_227963.4898	188
0None_none_ACOCB_227963.4899	138
0None_none_ACOCB_227963.4900	1296
0None_none_ACOCB_227963.4901	801
0None_none_ACOCB_227963.4902	645
0None_none_ACOCB_227963.4903	342
0None_none_ACOCB_227963.4904	741
0None_none_ACOCB_227963.4905	1619
0None_none_ACOCB_227963.4906	1012
0None_none_ACOCB_227963.4907	753
0None_none_ACOCB_227963.4908	690
0None_none_ACOCB_227963.4909	1099
0None_none_ACOCB_227963.4910	987
0None_none_ACOCB_227963.4911	792
0None_none_ACOCB_227963.4912	882
0None_none_ACOCB_227963.4913	955
0None_none_ACOCB_227963.4914	722
0None_none_ACOCB_227963.4915	881
0None_none_ACOCB_227963.4916	412
0None_none_ACOCB_227963.4917	208
0None_none_ACOCB_227963.4918	884
0None_none_ACOCB_227963.4919	507
0None_none_ACOCB_227963.4920	830
0None_none_ACOCB_227963.4921	664
0None_none_ACOCB_227963.4922	725
0None_none_ACOCB_227963.4923	503
0None_none_ACOCB_227963.4924	801
0None_none_ACOCB_227963.4925	942
0None_none_ACOCB_227963.4926	467
0None_none_ACOCB_227963.4927	892
0None_none_ACOCB_227963.4928	198
0None_none_ACOCB_227963.4929	976
0None_none_ACOCB_227963.4930	364
0None_none_ACOCB_227963.4931	293
0None_none_ACOCB_227963.4932	573
0None_none_ACOCB_227963.4933	892
0None_none_ACOCB_227963.4934	138
0None_none_ACOCB_227963.4935	836
0None_none_ACOCB_227963.4936	623
0None_none_ACOCB_227963.4937	938
0None_none_ACOCB_227963.4938	243
0None_none_ACOCB_227963.4939	708
0None_none_ACOCB_227963.4940	1019
0None_none_ACOCB_227963.4941	179
0None_none_ACOCB_227963.4942	631
0None_none_ACOCB_227963.4943	1143
0None_none_ACOCB_227963.4944	419
0None_none_ACOCB_227963.4945	370
0None_none_ACOCB_227963.4946	340
0None_none_ACOCB_227963.4947	327
0None_none_ACOCB_227963.4948	522
0None_none_ACOCB_227963.4949	686
0None_none_ACOCB_227963.4950	338
0None_none_ACOCB_227963.4951	390
0None_none_ACOCB_227963.4952	732
0None_none_ACOCB_227963.4953	472
0None_none_ACOCB_227963.4954	446
0None_none_ACOCB_227963.4955	470
0None_none_ACOCB_227963.4956	670
0None_none_ACOCB_227963.4957	1102
0None_none_ACOCB_227963.4958	805
0None_none_ACOCB_227963.4959	743
0None_none_ACOCB_227963.4960	673
0None_none_ACOCB_227963.4961	714
0None_none_ACOCB_227963.4962	310
0None_none_ACOCB_227963.4963	568
0None_none_ACOCB_227963.4964	684
0None_none_ACOCB_227963.4965	493
0None_none_ACOCB_227963.4966	459
0None_none_ACOCB_227963.4967	348
0None_none_ACOCB_227963.4968	401
0None_none_ACOCB_227963.4969	921
0None_none_ACOCB_227963.4970	967
0None_none_ACOCB_227963.4971	694
0None_none_ACOCB_227963.4972	231
0None_none_ACOCB_227963.4973	712
0None_none_ACOCB_227963.4974	723
0None_none_ACOCB_227963.4975	485
0None_none_ACOCB_227963.4976	597
0None_none_ACOCB_227963.4977	1090
0None_none_ACOCB_227963.4978	702
0None_none_ACOCB_227963.4979	765
0None_none_ACOCB_227963.4980	420
0None_none_ACOCB_227963.4981	656
0None_none_ACOCB_227963.4982	522
0None_none_ACOCB_227963.4983	633
0None_none_ACOCB_227963.4984	619
0None_none_ACOCB_227963.4985	814
0None_none_ACOCB_227963.4986	494
0None_none_ACOCB_227963.4987	881
0None_none_ACOCB_227963.4988	715
0None_none_ACOCB_227963.4989	285
0None_none_ACOCB_227963.4990	327
0None_none_ACOCB_227963.4991	1148
0None_none_ACOCB_227963.4992	372
0None_none_ACOCB_227963.4993	356
0None_none_ACOCB_227963.4994	858
0None_none_ACOCB_227963.4995	493
0None_none_ACOCB_227963.4996	913
0None_none_ACOCB_227963.4997	423
0None_none_ACOCB_227963.4998	520
0None_none_ACOCB_227963.4999	915
0None_none_ACOCB_227963.5000	804
0None_none_ACOCB_227963.5001	541
0None_none_ACOCB_227963.5002	599
0None_none_ACOCB_227963.5003	679
0None_none_ACOCB_227963.5004	842
0None_none_ACOCB_227963.5005	1129
0None_none_ACOCB_227963.5006	449
0None_none_ACOCB_227963.5007	674
0None_none_ACOCB_227963.5008	463
0None_none_ACOCB_227963.5009	460
0None_none_ACOCB_227963.5010	385
0None_none_ACOCB_227963.5011	471
0None_none_ACOCB_227963.5012	422
0None_none_ACOCB_227963.5013	1213
0None_none_ACOCB_227963.5014	904
0None_none_ACOCB_227963.5015	549
0None_none_ACOCB_227963.5016	743
0None_none_ACOCB_227963.5017	928
0None_none_ACOCB_227963.5018	692
0None_none_ACOCB_227963.5019	605
0None_none_ACOCB_227963.5020	822
0None_none_ACOCB_227963.5021	767
0None_none_ACOCB_227963.5022	1184
0None_none_ACOCB_227963.5023	778
0None_none_ACOCB_227963.5024	669
0None_none_ACOCB_227963.5025	711
0None_none_ACOCB_227963.5026	1463
0None_none_ACOCB_227963.5027	741
0None_none_ACOCB_227963.5028	340
0None_none_ACOCB_227963.5029	691
0None_none_ACOCB_227963.5030	612
0None_none_ACOCB_227963.5031	266
0None_none_ACOCB_227963.5032	337
0None_none_ACOCB_227963.5033	290
0None_none_ACOCB_227963.5034	718
0None_none_ACOCB_227963.5035	736
0None_none_ACOCB_227963.5036	780
0None_none_ACOCB_227963.5037	543
0None_none_ACOCB_227963.5038	420
0None_none_ACOCB_227963.5039	909
0None_none_ACOCB_227963.5040	341
0None_none_ACOCB_227963.5041	859
0None_none_ACOCB_227963.5042	794
0None_none_ACOCB_227963.5043	362
0None_none_ACOCB_227963.5044	1309
0None_none_ACOCB_227963.5045	640
0None_none_ACOCB_227963.5046	53
0None_none_ACOCB_227963.5047	120
0None_none_ACOCB_227963.5048	924
0None_none_ACOCB_227963.5049	938
0None_none_ACOCB_227963.5050	742
0None_none_ACOCB_227963.5051	316
0None_none_ACOCB_227963.5052	776
0None_none_ACOCB_227963.5053	595
0None_none_ACOCB_227963.5054	420
0None_none_ACOCB_227963.5055	51
0None_none_ACOCB_227963.5056	393
0None_none_ACOCB_227963.5057	715
0None_none_ACOCB_227963.5058	871
0None_none_ACOCB_227963.5059	233
0None_none_ACOCB_227963.5060	841
0None_none_ACOCB_227963.5061	1121
0None_none_ACOCB_227963.5062	686
0None_none_ACOCB_227963.5063	464
0None_none_ACOCB_227963.5064	453
0None_none_ACOCB_227963.5065	885
0None_none_ACOCB_227963.5066	534
0None_none_ACOCB_227963.5067	1078
0None_none_ACOCB_227963.5068	813
0None_none_ACOCB_227963.5069	987
0None_none_ACOCB_227963.5070	595
0None_none_ACOCB_227963.5071	354
0None_none_ACOCB_227963.5072	1108
0None_none_ACOCB_227963.5073	731
0None_none_ACOCB_227963.5074	388
0None_none_ACOCB_227963.5075	516
0None_none_ACOCB_227963.5076	605
0None_none_ACOCB_227963.5077	556
0None_none_ACOCB_227963.5078	486
0None_none_ACOCB_227963.5079	249
0None_none_ACOCB_227963.5080	470
0None_none_ACOCB_227963.5081	1327
0None_none_ACOCB_227963.5082	1070
0None_none_ACOCB_227963.5083	620
0None_none_ACOCB_227963.5084	695
0None_none_ACOCB_227963.5085	358
0None_none_ACOCB_227963.5086	298
0None_none_ACOCB_227963.5087	570
0None_none_ACOCB_227963.5088	842
0None_none_ACOCB_227963.5089	876
0None_none_ACOCB_227963.5090	846
0None_none_ACOCB_227963.5091	891
0None_none_ACOCB_227963.5092	768
0None_none_ACOCB_227963.5093	576
0None_none_ACOCB_227963.5094	750
0None_none_ACOCB_227963.5095	744
0None_none_ACOCB_227963.5096	618
0None_none_ACOCB_227963.5097	473
0None_none_ACOCB_227963.5098	394
0None_none_ACOCB_227963.5099	727
0None_none_ACOCB_227963.5100	1048
0None_none_ACOCB_227963.5101	738
0None_none_ACOCB_227963.5102	523
0None_none_ACOCB_227963.5103	1026
0None_none_ACOCB_227963.5104	694
0None_none_ACOCB_227963.5105	624
0None_none_ACOCB_227963.5106	563
0None_none_ACOCB_227963.5107	916
0None_none_ACOCB_227963.5108	513
0None_none_ACOCB_227963.5109	1227
0None_none_ACOCB_227963.5110	646
0None_none_ACOCB_227963.5111	771
0None_none_ACOCB_227963.5112	760
0None_none_ACOCB_227963.5113	550
0None_none_ACOCB_227963.5114	1557
0None_none_ACOCB_227963.5115	508
0None_none_ACOCB_227963.5116	841
0None_none_ACOCB_227963.5117	298
0None_none_ACOCB_227963.5118	661
0None_none_ACOCB_227963.5119	642
0None_none_ACOCB_227963.5120	433
0None_none_ACOCB_227963.5121	1063
0None_none_ACOCB_227963.5122	792
0None_none_ACOCB_227963.5123	711
0None_none_ACOCB_227963.5124	724
0None_none_ACOCB_227963.5125	686
0None_none_ACOCB_227963.5126	356
0None_none_ACOCB_227963.5127	891
0None_none_ACOCB_227963.5128	631
0None_none_ACOCB_227963.5129	986
0None_none_ACOCB_227963.5130	953
0None_none_ACOCB_227963.5131	433
0None_none_ACOCB_227963.5132	915
0None_none_ACOCB_227963.5133	798
0None_none_ACOCB_227963.5134	294
0None_none_ACOCB_227963.5135	506
0None_none_ACOCB_227963.5136	840
0None_none_ACOCB_227963.5137	1019
0None_none_ACOCB_227963.5138	801
0None_none_ACOCB_227963.5139	479
0None_none_ACOCB_227963.5140	400
0None_none_ACOCB_227963.5141	647
0None_none_ACOCB_227963.5142	666
0None_none_ACOCB_227963.5143	553
0None_none_ACOCB_227963.5144	1089
0None_none_ACOCB_227963.5145	633
0None_none_ACOCB_227963.5146	1334
0None_none_ACOCB_227963.5147	1063
0None_none_ACOCB_227963.5148	292
0None_none_ACOCB_227963.5149	484
0None_none_ACOCB_227963.5150	451
0None_none_ACOCB_227963.5151	442
0None_none_ACOCB_227963.5152	1042
0None_none_ACOCB_227963.5153	356
0None_none_ACOCB_227963.5154	336
0None_none_ACOCB_227963.5155	1474
0None_none_ACOCB_227963.5156	815
0None_none_ACOCB_227963.5157	862
0None_none_ACOCB_227963.5158	893
0None_none_ACOCB_227963.5159	182
0None_none_ACOCB_227963.5160	383
0None_none_ACOCB_227963.5161	854
0None_none_ACOCB_227963.5162	893
0None_none_ACOCB_227963.5163	888
0None_none_ACOCB_227963.5164	878
0None_none_ACOCB_227963.5165	1466
0None_none_ACOCB_227963.5166	794
0None_none_ACOCB_227963.5167	725
0None_none_ACOCB_227963.5168	398
0None_none_ACOCB_227963.5169	504
0None_none_ACOCB_227963.5170	340
0None_none_ACOCB_227963.5171	812
0None_none_ACOCB_227963.5172	558
0None_none_ACOCB_227963.5173	1088
0None_none_ACOCB_227963.5174	1050
0None_none_ACOCB_227963.5175	485
0None_none_ACOCB_227963.5176	312
0None_none_ACOCB_227963.5177	916
0None_none_ACOCB_227963.5178	783
0None_none_ACOCB_227963.5179	375
0None_none_ACOCB_227963.5180	1165
0None_none_ACOCB_227963.5181	664
0None_none_ACOCB_227963.5182	551
0None_none_ACOCB_227963.5183	454
0None_none_ACOCB_227963.5184	333
0None_none_ACOCB_227963.5185	807
0None_none_ACOCB_227963.5186	517
0None_none_ACOCB_227963.5187	375
0None_none_ACOCB_227963.5188	168
0None_none_ACOCB_227963.5189	722
0None_none_ACOCB_227963.5190	369
0None_none_ACOCB_227963.5191	846
0None_none_ACOCB_227963.5192	585
0None_none_ACOCB_227963.5193	724
0None_none_ACOCB_227963.5194	642
0None_none_ACOCB_227963.5195	634
0None_none_ACOCB_227963.5196	1399
0None_none_ACOCB_227963.5197	522
0None_none_ACOCB_227963.5198	738
0None_none_ACOCB_227963.5199	771
0None_none_ACOCB_227963.5200	542
0None_none_ACOCB_227963.5201	437
0None_none_ACOCB_227963.5202	936
0None_none_ACOCB_227963.5203	1090
0None_none_ACOCB_227963.5204	451
0None_none_ACOCB_227963.5205	335
0None_none_ACOCB_227963.5206	1242
0None_none_ACOCB_227963.5207	427
0None_none_ACOCB_227963.5208	419
0None_none_ACOCB_227963.5209	532
0None_none_ACOCB_227963.5210	796
0None_none_ACOCB_227963.5211	589
0None_none_ACOCB_227963.5212	11
0None_none_ACOCB_227963.5213	723
0None_none_ACOCB_227963.5214	404
0None_none_ACOCB_227963.5215	405
0None_none_ACOCB_227963.5216	582
0None_none_ACOCB_227963.5217	804
0None_none_ACOCB_227963.5218	900
0None_none_ACOCB_227963.5219	752
0None_none_ACOCB_227963.5220	533
0None_none_ACOCB_227963.5221	429
0None_none_ACOCB_227963.5222	507
0None_none_ACOCB_227963.5223	630
0None_none_ACOCB_227963.5224	790
0None_none_ACOCB_227963.5225	751
0None_none_ACOCB_227963.5226	796
0None_none_ACOCB_227963.5227	474
0None_none_ACOCB_227963.5228	777
0None_none_ACOCB_227963.5229	948
0None_none_ACOCB_227963.5230	1104
0None_none_ACOCB_227963.5231	1092
0None_none_ACOCB_227963.5232	269
0None_none_ACOCB_227963.5233	1049
0None_none_ACOCB_227963.5234	408
0None_none_ACOCB_227963.5235	886
0None_none_ACOCB_227963.5236	171
0None_none_ACOCB_227963.5237	512
0None_none_ACOCB_227963.5238	896
0None_none_ACOCB_227963.5239	314
0None_none_ACOCB_227963.5240	473
0None_none_ACOCB_227963.5241	867
0None_none_ACOCB_227963.5242	538
0None_none_ACOCB_227963.5243	348
0None_none_ACOCB_227963.5244	884
0None_none_ACOCB_227963.5245	389
0None_none_ACOCB_227963.5246	340
0None_none_ACOCB_227963.5247	587
0None_none_ACOCB_227963.5248	794
0None_none_ACOCB_227963.5249	620
0None_none_ACOCB_227963.5250	157
0None_none_DTKPA_227963.6806	4
0None_none_DTKPA_227963.6913	16
0None_none_DTKPA_227963.6957	6
0None_none_DTKPB_227963.7137	3
0None_none_DTKPB_227963.7248	6
0None_none_DTKPB_227963.7352	2
0None_none_DTKPB_227963.7359	4
0None_none_GEA_227963.3408	2
0None_none_GEA_227963.3662	7
0None_none_GEB_227963.3995	7
0None_none_GEB_227963.4110	11
0None_none_MPA_227963.4150	28
0None_none_MPA_227963.4180	14
0None_none_MPA_227963.4198	7
0None_none_MPA_227963.4252	4
0None_none_MPA_227963.4265	2
0None_none_MPA_227963.4352	28
0None_none_MPA_227963.4424	3
0None_none_MPB_227963.5962	23
0None_none_MU1A_227963.1991	7
0None_none_MU1A_227963.2026	3
0None_none_MU1B_227963.1099	13
0None_none_MU1B_227963.813	2
0None_none_MU2A_227963.2261	8
0None_none_MU2A_227963.2273	7
0None_none_MU2A_227963.2329	9
0None_none_MU2A_227963.2401	13
0None_none_MU2A_227963.2538	7
0None_none_SPA_227963.5414	1
0None_none_SPA_227963.5427	20
0None_none_SPA_227963.5446	5
0None_none_SPA_227963.5506	12
0None_none_SPB_227963.6085	15
0None_none_SPB_227963.6291	26
0None_none_TMMA_227963.2813	2
0None_none_TMMA_227963.2854	1
0None_none_TMMA_227963.2874	3
0None_none_TMMB_227963.3001	2
0None_none_TMMB_227963.3003	4
0None_none_TMMB_227963.3004	1
0None_none_TMMB_227963.3005	3
0None_none_TMMB_227963.3006	1
0None_none_TMMB_227963.3008	2
0None_none_TMMB_227963.3009	2
0None_none_TMMB_227963.3010	1
0None_none_TMMB_227963.3013	1
0None_none_TMMB_227963.3014	3
0None_none_TMMB_227963.3015	3
0None_none_TMMB_227963.3017	2
0None_none_TMMB_227963.3018	3
0None_none_TMMB_227963.3019	2
0None_none_TMMB_227963.3020	2
0None_none_TMMB_227963.3021	4
0None_none_TMMB_227963.3022	1
0None_none_TMMB_227963.3023	1
0None_none_TMMB_227963.3026	1
0None_none_TMMB_227963.3027	4
0None_none_TMMB_227963.3028	1
0None_none_TMMB_227963.3030	2
0None_none_TMMB_227963.3031	1
0None_none_TMMB_227963.3032	3
0None_none_TMMB_227963.3033	1
0None_none_TMMB_227963.3035	3
0None_none_TMMB_227963.3037	3
0None_none_TMMB_227963.3038	2
0None_none_TMMB_227963.3039	5
0None_none_TMMB_227963.3041	1
0None_none_TMMB_227963.3042	2
0None_none_TMMB_227963.3043	1
0None_none_TMMB_227963.3044	1
0None_none_TMMB_227963.3046	2
0None_none_TMMB_227963.3047	1
0None_none_TMMB_227963.3048	2
0None_none_TMMB_227963.3049	1
0None_none_TMMB_227963.3051	2
0None_none_TMMB_227963.3052	1
0None_none_TMMB_227963.3054	1
0None_none_TMMB_227963.3055	1
0None_none_TMMB_227963.3058	2
0None_none_TMMB_227963.3059	1
0None_none_TMMB_227963.3060	1
0None_none_TMMB_227963.3063	1
0None_none_TMMB_227963.3064	1
0None_none_TMMB_227963.3065	1
0None_none_TMMB_227963.3067	1
0None_none_TMMB_227963.3068	3
0None_none_TMMB_227963.3069	2
0None_none_TMMB_227963.3070	1
0None_none_TMMB_227963.3071	2
0None_none_TMMB_227963.3074	1
0None_none_TMMB_227963.3078	3
0None_none_TMMB_227963.3079	2
0None_none_TMMB_227963.3080	4
0None_none_TMMB_227963.3081	2
0None_none_TMMB_227963.3082	2
0None_none_TMMB_227963.3084	1
0None_none_TMMB_227963.3085	1
0None_none_TMMB_227963.3087	2
0None_none_TMMB_227963.3088	1
0None_none_TMMB_227963.3089	3
0None_none_TMMB_227963.3090	3
0None_none_TMMB_227963.3091	2
0None_none_TMMB_227963.3093	1
0None_none_TMMB_227963.3094	4
0None_none_TMMB_227963.3095	2
0None_none_TMMB_227963.3096	1
0None_none_TMMB_227963.3097	1
0None_none_TMMB_227963.3098	1
0None_none_TMMB_227963.3100	2
0None_none_TMMB_227963.3101	8
0None_none_TMMB_227963.3102	3
0None_none_TMMB_227963.3106	3
0None_none_TMMB_227963.3107	3
0None_none_TMMB_227963.3108	3
0None_none_TMMB_227963.3109	3
0None_none_TMMB_227963.3111	1
0None_none_TMMB_227963.3112	1
0None_none_TMMB_227963.3113	3
0None_none_TMMB_227963.3116	1
0None_none_TMMB_227963.3117	2
0None_none_TMMB_227963.3118	2
0None_none_TMMB_227963.3119	2
0None_none_TMMB_227963.3120	1
0None_none_TMMB_227963.3122	2
0None_none_TMMB_227963.3125	1
0None_none_TMMB_227963.3126	1
0None_none_TMMB_227963.3127	2
0None_none_TMMB_227963.3128	1
0None_none_TMMB_227963.3134	1
0None_none_TMMB_227963.3135	4
0None_none_TMMB_227963.3136	3
0None_none_TMMB_227963.3138	1
0None_none_TMMB_227963.3140	1
0None_none_TMMB_227963.3141	1
0None_none_TMMB_227963.3142	1
0None_none_TMMB_227963.3144	4
0None_none_TMMB_227963.3145	1
0None_none_TMMB_227963.3147	1
0None_none_TMMB_227963.3148	1
0None_none_TMMB_227963.3149	1
0None_none_TMMB_227963.3150	1
0None_none_TMMB_227963.3151	1
0None_none_TMMB_227963.3152	3
0None_none_TMMB_227963.3153	1
0None_none_TMMB_227963.3155	1
0None_none_TMMB_227963.3156	2
0None_none_TMMB_227963.3157	1
0None_none_TMMB_227963.3159	1
0None_none_TMMB_227963.3160	2
0None_none_TMMB_227963.3162	1
0None_none_TMMB_227963.3163	2
0None_none_TMMB_227963.3166	2
0None_none_TMMB_227963.3167	1
0None_none_TMMB_227963.3170	1
0None_none_TMMB_227963.3172	1
0None_none_TMMB_227963.3173	4
0None_none_TMMB_227963.3174	1
0None_none_TMMB_227963.3175	1
0None_none_TMMB_227963.3176	2
0None_none_TMMB_227963.3178	3
0None_none_TMMB_227963.3179	3
0None_none_TMMB_227963.3180	3
0None_none_TMMB_227963.3182	1
0None_none_TMMB_227963.3183	5
0None_none_TMMB_227963.3185	1
0None_none_TMMB_227963.3186	1
0None_none_TMMB_227963.3187	2
0None_none_TMMB_227963.3188	9
0None_none_TMMB_227963.3189	1
0None_none_TMMB_227963.3190	1
0None_none_TMMB_227963.3191	2
0None_none_TMMB_227963.3193	1
0None_none_TMMB_227963.3194	2
0None_none_TMMB_227963.3195	2
0None_none_TMMB_227963.3196	3
0None_none_TMMB_227963.3197	3
0None_none_TMMB_227963.3198	1
0None_none_TMMB_227963.3199	2
0None_none_TMMB_227963.3200	1
0None_none_TMMB_227963.3203	2
0None_none_TMMB_227963.3204	2
0None_none_TMMB_227963.3205	1
0None_none_TMMB_227963.3206	3
0None_none_TMMB_227963.3208	1
0None_none_TMMB_227963.3209	2
0None_none_TMMB_227963.3210	1
0None_none_TMMB_227963.3212	1
0None_none_TMMB_227963.3214	1
0None_none_TMMB_227963.3216	2
0None_none_TMMB_227963.3218	4
0None_none_TMMB_227963.3220	3
0None_none_TMMB_227963.3222	2
0None_none_TMMB_227963.3224	4
0None_none_TMMB_227963.3227	4
0None_none_TMMB_227963.3229	1
0None_none_TMMB_227963.3230	1
0None_none_TMMB_227963.3231	1
0None_none_TMMB_227963.3232	3
0None_none_TMMB_227963.3233	1
0None_none_TMMB_227963.3234	1
0None_none_TMMB_227963.3235	1
0None_none_TMMB_227963.3237	1
0None_none_TMMB_227963.3238	1
0None_none_TMMB_227963.3239	3
0None_none_TMMB_227963.3240	3
0None_none_TMMB_227963.3241	2
0None_none_TMMB_227963.3242	1
0None_none_TMMB_227963.3243	2
0None_none_TMMB_227963.3245	4
0None_none_TMMB_227963.3246	2
0None_none_TMMB_227963.3248	2
0None_none_TMMB_227963.3249	3
0None_none_TMMB_227963.3250	4
0None_none_TMMB_227963.3251	4
0None_none_TMMB_227963.3254	2
0None_none_TMMB_227963.3255	3
0None_none_TMMB_227963.3257	1
0None_none_TMMB_227963.3259	3
0None_none_TMMB_227963.3260	1
0None_none_TMMB_227963.3261	2
0None_none_TMMB_227963.3263	2
0None_none_TMMB_227963.3264	3
0None_none_TMMB_227963.3266	3
0None_none_TMMB_227963.3267	2
0None_none_TMMB_227963.3270	1
0None_none_TMMB_227963.3271	1
0None_none_TMMB_227963.3272	2
0None_none_TMMB_227963.3273	1
0None_none_TMMB_227963.3274	2
0None_none_TMMB_227963.3275	3
0None_none_TMMB_227963.3276	1
0None_none_TMMB_227963.3278	4
0None_none_TMMB_227963.3279	1
0None_none_TMMB_227963.3280	2
0None_none_TMMB_227963.3281	3
0None_none_TMMB_227963.3282	3
0None_none_TMMB_227963.3283	1
0None_none_TMMB_227963.3285	2
0None_none_TMMB_227963.3286	1
0None_none_TMMB_227963.3288	4
0None_none_TMMB_227963.3290	4
0None_none_TMMB_227963.3291	3
0None_none_TMMB_227963.3293	1
0None_none_TMMB_227963.3294	1
0None_none_TMMB_227963.3296	4
0None_none_TMMB_227963.3297	2
0None_none_TMMB_227963.3298	1
0None_none_TMMB_227963.3300	2
0None_none_TMMB_227963.3301	2
0None_none_TMMB_227963.3302	2
0None_none_TMMB_227963.3303	3
0None_none_TMMB_227963.3304	2
0None_none_TMMB_227963.3306	1
0None_none_TMMB_227963.3308	5
0None_none_TMMB_227963.3310	2
0None_none_TMMB_227963.3313	5
0None_none_TMMB_227963.3314	2
0None_none_TMMB_227963.3317	2
0None_none_TMMB_227963.3318	5
0None_none_TMMB_227963.3319	1
0None_none_TMMB_227963.3321	1
0None_none_TMMB_227963.3322	1
0None_none_TMMB_227963.3323	3
0None_none_TMMB_227963.3324	2
0None_none_TMMB_227963.3325	4
0None_none_TMMB_227963.3326	1
0None_none_TMMB_227963.3327	2
0None_none_TMMB_227963.3328	1
0None_none_TMMB_227963.3331	2
0None_none_TMMB_227963.3332	1
0None_none_TMMB_227963.3333	6
0None_none_TMMB_227963.3334	3
0None_none_TMMB_227963.3336	2
0None_none_TMMB_227963.3337	3
0None_none_TMMB_227963.3338	1
0None_none_TMMB_227963.3339	1
0None_none_TMMB_227963.3341	2
0None_none_TMMB_227963.3343	2
0None_none_TMMB_227963.3344	2
0None_none_TMMB_227963.3345	2
0None_none_TMMB_227963.3346	1
0None_none_TMMB_227963.3347	2
0None_none_TMMB_227963.3350	3
0None_none_TMMB_227963.3351	5
0None_none_TMMB_227963.3354	1
0None_none_TMMB_227963.3355	3
0None_none_TMMB_227963.3356	1
0None_none_TMMB_227963.3357	2
0None_none_TMMB_227963.3358	2
0None_none_TMMB_227963.3360	1
0None_none_TMMB_227963.3361	1
0None_none_TMMB_227963.3362	1
0None_none_TMMB_227963.3363	2
0None_none_TMMB_227963.3364	2
0None_none_TMMB_227963.3366	1
0None_none_TMMB_227963.3367	1
0None_none_TMMB_227963.3368	1
0None_none_TMMB_227963.3369	4
0None_none_TMMB_227963.3370	2
0None_none_TMMB_227963.3371	3
0None_none_TMMB_227963.3372	6
0None_none_U1A_227963.6395	8
0None_none_U1A_227963.6409	18
0None_none_U1A_227963.6421	3
0None_none_U1A_227963.6435	2
0None_none_U1A_227963.6605	5
0None_none_U1A_227963.6612	2
0None_none_U1A_227963.6632	7
0None_none_U1A_227963.6637	6
0None_none_U1A_227963.6675	5
0None_none_U1A_227963.6681	6
0None_none_U1A_227963.6699	14
0None_none_U1A_227963.6726	10
0None_none_U1A_227963.6743	3
0None_none_U1B_227963.388	3
0None_none_U1B_227963.406	7
0None_none_U1B_227963.410	3
0None_none_U1B_227963.418	4
0None_none_U1B_227963.422	28
0None_none_U1B_227963.445	27
0None_none_U1B_227963.447	2
0None_none_U1B_227963.449	6
0None_none_U1B_227963.450	6
0None_none_U1B_227963.453	1
0None_none_U1B_227963.455	16
0None_none_U1B_227963.457	13
0None_none_U1B_227963.459	4
0None_none_U1B_227963.469	3
0None_none_U1B_227963.488	13
0None_none_U1B_227963.493	4
0None_none_U1B_227963.495	4
0None_none_U1B_227963.501	3
0None_none_U1B_227963.504	14
0None_none_U1B_227963.515	7
0None_none_U1B_227963.520	13
0None_none_U1B_227963.528	15
0None_none_U1B_227963.534	21
0None_none_U1B_227963.543	1
0None_none_U1B_227963.556	8
0None_none_U1B_227963.559	18
0None_none_U1B_227963.561	1
0None_none_U1B_227963.577	7
0None_none_U1B_227963.580	9
0None_none_U1B_227963.601	28
0None_none_U1B_227963.610	16
0None_none_U1B_227963.613	3
0None_none_U1B_227963.626	7
0None_none_U1B_227963.634	6
0None_none_U1B_227963.642	8
0None_none_U1B_227963.645	2
0None_none_U1B_227963.649	4
0None_none_U1B_227963.655	1
0None_none_U1B_227963.657	3
0None_none_U1B_227963.703	34
0None_none_U1B_227963.706	7
0None_none_U1B_227963.728	8
0None_none_U2A_227963.1599	5
0None_none_U2A_227963.1662	3
0None_none_U2A_227963.1703	4
0None_none_U2A_227963.1871	1
0None_none_U2B_227963.1219	6
0None_none_U2B_227963.1238	7
0None_none_U2B_227963.1242	1
0None_none_U2B_227963.1244	3
0None_none_U2B_227963.1255	5
0None_none_U2B_227963.1345	36
0None_none_U2B_227963.1446	2
0None_none_U2B_227963.1489	5
0Safe_safe_ACOCA_227963.4512	9
0Safe_safe_ACOCA_227963.4528	13
0Safe_safe_ACOCA_227963.4748	17
0Safe_safe_ACOCA_227963.4857	3
0Safe_safe_ACOCB_227963.4876	478
0Safe_safe_ACOCB_227963.4877	248
0Safe_safe_ACOCB_227963.4878	363
0Safe_safe_ACOCB_227963.4879	250
0Safe_safe_ACOCB_227963.4880	470
0Safe_safe_ACOCB_227963.4881	641
0Safe_safe_ACOCB_227963.4882	178
0Safe_safe_ACOCB_227963.4883	280
0Safe_safe_ACOCB_227963.4884	206
0Safe_safe_ACOCB_227963.4885	245
0Safe_safe_ACOCB_227963.4886	216
0Safe_safe_ACOCB_227963.4887	96
0Safe_safe_ACOCB_227963.4888	260
0Safe_safe_ACOCB_227963.4889	537
0Safe_safe_ACOCB_227963.4890	29
0Safe_safe_ACOCB_227963.4891	234
0Safe_safe_ACOCB_227963.4892	473
0Safe_safe_ACOCB_227963.4893	290
0Safe_safe_ACOCB_227963.4894	361
0Safe_safe_ACOCB_227963.4895	467
0Safe_safe_ACOCB_227963.4896	233
0Safe_safe_ACOCB_227963.4897	358
0Safe_safe_ACOCB_227963.4898	312
0Safe_safe_ACOCB_227963.4899	380
0Safe_safe_ACOCB_227963.4900	422
0Safe_safe_ACOCB_227963.4901	739
0Safe_safe_ACOCB_227963.4902	366
0Safe_safe_ACOCB_227963.4903	488
0Safe_safe_ACOCB_227963.4904	136
0Safe_safe_ACOCB_227963.4905	838
0Safe_safe_ACOCB_227963.4906	314
0Safe_safe_ACOCB_227963.4907	592
0Safe_safe_ACOCB_227963.4908	383
0Safe_safe_ACOCB_227963.4909	316
0Safe_safe_ACOCB_227963.4910	61
0Safe_safe_ACOCB_227963.4911	320
0Safe_safe_ACOCB_227963.4912	296
0Safe_safe_ACOCB_227963.4913	735
0Safe_safe_ACOCB_227963.4914	355
0Safe_safe_ACOCB_227963.4915	630
0Safe_safe_ACOCB_227963.4916	459
0Safe_safe_ACOCB_227963.4917	245
0Safe_safe_ACOCB_227963.4918	173
0Safe_safe_ACOCB_227963.4919	311
0Safe_safe_ACOCB_227963.4920	300
0Safe_safe_ACOCB_227963.4921	260
0Safe_safe_ACOCB_227963.4922	494
0Safe_safe_ACOCB_227963.4923	442
0Safe_safe_ACOCB_227963.4924	481
0Safe_safe_ACOCB_227963.4925	493
0Safe_safe_ACOCB_227963.4926	335
0Safe_safe_ACOCB_227963.4927	295
0Safe_safe_ACOCB_227963.4928	295
0Safe_safe_ACOCB_227963.4929	291
0Safe_safe_ACOCB_227963.4930	138
0Safe_safe_ACOCB_227963.4931	499
0Safe_safe_ACOCB_227963.4932	857
0Safe_safe_ACOCB_227963.4933	352
0Safe_safe_ACOCB_227963.4934	360
0Safe_safe_ACOCB_227963.4935	293
0Safe_safe_ACOCB_227963.4936	314
0Safe_safe_ACOCB_227963.4937	372
0Safe_safe_ACOCB_227963.4938	195
0Safe_safe_ACOCB_227963.4939	108
0Safe_safe_ACOCB_227963.4940	174
0Safe_safe_ACOCB_227963.4941	293
0Safe_safe_ACOCB_227963.4942	226
0Safe_safe_ACOCB_227963.4943	367
0Safe_safe_ACOCB_227963.4944	287
0Safe_safe_ACOCB_227963.4945	210
0Safe_safe_ACOCB_227963.4946	262
0Safe_safe_ACOCB_227963.4947	372
0Safe_safe_ACOCB_227963.4948	275
0Safe_safe_ACOCB_227963.4949	304
0Safe_safe_ACOCB_227963.4950	323
0Safe_safe_ACOCB_227963.4951	333
0Safe_safe_ACOCB_227963.4952	606
0Safe_safe_ACOCB_227963.4953	667
0Safe_safe_ACOCB_227963.4954	572
0Safe_safe_ACOCB_227963.4955	427
0Safe_safe_ACOCB_227963.4956	419
0Safe_safe_ACOCB_227963.4957	299
0Safe_safe_ACOCB_227963.4958	147
0Safe_safe_ACOCB_227963.4959	240
0Safe_safe_ACOCB_227963.4960	432
0Safe_safe_ACOCB_227963.4961	204
0Safe_safe_ACOCB_227963.4962	522
0Safe_safe_ACOCB_227963.4963	428
0Safe_safe_ACOCB_227963.4964	234
0Safe_safe_ACOCB_227963.4965	400
0Safe_safe_ACOCB_227963.4966	356
0Safe_safe_ACOCB_227963.4967	516
0Safe_safe_ACOCB_227963.4968	289
0Safe_safe_ACOCB_227963.4969	46
0Safe_safe_ACOCB_227963.4970	448
0Safe_safe_ACOCB_227963.4971	456
0Safe_safe_ACOCB_227963.4972	191
0Safe_safe_ACOCB_227963.4973	264
0Safe_safe_ACOCB_227963.4974	101
0Safe_safe_ACOCB_227963.4975	126
0Safe_safe_ACOCB_227963.4976	332
0Safe_safe_ACOCB_227963.4977	559
0Safe_safe_ACOCB_227963.4978	164
0Safe_safe_ACOCB_227963.4979	499
0Safe_safe_ACOCB_227963.4980	223
0Safe_safe_ACOCB_227963.4981	536
0Safe_safe_ACOCB_227963.4982	448
0Safe_safe_ACOCB_227963.4983	382
0Safe_safe_ACOCB_227963.4984	74
0Safe_safe_ACOCB_227963.4985	265
0Safe_safe_ACOCB_227963.4986	238
0Safe_safe_ACOCB_227963.4987	550
0Safe_safe_ACOCB_227963.4988	536
0Safe_safe_ACOCB_227963.4989	245
0Safe_safe_ACOCB_227963.4990	298
0Safe_safe_ACOCB_227963.4991	154
0Safe_safe_ACOCB_227963.4992	151
0Safe_safe_ACOCB_227963.4993	710
0Safe_safe_ACOCB_227963.4994	366
0Safe_safe_ACOCB_227963.4995	287
0Safe_safe_ACOCB_227963.4996	186
0Safe_safe_ACOCB_227963.4997	453
0Safe_safe_ACOCB_227963.4998	860
0Safe_safe_ACOCB_227963.4999	260
0Safe_safe_ACOCB_227963.5000	371
0Safe_safe_ACOCB_227963.5001	204
0Safe_safe_ACOCB_227963.5002	556
0Safe_safe_ACOCB_227963.5003	492
0Safe_safe_ACOCB_227963.5004	278
0Safe_safe_ACOCB_227963.5005	329
0Safe_safe_ACOCB_227963.5006	369
0Safe_safe_ACOCB_227963.5007	192
0Safe_safe_ACOCB_227963.5008	186
0Safe_safe_ACOCB_227963.5009	322
0Safe_safe_ACOCB_227963.5010	282
0Safe_safe_ACOCB_227963.5011	693
0Safe_safe_ACOCB_227963.5012	599
0Safe_safe_ACOCB_227963.5013	200
0Safe_safe_ACOCB_227963.5014	249
0Safe_safe_ACOCB_227963.5015	276
0Safe_safe_ACOCB_227963.5016	326
0Safe_safe_ACOCB_227963.5017	394
0Safe_safe_ACOCB_227963.5018	708
0Safe_safe_ACOCB_227963.5019	157
0Safe_safe_ACOCB_227963.5020	158
0Safe_safe_ACOCB_227963.5021	127
0Safe_safe_ACOCB_227963.5022	178
0Safe_safe_ACOCB_227963.5023	368
0Safe_safe_ACOCB_227963.5024	431
0Safe_safe_ACOCB_227963.5025	137
0Safe_safe_ACOCB_227963.5026	574
0Safe_safe_ACOCB_227963.5027	296
0Safe_safe_ACOCB_227963.5028	141
0Safe_safe_ACOCB_227963.5029	319
0Safe_safe_ACOCB_227963.5030	294
0Safe_safe_ACOCB_227963.5031	246
0Safe_safe_ACOCB_227963.5032	325
0Safe_safe_ACOCB_227963.5033	293
0Safe_safe_ACOCB_227963.5034	208
0Safe_safe_ACOCB_227963.5035	299
0Safe_safe_ACOCB_227963.5036	420
0Safe_safe_ACOCB_227963.5037	441
0Safe_safe_ACOCB_227963.5038	212
0Safe_safe_ACOCB_227963.5039	345
0Safe_safe_ACOCB_227963.5040	366
0Safe_safe_ACOCB_227963.5041	417
0Safe_safe_ACOCB_227963.5042	397
0Safe_safe_ACOCB_227963.5043	337
0Safe_safe_ACOCB_227963.5044	225
0Safe_safe_ACOCB_227963.5045	150
0Safe_safe_ACOCB_227963.5046	400
0Safe_safe_ACOCB_227963.5047	95
0Safe_safe_ACOCB_227963.5048	1368
0Safe_safe_ACOCB_227963.5049	484
0Safe_safe_ACOCB_227963.5050	351
0Safe_safe_ACOCB_227963.5051	597
0Safe_safe_ACOCB_227963.5052	158
0Safe_safe_ACOCB_227963.5053	405
0Safe_safe_ACOCB_227963.5054	346
0Safe_safe_ACOCB_227963.5055	185
0Safe_safe_ACOCB_227963.5056	397
0Safe_safe_ACOCB_227963.5057	1300
0Safe_safe_ACOCB_227963.5058	509
0Safe_safe_ACOCB_227963.5059	294
0Safe_safe_ACOCB_227963.5060	23
0Safe_safe_ACOCB_227963.5061	579
0Safe_safe_ACOCB_227963.5062	210
0Safe_safe_ACOCB_227963.5063	320
0Safe_safe_ACOCB_227963.5064	320
0Safe_safe_ACOCB_227963.5065	420
0Safe_safe_ACOCB_227963.5066	382
0Safe_safe_ACOCB_227963.5067	19
0Safe_safe_ACOCB_227963.5068	219
0Safe_safe_ACOCB_227963.5069	141
0Safe_safe_ACOCB_227963.5070	200
0Safe_safe_ACOCB_227963.5071	370
0Safe_safe_ACOCB_227963.5072	151
0Safe_safe_ACOCB_227963.5073	450
0Safe_safe_ACOCB_227963.5074	361
0Safe_safe_ACOCB_227963.5075	499
0Safe_safe_ACOCB_227963.5076	715
0Safe_safe_ACOCB_227963.5077	530
0Safe_safe_ACOCB_227963.5078	371
0Safe_safe_ACOCB_227963.5079	547
0Safe_safe_ACOCB_227963.5080	325
0Safe_safe_ACOCB_227963.5081	357
0Safe_safe_ACOCB_227963.5082	282
0Safe_safe_ACOCB_227963.5083	558
0Safe_safe_ACOCB_227963.5084	309
0Safe_safe_ACOCB_227963.5085	449
0Safe_safe_ACOCB_227963.5086	279
0Safe_safe_ACOCB_227963.5087	241
0Safe_safe_ACOCB_227963.5088	631
0Safe_safe_ACOCB_227963.5089	209
0Safe_safe_ACOCB_227963.5090	243
0Safe_safe_ACOCB_227963.5091	179
0Safe_safe_ACOCB_227963.5092	451
0Safe_safe_ACOCB_227963.5093	362
0Safe_safe_ACOCB_227963.5094	163
0Safe_safe_ACOCB_227963.5095	184
0Safe_safe_ACOCB_227963.5096	514
0Safe_safe_ACOCB_227963.5097	127
0Safe_safe_ACOCB_227963.5098	500
0Safe_safe_ACOCB_227963.5099	770
0Safe_safe_ACOCB_227963.5100	655
0Safe_safe_ACOCB_227963.5101	133
0Safe_safe_ACOCB_227963.5102	69
0Safe_safe_ACOCB_227963.5103	410
0Safe_safe_ACOCB_227963.5104	390
0Safe_safe_ACOCB_227963.5105	141
0Safe_safe_ACOCB_227963.5106	683
0Safe_safe_ACOCB_227963.5107	209
0Safe_safe_ACOCB_227963.5108	63
0Safe_safe_ACOCB_227963.5109	139
0Safe_safe_ACOCB_227963.5110	290
0Safe_safe_ACOCB_227963.5111	266
0Safe_safe_ACOCB_227963.5112	415
0Safe_safe_ACOCB_227963.5113	185
0Safe_safe_ACOCB_227963.5114	176
0Safe_safe_ACOCB_227963.5115	363
0Safe_safe_ACOCB_227963.5116	181
0Safe_safe_ACOCB_227963.5117	137
0Safe_safe_ACOCB_227963.5118	206
0Safe_safe_ACOCB_227963.5119	488
0Safe_safe_ACOCB_227963.5120	344
0Safe_safe_ACOCB_227963.5121	429
0Safe_safe_ACOCB_227963.5122	321
0Safe_safe_ACOCB_227963.5123	389
0Safe_safe_ACOCB_227963.5124	229
0Safe_safe_ACOCB_227963.5125	144
0Safe_safe_ACOCB_227963.5126	580
0Safe_safe_ACOCB_227963.5127	291
0Safe_safe_ACOCB_227963.5128	428
0Safe_safe_ACOCB_227963.5129	301
0Safe_safe_ACOCB_227963.5130	165
0Safe_safe_ACOCB_227963.5131	660
0Safe_safe_ACOCB_227963.5133	826
0Safe_safe_ACOCB_227963.5134	268
0Safe_safe_ACOCB_227963.5135	305
0Safe_safe_ACOCB_227963.5136	533
0Safe_safe_ACOCB_227963.5137	425
0Safe_safe_ACOCB_227963.5138	417
0Safe_safe_ACOCB_227963.5139	253
0Safe_safe_ACOCB_227963.5140	173
0Safe_safe_ACOCB_227963.5141	415
0Safe_safe_ACOCB_227963.5142	351
0Safe_safe_ACOCB_227963.5143	192
0Safe_safe_ACOCB_227963.5144	325
0Safe_safe_ACOCB_227963.5145	1045
0Safe_safe_ACOCB_227963.5146	1191
0Safe_safe_ACOCB_227963.5147	231
0Safe_safe_ACOCB_227963.5148	236
0Safe_safe_ACOCB_227963.5149	635
0Safe_safe_ACOCB_227963.5150	532
0Safe_safe_ACOCB_227963.5151	296
0Safe_safe_ACOCB_227963.5152	543
0Safe_safe_ACOCB_227963.5153	460
0Safe_safe_ACOCB_227963.5154	691
0Safe_safe_ACOCB_227963.5155	353
0Safe_safe_ACOCB_227963.5156	165
0Safe_safe_ACOCB_227963.5157	666
0Safe_safe_ACOCB_227963.5158	299
0Safe_safe_ACOCB_227963.5159	355
0Safe_safe_ACOCB_227963.5160	619
0Safe_safe_ACOCB_227963.5161	594
0Safe_safe_ACOCB_227963.5162	192
0Safe_safe_ACOCB_227963.5163	269
0Safe_safe_ACOCB_227963.5164	298
0Safe_safe_ACOCB_227963.5165	445
0Safe_safe_ACOCB_227963.5166	512
0Safe_safe_ACOCB_227963.5167	311
0Safe_safe_ACOCB_227963.5168	75
0Safe_safe_ACOCB_227963.5169	635
0Safe_safe_ACOCB_227963.5170	412
0Safe_safe_ACOCB_227963.5171	428
0Safe_safe_ACOCB_227963.5172	334
0Safe_safe_ACOCB_227963.5173	374
0Safe_safe_ACOCB_227963.5174	342
0Safe_safe_ACOCB_227963.5175	720
0Safe_safe_ACOCB_227963.5176	135
0Safe_safe_ACOCB_227963.5177	88
0Safe_safe_ACOCB_227963.5178	160
0Safe_safe_ACOCB_227963.5179	296
0Safe_safe_ACOCB_227963.5180	165
0Safe_safe_ACOCB_227963.5181	276
0Safe_safe_ACOCB_227963.5182	421
0Safe_safe_ACOCB_227963.5183	242
0Safe_safe_ACOCB_227963.5184	928
0Safe_safe_ACOCB_227963.5185	189
0Safe_safe_ACOCB_227963.5186	346
0Safe_safe_ACOCB_227963.5187	336
0Safe_safe_ACOCB_227963.5188	222
0Safe_safe_ACOCB_227963.5189	700
0Safe_safe_ACOCB_227963.5190	197
0Safe_safe_ACOCB_227963.5191	365
0Safe_safe_ACOCB_227963.5192	764
0Safe_safe_ACOCB_227963.5193	513
0Safe_safe_ACOCB_227963.5194	276
0Safe_safe_ACOCB_227963.5195	286
0Safe_safe_ACOCB_227963.5196	384
0Safe_safe_ACOCB_227963.5197	327
0Safe_safe_ACOCB_227963.5198	247
0Safe_safe_ACOCB_227963.5199	115
0Safe_safe_ACOCB_227963.5200	234
0Safe_safe_ACOCB_227963.5201	257
0Safe_safe_ACOCB_227963.5202	210
0Safe_safe_ACOCB_227963.5203	270
0Safe_safe_ACOCB_227963.5204	406
0Safe_safe_ACOCB_227963.5205	596
0Safe_safe_ACOCB_227963.5206	236
0Safe_safe_ACOCB_227963.5207	399
0Safe_safe_ACOCB_227963.5208	387
0Safe_safe_ACOCB_227963.5209	314
0Safe_safe_ACOCB_227963.5210	534
0Safe_safe_ACOCB_227963.5211	162
0Safe_safe_ACOCB_227963.5212	496
0Safe_safe_ACOCB_227963.5213	176
0Safe_safe_ACOCB_227963.5214	224
0Safe_safe_ACOCB_227963.5215	500
0Safe_safe_ACOCB_227963.5216	604
0Safe_safe_ACOCB_227963.5217	398
0Safe_safe_ACOCB_227963.5218	686
0Safe_safe_ACOCB_227963.5219	648
0Safe_safe_ACOCB_227963.5220	386
0Safe_safe_ACOCB_227963.5221	222
0Safe_safe_ACOCB_227963.5222	293
0Safe_safe_ACOCB_227963.5223	678
0Safe_safe_ACOCB_227963.5224	304
0Safe_safe_ACOCB_227963.5225	330
0Safe_safe_ACOCB_227963.5226	322
0Safe_safe_ACOCB_227963.5227	1184
0Safe_safe_ACOCB_227963.5228	276
0Safe_safe_ACOCB_227963.5229	317
0Safe_safe_ACOCB_227963.5230	450
0Safe_safe_ACOCB_227963.5231	326
0Safe_safe_ACOCB_227963.5232	145
0Safe_safe_ACOCB_227963.5233	12
0Safe_safe_ACOCB_227963.5234	23
0Safe_safe_ACOCB_227963.5235	322
0Safe_safe_ACOCB_227963.5236	606
0Safe_safe_ACOCB_227963.5237	183
0Safe_safe_ACOCB_227963.5238	377
0Safe_safe_ACOCB_227963.5239	389
0Safe_safe_ACOCB_227963.5240	247
0Safe_safe_ACOCB_227963.5241	395
0Safe_safe_ACOCB_227963.5242	324
0Safe_safe_ACOCB_227963.5243	207
0Safe_safe_ACOCB_227963.5244	210
0Safe_safe_ACOCB_227963.5245	603
0Safe_safe_ACOCB_227963.5246	467
0Safe_safe_ACOCB_227963.5247	454
0Safe_safe_ACOCB_227963.5248	335
0Safe_safe_ACOCB_227963.5249	432
0Safe_safe_ACOCB_227963.5250	215
0Safe_safe_DTKPA_227963.6848	3
0Safe_safe_DTKPA_227963.7011	5
0Safe_safe_DTKPA_227963.7024	6
0Safe_safe_DTKPB_227963.7197	422
0Safe_safe_DTKPB_227963.7320	137
0Safe_safe_DTKPB_227963.7392	9
0Safe_safe_GEA_227963.3504	12
0Safe_safe_GEB_227963.3941	2
0Safe_safe_GEB_227963.3987	3
0Safe_safe_GEB_227963.4077	1
0Safe_safe_MPA_227963.4171	2
0Safe_safe_MPA_227963.4194	6
0Safe_safe_MPA_227963.4252	212
0Safe_safe_MPA_227963.4268	496
0Safe_safe_MPA_227963.4275	11
0Safe_safe_MPA_227963.4285	4
0Safe_safe_MPA_227963.4400	1
0Safe_safe_MPA_227963.4423	1
0Safe_safe_MPA_227963.4433	5
0Safe_safe_MPB_227963.5639	1
0Safe_safe_MPB_227963.5842	6
0Safe_safe_MPB_227963.5946	1
0Safe_safe_MU1A_227963.1918	1
0Safe_safe_MU1A_227963.2049	1
0Safe_safe_MU2A_227963.2401	5
0Safe_safe_MU2A_227963.2425	2
0Safe_safe_MU2A_227963.2535	1
0Safe_safe_MU2A_227963.2573	417
0Safe_safe_MU2A_227963.2580	7
0Safe_safe_MU2B_227963.208	2
0Safe_safe_SPA_227963.5294	236
0Safe_safe_SPA_227963.5499	212
0Safe_safe_SPA_227963.5562	4
0Safe_safe_SPA_227963.5572	212
0Safe_safe_SPB_227963.6235	2
0Safe_safe_SPB_227963.6316	2
0Safe_safe_TMMA_227963.2801	14
0Safe_safe_TMMA_227963.2837	3
0Safe_safe_TMMA_227963.2910	386
0Safe_safe_TMMB_227963.3001	2
0Safe_safe_TMMB_227963.3002	2
0Safe_safe_TMMB_227963.3003	1
0Safe_safe_TMMB_227963.3005	3
0Safe_safe_TMMB_227963.3008	1
0Safe_safe_TMMB_227963.3009	2
0Safe_safe_TMMB_227963.3010	3
0Safe_safe_TMMB_227963.3012	2
0Safe_safe_TMMB_227963.3013	1
0Safe_safe_TMMB_227963.3014	1
0Safe_safe_TMMB_227963.3015	1
0Safe_safe_TMMB_227963.3019	1
0Safe_safe_TMMB_227963.3020	2
0Safe_safe_TMMB_227963.3022	1
0Safe_safe_TMMB_227963.3023	1
0Safe_safe_TMMB_227963.3024	1
0Safe_safe_TMMB_227963.3029	2
0Safe_safe_TMMB_227963.3030	3
0Safe_safe_TMMB_227963.3032	1
0Safe_safe_TMMB_227963.3033	2
0Safe_safe_TMMB_227963.3034	2
0Safe_safe_TMMB_227963.3035	1
0Safe_safe_TMMB_227963.3036	4
0Safe_safe_TMMB_227963.3037	1
0Safe_safe_TMMB_227963.3038	4
0Safe_safe_TMMB_227963.3039	539
0Safe_safe_TMMB_227963.3044	1
0Safe_safe_TMMB_227963.3045	2
0Safe_safe_TMMB_227963.3046	1
0Safe_safe_TMMB_227963.3047	1
0Safe_safe_TMMB_227963.3048	1
0Safe_safe_TMMB_227963.3049	1
0Safe_safe_TMMB_227963.3050	1
0Safe_safe_TMMB_227963.3053	2
0Safe_safe_TMMB_227963.3054	1
0Safe_safe_TMMB_227963.3055	1
0Safe_safe_TMMB_227963.3056	1
0Safe_safe_TMMB_227963.3057	1
0Safe_safe_TMMB_227963.3058	2
0Safe_safe_TMMB_227963.3060	2
0Safe_safe_TMMB_227963.3061	1
0Safe_safe_TMMB_227963.3064	1
0Safe_safe_TMMB_227963.3066	1
0Safe_safe_TMMB_227963.3068	2
0Safe_safe_TMMB_227963.3069	1
0Safe_safe_TMMB_227963.3070	3
0Safe_safe_TMMB_227963.3072	1
0Safe_safe_TMMB_227963.3073	1
0Safe_safe_TMMB_227963.3074	1
0Safe_safe_TMMB_227963.3076	7
0Safe_safe_TMMB_227963.3077	1
0Safe_safe_TMMB_227963.3078	2
0Safe_safe_TMMB_227963.3081	3
0Safe_safe_TMMB_227963.3083	2
0Safe_safe_TMMB_227963.3085	1
0Safe_safe_TMMB_227963.3087	1
0Safe_safe_TMMB_227963.3089	1
0Safe_safe_TMMB_227963.3091	4
0Safe_safe_TMMB_227963.3092	1
0Safe_safe_TMMB_227963.3093	2
0Safe_safe_TMMB_227963.3094	1
0Safe_safe_TMMB_227963.3097	4
0Safe_safe_TMMB_227963.3098	1
0Safe_safe_TMMB_227963.3100	1
0Safe_safe_TMMB_227963.3101	2
0Safe_safe_TMMB_227963.3103	1
0Safe_safe_TMMB_227963.3104	1
0Safe_safe_TMMB_227963.3108	1
0Safe_safe_TMMB_227963.3110	1
0Safe_safe_TMMB_227963.3112	2
0Safe_safe_TMMB_227963.3113	1
0Safe_safe_TMMB_227963.3114	2
0Safe_safe_TMMB_227963.3115	3
0Safe_safe_TMMB_227963.3120	2
0Safe_safe_TMMB_227963.3122	4
0Safe_safe_TMMB_227963.3123	3
0Safe_safe_TMMB_227963.3127	1
0Safe_safe_TMMB_227963.3129	4
0Safe_safe_TMMB_227963.3130	1
0Safe_safe_TMMB_227963.3132	2
0Safe_safe_TMMB_227963.3133	1
0Safe_safe_TMMB_227963.3136	1
0Safe_safe_TMMB_227963.3138	1
0Safe_safe_TMMB_227963.3139	4
0Safe_safe_TMMB_227963.3140	1
0Safe_safe_TMMB_227963.3142	3
0Safe_safe_TMMB_227963.3148	1
0Safe_safe_TMMB_227963.3149	3
0Safe_safe_TMMB_227963.3150	1
0Safe_safe_TMMB_227963.3151	1
0Safe_safe_TMMB_227963.3152	1
0Safe_safe_TMMB_227963.3153	2
0Safe_safe_TMMB_227963.3154	2
0Safe_safe_TMMB_227963.3157	2
0Safe_safe_TMMB_227963.3158	2
0Safe_safe_TMMB_227963.3159	1
0Safe_safe_TMMB_227963.3161	1
0Safe_safe_TMMB_227963.3162	1
0Safe_safe_TMMB_227963.3164	1
0Safe_safe_TMMB_227963.3166	2
0Safe_safe_TMMB_227963.3168	4
0Safe_safe_TMMB_227963.3169	1
0Safe_safe_TMMB_227963.3171	2
0Safe_safe_TMMB_227963.3172	1
0Safe_safe_TMMB_227963.3173	1
0Safe_safe_TMMB_227963.3175	2
0Safe_safe_TMMB_227963.3176	1
0Safe_safe_TMMB_227963.3178	3
0Safe_safe_TMMB_227963.3179	1
0Safe_safe_TMMB_227963.3180	1
0Safe_safe_TMMB_227963.3183	2
0Safe_safe_TMMB_227963.3185	1
0Safe_safe_TMMB_227963.3186	2
0Safe_safe_TMMB_227963.3187	2
0Safe_safe_TMMB_227963.3189	2
0Safe_safe_TMMB_227963.3192	3
0Safe_safe_TMMB_227963.3194	5
0Safe_safe_TMMB_227963.3195	3
0Safe_safe_TMMB_227963.3196	3
0Safe_safe_TMMB_227963.3197	1
0Safe_safe_TMMB_227963.3199	3
0Safe_safe_TMMB_227963.3200	2
0Safe_safe_TMMB_227963.3201	1
0Safe_safe_TMMB_227963.3202	1
0Safe_safe_TMMB_227963.3203	2
0Safe_safe_TMMB_227963.3205	1
0Safe_safe_TMMB_227963.3206	1
0Safe_safe_TMMB_227963.3207	2
0Safe_safe_TMMB_227963.3208	6
0Safe_safe_TMMB_227963.3209	1
0Safe_safe_TMMB_227963.3211	1
0Safe_safe_TMMB_227963.3212	2
0Safe_safe_TMMB_227963.3213	2
0Safe_safe_TMMB_227963.3214	2
0Safe_safe_TMMB_227963.3217	1
0Safe_safe_TMMB_227963.3218	1
0Safe_safe_TMMB_227963.3219	1
0Safe_safe_TMMB_227963.3220	4
0Safe_safe_TMMB_227963.3222	4
0Safe_safe_TMMB_227963.3223	2
0Safe_safe_TMMB_227963.3226	1
0Safe_safe_TMMB_227963.3227	1
0Safe_safe_TMMB_227963.3228	2
0Safe_safe_TMMB_227963.3229	1
0Safe_safe_TMMB_227963.3230	2
0Safe_safe_TMMB_227963.3231	1
0Safe_safe_TMMB_227963.3232	2
0Safe_safe_TMMB_227963.3234	3
0Safe_safe_TMMB_227963.3235	1
0Safe_safe_TMMB_227963.3236	3
0Safe_safe_TMMB_227963.3237	1
0Safe_safe_TMMB_227963.3239	3
0Safe_safe_TMMB_227963.3241	1
0Safe_safe_TMMB_227963.3242	1
0Safe_safe_TMMB_227963.3243	1
0Safe_safe_TMMB_227963.3247	1
0Safe_safe_TMMB_227963.3249	2
0Safe_safe_TMMB_227963.3250	2
0Safe_safe_TMMB_227963.3252	2
0Safe_safe_TMMB_227963.3257	3
0Safe_safe_TMMB_227963.3259	2
0Safe_safe_TMMB_227963.3260	3
0Safe_safe_TMMB_227963.3261	1
0Safe_safe_TMMB_227963.3262	1
0Safe_safe_TMMB_227963.3265	1
0Safe_safe_TMMB_227963.3268	2
0Safe_safe_TMMB_227963.3271	4
0Safe_safe_TMMB_227963.3272	1
0Safe_safe_TMMB_227963.3275	4
0Safe_safe_TMMB_227963.3276	1
0Safe_safe_TMMB_227963.3277	1
0Safe_safe_TMMB_227963.3278	1
0Safe_safe_TMMB_227963.3279	1
0Safe_safe_TMMB_227963.3280	3
0Safe_safe_TMMB_227963.3284	1
0Safe_safe_TMMB_227963.3285	2
0Safe_safe_TMMB_227963.3287	1
0Safe_safe_TMMB_227963.3290	2
0Safe_safe_TMMB_227963.3292	1
0Safe_safe_TMMB_227963.3293	4
0Safe_safe_TMMB_227963.3294	1
0Safe_safe_TMMB_227963.3295	3
0Safe_safe_TMMB_227963.3296	1
0Safe_safe_TMMB_227963.3300	2
0Safe_safe_TMMB_227963.3301	1
0Safe_safe_TMMB_227963.3306	1
0Safe_safe_TMMB_227963.3308	1
0Safe_safe_TMMB_227963.3310	2
0Safe_safe_TMMB_227963.3313	1
0Safe_safe_TMMB_227963.3316	4
0Safe_safe_TMMB_227963.3317	2
0Safe_safe_TMMB_227963.3318	1
0Safe_safe_TMMB_227963.3319	2
0Safe_safe_TMMB_227963.3321	3
0Safe_safe_TMMB_227963.3322	2
0Safe_safe_TMMB_227963.3323	1
0Safe_safe_TMMB_227963.3324	1
0Safe_safe_TMMB_227963.3329	1
0Safe_safe_TMMB_227963.3330	1
0Safe_safe_TMMB_227963.3331	1
0Safe_safe_TMMB_227963.3333	1
0Safe_safe_TMMB_227963.3334	3
0Safe_safe_TMMB_227963.3335	2
0Safe_safe_TMMB_227963.3336	1
0Safe_safe_TMMB_227963.3337	4
0Safe_safe_TMMB_227963.3338	1
0Safe_safe_TMMB_227963.3339	1
0Safe_safe_TMMB_227963.3343	1
0Safe_safe_TMMB_227963.3345	4
0Safe_safe_TMMB_227963.3346	1
0Safe_safe_TMMB_227963.3347	4
0Safe_safe_TMMB_227963.3348	1
0Safe_safe_TMMB_227963.3349	3
0Safe_safe_TMMB_227963.3352	2
0Safe_safe_TMMB_227963.3354	2
0Safe_safe_TMMB_227963.3357	1
0Safe_safe_TMMB_227963.3358	2
0Safe_safe_TMMB_227963.3360	3
0Safe_safe_TMMB_227963.3362	2
0Safe_safe_TMMB_227963.3363	1
0Safe_safe_TMMB_227963.3364	1
0Safe_safe_TMMB_227963.3365	1
0Safe_safe_TMMB_227963.3366	4
0Safe_safe_TMMB_227963.3367	3
0Safe_safe_TMMB_227963.3368	1
0Safe_safe_TMMB_227963.3369	2
0Safe_safe_TMMB_227963.3371	2
0Safe_safe_TMMB_227963.3372	2
0Safe_safe_TMMB_227963.3373	1
0Safe_safe_TMMB_227963.3375	2
0Safe_safe_U1A_227963.6379	7
0Safe_safe_U1A_227963.6396	210
0Safe_safe_U1A_227963.6480	2
0Safe_safe_U1A_227963.6510	22
0Safe_safe_U1A_227963.6627	3
0Safe_safe_U1A_227963.6647	3
0Safe_safe_U1A_227963.6654	208
0Safe_safe_U1A_227963.6669	1
0Safe_safe_U1A_227963.6713	2
0Safe_safe_U1A_227963.6731	1
0Safe_safe_U1B_227963.377	5
0Safe_safe_U1B_227963.386	4
0Safe_safe_U1B_227963.393	3
0Safe_safe_U1B_227963.404	1
0Safe_safe_U1B_227963.425	5
0Safe_safe_U1B_227963.443	3
0Safe_safe_U1B_227963.453	6
0Safe_safe_U1B_227963.487	4
0Safe_safe_U1B_227963.488	12
0Safe_safe_U1B_227963.514	3
0Safe_safe_U1B_227963.545	19
0Safe_safe_U1B_227963.550	1
0Safe_safe_U1B_227963.552	1
0Safe_safe_U1B_227963.561	412
0Safe_safe_U1B_227963.592	165
0Safe_safe_U1B_227963.598	13
0Safe_safe_U1B_227963.607	4
0Safe_safe_U1B_227963.609	9
0Safe_safe_U1B_227963.613	18
0Safe_safe_U1B_227963.656	2
0Safe_safe_U1B_227963.660	8
0Safe_safe_U1B_227963.670	11
0Safe_safe_U1B_227963.698	494
0Safe_safe_U1B_227963.703	8
0Safe_safe_U1B_227963.714	5
0Safe_safe_U1B_227963.726	3
0Safe_safe_U2A_227963.1688	305
0Safe_safe_U2A_227963.1702	1
0Safe_safe_U2B_227963.1249	5
0Safe_safe_U2B_227963.1445	5
0Safe_safe_U2B_227963.1491	361
ENSMUSG00000000028_Cdc45_ACOCB_163983.1	27
ENSMUSG00000000028_Cdc45_ACOCB_163984.2	107
ENSMUSG00000000028_Cdc45_ACOCB_163985.3	22
ENSMUSG00000000028_Cdc45_ACOCB_163986.4	526
ENSMUSG00000000028_Cdc45_ACOCB_163987.5	177
ENSMUSG00000000028_Cdc45_ACOCB_163988.6	364
ENSMUSG00000000028_Cdc45_ACOCB_163989.7	54
ENSMUSG00000000028_Cdc45_ACOCB_163990.8	125
ENSMUSG00000000028_Cdc45_ACOCB_163991.9	15
ENSMUSG00000000028_Cdc45_ACOCB_163992.10	311
ENSMUSG00000000056_Narf_GEB_139378.2	7
ENSMUSG00000000125_Wnt3_ACOCB_116291.1	439
ENSMUSG00000000125_Wnt3_ACOCB_116292.2	204
ENSMUSG00000000125_Wnt3_ACOCB_116293.3	1061
ENSMUSG00000000125_Wnt3_ACOCB_116294.4	1194
ENSMUSG00000000125_Wnt3_ACOCB_116295.5	583
ENSMUSG00000000125_Wnt3_ACOCB_116296.6	336
ENSMUSG00000000125_Wnt3_ACOCB_116297.7	694
ENSMUSG00000000125_Wnt3_ACOCB_116298.8	296
ENSMUSG00000000125_Wnt3_ACOCB_116299.9	637
ENSMUSG00000000125_Wnt3_ACOCB_116300.10	756
ENSMUSG00000000134_Tfe3_ACOCB_201790.1	767
ENSMUSG00000000134_Tfe3_ACOCB_201791.2	362
ENSMUSG00000000134_Tfe3_ACOCB_201792.3	603
ENSMUSG00000000134_Tfe3_ACOCB_201793.4	134
ENSMUSG00000000134_Tfe3_ACOCB_201794.5	581
ENSMUSG00000000134_Tfe3_ACOCB_201795.6	833
ENSMUSG00000000134_Tfe3_ACOCB_201796.7	370
ENSMUSG00000000134_Tfe3_ACOCB_201797.8	348
ENSMUSG00000000134_Tfe3_ACOCB_201798.9	614
ENSMUSG00000000134_Tfe3_ACOCB_201799.10	1067
ENSMUSG00000000148_Brat1_ACOCB_65027.1	230
ENSMUSG00000000148_Brat1_ACOCB_65028.2	88
ENSMUSG00000000148_Brat1_ACOCB_65029.3	535
ENSMUSG00000000148_Brat1_ACOCB_65030.4	218
ENSMUSG00000000148_Brat1_ACOCB_65031.5	127
ENSMUSG00000000148_Brat1_ACOCB_65032.6	253
ENSMUSG00000000148_Brat1_ACOCB_65033.7	479
ENSMUSG00000000148_Brat1_ACOCB_65034.8	286
ENSMUSG00000000148_Brat1_ACOCB_65035.9	281
ENSMUSG00000000148_Brat1_ACOCB_65036.10	348
ENSMUSG00000000171_Sdhd_ACOCB_91183.1	155
ENSMUSG00000000171_Sdhd_ACOCB_91184.2	279
ENSMUSG00000000171_Sdhd_ACOCB_91185.3	288
ENSMUSG00000000171_Sdhd_ACOCB_91186.4	411
ENSMUSG00000000171_Sdhd_ACOCB_91187.5	83
ENSMUSG00000000171_Sdhd_ACOCB_91188.6	90
ENSMUSG00000000171_Sdhd_ACOCB_91189.7	619
ENSMUSG00000000171_Sdhd_ACOCB_91190.8	27
ENSMUSG00000000171_Sdhd_ACOCB_91191.9	103
ENSMUSG00000000171_Sdhd_ACOCB_91192.10	83
ENSMUSG00000000182_Fgf23_ACOCB_167292.1	602
ENSMUSG00000000182_Fgf23_ACOCB_167293.2	515
ENSMUSG00000000182_Fgf23_ACOCB_167294.3	239
ENSMUSG00000000182_Fgf23_ACOCB_167295.4	267
ENSMUSG00000000182_Fgf23_ACOCB_167296.5	262
ENSMUSG00000000182_Fgf23_ACOCB_167297.6	369
ENSMUSG00000000182_Fgf23_ACOCB_167298.7	392
ENSMUSG00000000182_Fgf23_ACOCB_167299.8	418
ENSMUSG00000000182_Fgf23_ACOCB_167300.9	861
ENSMUSG00000000182_Fgf23_ACOCB_167301.10	622
ENSMUSG00000000184_Ccnd2_ACOCB_167312.1	347
ENSMUSG00000000184_Ccnd2_ACOCB_167313.2	999
ENSMUSG00000000184_Ccnd2_ACOCB_167314.3	333
ENSMUSG00000000184_Ccnd2_ACOCB_167315.4	778
ENSMUSG00000000184_Ccnd2_ACOCB_167316.5	191
ENSMUSG00000000184_Ccnd2_ACOCB_167317.6	294
ENSMUSG00000000184_Ccnd2_ACOCB_167318.7	709
ENSMUSG00000000184_Ccnd2_ACOCB_167319.8	1078
ENSMUSG00000000184_Ccnd2_ACOCB_167320.9	738
ENSMUSG00000000184_Ccnd2_ACOCB_167321.10	362
ENSMUSG00000000214_Th_ACOCB_174933.1	386
ENSMUSG00000000214_Th_ACOCB_174934.2	477
ENSMUSG00000000214_Th_ACOCB_174935.3	690
ENSMUSG00000000214_Th_ACOCB_174936.4	1079
ENSMUSG00000000214_Th_ACOCB_174937.5	107
ENSMUSG00000000214_Th_ACOCB_174938.6	380
ENSMUSG00000000214_Th_ACOCB_174939.7	811
ENSMUSG00000000214_Th_ACOCB_174940.8	1011
ENSMUSG00000000214_Th_ACOCB_174941.9	259
ENSMUSG00000000214_Th_ACOCB_174942.10	705
ENSMUSG00000000223_Drp2_TMMB_187202.4	1
ENSMUSG00000000223_Drp2_TMMB_187203.5	2
ENSMUSG00000000223_Drp2_TMMB_187204.6	1
ENSMUSG00000000223_Drp2_TMMB_187205.7	2
ENSMUSG00000000223_Drp2_TMMB_187206.8	1
ENSMUSG00000000223_Drp2_TMMB_187207.9	1
ENSMUSG00000000248_Clec2g_MU2A_126870.9	7
ENSMUSG00000000282_Mnt_ACOCB_57837.1	1204
ENSMUSG00000000282_Mnt_ACOCB_57838.2	913
ENSMUSG00000000282_Mnt_ACOCB_57839.3	1453
ENSMUSG00000000282_Mnt_ACOCB_57840.4	915
ENSMUSG00000000282_Mnt_ACOCB_57841.5	545
ENSMUSG00000000282_Mnt_ACOCB_57842.6	370
ENSMUSG00000000282_Mnt_ACOCB_57843.7	502
ENSMUSG00000000282_Mnt_ACOCB_57844.8	603
ENSMUSG00000000282_Mnt_ACOCB_57845.9	560
ENSMUSG00000000282_Mnt_ACOCB_57846.10	281
ENSMUSG00000000290_Itgb2_ACOCB_152932.1	599
ENSMUSG00000000290_Itgb2_ACOCB_152933.2	390
ENSMUSG00000000290_Itgb2_ACOCB_152934.3	924
ENSMUSG00000000290_Itgb2_ACOCB_152935.4	529
ENSMUSG00000000290_Itgb2_ACOCB_152936.5	553
ENSMUSG00000000290_Itgb2_ACOCB_152937.6	469
ENSMUSG00000000290_Itgb2_ACOCB_152938.7	561
ENSMUSG00000000290_Itgb2_ACOCB_152939.8	89
ENSMUSG00000000290_Itgb2_ACOCB_152940.9	631
ENSMUSG00000000290_Itgb2_ACOCB_152941.10	889
ENSMUSG00000000295_Hddc2_TMMB_7135.2	1
ENSMUSG00000000295_Hddc2_TMMB_7138.5	1
ENSMUSG00000000295_Hddc2_TMMB_7141.8	1
ENSMUSG00000000295_Hddc2_TMMB_7142.9	1
ENSMUSG00000000295_Hddc2_TMMB_7143.10	1
ENSMUSG00000000305_Cdh4_ACOCB_195514.1	431
ENSMUSG00000000305_Cdh4_ACOCB_195515.2	256
ENSMUSG00000000305_Cdh4_ACOCB_195516.3	948
ENSMUSG00000000305_Cdh4_ACOCB_195517.4	663
ENSMUSG00000000305_Cdh4_ACOCB_195518.5	358
ENSMUSG00000000305_Cdh4_ACOCB_195519.6	411
ENSMUSG00000000305_Cdh4_ACOCB_195520.7	253
ENSMUSG00000000305_Cdh4_ACOCB_195521.8	836
ENSMUSG00000000305_Cdh4_ACOCB_195522.9	275
ENSMUSG00000000305_Cdh4_ACOCB_195523.10	484
ENSMUSG00000000320_Alox12_ACOCB_114153.1	636
ENSMUSG00000000320_Alox12_ACOCB_114154.2	831
ENSMUSG00000000320_Alox12_ACOCB_114155.3	765
ENSMUSG00000000320_Alox12_ACOCB_114156.4	533
ENSMUSG00000000320_Alox12_ACOCB_114157.5	779
ENSMUSG00000000320_Alox12_ACOCB_114158.6	421
ENSMUSG00000000320_Alox12_ACOCB_114159.7	330
ENSMUSG00000000320_Alox12_ACOCB_114160.8	486
ENSMUSG00000000320_Alox12_ACOCB_114161.9	536
ENSMUSG00000000320_Alox12_ACOCB_114162.10	663
ENSMUSG00000000326_Comt_ACOCB_3914.1	165
ENSMUSG00000000326_Comt_ACOCB_3915.2	275
ENSMUSG00000000326_Comt_ACOCB_3916.3	357
ENSMUSG00000000326_Comt_ACOCB_3917.4	663
ENSMUSG00000000326_Comt_ACOCB_3918.5	472
ENSMUSG00000000326_Comt_ACOCB_3919.6	708
ENSMUSG00000000326_Comt_ACOCB_3920.7	310
ENSMUSG00000000326_Comt_ACOCB_3921.8	415
ENSMUSG00000000326_Comt_ACOCB_3922.9	621
ENSMUSG00000000326_Comt_ACOCB_3923.10	208
ENSMUSG00000000346_Dazap2_ACOCB_173593.1	366
ENSMUSG00000000346_Dazap2_ACOCB_173594.2	521
ENSMUSG00000000346_Dazap2_ACOCB_173595.3	418
ENSMUSG00000000346_Dazap2_ACOCB_173596.4	461
ENSMUSG00000000346_Dazap2_ACOCB_173597.5	289
ENSMUSG00000000346_Dazap2_ACOCB_173598.6	510
ENSMUSG00000000346_Dazap2_ACOCB_173599.7	521
ENSMUSG00000000346_Dazap2_ACOCB_173600.8	829
ENSMUSG00000000346_Dazap2_ACOCB_173601.9	711
ENSMUSG00000000346_Dazap2_ACOCB_173602.10	455
ENSMUSG00000000381_Wap_ACOCB_62881.1	749
ENSMUSG00000000381_Wap_ACOCB_62882.2	576
ENSMUSG00000000381_Wap_ACOCB_62883.3	424
ENSMUSG00000000381_Wap_ACOCB_62884.4	450
ENSMUSG00000000381_Wap_ACOCB_62885.5	530
ENSMUSG00000000381_Wap_ACOCB_62886.6	406
ENSMUSG00000000381_Wap_ACOCB_62887.7	524
ENSMUSG00000000381_Wap_ACOCB_62888.8	481
ENSMUSG00000000381_Wap_ACOCB_62889.9	459
ENSMUSG00000000381_Wap_ACOCB_62890.10	278
ENSMUSG00000000385_Tmprss2_ACOCB_62901.1	454
ENSMUSG00000000385_Tmprss2_ACOCB_62902.2	705
ENSMUSG00000000385_Tmprss2_ACOCB_62903.3	734
ENSMUSG00000000385_Tmprss2_ACOCB_62904.4	874
ENSMUSG00000000385_Tmprss2_ACOCB_62905.5	778
ENSMUSG00000000385_Tmprss2_ACOCB_62906.6	334
ENSMUSG00000000385_Tmprss2_ACOCB_62907.7	395
ENSMUSG00000000385_Tmprss2_ACOCB_62908.8	309
ENSMUSG00000000385_Tmprss2_ACOCB_62909.9	378
ENSMUSG00000000385_Tmprss2_ACOCB_62910.10	960
ENSMUSG00000000416_Cttnbp2_TMMB_40786.2	2
ENSMUSG00000000416_Cttnbp2_TMMB_40788.4	1
ENSMUSG00000000416_Cttnbp2_TMMB_40791.7	2
ENSMUSG00000000416_Cttnbp2_TMMB_40793.9	2
ENSMUSG00000000416_Cttnbp2_TMMB_40794.10	1
ENSMUSG00000000486_Sept1_ACOCB_133561.1	462
ENSMUSG00000000486_Sept1_ACOCB_133562.2	74
ENSMUSG00000000486_Sept1_ACOCB_133563.3	870
ENSMUSG00000000486_Sept1_ACOCB_133564.4	698
ENSMUSG00000000486_Sept1_ACOCB_133565.5	482
ENSMUSG00000000486_Sept1_ACOCB_133566.6	298
ENSMUSG00000000486_Sept1_ACOCB_133567.7	540
ENSMUSG00000000486_Sept1_ACOCB_133568.8	470
ENSMUSG00000000486_Sept1_ACOCB_133569.9	859
ENSMUSG00000000486_Sept1_ACOCB_133570.10	413
ENSMUSG00000000555_Itga5_ACOCB_161760.1	1035
ENSMUSG00000000555_Itga5_ACOCB_161761.2	695
ENSMUSG00000000555_Itga5_ACOCB_161762.3	516
ENSMUSG00000000555_Itga5_ACOCB_161763.4	517
ENSMUSG00000000555_Itga5_ACOCB_161764.5	564
ENSMUSG00000000555_Itga5_ACOCB_161765.6	460
ENSMUSG00000000555_Itga5_ACOCB_161766.7	697
ENSMUSG00000000555_Itga5_ACOCB_161767.8	429
ENSMUSG00000000555_Itga5_ACOCB_161768.9	627
ENSMUSG00000000555_Itga5_ACOCB_161769.10	647
ENSMUSG00000000579_Dynlt1c_TMMB_103258.8	1
ENSMUSG00000000600_Krit1_ACOCB_37837.1	189
ENSMUSG00000000600_Krit1_ACOCB_37838.2	138
ENSMUSG00000000600_Krit1_ACOCB_37839.3	63
ENSMUSG00000000600_Krit1_ACOCB_37840.4	526
ENSMUSG00000000600_Krit1_ACOCB_37841.5	94
ENSMUSG00000000600_Krit1_ACOCB_37842.6	154
ENSMUSG00000000600_Krit1_ACOCB_37843.7	271
ENSMUSG00000000600_Krit1_ACOCB_37844.8	167
ENSMUSG00000000600_Krit1_ACOCB_37845.9	387
ENSMUSG00000000600_Krit1_ACOCB_37846.10	52
ENSMUSG00000000686_Abhd15_U1B_29735.4	17
ENSMUSG00000000693_Loxl3_U1A_173484.2	10
ENSMUSG00000000706_Btn1a1_MPA_107853.9	1
ENSMUSG00000000711_Rab5b_TMMB_16028.1	1
ENSMUSG00000000711_Rab5b_TMMB_16029.2	2
ENSMUSG00000000711_Rab5b_TMMB_16030.3	1
ENSMUSG00000000711_Rab5b_TMMB_16031.4	4
ENSMUSG00000000711_Rab5b_TMMB_16032.5	1
ENSMUSG00000000711_Rab5b_TMMB_16034.7	3
ENSMUSG00000000711_Rab5b_TMMB_16036.9	5
ENSMUSG00000000711_Rab5b_TMMB_16037.10	5
ENSMUSG00000000743_Chmp1a_TMMB_217575.1	1
ENSMUSG00000000743_Chmp1a_TMMB_217576.2	1
ENSMUSG00000000743_Chmp1a_TMMB_217578.4	1
ENSMUSG00000000743_Chmp1a_TMMB_217579.5	1
ENSMUSG00000000743_Chmp1a_TMMB_217582.8	1
ENSMUSG00000000743_Chmp1a_TMMB_217584.10	3
ENSMUSG00000000751_Rpa1_ACOCB_74024.1	6
ENSMUSG00000000751_Rpa1_ACOCB_74025.2	42
ENSMUSG00000000751_Rpa1_ACOCB_74026.3	11
ENSMUSG00000000751_Rpa1_ACOCB_74027.4	56
ENSMUSG00000000751_Rpa1_ACOCB_74028.5	375
ENSMUSG00000000751_Rpa1_ACOCB_74029.6	203
ENSMUSG00000000751_Rpa1_ACOCB_74030.7	316
ENSMUSG00000000751_Rpa1_ACOCB_74031.8	287
ENSMUSG00000000751_Rpa1_ACOCB_74032.9	284
ENSMUSG00000000751_Rpa1_ACOCB_74033.10	77
ENSMUSG00000000759_Tubgcp3_ACOCB_74004.1	342
ENSMUSG00000000759_Tubgcp3_ACOCB_74005.2	134
ENSMUSG00000000759_Tubgcp3_ACOCB_74006.3	186
ENSMUSG00000000759_Tubgcp3_ACOCB_74007.4	19
ENSMUSG00000000759_Tubgcp3_ACOCB_74008.5	574
ENSMUSG00000000759_Tubgcp3_ACOCB_74009.6	451
ENSMUSG00000000759_Tubgcp3_ACOCB_74010.7	454
ENSMUSG00000000759_Tubgcp3_ACOCB_74011.8	280
ENSMUSG00000000759_Tubgcp3_ACOCB_74012.9	276
ENSMUSG00000000759_Tubgcp3_ACOCB_74013.10	269
ENSMUSG00000000826_Dnajc5_SPA_91357.5	8
ENSMUSG00000000827_Tpd52l2_ACOCB_91363.1	1057
ENSMUSG00000000827_Tpd52l2_ACOCB_91364.2	392
ENSMUSG00000000827_Tpd52l2_ACOCB_91365.3	222
ENSMUSG00000000827_Tpd52l2_ACOCB_91366.4	576
ENSMUSG00000000827_Tpd52l2_ACOCB_91367.5	562
ENSMUSG00000000827_Tpd52l2_ACOCB_91368.6	494
ENSMUSG00000000827_Tpd52l2_ACOCB_91369.7	922
ENSMUSG00000000827_Tpd52l2_ACOCB_91370.8	97
ENSMUSG00000000827_Tpd52l2_ACOCB_91371.9	197
ENSMUSG00000000827_Tpd52l2_ACOCB_91372.10	157
ENSMUSG00000000869_Il4_ACOCB_209322.1	139
ENSMUSG00000000869_Il4_ACOCB_209323.2	548
ENSMUSG00000000869_Il4_ACOCB_209324.3	514
ENSMUSG00000000869_Il4_ACOCB_209325.4	413
ENSMUSG00000000869_Il4_ACOCB_209326.5	319
ENSMUSG00000000869_Il4_ACOCB_209327.6	884
ENSMUSG00000000869_Il4_ACOCB_209328.7	263
ENSMUSG00000000869_Il4_ACOCB_209329.8	157
ENSMUSG00000000869_Il4_ACOCB_209330.9	335
ENSMUSG00000000869_Il4_ACOCB_209331.10	341
ENSMUSG00000000884_Gnb1l_TMMB_40032.8	3
ENSMUSG00000000884_Gnb1l_TMMB_40034.10	1
ENSMUSG00000000957_Mmp14_ACOCB_76353.1	668
ENSMUSG00000000957_Mmp14_ACOCB_76354.2	565
ENSMUSG00000000957_Mmp14_ACOCB_76355.3	437
ENSMUSG00000000957_Mmp14_ACOCB_76356.4	863
ENSMUSG00000000957_Mmp14_ACOCB_76357.5	550
ENSMUSG00000000957_Mmp14_ACOCB_76358.6	647
ENSMUSG00000000957_Mmp14_ACOCB_76359.7	618
ENSMUSG00000000957_Mmp14_ACOCB_76360.8	756
ENSMUSG00000000957_Mmp14_ACOCB_76361.9	450
ENSMUSG00000000957_Mmp14_ACOCB_76362.10	229
ENSMUSG00000000959_Oxa1l_TMMB_76375.3	1
ENSMUSG00000000959_Oxa1l_TMMB_76376.4	1
ENSMUSG00000000959_Oxa1l_TMMB_76379.7	1
ENSMUSG00000000959_Oxa1l_TMMB_76381.9	1
ENSMUSG00000000976_Heatr6_U1A_18421.7	5
ENSMUSG00000001036_Epn2_ACOCA_80018.6	1
ENSMUSG00000001039_B9d1_U1B_164823.1	5
ENSMUSG00000001039_B9d1_U1B_164826.4	5
ENSMUSG00000001056_Nhp2_TMMB_206547.4	1
ENSMUSG00000001076_C1ql4_U1B_55228.4	12
ENSMUSG00000001123_Lgals9_U2B_152676.3	7
ENSMUSG00000001134_Uxt_ACOCB_67704.1	121
ENSMUSG00000001134_Uxt_ACOCB_67705.2	14
ENSMUSG00000001134_Uxt_ACOCB_67706.3	141
ENSMUSG00000001134_Uxt_ACOCB_67707.4	65
ENSMUSG00000001134_Uxt_ACOCB_67708.5	112
ENSMUSG00000001134_Uxt_ACOCB_67709.6	22
ENSMUSG00000001134_Uxt_ACOCB_67710.7	195
ENSMUSG00000001134_Uxt_ACOCB_67711.8	593
ENSMUSG00000001134_Uxt_ACOCB_67712.9	57
ENSMUSG00000001134_Uxt_ACOCB_67713.10	176
ENSMUSG00000001157_Gmcl1_ACOCB_9596.1	1244
ENSMUSG00000001157_Gmcl1_ACOCB_9597.2	564
ENSMUSG00000001157_Gmcl1_ACOCB_9598.3	453
ENSMUSG00000001157_Gmcl1_ACOCB_9599.4	594
ENSMUSG00000001157_Gmcl1_ACOCB_9600.5	456
ENSMUSG00000001157_Gmcl1_ACOCB_9601.6	782
ENSMUSG00000001157_Gmcl1_ACOCB_9602.7	242
ENSMUSG00000001157_Gmcl1_ACOCB_9603.8	219
ENSMUSG00000001157_Gmcl1_ACOCB_9604.9	185
ENSMUSG00000001157_Gmcl1_ACOCB_9605.10	859
ENSMUSG00000001228_Uhrf1_U1B_82815.2	15
ENSMUSG00000001281_Itgb7_MU1A_1850.7	3
ENSMUSG00000001289_Pfdn5_SPB_133463.3	12
ENSMUSG00000001305_Rrp15_TMMB_71017.2	1
ENSMUSG00000001305_Rrp15_TMMB_71023.8	1
ENSMUSG00000001305_Rrp15_TMMB_71025.10	2
ENSMUSG00000001313_Rnd2_TMMB_214595.1	2
ENSMUSG00000001313_Rnd2_TMMB_214596.2	1
ENSMUSG00000001313_Rnd2_TMMB_214597.3	5
ENSMUSG00000001313_Rnd2_TMMB_214599.5	2
ENSMUSG00000001313_Rnd2_TMMB_214600.6	2
ENSMUSG00000001313_Rnd2_TMMB_214601.7	1
ENSMUSG00000001313_Rnd2_TMMB_214602.8	1
ENSMUSG00000001313_Rnd2_TMMB_214603.9	4
ENSMUSG00000001313_Rnd2_TMMB_214604.10	1
ENSMUSG00000001379_Apbb3_SPA_163804.4	3
ENSMUSG00000001435_Col18a1_ACOCB_217386.1	443
ENSMUSG00000001435_Col18a1_ACOCB_217387.2	267
ENSMUSG00000001435_Col18a1_ACOCB_217388.3	1050
ENSMUSG00000001435_Col18a1_ACOCB_217389.4	558
ENSMUSG00000001435_Col18a1_ACOCB_217390.5	722
ENSMUSG00000001435_Col18a1_ACOCB_217391.6	283
ENSMUSG00000001435_Col18a1_ACOCB_217392.7	522
ENSMUSG00000001435_Col18a1_ACOCB_217393.8	418
ENSMUSG00000001435_Col18a1_ACOCB_217394.9	16
ENSMUSG00000001435_Col18a1_ACOCB_217395.10	526
ENSMUSG00000001440_Kpnb1_TMMB_184428.4	1
ENSMUSG00000001467_Cyp51_ACOCA_15739.1	8
ENSMUSG00000001482_Def8_ACOCB_65567.1	368
ENSMUSG00000001482_Def8_ACOCB_65568.2	483
ENSMUSG00000001482_Def8_ACOCB_65569.3	353
ENSMUSG00000001482_Def8_ACOCB_65570.4	246
ENSMUSG00000001482_Def8_ACOCB_65571.5	511
ENSMUSG00000001482_Def8_ACOCB_65572.6	755
ENSMUSG00000001482_Def8_ACOCB_65573.7	815
ENSMUSG00000001482_Def8_ACOCB_65574.8	160
ENSMUSG00000001482_Def8_ACOCB_65575.9	447
ENSMUSG00000001482_Def8_ACOCB_65576.10	605
ENSMUSG00000001496_Nkx2-1_ACOCB_150674.1	529
ENSMUSG00000001496_Nkx2-1_ACOCB_150675.2	503
ENSMUSG00000001496_Nkx2-1_ACOCB_150676.3	745
ENSMUSG00000001496_Nkx2-1_ACOCB_150677.4	541
ENSMUSG00000001496_Nkx2-1_ACOCB_150678.5	609
ENSMUSG00000001496_Nkx2-1_ACOCB_150679.6	886
ENSMUSG00000001496_Nkx2-1_ACOCB_150680.7	604
ENSMUSG00000001496_Nkx2-1_ACOCB_150681.8	503
ENSMUSG00000001496_Nkx2-1_ACOCB_150682.9	350
ENSMUSG00000001496_Nkx2-1_ACOCB_150683.10	804
ENSMUSG00000001506_Col1a1_ACOCB_4294.1	146
ENSMUSG00000001506_Col1a1_ACOCB_4295.2	189
ENSMUSG00000001506_Col1a1_ACOCB_4296.3	466
ENSMUSG00000001506_Col1a1_ACOCB_4297.4	230
ENSMUSG00000001506_Col1a1_ACOCB_4298.5	566
ENSMUSG00000001506_Col1a1_ACOCB_4299.6	330
ENSMUSG00000001506_Col1a1_ACOCB_4300.7	541
ENSMUSG00000001506_Col1a1_ACOCB_4301.8	376
ENSMUSG00000001506_Col1a1_ACOCB_4302.9	984
ENSMUSG00000001506_Col1a1_ACOCB_4303.10	363
ENSMUSG00000001518_Itfg2_U1B_147887.5	9
ENSMUSG00000001525_Tubb5_ACOCB_127326.1	185
ENSMUSG00000001525_Tubb5_ACOCB_127327.2	82
ENSMUSG00000001525_Tubb5_ACOCB_127328.3	47
ENSMUSG00000001525_Tubb5_ACOCB_127329.4	573
ENSMUSG00000001525_Tubb5_ACOCB_127330.5	226
ENSMUSG00000001525_Tubb5_ACOCB_127331.6	209
ENSMUSG00000001525_Tubb5_ACOCB_127332.7	41
ENSMUSG00000001525_Tubb5_ACOCB_127333.8	120
ENSMUSG00000001525_Tubb5_ACOCB_127334.9	272
ENSMUSG00000001525_Tubb5_ACOCB_127335.10	169
ENSMUSG00000001588_Acap1_TMMB_206033.1	1
ENSMUSG00000001588_Acap1_TMMB_206034.2	4
ENSMUSG00000001588_Acap1_TMMB_206036.4	1
ENSMUSG00000001588_Acap1_TMMB_206039.7	1
ENSMUSG00000001588_Acap1_TMMB_206040.8	3
ENSMUSG00000001588_Acap1_TMMB_206041.9	1
ENSMUSG00000001588_Acap1_TMMB_206042.10	2
ENSMUSG00000001604_Tcea3_ACOCB_18782.1	400
ENSMUSG00000001604_Tcea3_ACOCB_18783.2	408
ENSMUSG00000001604_Tcea3_ACOCB_18784.3	1121
ENSMUSG00000001604_Tcea3_ACOCB_18785.4	350
ENSMUSG00000001604_Tcea3_ACOCB_18786.5	245
ENSMUSG00000001604_Tcea3_ACOCB_18787.6	519
ENSMUSG00000001604_Tcea3_ACOCB_18788.7	121
ENSMUSG00000001604_Tcea3_ACOCB_18789.8	293
ENSMUSG00000001604_Tcea3_ACOCB_18790.9	534
ENSMUSG00000001604_Tcea3_ACOCB_18791.10	505
ENSMUSG00000001656_Hoxc11_ACOCB_127775.1	295
ENSMUSG00000001656_Hoxc11_ACOCB_127776.2	743
ENSMUSG00000001656_Hoxc11_ACOCB_127777.3	731
ENSMUSG00000001656_Hoxc11_ACOCB_127778.4	488
ENSMUSG00000001656_Hoxc11_ACOCB_127779.5	362
ENSMUSG00000001656_Hoxc11_ACOCB_127780.6	706
ENSMUSG00000001656_Hoxc11_ACOCB_127781.7	253
ENSMUSG00000001656_Hoxc11_ACOCB_127782.8	231
ENSMUSG00000001656_Hoxc11_ACOCB_127783.9	401
ENSMUSG00000001656_Hoxc11_ACOCB_127784.10	224
ENSMUSG00000001666_Ddt_TMMB_81143.2	1
ENSMUSG00000001666_Ddt_TMMB_81144.3	5
ENSMUSG00000001666_Ddt_TMMB_81145.4	1
ENSMUSG00000001666_Ddt_TMMB_81148.7	1
ENSMUSG00000001666_Ddt_TMMB_81149.8	2
ENSMUSG00000001666_Ddt_TMMB_81150.9	5
ENSMUSG00000001670_Tat_DTKPA_68835.7	4
ENSMUSG00000001755_Coasy_ACOCB_117131.1	110
ENSMUSG00000001755_Coasy_ACOCB_117132.2	153
ENSMUSG00000001755_Coasy_ACOCB_117133.3	9
ENSMUSG00000001755_Coasy_ACOCB_117134.4	71
ENSMUSG00000001755_Coasy_ACOCB_117135.5	194
ENSMUSG00000001755_Coasy_ACOCB_117136.6	1043
ENSMUSG00000001755_Coasy_ACOCB_117137.7	176
ENSMUSG00000001755_Coasy_ACOCB_117138.8	159
ENSMUSG00000001755_Coasy_ACOCB_117139.9	575
ENSMUSG00000001755_Coasy_ACOCB_117140.10	192
ENSMUSG00000001761_Smo_ACOCB_32764.1	537
ENSMUSG00000001761_Smo_ACOCB_32765.2	413
ENSMUSG00000001761_Smo_ACOCB_32766.3	783
ENSMUSG00000001761_Smo_ACOCB_32767.4	683
ENSMUSG00000001761_Smo_ACOCB_32768.5	691
ENSMUSG00000001761_Smo_ACOCB_32769.6	557
ENSMUSG00000001761_Smo_ACOCB_32770.7	358
ENSMUSG00000001761_Smo_ACOCB_32771.8	996
ENSMUSG00000001761_Smo_ACOCB_32772.9	952
ENSMUSG00000001761_Smo_ACOCB_32773.10	308
ENSMUSG00000001767_Crnkl1_ACOCB_32744.1	132
ENSMUSG00000001767_Crnkl1_ACOCB_32745.2	258
ENSMUSG00000001767_Crnkl1_ACOCB_32746.3	286
ENSMUSG00000001767_Crnkl1_ACOCB_32747.4	264
ENSMUSG00000001767_Crnkl1_ACOCB_32748.5	179
ENSMUSG00000001767_Crnkl1_ACOCB_32749.6	381
ENSMUSG00000001767_Crnkl1_ACOCB_32750.7	290
ENSMUSG00000001767_Crnkl1_ACOCB_32751.8	258
ENSMUSG00000001767_Crnkl1_ACOCB_32752.9	86
ENSMUSG00000001767_Crnkl1_ACOCB_32753.10	131
ENSMUSG00000001804_Dsg4_TMMB_209103.2	1
ENSMUSG00000001804_Dsg4_TMMB_209104.3	2
ENSMUSG00000001804_Dsg4_TMMB_209106.5	1
ENSMUSG00000001804_Dsg4_TMMB_209107.6	1
ENSMUSG00000001804_Dsg4_TMMB_209110.9	1
ENSMUSG00000001804_Dsg4_TMMB_209111.10	1
ENSMUSG00000001819_Hoxd13_ACOCB_64987.1	857
ENSMUSG00000001819_Hoxd13_ACOCB_64988.2	489
ENSMUSG00000001819_Hoxd13_ACOCB_64989.3	971
ENSMUSG00000001819_Hoxd13_ACOCB_64990.4	905
ENSMUSG00000001819_Hoxd13_ACOCB_64991.5	671
ENSMUSG00000001819_Hoxd13_ACOCB_64992.6	111
ENSMUSG00000001819_Hoxd13_ACOCB_64993.7	1121
ENSMUSG00000001819_Hoxd13_ACOCB_64994.8	339
ENSMUSG00000001819_Hoxd13_ACOCB_64995.9	256
ENSMUSG00000001819_Hoxd13_ACOCB_64996.10	611
ENSMUSG00000001833_Sept7_ACOCB_123934.1	142
ENSMUSG00000001833_Sept7_ACOCB_123935.2	454
ENSMUSG00000001833_Sept7_ACOCB_123936.3	282
ENSMUSG00000001833_Sept7_ACOCB_123937.4	132
ENSMUSG00000001833_Sept7_ACOCB_123938.5	289
ENSMUSG00000001833_Sept7_ACOCB_123939.6	101
ENSMUSG00000001833_Sept7_ACOCB_123940.7	139
ENSMUSG00000001833_Sept7_ACOCB_123941.8	242
ENSMUSG00000001833_Sept7_ACOCB_123942.9	94
ENSMUSG00000001833_Sept7_ACOCB_123943.10	111
ENSMUSG00000001844_Zdhhc4_TMMB_98843.2	2
ENSMUSG00000001844_Zdhhc4_TMMB_98844.3	2
ENSMUSG00000001844_Zdhhc4_TMMB_98845.4	2
ENSMUSG00000001844_Zdhhc4_TMMB_98846.5	1
ENSMUSG00000001844_Zdhhc4_TMMB_98847.6	2
ENSMUSG00000001844_Zdhhc4_TMMB_98848.7	1
ENSMUSG00000001844_Zdhhc4_TMMB_98849.8	2
ENSMUSG00000001844_Zdhhc4_TMMB_98850.9	3
ENSMUSG00000001844_Zdhhc4_TMMB_98851.10	2
ENSMUSG00000001864_Aif1l_TMMB_157901.1	2
ENSMUSG00000001864_Aif1l_TMMB_157902.2	4
ENSMUSG00000001864_Aif1l_TMMB_157903.3	1
ENSMUSG00000001864_Aif1l_TMMB_157904.4	4
ENSMUSG00000001864_Aif1l_TMMB_157905.5	1
ENSMUSG00000001864_Aif1l_TMMB_157907.7	2
ENSMUSG00000001864_Aif1l_TMMB_157908.8	2
ENSMUSG00000001864_Aif1l_TMMB_157909.9	2
ENSMUSG00000001864_Aif1l_TMMB_157910.10	1
ENSMUSG00000001870_Ltbp1_ACOCB_15154.1	569
ENSMUSG00000001870_Ltbp1_ACOCB_15155.2	390
ENSMUSG00000001870_Ltbp1_ACOCB_15156.3	477
ENSMUSG00000001870_Ltbp1_ACOCB_15157.4	754
ENSMUSG00000001870_Ltbp1_ACOCB_15158.5	352
ENSMUSG00000001870_Ltbp1_ACOCB_15159.6	350
ENSMUSG00000001870_Ltbp1_ACOCB_15160.7	351
ENSMUSG00000001870_Ltbp1_ACOCB_15161.8	305
ENSMUSG00000001870_Ltbp1_ACOCB_15162.9	574
ENSMUSG00000001870_Ltbp1_ACOCB_15163.10	210
ENSMUSG00000001924_Uba1_ACOCB_79530.1	97
ENSMUSG00000001924_Uba1_ACOCB_79531.2	9
ENSMUSG00000001924_Uba1_ACOCB_79532.3	319
ENSMUSG00000001924_Uba1_ACOCB_79533.4	101
ENSMUSG00000001924_Uba1_ACOCB_79534.5	269
ENSMUSG00000001924_Uba1_ACOCB_79535.6	75
ENSMUSG00000001924_Uba1_ACOCB_79536.7	38
ENSMUSG00000001924_Uba1_ACOCB_79537.8	73
ENSMUSG00000001924_Uba1_ACOCB_79538.9	10
ENSMUSG00000001924_Uba1_ACOCB_79539.10	23
ENSMUSG00000001943_Vsig2_U2B_21296.5	13
ENSMUSG00000001983_Taco1_TMMB_147183.1	1
ENSMUSG00000001983_Taco1_TMMB_147184.2	1
ENSMUSG00000001983_Taco1_TMMB_147185.3	1
ENSMUSG00000001983_Taco1_TMMB_147186.4	2
ENSMUSG00000001983_Taco1_TMMB_147187.5	1
ENSMUSG00000001983_Taco1_TMMB_147188.6	1
ENSMUSG00000001983_Taco1_TMMB_147189.7	3
ENSMUSG00000001983_Taco1_TMMB_147190.8	1
ENSMUSG00000001983_Taco1_TMMB_147191.9	1
ENSMUSG00000001983_Taco1_TMMB_147192.10	2
ENSMUSG00000001985_Grik3_DTKPA_147200.8	5
ENSMUSG00000001995_Sipa1l2_U2B_62116.6	6
ENSMUSG00000002015_Bcap31_SPA_113639.8	9
ENSMUSG00000002031_Ift46_U1B_54890.1	1
ENSMUSG00000002031_Ift46_U1B_54897.8	2
ENSMUSG00000002052_Supt6_U1B_4078.5	3
ENSMUSG00000002058_Unc119_ACOCB_4034.1	290
ENSMUSG00000002058_Unc119_ACOCB_4035.2	467
ENSMUSG00000002058_Unc119_ACOCB_4036.3	344
ENSMUSG00000002058_Unc119_ACOCB_4037.4	462
ENSMUSG00000002058_Unc119_ACOCB_4038.5	1060
ENSMUSG00000002058_Unc119_ACOCB_4039.6	199
ENSMUSG00000002058_Unc119_ACOCB_4040.7	744
ENSMUSG00000002058_Unc119_ACOCB_4041.8	555
ENSMUSG00000002058_Unc119_ACOCB_4042.9	281
ENSMUSG00000002058_Unc119_ACOCB_4043.10	484
ENSMUSG00000002083_Bbc3_ACOCB_190436.1	586
ENSMUSG00000002083_Bbc3_ACOCB_190437.2	210
ENSMUSG00000002083_Bbc3_ACOCB_190438.3	563
ENSMUSG00000002083_Bbc3_ACOCB_190439.4	561
ENSMUSG00000002083_Bbc3_ACOCB_190440.5	725
ENSMUSG00000002083_Bbc3_ACOCB_190441.6	596
ENSMUSG00000002083_Bbc3_ACOCB_190442.7	411
ENSMUSG00000002083_Bbc3_ACOCB_190443.8	457
ENSMUSG00000002083_Bbc3_ACOCB_190444.9	749
ENSMUSG00000002083_Bbc3_ACOCB_190445.10	959
ENSMUSG00000002100_Mybpc3_TMMB_40245.1	2
ENSMUSG00000002100_Mybpc3_TMMB_40246.2	1
ENSMUSG00000002100_Mybpc3_TMMB_40248.4	1
ENSMUSG00000002100_Mybpc3_TMMB_40249.5	2
ENSMUSG00000002100_Mybpc3_TMMB_40250.6	5
ENSMUSG00000002100_Mybpc3_TMMB_40252.8	3
ENSMUSG00000002100_Mybpc3_TMMB_40253.9	5
ENSMUSG00000002100_Mybpc3_TMMB_40254.10	3
ENSMUSG00000002102_Psmc3_ACOCB_40265.1	53
ENSMUSG00000002102_Psmc3_ACOCB_40266.2	72
ENSMUSG00000002102_Psmc3_ACOCB_40267.3	16
ENSMUSG00000002102_Psmc3_ACOCB_40268.4	117
ENSMUSG00000002102_Psmc3_ACOCB_40269.5	707
ENSMUSG00000002102_Psmc3_ACOCB_40270.6	41
ENSMUSG00000002102_Psmc3_ACOCB_40271.7	107
ENSMUSG00000002102_Psmc3_ACOCB_40272.8	20
ENSMUSG00000002102_Psmc3_ACOCB_40273.9	17
ENSMUSG00000002102_Psmc3_ACOCB_40274.10	137
ENSMUSG00000002107_Celf2_GEA_40240.6	5
ENSMUSG00000002108_Nr1h3_ACOCB_40285.1	535
ENSMUSG00000002108_Nr1h3_ACOCB_40286.2	143
ENSMUSG00000002108_Nr1h3_ACOCB_40287.3	437
ENSMUSG00000002108_Nr1h3_ACOCB_40288.4	842
ENSMUSG00000002108_Nr1h3_ACOCB_40289.5	1001
[truncated: 22,332 more rows]
