# Supplementary material for: Genome-scale CRISPR screening reveals that C3aR signaling is critical for rapid capture of fungi by macrophages
Source: PLoS Pathog. 2022 Sep 29;18(9):e1010237. doi: 10.1371/journal.ppat.1010237 (PMC9578593; doi:10.1371/journal.ppat.1010237)
Supplement: S1 Data — A ZIP archive of tables in CSV format giving counts for each sgRNA. File names indicate sub-library and experimental sample. (ZIP) [file ppat.1010237.s023.zip › DIR_MAIN/20180727_AC_ACOCB_Plas_counts.csv]

0None_none_ACOCA_227963.4521	2
0None_none_ACOCA_227963.4535	1
0None_none_ACOCA_227963.4549	2
0None_none_ACOCA_227963.4602	1
0None_none_ACOCA_227963.4636	1
0None_none_ACOCA_227963.4667	2
0None_none_ACOCA_227963.4670	2
0None_none_ACOCA_227963.4699	1
0None_none_ACOCA_227963.4743	4
0None_none_ACOCA_227963.4758	1
0None_none_ACOCA_227963.4763	1
0None_none_ACOCA_227963.4790	1
0None_none_ACOCA_227963.4794	1
0None_none_ACOCA_227963.4799	1
0None_none_ACOCA_227963.4831	1
0None_none_ACOCA_227963.4833	1
0None_none_ACOCA_227963.4837	1
0None_none_ACOCB_227963.4876	573
0None_none_ACOCB_227963.4877	82
0None_none_ACOCB_227963.4878	596
0None_none_ACOCB_227963.4879	557
0None_none_ACOCB_227963.4880	878
0None_none_ACOCB_227963.4881	616
0None_none_ACOCB_227963.4882	370
0None_none_ACOCB_227963.4883	583
0None_none_ACOCB_227963.4884	601
0None_none_ACOCB_227963.4885	459
0None_none_ACOCB_227963.4886	447
0None_none_ACOCB_227963.4887	485
0None_none_ACOCB_227963.4888	531
0None_none_ACOCB_227963.4889	119
0None_none_ACOCB_227963.4890	598
0None_none_ACOCB_227963.4891	479
0None_none_ACOCB_227963.4892	661
0None_none_ACOCB_227963.4893	879
0None_none_ACOCB_227963.4894	619
0None_none_ACOCB_227963.4895	460
0None_none_ACOCB_227963.4896	306
0None_none_ACOCB_227963.4897	537
0None_none_ACOCB_227963.4898	97
0None_none_ACOCB_227963.4899	96
0None_none_ACOCB_227963.4900	898
0None_none_ACOCB_227963.4901	607
0None_none_ACOCB_227963.4902	572
0None_none_ACOCB_227963.4903	299
0None_none_ACOCB_227963.4904	610
0None_none_ACOCB_227963.4905	1234
0None_none_ACOCB_227963.4906	686
0None_none_ACOCB_227963.4907	529
0None_none_ACOCB_227963.4908	542
0None_none_ACOCB_227963.4909	807
0None_none_ACOCB_227963.4910	862
0None_none_ACOCB_227963.4911	492
0None_none_ACOCB_227963.4912	582
0None_none_ACOCB_227963.4913	560
0None_none_ACOCB_227963.4914	473
0None_none_ACOCB_227963.4915	674
0None_none_ACOCB_227963.4916	467
0None_none_ACOCB_227963.4917	172
0None_none_ACOCB_227963.4918	788
0None_none_ACOCB_227963.4919	430
0None_none_ACOCB_227963.4920	517
0None_none_ACOCB_227963.4921	529
0None_none_ACOCB_227963.4922	493
0None_none_ACOCB_227963.4923	338
0None_none_ACOCB_227963.4924	644
0None_none_ACOCB_227963.4925	628
0None_none_ACOCB_227963.4926	414
0None_none_ACOCB_227963.4927	582
0None_none_ACOCB_227963.4928	265
0None_none_ACOCB_227963.4929	818
0None_none_ACOCB_227963.4930	411
0None_none_ACOCB_227963.4931	213
0None_none_ACOCB_227963.4932	386
0None_none_ACOCB_227963.4933	509
0None_none_ACOCB_227963.4934	97
0None_none_ACOCB_227963.4935	711
0None_none_ACOCB_227963.4936	478
0None_none_ACOCB_227963.4937	752
0None_none_ACOCB_227963.4938	188
0None_none_ACOCB_227963.4939	499
0None_none_ACOCB_227963.4940	913
0None_none_ACOCB_227963.4941	162
0None_none_ACOCB_227963.4942	377
0None_none_ACOCB_227963.4943	822
0None_none_ACOCB_227963.4944	499
0None_none_ACOCB_227963.4945	314
0None_none_ACOCB_227963.4946	410
0None_none_ACOCB_227963.4947	287
0None_none_ACOCB_227963.4948	369
0None_none_ACOCB_227963.4949	695
0None_none_ACOCB_227963.4950	301
0None_none_ACOCB_227963.4951	357
0None_none_ACOCB_227963.4952	571
0None_none_ACOCB_227963.4953	429
0None_none_ACOCB_227963.4954	522
0None_none_ACOCB_227963.4955	367
0None_none_ACOCB_227963.4956	498
0None_none_ACOCB_227963.4957	679
0None_none_ACOCB_227963.4958	629
0None_none_ACOCB_227963.4959	618
0None_none_ACOCB_227963.4960	579
0None_none_ACOCB_227963.4961	540
0None_none_ACOCB_227963.4962	355
0None_none_ACOCB_227963.4963	428
0None_none_ACOCB_227963.4964	642
0None_none_ACOCB_227963.4965	458
0None_none_ACOCB_227963.4966	395
0None_none_ACOCB_227963.4967	359
0None_none_ACOCB_227963.4968	312
0None_none_ACOCB_227963.4969	587
0None_none_ACOCB_227963.4970	676
0None_none_ACOCB_227963.4971	526
0None_none_ACOCB_227963.4972	218
0None_none_ACOCB_227963.4973	650
0None_none_ACOCB_227963.4974	637
0None_none_ACOCB_227963.4975	431
0None_none_ACOCB_227963.4976	566
0None_none_ACOCB_227963.4977	684
0None_none_ACOCB_227963.4978	554
0None_none_ACOCB_227963.4979	611
0None_none_ACOCB_227963.4980	375
0None_none_ACOCB_227963.4981	373
0None_none_ACOCB_227963.4982	514
0None_none_ACOCB_227963.4983	633
0None_none_ACOCB_227963.4984	486
0None_none_ACOCB_227963.4985	698
0None_none_ACOCB_227963.4986	435
0None_none_ACOCB_227963.4987	651
0None_none_ACOCB_227963.4988	705
0None_none_ACOCB_227963.4989	175
0None_none_ACOCB_227963.4990	266
0None_none_ACOCB_227963.4991	755
0None_none_ACOCB_227963.4992	349
0None_none_ACOCB_227963.4993	273
0None_none_ACOCB_227963.4994	725
0None_none_ACOCB_227963.4995	320
0None_none_ACOCB_227963.4996	567
0None_none_ACOCB_227963.4997	416
0None_none_ACOCB_227963.4998	505
0None_none_ACOCB_227963.4999	812
0None_none_ACOCB_227963.5000	614
0None_none_ACOCB_227963.5001	455
0None_none_ACOCB_227963.5002	598
0None_none_ACOCB_227963.5003	459
0None_none_ACOCB_227963.5004	738
0None_none_ACOCB_227963.5005	626
0None_none_ACOCB_227963.5006	256
0None_none_ACOCB_227963.5007	418
0None_none_ACOCB_227963.5008	382
0None_none_ACOCB_227963.5009	447
0None_none_ACOCB_227963.5010	441
0None_none_ACOCB_227963.5011	368
0None_none_ACOCB_227963.5012	349
0None_none_ACOCB_227963.5013	643
0None_none_ACOCB_227963.5014	680
0None_none_ACOCB_227963.5015	381
0None_none_ACOCB_227963.5016	493
0None_none_ACOCB_227963.5017	804
0None_none_ACOCB_227963.5018	650
0None_none_ACOCB_227963.5019	487
0None_none_ACOCB_227963.5020	604
0None_none_ACOCB_227963.5021	673
0None_none_ACOCB_227963.5022	776
0None_none_ACOCB_227963.5023	575
0None_none_ACOCB_227963.5024	596
0None_none_ACOCB_227963.5025	515
0None_none_ACOCB_227963.5026	948
0None_none_ACOCB_227963.5027	481
0None_none_ACOCB_227963.5028	259
0None_none_ACOCB_227963.5029	506
0None_none_ACOCB_227963.5030	470
0None_none_ACOCB_227963.5031	259
0None_none_ACOCB_227963.5032	248
0None_none_ACOCB_227963.5033	193
0None_none_ACOCB_227963.5034	566
0None_none_ACOCB_227963.5035	544
0None_none_ACOCB_227963.5036	602
0None_none_ACOCB_227963.5037	574
0None_none_ACOCB_227963.5038	396
0None_none_ACOCB_227963.5039	718
0None_none_ACOCB_227963.5040	240
0None_none_ACOCB_227963.5041	650
0None_none_ACOCB_227963.5042	649
0None_none_ACOCB_227963.5043	334
0None_none_ACOCB_227963.5044	1007
0None_none_ACOCB_227963.5045	463
0None_none_ACOCB_227963.5046	95
0None_none_ACOCB_227963.5047	97
0None_none_ACOCB_227963.5048	770
0None_none_ACOCB_227963.5049	610
0None_none_ACOCB_227963.5050	555
0None_none_ACOCB_227963.5051	246
0None_none_ACOCB_227963.5052	533
0None_none_ACOCB_227963.5053	579
0None_none_ACOCB_227963.5054	363
0None_none_ACOCB_227963.5055	100
0None_none_ACOCB_227963.5056	328
0None_none_ACOCB_227963.5057	462
0None_none_ACOCB_227963.5058	779
0None_none_ACOCB_227963.5059	176
0None_none_ACOCB_227963.5060	708
0None_none_ACOCB_227963.5061	776
0None_none_ACOCB_227963.5062	524
0None_none_ACOCB_227963.5063	258
0None_none_ACOCB_227963.5064	425
0None_none_ACOCB_227963.5065	614
0None_none_ACOCB_227963.5066	453
0None_none_ACOCB_227963.5067	817
0None_none_ACOCB_227963.5068	605
0None_none_ACOCB_227963.5069	605
0None_none_ACOCB_227963.5070	551
0None_none_ACOCB_227963.5071	296
0None_none_ACOCB_227963.5072	796
0None_none_ACOCB_227963.5073	586
0None_none_ACOCB_227963.5074	352
0None_none_ACOCB_227963.5075	342
0None_none_ACOCB_227963.5076	571
0None_none_ACOCB_227963.5077	441
0None_none_ACOCB_227963.5078	390
0None_none_ACOCB_227963.5079	226
0None_none_ACOCB_227963.5080	274
0None_none_ACOCB_227963.5081	861
0None_none_ACOCB_227963.5082	869
0None_none_ACOCB_227963.5083	565
0None_none_ACOCB_227963.5084	524
0None_none_ACOCB_227963.5085	313
0None_none_ACOCB_227963.5086	223
0None_none_ACOCB_227963.5087	522
0None_none_ACOCB_227963.5088	718
0None_none_ACOCB_227963.5089	708
0None_none_ACOCB_227963.5090	612
0None_none_ACOCB_227963.5091	582
0None_none_ACOCB_227963.5092	712
0None_none_ACOCB_227963.5093	542
0None_none_ACOCB_227963.5094	397
0None_none_ACOCB_227963.5095	594
0None_none_ACOCB_227963.5096	590
0None_none_ACOCB_227963.5097	420
0None_none_ACOCB_227963.5098	364
0None_none_ACOCB_227963.5099	485
0None_none_ACOCB_227963.5100	784
0None_none_ACOCB_227963.5101	707
0None_none_ACOCB_227963.5102	373
0None_none_ACOCB_227963.5103	771
0None_none_ACOCB_227963.5104	461
0None_none_ACOCB_227963.5105	534
0None_none_ACOCB_227963.5106	453
0None_none_ACOCB_227963.5107	618
0None_none_ACOCB_227963.5108	436
0None_none_ACOCB_227963.5109	948
0None_none_ACOCB_227963.5110	435
0None_none_ACOCB_227963.5111	605
0None_none_ACOCB_227963.5112	647
0None_none_ACOCB_227963.5113	484
0None_none_ACOCB_227963.5114	963
0None_none_ACOCB_227963.5115	483
0None_none_ACOCB_227963.5116	540
0None_none_ACOCB_227963.5117	158
0None_none_ACOCB_227963.5118	596
0None_none_ACOCB_227963.5119	487
0None_none_ACOCB_227963.5120	258
0None_none_ACOCB_227963.5121	765
0None_none_ACOCB_227963.5122	507
0None_none_ACOCB_227963.5123	536
0None_none_ACOCB_227963.5124	524
0None_none_ACOCB_227963.5125	487
0None_none_ACOCB_227963.5126	287
0None_none_ACOCB_227963.5127	671
0None_none_ACOCB_227963.5128	546
0None_none_ACOCB_227963.5129	652
0None_none_ACOCB_227963.5130	678
0None_none_ACOCB_227963.5131	325
0None_none_ACOCB_227963.5132	587
0None_none_ACOCB_227963.5133	473
0None_none_ACOCB_227963.5134	364
0None_none_ACOCB_227963.5135	301
0None_none_ACOCB_227963.5136	672
0None_none_ACOCB_227963.5137	744
0None_none_ACOCB_227963.5138	551
0None_none_ACOCB_227963.5139	412
0None_none_ACOCB_227963.5140	304
0None_none_ACOCB_227963.5141	467
0None_none_ACOCB_227963.5142	551
0None_none_ACOCB_227963.5143	540
0None_none_ACOCB_227963.5144	722
0None_none_ACOCB_227963.5145	427
0None_none_ACOCB_227963.5146	910
0None_none_ACOCB_227963.5147	689
0None_none_ACOCB_227963.5148	343
0None_none_ACOCB_227963.5149	464
0None_none_ACOCB_227963.5150	418
0None_none_ACOCB_227963.5151	338
0None_none_ACOCB_227963.5152	717
0None_none_ACOCB_227963.5153	432
0None_none_ACOCB_227963.5154	326
0None_none_ACOCB_227963.5155	893
0None_none_ACOCB_227963.5156	546
0None_none_ACOCB_227963.5157	743
0None_none_ACOCB_227963.5158	611
0None_none_ACOCB_227963.5159	219
0None_none_ACOCB_227963.5160	255
0None_none_ACOCB_227963.5161	704
0None_none_ACOCB_227963.5162	618
0None_none_ACOCB_227963.5163	527
0None_none_ACOCB_227963.5164	658
0None_none_ACOCB_227963.5165	776
0None_none_ACOCB_227963.5166	701
0None_none_ACOCB_227963.5167	653
0None_none_ACOCB_227963.5168	372
0None_none_ACOCB_227963.5169	503
0None_none_ACOCB_227963.5170	351
0None_none_ACOCB_227963.5171	884
0None_none_ACOCB_227963.5172	346
0None_none_ACOCB_227963.5173	735
0None_none_ACOCB_227963.5174	823
0None_none_ACOCB_227963.5175	398
0None_none_ACOCB_227963.5176	262
0None_none_ACOCB_227963.5177	792
0None_none_ACOCB_227963.5178	546
0None_none_ACOCB_227963.5179	236
0None_none_ACOCB_227963.5180	773
0None_none_ACOCB_227963.5181	426
0None_none_ACOCB_227963.5182	409
0None_none_ACOCB_227963.5183	409
0None_none_ACOCB_227963.5184	395
0None_none_ACOCB_227963.5185	743
0None_none_ACOCB_227963.5186	384
0None_none_ACOCB_227963.5187	420
0None_none_ACOCB_227963.5188	194
0None_none_ACOCB_227963.5189	462
0None_none_ACOCB_227963.5190	319
0None_none_ACOCB_227963.5191	598
0None_none_ACOCB_227963.5192	450
0None_none_ACOCB_227963.5193	650
0None_none_ACOCB_227963.5194	432
0None_none_ACOCB_227963.5195	489
0None_none_ACOCB_227963.5196	1046
0None_none_ACOCB_227963.5197	441
0None_none_ACOCB_227963.5198	520
0None_none_ACOCB_227963.5199	559
0None_none_ACOCB_227963.5200	708
0None_none_ACOCB_227963.5201	416
0None_none_ACOCB_227963.5202	675
0None_none_ACOCB_227963.5203	784
0None_none_ACOCB_227963.5204	488
0None_none_ACOCB_227963.5205	309
0None_none_ACOCB_227963.5206	940
0None_none_ACOCB_227963.5207	499
0None_none_ACOCB_227963.5208	279
0None_none_ACOCB_227963.5209	545
0None_none_ACOCB_227963.5210	741
0None_none_ACOCB_227963.5211	512
0None_none_ACOCB_227963.5212	19
0None_none_ACOCB_227963.5213	530
0None_none_ACOCB_227963.5214	419
0None_none_ACOCB_227963.5215	374
0None_none_ACOCB_227963.5216	359
0None_none_ACOCB_227963.5217	669
0None_none_ACOCB_227963.5218	732
0None_none_ACOCB_227963.5219	686
0None_none_ACOCB_227963.5220	438
0None_none_ACOCB_227963.5221	393
0None_none_ACOCB_227963.5222	416
0None_none_ACOCB_227963.5223	497
0None_none_ACOCB_227963.5224	537
0None_none_ACOCB_227963.5225	592
0None_none_ACOCB_227963.5226	516
0None_none_ACOCB_227963.5227	327
0None_none_ACOCB_227963.5228	474
0None_none_ACOCB_227963.5229	577
0None_none_ACOCB_227963.5230	703
0None_none_ACOCB_227963.5231	628
0None_none_ACOCB_227963.5232	292
0None_none_ACOCB_227963.5233	666
0None_none_ACOCB_227963.5234	377
0None_none_ACOCB_227963.5235	709
0None_none_ACOCB_227963.5236	183
0None_none_ACOCB_227963.5237	485
0None_none_ACOCB_227963.5238	678
0None_none_ACOCB_227963.5239	230
0None_none_ACOCB_227963.5240	440
0None_none_ACOCB_227963.5241	669
0None_none_ACOCB_227963.5242	451
0None_none_ACOCB_227963.5243	316
0None_none_ACOCB_227963.5244	615
0None_none_ACOCB_227963.5245	392
0None_none_ACOCB_227963.5246	451
0None_none_ACOCB_227963.5247	687
0None_none_ACOCB_227963.5248	542
0None_none_ACOCB_227963.5249	567
0None_none_ACOCB_227963.5250	144
0None_none_DTKPA_227963.6805	2
0None_none_DTKPA_227963.6806	1
0None_none_DTKPA_227963.6818	1
0None_none_DTKPA_227963.6846	2
0None_none_DTKPA_227963.6897	1
0None_none_DTKPA_227963.6930	5
0None_none_DTKPA_227963.6952	1
0None_none_DTKPA_227963.6957	3
0None_none_DTKPA_227963.7050	2
0None_none_DTKPB_227963.7137	2
0None_none_DTKPB_227963.7248	2
0None_none_DTKPB_227963.7277	1
0None_none_DTKPB_227963.7352	1
0None_none_DTKPB_227963.7363	1
0None_none_DTKPB_227963.7384	1
0None_none_DTKPB_227963.7472	1
0None_none_GEA_227963.3433	1
0None_none_GEA_227963.3562	1
0None_none_GEA_227963.3610	1
0None_none_GEA_227963.3736	4
0None_none_GEB_227963.3829	3
0None_none_GEB_227963.3914	4
0None_none_GEB_227963.3920	2
0None_none_GEB_227963.3995	7
0None_none_GEB_227963.4022	3
0None_none_GEB_227963.4059	1
0None_none_GEB_227963.4110	5
0None_none_MPA_227963.4147	1
0None_none_MPA_227963.4150	2
0None_none_MPA_227963.4172	1
0None_none_MPA_227963.4180	10
0None_none_MPA_227963.4182	2
0None_none_MPA_227963.4252	3
0None_none_MPA_227963.4265	1
0None_none_MPA_227963.4276	2
0None_none_MPA_227963.4298	2
0None_none_MPA_227963.4301	10
0None_none_MPA_227963.4329	1
0None_none_MPA_227963.4335	3
0None_none_MPA_227963.4385	1
0None_none_MPA_227963.4424	1
0None_none_MPA_227963.4430	1
0None_none_MPA_227963.4445	1
0None_none_MPB_227963.5634	1
0None_none_MPB_227963.5729	5
0None_none_MPB_227963.5804	1
0None_none_MPB_227963.5811	1
0None_none_MPB_227963.5919	1
0None_none_MPB_227963.5920	1
0None_none_MPB_227963.5933	1
0None_none_MPB_227963.5950	1
0None_none_MPB_227963.5959	2
0None_none_MPB_227963.5962	2
0None_none_MPB_227963.5991	1
0None_none_MU1A_227963.1895	2
0None_none_MU1A_227963.1907	2
0None_none_MU1A_227963.1954	1
0None_none_MU1A_227963.2002	1
0None_none_MU1A_227963.2026	5
0None_none_MU1A_227963.2067	2
0None_none_MU1A_227963.2096	3
0None_none_MU1A_227963.2098	1
0None_none_MU1A_227963.2124	4
0None_none_MU1A_227963.2171	1
0None_none_MU1A_227963.2179	1
0None_none_MU1A_227963.2186	1
0None_none_MU1A_227963.2216	1
0None_none_MU1B_227963.1099	3
0None_none_MU1B_227963.767	2
0None_none_MU1B_227963.804	2
0None_none_MU1B_227963.813	3
0None_none_MU1B_227963.866	2
0None_none_MU2A_227963.2273	2
0None_none_MU2A_227963.2280	1
0None_none_MU2A_227963.2329	1
0None_none_MU2A_227963.2401	4
0None_none_MU2A_227963.2407	3
0None_none_MU2A_227963.2443	2
0None_none_MU2A_227963.2503	1
0None_none_MU2A_227963.2530	3
0None_none_MU2A_227963.2538	1
0None_none_MU2A_227963.2567	2
0None_none_MU2B_227963.190	1
0None_none_MU2B_227963.193	1
0None_none_MU2B_227963.218	2
0None_none_MU2B_227963.322	2
0None_none_MU2B_227963.331	1
0None_none_MU2B_227963.334	3
0None_none_MU2B_227963.62	1
0None_none_SPA_227963.5301	2
0None_none_SPA_227963.5365	1
0None_none_SPA_227963.5409	3
0None_none_SPA_227963.5414	2
0None_none_SPA_227963.5422	1
0None_none_SPA_227963.5441	1
0None_none_SPA_227963.5446	3
0None_none_SPA_227963.5474	1
0None_none_SPA_227963.5483	1
0None_none_SPA_227963.5485	1
0None_none_SPA_227963.5503	1
0None_none_SPA_227963.5551	1
0None_none_SPA_227963.5596	1
0None_none_SPA_227963.5610	4
0None_none_SPB_227963.6021	1
0None_none_SPB_227963.6085	3
0None_none_SPB_227963.6090	1
0None_none_SPB_227963.6200	3
0None_none_SPB_227963.6201	1
0None_none_SPB_227963.6272	1
0None_none_SPB_227963.6291	6
0None_none_SPB_227963.6301	1
0None_none_SPB_227963.6315	1
0None_none_SPB_227963.6318	1
0None_none_TMMA_227963.2854	1
0None_none_TMMA_227963.2863	1
0None_none_TMMA_227963.2874	1
0None_none_TMMA_227963.2879	1
0None_none_TMMA_227963.2972	4
0None_none_TMMB_227963.3003	1
0None_none_TMMB_227963.3014	1
0None_none_TMMB_227963.3029	1
0None_none_TMMB_227963.3039	1
0None_none_TMMB_227963.3041	1
0None_none_TMMB_227963.3057	1
0None_none_TMMB_227963.3060	2
0None_none_TMMB_227963.3074	1
0None_none_TMMB_227963.3076	1
0None_none_TMMB_227963.3085	1
0None_none_TMMB_227963.3090	1
0None_none_TMMB_227963.3100	1
0None_none_TMMB_227963.3106	1
0None_none_TMMB_227963.3114	1
0None_none_TMMB_227963.3122	1
0None_none_TMMB_227963.3123	2
0None_none_TMMB_227963.3127	1
0None_none_TMMB_227963.3135	1
0None_none_TMMB_227963.3179	1
0None_none_TMMB_227963.3188	4
0None_none_TMMB_227963.3196	1
0None_none_TMMB_227963.3202	1
0None_none_TMMB_227963.3204	2
0None_none_TMMB_227963.3205	1
0None_none_TMMB_227963.3209	1
0None_none_TMMB_227963.3213	1
0None_none_TMMB_227963.3215	1
0None_none_TMMB_227963.3218	1
0None_none_TMMB_227963.3224	2
0None_none_TMMB_227963.3242	1
0None_none_TMMB_227963.3246	1
0None_none_TMMB_227963.3249	1
0None_none_TMMB_227963.3263	1
0None_none_TMMB_227963.3266	1
0None_none_TMMB_227963.3270	1
0None_none_TMMB_227963.3274	1
0None_none_TMMB_227963.3282	1
0None_none_TMMB_227963.3299	1
0None_none_TMMB_227963.3300	1
0None_none_TMMB_227963.3305	1
0None_none_TMMB_227963.3318	1
0None_none_TMMB_227963.3322	1
0None_none_TMMB_227963.3324	1
0None_none_TMMB_227963.3340	1
0None_none_TMMB_227963.3344	1
0None_none_TMMB_227963.3347	1
0None_none_TMMB_227963.3349	1
0None_none_TMMB_227963.3351	1
0None_none_TMMB_227963.3353	1
0None_none_TMMB_227963.3355	1
0None_none_TMMB_227963.3358	1
0None_none_TMMB_227963.3359	1
0None_none_TMMB_227963.3361	1
0None_none_TMMB_227963.3364	1
0None_none_TMMB_227963.3365	1
0None_none_TMMB_227963.3368	1
0None_none_U1A_227963.6377	1
0None_none_U1A_227963.6393	1
0None_none_U1A_227963.6397	1
0None_none_U1A_227963.6398	1
0None_none_U1A_227963.6421	5
0None_none_U1A_227963.6425	3
0None_none_U1A_227963.6431	2
0None_none_U1A_227963.6435	2
0None_none_U1A_227963.6453	1
0None_none_U1A_227963.6468	2
0None_none_U1A_227963.6475	3
0None_none_U1A_227963.6481	2
0None_none_U1A_227963.6482	5
0None_none_U1A_227963.6490	1
0None_none_U1A_227963.6496	1
0None_none_U1A_227963.6510	1
0None_none_U1A_227963.6513	6
0None_none_U1A_227963.6551	1
0None_none_U1A_227963.6567	1
0None_none_U1A_227963.6570	1
0None_none_U1A_227963.6606	2
0None_none_U1A_227963.6612	7
0None_none_U1A_227963.6637	5
0None_none_U1A_227963.6645	1
0None_none_U1A_227963.6652	5
0None_none_U1A_227963.6675	3
0None_none_U1A_227963.6681	3
0None_none_U1A_227963.6690	1
0None_none_U1A_227963.6699	2
0None_none_U1A_227963.6726	2
0None_none_U1A_227963.6743	4
0None_none_U1A_227963.6750	1
0None_none_U1B_227963.376	1
0None_none_U1B_227963.377	1
0None_none_U1B_227963.378	2
0None_none_U1B_227963.381	1
0None_none_U1B_227963.393	3
0None_none_U1B_227963.400	1
0None_none_U1B_227963.403	1
0None_none_U1B_227963.406	2
0None_none_U1B_227963.407	1
0None_none_U1B_227963.408	2
0None_none_U1B_227963.410	3
0None_none_U1B_227963.413	1
0None_none_U1B_227963.418	6
0None_none_U1B_227963.422	11
0None_none_U1B_227963.426	1
0None_none_U1B_227963.434	1
0None_none_U1B_227963.441	1
0None_none_U1B_227963.447	3
0None_none_U1B_227963.448	1
0None_none_U1B_227963.449	3
0None_none_U1B_227963.451	2
0None_none_U1B_227963.452	1
0None_none_U1B_227963.453	1
0None_none_U1B_227963.455	1
0None_none_U1B_227963.457	3
0None_none_U1B_227963.458	5
0None_none_U1B_227963.460	1
0None_none_U1B_227963.462	1
0None_none_U1B_227963.469	2
0None_none_U1B_227963.479	1
0None_none_U1B_227963.480	1
0None_none_U1B_227963.484	1
0None_none_U1B_227963.485	1
0None_none_U1B_227963.487	1
0None_none_U1B_227963.488	1
0None_none_U1B_227963.489	3
0None_none_U1B_227963.492	2
0None_none_U1B_227963.493	1
0None_none_U1B_227963.495	1
0None_none_U1B_227963.500	4
0None_none_U1B_227963.501	1
0None_none_U1B_227963.506	1
0None_none_U1B_227963.515	8
0None_none_U1B_227963.519	1
0None_none_U1B_227963.520	1
0None_none_U1B_227963.528	2
0None_none_U1B_227963.530	1
0None_none_U1B_227963.534	1
0None_none_U1B_227963.536	2
0None_none_U1B_227963.543	5
0None_none_U1B_227963.553	2
0None_none_U1B_227963.556	7
0None_none_U1B_227963.559	2
0None_none_U1B_227963.564	1
0None_none_U1B_227963.577	1
0None_none_U1B_227963.580	4
0None_none_U1B_227963.583	1
0None_none_U1B_227963.601	3
0None_none_U1B_227963.602	4
0None_none_U1B_227963.604	4
0None_none_U1B_227963.610	2
0None_none_U1B_227963.611	3
0None_none_U1B_227963.613	2
0None_none_U1B_227963.620	1
0None_none_U1B_227963.624	3
0None_none_U1B_227963.626	1
0None_none_U1B_227963.631	1
0None_none_U1B_227963.632	3
0None_none_U1B_227963.635	1
0None_none_U1B_227963.639	4
0None_none_U1B_227963.641	2
0None_none_U1B_227963.645	3
0None_none_U1B_227963.647	5
0None_none_U1B_227963.649	1
0None_none_U1B_227963.653	1
0None_none_U1B_227963.655	3
0None_none_U1B_227963.657	3
0None_none_U1B_227963.664	1
0None_none_U1B_227963.667	1
0None_none_U1B_227963.673	3
0None_none_U1B_227963.674	1
0None_none_U1B_227963.675	2
0None_none_U1B_227963.681	1
0None_none_U1B_227963.693	1
0None_none_U1B_227963.694	1
0None_none_U1B_227963.696	1
0None_none_U1B_227963.697	6
0None_none_U1B_227963.699	1
0None_none_U1B_227963.703	4
0None_none_U1B_227963.706	6
0None_none_U1B_227963.707	1
0None_none_U1B_227963.709	6
0None_none_U1B_227963.710	1
0None_none_U1B_227963.712	1
0None_none_U1B_227963.718	1
0None_none_U1B_227963.726	1
0None_none_U1B_227963.728	1
0None_none_U1B_227963.729	1
0None_none_U2A_227963.1567	2
0None_none_U2A_227963.1599	4
0None_none_U2A_227963.1662	2
0None_none_U2A_227963.1709	3
0None_none_U2A_227963.1793	1
0None_none_U2A_227963.1859	1
0None_none_U2B_227963.1142	1
0None_none_U2B_227963.1148	5
0None_none_U2B_227963.1159	2
0None_none_U2B_227963.1170	2
0None_none_U2B_227963.1171	1
0None_none_U2B_227963.1180	2
0None_none_U2B_227963.1189	1
0None_none_U2B_227963.1219	1
0None_none_U2B_227963.1236	1
0None_none_U2B_227963.1238	2
0None_none_U2B_227963.1244	1
0None_none_U2B_227963.1255	2
0None_none_U2B_227963.1258	2
0None_none_U2B_227963.1324	1
0None_none_U2B_227963.1345	1
0None_none_U2B_227963.1383	1
0None_none_U2B_227963.1402	1
0None_none_U2B_227963.1431	4
0None_none_U2B_227963.1446	2
0None_none_U2B_227963.1489	7
0Safe_safe_ACOCA_227963.4512	4
0Safe_safe_ACOCA_227963.4528	1
0Safe_safe_ACOCA_227963.4610	1
0Safe_safe_ACOCA_227963.4644	1
0Safe_safe_ACOCA_227963.4671	4
0Safe_safe_ACOCA_227963.4706	3
0Safe_safe_ACOCA_227963.4779	3
0Safe_safe_ACOCA_227963.4820	3
0Safe_safe_ACOCB_227963.4876	450
0Safe_safe_ACOCB_227963.4877	220
0Safe_safe_ACOCB_227963.4878	345
0Safe_safe_ACOCB_227963.4879	158
0Safe_safe_ACOCB_227963.4880	415
0Safe_safe_ACOCB_227963.4881	505
0Safe_safe_ACOCB_227963.4882	193
0Safe_safe_ACOCB_227963.4883	268
0Safe_safe_ACOCB_227963.4884	112
0Safe_safe_ACOCB_227963.4885	242
0Safe_safe_ACOCB_227963.4886	259
0Safe_safe_ACOCB_227963.4887	157
0Safe_safe_ACOCB_227963.4888	290
0Safe_safe_ACOCB_227963.4889	339
0Safe_safe_ACOCB_227963.4890	61
0Safe_safe_ACOCB_227963.4891	182
0Safe_safe_ACOCB_227963.4892	411
0Safe_safe_ACOCB_227963.4893	281
0Safe_safe_ACOCB_227963.4894	281
0Safe_safe_ACOCB_227963.4895	352
0Safe_safe_ACOCB_227963.4896	239
0Safe_safe_ACOCB_227963.4897	336
0Safe_safe_ACOCB_227963.4898	258
0Safe_safe_ACOCB_227963.4899	272
0Safe_safe_ACOCB_227963.4900	511
0Safe_safe_ACOCB_227963.4901	524
0Safe_safe_ACOCB_227963.4902	346
0Safe_safe_ACOCB_227963.4903	325
0Safe_safe_ACOCB_227963.4904	82
0Safe_safe_ACOCB_227963.4905	856
0Safe_safe_ACOCB_227963.4906	320
0Safe_safe_ACOCB_227963.4907	483
0Safe_safe_ACOCB_227963.4908	383
0Safe_safe_ACOCB_227963.4909	344
0Safe_safe_ACOCB_227963.4910	46
0Safe_safe_ACOCB_227963.4911	280
0Safe_safe_ACOCB_227963.4912	206
0Safe_safe_ACOCB_227963.4913	443
0Safe_safe_ACOCB_227963.4914	248
0Safe_safe_ACOCB_227963.4915	506
0Safe_safe_ACOCB_227963.4916	415
0Safe_safe_ACOCB_227963.4917	179
0Safe_safe_ACOCB_227963.4918	103
0Safe_safe_ACOCB_227963.4919	364
0Safe_safe_ACOCB_227963.4920	274
0Safe_safe_ACOCB_227963.4921	285
0Safe_safe_ACOCB_227963.4922	431
0Safe_safe_ACOCB_227963.4923	405
0Safe_safe_ACOCB_227963.4924	391
0Safe_safe_ACOCB_227963.4925	352
0Safe_safe_ACOCB_227963.4926	316
0Safe_safe_ACOCB_227963.4927	270
0Safe_safe_ACOCB_227963.4928	290
0Safe_safe_ACOCB_227963.4929	233
0Safe_safe_ACOCB_227963.4930	189
0Safe_safe_ACOCB_227963.4931	392
0Safe_safe_ACOCB_227963.4932	617
0Safe_safe_ACOCB_227963.4933	223
0Safe_safe_ACOCB_227963.4934	299
0Safe_safe_ACOCB_227963.4935	254
0Safe_safe_ACOCB_227963.4936	329
0Safe_safe_ACOCB_227963.4937	326
0Safe_safe_ACOCB_227963.4938	153
0Safe_safe_ACOCB_227963.4939	130
0Safe_safe_ACOCB_227963.4940	128
0Safe_safe_ACOCB_227963.4941	328
0Safe_safe_ACOCB_227963.4942	127
0Safe_safe_ACOCB_227963.4943	328
0Safe_safe_ACOCB_227963.4944	266
0Safe_safe_ACOCB_227963.4945	309
0Safe_safe_ACOCB_227963.4946	196
0Safe_safe_ACOCB_227963.4947	252
0Safe_safe_ACOCB_227963.4948	286
0Safe_safe_ACOCB_227963.4949	271
0Safe_safe_ACOCB_227963.4950	327
0Safe_safe_ACOCB_227963.4951	341
0Safe_safe_ACOCB_227963.4952	488
0Safe_safe_ACOCB_227963.4953	566
0Safe_safe_ACOCB_227963.4954	386
0Safe_safe_ACOCB_227963.4955	234
0Safe_safe_ACOCB_227963.4956	456
0Safe_safe_ACOCB_227963.4957	249
0Safe_safe_ACOCB_227963.4958	82
0Safe_safe_ACOCB_227963.4959	182
0Safe_safe_ACOCB_227963.4960	404
0Safe_safe_ACOCB_227963.4961	256
0Safe_safe_ACOCB_227963.4962	379
0Safe_safe_ACOCB_227963.4963	278
0Safe_safe_ACOCB_227963.4964	198
0Safe_safe_ACOCB_227963.4965	303
0Safe_safe_ACOCB_227963.4966	278
0Safe_safe_ACOCB_227963.4967	390
0Safe_safe_ACOCB_227963.4968	276
0Safe_safe_ACOCB_227963.4969	65
0Safe_safe_ACOCB_227963.4970	390
0Safe_safe_ACOCB_227963.4971	294
0Safe_safe_ACOCB_227963.4972	168
0Safe_safe_ACOCB_227963.4973	267
0Safe_safe_ACOCB_227963.4974	183
0Safe_safe_ACOCB_227963.4975	183
0Safe_safe_ACOCB_227963.4976	246
0Safe_safe_ACOCB_227963.4977	407
0Safe_safe_ACOCB_227963.4978	188
0Safe_safe_ACOCB_227963.4979	405
0Safe_safe_ACOCB_227963.4980	214
0Safe_safe_ACOCB_227963.4981	362
0Safe_safe_ACOCB_227963.4982	447
0Safe_safe_ACOCB_227963.4983	347
0Safe_safe_ACOCB_227963.4984	92
0Safe_safe_ACOCB_227963.4985	203
0Safe_safe_ACOCB_227963.4986	125
0Safe_safe_ACOCB_227963.4987	423
0Safe_safe_ACOCB_227963.4988	421
0Safe_safe_ACOCB_227963.4989	339
0Safe_safe_ACOCB_227963.4990	245
0Safe_safe_ACOCB_227963.4991	203
0Safe_safe_ACOCB_227963.4992	162
0Safe_safe_ACOCB_227963.4993	426
0Safe_safe_ACOCB_227963.4994	313
0Safe_safe_ACOCB_227963.4995	279
0Safe_safe_ACOCB_227963.4996	163
0Safe_safe_ACOCB_227963.4997	411
0Safe_safe_ACOCB_227963.4998	732
0Safe_safe_ACOCB_227963.4999	207
0Safe_safe_ACOCB_227963.5000	321
0Safe_safe_ACOCB_227963.5001	183
0Safe_safe_ACOCB_227963.5002	429
0Safe_safe_ACOCB_227963.5003	365
0Safe_safe_ACOCB_227963.5004	274
0Safe_safe_ACOCB_227963.5005	361
0Safe_safe_ACOCB_227963.5006	348
0Safe_safe_ACOCB_227963.5007	151
0Safe_safe_ACOCB_227963.5008	197
0Safe_safe_ACOCB_227963.5009	366
0Safe_safe_ACOCB_227963.5010	190
0Safe_safe_ACOCB_227963.5011	625
0Safe_safe_ACOCB_227963.5012	424
0Safe_safe_ACOCB_227963.5013	149
0Safe_safe_ACOCB_227963.5014	305
0Safe_safe_ACOCB_227963.5015	298
0Safe_safe_ACOCB_227963.5016	310
0Safe_safe_ACOCB_227963.5017	313
0Safe_safe_ACOCB_227963.5018	596
0Safe_safe_ACOCB_227963.5019	182
0Safe_safe_ACOCB_227963.5020	149
0Safe_safe_ACOCB_227963.5021	134
0Safe_safe_ACOCB_227963.5022	133
0Safe_safe_ACOCB_227963.5023	438
0Safe_safe_ACOCB_227963.5024	325
0Safe_safe_ACOCB_227963.5025	105
0Safe_safe_ACOCB_227963.5026	472
0Safe_safe_ACOCB_227963.5027	292
0Safe_safe_ACOCB_227963.5028	98
0Safe_safe_ACOCB_227963.5029	263
0Safe_safe_ACOCB_227963.5030	200
0Safe_safe_ACOCB_227963.5031	297
0Safe_safe_ACOCB_227963.5032	235
0Safe_safe_ACOCB_227963.5033	358
0Safe_safe_ACOCB_227963.5034	158
0Safe_safe_ACOCB_227963.5035	222
0Safe_safe_ACOCB_227963.5036	264
0Safe_safe_ACOCB_227963.5037	376
0Safe_safe_ACOCB_227963.5038	278
0Safe_safe_ACOCB_227963.5039	262
0Safe_safe_ACOCB_227963.5040	234
0Safe_safe_ACOCB_227963.5041	266
0Safe_safe_ACOCB_227963.5042	346
0Safe_safe_ACOCB_227963.5043	331
0Safe_safe_ACOCB_227963.5044	171
0Safe_safe_ACOCB_227963.5045	120
0Safe_safe_ACOCB_227963.5046	305
0Safe_safe_ACOCB_227963.5047	95
0Safe_safe_ACOCB_227963.5048	779
0Safe_safe_ACOCB_227963.5049	294
0Safe_safe_ACOCB_227963.5050	225
0Safe_safe_ACOCB_227963.5051	386
0Safe_safe_ACOCB_227963.5052	107
0Safe_safe_ACOCB_227963.5053	292
0Safe_safe_ACOCB_227963.5054	242
0Safe_safe_ACOCB_227963.5055	223
0Safe_safe_ACOCB_227963.5056	362
0Safe_safe_ACOCB_227963.5057	835
0Safe_safe_ACOCB_227963.5058	465
0Safe_safe_ACOCB_227963.5059	256
0Safe_safe_ACOCB_227963.5060	31
0Safe_safe_ACOCB_227963.5061	448
0Safe_safe_ACOCB_227963.5062	267
0Safe_safe_ACOCB_227963.5063	213
0Safe_safe_ACOCB_227963.5064	323
0Safe_safe_ACOCB_227963.5065	322
0Safe_safe_ACOCB_227963.5066	259
0Safe_safe_ACOCB_227963.5067	45
0Safe_safe_ACOCB_227963.5068	191
0Safe_safe_ACOCB_227963.5069	142
0Safe_safe_ACOCB_227963.5070	211
0Safe_safe_ACOCB_227963.5071	269
0Safe_safe_ACOCB_227963.5072	153
0Safe_safe_ACOCB_227963.5073	294
0Safe_safe_ACOCB_227963.5074	305
0Safe_safe_ACOCB_227963.5075	249
0Safe_safe_ACOCB_227963.5076	628
0Safe_safe_ACOCB_227963.5077	435
0Safe_safe_ACOCB_227963.5078	275
0Safe_safe_ACOCB_227963.5079	458
0Safe_safe_ACOCB_227963.5080	245
0Safe_safe_ACOCB_227963.5081	291
0Safe_safe_ACOCB_227963.5082	288
0Safe_safe_ACOCB_227963.5083	373
0Safe_safe_ACOCB_227963.5084	254
0Safe_safe_ACOCB_227963.5085	338
0Safe_safe_ACOCB_227963.5086	279
0Safe_safe_ACOCB_227963.5087	230
0Safe_safe_ACOCB_227963.5088	544
0Safe_safe_ACOCB_227963.5089	197
0Safe_safe_ACOCB_227963.5090	251
0Safe_safe_ACOCB_227963.5091	118
0Safe_safe_ACOCB_227963.5092	308
0Safe_safe_ACOCB_227963.5093	335
0Safe_safe_ACOCB_227963.5094	134
0Safe_safe_ACOCB_227963.5095	165
0Safe_safe_ACOCB_227963.5096	438
0Safe_safe_ACOCB_227963.5097	82
0Safe_safe_ACOCB_227963.5098	379
0Safe_safe_ACOCB_227963.5099	520
0Safe_safe_ACOCB_227963.5100	488
0Safe_safe_ACOCB_227963.5101	195
0Safe_safe_ACOCB_227963.5102	76
0Safe_safe_ACOCB_227963.5103	249
0Safe_safe_ACOCB_227963.5104	438
0Safe_safe_ACOCB_227963.5105	87
0Safe_safe_ACOCB_227963.5106	436
0Safe_safe_ACOCB_227963.5107	229
0Safe_safe_ACOCB_227963.5108	70
0Safe_safe_ACOCB_227963.5109	250
0Safe_safe_ACOCB_227963.5110	440
0Safe_safe_ACOCB_227963.5111	153
0Safe_safe_ACOCB_227963.5112	351
0Safe_safe_ACOCB_227963.5113	121
0Safe_safe_ACOCB_227963.5114	181
0Safe_safe_ACOCB_227963.5115	363
0Safe_safe_ACOCB_227963.5116	300
0Safe_safe_ACOCB_227963.5117	81
0Safe_safe_ACOCB_227963.5118	155
0Safe_safe_ACOCB_227963.5119	445
0Safe_safe_ACOCB_227963.5120	268
0Safe_safe_ACOCB_227963.5121	374
0Safe_safe_ACOCB_227963.5122	293
0Safe_safe_ACOCB_227963.5123	323
0Safe_safe_ACOCB_227963.5124	200
0Safe_safe_ACOCB_227963.5125	142
0Safe_safe_ACOCB_227963.5126	512
0Safe_safe_ACOCB_227963.5127	324
0Safe_safe_ACOCB_227963.5128	261
0Safe_safe_ACOCB_227963.5129	241
0Safe_safe_ACOCB_227963.5130	117
0Safe_safe_ACOCB_227963.5131	481
0Safe_safe_ACOCB_227963.5132	3
0Safe_safe_ACOCB_227963.5133	679
0Safe_safe_ACOCB_227963.5134	174
0Safe_safe_ACOCB_227963.5135	331
0Safe_safe_ACOCB_227963.5136	354
0Safe_safe_ACOCB_227963.5137	321
0Safe_safe_ACOCB_227963.5138	378
0Safe_safe_ACOCB_227963.5139	206
0Safe_safe_ACOCB_227963.5140	148
0Safe_safe_ACOCB_227963.5141	299
0Safe_safe_ACOCB_227963.5142	315
0Safe_safe_ACOCB_227963.5143	166
0Safe_safe_ACOCB_227963.5144	187
0Safe_safe_ACOCB_227963.5145	937
0Safe_safe_ACOCB_227963.5146	721
0Safe_safe_ACOCB_227963.5147	222
0Safe_safe_ACOCB_227963.5148	195
0Safe_safe_ACOCB_227963.5149	466
0Safe_safe_ACOCB_227963.5150	500
0Safe_safe_ACOCB_227963.5151	296
0Safe_safe_ACOCB_227963.5152	432
0Safe_safe_ACOCB_227963.5153	405
0Safe_safe_ACOCB_227963.5154	402
0Safe_safe_ACOCB_227963.5155	237
0Safe_safe_ACOCB_227963.5156	196
0Safe_safe_ACOCB_227963.5157	537
0Safe_safe_ACOCB_227963.5158	267
0Safe_safe_ACOCB_227963.5159	217
0Safe_safe_ACOCB_227963.5160	431
0Safe_safe_ACOCB_227963.5161	422
0Safe_safe_ACOCB_227963.5162	119
0Safe_safe_ACOCB_227963.5163	180
0Safe_safe_ACOCB_227963.5164	278
0Safe_safe_ACOCB_227963.5165	339
0Safe_safe_ACOCB_227963.5166	404
0Safe_safe_ACOCB_227963.5167	204
0Safe_safe_ACOCB_227963.5168	100
0Safe_safe_ACOCB_227963.5169	652
0Safe_safe_ACOCB_227963.5170	357
0Safe_safe_ACOCB_227963.5171	297
0Safe_safe_ACOCB_227963.5172	256
0Safe_safe_ACOCB_227963.5173	276
0Safe_safe_ACOCB_227963.5174	224
0Safe_safe_ACOCB_227963.5175	506
0Safe_safe_ACOCB_227963.5176	151
0Safe_safe_ACOCB_227963.5177	102
0Safe_safe_ACOCB_227963.5178	160
0Safe_safe_ACOCB_227963.5179	216
0Safe_safe_ACOCB_227963.5180	187
0Safe_safe_ACOCB_227963.5181	322
0Safe_safe_ACOCB_227963.5182	224
0Safe_safe_ACOCB_227963.5183	231
0Safe_safe_ACOCB_227963.5184	1043
0Safe_safe_ACOCB_227963.5185	140
0Safe_safe_ACOCB_227963.5186	315
0Safe_safe_ACOCB_227963.5187	302
0Safe_safe_ACOCB_227963.5188	158
0Safe_safe_ACOCB_227963.5189	573
0Safe_safe_ACOCB_227963.5190	158
0Safe_safe_ACOCB_227963.5191	325
0Safe_safe_ACOCB_227963.5192	541
0Safe_safe_ACOCB_227963.5193	442
0Safe_safe_ACOCB_227963.5194	372
0Safe_safe_ACOCB_227963.5195	254
0Safe_safe_ACOCB_227963.5196	435
0Safe_safe_ACOCB_227963.5197	386
0Safe_safe_ACOCB_227963.5198	249
0Safe_safe_ACOCB_227963.5199	129
0Safe_safe_ACOCB_227963.5200	196
0Safe_safe_ACOCB_227963.5201	172
0Safe_safe_ACOCB_227963.5202	195
0Safe_safe_ACOCB_227963.5203	249
0Safe_safe_ACOCB_227963.5204	326
0Safe_safe_ACOCB_227963.5205	594
0Safe_safe_ACOCB_227963.5206	162
0Safe_safe_ACOCB_227963.5207	302
0Safe_safe_ACOCB_227963.5208	207
0Safe_safe_ACOCB_227963.5209	166
0Safe_safe_ACOCB_227963.5210	426
0Safe_safe_ACOCB_227963.5211	183
0Safe_safe_ACOCB_227963.5212	329
0Safe_safe_ACOCB_227963.5213	172
0Safe_safe_ACOCB_227963.5214	238
0Safe_safe_ACOCB_227963.5215	390
0Safe_safe_ACOCB_227963.5216	445
0Safe_safe_ACOCB_227963.5217	294
0Safe_safe_ACOCB_227963.5218	519
0Safe_safe_ACOCB_227963.5219	418
0Safe_safe_ACOCB_227963.5220	209
0Safe_safe_ACOCB_227963.5221	216
0Safe_safe_ACOCB_227963.5222	218
0Safe_safe_ACOCB_227963.5223	584
0Safe_safe_ACOCB_227963.5224	317
0Safe_safe_ACOCB_227963.5225	242
0Safe_safe_ACOCB_227963.5226	293
0Safe_safe_ACOCB_227963.5227	927
0Safe_safe_ACOCB_227963.5228	281
0Safe_safe_ACOCB_227963.5229	285
0Safe_safe_ACOCB_227963.5230	518
0Safe_safe_ACOCB_227963.5231	261
0Safe_safe_ACOCB_227963.5232	69
0Safe_safe_ACOCB_227963.5233	28
0Safe_safe_ACOCB_227963.5234	27
0Safe_safe_ACOCB_227963.5235	358
0Safe_safe_ACOCB_227963.5236	331
0Safe_safe_ACOCB_227963.5237	152
0Safe_safe_ACOCB_227963.5238	207
0Safe_safe_ACOCB_227963.5239	420
0Safe_safe_ACOCB_227963.5240	252
0Safe_safe_ACOCB_227963.5241	253
0Safe_safe_ACOCB_227963.5242	251
0Safe_safe_ACOCB_227963.5243	221
0Safe_safe_ACOCB_227963.5244	277
0Safe_safe_ACOCB_227963.5245	542
0Safe_safe_ACOCB_227963.5246	335
0Safe_safe_ACOCB_227963.5247	349
0Safe_safe_ACOCB_227963.5248	266
0Safe_safe_ACOCB_227963.5249	252
0Safe_safe_ACOCB_227963.5250	183
0Safe_safe_DTKPA_227963.6752	2
0Safe_safe_DTKPA_227963.6902	1
0Safe_safe_DTKPA_227963.7024	2
0Safe_safe_DTKPA_227963.7094	1
0Safe_safe_DTKPA_227963.7124	1
0Safe_safe_DTKPB_227963.7190	1
0Safe_safe_DTKPB_227963.7197	510
0Safe_safe_DTKPB_227963.7253	6
0Safe_safe_DTKPB_227963.7320	105
0Safe_safe_DTKPB_227963.7347	1
0Safe_safe_DTKPB_227963.7374	1
0Safe_safe_DTKPB_227963.7392	3
0Safe_safe_GEA_227963.3504	7
0Safe_safe_GEA_227963.3623	2
0Safe_safe_GEA_227963.3640	2
0Safe_safe_GEA_227963.3651	2
0Safe_safe_GEA_227963.3717	1
0Safe_safe_GEB_227963.3987	4
0Safe_safe_GEB_227963.4041	1
0Safe_safe_GEB_227963.4065	1
0Safe_safe_GEB_227963.4098	2
0Safe_safe_MPA_227963.4140	1
0Safe_safe_MPA_227963.4194	1
0Safe_safe_MPA_227963.4213	2
0Safe_safe_MPA_227963.4252	277
0Safe_safe_MPA_227963.4268	329
0Safe_safe_MPA_227963.4275	5
0Safe_safe_MPA_227963.4309	1
0Safe_safe_MPA_227963.4317	1
0Safe_safe_MPA_227963.4323	2
0Safe_safe_MPA_227963.4351	1
0Safe_safe_MPA_227963.4368	2
0Safe_safe_MPA_227963.4453	1
0Safe_safe_MPB_227963.5828	2
0Safe_safe_MPB_227963.5946	1
0Safe_safe_MU1A_227963.1893	1
0Safe_safe_MU1A_227963.1928	2
0Safe_safe_MU1A_227963.1944	3
0Safe_safe_MU1A_227963.2049	1
0Safe_safe_MU1A_227963.2100	9
0Safe_safe_MU1A_227963.2112	2
0Safe_safe_MU1A_227963.2149	9
0Safe_safe_MU1B_227963.1040	2
0Safe_safe_MU1B_227963.1046	1
0Safe_safe_MU2A_227963.2264	1
0Safe_safe_MU2A_227963.2324	6
0Safe_safe_MU2A_227963.2425	12
0Safe_safe_MU2A_227963.2573	378
0Safe_safe_MU2A_227963.2580	9
0Safe_safe_MU2B_227963.158	2
0Safe_safe_MU2B_227963.193	2
0Safe_safe_MU2B_227963.293	5
0Safe_safe_MU2B_227963.6	1
0Safe_safe_SPA_227963.5294	162
0Safe_safe_SPA_227963.5499	277
0Safe_safe_SPA_227963.5562	1
0Safe_safe_SPA_227963.5572	277
0Safe_safe_SPA_227963.5581	2
0Safe_safe_SPB_227963.6003	1
0Safe_safe_SPB_227963.6083	1
0Safe_safe_SPB_227963.6143	2
0Safe_safe_SPB_227963.6235	2
0Safe_safe_TMMA_227963.2657	5
0Safe_safe_TMMA_227963.2801	1
0Safe_safe_TMMA_227963.2837	2
0Safe_safe_TMMA_227963.2891	1
0Safe_safe_TMMA_227963.2910	209
0Safe_safe_TMMB_227963.3016	1
0Safe_safe_TMMB_227963.3019	1
0Safe_safe_TMMB_227963.3027	1
0Safe_safe_TMMB_227963.3029	2
0Safe_safe_TMMB_227963.3039	339
0Safe_safe_TMMB_227963.3042	1
0Safe_safe_TMMB_227963.3062	1
0Safe_safe_TMMB_227963.3076	3
0Safe_safe_TMMB_227963.3099	1
0Safe_safe_TMMB_227963.3110	1
0Safe_safe_TMMB_227963.3114	4
0Safe_safe_TMMB_227963.3146	1
0Safe_safe_TMMB_227963.3149	1
0Safe_safe_TMMB_227963.3152	2
0Safe_safe_TMMB_227963.3155	1
0Safe_safe_TMMB_227963.3160	1
0Safe_safe_TMMB_227963.3167	1
0Safe_safe_TMMB_227963.3178	2
0Safe_safe_TMMB_227963.3195	1
0Safe_safe_TMMB_227963.3220	1
0Safe_safe_TMMB_227963.3235	2
0Safe_safe_TMMB_227963.3237	2
0Safe_safe_TMMB_227963.3249	1
0Safe_safe_TMMB_227963.3266	1
0Safe_safe_TMMB_227963.3267	1
0Safe_safe_TMMB_227963.3271	1
0Safe_safe_TMMB_227963.3272	2
0Safe_safe_TMMB_227963.3275	4
0Safe_safe_TMMB_227963.3276	1
0Safe_safe_TMMB_227963.3296	1
0Safe_safe_TMMB_227963.3309	1
0Safe_safe_TMMB_227963.3311	1
0Safe_safe_TMMB_227963.3337	1
0Safe_safe_TMMB_227963.3342	3
0Safe_safe_TMMB_227963.3350	1
0Safe_safe_TMMB_227963.3358	1
0Safe_safe_TMMB_227963.3363	1
0Safe_safe_TMMB_227963.3366	1
0Safe_safe_TMMB_227963.3367	1
0Safe_safe_TMMB_227963.3373	1
0Safe_safe_U1A_227963.6379	2
0Safe_safe_U1A_227963.6396	195
0Safe_safe_U1A_227963.6402	1
0Safe_safe_U1A_227963.6427	1
0Safe_safe_U1A_227963.6435	1
0Safe_safe_U1A_227963.6482	1
0Safe_safe_U1A_227963.6499	2
0Safe_safe_U1A_227963.6510	2
0Safe_safe_U1A_227963.6540	2
0Safe_safe_U1A_227963.6640	2
0Safe_safe_U1A_227963.6646	1
0Safe_safe_U1A_227963.6647	1
0Safe_safe_U1A_227963.6654	158
0Safe_safe_U1A_227963.6661	1
0Safe_safe_U1A_227963.6688	1
0Safe_safe_U1A_227963.6696	2
0Safe_safe_U1A_227963.6713	2
0Safe_safe_U1A_227963.6731	2
0Safe_safe_U1B_227963.384	1
0Safe_safe_U1B_227963.386	4
0Safe_safe_U1B_227963.393	2
0Safe_safe_U1B_227963.395	1
0Safe_safe_U1B_227963.403	1
0Safe_safe_U1B_227963.413	2
0Safe_safe_U1B_227963.420	1
0Safe_safe_U1B_227963.425	3
0Safe_safe_U1B_227963.439	1
0Safe_safe_U1B_227963.443	3
0Safe_safe_U1B_227963.451	1
0Safe_safe_U1B_227963.453	3
0Safe_safe_U1B_227963.454	1
0Safe_safe_U1B_227963.469	1
0Safe_safe_U1B_227963.471	1
0Safe_safe_U1B_227963.477	1
0Safe_safe_U1B_227963.480	3
0Safe_safe_U1B_227963.488	12
0Safe_safe_U1B_227963.514	2
0Safe_safe_U1B_227963.521	1
0Safe_safe_U1B_227963.526	1
0Safe_safe_U1B_227963.530	1
0Safe_safe_U1B_227963.544	2
0Safe_safe_U1B_227963.545	1
0Safe_safe_U1B_227963.546	1
0Safe_safe_U1B_227963.548	1
0Safe_safe_U1B_227963.552	4
0Safe_safe_U1B_227963.561	357
0Safe_safe_U1B_227963.563	6
0Safe_safe_U1B_227963.577	1
0Safe_safe_U1B_227963.579	2
0Safe_safe_U1B_227963.592	187
0Safe_safe_U1B_227963.593	1
0Safe_safe_U1B_227963.596	1
0Safe_safe_U1B_227963.598	5
0Safe_safe_U1B_227963.605	1
0Safe_safe_U1B_227963.609	3
0Safe_safe_U1B_227963.613	6
0Safe_safe_U1B_227963.629	2
0Safe_safe_U1B_227963.638	2
0Safe_safe_U1B_227963.642	2
0Safe_safe_U1B_227963.648	1
0Safe_safe_U1B_227963.652	1
0Safe_safe_U1B_227963.656	7
0Safe_safe_U1B_227963.660	4
0Safe_safe_U1B_227963.661	1
0Safe_safe_U1B_227963.662	1
0Safe_safe_U1B_227963.668	1
0Safe_safe_U1B_227963.670	2
0Safe_safe_U1B_227963.673	4
0Safe_safe_U1B_227963.674	2
0Safe_safe_U1B_227963.680	1
0Safe_safe_U1B_227963.694	1
0Safe_safe_U1B_227963.698	321
0Safe_safe_U1B_227963.699	2
0Safe_safe_U1B_227963.703	4
0Safe_safe_U1B_227963.704	3
0Safe_safe_U1B_227963.707	1
0Safe_safe_U1B_227963.713	6
0Safe_safe_U1B_227963.721	1
0Safe_safe_U1B_227963.726	1
0Safe_safe_U1B_227963.744	1
0Safe_safe_U1B_227963.750	4
0Safe_safe_U2A_227963.1564	2
0Safe_safe_U2A_227963.1616	2
0Safe_safe_U2A_227963.1688	329
0Safe_safe_U2A_227963.1829	2
0Safe_safe_U2B_227963.1142	2
0Safe_safe_U2B_227963.1200	3
0Safe_safe_U2B_227963.1249	2
0Safe_safe_U2B_227963.1384	1
0Safe_safe_U2B_227963.1445	2
0Safe_safe_U2B_227963.1491	281
ENSMUSG00000000028_Cdc45_ACOCB_163983.1	165
ENSMUSG00000000028_Cdc45_ACOCB_163984.2	351
ENSMUSG00000000028_Cdc45_ACOCB_163985.3	206
ENSMUSG00000000028_Cdc45_ACOCB_163986.4	527
ENSMUSG00000000028_Cdc45_ACOCB_163987.5	380
ENSMUSG00000000028_Cdc45_ACOCB_163988.6	413
ENSMUSG00000000028_Cdc45_ACOCB_163989.7	304
ENSMUSG00000000028_Cdc45_ACOCB_163990.8	215
ENSMUSG00000000028_Cdc45_ACOCB_163991.9	153
ENSMUSG00000000028_Cdc45_ACOCB_163992.10	377
ENSMUSG00000000056_Narf_GEB_139378.2	1
ENSMUSG00000000088_Cox5a_DTKPA_96976.2	1
ENSMUSG00000000125_Wnt3_ACOCB_116291.1	434
ENSMUSG00000000125_Wnt3_ACOCB_116292.2	246
ENSMUSG00000000125_Wnt3_ACOCB_116293.3	781
ENSMUSG00000000125_Wnt3_ACOCB_116294.4	978
ENSMUSG00000000125_Wnt3_ACOCB_116295.5	480
ENSMUSG00000000125_Wnt3_ACOCB_116296.6	315
ENSMUSG00000000125_Wnt3_ACOCB_116297.7	500
ENSMUSG00000000125_Wnt3_ACOCB_116298.8	220
ENSMUSG00000000125_Wnt3_ACOCB_116299.9	463
ENSMUSG00000000125_Wnt3_ACOCB_116300.10	564
ENSMUSG00000000126_Wnt9a_ACOCA_116326.6	2
ENSMUSG00000000131_Xpo6_TMMA_201481.2	1
ENSMUSG00000000134_Tfe3_ACOCB_201790.1	563
ENSMUSG00000000134_Tfe3_ACOCB_201791.2	445
ENSMUSG00000000134_Tfe3_ACOCB_201792.3	499
ENSMUSG00000000134_Tfe3_ACOCB_201793.4	180
ENSMUSG00000000134_Tfe3_ACOCB_201794.5	725
ENSMUSG00000000134_Tfe3_ACOCB_201795.6	612
ENSMUSG00000000134_Tfe3_ACOCB_201796.7	266
ENSMUSG00000000134_Tfe3_ACOCB_201797.8	388
ENSMUSG00000000134_Tfe3_ACOCB_201798.9	440
ENSMUSG00000000134_Tfe3_ACOCB_201799.10	743
ENSMUSG00000000148_Brat1_ACOCB_65027.1	264
ENSMUSG00000000148_Brat1_ACOCB_65028.2	515
ENSMUSG00000000148_Brat1_ACOCB_65029.3	770
ENSMUSG00000000148_Brat1_ACOCB_65030.4	257
ENSMUSG00000000148_Brat1_ACOCB_65031.5	245
ENSMUSG00000000148_Brat1_ACOCB_65032.6	270
ENSMUSG00000000148_Brat1_ACOCB_65033.7	472
ENSMUSG00000000148_Brat1_ACOCB_65034.8	460
ENSMUSG00000000148_Brat1_ACOCB_65035.9	529
ENSMUSG00000000148_Brat1_ACOCB_65036.10	587
ENSMUSG00000000167_Pih1d2_U1B_38911.4	1
ENSMUSG00000000167_Pih1d2_U1B_38913.6	1
ENSMUSG00000000167_Pih1d2_U1B_38917.10	1
ENSMUSG00000000171_Sdhd_ACOCB_91183.1	766
ENSMUSG00000000171_Sdhd_ACOCB_91184.2	461
ENSMUSG00000000171_Sdhd_ACOCB_91185.3	929
ENSMUSG00000000171_Sdhd_ACOCB_91186.4	425
ENSMUSG00000000171_Sdhd_ACOCB_91187.5	236
ENSMUSG00000000171_Sdhd_ACOCB_91188.6	284
ENSMUSG00000000171_Sdhd_ACOCB_91189.7	467
ENSMUSG00000000171_Sdhd_ACOCB_91190.8	399
ENSMUSG00000000171_Sdhd_ACOCB_91191.9	121
ENSMUSG00000000171_Sdhd_ACOCB_91192.10	409
ENSMUSG00000000182_Fgf23_ACOCB_167292.1	538
ENSMUSG00000000182_Fgf23_ACOCB_167293.2	466
ENSMUSG00000000182_Fgf23_ACOCB_167294.3	214
ENSMUSG00000000182_Fgf23_ACOCB_167295.4	172
ENSMUSG00000000182_Fgf23_ACOCB_167296.5	283
ENSMUSG00000000182_Fgf23_ACOCB_167297.6	322
ENSMUSG00000000182_Fgf23_ACOCB_167298.7	501
ENSMUSG00000000182_Fgf23_ACOCB_167299.8	305
ENSMUSG00000000182_Fgf23_ACOCB_167300.9	644
ENSMUSG00000000182_Fgf23_ACOCB_167301.10	386
ENSMUSG00000000184_Ccnd2_ACOCB_167312.1	318
ENSMUSG00000000184_Ccnd2_ACOCB_167313.2	842
ENSMUSG00000000184_Ccnd2_ACOCB_167314.3	265
ENSMUSG00000000184_Ccnd2_ACOCB_167315.4	755
ENSMUSG00000000184_Ccnd2_ACOCB_167316.5	196
ENSMUSG00000000184_Ccnd2_ACOCB_167317.6	256
ENSMUSG00000000184_Ccnd2_ACOCB_167318.7	644
ENSMUSG00000000184_Ccnd2_ACOCB_167319.8	920
ENSMUSG00000000184_Ccnd2_ACOCB_167320.9	621
ENSMUSG00000000184_Ccnd2_ACOCB_167321.10	275
ENSMUSG00000000202_Btbd17_U2B_105692.8	1
ENSMUSG00000000204_Slfn4_U1A_18120.6	2
ENSMUSG00000000214_Th_ACOCB_174933.1	270
ENSMUSG00000000214_Th_ACOCB_174934.2	295
ENSMUSG00000000214_Th_ACOCB_174935.3	577
ENSMUSG00000000214_Th_ACOCB_174936.4	698
ENSMUSG00000000214_Th_ACOCB_174937.5	147
ENSMUSG00000000214_Th_ACOCB_174938.6	457
ENSMUSG00000000214_Th_ACOCB_174939.7	568
ENSMUSG00000000214_Th_ACOCB_174940.8	784
ENSMUSG00000000214_Th_ACOCB_174941.9	239
ENSMUSG00000000214_Th_ACOCB_174942.10	693
ENSMUSG00000000223_Drp2_TMMB_187207.9	1
ENSMUSG00000000248_Clec2g_MU2A_126870.9	3
ENSMUSG00000000253_Gmpr_DTKPA_31031.10	1
ENSMUSG00000000282_Mnt_ACOCB_57837.1	662
ENSMUSG00000000282_Mnt_ACOCB_57838.2	625
ENSMUSG00000000282_Mnt_ACOCB_57839.3	857
ENSMUSG00000000282_Mnt_ACOCB_57840.4	648
ENSMUSG00000000282_Mnt_ACOCB_57841.5	488
ENSMUSG00000000282_Mnt_ACOCB_57842.6	364
ENSMUSG00000000282_Mnt_ACOCB_57843.7	731
ENSMUSG00000000282_Mnt_ACOCB_57844.8	387
ENSMUSG00000000282_Mnt_ACOCB_57845.9	432
ENSMUSG00000000282_Mnt_ACOCB_57846.10	238
ENSMUSG00000000290_Itgb2_ACOCB_152932.1	349
ENSMUSG00000000290_Itgb2_ACOCB_152933.2	220
ENSMUSG00000000290_Itgb2_ACOCB_152934.3	662
ENSMUSG00000000290_Itgb2_ACOCB_152935.4	426
ENSMUSG00000000290_Itgb2_ACOCB_152936.5	260
ENSMUSG00000000290_Itgb2_ACOCB_152937.6	326
ENSMUSG00000000290_Itgb2_ACOCB_152938.7	318
ENSMUSG00000000290_Itgb2_ACOCB_152939.8	111
ENSMUSG00000000290_Itgb2_ACOCB_152940.9	308
ENSMUSG00000000290_Itgb2_ACOCB_152941.10	394
ENSMUSG00000000295_Hddc2_TMMB_7138.5	1
ENSMUSG00000000296_Tpd52l1_ACOCA_152890.9	2
ENSMUSG00000000303_Cdh1_ACOCA_55482.8	1
ENSMUSG00000000305_Cdh4_ACOCB_195514.1	246
ENSMUSG00000000305_Cdh4_ACOCB_195515.2	208
ENSMUSG00000000305_Cdh4_ACOCB_195516.3	662
ENSMUSG00000000305_Cdh4_ACOCB_195517.4	462
ENSMUSG00000000305_Cdh4_ACOCB_195518.5	334
ENSMUSG00000000305_Cdh4_ACOCB_195519.6	419
ENSMUSG00000000305_Cdh4_ACOCB_195520.7	338
ENSMUSG00000000305_Cdh4_ACOCB_195521.8	622
ENSMUSG00000000305_Cdh4_ACOCB_195522.9	300
ENSMUSG00000000305_Cdh4_ACOCB_195523.10	543
ENSMUSG00000000320_Alox12_ACOCB_114153.1	428
ENSMUSG00000000320_Alox12_ACOCB_114154.2	647
ENSMUSG00000000320_Alox12_ACOCB_114155.3	516
ENSMUSG00000000320_Alox12_ACOCB_114156.4	484
ENSMUSG00000000320_Alox12_ACOCB_114157.5	683
ENSMUSG00000000320_Alox12_ACOCB_114158.6	359
ENSMUSG00000000320_Alox12_ACOCB_114159.7	476
ENSMUSG00000000320_Alox12_ACOCB_114160.8	515
ENSMUSG00000000320_Alox12_ACOCB_114161.9	487
ENSMUSG00000000320_Alox12_ACOCB_114162.10	710
ENSMUSG00000000326_Comt_ACOCB_3914.1	209
ENSMUSG00000000326_Comt_ACOCB_3915.2	366
ENSMUSG00000000326_Comt_ACOCB_3916.3	286
ENSMUSG00000000326_Comt_ACOCB_3917.4	689
ENSMUSG00000000326_Comt_ACOCB_3918.5	418
ENSMUSG00000000326_Comt_ACOCB_3919.6	671
ENSMUSG00000000326_Comt_ACOCB_3920.7	209
ENSMUSG00000000326_Comt_ACOCB_3921.8	320
ENSMUSG00000000326_Comt_ACOCB_3922.9	541
ENSMUSG00000000326_Comt_ACOCB_3923.10	224
ENSMUSG00000000346_Dazap2_ACOCB_173593.1	383
ENSMUSG00000000346_Dazap2_ACOCB_173594.2	467
ENSMUSG00000000346_Dazap2_ACOCB_173595.3	318
ENSMUSG00000000346_Dazap2_ACOCB_173596.4	384
ENSMUSG00000000346_Dazap2_ACOCB_173597.5	340
ENSMUSG00000000346_Dazap2_ACOCB_173598.6	400
ENSMUSG00000000346_Dazap2_ACOCB_173599.7	467
ENSMUSG00000000346_Dazap2_ACOCB_173600.8	684
ENSMUSG00000000346_Dazap2_ACOCB_173601.9	812
ENSMUSG00000000346_Dazap2_ACOCB_173602.10	525
ENSMUSG00000000359_Rem1_TMMA_29923.2	1
ENSMUSG00000000378_Ccm2_U1B_88990.7	1
ENSMUSG00000000381_Wap_ACOCB_62881.1	625
ENSMUSG00000000381_Wap_ACOCB_62882.2	451
ENSMUSG00000000381_Wap_ACOCB_62883.3	417
ENSMUSG00000000381_Wap_ACOCB_62884.4	557
ENSMUSG00000000381_Wap_ACOCB_62885.5	534
ENSMUSG00000000381_Wap_ACOCB_62886.6	292
ENSMUSG00000000381_Wap_ACOCB_62887.7	365
ENSMUSG00000000381_Wap_ACOCB_62888.8	645
ENSMUSG00000000381_Wap_ACOCB_62889.9	325
ENSMUSG00000000381_Wap_ACOCB_62890.10	449
ENSMUSG00000000385_Tmprss2_ACOCB_62901.1	368
ENSMUSG00000000385_Tmprss2_ACOCB_62902.2	567
ENSMUSG00000000385_Tmprss2_ACOCB_62903.3	574
ENSMUSG00000000385_Tmprss2_ACOCB_62904.4	757
ENSMUSG00000000385_Tmprss2_ACOCB_62905.5	497
ENSMUSG00000000385_Tmprss2_ACOCB_62906.6	243
ENSMUSG00000000385_Tmprss2_ACOCB_62907.7	369
ENSMUSG00000000385_Tmprss2_ACOCB_62908.8	191
ENSMUSG00000000385_Tmprss2_ACOCB_62909.9	306
ENSMUSG00000000385_Tmprss2_ACOCB_62910.10	807
ENSMUSG00000000399_Ndufa9_DTKPB_148048.6	2
ENSMUSG00000000402_Egfl6_ACOCA_124752.9	3
ENSMUSG00000000411_Tssk3_DTKPA_49155.3	3
ENSMUSG00000000420_Galnt1_DTKPA_184756.2	1
ENSMUSG00000000486_Sept1_ACOCB_133561.1	266
ENSMUSG00000000486_Sept1_ACOCB_133562.2	117
ENSMUSG00000000486_Sept1_ACOCB_133563.3	518
ENSMUSG00000000486_Sept1_ACOCB_133564.4	756
ENSMUSG00000000486_Sept1_ACOCB_133565.5	440
ENSMUSG00000000486_Sept1_ACOCB_133566.6	201
ENSMUSG00000000486_Sept1_ACOCB_133567.7	430
ENSMUSG00000000486_Sept1_ACOCB_133568.8	604
ENSMUSG00000000486_Sept1_ACOCB_133569.9	776
ENSMUSG00000000486_Sept1_ACOCB_133570.10	395
ENSMUSG00000000532_Acvr1b_DTKPB_220904.1	1
ENSMUSG00000000555_Itga5_ACOCB_161760.1	811
ENSMUSG00000000555_Itga5_ACOCB_161761.2	432
ENSMUSG00000000555_Itga5_ACOCB_161762.3	424
ENSMUSG00000000555_Itga5_ACOCB_161763.4	327
ENSMUSG00000000555_Itga5_ACOCB_161764.5	423
ENSMUSG00000000555_Itga5_ACOCB_161765.6	487
ENSMUSG00000000555_Itga5_ACOCB_161766.7	475
ENSMUSG00000000555_Itga5_ACOCB_161767.8	294
ENSMUSG00000000555_Itga5_ACOCB_161768.9	500
ENSMUSG00000000555_Itga5_ACOCB_161769.10	534
ENSMUSG00000000567_Sox9_U1B_19255.2	1
ENSMUSG00000000579_Dynlt1c_TMMB_103255.5	4
ENSMUSG00000000579_Dynlt1c_TMMB_103260.10	4
ENSMUSG00000000581_C1d_SPB_204044.6	1
ENSMUSG00000000600_Krit1_ACOCB_37837.1	276
ENSMUSG00000000600_Krit1_ACOCB_37838.2	319
ENSMUSG00000000600_Krit1_ACOCB_37839.3	187
ENSMUSG00000000600_Krit1_ACOCB_37840.4	395
ENSMUSG00000000600_Krit1_ACOCB_37841.5	196
ENSMUSG00000000600_Krit1_ACOCB_37842.6	306
ENSMUSG00000000600_Krit1_ACOCB_37843.7	309
ENSMUSG00000000600_Krit1_ACOCB_37844.8	272
ENSMUSG00000000600_Krit1_ACOCB_37845.9	420
ENSMUSG00000000600_Krit1_ACOCB_37846.10	118
ENSMUSG00000000686_Abhd15_U1B_29735.4	3
ENSMUSG00000000693_Loxl3_U1A_173486.4	2
ENSMUSG00000000706_Btn1a1_MPA_107849.5	7
ENSMUSG00000000706_Btn1a1_MPA_107853.9	1
ENSMUSG00000000743_Chmp1a_TMMB_217575.1	1
ENSMUSG00000000743_Chmp1a_TMMB_217581.7	2
ENSMUSG00000000751_Rpa1_ACOCB_74024.1	288
ENSMUSG00000000751_Rpa1_ACOCB_74025.2	443
ENSMUSG00000000751_Rpa1_ACOCB_74026.3	138
ENSMUSG00000000751_Rpa1_ACOCB_74027.4	357
ENSMUSG00000000751_Rpa1_ACOCB_74028.5	756
ENSMUSG00000000751_Rpa1_ACOCB_74029.6	318
ENSMUSG00000000751_Rpa1_ACOCB_74030.7	206
ENSMUSG00000000751_Rpa1_ACOCB_74031.8	597
ENSMUSG00000000751_Rpa1_ACOCB_74032.9	260
ENSMUSG00000000751_Rpa1_ACOCB_74033.10	497
ENSMUSG00000000759_Tubgcp3_ACOCB_74004.1	217
ENSMUSG00000000759_Tubgcp3_ACOCB_74005.2	228
ENSMUSG00000000759_Tubgcp3_ACOCB_74006.3	568
ENSMUSG00000000759_Tubgcp3_ACOCB_74007.4	95
ENSMUSG00000000759_Tubgcp3_ACOCB_74008.5	633
ENSMUSG00000000759_Tubgcp3_ACOCB_74009.6	428
ENSMUSG00000000759_Tubgcp3_ACOCB_74010.7	647
ENSMUSG00000000759_Tubgcp3_ACOCB_74011.8	363
ENSMUSG00000000759_Tubgcp3_ACOCB_74012.9	269
ENSMUSG00000000759_Tubgcp3_ACOCB_74013.10	307
ENSMUSG00000000792_Slc5a5_MPB_184645.1	1
ENSMUSG00000000827_Tpd52l2_ACOCB_91363.1	710
ENSMUSG00000000827_Tpd52l2_ACOCB_91364.2	247
ENSMUSG00000000827_Tpd52l2_ACOCB_91365.3	207
ENSMUSG00000000827_Tpd52l2_ACOCB_91366.4	571
ENSMUSG00000000827_Tpd52l2_ACOCB_91367.5	344
ENSMUSG00000000827_Tpd52l2_ACOCB_91368.6	356
ENSMUSG00000000827_Tpd52l2_ACOCB_91369.7	649
ENSMUSG00000000827_Tpd52l2_ACOCB_91370.8	100
ENSMUSG00000000827_Tpd52l2_ACOCB_91371.9	214
ENSMUSG00000000827_Tpd52l2_ACOCB_91372.10	228
ENSMUSG00000000869_Il4_ACOCB_209322.1	123
ENSMUSG00000000869_Il4_ACOCB_209323.2	344
ENSMUSG00000000869_Il4_ACOCB_209324.3	526
ENSMUSG00000000869_Il4_ACOCB_209325.4	380
ENSMUSG00000000869_Il4_ACOCB_209326.5	248
ENSMUSG00000000869_Il4_ACOCB_209327.6	787
ENSMUSG00000000869_Il4_ACOCB_209328.7	275
ENSMUSG00000000869_Il4_ACOCB_209329.8	126
ENSMUSG00000000869_Il4_ACOCB_209330.9	312
ENSMUSG00000000869_Il4_ACOCB_209331.10	219
ENSMUSG00000000884_Gnb1l_TMMB_40034.10	1
ENSMUSG00000000902_Smarcb1_U1B_102463.4	2
ENSMUSG00000000902_Smarcb1_U1B_102465.6	1
ENSMUSG00000000902_Smarcb1_U1B_102467.8	1
ENSMUSG00000000957_Mmp14_ACOCB_76353.1	606
ENSMUSG00000000957_Mmp14_ACOCB_76354.2	524
ENSMUSG00000000957_Mmp14_ACOCB_76355.3	363
ENSMUSG00000000957_Mmp14_ACOCB_76356.4	644
ENSMUSG00000000957_Mmp14_ACOCB_76357.5	380
ENSMUSG00000000957_Mmp14_ACOCB_76358.6	429
ENSMUSG00000000957_Mmp14_ACOCB_76359.7	529
ENSMUSG00000000957_Mmp14_ACOCB_76360.8	601
ENSMUSG00000000957_Mmp14_ACOCB_76361.9	384
ENSMUSG00000000957_Mmp14_ACOCB_76362.10	233
ENSMUSG00000000959_Oxa1l_TMMB_76381.9	1
ENSMUSG00000000976_Heatr6_U1A_18421.7	1
ENSMUSG00000001016_Ilf2_GEB_106086.7	1
ENSMUSG00000001018_Snapin_U1B_106120.1	1
ENSMUSG00000001018_Snapin_U1B_106122.3	1
ENSMUSG00000001018_Snapin_U1B_106125.6	1
ENSMUSG00000001036_Epn2_ACOCA_80018.6	1
ENSMUSG00000001039_B9d1_U1B_164823.1	4
ENSMUSG00000001039_B9d1_U1B_164825.3	1
ENSMUSG00000001054_Rmnd5b_U1A_206577.4	1
ENSMUSG00000001076_C1ql4_U1B_55228.4	3
ENSMUSG00000001095_Slc13a2_U1A_113952.10	1
ENSMUSG00000001123_Lgals9_U2B_152676.3	1
ENSMUSG00000001134_Uxt_ACOCB_67704.1	1239
ENSMUSG00000001134_Uxt_ACOCB_67705.2	222
ENSMUSG00000001134_Uxt_ACOCB_67706.3	254
ENSMUSG00000001134_Uxt_ACOCB_67707.4	573
ENSMUSG00000001134_Uxt_ACOCB_67708.5	1240
ENSMUSG00000001134_Uxt_ACOCB_67709.6	87
ENSMUSG00000001134_Uxt_ACOCB_67710.7	448
ENSMUSG00000001134_Uxt_ACOCB_67711.8	428
ENSMUSG00000001134_Uxt_ACOCB_67712.9	515
ENSMUSG00000001134_Uxt_ACOCB_67713.10	1177
ENSMUSG00000001157_Gmcl1_ACOCB_9596.1	1013
ENSMUSG00000001157_Gmcl1_ACOCB_9597.2	585
ENSMUSG00000001157_Gmcl1_ACOCB_9598.3	472
ENSMUSG00000001157_Gmcl1_ACOCB_9599.4	662
ENSMUSG00000001157_Gmcl1_ACOCB_9600.5	484
ENSMUSG00000001157_Gmcl1_ACOCB_9601.6	703
ENSMUSG00000001157_Gmcl1_ACOCB_9602.7	234
ENSMUSG00000001157_Gmcl1_ACOCB_9603.8	183
ENSMUSG00000001157_Gmcl1_ACOCB_9604.9	177
ENSMUSG00000001157_Gmcl1_ACOCB_9605.10	707
ENSMUSG00000001228_Uhrf1_U1B_82815.2	2
ENSMUSG00000001228_Uhrf1_U1B_82819.6	5
ENSMUSG00000001228_Uhrf1_U1B_82823.10	3
ENSMUSG00000001248_Gramd1a_MPB_32030.7	1
ENSMUSG00000001280_Sp1_U1B_133502.2	1
ENSMUSG00000001281_Itgb7_MU1A_1850.7	1
ENSMUSG00000001289_Pfdn5_SPB_133463.3	1
ENSMUSG00000001289_Pfdn5_SPB_133466.6	2
ENSMUSG00000001289_Pfdn5_SPB_133467.7	3
ENSMUSG00000001300_Efnb2_DTKPA_71008.3	1
ENSMUSG00000001305_Rrp15_TMMB_71018.3	3
ENSMUSG00000001305_Rrp15_TMMB_71022.7	2
ENSMUSG00000001313_Rnd2_TMMB_214595.1	1
ENSMUSG00000001313_Rnd2_TMMB_214596.2	1
ENSMUSG00000001313_Rnd2_TMMB_214600.6	1
ENSMUSG00000001334_Fndc5_MPB_45721.7	1
ENSMUSG00000001379_Apbb3_SPA_163810.10	4
ENSMUSG00000001417_Rhbg_TMMA_158419.9	2
ENSMUSG00000001435_Col18a1_ACOCB_217386.1	424
ENSMUSG00000001435_Col18a1_ACOCB_217387.2	210
ENSMUSG00000001435_Col18a1_ACOCB_217388.3	654
ENSMUSG00000001435_Col18a1_ACOCB_217389.4	448
ENSMUSG00000001435_Col18a1_ACOCB_217390.5	565
ENSMUSG00000001435_Col18a1_ACOCB_217391.6	262
ENSMUSG00000001435_Col18a1_ACOCB_217392.7	383
ENSMUSG00000001435_Col18a1_ACOCB_217393.8	291
ENSMUSG00000001435_Col18a1_ACOCB_217394.9	23
ENSMUSG00000001435_Col18a1_ACOCB_217395.10	377
ENSMUSG00000001440_Kpnb1_TMMB_184425.1	1
ENSMUSG00000001441_Npepps_SPA_184419.5	2
ENSMUSG00000001467_Cyp51_ACOCA_15739.1	4
ENSMUSG00000001473_Tubb6_SPB_99638.6	1
ENSMUSG00000001482_Def8_ACOCB_65567.1	446
ENSMUSG00000001482_Def8_ACOCB_65568.2	383
ENSMUSG00000001482_Def8_ACOCB_65569.3	370
ENSMUSG00000001482_Def8_ACOCB_65570.4	291
ENSMUSG00000001482_Def8_ACOCB_65571.5	389
ENSMUSG00000001482_Def8_ACOCB_65572.6	635
ENSMUSG00000001482_Def8_ACOCB_65573.7	740
ENSMUSG00000001482_Def8_ACOCB_65574.8	99
ENSMUSG00000001482_Def8_ACOCB_65575.9	306
ENSMUSG00000001482_Def8_ACOCB_65576.10	530
ENSMUSG00000001496_Nkx2-1_ACOCB_150674.1	376
ENSMUSG00000001496_Nkx2-1_ACOCB_150675.2	296
ENSMUSG00000001496_Nkx2-1_ACOCB_150676.3	482
ENSMUSG00000001496_Nkx2-1_ACOCB_150677.4	584
ENSMUSG00000001496_Nkx2-1_ACOCB_150678.5	427
ENSMUSG00000001496_Nkx2-1_ACOCB_150679.6	746
ENSMUSG00000001496_Nkx2-1_ACOCB_150680.7	417
ENSMUSG00000001496_Nkx2-1_ACOCB_150681.8	422
ENSMUSG00000001496_Nkx2-1_ACOCB_150682.9	280
ENSMUSG00000001496_Nkx2-1_ACOCB_150683.10	574
ENSMUSG00000001506_Col1a1_ACOCB_4294.1	182
ENSMUSG00000001506_Col1a1_ACOCB_4295.2	188
ENSMUSG00000001506_Col1a1_ACOCB_4296.3	377
ENSMUSG00000001506_Col1a1_ACOCB_4297.4	234
ENSMUSG00000001506_Col1a1_ACOCB_4298.5	503
ENSMUSG00000001506_Col1a1_ACOCB_4299.6	331
ENSMUSG00000001506_Col1a1_ACOCB_4300.7	525
ENSMUSG00000001506_Col1a1_ACOCB_4301.8	425
ENSMUSG00000001506_Col1a1_ACOCB_4302.9	743
ENSMUSG00000001506_Col1a1_ACOCB_4303.10	341
ENSMUSG00000001518_Itfg2_U1B_147885.3	3
ENSMUSG00000001518_Itfg2_U1B_147887.5	1
ENSMUSG00000001518_Itfg2_U1B_147892.10	4
ENSMUSG00000001525_Tubb5_ACOCB_127326.1	152
ENSMUSG00000001525_Tubb5_ACOCB_127327.2	194
ENSMUSG00000001525_Tubb5_ACOCB_127328.3	184
ENSMUSG00000001525_Tubb5_ACOCB_127329.4	583
ENSMUSG00000001525_Tubb5_ACOCB_127330.5	481
ENSMUSG00000001525_Tubb5_ACOCB_127331.6	833
ENSMUSG00000001525_Tubb5_ACOCB_127332.7	237
ENSMUSG00000001525_Tubb5_ACOCB_127333.8	282
ENSMUSG00000001525_Tubb5_ACOCB_127334.9	458
ENSMUSG00000001525_Tubb5_ACOCB_127335.10	140
ENSMUSG00000001566_Mnx1_ACOCA_62735.5	1
ENSMUSG00000001588_Acap1_TMMB_206034.2	1
ENSMUSG00000001588_Acap1_TMMB_206037.5	1
ENSMUSG00000001588_Acap1_TMMB_206038.6	1
ENSMUSG00000001604_Tcea3_ACOCB_18782.1	389
ENSMUSG00000001604_Tcea3_ACOCB_18783.2	371
ENSMUSG00000001604_Tcea3_ACOCB_18784.3	872
ENSMUSG00000001604_Tcea3_ACOCB_18785.4	336
ENSMUSG00000001604_Tcea3_ACOCB_18786.5	214
ENSMUSG00000001604_Tcea3_ACOCB_18787.6	369
ENSMUSG00000001604_Tcea3_ACOCB_18788.7	122
ENSMUSG00000001604_Tcea3_ACOCB_18789.8	465
ENSMUSG00000001604_Tcea3_ACOCB_18790.9	490
ENSMUSG00000001604_Tcea3_ACOCB_18791.10	393
ENSMUSG00000001632_Brpf1_SPB_188079.1	1
ENSMUSG00000001656_Hoxc11_ACOCB_127775.1	245
ENSMUSG00000001656_Hoxc11_ACOCB_127776.2	532
ENSMUSG00000001656_Hoxc11_ACOCB_127777.3	480
ENSMUSG00000001656_Hoxc11_ACOCB_127778.4	463
ENSMUSG00000001656_Hoxc11_ACOCB_127779.5	421
ENSMUSG00000001656_Hoxc11_ACOCB_127780.6	584
ENSMUSG00000001656_Hoxc11_ACOCB_127781.7	206
ENSMUSG00000001656_Hoxc11_ACOCB_127782.8	218
ENSMUSG00000001656_Hoxc11_ACOCB_127783.9	377
ENSMUSG00000001656_Hoxc11_ACOCB_127784.10	187
ENSMUSG00000001666_Ddt_TMMB_81144.3	1
ENSMUSG00000001666_Ddt_TMMB_81151.10	1
ENSMUSG00000001670_Tat_DTKPA_68835.7	1
ENSMUSG00000001700_Gramd3_U2B_91985.3	2
ENSMUSG00000001700_Gramd3_U2B_91992.10	1
ENSMUSG00000001739_Cldn15_MPB_171067.2	7
ENSMUSG00000001750_Tcirg1_SPB_117115.5	1
ENSMUSG00000001755_Coasy_ACOCB_117131.1	817
ENSMUSG00000001755_Coasy_ACOCB_117132.2	554
ENSMUSG00000001755_Coasy_ACOCB_117133.3	400
ENSMUSG00000001755_Coasy_ACOCB_117134.4	529
ENSMUSG00000001755_Coasy_ACOCB_117135.5	619
ENSMUSG00000001755_Coasy_ACOCB_117136.6	747
ENSMUSG00000001755_Coasy_ACOCB_117137.7	192
ENSMUSG00000001755_Coasy_ACOCB_117138.8	485
ENSMUSG00000001755_Coasy_ACOCB_117139.9	394
ENSMUSG00000001755_Coasy_ACOCB_117140.10	481
ENSMUSG00000001761_Smo_ACOCB_32764.1	600
ENSMUSG00000001761_Smo_ACOCB_32765.2	317
ENSMUSG00000001761_Smo_ACOCB_32766.3	569
ENSMUSG00000001761_Smo_ACOCB_32767.4	494
ENSMUSG00000001761_Smo_ACOCB_32768.5	652
ENSMUSG00000001761_Smo_ACOCB_32769.6	483
ENSMUSG00000001761_Smo_ACOCB_32770.7	266
ENSMUSG00000001761_Smo_ACOCB_32771.8	781
ENSMUSG00000001761_Smo_ACOCB_32772.9	742
ENSMUSG00000001761_Smo_ACOCB_32773.10	331
ENSMUSG00000001767_Crnkl1_ACOCB_32744.1	543
ENSMUSG00000001767_Crnkl1_ACOCB_32745.2	362
ENSMUSG00000001767_Crnkl1_ACOCB_32746.3	281
ENSMUSG00000001767_Crnkl1_ACOCB_32747.4	335
ENSMUSG00000001767_Crnkl1_ACOCB_32748.5	259
ENSMUSG00000001767_Crnkl1_ACOCB_32749.6	305
ENSMUSG00000001767_Crnkl1_ACOCB_32750.7	532
ENSMUSG00000001767_Crnkl1_ACOCB_32751.8	417
ENSMUSG00000001767_Crnkl1_ACOCB_32752.9	294
ENSMUSG00000001767_Crnkl1_ACOCB_32753.10	423
ENSMUSG00000001768_Rin2_TMMA_198566.5	2
ENSMUSG00000001819_Hoxd13_ACOCB_64987.1	715
ENSMUSG00000001819_Hoxd13_ACOCB_64988.2	461
ENSMUSG00000001819_Hoxd13_ACOCB_64989.3	680
ENSMUSG00000001819_Hoxd13_ACOCB_64990.4	801
ENSMUSG00000001819_Hoxd13_ACOCB_64991.5	429
ENSMUSG00000001819_Hoxd13_ACOCB_64992.6	94
ENSMUSG00000001819_Hoxd13_ACOCB_64993.7	896
ENSMUSG00000001819_Hoxd13_ACOCB_64994.8	253
ENSMUSG00000001819_Hoxd13_ACOCB_64995.9	254
ENSMUSG00000001819_Hoxd13_ACOCB_64996.10	506
ENSMUSG00000001829_Clpb_SPA_39901.7	1
ENSMUSG00000001833_Sept7_ACOCB_123934.1	323
ENSMUSG00000001833_Sept7_ACOCB_123935.2	680
ENSMUSG00000001833_Sept7_ACOCB_123936.3	303
ENSMUSG00000001833_Sept7_ACOCB_123937.4	289
ENSMUSG00000001833_Sept7_ACOCB_123938.5	269
ENSMUSG00000001833_Sept7_ACOCB_123939.6	233
ENSMUSG00000001833_Sept7_ACOCB_123940.7	258
ENSMUSG00000001833_Sept7_ACOCB_123941.8	233
ENSMUSG00000001833_Sept7_ACOCB_123942.9	138
ENSMUSG00000001833_Sept7_ACOCB_123943.10	360
ENSMUSG00000001844_Zdhhc4_TMMB_98846.5	3
ENSMUSG00000001844_Zdhhc4_TMMB_98850.9	3
ENSMUSG00000001864_Aif1l_TMMB_157904.4	1
ENSMUSG00000001864_Aif1l_TMMB_157909.9	2
ENSMUSG00000001870_Ltbp1_ACOCB_15154.1	467
ENSMUSG00000001870_Ltbp1_ACOCB_15155.2	396
ENSMUSG00000001870_Ltbp1_ACOCB_15156.3	297
ENSMUSG00000001870_Ltbp1_ACOCB_15157.4	486
ENSMUSG00000001870_Ltbp1_ACOCB_15158.5	180
ENSMUSG00000001870_Ltbp1_ACOCB_15159.6	266
ENSMUSG00000001870_Ltbp1_ACOCB_15160.7	279
ENSMUSG00000001870_Ltbp1_ACOCB_15161.8	236
ENSMUSG00000001870_Ltbp1_ACOCB_15162.9	568
ENSMUSG00000001870_Ltbp1_ACOCB_15163.10	227
ENSMUSG00000001918_Slc1a5_U1A_97972.1	2
ENSMUSG00000001924_Uba1_ACOCB_79530.1	240
ENSMUSG00000001924_Uba1_ACOCB_79531.2	292
ENSMUSG00000001924_Uba1_ACOCB_79532.3	809
ENSMUSG00000001924_Uba1_ACOCB_79533.4	302
ENSMUSG00000001924_Uba1_ACOCB_79534.5	325
ENSMUSG00000001924_Uba1_ACOCB_79535.6	391
ENSMUSG00000001924_Uba1_ACOCB_79536.7	318
ENSMUSG00000001924_Uba1_ACOCB_79537.8	444
ENSMUSG00000001924_Uba1_ACOCB_79538.9	156
ENSMUSG00000001924_Uba1_ACOCB_79539.10	350
ENSMUSG00000001943_Vsig2_U2B_21295.4	2
ENSMUSG00000001943_Vsig2_U2B_21296.5	4
ENSMUSG00000001962_Fam50a_U1B_189996.1	1
ENSMUSG00000001962_Fam50a_U1B_189998.3	2
ENSMUSG00000001962_Fam50a_U1B_190000.5	2
ENSMUSG00000001962_Fam50a_U1B_190001.6	3
ENSMUSG00000001962_Fam50a_U1B_190003.8	2
ENSMUSG00000001962_Fam50a_U1B_190004.9	1
ENSMUSG00000001983_Taco1_TMMB_147187.5	1
ENSMUSG00000001983_Taco1_TMMB_147190.8	1
ENSMUSG00000001985_Grik3_DTKPA_147200.8	5
ENSMUSG00000001995_Sipa1l2_U2B_62116.6	1
ENSMUSG00000002014_Ssr4_U1B_113647.6	2
ENSMUSG00000002031_Ift46_U1B_54895.6	1
ENSMUSG00000002031_Ift46_U1B_54896.7	2
ENSMUSG00000002031_Ift46_U1B_54897.8	2
ENSMUSG00000002043_Trappc6a_DTKPA_88406.2	1
ENSMUSG00000002052_Supt6_U1B_4074.1	2
ENSMUSG00000002052_Supt6_U1B_4078.5	1
ENSMUSG00000002052_Supt6_U1B_4080.7	2
ENSMUSG00000002058_Unc119_ACOCB_4034.1	277
ENSMUSG00000002058_Unc119_ACOCB_4035.2	395
ENSMUSG00000002058_Unc119_ACOCB_4036.3	319
ENSMUSG00000002058_Unc119_ACOCB_4037.4	492
ENSMUSG00000002058_Unc119_ACOCB_4038.5	747
ENSMUSG00000002058_Unc119_ACOCB_4039.6	190
ENSMUSG00000002058_Unc119_ACOCB_4040.7	556
ENSMUSG00000002058_Unc119_ACOCB_4041.8	487
ENSMUSG00000002058_Unc119_ACOCB_4042.9	350
ENSMUSG00000002058_Unc119_ACOCB_4043.10	352
ENSMUSG00000002064_Sdf2_SPB_29296.4	7
ENSMUSG00000002083_Bbc3_ACOCB_190436.1	533
ENSMUSG00000002083_Bbc3_ACOCB_190437.2	170
ENSMUSG00000002083_Bbc3_ACOCB_190438.3	594
ENSMUSG00000002083_Bbc3_ACOCB_190439.4	506
ENSMUSG00000002083_Bbc3_ACOCB_190440.5	549
ENSMUSG00000002083_Bbc3_ACOCB_190441.6	649
ENSMUSG00000002083_Bbc3_ACOCB_190442.7	330
ENSMUSG00000002083_Bbc3_ACOCB_190443.8	481
ENSMUSG00000002083_Bbc3_ACOCB_190444.9	641
ENSMUSG00000002083_Bbc3_ACOCB_190445.10	648
ENSMUSG00000002102_Psmc3_ACOCB_40265.1	325
ENSMUSG00000002102_Psmc3_ACOCB_40266.2	296
ENSMUSG00000002102_Psmc3_ACOCB_40267.3	397
ENSMUSG00000002102_Psmc3_ACOCB_40268.4	355
ENSMUSG00000002102_Psmc3_ACOCB_40269.5	664
ENSMUSG00000002102_Psmc3_ACOCB_40270.6	293
ENSMUSG00000002102_Psmc3_ACOCB_40271.7	249
ENSMUSG00000002102_Psmc3_ACOCB_40272.8	456
ENSMUSG00000002102_Psmc3_ACOCB_40273.9	107
ENSMUSG00000002102_Psmc3_ACOCB_40274.10	241
ENSMUSG00000002107_Celf2_GEA_40240.6	4
ENSMUSG00000002108_Nr1h3_ACOCB_40285.1	378
ENSMUSG00000002108_Nr1h3_ACOCB_40286.2	158
ENSMUSG00000002108_Nr1h3_ACOCB_40287.3	305
ENSMUSG00000002108_Nr1h3_ACOCB_40288.4	654
ENSMUSG00000002108_Nr1h3_ACOCB_40289.5	840
ENSMUSG00000002108_Nr1h3_ACOCB_40290.6	286
ENSMUSG00000002108_Nr1h3_ACOCB_40291.7	634
ENSMUSG00000002108_Nr1h3_ACOCB_40292.8	437
ENSMUSG00000002108_Nr1h3_ACOCB_40293.9	607
ENSMUSG00000002108_Nr1h3_ACOCB_40294.10	596
ENSMUSG00000002147_Stat6_U1A_150609.6	1
ENSMUSG00000002190_Clgn_ACOCB_116771.1	327
ENSMUSG00000002190_Clgn_ACOCB_116772.2	436
ENSMUSG00000002190_Clgn_ACOCB_116773.3	174
ENSMUSG00000002190_Clgn_ACOCB_116774.4	323
ENSMUSG00000002190_Clgn_ACOCB_116775.5	718
ENSMUSG00000002190_Clgn_ACOCB_116776.6	576
ENSMUSG00000002190_Clgn_ACOCB_116777.7	129
ENSMUSG00000002190_Clgn_ACOCB_116778.8	379
ENSMUSG00000002190_Clgn_ACOCB_116779.9	281
ENSMUSG00000002190_Clgn_ACOCB_116780.10	174
ENSMUSG00000002227_Mov10_U1A_116908.8	2
ENSMUSG00000002227_Mov10_U1A_116909.9	2
ENSMUSG00000002228_Ppm1j_ACOCB_116911.1	519
ENSMUSG00000002228_Ppm1j_ACOCB_116912.2	637
ENSMUSG00000002228_Ppm1j_ACOCB_116913.3	605
ENSMUSG00000002228_Ppm1j_ACOCB_116914.4	780
ENSMUSG00000002228_Ppm1j_ACOCB_116915.5	503
ENSMUSG00000002228_Ppm1j_ACOCB_116916.6	534
ENSMUSG00000002228_Ppm1j_ACOCB_116917.7	586
ENSMUSG00000002228_Ppm1j_ACOCB_116918.8	426
ENSMUSG00000002228_Ppm1j_ACOCB_116919.9	462
ENSMUSG00000002228_Ppm1j_ACOCB_116920.10	394
ENSMUSG00000002233_Rhoc_ACOCB_197012.1	469
ENSMUSG00000002233_Rhoc_ACOCB_197013.2	576
ENSMUSG00000002233_Rhoc_ACOCB_197014.3	403
ENSMUSG00000002233_Rhoc_ACOCB_197015.4	587
ENSMUSG00000002233_Rhoc_ACOCB_197016.5	306
ENSMUSG00000002233_Rhoc_ACOCB_197017.6	219
ENSMUSG00000002233_Rhoc_ACOCB_197018.7	622
ENSMUSG00000002233_Rhoc_ACOCB_197019.8	459
ENSMUSG00000002233_Rhoc_ACOCB_197020.9	437
ENSMUSG00000002233_Rhoc_ACOCB_197021.10	200
ENSMUSG00000002249_Tead3_ACOCB_168052.1	113
ENSMUSG00000002249_Tead3_ACOCB_168053.2	343
ENSMUSG00000002249_Tead3_ACOCB_168054.3	636
ENSMUSG00000002249_Tead3_ACOCB_168055.4	424
ENSMUSG00000002249_Tead3_ACOCB_168056.5	452
ENSMUSG00000002249_Tead3_ACOCB_168057.6	728
ENSMUSG00000002249_Tead3_ACOCB_168058.7	239
ENSMUSG00000002249_Tead3_ACOCB_168059.8	754
ENSMUSG00000002249_Tead3_ACOCB_168060.9	333
ENSMUSG00000002249_Tead3_ACOCB_168061.10	594
ENSMUSG00000002257_Def6_ACOCB_83504.1	606
ENSMUSG00000002257_Def6_ACOCB_83505.2	623
ENSMUSG00000002257_Def6_ACOCB_83506.3	790
ENSMUSG00000002257_Def6_ACOCB_83507.4	568
ENSMUSG00000002257_Def6_ACOCB_83508.5	393
ENSMUSG00000002257_Def6_ACOCB_83509.6	315
ENSMUSG00000002257_Def6_ACOCB_83510.7	560
ENSMUSG00000002257_Def6_ACOCB_83511.8	303
ENSMUSG00000002257_Def6_ACOCB_83512.9	459
ENSMUSG00000002257_Def6_ACOCB_83513.10	464
ENSMUSG00000002274_Metrn_U1A_143063.2	1
ENSMUSG00000002307_Daxx_ACOCA_86313.9	4
ENSMUSG00000002308_Cd320_TMMB_127620.2	1
ENSMUSG00000002308_Cd320_TMMB_127624.6	1
ENSMUSG00000002308_Cd320_TMMB_127626.8	1
ENSMUSG00000002319_Ipo4_TMMB_212504.9	1
ENSMUSG00000002319_Ipo4_TMMB_212505.10	1
ENSMUSG00000002326_Gmpr2_ACOCB_68579.1	330
ENSMUSG00000002326_Gmpr2_ACOCB_68580.2	507
ENSMUSG00000002326_Gmpr2_ACOCB_68581.3	276
ENSMUSG00000002326_Gmpr2_ACOCB_68582.4	366
ENSMUSG00000002326_Gmpr2_ACOCB_68583.5	388
ENSMUSG00000002326_Gmpr2_ACOCB_68584.6	302
ENSMUSG00000002326_Gmpr2_ACOCB_68585.7	299
ENSMUSG00000002326_Gmpr2_ACOCB_68586.8	299
ENSMUSG00000002326_Gmpr2_ACOCB_68587.9	145
ENSMUSG00000002326_Gmpr2_ACOCB_68588.10	410
ENSMUSG00000002342_Tmem161a_TMMB_62139.9	1
ENSMUSG00000002346_Slc25a42_TMMB_10457.2	3
ENSMUSG00000002346_Slc25a42_TMMB_10459.4	1
ENSMUSG00000002372_Ranbp3_TMMB_35560.4	1
ENSMUSG00000002372_Ranbp3_TMMB_35565.9	1
ENSMUSG00000002393_Nr2f6_ACOCB_220526.1	496
ENSMUSG00000002393_Nr2f6_ACOCB_220527.2	758
ENSMUSG00000002393_Nr2f6_ACOCB_220528.3	574
ENSMUSG00000002393_Nr2f6_ACOCB_220529.4	826
ENSMUSG00000002393_Nr2f6_ACOCB_220530.5	334
ENSMUSG00000002393_Nr2f6_ACOCB_220531.6	246
ENSMUSG00000002393_Nr2f6_ACOCB_220532.7	459
ENSMUSG00000002393_Nr2f6_ACOCB_220533.8	859
ENSMUSG00000002393_Nr2f6_ACOCB_220534.9	90
ENSMUSG00000002393_Nr2f6_ACOCB_220535.10	354
ENSMUSG00000002396_Ocel1_U1B_220548.3	1
ENSMUSG00000002396_Ocel1_U1B_220551.6	1
ENSMUSG00000002396_Ocel1_U1B_220553.8	2
ENSMUSG00000002396_Ocel1_U1B_220554.9	1
ENSMUSG00000002413_Braf_DTKPA_93711.5	1
ENSMUSG00000002416_Ndufb2_ACOCB_106040.1	569
ENSMUSG00000002416_Ndufb2_ACOCB_106041.2	1016
ENSMUSG00000002416_Ndufb2_ACOCB_106042.3	196
ENSMUSG00000002416_Ndufb2_ACOCB_106043.4	640
ENSMUSG00000002416_Ndufb2_ACOCB_106044.5	403
ENSMUSG00000002416_Ndufb2_ACOCB_106045.6	694
ENSMUSG00000002416_Ndufb2_ACOCB_106046.7	292
ENSMUSG00000002416_Ndufb2_ACOCB_106047.8	1340
ENSMUSG00000002416_Ndufb2_ACOCB_106048.9	406
ENSMUSG00000002416_Ndufb2_ACOCB_106049.10	553
ENSMUSG00000002459_Rgs20_ACOCB_203859.1	487
ENSMUSG00000002459_Rgs20_ACOCB_203860.2	457
ENSMUSG00000002459_Rgs20_ACOCB_203861.3	428
ENSMUSG00000002459_Rgs20_ACOCB_203862.4	316
ENSMUSG00000002459_Rgs20_ACOCB_203863.5	187
ENSMUSG00000002459_Rgs20_ACOCB_203864.6	273
ENSMUSG00000002459_Rgs20_ACOCB_203865.7	280
ENSMUSG00000002459_Rgs20_ACOCB_203866.8	494
ENSMUSG00000002459_Rgs20_ACOCB_203867.9	268
ENSMUSG00000002459_Rgs20_ACOCB_203868.10	378
ENSMUSG00000002475_Abhd3_U1A_145123.7	1
ENSMUSG00000002475_Abhd3_U1A_145126.10	1
ENSMUSG00000002477_Snrpd1_U1B_145127.1	3
ENSMUSG00000002477_Snrpd1_U1B_145129.3	1
ENSMUSG00000002477_Snrpd1_U1B_145130.4	1
ENSMUSG00000002477_Snrpd1_U1B_145131.5	1
ENSMUSG00000002477_Snrpd1_U1B_145132.6	1
ENSMUSG00000002477_Snrpd1_U1B_145134.8	2
ENSMUSG00000002477_Snrpd1_U1B_145135.9	5
ENSMUSG00000002496_Tsc2_ACOCA_85558.9	1
ENSMUSG00000002504_Slc9a3r2_U1A_215446.2	1
ENSMUSG00000002580_Mien1_U1B_223775.2	3
ENSMUSG00000002580_Mien1_U1B_223777.4	2
ENSMUSG00000002580_Mien1_U1B_223782.9	12
ENSMUSG00000002580_Mien1_U1B_223783.10	12
ENSMUSG00000002603_Tgfb1_ACOCB_37757.1	380
ENSMUSG00000002603_Tgfb1_ACOCB_37758.2	708
ENSMUSG00000002603_Tgfb1_ACOCB_37759.3	403
ENSMUSG00000002603_Tgfb1_ACOCB_37760.4	430
ENSMUSG00000002603_Tgfb1_ACOCB_37761.5	465
ENSMUSG00000002603_Tgfb1_ACOCB_37762.6	667
ENSMUSG00000002603_Tgfb1_ACOCB_37763.7	228
ENSMUSG00000002603_Tgfb1_ACOCB_37764.8	572
ENSMUSG00000002603_Tgfb1_ACOCB_37765.9	244
ENSMUSG00000002603_Tgfb1_ACOCB_37766.10	470
ENSMUSG00000002608_Ccdc97_U1B_37738.2	1
ENSMUSG00000002635_Pdcd2l_U1B_12816.1	1
ENSMUSG00000002635_Pdcd2l_U1B_12822.7	2
ENSMUSG00000002660_Clpp_DTKPA_214467.3	2
ENSMUSG00000002661_Alkbh7_TMMB_214484.10	1
ENSMUSG00000002668_Dennd1c_U1B_214456.2	1
[truncated: 21,220 more rows]
