# Supplementary material for: Genome-scale CRISPR screening reveals that C3aR signaling is critical for rapid capture of fungi by macrophages
Source: PLoS Pathog. 2022 Sep 29;18(9):e1010237. doi: 10.1371/journal.ppat.1010237 (PMC9578593; doi:10.1371/journal.ppat.1010237)
Supplement: S1 Data — A ZIP archive of tables in CSV format giving counts for each sgRNA. File names indicate sub-library and experimental sample. (ZIP) [file ppat.1010237.s023.zip › DIR_MAIN/20180727_AC_TMMB_Hc2_counts.csv]

0None_none_ACOCA_227963.4501	3
0None_none_ACOCB_227963.5084	1
0None_none_ACOCB_227963.5121	1
0None_none_GEA_227963.3455	50
0None_none_MU1A_227963.1946	2
0None_none_MU1A_227963.1955	6
0None_none_MU1A_227963.2138	57
0None_none_MU2A_227963.2586	24
0None_none_SPB_227963.6033	1
0None_none_TMMA_227963.2651	22
0None_none_TMMA_227963.2663	20
0None_none_TMMA_227963.2773	10
0None_none_TMMB_227963.3001	435
0None_none_TMMB_227963.3002	825
0None_none_TMMB_227963.3003	1114
0None_none_TMMB_227963.3004	700
0None_none_TMMB_227963.3005	816
0None_none_TMMB_227963.3006	994
0None_none_TMMB_227963.3007	670
0None_none_TMMB_227963.3008	479
0None_none_TMMB_227963.3009	619
0None_none_TMMB_227963.3010	1403
0None_none_TMMB_227963.3011	586
0None_none_TMMB_227963.3012	586
0None_none_TMMB_227963.3013	264
0None_none_TMMB_227963.3014	1390
0None_none_TMMB_227963.3015	1377
0None_none_TMMB_227963.3016	279
0None_none_TMMB_227963.3017	503
0None_none_TMMB_227963.3018	450
0None_none_TMMB_227963.3019	849
0None_none_TMMB_227963.3020	965
0None_none_TMMB_227963.3021	1130
0None_none_TMMB_227963.3022	1144
0None_none_TMMB_227963.3023	819
0None_none_TMMB_227963.3024	466
0None_none_TMMB_227963.3025	707
0None_none_TMMB_227963.3026	539
0None_none_TMMB_227963.3027	1252
0None_none_TMMB_227963.3028	435
0None_none_TMMB_227963.3029	824
0None_none_TMMB_227963.3030	551
0None_none_TMMB_227963.3031	275
0None_none_TMMB_227963.3032	673
0None_none_TMMB_227963.3033	557
0None_none_TMMB_227963.3034	1722
0None_none_TMMB_227963.3035	1424
0None_none_TMMB_227963.3036	538
0None_none_TMMB_227963.3037	934
0None_none_TMMB_227963.3038	754
0None_none_TMMB_227963.3039	1632
0None_none_TMMB_227963.3040	913
0None_none_TMMB_227963.3041	1627
0None_none_TMMB_227963.3042	435
0None_none_TMMB_227963.3043	405
0None_none_TMMB_227963.3044	757
0None_none_TMMB_227963.3045	873
0None_none_TMMB_227963.3046	1424
0None_none_TMMB_227963.3047	946
0None_none_TMMB_227963.3048	562
0None_none_TMMB_227963.3049	1049
0None_none_TMMB_227963.3050	606
0None_none_TMMB_227963.3051	1847
0None_none_TMMB_227963.3052	1253
0None_none_TMMB_227963.3053	256
0None_none_TMMB_227963.3054	493
0None_none_TMMB_227963.3055	1039
0None_none_TMMB_227963.3056	678
0None_none_TMMB_227963.3057	571
0None_none_TMMB_227963.3058	1033
0None_none_TMMB_227963.3059	215
0None_none_TMMB_227963.3060	705
0None_none_TMMB_227963.3062	730
0None_none_TMMB_227963.3063	616
0None_none_TMMB_227963.3064	512
0None_none_TMMB_227963.3065	723
0None_none_TMMB_227963.3066	565
0None_none_TMMB_227963.3067	567
0None_none_TMMB_227963.3068	1039
0None_none_TMMB_227963.3069	921
0None_none_TMMB_227963.3070	820
0None_none_TMMB_227963.3071	986
0None_none_TMMB_227963.3072	417
0None_none_TMMB_227963.3073	747
0None_none_TMMB_227963.3074	1934
0None_none_TMMB_227963.3075	487
0None_none_TMMB_227963.3076	778
0None_none_TMMB_227963.3077	964
0None_none_TMMB_227963.3078	893
0None_none_TMMB_227963.3079	921
0None_none_TMMB_227963.3080	1110
0None_none_TMMB_227963.3081	947
0None_none_TMMB_227963.3082	1165
0None_none_TMMB_227963.3083	278
0None_none_TMMB_227963.3084	1368
0None_none_TMMB_227963.3085	1744
0None_none_TMMB_227963.3086	612
0None_none_TMMB_227963.3087	942
0None_none_TMMB_227963.3088	543
0None_none_TMMB_227963.3089	884
0None_none_TMMB_227963.3090	711
0None_none_TMMB_227963.3091	1050
0None_none_TMMB_227963.3092	724
0None_none_TMMB_227963.3093	279
0None_none_TMMB_227963.3094	1945
0None_none_TMMB_227963.3095	590
0None_none_TMMB_227963.3096	949
0None_none_TMMB_227963.3097	746
0None_none_TMMB_227963.3098	899
0None_none_TMMB_227963.3099	166
0None_none_TMMB_227963.3100	1076
0None_none_TMMB_227963.3101	1936
0None_none_TMMB_227963.3102	559
0None_none_TMMB_227963.3103	249
0None_none_TMMB_227963.3104	252
0None_none_TMMB_227963.3105	410
0None_none_TMMB_227963.3106	1373
0None_none_TMMB_227963.3107	819
0None_none_TMMB_227963.3108	1201
0None_none_TMMB_227963.3109	944
0None_none_TMMB_227963.3110	414
0None_none_TMMB_227963.3111	1197
0None_none_TMMB_227963.3112	980
0None_none_TMMB_227963.3113	1152
0None_none_TMMB_227963.3114	1423
0None_none_TMMB_227963.3115	361
0None_none_TMMB_227963.3116	705
0None_none_TMMB_227963.3117	592
0None_none_TMMB_227963.3118	510
0None_none_TMMB_227963.3119	1536
0None_none_TMMB_227963.3120	743
0None_none_TMMB_227963.3121	357
0None_none_TMMB_227963.3122	780
0None_none_TMMB_227963.3123	921
0None_none_TMMB_227963.3124	1022
0None_none_TMMB_227963.3125	415
0None_none_TMMB_227963.3126	968
0None_none_TMMB_227963.3127	779
0None_none_TMMB_227963.3128	1264
0None_none_TMMB_227963.3129	584
0None_none_TMMB_227963.3130	733
0None_none_TMMB_227963.3131	765
0None_none_TMMB_227963.3132	484
0None_none_TMMB_227963.3133	438
0None_none_TMMB_227963.3134	422
0None_none_TMMB_227963.3135	583
0None_none_TMMB_227963.3136	853
0None_none_TMMB_227963.3137	601
0None_none_TMMB_227963.3138	943
0None_none_TMMB_227963.3139	509
0None_none_TMMB_227963.3140	423
0None_none_TMMB_227963.3141	1155
0None_none_TMMB_227963.3142	393
0None_none_TMMB_227963.3143	584
0None_none_TMMB_227963.3144	1441
0None_none_TMMB_227963.3145	830
0None_none_TMMB_227963.3146	495
0None_none_TMMB_227963.3147	931
0None_none_TMMB_227963.3148	375
0None_none_TMMB_227963.3149	1087
0None_none_TMMB_227963.3150	866
0None_none_TMMB_227963.3151	664
0None_none_TMMB_227963.3152	1064
0None_none_TMMB_227963.3153	265
0None_none_TMMB_227963.3154	674
0None_none_TMMB_227963.3155	663
0None_none_TMMB_227963.3156	909
0None_none_TMMB_227963.3157	549
0None_none_TMMB_227963.3158	440
0None_none_TMMB_227963.3159	1001
0None_none_TMMB_227963.3160	1114
0None_none_TMMB_227963.3161	477
0None_none_TMMB_227963.3162	395
0None_none_TMMB_227963.3163	620
0None_none_TMMB_227963.3164	391
0None_none_TMMB_227963.3165	591
0None_none_TMMB_227963.3166	1118
0None_none_TMMB_227963.3167	536
0None_none_TMMB_227963.3168	201
0None_none_TMMB_227963.3169	1192
0None_none_TMMB_227963.3170	637
0None_none_TMMB_227963.3171	893
0None_none_TMMB_227963.3172	712
0None_none_TMMB_227963.3173	622
0None_none_TMMB_227963.3174	575
0None_none_TMMB_227963.3175	952
0None_none_TMMB_227963.3176	493
0None_none_TMMB_227963.3177	719
0None_none_TMMB_227963.3178	1318
0None_none_TMMB_227963.3179	1617
0None_none_TMMB_227963.3180	1971
0None_none_TMMB_227963.3181	290
0None_none_TMMB_227963.3182	738
0None_none_TMMB_227963.3183	2059
0None_none_TMMB_227963.3184	662
0None_none_TMMB_227963.3185	796
0None_none_TMMB_227963.3186	189
0None_none_TMMB_227963.3187	498
0None_none_TMMB_227963.3188	904
0None_none_TMMB_227963.3189	341
0None_none_TMMB_227963.3190	580
0None_none_TMMB_227963.3191	641
0None_none_TMMB_227963.3192	219
0None_none_TMMB_227963.3193	722
0None_none_TMMB_227963.3194	1941
0None_none_TMMB_227963.3195	130
0None_none_TMMB_227963.3196	992
0None_none_TMMB_227963.3197	1327
0None_none_TMMB_227963.3198	371
0None_none_TMMB_227963.3199	1338
0None_none_TMMB_227963.3200	504
0None_none_TMMB_227963.3201	585
0None_none_TMMB_227963.3202	653
0None_none_TMMB_227963.3203	1108
0None_none_TMMB_227963.3204	588
0None_none_TMMB_227963.3205	287
0None_none_TMMB_227963.3206	1179
0None_none_TMMB_227963.3207	349
0None_none_TMMB_227963.3208	453
0None_none_TMMB_227963.3209	872
0None_none_TMMB_227963.3210	523
0None_none_TMMB_227963.3211	605
0None_none_TMMB_227963.3212	1255
0None_none_TMMB_227963.3213	1349
0None_none_TMMB_227963.3214	554
0None_none_TMMB_227963.3215	876
0None_none_TMMB_227963.3216	571
0None_none_TMMB_227963.3217	147
0None_none_TMMB_227963.3218	1783
0None_none_TMMB_227963.3219	579
0None_none_TMMB_227963.3220	810
0None_none_TMMB_227963.3221	147
0None_none_TMMB_227963.3222	924
0None_none_TMMB_227963.3223	721
0None_none_TMMB_227963.3224	1494
0None_none_TMMB_227963.3225	518
0None_none_TMMB_227963.3226	1061
0None_none_TMMB_227963.3227	679
0None_none_TMMB_227963.3228	774
0None_none_TMMB_227963.3229	930
0None_none_TMMB_227963.3230	605
0None_none_TMMB_227963.3231	1358
0None_none_TMMB_227963.3232	1325
0None_none_TMMB_227963.3233	993
0None_none_TMMB_227963.3234	830
0None_none_TMMB_227963.3235	410
0None_none_TMMB_227963.3236	605
0None_none_TMMB_227963.3237	713
0None_none_TMMB_227963.3238	678
0None_none_TMMB_227963.3239	781
0None_none_TMMB_227963.3240	972
0None_none_TMMB_227963.3241	490
0None_none_TMMB_227963.3242	974
0None_none_TMMB_227963.3243	569
0None_none_TMMB_227963.3244	912
0None_none_TMMB_227963.3245	2410
0None_none_TMMB_227963.3246	608
0None_none_TMMB_227963.3247	443
0None_none_TMMB_227963.3248	449
0None_none_TMMB_227963.3249	1024
0None_none_TMMB_227963.3250	937
0None_none_TMMB_227963.3251	985
0None_none_TMMB_227963.3252	169
0None_none_TMMB_227963.3253	510
0None_none_TMMB_227963.3254	836
0None_none_TMMB_227963.3255	882
0None_none_TMMB_227963.3256	1175
0None_none_TMMB_227963.3257	395
0None_none_TMMB_227963.3258	842
0None_none_TMMB_227963.3259	362
0None_none_TMMB_227963.3260	337
0None_none_TMMB_227963.3261	797
0None_none_TMMB_227963.3262	713
0None_none_TMMB_227963.3263	1051
0None_none_TMMB_227963.3264	883
0None_none_TMMB_227963.3265	513
0None_none_TMMB_227963.3266	1711
0None_none_TMMB_227963.3267	1248
0None_none_TMMB_227963.3268	621
0None_none_TMMB_227963.3269	390
0None_none_TMMB_227963.3270	1515
0None_none_TMMB_227963.3271	498
0None_none_TMMB_227963.3272	1026
0None_none_TMMB_227963.3273	813
0None_none_TMMB_227963.3274	911
0None_none_TMMB_227963.3275	734
0None_none_TMMB_227963.3276	330
0None_none_TMMB_227963.3277	556
0None_none_TMMB_227963.3278	719
0None_none_TMMB_227963.3279	501
0None_none_TMMB_227963.3280	1385
0None_none_TMMB_227963.3281	1312
0None_none_TMMB_227963.3282	796
0None_none_TMMB_227963.3283	972
0None_none_TMMB_227963.3284	183
0None_none_TMMB_227963.3285	808
0None_none_TMMB_227963.3286	914
0None_none_TMMB_227963.3287	332
0None_none_TMMB_227963.3288	1243
0None_none_TMMB_227963.3289	499
0None_none_TMMB_227963.3290	700
0None_none_TMMB_227963.3291	556
0None_none_TMMB_227963.3292	433
0None_none_TMMB_227963.3293	921
0None_none_TMMB_227963.3294	1285
0None_none_TMMB_227963.3295	1211
0None_none_TMMB_227963.3296	939
0None_none_TMMB_227963.3297	808
0None_none_TMMB_227963.3298	643
0None_none_TMMB_227963.3299	350
0None_none_TMMB_227963.3300	514
0None_none_TMMB_227963.3301	972
0None_none_TMMB_227963.3302	1012
0None_none_TMMB_227963.3303	606
0None_none_TMMB_227963.3304	757
0None_none_TMMB_227963.3305	882
0None_none_TMMB_227963.3306	913
0None_none_TMMB_227963.3307	365
0None_none_TMMB_227963.3308	1334
0None_none_TMMB_227963.3309	85
0None_none_TMMB_227963.3310	574
0None_none_TMMB_227963.3311	1032
0None_none_TMMB_227963.3312	597
0None_none_TMMB_227963.3313	698
0None_none_TMMB_227963.3314	739
0None_none_TMMB_227963.3315	869
0None_none_TMMB_227963.3316	466
0None_none_TMMB_227963.3317	706
0None_none_TMMB_227963.3318	1321
0None_none_TMMB_227963.3319	1386
0None_none_TMMB_227963.3320	787
0None_none_TMMB_227963.3321	688
0None_none_TMMB_227963.3322	986
0None_none_TMMB_227963.3323	836
0None_none_TMMB_227963.3324	2144
0None_none_TMMB_227963.3325	1012
0None_none_TMMB_227963.3326	1079
0None_none_TMMB_227963.3327	663
0None_none_TMMB_227963.3328	60
0None_none_TMMB_227963.3329	650
0None_none_TMMB_227963.3330	98
0None_none_TMMB_227963.3331	989
0None_none_TMMB_227963.3332	351
0None_none_TMMB_227963.3333	1511
0None_none_TMMB_227963.3334	602
0None_none_TMMB_227963.3335	218
0None_none_TMMB_227963.3336	989
0None_none_TMMB_227963.3337	728
0None_none_TMMB_227963.3338	783
0None_none_TMMB_227963.3339	1362
0None_none_TMMB_227963.3340	589
0None_none_TMMB_227963.3341	815
0None_none_TMMB_227963.3342	268
0None_none_TMMB_227963.3343	557
0None_none_TMMB_227963.3344	576
0None_none_TMMB_227963.3345	759
0None_none_TMMB_227963.3346	780
0None_none_TMMB_227963.3347	797
0None_none_TMMB_227963.3348	1100
0None_none_TMMB_227963.3349	956
0None_none_TMMB_227963.3350	1276
0None_none_TMMB_227963.3351	734
0None_none_TMMB_227963.3352	320
0None_none_TMMB_227963.3353	449
0None_none_TMMB_227963.3354	771
0None_none_TMMB_227963.3355	1416
0None_none_TMMB_227963.3356	972
0None_none_TMMB_227963.3357	1042
0None_none_TMMB_227963.3358	1269
0None_none_TMMB_227963.3359	526
0None_none_TMMB_227963.3360	534
0None_none_TMMB_227963.3361	748
0None_none_TMMB_227963.3362	766
0None_none_TMMB_227963.3363	264
0None_none_TMMB_227963.3364	1211
0None_none_TMMB_227963.3365	336
0None_none_TMMB_227963.3366	308
0None_none_TMMB_227963.3367	806
0None_none_TMMB_227963.3368	654
0None_none_TMMB_227963.3369	1218
0None_none_TMMB_227963.3370	581
0None_none_TMMB_227963.3371	637
0None_none_TMMB_227963.3372	2105
0None_none_TMMB_227963.3373	489
0None_none_TMMB_227963.3374	801
0None_none_TMMB_227963.3375	417
0None_none_U2A_227963.1580	61
0None_none_U2A_227963.1871	96
0None_none_U2B_227963.1242	178
0Safe_safe_ACOCA_227963.4797	3
0Safe_safe_ACOCB_227963.4889	42
0Safe_safe_DTKPA_227963.7062	2
0Safe_safe_GEA_227963.3717	347
0Safe_safe_MPA_227963.4171	1245
0Safe_safe_MPA_227963.4400	327
0Safe_safe_MPA_227963.4423	520
0Safe_safe_MPB_227963.5639	732
0Safe_safe_MPB_227963.5842	1476
0Safe_safe_MPB_227963.5938	3
0Safe_safe_MU1A_227963.1918	468
0Safe_safe_MU1A_227963.1995	19
0Safe_safe_MU1A_227963.2132	4
0Safe_safe_MU1B_227963.1050	12
0Safe_safe_MU2A_227963.2269	41
0Safe_safe_MU2A_227963.2350	3
0Safe_safe_MU2A_227963.2535	231
0Safe_safe_MU2A_227963.2548	4
0Safe_safe_MU2A_227963.2606	552
0Safe_safe_MU2B_227963.208	157
0Safe_safe_SPA_227963.5562	1320
0Safe_safe_SPB_227963.6256	290
0Safe_safe_TMMA_227963.2645	4
0Safe_safe_TMMA_227963.2666	104
0Safe_safe_TMMA_227963.2809	4
0Safe_safe_TMMA_227963.2865	4
0Safe_safe_TMMA_227963.2875	4
0Safe_safe_TMMA_227963.2891	426
0Safe_safe_TMMA_227963.2908	15
0Safe_safe_TMMB_227963.3001	494
0Safe_safe_TMMB_227963.3002	893
0Safe_safe_TMMB_227963.3003	422
0Safe_safe_TMMB_227963.3004	188
0Safe_safe_TMMB_227963.3005	584
0Safe_safe_TMMB_227963.3006	599
0Safe_safe_TMMB_227963.3007	509
0Safe_safe_TMMB_227963.3008	382
0Safe_safe_TMMB_227963.3009	679
0Safe_safe_TMMB_227963.3010	937
0Safe_safe_TMMB_227963.3011	720
0Safe_safe_TMMB_227963.3012	482
0Safe_safe_TMMB_227963.3013	551
0Safe_safe_TMMB_227963.3014	751
0Safe_safe_TMMB_227963.3015	588
0Safe_safe_TMMB_227963.3016	737
0Safe_safe_TMMB_227963.3017	288
0Safe_safe_TMMB_227963.3018	271
0Safe_safe_TMMB_227963.3019	435
0Safe_safe_TMMB_227963.3020	707
0Safe_safe_TMMB_227963.3021	455
0Safe_safe_TMMB_227963.3022	398
0Safe_safe_TMMB_227963.3023	668
0Safe_safe_TMMB_227963.3024	653
0Safe_safe_TMMB_227963.3025	187
0Safe_safe_TMMB_227963.3026	270
0Safe_safe_TMMB_227963.3027	160
0Safe_safe_TMMB_227963.3028	392
0Safe_safe_TMMB_227963.3029	438
0Safe_safe_TMMB_227963.3030	250
0Safe_safe_TMMB_227963.3031	519
0Safe_safe_TMMB_227963.3032	729
0Safe_safe_TMMB_227963.3033	645
0Safe_safe_TMMB_227963.3034	1090
0Safe_safe_TMMB_227963.3035	726
0Safe_safe_TMMB_227963.3036	1014
0Safe_safe_TMMB_227963.3037	538
0Safe_safe_TMMB_227963.3038	450
0Safe_safe_TMMB_227963.3039	1328
0Safe_safe_TMMB_227963.3040	107
0Safe_safe_TMMB_227963.3041	713
0Safe_safe_TMMB_227963.3042	506
0Safe_safe_TMMB_227963.3043	219
0Safe_safe_TMMB_227963.3044	338
0Safe_safe_TMMB_227963.3045	806
0Safe_safe_TMMB_227963.3046	428
0Safe_safe_TMMB_227963.3047	280
0Safe_safe_TMMB_227963.3048	687
0Safe_safe_TMMB_227963.3049	890
0Safe_safe_TMMB_227963.3050	529
0Safe_safe_TMMB_227963.3051	333
0Safe_safe_TMMB_227963.3052	211
0Safe_safe_TMMB_227963.3053	625
0Safe_safe_TMMB_227963.3054	393
0Safe_safe_TMMB_227963.3055	723
0Safe_safe_TMMB_227963.3056	891
0Safe_safe_TMMB_227963.3057	389
0Safe_safe_TMMB_227963.3058	1154
0Safe_safe_TMMB_227963.3059	449
0Safe_safe_TMMB_227963.3060	237
0Safe_safe_TMMB_227963.3061	211
0Safe_safe_TMMB_227963.3062	199
0Safe_safe_TMMB_227963.3063	283
0Safe_safe_TMMB_227963.3064	615
0Safe_safe_TMMB_227963.3065	516
0Safe_safe_TMMB_227963.3066	520
0Safe_safe_TMMB_227963.3067	1047
0Safe_safe_TMMB_227963.3068	875
0Safe_safe_TMMB_227963.3069	702
0Safe_safe_TMMB_227963.3070	644
0Safe_safe_TMMB_227963.3071	303
0Safe_safe_TMMB_227963.3072	501
0Safe_safe_TMMB_227963.3073	252
0Safe_safe_TMMB_227963.3074	963
0Safe_safe_TMMB_227963.3075	356
0Safe_safe_TMMB_227963.3076	830
0Safe_safe_TMMB_227963.3077	289
0Safe_safe_TMMB_227963.3078	518
0Safe_safe_TMMB_227963.3079	414
0Safe_safe_TMMB_227963.3080	461
0Safe_safe_TMMB_227963.3081	327
0Safe_safe_TMMB_227963.3082	508
0Safe_safe_TMMB_227963.3083	692
0Safe_safe_TMMB_227963.3084	746
0Safe_safe_TMMB_227963.3085	257
0Safe_safe_TMMB_227963.3086	584
0Safe_safe_TMMB_227963.3087	231
0Safe_safe_TMMB_227963.3088	608
0Safe_safe_TMMB_227963.3089	457
0Safe_safe_TMMB_227963.3090	234
0Safe_safe_TMMB_227963.3091	913
0Safe_safe_TMMB_227963.3092	1145
0Safe_safe_TMMB_227963.3093	1080
0Safe_safe_TMMB_227963.3094	371
0Safe_safe_TMMB_227963.3095	291
0Safe_safe_TMMB_227963.3096	419
0Safe_safe_TMMB_227963.3097	781
0Safe_safe_TMMB_227963.3098	570
0Safe_safe_TMMB_227963.3099	817
0Safe_safe_TMMB_227963.3100	283
0Safe_safe_TMMB_227963.3101	1260
0Safe_safe_TMMB_227963.3102	412
0Safe_safe_TMMB_227963.3103	762
0Safe_safe_TMMB_227963.3104	1306
0Safe_safe_TMMB_227963.3105	149
0Safe_safe_TMMB_227963.3106	402
0Safe_safe_TMMB_227963.3107	17
0Safe_safe_TMMB_227963.3108	571
0Safe_safe_TMMB_227963.3110	393
0Safe_safe_TMMB_227963.3111	301
0Safe_safe_TMMB_227963.3112	737
0Safe_safe_TMMB_227963.3113	732
0Safe_safe_TMMB_227963.3114	607
0Safe_safe_TMMB_227963.3115	950
0Safe_safe_TMMB_227963.3116	326
0Safe_safe_TMMB_227963.3117	117
0Safe_safe_TMMB_227963.3118	660
0Safe_safe_TMMB_227963.3119	265
0Safe_safe_TMMB_227963.3120	1248
0Safe_safe_TMMB_227963.3121	471
0Safe_safe_TMMB_227963.3122	1016
0Safe_safe_TMMB_227963.3123	596
0Safe_safe_TMMB_227963.3124	328
0Safe_safe_TMMB_227963.3125	612
0Safe_safe_TMMB_227963.3126	266
0Safe_safe_TMMB_227963.3127	964
0Safe_safe_TMMB_227963.3128	534
0Safe_safe_TMMB_227963.3129	916
0Safe_safe_TMMB_227963.3130	501
0Safe_safe_TMMB_227963.3131	54
0Safe_safe_TMMB_227963.3132	465
0Safe_safe_TMMB_227963.3133	960
0Safe_safe_TMMB_227963.3134	137
0Safe_safe_TMMB_227963.3135	1199
0Safe_safe_TMMB_227963.3136	1004
0Safe_safe_TMMB_227963.3137	474
0Safe_safe_TMMB_227963.3138	353
0Safe_safe_TMMB_227963.3139	701
0Safe_safe_TMMB_227963.3140	481
0Safe_safe_TMMB_227963.3141	294
0Safe_safe_TMMB_227963.3142	941
0Safe_safe_TMMB_227963.3143	609
0Safe_safe_TMMB_227963.3144	302
0Safe_safe_TMMB_227963.3145	607
0Safe_safe_TMMB_227963.3146	496
0Safe_safe_TMMB_227963.3147	412
0Safe_safe_TMMB_227963.3148	458
0Safe_safe_TMMB_227963.3149	389
0Safe_safe_TMMB_227963.3150	508
0Safe_safe_TMMB_227963.3151	308
0Safe_safe_TMMB_227963.3152	380
0Safe_safe_TMMB_227963.3153	466
0Safe_safe_TMMB_227963.3154	456
0Safe_safe_TMMB_227963.3155	476
0Safe_safe_TMMB_227963.3156	602
0Safe_safe_TMMB_227963.3157	676
0Safe_safe_TMMB_227963.3158	846
0Safe_safe_TMMB_227963.3159	453
0Safe_safe_TMMB_227963.3160	284
0Safe_safe_TMMB_227963.3161	655
0Safe_safe_TMMB_227963.3162	381
0Safe_safe_TMMB_227963.3163	157
0Safe_safe_TMMB_227963.3164	726
0Safe_safe_TMMB_227963.3165	711
0Safe_safe_TMMB_227963.3166	703
0Safe_safe_TMMB_227963.3167	740
0Safe_safe_TMMB_227963.3168	592
0Safe_safe_TMMB_227963.3169	327
0Safe_safe_TMMB_227963.3170	450
0Safe_safe_TMMB_227963.3171	478
0Safe_safe_TMMB_227963.3172	335
0Safe_safe_TMMB_227963.3173	398
0Safe_safe_TMMB_227963.3174	539
0Safe_safe_TMMB_227963.3175	678
0Safe_safe_TMMB_227963.3176	1371
0Safe_safe_TMMB_227963.3177	490
0Safe_safe_TMMB_227963.3178	654
0Safe_safe_TMMB_227963.3179	309
0Safe_safe_TMMB_227963.3180	800
0Safe_safe_TMMB_227963.3181	870
0Safe_safe_TMMB_227963.3182	518
0Safe_safe_TMMB_227963.3183	324
0Safe_safe_TMMB_227963.3184	1806
0Safe_safe_TMMB_227963.3185	839
0Safe_safe_TMMB_227963.3186	415
0Safe_safe_TMMB_227963.3187	508
0Safe_safe_TMMB_227963.3188	704
0Safe_safe_TMMB_227963.3189	558
0Safe_safe_TMMB_227963.3190	523
0Safe_safe_TMMB_227963.3191	552
0Safe_safe_TMMB_227963.3192	1080
0Safe_safe_TMMB_227963.3193	427
0Safe_safe_TMMB_227963.3194	1425
0Safe_safe_TMMB_227963.3195	586
0Safe_safe_TMMB_227963.3196	340
0Safe_safe_TMMB_227963.3197	427
0Safe_safe_TMMB_227963.3198	363
0Safe_safe_TMMB_227963.3199	1111
0Safe_safe_TMMB_227963.3200	276
0Safe_safe_TMMB_227963.3201	500
0Safe_safe_TMMB_227963.3202	707
0Safe_safe_TMMB_227963.3203	513
0Safe_safe_TMMB_227963.3204	712
0Safe_safe_TMMB_227963.3205	500
0Safe_safe_TMMB_227963.3206	327
0Safe_safe_TMMB_227963.3207	877
0Safe_safe_TMMB_227963.3208	1519
0Safe_safe_TMMB_227963.3209	733
0Safe_safe_TMMB_227963.3210	796
0Safe_safe_TMMB_227963.3211	633
0Safe_safe_TMMB_227963.3212	605
0Safe_safe_TMMB_227963.3213	1265
0Safe_safe_TMMB_227963.3214	459
0Safe_safe_TMMB_227963.3215	332
0Safe_safe_TMMB_227963.3216	168
0Safe_safe_TMMB_227963.3217	572
0Safe_safe_TMMB_227963.3218	429
0Safe_safe_TMMB_227963.3219	1511
0Safe_safe_TMMB_227963.3220	1603
0Safe_safe_TMMB_227963.3221	516
0Safe_safe_TMMB_227963.3222	978
0Safe_safe_TMMB_227963.3223	1245
0Safe_safe_TMMB_227963.3224	368
0Safe_safe_TMMB_227963.3225	632
0Safe_safe_TMMB_227963.3226	165
0Safe_safe_TMMB_227963.3227	669
0Safe_safe_TMMB_227963.3228	724
0Safe_safe_TMMB_227963.3229	1356
0Safe_safe_TMMB_227963.3230	448
0Safe_safe_TMMB_227963.3231	442
0Safe_safe_TMMB_227963.3232	861
0Safe_safe_TMMB_227963.3233	62
0Safe_safe_TMMB_227963.3234	1258
0Safe_safe_TMMB_227963.3235	871
0Safe_safe_TMMB_227963.3236	1109
0Safe_safe_TMMB_227963.3237	696
0Safe_safe_TMMB_227963.3238	291
0Safe_safe_TMMB_227963.3239	650
0Safe_safe_TMMB_227963.3240	593
0Safe_safe_TMMB_227963.3241	688
0Safe_safe_TMMB_227963.3242	526
0Safe_safe_TMMB_227963.3243	1311
0Safe_safe_TMMB_227963.3244	160
0Safe_safe_TMMB_227963.3245	572
0Safe_safe_TMMB_227963.3246	96
0Safe_safe_TMMB_227963.3247	835
0Safe_safe_TMMB_227963.3248	105
0Safe_safe_TMMB_227963.3249	866
0Safe_safe_TMMB_227963.3250	443
0Safe_safe_TMMB_227963.3251	237
0Safe_safe_TMMB_227963.3252	756
0Safe_safe_TMMB_227963.3253	550
0Safe_safe_TMMB_227963.3254	309
0Safe_safe_TMMB_227963.3255	104
0Safe_safe_TMMB_227963.3256	201
0Safe_safe_TMMB_227963.3257	395
0Safe_safe_TMMB_227963.3259	1473
0Safe_safe_TMMB_227963.3260	481
0Safe_safe_TMMB_227963.3261	593
0Safe_safe_TMMB_227963.3262	689
0Safe_safe_TMMB_227963.3264	691
0Safe_safe_TMMB_227963.3265	539
0Safe_safe_TMMB_227963.3266	426
0Safe_safe_TMMB_227963.3267	399
0Safe_safe_TMMB_227963.3268	651
0Safe_safe_TMMB_227963.3269	462
0Safe_safe_TMMB_227963.3270	437
0Safe_safe_TMMB_227963.3271	1320
0Safe_safe_TMMB_227963.3272	951
0Safe_safe_TMMB_227963.3273	10
0Safe_safe_TMMB_227963.3274	391
0Safe_safe_TMMB_227963.3275	1054
0Safe_safe_TMMB_227963.3276	1051
0Safe_safe_TMMB_227963.3277	354
0Safe_safe_TMMB_227963.3278	604
0Safe_safe_TMMB_227963.3279	486
0Safe_safe_TMMB_227963.3280	397
0Safe_safe_TMMB_227963.3281	362
0Safe_safe_TMMB_227963.3282	651
0Safe_safe_TMMB_227963.3283	462
0Safe_safe_TMMB_227963.3284	314
0Safe_safe_TMMB_227963.3285	528
0Safe_safe_TMMB_227963.3286	814
0Safe_safe_TMMB_227963.3287	928
0Safe_safe_TMMB_227963.3288	360
0Safe_safe_TMMB_227963.3289	333
0Safe_safe_TMMB_227963.3290	611
0Safe_safe_TMMB_227963.3291	208
0Safe_safe_TMMB_227963.3292	530
0Safe_safe_TMMB_227963.3293	954
0Safe_safe_TMMB_227963.3294	920
0Safe_safe_TMMB_227963.3295	934
0Safe_safe_TMMB_227963.3296	236
0Safe_safe_TMMB_227963.3297	820
0Safe_safe_TMMB_227963.3298	450
0Safe_safe_TMMB_227963.3299	794
0Safe_safe_TMMB_227963.3300	157
0Safe_safe_TMMB_227963.3301	836
0Safe_safe_TMMB_227963.3302	311
0Safe_safe_TMMB_227963.3303	249
0Safe_safe_TMMB_227963.3304	542
0Safe_safe_TMMB_227963.3305	461
0Safe_safe_TMMB_227963.3306	545
0Safe_safe_TMMB_227963.3307	994
0Safe_safe_TMMB_227963.3308	1064
0Safe_safe_TMMB_227963.3309	764
0Safe_safe_TMMB_227963.3310	1253
0Safe_safe_TMMB_227963.3311	347
0Safe_safe_TMMB_227963.3312	471
0Safe_safe_TMMB_227963.3313	751
0Safe_safe_TMMB_227963.3314	187
0Safe_safe_TMMB_227963.3315	6
0Safe_safe_TMMB_227963.3316	779
0Safe_safe_TMMB_227963.3317	1393
0Safe_safe_TMMB_227963.3318	545
0Safe_safe_TMMB_227963.3319	773
0Safe_safe_TMMB_227963.3320	613
0Safe_safe_TMMB_227963.3321	292
0Safe_safe_TMMB_227963.3322	803
0Safe_safe_TMMB_227963.3323	443
0Safe_safe_TMMB_227963.3324	1204
0Safe_safe_TMMB_227963.3325	552
0Safe_safe_TMMB_227963.3326	290
0Safe_safe_TMMB_227963.3327	314
0Safe_safe_TMMB_227963.3328	205
0Safe_safe_TMMB_227963.3329	482
0Safe_safe_TMMB_227963.3330	920
0Safe_safe_TMMB_227963.3331	618
0Safe_safe_TMMB_227963.3332	953
0Safe_safe_TMMB_227963.3333	710
0Safe_safe_TMMB_227963.3334	913
0Safe_safe_TMMB_227963.3335	1155
0Safe_safe_TMMB_227963.3336	446
0Safe_safe_TMMB_227963.3337	1875
0Safe_safe_TMMB_227963.3338	468
0Safe_safe_TMMB_227963.3339	372
0Safe_safe_TMMB_227963.3340	803
0Safe_safe_TMMB_227963.3341	361
0Safe_safe_TMMB_227963.3342	385
0Safe_safe_TMMB_227963.3343	680
0Safe_safe_TMMB_227963.3344	316
0Safe_safe_TMMB_227963.3345	851
0Safe_safe_TMMB_227963.3346	336
0Safe_safe_TMMB_227963.3347	1200
0Safe_safe_TMMB_227963.3348	769
0Safe_safe_TMMB_227963.3349	374
0Safe_safe_TMMB_227963.3350	204
0Safe_safe_TMMB_227963.3351	573
0Safe_safe_TMMB_227963.3352	551
0Safe_safe_TMMB_227963.3353	501
0Safe_safe_TMMB_227963.3354	371
0Safe_safe_TMMB_227963.3355	271
0Safe_safe_TMMB_227963.3356	676
0Safe_safe_TMMB_227963.3357	580
0Safe_safe_TMMB_227963.3358	687
0Safe_safe_TMMB_227963.3359	412
0Safe_safe_TMMB_227963.3360	748
0Safe_safe_TMMB_227963.3361	331
0Safe_safe_TMMB_227963.3362	704
0Safe_safe_TMMB_227963.3363	546
0Safe_safe_TMMB_227963.3364	369
0Safe_safe_TMMB_227963.3365	48
0Safe_safe_TMMB_227963.3366	899
0Safe_safe_TMMB_227963.3367	1230
0Safe_safe_TMMB_227963.3368	601
0Safe_safe_TMMB_227963.3369	503
0Safe_safe_TMMB_227963.3370	416
0Safe_safe_TMMB_227963.3371	1104
0Safe_safe_TMMB_227963.3372	1185
0Safe_safe_TMMB_227963.3373	488
0Safe_safe_TMMB_227963.3374	325
0Safe_safe_TMMB_227963.3375	891
0Safe_safe_U1A_227963.6391	249
0Safe_safe_U1A_227963.6480	1245
0Safe_safe_U1B_227963.404	1064
0Safe_safe_U2A_227963.1568	25
0Safe_safe_U2A_227963.1636	7
0Safe_safe_U2A_227963.1702	836
0Safe_safe_U2B_227963.1163	7
0Safe_safe_U2B_227963.1367	78
0Safe_safe_U2B_227963.1381	542
0Safe_safe_U2B_227963.1458	7
ENSMUSG00000000131_Xpo6_TMMA_201482.3	2
ENSMUSG00000000223_Drp2_TMMB_187199.1	763
ENSMUSG00000000223_Drp2_TMMB_187200.2	242
ENSMUSG00000000223_Drp2_TMMB_187201.3	894
ENSMUSG00000000223_Drp2_TMMB_187202.4	204
ENSMUSG00000000223_Drp2_TMMB_187203.5	695
ENSMUSG00000000223_Drp2_TMMB_187204.6	781
ENSMUSG00000000223_Drp2_TMMB_187205.7	1280
ENSMUSG00000000223_Drp2_TMMB_187206.8	454
ENSMUSG00000000223_Drp2_TMMB_187207.9	615
ENSMUSG00000000223_Drp2_TMMB_187208.10	163
ENSMUSG00000000295_Hddc2_TMMB_7134.1	633
ENSMUSG00000000295_Hddc2_TMMB_7135.2	608
ENSMUSG00000000295_Hddc2_TMMB_7136.3	501
ENSMUSG00000000295_Hddc2_TMMB_7137.4	638
ENSMUSG00000000295_Hddc2_TMMB_7138.5	1022
ENSMUSG00000000295_Hddc2_TMMB_7139.6	326
ENSMUSG00000000295_Hddc2_TMMB_7140.7	418
ENSMUSG00000000295_Hddc2_TMMB_7141.8	480
ENSMUSG00000000295_Hddc2_TMMB_7142.9	677
ENSMUSG00000000295_Hddc2_TMMB_7143.10	224
ENSMUSG00000000359_Rem1_TMMA_29931.10	6
ENSMUSG00000000416_Cttnbp2_TMMB_40785.1	193
ENSMUSG00000000416_Cttnbp2_TMMB_40786.2	847
ENSMUSG00000000416_Cttnbp2_TMMB_40787.3	779
ENSMUSG00000000416_Cttnbp2_TMMB_40788.4	381
ENSMUSG00000000416_Cttnbp2_TMMB_40789.5	392
ENSMUSG00000000416_Cttnbp2_TMMB_40790.6	703
ENSMUSG00000000416_Cttnbp2_TMMB_40791.7	663
ENSMUSG00000000416_Cttnbp2_TMMB_40792.8	153
ENSMUSG00000000416_Cttnbp2_TMMB_40793.9	893
ENSMUSG00000000416_Cttnbp2_TMMB_40794.10	719
ENSMUSG00000000544_Gpa33_U2A_77348.7	69
ENSMUSG00000000579_Dynlt1c_TMMB_103255.5	314
ENSMUSG00000000579_Dynlt1c_TMMB_103258.8	417
ENSMUSG00000000579_Dynlt1c_TMMB_103259.9	213
ENSMUSG00000000579_Dynlt1c_TMMB_103260.10	314
ENSMUSG00000000605_Clcn4-2_MPB_37825.9	3
ENSMUSG00000000711_Rab5b_TMMB_16028.1	407
ENSMUSG00000000711_Rab5b_TMMB_16029.2	589
ENSMUSG00000000711_Rab5b_TMMB_16030.3	519
ENSMUSG00000000711_Rab5b_TMMB_16031.4	1228
ENSMUSG00000000711_Rab5b_TMMB_16032.5	340
ENSMUSG00000000711_Rab5b_TMMB_16033.6	900
ENSMUSG00000000711_Rab5b_TMMB_16034.7	550
ENSMUSG00000000711_Rab5b_TMMB_16035.8	93
ENSMUSG00000000711_Rab5b_TMMB_16036.9	1686
ENSMUSG00000000711_Rab5b_TMMB_16037.10	1686
ENSMUSG00000000743_Chmp1a_TMMB_217575.1	1376
ENSMUSG00000000743_Chmp1a_TMMB_217576.2	585
ENSMUSG00000000743_Chmp1a_TMMB_217577.3	731
ENSMUSG00000000743_Chmp1a_TMMB_217578.4	689
ENSMUSG00000000743_Chmp1a_TMMB_217579.5	724
ENSMUSG00000000743_Chmp1a_TMMB_217580.6	191
ENSMUSG00000000743_Chmp1a_TMMB_217581.7	807
ENSMUSG00000000743_Chmp1a_TMMB_217582.8	693
ENSMUSG00000000743_Chmp1a_TMMB_217583.9	190
ENSMUSG00000000743_Chmp1a_TMMB_217584.10	673
ENSMUSG00000000884_Gnb1l_TMMB_40025.1	223
ENSMUSG00000000884_Gnb1l_TMMB_40026.2	118
ENSMUSG00000000884_Gnb1l_TMMB_40027.3	68
ENSMUSG00000000884_Gnb1l_TMMB_40028.4	18
ENSMUSG00000000884_Gnb1l_TMMB_40029.5	73
ENSMUSG00000000884_Gnb1l_TMMB_40030.6	212
ENSMUSG00000000884_Gnb1l_TMMB_40031.7	900
ENSMUSG00000000884_Gnb1l_TMMB_40032.8	226
ENSMUSG00000000884_Gnb1l_TMMB_40033.9	250
ENSMUSG00000000884_Gnb1l_TMMB_40034.10	243
ENSMUSG00000000959_Oxa1l_TMMB_76373.1	118
ENSMUSG00000000959_Oxa1l_TMMB_76374.2	498
ENSMUSG00000000959_Oxa1l_TMMB_76375.3	222
ENSMUSG00000000959_Oxa1l_TMMB_76376.4	377
ENSMUSG00000000959_Oxa1l_TMMB_76377.5	485
ENSMUSG00000000959_Oxa1l_TMMB_76378.6	133
ENSMUSG00000000959_Oxa1l_TMMB_76379.7	232
ENSMUSG00000000959_Oxa1l_TMMB_76380.8	338
ENSMUSG00000000959_Oxa1l_TMMB_76381.9	320
ENSMUSG00000000959_Oxa1l_TMMB_76382.10	152
ENSMUSG00000001056_Nhp2_TMMB_206544.1	70
ENSMUSG00000001056_Nhp2_TMMB_206545.2	443
ENSMUSG00000001056_Nhp2_TMMB_206546.3	158
ENSMUSG00000001056_Nhp2_TMMB_206547.4	84
ENSMUSG00000001056_Nhp2_TMMB_206548.5	57
ENSMUSG00000001056_Nhp2_TMMB_206549.6	13
ENSMUSG00000001056_Nhp2_TMMB_206550.7	159
ENSMUSG00000001056_Nhp2_TMMB_206551.8	53
ENSMUSG00000001056_Nhp2_TMMB_206552.9	31
ENSMUSG00000001056_Nhp2_TMMB_206553.10	83
ENSMUSG00000001175_Calm1_MU2B_178384.1	25
ENSMUSG00000001247_Lsr_TMMA_32041.8	4
ENSMUSG00000001305_Rrp15_TMMB_71016.1	459
ENSMUSG00000001305_Rrp15_TMMB_71017.2	710
ENSMUSG00000001305_Rrp15_TMMB_71018.3	202
ENSMUSG00000001305_Rrp15_TMMB_71019.4	295
ENSMUSG00000001305_Rrp15_TMMB_71020.5	239
ENSMUSG00000001305_Rrp15_TMMB_71021.6	230
ENSMUSG00000001305_Rrp15_TMMB_71022.7	324
ENSMUSG00000001305_Rrp15_TMMB_71023.8	119
ENSMUSG00000001305_Rrp15_TMMB_71024.9	182
ENSMUSG00000001305_Rrp15_TMMB_71025.10	364
ENSMUSG00000001313_Rnd2_TMMB_214595.1	429
ENSMUSG00000001313_Rnd2_TMMB_214596.2	575
ENSMUSG00000001313_Rnd2_TMMB_214597.3	1808
ENSMUSG00000001313_Rnd2_TMMB_214598.4	722
ENSMUSG00000001313_Rnd2_TMMB_214599.5	1016
ENSMUSG00000001313_Rnd2_TMMB_214600.6	411
ENSMUSG00000001313_Rnd2_TMMB_214601.7	307
ENSMUSG00000001313_Rnd2_TMMB_214602.8	859
ENSMUSG00000001313_Rnd2_TMMB_214603.9	1229
ENSMUSG00000001313_Rnd2_TMMB_214604.10	756
ENSMUSG00000001417_Rhbg_TMMA_158420.10	4
ENSMUSG00000001440_Kpnb1_TMMB_184425.1	6
ENSMUSG00000001440_Kpnb1_TMMB_184426.2	8
ENSMUSG00000001440_Kpnb1_TMMB_184427.3	22
ENSMUSG00000001440_Kpnb1_TMMB_184428.4	30
ENSMUSG00000001440_Kpnb1_TMMB_184429.5	206
ENSMUSG00000001440_Kpnb1_TMMB_184430.6	15
ENSMUSG00000001440_Kpnb1_TMMB_184431.7	42
ENSMUSG00000001440_Kpnb1_TMMB_184432.8	5
ENSMUSG00000001440_Kpnb1_TMMB_184434.10	49
ENSMUSG00000001445_Mrpl10_TMMA_184443.9	4
ENSMUSG00000001588_Acap1_TMMB_206033.1	416
ENSMUSG00000001588_Acap1_TMMB_206034.2	577
ENSMUSG00000001588_Acap1_TMMB_206035.3	2
ENSMUSG00000001588_Acap1_TMMB_206036.4	661
ENSMUSG00000001588_Acap1_TMMB_206037.5	510
ENSMUSG00000001588_Acap1_TMMB_206038.6	639
ENSMUSG00000001588_Acap1_TMMB_206039.7	374
ENSMUSG00000001588_Acap1_TMMB_206040.8	677
ENSMUSG00000001588_Acap1_TMMB_206041.9	589
ENSMUSG00000001588_Acap1_TMMB_206042.10	724
ENSMUSG00000001622_Csn3_U2A_103164.4	15
ENSMUSG00000001663_Gstt1_MU2B_212596.2	16
ENSMUSG00000001666_Ddt_TMMB_81143.2	271
ENSMUSG00000001666_Ddt_TMMB_81144.3	2361
ENSMUSG00000001666_Ddt_TMMB_81145.4	394
ENSMUSG00000001666_Ddt_TMMB_81146.5	329
ENSMUSG00000001666_Ddt_TMMB_81148.7	629
ENSMUSG00000001666_Ddt_TMMB_81149.8	550
ENSMUSG00000001666_Ddt_TMMB_81150.9	2106
ENSMUSG00000001666_Ddt_TMMB_81151.10	269
ENSMUSG00000001741_Il16_U2A_202106.7	42
ENSMUSG00000001804_Dsg4_TMMB_209102.1	464
ENSMUSG00000001804_Dsg4_TMMB_209103.2	864
ENSMUSG00000001804_Dsg4_TMMB_209104.3	836
ENSMUSG00000001804_Dsg4_TMMB_209105.4	619
ENSMUSG00000001804_Dsg4_TMMB_209106.5	555
ENSMUSG00000001804_Dsg4_TMMB_209107.6	585
ENSMUSG00000001804_Dsg4_TMMB_209108.7	766
ENSMUSG00000001804_Dsg4_TMMB_209109.8	290
ENSMUSG00000001804_Dsg4_TMMB_209110.9	565
ENSMUSG00000001804_Dsg4_TMMB_209111.10	139
ENSMUSG00000001844_Zdhhc4_TMMB_98842.1	293
ENSMUSG00000001844_Zdhhc4_TMMB_98843.2	423
ENSMUSG00000001844_Zdhhc4_TMMB_98844.3	396
ENSMUSG00000001844_Zdhhc4_TMMB_98845.4	820
ENSMUSG00000001844_Zdhhc4_TMMB_98846.5	877
ENSMUSG00000001844_Zdhhc4_TMMB_98847.6	1041
ENSMUSG00000001844_Zdhhc4_TMMB_98848.7	309
ENSMUSG00000001844_Zdhhc4_TMMB_98849.8	1132
ENSMUSG00000001844_Zdhhc4_TMMB_98850.9	1567
ENSMUSG00000001844_Zdhhc4_TMMB_98851.10	722
ENSMUSG00000001864_Aif1l_TMMB_157901.1	654
ENSMUSG00000001864_Aif1l_TMMB_157902.2	634
ENSMUSG00000001864_Aif1l_TMMB_157903.3	778
ENSMUSG00000001864_Aif1l_TMMB_157904.4	834
ENSMUSG00000001864_Aif1l_TMMB_157905.5	437
ENSMUSG00000001864_Aif1l_TMMB_157906.6	337
ENSMUSG00000001864_Aif1l_TMMB_157907.7	480
ENSMUSG00000001864_Aif1l_TMMB_157908.8	349
ENSMUSG00000001864_Aif1l_TMMB_157909.9	1104
ENSMUSG00000001864_Aif1l_TMMB_157910.10	727
ENSMUSG00000001909_Trmt1_TMMA_139348.2	32
ENSMUSG00000001909_Trmt1_TMMA_139355.9	11
ENSMUSG00000001946_Esam_MPB_21280.9	4
ENSMUSG00000001983_Taco1_TMMB_147183.1	811
ENSMUSG00000001983_Taco1_TMMB_147184.2	582
ENSMUSG00000001983_Taco1_TMMB_147185.3	906
ENSMUSG00000001983_Taco1_TMMB_147186.4	601
ENSMUSG00000001983_Taco1_TMMB_147187.5	534
ENSMUSG00000001983_Taco1_TMMB_147188.6	360
ENSMUSG00000001983_Taco1_TMMB_147189.7	382
ENSMUSG00000001983_Taco1_TMMB_147190.8	724
ENSMUSG00000001983_Taco1_TMMB_147191.9	749
ENSMUSG00000001983_Taco1_TMMB_147192.10	985
ENSMUSG00000002100_Mybpc3_TMMB_40245.1	814
ENSMUSG00000002100_Mybpc3_TMMB_40246.2	365
ENSMUSG00000002100_Mybpc3_TMMB_40247.3	790
ENSMUSG00000002100_Mybpc3_TMMB_40248.4	293
ENSMUSG00000002100_Mybpc3_TMMB_40249.5	995
ENSMUSG00000002100_Mybpc3_TMMB_40250.6	1058
ENSMUSG00000002100_Mybpc3_TMMB_40251.7	539
ENSMUSG00000002100_Mybpc3_TMMB_40252.8	1456
ENSMUSG00000002100_Mybpc3_TMMB_40253.9	1050
ENSMUSG00000002100_Mybpc3_TMMB_40254.10	1650
ENSMUSG00000002308_Cd320_TMMB_127619.1	517
ENSMUSG00000002308_Cd320_TMMB_127620.2	629
ENSMUSG00000002308_Cd320_TMMB_127621.3	365
ENSMUSG00000002308_Cd320_TMMB_127622.4	358
ENSMUSG00000002308_Cd320_TMMB_127623.5	247
ENSMUSG00000002308_Cd320_TMMB_127624.6	598
ENSMUSG00000002308_Cd320_TMMB_127625.7	161
ENSMUSG00000002308_Cd320_TMMB_127626.8	863
ENSMUSG00000002308_Cd320_TMMB_127627.9	203
ENSMUSG00000002308_Cd320_TMMB_127628.10	703
ENSMUSG00000002319_Ipo4_TMMB_212496.1	200
ENSMUSG00000002319_Ipo4_TMMB_212497.2	525
ENSMUSG00000002319_Ipo4_TMMB_212498.3	468
ENSMUSG00000002319_Ipo4_TMMB_212499.4	255
ENSMUSG00000002319_Ipo4_TMMB_212500.5	213
ENSMUSG00000002319_Ipo4_TMMB_212501.6	387
ENSMUSG00000002319_Ipo4_TMMB_212502.7	520
ENSMUSG00000002319_Ipo4_TMMB_212503.8	87
ENSMUSG00000002319_Ipo4_TMMB_212504.9	639
ENSMUSG00000002319_Ipo4_TMMB_212505.10	627
ENSMUSG00000002342_Tmem161a_TMMB_62131.1	633
ENSMUSG00000002342_Tmem161a_TMMB_62132.2	775
ENSMUSG00000002342_Tmem161a_TMMB_62133.3	535
ENSMUSG00000002342_Tmem161a_TMMB_62134.4	285
ENSMUSG00000002342_Tmem161a_TMMB_62135.5	998
ENSMUSG00000002342_Tmem161a_TMMB_62136.6	495
ENSMUSG00000002342_Tmem161a_TMMB_62137.7	1075
ENSMUSG00000002342_Tmem161a_TMMB_62138.8	841
ENSMUSG00000002342_Tmem161a_TMMB_62139.9	740
ENSMUSG00000002342_Tmem161a_TMMB_62140.10	634
ENSMUSG00000002346_Slc25a42_TMMB_10456.1	700
ENSMUSG00000002346_Slc25a42_TMMB_10457.2	1069
ENSMUSG00000002346_Slc25a42_TMMB_10458.3	733
ENSMUSG00000002346_Slc25a42_TMMB_10459.4	1005
ENSMUSG00000002346_Slc25a42_TMMB_10460.5	630
ENSMUSG00000002346_Slc25a42_TMMB_10461.6	176
ENSMUSG00000002346_Slc25a42_TMMB_10462.7	744
ENSMUSG00000002346_Slc25a42_TMMB_10463.8	95
ENSMUSG00000002346_Slc25a42_TMMB_10464.9	734
ENSMUSG00000002346_Slc25a42_TMMB_10465.10	1023
ENSMUSG00000002372_Ranbp3_TMMB_35557.1	677
ENSMUSG00000002372_Ranbp3_TMMB_35558.2	378
ENSMUSG00000002372_Ranbp3_TMMB_35559.3	231
ENSMUSG00000002372_Ranbp3_TMMB_35560.4	354
ENSMUSG00000002372_Ranbp3_TMMB_35561.5	337
ENSMUSG00000002372_Ranbp3_TMMB_35562.6	219
ENSMUSG00000002372_Ranbp3_TMMB_35563.7	318
ENSMUSG00000002372_Ranbp3_TMMB_35564.8	473
ENSMUSG00000002372_Ranbp3_TMMB_35565.9	594
ENSMUSG00000002372_Ranbp3_TMMB_35566.10	491
ENSMUSG00000002500_Rpl3l_TMMA_156393.3	6
ENSMUSG00000002661_Alkbh7_TMMB_214475.1	929
ENSMUSG00000002661_Alkbh7_TMMB_214476.2	319
ENSMUSG00000002661_Alkbh7_TMMB_214477.3	817
ENSMUSG00000002661_Alkbh7_TMMB_214478.4	760
ENSMUSG00000002661_Alkbh7_TMMB_214479.5	530
ENSMUSG00000002661_Alkbh7_TMMB_214480.6	876
ENSMUSG00000002661_Alkbh7_TMMB_214481.7	682
ENSMUSG00000002661_Alkbh7_TMMB_214482.8	108
ENSMUSG00000002661_Alkbh7_TMMB_214483.9	523
ENSMUSG00000002661_Alkbh7_TMMB_214484.10	576
ENSMUSG00000002733_Plekha3_TMMA_85000.7	3
ENSMUSG00000002767_Mrpl2_TMMB_167042.1	189
ENSMUSG00000002767_Mrpl2_TMMB_167043.2	242
ENSMUSG00000002767_Mrpl2_TMMB_167044.3	298
ENSMUSG00000002767_Mrpl2_TMMB_167045.4	2462
ENSMUSG00000002767_Mrpl2_TMMB_167046.5	89
ENSMUSG00000002767_Mrpl2_TMMB_167047.6	209
ENSMUSG00000002767_Mrpl2_TMMB_167048.7	486
ENSMUSG00000002767_Mrpl2_TMMB_167049.8	553
ENSMUSG00000002767_Mrpl2_TMMB_167050.9	88
ENSMUSG00000002767_Mrpl2_TMMB_167051.10	439
ENSMUSG00000002781_Tmem143_TMMB_99593.1	719
ENSMUSG00000002781_Tmem143_TMMB_99594.2	521
ENSMUSG00000002781_Tmem143_TMMB_99595.3	517
ENSMUSG00000002781_Tmem143_TMMB_99596.4	456
ENSMUSG00000002781_Tmem143_TMMB_99597.5	868
ENSMUSG00000002781_Tmem143_TMMB_99598.6	574
ENSMUSG00000002781_Tmem143_TMMB_99599.7	643
ENSMUSG00000002781_Tmem143_TMMB_99600.8	870
ENSMUSG00000002781_Tmem143_TMMB_99601.9	816
ENSMUSG00000002781_Tmem143_TMMB_99602.10	1104
ENSMUSG00000002825_Qtrt1_TMMB_65727.1	615
ENSMUSG00000002825_Qtrt1_TMMB_65728.2	380
ENSMUSG00000002825_Qtrt1_TMMB_65729.3	883
ENSMUSG00000002825_Qtrt1_TMMB_65730.4	318
ENSMUSG00000002825_Qtrt1_TMMB_65731.5	195
ENSMUSG00000002825_Qtrt1_TMMB_65732.6	578
ENSMUSG00000002825_Qtrt1_TMMB_65733.7	1064
ENSMUSG00000002825_Qtrt1_TMMB_65734.8	92
ENSMUSG00000002825_Qtrt1_TMMB_65735.9	349
ENSMUSG00000002825_Qtrt1_TMMB_65736.10	716
ENSMUSG00000002847_Pla1a_TMMB_16008.1	398
ENSMUSG00000002847_Pla1a_TMMB_16009.2	297
ENSMUSG00000002847_Pla1a_TMMB_16010.3	722
ENSMUSG00000002847_Pla1a_TMMB_16011.4	245
ENSMUSG00000002847_Pla1a_TMMB_16012.5	377
ENSMUSG00000002847_Pla1a_TMMB_16013.6	414
ENSMUSG00000002847_Pla1a_TMMB_16014.7	540
ENSMUSG00000002847_Pla1a_TMMB_16015.8	901
ENSMUSG00000002847_Pla1a_TMMB_16016.9	424
ENSMUSG00000002847_Pla1a_TMMB_16017.10	424
ENSMUSG00000002984_Tomm40_TMMB_203959.1	8
ENSMUSG00000002984_Tomm40_TMMB_203960.2	123
ENSMUSG00000002984_Tomm40_TMMB_203961.3	146
ENSMUSG00000002984_Tomm40_TMMB_203962.4	70
ENSMUSG00000002984_Tomm40_TMMB_203963.5	91
ENSMUSG00000002984_Tomm40_TMMB_203964.6	77
ENSMUSG00000002984_Tomm40_TMMB_203965.7	105
ENSMUSG00000002984_Tomm40_TMMB_203966.8	1031
ENSMUSG00000002984_Tomm40_TMMB_203967.9	102
ENSMUSG00000002984_Tomm40_TMMB_203968.10	10
ENSMUSG00000003051_Elf3_GEB_189578.3	14
ENSMUSG00000003062_Stard3nl_TMMB_45235.1	750
ENSMUSG00000003062_Stard3nl_TMMB_45236.2	951
ENSMUSG00000003062_Stard3nl_TMMB_45237.3	540
ENSMUSG00000003062_Stard3nl_TMMB_45238.4	883
ENSMUSG00000003062_Stard3nl_TMMB_45239.5	791
ENSMUSG00000003062_Stard3nl_TMMB_45240.6	950
ENSMUSG00000003062_Stard3nl_TMMB_45241.7	183
ENSMUSG00000003062_Stard3nl_TMMB_45242.8	1027
ENSMUSG00000003062_Stard3nl_TMMB_45243.9	760
ENSMUSG00000003062_Stard3nl_TMMB_45244.10	572
ENSMUSG00000003161_Sri_TMMB_93457.1	777
ENSMUSG00000003161_Sri_TMMB_93458.2	414
ENSMUSG00000003161_Sri_TMMB_93459.3	137
ENSMUSG00000003161_Sri_TMMB_93460.4	640
ENSMUSG00000003161_Sri_TMMB_93461.5	255
ENSMUSG00000003161_Sri_TMMB_93462.6	475
ENSMUSG00000003161_Sri_TMMB_93463.7	965
ENSMUSG00000003161_Sri_TMMB_93464.8	984
ENSMUSG00000003161_Sri_TMMB_93465.9	467
ENSMUSG00000003161_Sri_TMMB_93466.10	503
ENSMUSG00000003178_Mical3_TMMB_9316.1	484
ENSMUSG00000003178_Mical3_TMMB_9317.2	778
ENSMUSG00000003178_Mical3_TMMB_9318.3	550
ENSMUSG00000003178_Mical3_TMMB_9319.4	222
ENSMUSG00000003178_Mical3_TMMB_9320.5	610
ENSMUSG00000003178_Mical3_TMMB_9321.6	120
ENSMUSG00000003178_Mical3_TMMB_9322.7	882
ENSMUSG00000003178_Mical3_TMMB_9323.8	480
ENSMUSG00000003178_Mical3_TMMB_9324.9	635
ENSMUSG00000003178_Mical3_TMMB_9325.10	195
ENSMUSG00000003411_Rab3b_TMMA_123056.10	1
ENSMUSG00000003437_Paf1_TMMB_159993.1	26
ENSMUSG00000003437_Paf1_TMMB_159994.2	312
ENSMUSG00000003437_Paf1_TMMB_159995.3	1
ENSMUSG00000003437_Paf1_TMMB_159996.4	195
ENSMUSG00000003437_Paf1_TMMB_159997.5	8
ENSMUSG00000003437_Paf1_TMMB_159998.6	421
ENSMUSG00000003437_Paf1_TMMB_159999.7	293
ENSMUSG00000003437_Paf1_TMMB_160000.8	22
ENSMUSG00000003437_Paf1_TMMB_160001.9	41
ENSMUSG00000003437_Paf1_TMMB_160002.10	152
ENSMUSG00000003546_Klc4_TMMB_78780.1	806
ENSMUSG00000003546_Klc4_TMMB_78781.2	945
ENSMUSG00000003546_Klc4_TMMB_78782.3	395
ENSMUSG00000003546_Klc4_TMMB_78783.4	1048
ENSMUSG00000003546_Klc4_TMMB_78784.5	942
ENSMUSG00000003546_Klc4_TMMB_78785.6	570
ENSMUSG00000003546_Klc4_TMMB_78786.7	782
ENSMUSG00000003546_Klc4_TMMB_78787.8	807
ENSMUSG00000003546_Klc4_TMMB_78788.9	969
ENSMUSG00000003546_Klc4_TMMB_78789.10	845
ENSMUSG00000004096_Cwc15_GEB_70362.4	9
ENSMUSG00000004100_Ppan_TMMB_5666.1	309
ENSMUSG00000004100_Ppan_TMMB_5667.2	128
ENSMUSG00000004100_Ppan_TMMB_5668.3	420
ENSMUSG00000004100_Ppan_TMMB_5669.4	34
ENSMUSG00000004100_Ppan_TMMB_5670.5	4
ENSMUSG00000004100_Ppan_TMMB_5671.6	26
ENSMUSG00000004100_Ppan_TMMB_5672.7	95
ENSMUSG00000004100_Ppan_TMMB_5673.8	114
ENSMUSG00000004100_Ppan_TMMB_5674.9	88
ENSMUSG00000004100_Ppan_TMMB_5675.10	686
ENSMUSG00000004317_Clcn5_TMMB_198552.1	763
ENSMUSG00000004317_Clcn5_TMMB_198553.2	433
ENSMUSG00000004317_Clcn5_TMMB_198554.3	579
ENSMUSG00000004317_Clcn5_TMMB_198555.4	726
ENSMUSG00000004317_Clcn5_TMMB_198556.5	198
ENSMUSG00000004317_Clcn5_TMMB_198557.6	89
ENSMUSG00000004317_Clcn5_TMMB_198558.7	662
ENSMUSG00000004317_Clcn5_TMMB_198559.8	819
ENSMUSG00000004317_Clcn5_TMMB_198560.9	313
ENSMUSG00000004317_Clcn5_TMMB_198561.10	891
ENSMUSG00000004568_Arhgef18_TMMB_12166.1	308
ENSMUSG00000004568_Arhgef18_TMMB_12167.2	1053
ENSMUSG00000004568_Arhgef18_TMMB_12168.3	119
ENSMUSG00000004568_Arhgef18_TMMB_12169.4	948
ENSMUSG00000004568_Arhgef18_TMMB_12170.5	372
ENSMUSG00000004568_Arhgef18_TMMB_12171.6	449
ENSMUSG00000004568_Arhgef18_TMMB_12172.7	332
ENSMUSG00000004568_Arhgef18_TMMB_12173.8	1279
ENSMUSG00000004568_Arhgef18_TMMB_12174.9	627
ENSMUSG00000004568_Arhgef18_TMMB_12175.10	726
ENSMUSG00000004630_Pcp2_TMMB_107340.1	654
ENSMUSG00000004630_Pcp2_TMMB_107341.2	414
ENSMUSG00000004630_Pcp2_TMMB_107342.3	573
ENSMUSG00000004630_Pcp2_TMMB_107343.4	859
ENSMUSG00000004630_Pcp2_TMMB_107344.5	465
ENSMUSG00000004630_Pcp2_TMMB_107345.6	1268
ENSMUSG00000004630_Pcp2_TMMB_107346.7	1091
ENSMUSG00000004630_Pcp2_TMMB_107347.8	953
ENSMUSG00000004630_Pcp2_TMMB_107348.9	1377
ENSMUSG00000004630_Pcp2_TMMB_107349.10	398
ENSMUSG00000004665_Cnn2_TMMA_73466.10	6
ENSMUSG00000004748_Mtfp1_TMMA_210919.5	35
ENSMUSG00000004788_Eif2b2_TMMB_85184.1	8
ENSMUSG00000004788_Eif2b2_TMMB_85185.2	22
ENSMUSG00000004788_Eif2b2_TMMB_85186.3	178
ENSMUSG00000004788_Eif2b2_TMMB_85187.4	227
ENSMUSG00000004788_Eif2b2_TMMB_85188.5	23
ENSMUSG00000004788_Eif2b2_TMMB_85189.6	358
ENSMUSG00000004788_Eif2b2_TMMB_85190.7	13
ENSMUSG00000004788_Eif2b2_TMMB_85191.8	17
ENSMUSG00000004788_Eif2b2_TMMB_85192.9	24
ENSMUSG00000004788_Eif2b2_TMMB_85193.10	66
ENSMUSG00000004842_Pou1f1_TMMB_214555.1	233
ENSMUSG00000004842_Pou1f1_TMMB_214556.2	987
ENSMUSG00000004842_Pou1f1_TMMB_214557.3	683
ENSMUSG00000004842_Pou1f1_TMMB_214558.4	114
ENSMUSG00000004842_Pou1f1_TMMB_214559.5	227
ENSMUSG00000004842_Pou1f1_TMMB_214560.6	600
ENSMUSG00000004842_Pou1f1_TMMB_214561.7	714
ENSMUSG00000004842_Pou1f1_TMMB_214562.8	619
ENSMUSG00000004842_Pou1f1_TMMB_214563.9	703
ENSMUSG00000004842_Pou1f1_TMMB_214564.10	690
ENSMUSG00000004892_Bcan_TMMA_28473.10	5
ENSMUSG00000005299_Letm1_TMMB_48129.1	430
ENSMUSG00000005299_Letm1_TMMB_48130.2	188
ENSMUSG00000005299_Letm1_TMMB_48131.3	268
ENSMUSG00000005299_Letm1_TMMB_48132.4	413
ENSMUSG00000005299_Letm1_TMMB_48133.5	45
ENSMUSG00000005299_Letm1_TMMB_48134.6	50
ENSMUSG00000005299_Letm1_TMMB_48135.7	151
ENSMUSG00000005299_Letm1_TMMB_48136.8	141
ENSMUSG00000005299_Letm1_TMMB_48137.9	29
ENSMUSG00000005299_Letm1_TMMB_48138.10	63
ENSMUSG00000005354_Txn2_TMMB_155141.1	150
ENSMUSG00000005354_Txn2_TMMB_155142.2	329
ENSMUSG00000005354_Txn2_TMMB_155143.3	111
ENSMUSG00000005354_Txn2_TMMB_155144.4	105
ENSMUSG00000005354_Txn2_TMMB_155145.5	326
ENSMUSG00000005354_Txn2_TMMB_155146.6	279
ENSMUSG00000005354_Txn2_TMMB_155147.7	29
ENSMUSG00000005354_Txn2_TMMB_155148.8	518
ENSMUSG00000005354_Txn2_TMMB_155149.9	850
ENSMUSG00000005354_Txn2_TMMB_155150.10	318
ENSMUSG00000005628_Tmod4_TMMB_88015.1	761
ENSMUSG00000005628_Tmod4_TMMB_88016.2	875
ENSMUSG00000005628_Tmod4_TMMB_88017.3	450
ENSMUSG00000005628_Tmod4_TMMB_88018.4	51
ENSMUSG00000005628_Tmod4_TMMB_88019.5	139
ENSMUSG00000005628_Tmod4_TMMB_88020.6	707
ENSMUSG00000005628_Tmod4_TMMB_88021.7	344
ENSMUSG00000005628_Tmod4_TMMB_88022.8	644
ENSMUSG00000005628_Tmod4_TMMB_88023.9	770
ENSMUSG00000005628_Tmod4_TMMB_88024.10	882
ENSMUSG00000005803_Sqrdl_TMMB_53370.1	553
ENSMUSG00000005803_Sqrdl_TMMB_53371.2	547
ENSMUSG00000005803_Sqrdl_TMMB_53372.3	784
ENSMUSG00000005803_Sqrdl_TMMB_53373.4	531
ENSMUSG00000005803_Sqrdl_TMMB_53374.5	1096
ENSMUSG00000005803_Sqrdl_TMMB_53375.6	694
ENSMUSG00000005803_Sqrdl_TMMB_53376.7	1065
ENSMUSG00000005803_Sqrdl_TMMB_53377.8	599
ENSMUSG00000005803_Sqrdl_TMMB_53378.9	274
ENSMUSG00000005803_Sqrdl_TMMB_53379.10	596
ENSMUSG00000005873_Reep5_TMMB_78860.1	235
ENSMUSG00000005873_Reep5_TMMB_78861.2	446
ENSMUSG00000005873_Reep5_TMMB_78862.3	621
ENSMUSG00000005873_Reep5_TMMB_78863.4	781
ENSMUSG00000005873_Reep5_TMMB_78864.5	351
ENSMUSG00000005873_Reep5_TMMB_78865.6	1083
ENSMUSG00000005873_Reep5_TMMB_78866.7	556
ENSMUSG00000005873_Reep5_TMMB_78867.8	595
ENSMUSG00000005873_Reep5_TMMB_78868.9	475
ENSMUSG00000005873_Reep5_TMMB_78869.10	784
ENSMUSG00000005882_Uqcc1_TMMA_45451.7	8
ENSMUSG00000006021_Kptn_TMMA_197966.5	7
ENSMUSG00000006276_Eps15l1_TMMB_208851.1	781
ENSMUSG00000006276_Eps15l1_TMMB_208852.2	1247
ENSMUSG00000006276_Eps15l1_TMMB_208853.3	658
ENSMUSG00000006276_Eps15l1_TMMB_208854.4	475
ENSMUSG00000006276_Eps15l1_TMMB_208855.5	192
ENSMUSG00000006276_Eps15l1_TMMB_208856.6	557
ENSMUSG00000006276_Eps15l1_TMMB_208857.7	658
ENSMUSG00000006276_Eps15l1_TMMB_208858.8	83
ENSMUSG00000006276_Eps15l1_TMMB_208859.9	680
ENSMUSG00000006276_Eps15l1_TMMB_208860.10	343
ENSMUSG00000006333_Rps9_TMMB_211605.1	277
ENSMUSG00000006333_Rps9_TMMB_211606.2	23
ENSMUSG00000006333_Rps9_TMMB_211608.4	35
ENSMUSG00000006333_Rps9_TMMB_211609.5	192
ENSMUSG00000006333_Rps9_TMMB_211610.6	21
ENSMUSG00000006333_Rps9_TMMB_211611.7	345
ENSMUSG00000006333_Rps9_TMMB_211612.8	270
ENSMUSG00000006333_Rps9_TMMB_211613.9	627
ENSMUSG00000006333_Rps9_TMMB_211614.10	183
ENSMUSG00000006390_Elovl1_TMMB_34835.1	467
ENSMUSG00000006390_Elovl1_TMMB_34836.2	293
ENSMUSG00000006390_Elovl1_TMMB_34837.3	256
ENSMUSG00000006390_Elovl1_TMMB_34838.4	783
ENSMUSG00000006390_Elovl1_TMMB_34839.5	524
ENSMUSG00000006390_Elovl1_TMMB_34840.6	195
ENSMUSG00000006390_Elovl1_TMMB_34841.7	740
ENSMUSG00000006390_Elovl1_TMMB_34842.8	758
ENSMUSG00000006390_Elovl1_TMMB_34844.10	537
ENSMUSG00000006464_Bbs1_TMMB_9096.1	516
ENSMUSG00000006464_Bbs1_TMMB_9097.2	476
ENSMUSG00000006464_Bbs1_TMMB_9098.3	661
ENSMUSG00000006464_Bbs1_TMMB_9099.4	338
ENSMUSG00000006464_Bbs1_TMMB_9100.5	234
ENSMUSG00000006464_Bbs1_TMMB_9101.6	283
ENSMUSG00000006464_Bbs1_TMMB_9102.7	194
ENSMUSG00000006464_Bbs1_TMMB_9103.8	564
ENSMUSG00000006464_Bbs1_TMMB_9104.9	662
ENSMUSG00000006464_Bbs1_TMMB_9105.10	1283
ENSMUSG00000006519_Cyba_TMMB_104500.1	1403
ENSMUSG00000006519_Cyba_TMMB_104501.2	397
ENSMUSG00000006519_Cyba_TMMB_104502.3	838
ENSMUSG00000006519_Cyba_TMMB_104503.4	408
ENSMUSG00000006519_Cyba_TMMB_104504.5	668
ENSMUSG00000006519_Cyba_TMMB_104505.6	402
ENSMUSG00000006519_Cyba_TMMB_104506.7	144
ENSMUSG00000006519_Cyba_TMMB_104507.8	486
ENSMUSG00000006519_Cyba_TMMB_104508.9	670
ENSMUSG00000006519_Cyba_TMMB_104509.10	977
ENSMUSG00000006567_Atp7b_TMMB_221224.1	498
ENSMUSG00000006567_Atp7b_TMMB_221225.2	298
ENSMUSG00000006567_Atp7b_TMMB_221226.3	89
ENSMUSG00000006567_Atp7b_TMMB_221227.4	292
ENSMUSG00000006567_Atp7b_TMMB_221228.5	411
ENSMUSG00000006567_Atp7b_TMMB_221229.6	370
ENSMUSG00000006567_Atp7b_TMMB_221230.7	673
ENSMUSG00000006567_Atp7b_TMMB_221231.8	946
ENSMUSG00000006567_Atp7b_TMMB_221232.9	628
ENSMUSG00000006567_Atp7b_TMMB_221233.10	398
ENSMUSG00000006800_Sulf2_TMMB_183805.1	682
ENSMUSG00000006800_Sulf2_TMMB_183806.2	588
ENSMUSG00000006800_Sulf2_TMMB_183807.3	641
ENSMUSG00000006800_Sulf2_TMMB_183808.4	1329
ENSMUSG00000006800_Sulf2_TMMB_183809.5	264
ENSMUSG00000006800_Sulf2_TMMB_183810.6	1264
ENSMUSG00000006800_Sulf2_TMMB_183811.7	830
ENSMUSG00000006800_Sulf2_TMMB_183812.8	541
ENSMUSG00000006800_Sulf2_TMMB_183813.9	972
ENSMUSG00000006800_Sulf2_TMMB_183814.10	1120
ENSMUSG00000006850_Tmco6_TMMB_113682.1	404
ENSMUSG00000006850_Tmco6_TMMB_113683.2	666
ENSMUSG00000006850_Tmco6_TMMB_113684.3	384
ENSMUSG00000006850_Tmco6_TMMB_113685.4	573
ENSMUSG00000006850_Tmco6_TMMB_113686.5	856
ENSMUSG00000006850_Tmco6_TMMB_113687.6	600
ENSMUSG00000006850_Tmco6_TMMB_113688.7	368
ENSMUSG00000006850_Tmco6_TMMB_113689.8	870
ENSMUSG00000006850_Tmco6_TMMB_113690.9	722
ENSMUSG00000006850_Tmco6_TMMB_113691.10	430
ENSMUSG00000006958_Chrd_TMMB_431.1	421
ENSMUSG00000006958_Chrd_TMMB_432.2	575
ENSMUSG00000006958_Chrd_TMMB_433.3	942
ENSMUSG00000006958_Chrd_TMMB_434.4	494
ENSMUSG00000006958_Chrd_TMMB_435.5	767
ENSMUSG00000006958_Chrd_TMMB_436.6	878
ENSMUSG00000006958_Chrd_TMMB_437.7	1258
ENSMUSG00000006958_Chrd_TMMB_438.8	355
ENSMUSG00000006958_Chrd_TMMB_439.9	203
ENSMUSG00000006958_Chrd_TMMB_440.10	735
ENSMUSG00000007097_Atp1a2_TMMB_166383.1	663
ENSMUSG00000007097_Atp1a2_TMMB_166384.2	413
ENSMUSG00000007097_Atp1a2_TMMB_166385.3	219
ENSMUSG00000007097_Atp1a2_TMMB_166386.4	332
ENSMUSG00000007097_Atp1a2_TMMB_166387.5	768
ENSMUSG00000007097_Atp1a2_TMMB_166388.6	1339
ENSMUSG00000007097_Atp1a2_TMMB_166389.7	1556
ENSMUSG00000007097_Atp1a2_TMMB_166390.8	544
ENSMUSG00000007097_Atp1a2_TMMB_166391.9	817
ENSMUSG00000007097_Atp1a2_TMMB_166392.10	347
ENSMUSG00000007279_Scube2_TMMB_12106.1	774
ENSMUSG00000007279_Scube2_TMMB_12107.2	373
ENSMUSG00000007279_Scube2_TMMB_12108.3	583
ENSMUSG00000007279_Scube2_TMMB_12109.4	717
ENSMUSG00000007279_Scube2_TMMB_12110.5	649
ENSMUSG00000007279_Scube2_TMMB_12111.6	449
ENSMUSG00000007279_Scube2_TMMB_12112.7	229
ENSMUSG00000007279_Scube2_TMMB_12113.8	224
ENSMUSG00000007279_Scube2_TMMB_12114.9	411
ENSMUSG00000007279_Scube2_TMMB_12115.10	399
ENSMUSG00000007338_Mrpl49_TMMB_605.1	217
ENSMUSG00000007338_Mrpl49_TMMB_606.2	286
ENSMUSG00000007338_Mrpl49_TMMB_607.3	148
ENSMUSG00000007338_Mrpl49_TMMB_608.4	199
ENSMUSG00000007338_Mrpl49_TMMB_609.5	257
ENSMUSG00000007338_Mrpl49_TMMB_610.6	37
ENSMUSG00000007338_Mrpl49_TMMB_612.8	269
ENSMUSG00000007338_Mrpl49_TMMB_613.9	493
ENSMUSG00000007338_Mrpl49_TMMB_614.10	135
ENSMUSG00000007646_Rad51c_TMMB_51519.1	209
ENSMUSG00000007646_Rad51c_TMMB_51520.2	104
ENSMUSG00000007646_Rad51c_TMMB_51521.3	58
ENSMUSG00000007646_Rad51c_TMMB_51522.4	352
ENSMUSG00000007646_Rad51c_TMMB_51523.5	84
ENSMUSG00000007646_Rad51c_TMMB_51524.6	43
ENSMUSG00000007646_Rad51c_TMMB_51525.7	641
ENSMUSG00000007646_Rad51c_TMMB_51526.8	169
ENSMUSG00000007646_Rad51c_TMMB_51527.9	472
ENSMUSG00000007646_Rad51c_TMMB_51528.10	225
ENSMUSG00000007827_Ankrd26_TMMB_72952.1	396
ENSMUSG00000007827_Ankrd26_TMMB_72953.2	918
ENSMUSG00000007827_Ankrd26_TMMB_72954.3	494
ENSMUSG00000007827_Ankrd26_TMMB_72955.4	536
ENSMUSG00000007827_Ankrd26_TMMB_72956.5	391
ENSMUSG00000007827_Ankrd26_TMMB_72957.6	673
ENSMUSG00000007827_Ankrd26_TMMB_72958.7	296
ENSMUSG00000007827_Ankrd26_TMMB_72959.8	1550
ENSMUSG00000007827_Ankrd26_TMMB_72960.9	1351
ENSMUSG00000007827_Ankrd26_TMMB_72961.10	658
ENSMUSG00000007950_Abhd8_TMMB_87675.1	635
ENSMUSG00000007950_Abhd8_TMMB_87676.2	348
ENSMUSG00000007950_Abhd8_TMMB_87677.3	303
ENSMUSG00000007950_Abhd8_TMMB_87678.4	563
ENSMUSG00000007950_Abhd8_TMMB_87679.5	399
ENSMUSG00000007950_Abhd8_TMMB_87680.6	327
ENSMUSG00000007950_Abhd8_TMMB_87681.7	763
ENSMUSG00000007950_Abhd8_TMMB_87682.8	1145
ENSMUSG00000007950_Abhd8_TMMB_87683.9	853
ENSMUSG00000007950_Abhd8_TMMB_87684.10	799
ENSMUSG00000008035_Mid1ip1_TMMA_204094.6	7
ENSMUSG00000008090_Fgfrl1_TMMB_152594.1	811
ENSMUSG00000008090_Fgfrl1_TMMB_152595.2	593
ENSMUSG00000008090_Fgfrl1_TMMB_152596.3	828
ENSMUSG00000008090_Fgfrl1_TMMB_152597.4	934
ENSMUSG00000008090_Fgfrl1_TMMB_152598.5	386
ENSMUSG00000008090_Fgfrl1_TMMB_152599.6	571
ENSMUSG00000008090_Fgfrl1_TMMB_152600.7	1166
ENSMUSG00000008090_Fgfrl1_TMMB_152601.8	388
ENSMUSG00000008090_Fgfrl1_TMMB_152602.9	763
ENSMUSG00000008090_Fgfrl1_TMMB_152603.10	695
ENSMUSG00000008682_Rpl10_TMMB_169968.1	381
ENSMUSG00000008682_Rpl10_TMMB_169969.2	1
ENSMUSG00000008682_Rpl10_TMMB_169971.4	2
ENSMUSG00000008682_Rpl10_TMMB_169972.5	8
ENSMUSG00000008682_Rpl10_TMMB_169974.7	3
ENSMUSG00000008682_Rpl10_TMMB_169975.8	4
ENSMUSG00000008682_Rpl10_TMMB_169976.9	495
ENSMUSG00000008682_Rpl10_TMMB_169977.10	15
ENSMUSG00000009145_Dqx1_TMMB_217446.1	1101
ENSMUSG00000009145_Dqx1_TMMB_217447.2	333
ENSMUSG00000009145_Dqx1_TMMB_217448.3	665
ENSMUSG00000009145_Dqx1_TMMB_217449.4	627
ENSMUSG00000009145_Dqx1_TMMB_217450.5	183
ENSMUSG00000009145_Dqx1_TMMB_217451.6	629
ENSMUSG00000009145_Dqx1_TMMB_217452.7	558
ENSMUSG00000009145_Dqx1_TMMB_217453.8	1120
ENSMUSG00000009145_Dqx1_TMMB_217454.9	317
ENSMUSG00000009145_Dqx1_TMMB_217455.10	912
ENSMUSG00000009281_Rarres2_TMMB_45455.1	1352
ENSMUSG00000009281_Rarres2_TMMB_45456.2	188
ENSMUSG00000009281_Rarres2_TMMB_45457.3	1039
ENSMUSG00000009281_Rarres2_TMMB_45458.4	573
ENSMUSG00000009281_Rarres2_TMMB_45459.5	363
ENSMUSG00000009281_Rarres2_TMMB_45460.6	366
ENSMUSG00000009281_Rarres2_TMMB_45461.7	243
ENSMUSG00000009281_Rarres2_TMMB_45462.8	727
ENSMUSG00000009281_Rarres2_TMMB_45463.9	777
ENSMUSG00000009281_Rarres2_TMMB_45464.10	628
ENSMUSG00000009418_Nav1_TMMB_54730.1	866
ENSMUSG00000009418_Nav1_TMMB_54731.2	429
ENSMUSG00000009418_Nav1_TMMB_54732.3	921
ENSMUSG00000009418_Nav1_TMMB_54733.4	117
ENSMUSG00000009418_Nav1_TMMB_54734.5	742
ENSMUSG00000009418_Nav1_TMMB_54735.6	885
ENSMUSG00000009418_Nav1_TMMB_54736.7	465
ENSMUSG00000009418_Nav1_TMMB_54737.8	331
ENSMUSG00000009418_Nav1_TMMB_54738.9	911
ENSMUSG00000009418_Nav1_TMMB_54739.10	1062
ENSMUSG00000009470_Tnpo1_TMMB_223437.1	253
ENSMUSG00000009470_Tnpo1_TMMB_223438.2	149
ENSMUSG00000009470_Tnpo1_TMMB_223439.3	176
ENSMUSG00000009470_Tnpo1_TMMB_223440.4	90
ENSMUSG00000009470_Tnpo1_TMMB_223441.5	566
ENSMUSG00000009470_Tnpo1_TMMB_223442.6	110
ENSMUSG00000009470_Tnpo1_TMMB_223443.7	89
ENSMUSG00000009470_Tnpo1_TMMB_223444.8	63
ENSMUSG00000009470_Tnpo1_TMMB_223445.9	59
ENSMUSG00000009470_Tnpo1_TMMB_223446.10	205
ENSMUSG00000009563_Tor2a_TMMB_187719.1	556
ENSMUSG00000009563_Tor2a_TMMB_187720.2	970
ENSMUSG00000009563_Tor2a_TMMB_187721.3	500
ENSMUSG00000009563_Tor2a_TMMB_187722.4	779
ENSMUSG00000009563_Tor2a_TMMB_187723.5	385
ENSMUSG00000009563_Tor2a_TMMB_187724.6	532
ENSMUSG00000009563_Tor2a_TMMB_187725.7	363
ENSMUSG00000009563_Tor2a_TMMB_187726.8	441
ENSMUSG00000009563_Tor2a_TMMB_187727.9	579
ENSMUSG00000009563_Tor2a_TMMB_187728.10	769
ENSMUSG00000009614_Sardh_TMMB_175253.1	1587
ENSMUSG00000009614_Sardh_TMMB_175254.2	348
ENSMUSG00000009614_Sardh_TMMB_175255.3	294
ENSMUSG00000009614_Sardh_TMMB_175256.4	422
ENSMUSG00000009614_Sardh_TMMB_175257.5	1107
ENSMUSG00000009614_Sardh_TMMB_175258.6	316
ENSMUSG00000009614_Sardh_TMMB_175259.7	641
ENSMUSG00000009614_Sardh_TMMB_175260.8	607
ENSMUSG00000009614_Sardh_TMMB_175261.9	384
ENSMUSG00000009614_Sardh_TMMB_175262.10	170
ENSMUSG00000009646_Pla2g12b_TMMB_200890.1	814
ENSMUSG00000009646_Pla2g12b_TMMB_200891.2	81
ENSMUSG00000009646_Pla2g12b_TMMB_200892.3	265
ENSMUSG00000009646_Pla2g12b_TMMB_200893.4	730
ENSMUSG00000009646_Pla2g12b_TMMB_200894.5	612
ENSMUSG00000009646_Pla2g12b_TMMB_200895.6	1071
ENSMUSG00000009646_Pla2g12b_TMMB_200896.7	550
ENSMUSG00000009646_Pla2g12b_TMMB_200897.8	504
ENSMUSG00000009646_Pla2g12b_TMMB_200898.9	277
ENSMUSG00000009646_Pla2g12b_TMMB_200899.10	857
ENSMUSG00000009995_Taz_TMMA_88205.1	11
ENSMUSG00000010097_Nxf1_TMMB_155761.1	16
ENSMUSG00000010097_Nxf1_TMMB_155762.2	117
ENSMUSG00000010097_Nxf1_TMMB_155763.3	6
ENSMUSG00000010097_Nxf1_TMMB_155764.4	86
ENSMUSG00000010097_Nxf1_TMMB_155765.5	67
ENSMUSG00000010097_Nxf1_TMMB_155766.6	225
ENSMUSG00000010097_Nxf1_TMMB_155767.7	255
ENSMUSG00000010097_Nxf1_TMMB_155768.8	95
ENSMUSG00000010097_Nxf1_TMMB_155769.9	23
ENSMUSG00000010097_Nxf1_TMMB_155770.10	31
ENSMUSG00000010392_Gosr1_TMMB_57477.1	154
ENSMUSG00000010392_Gosr1_TMMB_57478.2	77
ENSMUSG00000010392_Gosr1_TMMB_57479.3	87
ENSMUSG00000010392_Gosr1_TMMB_57480.4	545
ENSMUSG00000010392_Gosr1_TMMB_57481.5	115
ENSMUSG00000010392_Gosr1_TMMB_57482.6	551
ENSMUSG00000010392_Gosr1_TMMB_57483.7	619
ENSMUSG00000010392_Gosr1_TMMB_57484.8	236
ENSMUSG00000010392_Gosr1_TMMB_57485.9	212
ENSMUSG00000010392_Gosr1_TMMB_57486.10	409
ENSMUSG00000010825_Grid2ip_TMMB_76973.1	743
ENSMUSG00000010825_Grid2ip_TMMB_76974.2	833
ENSMUSG00000010825_Grid2ip_TMMB_76975.3	978
ENSMUSG00000010825_Grid2ip_TMMB_76976.4	315
ENSMUSG00000010825_Grid2ip_TMMB_76977.5	409
ENSMUSG00000010825_Grid2ip_TMMB_76978.6	554
ENSMUSG00000010825_Grid2ip_TMMB_76979.7	517
ENSMUSG00000010825_Grid2ip_TMMB_76980.8	731
ENSMUSG00000010825_Grid2ip_TMMB_76981.9	1709
ENSMUSG00000010825_Grid2ip_TMMB_76982.10	476
ENSMUSG00000011254_Thg1l_TMMB_160147.1	39
ENSMUSG00000011254_Thg1l_TMMB_160148.2	473
ENSMUSG00000011254_Thg1l_TMMB_160149.3	65
ENSMUSG00000011254_Thg1l_TMMB_160150.4	908
ENSMUSG00000011254_Thg1l_TMMB_160151.5	350
ENSMUSG00000011254_Thg1l_TMMB_160152.6	38
ENSMUSG00000011254_Thg1l_TMMB_160153.7	98
ENSMUSG00000011254_Thg1l_TMMB_160154.8	339
ENSMUSG00000011254_Thg1l_TMMB_160155.9	82
ENSMUSG00000011254_Thg1l_TMMB_160156.10	438
ENSMUSG00000011256_Adam19_ACOCB_160176.10	2
ENSMUSG00000011486_Slc25a41_TMMB_19465.1	141
ENSMUSG00000011486_Slc25a41_TMMB_19466.2	481
ENSMUSG00000011486_Slc25a41_TMMB_19467.3	1322
ENSMUSG00000011486_Slc25a41_TMMB_19468.4	620
ENSMUSG00000011486_Slc25a41_TMMB_19469.5	1033
ENSMUSG00000011486_Slc25a41_TMMB_19470.6	346
ENSMUSG00000011486_Slc25a41_TMMB_19471.7	423
ENSMUSG00000011486_Slc25a41_TMMB_19472.8	651
ENSMUSG00000011486_Slc25a41_TMMB_19473.9	666
ENSMUSG00000011486_Slc25a41_TMMB_19474.10	368
ENSMUSG00000011658_Fuz_TMMB_148323.1	169
ENSMUSG00000011658_Fuz_TMMB_148324.2	684
ENSMUSG00000011658_Fuz_TMMB_148325.3	758
ENSMUSG00000011658_Fuz_TMMB_148326.4	143
ENSMUSG00000011658_Fuz_TMMB_148327.5	727
ENSMUSG00000011658_Fuz_TMMB_148328.6	556
ENSMUSG00000011658_Fuz_TMMB_148329.7	615
ENSMUSG00000011658_Fuz_TMMB_148330.8	93
ENSMUSG00000011658_Fuz_TMMB_148331.9	444
ENSMUSG00000011658_Fuz_TMMB_148332.10	419
ENSMUSG00000013701_Timm23_TMMB_185164.5	160
ENSMUSG00000013701_Timm23_TMMB_185165.6	131
ENSMUSG00000013701_Timm23_TMMB_185166.7	174
ENSMUSG00000013701_Timm23_TMMB_185168.9	81
ENSMUSG00000013701_Timm23_TMMB_185169.10	160
ENSMUSG00000013736_Trnt1_TMMB_100248.1	382
ENSMUSG00000013736_Trnt1_TMMB_100249.2	192
ENSMUSG00000013736_Trnt1_TMMB_100250.3	45
ENSMUSG00000013736_Trnt1_TMMB_100251.4	212
ENSMUSG00000013736_Trnt1_TMMB_100252.5	20
ENSMUSG00000013736_Trnt1_TMMB_100253.6	18
ENSMUSG00000013736_Trnt1_TMMB_100254.7	310
ENSMUSG00000013736_Trnt1_TMMB_100255.8	54
ENSMUSG00000013736_Trnt1_TMMB_100256.9	436
ENSMUSG00000013736_Trnt1_TMMB_100257.10	149
ENSMUSG00000013936_Myl2_TMMB_204679.1	826
ENSMUSG00000013936_Myl2_TMMB_204680.2	265
ENSMUSG00000013936_Myl2_TMMB_204681.3	720
ENSMUSG00000013936_Myl2_TMMB_204682.4	623
ENSMUSG00000013936_Myl2_TMMB_204683.5	382
ENSMUSG00000013936_Myl2_TMMB_204684.6	352
ENSMUSG00000013936_Myl2_TMMB_204685.7	262
ENSMUSG00000013936_Myl2_TMMB_204686.8	127
ENSMUSG00000013936_Myl2_TMMB_204687.9	560
ENSMUSG00000013936_Myl2_TMMB_204688.10	747
ENSMUSG00000013997_Nit1_TMMB_43497.1	121
ENSMUSG00000013997_Nit1_TMMB_43498.2	427
ENSMUSG00000013997_Nit1_TMMB_43499.3	1060
ENSMUSG00000013997_Nit1_TMMB_43500.4	657
ENSMUSG00000013997_Nit1_TMMB_43501.5	802
ENSMUSG00000013997_Nit1_TMMB_43502.6	871
ENSMUSG00000013997_Nit1_TMMB_43503.7	431
ENSMUSG00000013997_Nit1_TMMB_43504.8	589
ENSMUSG00000013997_Nit1_TMMB_43505.9	881
ENSMUSG00000013997_Nit1_TMMB_43506.10	398
ENSMUSG00000014550_Zfyve20_TMMB_193004.1	280
ENSMUSG00000014550_Zfyve20_TMMB_193005.2	250
ENSMUSG00000014550_Zfyve20_TMMB_193006.3	271
ENSMUSG00000014550_Zfyve20_TMMB_193007.4	1277
ENSMUSG00000014550_Zfyve20_TMMB_193008.5	546
ENSMUSG00000014550_Zfyve20_TMMB_193009.6	707
ENSMUSG00000014550_Zfyve20_TMMB_193010.7	79
ENSMUSG00000014550_Zfyve20_TMMB_193011.8	388
ENSMUSG00000014550_Zfyve20_TMMB_193012.9	363
ENSMUSG00000014550_Zfyve20_TMMB_193013.10	559
ENSMUSG00000014551_Mrps25_TMMA_193002.9	10
ENSMUSG00000014791_Elmo3_TMMB_207172.1	479
ENSMUSG00000014791_Elmo3_TMMB_207173.2	312
ENSMUSG00000014791_Elmo3_TMMB_207174.3	381
ENSMUSG00000014791_Elmo3_TMMB_207175.4	583
ENSMUSG00000014791_Elmo3_TMMB_207176.5	848
ENSMUSG00000014791_Elmo3_TMMB_207177.6	1113
ENSMUSG00000014791_Elmo3_TMMB_207178.7	864
ENSMUSG00000014791_Elmo3_TMMB_207179.8	941
ENSMUSG00000014791_Elmo3_TMMB_207180.9	762
ENSMUSG00000014791_Elmo3_TMMB_207181.10	426
ENSMUSG00000015001_Oc90_TMMB_105191.1	268
ENSMUSG00000015001_Oc90_TMMB_105192.2	644
ENSMUSG00000015001_Oc90_TMMB_105193.3	628
ENSMUSG00000015001_Oc90_TMMB_105194.4	1423
ENSMUSG00000015001_Oc90_TMMB_105195.5	539
ENSMUSG00000015001_Oc90_TMMB_105196.6	1171
ENSMUSG00000015001_Oc90_TMMB_105197.7	975
ENSMUSG00000015001_Oc90_TMMB_105198.8	830
ENSMUSG00000015001_Oc90_TMMB_105199.9	276
ENSMUSG00000015013_Trappc2l_TMMB_21412.1	1063
ENSMUSG00000015013_Trappc2l_TMMB_21413.2	763
ENSMUSG00000015013_Trappc2l_TMMB_21414.3	223
ENSMUSG00000015013_Trappc2l_TMMB_21415.4	290
ENSMUSG00000015013_Trappc2l_TMMB_21416.5	454
ENSMUSG00000015013_Trappc2l_TMMB_21417.6	522
ENSMUSG00000015013_Trappc2l_TMMB_21418.7	933
ENSMUSG00000015013_Trappc2l_TMMB_21419.8	344
ENSMUSG00000015013_Trappc2l_TMMB_21420.9	1006
ENSMUSG00000015013_Trappc2l_TMMB_21421.10	435
ENSMUSG00000015090_Ptgds_TMMB_13296.1	569
ENSMUSG00000015090_Ptgds_TMMB_13297.2	618
ENSMUSG00000015090_Ptgds_TMMB_13298.3	1202
ENSMUSG00000015090_Ptgds_TMMB_13299.4	584
ENSMUSG00000015090_Ptgds_TMMB_13300.5	919
ENSMUSG00000015090_Ptgds_TMMB_13301.6	491
ENSMUSG00000015090_Ptgds_TMMB_13302.7	700
ENSMUSG00000015090_Ptgds_TMMB_13303.8	709
ENSMUSG00000015090_Ptgds_TMMB_13304.9	1368
ENSMUSG00000015090_Ptgds_TMMB_13305.10	707
ENSMUSG00000015095_Fbxw5_TMMB_13256.1	708
ENSMUSG00000015095_Fbxw5_TMMB_13257.2	773
ENSMUSG00000015095_Fbxw5_TMMB_13258.3	856
ENSMUSG00000015095_Fbxw5_TMMB_13259.4	1027
ENSMUSG00000015095_Fbxw5_TMMB_13260.5	802
ENSMUSG00000015095_Fbxw5_TMMB_13261.6	123
ENSMUSG00000015095_Fbxw5_TMMB_13262.7	424
ENSMUSG00000015095_Fbxw5_TMMB_13263.8	503
ENSMUSG00000015095_Fbxw5_TMMB_13264.9	370
ENSMUSG00000015143_Actn1_TMMB_161840.1	907
ENSMUSG00000015143_Actn1_TMMB_161841.2	652
ENSMUSG00000015143_Actn1_TMMB_161842.3	721
ENSMUSG00000015143_Actn1_TMMB_161843.4	437
ENSMUSG00000015143_Actn1_TMMB_161844.5	349
ENSMUSG00000015143_Actn1_TMMB_161845.6	394
ENSMUSG00000015143_Actn1_TMMB_161846.7	738
ENSMUSG00000015143_Actn1_TMMB_161847.8	463
ENSMUSG00000015143_Actn1_TMMB_161848.9	753
ENSMUSG00000015143_Actn1_TMMB_161849.10	1214
ENSMUSG00000015247_Nipsnap3b_TMMB_82985.1	1246
ENSMUSG00000015247_Nipsnap3b_TMMB_82986.2	679
ENSMUSG00000015247_Nipsnap3b_TMMB_82987.3	497
ENSMUSG00000015247_Nipsnap3b_TMMB_82988.4	552
ENSMUSG00000015247_Nipsnap3b_TMMB_82989.5	679
ENSMUSG00000015247_Nipsnap3b_TMMB_82990.6	881
ENSMUSG00000015247_Nipsnap3b_TMMB_82991.7	518
ENSMUSG00000015247_Nipsnap3b_TMMB_82992.8	148
ENSMUSG00000015247_Nipsnap3b_TMMB_82993.9	1001
ENSMUSG00000015247_Nipsnap3b_TMMB_82994.10	299
ENSMUSG00000015363_Trabd_ACOCB_94220.4	1
ENSMUSG00000015533_Itga2_TMMB_12756.1	520
ENSMUSG00000015533_Itga2_TMMB_12757.2	646
ENSMUSG00000015533_Itga2_TMMB_12758.3	741
ENSMUSG00000015533_Itga2_TMMB_12759.4	1535
ENSMUSG00000015533_Itga2_TMMB_12760.5	441
ENSMUSG00000015533_Itga2_TMMB_12761.6	563
ENSMUSG00000015533_Itga2_TMMB_12762.7	515
ENSMUSG00000015533_Itga2_TMMB_12763.8	540
ENSMUSG00000015533_Itga2_TMMB_12764.9	881
ENSMUSG00000015533_Itga2_TMMB_12765.10	584
ENSMUSG00000015659_Serac1_TMMB_140275.1	1163
ENSMUSG00000015659_Serac1_TMMB_140276.2	1449
ENSMUSG00000015659_Serac1_TMMB_140277.3	294
ENSMUSG00000015659_Serac1_TMMB_140278.4	527
ENSMUSG00000015659_Serac1_TMMB_140279.5	320
ENSMUSG00000015659_Serac1_TMMB_140280.6	248
ENSMUSG00000015659_Serac1_TMMB_140281.7	282
ENSMUSG00000015659_Serac1_TMMB_140282.8	133
ENSMUSG00000015659_Serac1_TMMB_140283.9	1017
ENSMUSG00000015659_Serac1_TMMB_140284.10	1073
ENSMUSG00000015672_Mrpl32_TMMB_199250.1	151
ENSMUSG00000015672_Mrpl32_TMMB_199251.2	396
ENSMUSG00000015672_Mrpl32_TMMB_199252.3	370
ENSMUSG00000015672_Mrpl32_TMMB_199253.4	124
ENSMUSG00000015672_Mrpl32_TMMB_199254.5	213
ENSMUSG00000015672_Mrpl32_TMMB_199255.6	350
ENSMUSG00000015672_Mrpl32_TMMB_199256.7	338
ENSMUSG00000015672_Mrpl32_TMMB_199257.8	159
ENSMUSG00000015672_Mrpl32_TMMB_199258.9	321
ENSMUSG00000015672_Mrpl32_TMMB_199259.10	205
ENSMUSG00000015733_Capza2_TMMB_210016.1	1009
ENSMUSG00000015733_Capza2_TMMB_210017.2	565
ENSMUSG00000015733_Capza2_TMMB_210018.3	954
ENSMUSG00000015733_Capza2_TMMB_210019.4	704
ENSMUSG00000015733_Capza2_TMMB_210020.5	949
ENSMUSG00000015733_Capza2_TMMB_210021.6	474
ENSMUSG00000015733_Capza2_TMMB_210022.7	590
ENSMUSG00000015733_Capza2_TMMB_210023.8	1043
ENSMUSG00000015733_Capza2_TMMB_210024.9	285
ENSMUSG00000015733_Capza2_TMMB_210025.10	944
ENSMUSG00000015759_Cnih1_TMMB_150974.1	247
ENSMUSG00000015759_Cnih1_TMMB_150975.2	1620
ENSMUSG00000015759_Cnih1_TMMB_150976.3	756
ENSMUSG00000015759_Cnih1_TMMB_150977.4	354
ENSMUSG00000015759_Cnih1_TMMB_150978.5	139
ENSMUSG00000015759_Cnih1_TMMB_150979.6	1039
ENSMUSG00000015759_Cnih1_TMMB_150980.7	629
ENSMUSG00000015759_Cnih1_TMMB_150981.8	371
ENSMUSG00000015759_Cnih1_TMMB_150982.9	198
ENSMUSG00000015759_Cnih1_TMMB_150983.10	889
ENSMUSG00000015812_Gnrh1_ACOCB_176249.7	1
ENSMUSG00000015869_Prpsap1_TMMB_83145.1	504
ENSMUSG00000015869_Prpsap1_TMMB_83146.2	982
ENSMUSG00000015869_Prpsap1_TMMB_83147.3	226
ENSMUSG00000015869_Prpsap1_TMMB_83148.4	829
ENSMUSG00000015869_Prpsap1_TMMB_83149.5	819
ENSMUSG00000015869_Prpsap1_TMMB_83150.6	659
ENSMUSG00000015869_Prpsap1_TMMB_83151.7	168
ENSMUSG00000015869_Prpsap1_TMMB_83152.8	790
ENSMUSG00000015869_Prpsap1_TMMB_83153.9	969
ENSMUSG00000015869_Prpsap1_TMMB_83154.10	208
ENSMUSG00000015943_Bola1_TMMB_220406.1	1269
ENSMUSG00000015943_Bola1_TMMB_220407.2	339
ENSMUSG00000015943_Bola1_TMMB_220408.3	756
ENSMUSG00000015943_Bola1_TMMB_220409.4	561
ENSMUSG00000015943_Bola1_TMMB_220410.5	865
ENSMUSG00000015943_Bola1_TMMB_220411.6	958
ENSMUSG00000015943_Bola1_TMMB_220412.7	218
ENSMUSG00000015943_Bola1_TMMB_220413.8	1269
ENSMUSG00000015943_Bola1_TMMB_220414.9	1874
ENSMUSG00000015943_Bola1_TMMB_220415.10	697
ENSMUSG00000015970_Chdh_TMMB_136348.1	1005
ENSMUSG00000015970_Chdh_TMMB_136349.2	404
ENSMUSG00000015970_Chdh_TMMB_136350.3	355
ENSMUSG00000015970_Chdh_TMMB_136351.4	635
ENSMUSG00000015970_Chdh_TMMB_136352.5	587
ENSMUSG00000015970_Chdh_TMMB_136353.6	876
ENSMUSG00000015970_Chdh_TMMB_136354.7	473
ENSMUSG00000015970_Chdh_TMMB_136355.8	219
ENSMUSG00000015970_Chdh_TMMB_136356.9	530
ENSMUSG00000015970_Chdh_TMMB_136357.10	976
ENSMUSG00000016257_Slmo2_TMMB_15634.1	95
ENSMUSG00000016257_Slmo2_TMMB_15635.2	21
ENSMUSG00000016257_Slmo2_TMMB_15636.3	76
ENSMUSG00000016257_Slmo2_TMMB_15637.4	5
ENSMUSG00000016257_Slmo2_TMMB_15638.5	107
ENSMUSG00000016257_Slmo2_TMMB_15639.6	245
ENSMUSG00000016257_Slmo2_TMMB_15640.7	23
ENSMUSG00000016257_Slmo2_TMMB_15641.8	657
ENSMUSG00000016257_Slmo2_TMMB_15642.9	60
ENSMUSG00000016257_Slmo2_TMMB_15643.10	7
ENSMUSG00000016510_Mtif3_TMMB_209676.1	141
ENSMUSG00000016510_Mtif3_TMMB_209677.2	247
ENSMUSG00000016510_Mtif3_TMMB_209678.3	462
ENSMUSG00000016510_Mtif3_TMMB_209679.4	568
ENSMUSG00000016510_Mtif3_TMMB_209680.5	461
ENSMUSG00000016510_Mtif3_TMMB_209681.6	392
ENSMUSG00000016510_Mtif3_TMMB_209682.7	155
ENSMUSG00000016510_Mtif3_TMMB_209683.8	581
ENSMUSG00000016510_Mtif3_TMMB_209684.9	573
ENSMUSG00000016510_Mtif3_TMMB_209685.10	234
ENSMUSG00000016637_Ift27_TMMA_21643.2	8
ENSMUSG00000016833_Mrps18c_TMMA_45686.2	10
ENSMUSG00000017286_Glod4_TMMB_127599.1	451
ENSMUSG00000017286_Glod4_TMMB_127600.2	202
ENSMUSG00000017286_Glod4_TMMB_127601.3	591
ENSMUSG00000017286_Glod4_TMMB_127602.4	1175
ENSMUSG00000017286_Glod4_TMMB_127603.5	1464
ENSMUSG00000017286_Glod4_TMMB_127604.6	726
ENSMUSG00000017286_Glod4_TMMB_127605.7	615
ENSMUSG00000017286_Glod4_TMMB_127606.8	813
ENSMUSG00000017286_Glod4_TMMB_127607.9	501
ENSMUSG00000017286_Glod4_TMMB_127608.10	877
ENSMUSG00000017311_Pyy_TMMB_46489.1	969
ENSMUSG00000017311_Pyy_TMMB_46490.2	800
ENSMUSG00000017311_Pyy_TMMB_46491.3	138
ENSMUSG00000017311_Pyy_TMMB_46492.4	790
ENSMUSG00000017311_Pyy_TMMB_46493.5	139
ENSMUSG00000017311_Pyy_TMMB_46494.6	879
ENSMUSG00000017311_Pyy_TMMB_46495.7	966
ENSMUSG00000017311_Pyy_TMMB_46496.8	806
ENSMUSG00000017311_Pyy_TMMB_46497.9	383
ENSMUSG00000017311_Pyy_TMMB_46498.10	1177
ENSMUSG00000017588_Krt27_TMMA_37787.1	25
ENSMUSG00000017631_Abr_TMMA_184375.1	2
ENSMUSG00000017686_Rhot1_TMMB_107835.1	287
ENSMUSG00000017686_Rhot1_TMMB_107836.2	865
ENSMUSG00000017686_Rhot1_TMMB_107837.3	813
ENSMUSG00000017686_Rhot1_TMMB_107838.4	148
ENSMUSG00000017686_Rhot1_TMMB_107839.5	1067
ENSMUSG00000017686_Rhot1_TMMB_107840.6	22
ENSMUSG00000017686_Rhot1_TMMB_107841.7	215
ENSMUSG00000017686_Rhot1_TMMB_107842.8	876
ENSMUSG00000017686_Rhot1_TMMB_107843.9	40
ENSMUSG00000017686_Rhot1_TMMB_107844.10	688
ENSMUSG00000017688_Hnf4g_TMMA_107826.2	177
ENSMUSG00000017715_Pgs1_TMMB_26846.1	297
ENSMUSG00000017715_Pgs1_TMMB_26847.2	536
ENSMUSG00000017715_Pgs1_TMMB_26848.3	161
ENSMUSG00000017715_Pgs1_TMMB_26849.4	521
ENSMUSG00000017715_Pgs1_TMMB_26850.5	267
ENSMUSG00000017715_Pgs1_TMMB_26851.6	216
ENSMUSG00000017715_Pgs1_TMMB_26852.7	310
ENSMUSG00000017715_Pgs1_TMMB_26853.8	309
ENSMUSG00000017715_Pgs1_TMMB_26854.9	82
ENSMUSG00000017715_Pgs1_TMMB_26855.10	116
ENSMUSG00000017754_Pltp_TMMB_145147.1	631
ENSMUSG00000017754_Pltp_TMMB_145148.2	596
ENSMUSG00000017754_Pltp_TMMB_145149.3	473
ENSMUSG00000017754_Pltp_TMMB_145150.4	513
ENSMUSG00000017754_Pltp_TMMB_145151.5	354
ENSMUSG00000017754_Pltp_TMMB_145152.6	375
ENSMUSG00000017754_Pltp_TMMB_145153.7	272
ENSMUSG00000017754_Pltp_TMMB_145154.8	135
ENSMUSG00000017754_Pltp_TMMB_145155.9	704
ENSMUSG00000017754_Pltp_TMMB_145156.10	733
ENSMUSG00000017817_Jph2_TMMB_128495.1	1311
ENSMUSG00000017817_Jph2_TMMB_128496.2	356
ENSMUSG00000017817_Jph2_TMMB_128497.3	253
ENSMUSG00000017817_Jph2_TMMB_128498.4	670
ENSMUSG00000017817_Jph2_TMMB_128499.5	98
ENSMUSG00000017817_Jph2_TMMB_128500.6	295
ENSMUSG00000017817_Jph2_TMMB_128501.7	561
ENSMUSG00000017817_Jph2_TMMB_128502.8	377
ENSMUSG00000017817_Jph2_TMMB_128503.9	164
ENSMUSG00000017817_Jph2_TMMB_128504.10	911
ENSMUSG00000017837_Nkiras2_TMMB_156021.1	935
ENSMUSG00000017837_Nkiras2_TMMB_156022.2	1241
ENSMUSG00000017837_Nkiras2_TMMB_156023.3	556
ENSMUSG00000017837_Nkiras2_TMMB_156024.4	989
ENSMUSG00000017837_Nkiras2_TMMB_156025.5	532
ENSMUSG00000017837_Nkiras2_TMMB_156026.6	1105
ENSMUSG00000017837_Nkiras2_TMMB_156027.7	847
ENSMUSG00000017837_Nkiras2_TMMB_156028.8	1212
ENSMUSG00000017837_Nkiras2_TMMB_156029.9	292
ENSMUSG00000017837_Nkiras2_TMMB_156030.10	734
ENSMUSG00000018171_Vmp1_TMMB_142852.1	379
ENSMUSG00000018171_Vmp1_TMMB_142853.2	109
ENSMUSG00000018171_Vmp1_TMMB_142854.3	107
ENSMUSG00000018171_Vmp1_TMMB_142855.4	421
ENSMUSG00000018171_Vmp1_TMMB_142857.6	111
ENSMUSG00000018171_Vmp1_TMMB_142858.7	181
ENSMUSG00000018171_Vmp1_TMMB_142859.8	299
ENSMUSG00000018171_Vmp1_TMMB_142860.9	40
ENSMUSG00000018171_Vmp1_TMMB_142861.10	184
ENSMUSG00000018326_Ywhab_TMMB_130843.1	298
ENSMUSG00000018326_Ywhab_TMMB_130844.2	433
ENSMUSG00000018326_Ywhab_TMMB_130845.3	318
ENSMUSG00000018326_Ywhab_TMMB_130846.4	585
ENSMUSG00000018326_Ywhab_TMMB_130847.5	1122
ENSMUSG00000018326_Ywhab_TMMB_130848.6	663
ENSMUSG00000018326_Ywhab_TMMB_130849.7	680
ENSMUSG00000018326_Ywhab_TMMB_130850.8	724
ENSMUSG00000018326_Ywhab_TMMB_130851.9	255
ENSMUSG00000018326_Ywhab_TMMB_130852.10	9
ENSMUSG00000018387_Shroom1_TMMB_182156.1	515
ENSMUSG00000018387_Shroom1_TMMB_182157.2	458
ENSMUSG00000018387_Shroom1_TMMB_182158.3	612
ENSMUSG00000018387_Shroom1_TMMB_182159.4	485
ENSMUSG00000018387_Shroom1_TMMB_182160.5	273
ENSMUSG00000018387_Shroom1_TMMB_182161.6	326
ENSMUSG00000018387_Shroom1_TMMB_182162.7	401
ENSMUSG00000018387_Shroom1_TMMB_182163.8	373
ENSMUSG00000018387_Shroom1_TMMB_182164.9	640
ENSMUSG00000018387_Shroom1_TMMB_182165.10	442
ENSMUSG00000018417_Myo1b_TMMB_225042.1	836
ENSMUSG00000018417_Myo1b_TMMB_225043.2	480
ENSMUSG00000018417_Myo1b_TMMB_225044.3	779
ENSMUSG00000018417_Myo1b_TMMB_225045.4	1120
ENSMUSG00000018417_Myo1b_TMMB_225046.5	1060
ENSMUSG00000018417_Myo1b_TMMB_225047.6	432
ENSMUSG00000018417_Myo1b_TMMB_225048.7	549
ENSMUSG00000018417_Myo1b_TMMB_225049.8	607
ENSMUSG00000018417_Myo1b_TMMB_225050.9	546
ENSMUSG00000018417_Myo1b_TMMB_225051.10	809
ENSMUSG00000018446_C1qbp_TMMB_22772.1	438
ENSMUSG00000018446_C1qbp_TMMB_22773.2	271
ENSMUSG00000018446_C1qbp_TMMB_22774.3	190
ENSMUSG00000018446_C1qbp_TMMB_22775.4	475
ENSMUSG00000018446_C1qbp_TMMB_22776.5	220
ENSMUSG00000018446_C1qbp_TMMB_22777.6	255
ENSMUSG00000018446_C1qbp_TMMB_22778.7	23
ENSMUSG00000018446_C1qbp_TMMB_22779.8	35
ENSMUSG00000018446_C1qbp_TMMB_22780.9	1112
ENSMUSG00000018446_C1qbp_TMMB_22781.10	373
ENSMUSG00000018599_Mief2_TMMB_221684.1	954
ENSMUSG00000018599_Mief2_TMMB_221685.2	436
ENSMUSG00000018599_Mief2_TMMB_221686.3	366
ENSMUSG00000018599_Mief2_TMMB_221687.4	486
ENSMUSG00000018599_Mief2_TMMB_221688.5	176
ENSMUSG00000018599_Mief2_TMMB_221689.6	432
ENSMUSG00000018599_Mief2_TMMB_221690.7	808
ENSMUSG00000018599_Mief2_TMMB_221691.8	1183
ENSMUSG00000018599_Mief2_TMMB_221692.9	870
ENSMUSG00000018599_Mief2_TMMB_221693.10	271
ENSMUSG00000018819_Lsp1_TMMA_131318.6	8
ENSMUSG00000018920_Cxcl16_TMMB_35997.1	401
ENSMUSG00000018920_Cxcl16_TMMB_35998.2	537
ENSMUSG00000018920_Cxcl16_TMMB_35999.3	918
ENSMUSG00000018920_Cxcl16_TMMB_36000.4	480
ENSMUSG00000018920_Cxcl16_TMMB_36001.5	860
ENSMUSG00000018920_Cxcl16_TMMB_36002.6	385
ENSMUSG00000018920_Cxcl16_TMMB_36003.7	424
ENSMUSG00000018920_Cxcl16_TMMB_36004.8	358
ENSMUSG00000018920_Cxcl16_TMMB_36005.9	18
ENSMUSG00000018920_Cxcl16_TMMB_36006.10	441
ENSMUSG00000019027_Dnah1_TMMB_112052.1	469
ENSMUSG00000019027_Dnah1_TMMB_112053.2	402
ENSMUSG00000019027_Dnah1_TMMB_112054.3	646
ENSMUSG00000019027_Dnah1_TMMB_112055.4	341
ENSMUSG00000019027_Dnah1_TMMB_112056.5	1379
ENSMUSG00000019027_Dnah1_TMMB_112057.6	452
ENSMUSG00000019027_Dnah1_TMMB_112058.7	1009
ENSMUSG00000019027_Dnah1_TMMB_112059.8	376
ENSMUSG00000019027_Dnah1_TMMB_112060.9	144
ENSMUSG00000019027_Dnah1_TMMB_112061.10	499
ENSMUSG00000019173_Rab5c_TMMB_38643.1	240
ENSMUSG00000019173_Rab5c_TMMB_38644.2	91
ENSMUSG00000019173_Rab5c_TMMB_38645.3	72
ENSMUSG00000019173_Rab5c_TMMB_38646.4	53
ENSMUSG00000019173_Rab5c_TMMB_38647.5	127
ENSMUSG00000019173_Rab5c_TMMB_38648.6	165
ENSMUSG00000019173_Rab5c_TMMB_38649.7	203
ENSMUSG00000019173_Rab5c_TMMB_38650.8	218
ENSMUSG00000019173_Rab5c_TMMB_38651.9	377
ENSMUSG00000019173_Rab5c_TMMB_38652.10	292
ENSMUSG00000019359_Gdpd2_TMMB_144467.1	428
ENSMUSG00000019359_Gdpd2_TMMB_144468.2	831
ENSMUSG00000019359_Gdpd2_TMMB_144469.3	793
ENSMUSG00000019359_Gdpd2_TMMB_144470.4	286
ENSMUSG00000019359_Gdpd2_TMMB_144471.5	211
ENSMUSG00000019359_Gdpd2_TMMB_144472.6	909
ENSMUSG00000019359_Gdpd2_TMMB_144473.7	553
ENSMUSG00000019359_Gdpd2_TMMB_144474.8	865
ENSMUSG00000019359_Gdpd2_TMMB_144475.9	368
ENSMUSG00000019359_Gdpd2_TMMB_144476.10	780
ENSMUSG00000019478_Rab4a_TMMB_117451.1	699
ENSMUSG00000019478_Rab4a_TMMB_117452.2	1351
ENSMUSG00000019478_Rab4a_TMMB_117453.3	309
ENSMUSG00000019478_Rab4a_TMMB_117454.4	714
ENSMUSG00000019478_Rab4a_TMMB_117455.5	157
ENSMUSG00000019478_Rab4a_TMMB_117456.6	754
ENSMUSG00000019478_Rab4a_TMMB_117457.7	853
ENSMUSG00000019478_Rab4a_TMMB_117458.8	799
ENSMUSG00000019478_Rab4a_TMMB_117459.9	466
ENSMUSG00000019478_Rab4a_TMMB_117460.10	822
ENSMUSG00000019518_Ap4m1_TMMB_77212.1	343
ENSMUSG00000019518_Ap4m1_TMMB_77213.2	471
ENSMUSG00000019518_Ap4m1_TMMB_77214.3	308
ENSMUSG00000019518_Ap4m1_TMMB_77215.4	470
ENSMUSG00000019518_Ap4m1_TMMB_77216.5	975
ENSMUSG00000019518_Ap4m1_TMMB_77217.6	505
ENSMUSG00000019518_Ap4m1_TMMB_77218.7	281
ENSMUSG00000019518_Ap4m1_TMMB_77219.8	491
ENSMUSG00000019518_Ap4m1_TMMB_77220.9	844
ENSMUSG00000019518_Ap4m1_TMMB_77221.10	667
ENSMUSG00000019539_Rcn3_TMMB_136862.1	1029
ENSMUSG00000019539_Rcn3_TMMB_136863.2	678
ENSMUSG00000019539_Rcn3_TMMB_136864.3	549
ENSMUSG00000019539_Rcn3_TMMB_136865.4	1809
ENSMUSG00000019539_Rcn3_TMMB_136866.5	995
ENSMUSG00000019539_Rcn3_TMMB_136867.6	754
ENSMUSG00000019539_Rcn3_TMMB_136868.7	1306
ENSMUSG00000019539_Rcn3_TMMB_136869.8	1347
ENSMUSG00000019539_Rcn3_TMMB_136870.9	673
ENSMUSG00000019539_Rcn3_TMMB_136871.10	544
ENSMUSG00000019710_Mrpl24_TMMB_165083.1	238
ENSMUSG00000019710_Mrpl24_TMMB_165084.2	1129
ENSMUSG00000019710_Mrpl24_TMMB_165085.3	207
ENSMUSG00000019710_Mrpl24_TMMB_165086.4	115
ENSMUSG00000019710_Mrpl24_TMMB_165087.5	232
ENSMUSG00000019710_Mrpl24_TMMB_165088.6	171
[truncated: 8,696 more rows]
