# Supplementary material for: Genome-scale CRISPR screening reveals that C3aR signaling is critical for rapid capture of fungi by macrophages
Source: PLoS Pathog. 2022 Sep 29;18(9):e1010237. doi: 10.1371/journal.ppat.1010237 (PMC9578593; doi:10.1371/journal.ppat.1010237)
Supplement: S1 Data — A ZIP archive of tables in CSV format giving counts for each sgRNA. File names indicate sub-library and experimental sample. (ZIP) [file ppat.1010237.s023.zip › DIR_MAIN/20190208_GEB_Un1_counts.csv]

0None_none_ACOCA_227963.4749	23
0None_none_ACOCA_227963.4839	44
0None_none_DTKPB_227963.7360	1
0None_none_GEA_227963.3388	1
0None_none_GEA_227963.3401	1
0None_none_GEA_227963.3478	1
0None_none_GEA_227963.3487	1
0None_none_GEA_227963.3491	1
0None_none_GEA_227963.3503	1
0None_none_GEA_227963.3568	1
0None_none_GEA_227963.3578	1
0None_none_GEA_227963.3668	1
0None_none_GEA_227963.3706	1
0None_none_GEB_227963.3751	421
0None_none_GEB_227963.3752	650
0None_none_GEB_227963.3753	724
0None_none_GEB_227963.3754	525
0None_none_GEB_227963.3755	261
0None_none_GEB_227963.3756	326
0None_none_GEB_227963.3757	869
0None_none_GEB_227963.3758	511
0None_none_GEB_227963.3759	293
0None_none_GEB_227963.3760	931
0None_none_GEB_227963.3761	239
0None_none_GEB_227963.3762	506
0None_none_GEB_227963.3763	209
0None_none_GEB_227963.3765	95
0None_none_GEB_227963.3766	202
0None_none_GEB_227963.3767	620
0None_none_GEB_227963.3768	770
0None_none_GEB_227963.3769	453
0None_none_GEB_227963.3770	253
0None_none_GEB_227963.3771	412
0None_none_GEB_227963.3772	626
0None_none_GEB_227963.3773	255
0None_none_GEB_227963.3774	660
0None_none_GEB_227963.3775	460
0None_none_GEB_227963.3776	248
0None_none_GEB_227963.3777	335
0None_none_GEB_227963.3778	612
0None_none_GEB_227963.3779	407
0None_none_GEB_227963.3780	424
0None_none_GEB_227963.3781	514
0None_none_GEB_227963.3782	260
0None_none_GEB_227963.3783	321
0None_none_GEB_227963.3784	215
0None_none_GEB_227963.3785	520
0None_none_GEB_227963.3786	433
0None_none_GEB_227963.3787	222
0None_none_GEB_227963.3788	580
0None_none_GEB_227963.3789	404
0None_none_GEB_227963.3790	449
0None_none_GEB_227963.3791	308
0None_none_GEB_227963.3792	378
0None_none_GEB_227963.3793	470
0None_none_GEB_227963.3794	323
0None_none_GEB_227963.3795	370
0None_none_GEB_227963.3796	333
0None_none_GEB_227963.3797	581
0None_none_GEB_227963.3798	381
0None_none_GEB_227963.3799	85
0None_none_GEB_227963.3800	391
0None_none_GEB_227963.3801	239
0None_none_GEB_227963.3802	147
0None_none_GEB_227963.3803	417
0None_none_GEB_227963.3804	355
0None_none_GEB_227963.3805	629
0None_none_GEB_227963.3806	683
0None_none_GEB_227963.3807	21
0None_none_GEB_227963.3808	353
0None_none_GEB_227963.3809	649
0None_none_GEB_227963.3810	245
0None_none_GEB_227963.3811	569
0None_none_GEB_227963.3812	272
0None_none_GEB_227963.3813	474
0None_none_GEB_227963.3814	454
0None_none_GEB_227963.3815	555
0None_none_GEB_227963.3816	602
0None_none_GEB_227963.3817	273
0None_none_GEB_227963.3818	409
0None_none_GEB_227963.3819	234
0None_none_GEB_227963.3820	167
0None_none_GEB_227963.3821	373
0None_none_GEB_227963.3822	680
0None_none_GEB_227963.3823	662
0None_none_GEB_227963.3824	753
0None_none_GEB_227963.3825	588
0None_none_GEB_227963.3826	385
0None_none_GEB_227963.3827	485
0None_none_GEB_227963.3828	639
0None_none_GEB_227963.3829	722
0None_none_GEB_227963.3830	162
0None_none_GEB_227963.3831	444
0None_none_GEB_227963.3832	452
0None_none_GEB_227963.3833	599
0None_none_GEB_227963.3834	590
0None_none_GEB_227963.3835	395
0None_none_GEB_227963.3836	340
0None_none_GEB_227963.3837	613
0None_none_GEB_227963.3838	166
0None_none_GEB_227963.3839	457
0None_none_GEB_227963.3840	496
0None_none_GEB_227963.3841	772
0None_none_GEB_227963.3842	141
0None_none_GEB_227963.3843	629
0None_none_GEB_227963.3844	101
0None_none_GEB_227963.3845	660
0None_none_GEB_227963.3846	349
0None_none_GEB_227963.3847	352
0None_none_GEB_227963.3848	834
0None_none_GEB_227963.3849	620
0None_none_GEB_227963.3850	440
0None_none_GEB_227963.3851	358
0None_none_GEB_227963.3852	215
0None_none_GEB_227963.3853	768
0None_none_GEB_227963.3854	436
0None_none_GEB_227963.3855	775
0None_none_GEB_227963.3856	428
0None_none_GEB_227963.3857	547
0None_none_GEB_227963.3858	637
0None_none_GEB_227963.3859	425
0None_none_GEB_227963.3860	292
0None_none_GEB_227963.3861	549
0None_none_GEB_227963.3862	354
0None_none_GEB_227963.3863	458
0None_none_GEB_227963.3864	184
0None_none_GEB_227963.3865	581
0None_none_GEB_227963.3866	565
0None_none_GEB_227963.3867	669
0None_none_GEB_227963.3868	863
0None_none_GEB_227963.3869	801
0None_none_GEB_227963.3870	390
0None_none_GEB_227963.3871	147
0None_none_GEB_227963.3872	253
0None_none_GEB_227963.3873	213
0None_none_GEB_227963.3874	583
0None_none_GEB_227963.3875	154
0None_none_GEB_227963.3876	196
0None_none_GEB_227963.3877	342
0None_none_GEB_227963.3878	168
0None_none_GEB_227963.3879	320
0None_none_GEB_227963.3880	312
0None_none_GEB_227963.3881	459
0None_none_GEB_227963.3882	428
0None_none_GEB_227963.3883	567
0None_none_GEB_227963.3884	701
0None_none_GEB_227963.3885	469
0None_none_GEB_227963.3886	581
0None_none_GEB_227963.3887	194
0None_none_GEB_227963.3888	792
0None_none_GEB_227963.3889	611
0None_none_GEB_227963.3890	328
0None_none_GEB_227963.3891	532
0None_none_GEB_227963.3892	380
0None_none_GEB_227963.3893	668
0None_none_GEB_227963.3894	891
0None_none_GEB_227963.3895	150
0None_none_GEB_227963.3896	475
0None_none_GEB_227963.3897	368
0None_none_GEB_227963.3898	711
0None_none_GEB_227963.3899	282
0None_none_GEB_227963.3900	548
0None_none_GEB_227963.3901	631
0None_none_GEB_227963.3902	535
0None_none_GEB_227963.3903	291
0None_none_GEB_227963.3904	492
0None_none_GEB_227963.3905	450
0None_none_GEB_227963.3906	590
0None_none_GEB_227963.3907	324
0None_none_GEB_227963.3908	622
0None_none_GEB_227963.3909	505
0None_none_GEB_227963.3910	667
0None_none_GEB_227963.3911	534
0None_none_GEB_227963.3912	307
0None_none_GEB_227963.3913	319
0None_none_GEB_227963.3914	364
0None_none_GEB_227963.3915	379
0None_none_GEB_227963.3916	766
0None_none_GEB_227963.3917	412
0None_none_GEB_227963.3918	445
0None_none_GEB_227963.3919	307
0None_none_GEB_227963.3920	460
0None_none_GEB_227963.3921	51
0None_none_GEB_227963.3922	451
0None_none_GEB_227963.3923	140
0None_none_GEB_227963.3924	921
0None_none_GEB_227963.3925	623
0None_none_GEB_227963.3926	366
0None_none_GEB_227963.3927	1
0None_none_GEB_227963.3928	206
0None_none_GEB_227963.3929	232
0None_none_GEB_227963.3930	388
0None_none_GEB_227963.3931	583
0None_none_GEB_227963.3932	395
0None_none_GEB_227963.3933	374
0None_none_GEB_227963.3934	224
0None_none_GEB_227963.3935	506
0None_none_GEB_227963.3936	408
0None_none_GEB_227963.3937	346
0None_none_GEB_227963.3938	208
0None_none_GEB_227963.3939	357
0None_none_GEB_227963.3940	454
0None_none_GEB_227963.3941	646
0None_none_GEB_227963.3942	355
0None_none_GEB_227963.3943	462
0None_none_GEB_227963.3944	588
0None_none_GEB_227963.3945	516
0None_none_GEB_227963.3946	948
0None_none_GEB_227963.3947	733
0None_none_GEB_227963.3948	399
0None_none_GEB_227963.3949	410
0None_none_GEB_227963.3950	329
0None_none_GEB_227963.3951	263
0None_none_GEB_227963.3952	342
0None_none_GEB_227963.3953	294
0None_none_GEB_227963.3954	310
0None_none_GEB_227963.3955	686
0None_none_GEB_227963.3956	745
0None_none_GEB_227963.3957	503
0None_none_GEB_227963.3958	490
0None_none_GEB_227963.3959	308
0None_none_GEB_227963.3960	485
0None_none_GEB_227963.3961	506
0None_none_GEB_227963.3962	471
0None_none_GEB_227963.3963	827
0None_none_GEB_227963.3964	27
0None_none_GEB_227963.3965	869
0None_none_GEB_227963.3966	437
0None_none_GEB_227963.3967	545
0None_none_GEB_227963.3968	394
0None_none_GEB_227963.3969	463
0None_none_GEB_227963.3970	538
0None_none_GEB_227963.3971	503
0None_none_GEB_227963.3972	228
0None_none_GEB_227963.3973	571
0None_none_GEB_227963.3974	331
0None_none_GEB_227963.3975	607
0None_none_GEB_227963.3976	541
0None_none_GEB_227963.3977	343
0None_none_GEB_227963.3978	692
0None_none_GEB_227963.3979	409
0None_none_GEB_227963.3980	370
0None_none_GEB_227963.3981	687
0None_none_GEB_227963.3982	423
0None_none_GEB_227963.3983	713
0None_none_GEB_227963.3984	466
0None_none_GEB_227963.3985	362
0None_none_GEB_227963.3986	679
0None_none_GEB_227963.3987	559
0None_none_GEB_227963.3988	577
0None_none_GEB_227963.3989	662
0None_none_GEB_227963.3990	176
0None_none_GEB_227963.3991	524
0None_none_GEB_227963.3992	518
0None_none_GEB_227963.3993	521
0None_none_GEB_227963.3994	478
0None_none_GEB_227963.3995	669
0None_none_GEB_227963.3996	404
0None_none_GEB_227963.3997	309
0None_none_GEB_227963.3998	200
0None_none_GEB_227963.3999	345
0None_none_GEB_227963.4000	779
0None_none_GEB_227963.4001	617
0None_none_GEB_227963.4002	389
0None_none_GEB_227963.4003	477
0None_none_GEB_227963.4004	165
0None_none_GEB_227963.4005	471
0None_none_GEB_227963.4006	346
0None_none_GEB_227963.4007	477
0None_none_GEB_227963.4008	358
0None_none_GEB_227963.4009	229
0None_none_GEB_227963.4010	529
0None_none_GEB_227963.4011	771
0None_none_GEB_227963.4012	656
0None_none_GEB_227963.4013	1000
0None_none_GEB_227963.4014	453
0None_none_GEB_227963.4015	992
0None_none_GEB_227963.4016	343
0None_none_GEB_227963.4017	428
0None_none_GEB_227963.4018	477
0None_none_GEB_227963.4019	933
0None_none_GEB_227963.4020	149
0None_none_GEB_227963.4021	321
0None_none_GEB_227963.4022	827
0None_none_GEB_227963.4023	492
0None_none_GEB_227963.4024	448
0None_none_GEB_227963.4025	808
0None_none_GEB_227963.4026	541
0None_none_GEB_227963.4027	477
0None_none_GEB_227963.4028	297
0None_none_GEB_227963.4029	264
0None_none_GEB_227963.4030	392
0None_none_GEB_227963.4031	263
0None_none_GEB_227963.4032	340
0None_none_GEB_227963.4033	793
0None_none_GEB_227963.4034	362
0None_none_GEB_227963.4035	255
0None_none_GEB_227963.4036	740
0None_none_GEB_227963.4037	333
0None_none_GEB_227963.4038	812
0None_none_GEB_227963.4039	370
0None_none_GEB_227963.4040	148
0None_none_GEB_227963.4041	533
0None_none_GEB_227963.4042	446
0None_none_GEB_227963.4043	593
0None_none_GEB_227963.4044	216
0None_none_GEB_227963.4045	390
0None_none_GEB_227963.4046	564
0None_none_GEB_227963.4047	68
0None_none_GEB_227963.4048	308
0None_none_GEB_227963.4049	522
0None_none_GEB_227963.4050	278
0None_none_GEB_227963.4051	219
0None_none_GEB_227963.4052	642
0None_none_GEB_227963.4053	287
0None_none_GEB_227963.4054	69
0None_none_GEB_227963.4055	629
0None_none_GEB_227963.4056	190
0None_none_GEB_227963.4057	594
0None_none_GEB_227963.4058	297
0None_none_GEB_227963.4059	468
0None_none_GEB_227963.4060	667
0None_none_GEB_227963.4061	237
0None_none_GEB_227963.4062	479
0None_none_GEB_227963.4063	550
0None_none_GEB_227963.4064	298
0None_none_GEB_227963.4065	573
0None_none_GEB_227963.4066	525
0None_none_GEB_227963.4067	348
0None_none_GEB_227963.4068	325
0None_none_GEB_227963.4069	922
0None_none_GEB_227963.4070	383
0None_none_GEB_227963.4071	592
0None_none_GEB_227963.4072	316
0None_none_GEB_227963.4073	361
0None_none_GEB_227963.4074	786
0None_none_GEB_227963.4075	489
0None_none_GEB_227963.4076	390
0None_none_GEB_227963.4077	646
0None_none_GEB_227963.4078	929
0None_none_GEB_227963.4079	221
0None_none_GEB_227963.4080	912
0None_none_GEB_227963.4081	341
0None_none_GEB_227963.4082	448
0None_none_GEB_227963.4083	710
0None_none_GEB_227963.4084	366
0None_none_GEB_227963.4085	487
0None_none_GEB_227963.4086	1410
0None_none_GEB_227963.4087	493
0None_none_GEB_227963.4088	363
0None_none_GEB_227963.4089	259
0None_none_GEB_227963.4090	353
0None_none_GEB_227963.4091	671
0None_none_GEB_227963.4092	782
0None_none_GEB_227963.4093	190
0None_none_GEB_227963.4094	376
0None_none_GEB_227963.4095	403
0None_none_GEB_227963.4096	226
0None_none_GEB_227963.4097	606
0None_none_GEB_227963.4098	591
0None_none_GEB_227963.4099	235
0None_none_GEB_227963.4100	379
0None_none_GEB_227963.4101	327
0None_none_GEB_227963.4102	798
0None_none_GEB_227963.4103	746
0None_none_GEB_227963.4104	191
0None_none_GEB_227963.4105	262
0None_none_GEB_227963.4106	444
0None_none_GEB_227963.4107	358
0None_none_GEB_227963.4108	932
0None_none_GEB_227963.4109	588
0None_none_GEB_227963.4110	371
0None_none_GEB_227963.4111	589
0None_none_GEB_227963.4112	884
0None_none_GEB_227963.4113	946
0None_none_GEB_227963.4114	795
0None_none_GEB_227963.4115	643
0None_none_GEB_227963.4116	455
0None_none_GEB_227963.4117	359
0None_none_GEB_227963.4118	492
0None_none_GEB_227963.4119	393
0None_none_GEB_227963.4120	379
0None_none_GEB_227963.4121	405
0None_none_GEB_227963.4122	580
0None_none_GEB_227963.4123	651
0None_none_GEB_227963.4124	400
0None_none_GEB_227963.4125	304
0None_none_MPB_227963.5741	1
0None_none_TMMB_227963.3192	3
0None_none_U1A_227963.6572	1
0None_none_U1B_227963.463	1
0None_none_U2A_227963.1708	1
0None_none_U2B_227963.1270	1
0Safe_safe_ACOCA_227963.4574	9
0Safe_safe_ACOCA_227963.4655	614
0Safe_safe_ACOCB_227963.4970	744
0Safe_safe_ACOCB_227963.5059	1
0Safe_safe_DTKPA_227963.7066	481
0Safe_safe_DTKPA_227963.7124	562
0Safe_safe_DTKPB_227963.7179	1
0Safe_safe_DTKPB_227963.7445	245
0Safe_safe_GEA_227963.3629	4
0Safe_safe_GEA_227963.3650	1
0Safe_safe_GEA_227963.3660	1
0Safe_safe_GEA_227963.3691	1
0Safe_safe_GEA_227963.3715	1
0Safe_safe_GEB_227963.3751	239
0Safe_safe_GEB_227963.3752	532
0Safe_safe_GEB_227963.3753	418
0Safe_safe_GEB_227963.3754	339
0Safe_safe_GEB_227963.3755	449
0Safe_safe_GEB_227963.3756	238
0Safe_safe_GEB_227963.3757	264
0Safe_safe_GEB_227963.3758	630
0Safe_safe_GEB_227963.3759	224
0Safe_safe_GEB_227963.3760	251
0Safe_safe_GEB_227963.3761	404
0Safe_safe_GEB_227963.3762	287
0Safe_safe_GEB_227963.3763	368
0Safe_safe_GEB_227963.3764	356
0Safe_safe_GEB_227963.3765	404
0Safe_safe_GEB_227963.3766	324
0Safe_safe_GEB_227963.3767	290
0Safe_safe_GEB_227963.3768	311
0Safe_safe_GEB_227963.3769	238
0Safe_safe_GEB_227963.3770	254
0Safe_safe_GEB_227963.3771	240
0Safe_safe_GEB_227963.3772	424
0Safe_safe_GEB_227963.3773	518
0Safe_safe_GEB_227963.3774	211
0Safe_safe_GEB_227963.3775	318
0Safe_safe_GEB_227963.3776	297
0Safe_safe_GEB_227963.3777	376
0Safe_safe_GEB_227963.3778	233
0Safe_safe_GEB_227963.3779	349
0Safe_safe_GEB_227963.3780	401
0Safe_safe_GEB_227963.3781	509
0Safe_safe_GEB_227963.3782	563
0Safe_safe_GEB_227963.3783	356
0Safe_safe_GEB_227963.3784	155
0Safe_safe_GEB_227963.3785	433
0Safe_safe_GEB_227963.3786	420
0Safe_safe_GEB_227963.3787	234
0Safe_safe_GEB_227963.3788	264
0Safe_safe_GEB_227963.3789	339
0Safe_safe_GEB_227963.3790	649
0Safe_safe_GEB_227963.3791	290
0Safe_safe_GEB_227963.3792	107
0Safe_safe_GEB_227963.3793	1
0Safe_safe_GEB_227963.3794	399
0Safe_safe_GEB_227963.3795	185
0Safe_safe_GEB_227963.3796	550
0Safe_safe_GEB_227963.3797	271
0Safe_safe_GEB_227963.3798	431
0Safe_safe_GEB_227963.3799	160
0Safe_safe_GEB_227963.3800	253
0Safe_safe_GEB_227963.3801	408
0Safe_safe_GEB_227963.3802	331
0Safe_safe_GEB_227963.3803	269
0Safe_safe_GEB_227963.3804	243
0Safe_safe_GEB_227963.3805	386
0Safe_safe_GEB_227963.3806	522
0Safe_safe_GEB_227963.3807	283
0Safe_safe_GEB_227963.3808	39
0Safe_safe_GEB_227963.3809	201
0Safe_safe_GEB_227963.3810	319
0Safe_safe_GEB_227963.3811	262
0Safe_safe_GEB_227963.3812	129
0Safe_safe_GEB_227963.3813	347
0Safe_safe_GEB_227963.3814	373
0Safe_safe_GEB_227963.3815	353
0Safe_safe_GEB_227963.3816	263
0Safe_safe_GEB_227963.3817	302
0Safe_safe_GEB_227963.3818	201
0Safe_safe_GEB_227963.3819	59
0Safe_safe_GEB_227963.3820	294
0Safe_safe_GEB_227963.3821	454
0Safe_safe_GEB_227963.3822	759
0Safe_safe_GEB_227963.3823	608
0Safe_safe_GEB_227963.3824	134
0Safe_safe_GEB_227963.3825	816
0Safe_safe_GEB_227963.3826	604
0Safe_safe_GEB_227963.3827	766
0Safe_safe_GEB_227963.3828	60
0Safe_safe_GEB_227963.3829	429
0Safe_safe_GEB_227963.3830	450
0Safe_safe_GEB_227963.3831	148
0Safe_safe_GEB_227963.3832	327
0Safe_safe_GEB_227963.3833	351
0Safe_safe_GEB_227963.3834	784
0Safe_safe_GEB_227963.3835	186
0Safe_safe_GEB_227963.3837	55
0Safe_safe_GEB_227963.3838	493
0Safe_safe_GEB_227963.3839	445
0Safe_safe_GEB_227963.3840	363
0Safe_safe_GEB_227963.3841	539
0Safe_safe_GEB_227963.3842	159
0Safe_safe_GEB_227963.3843	220
0Safe_safe_GEB_227963.3844	720
0Safe_safe_GEB_227963.3845	265
0Safe_safe_GEB_227963.3846	342
0Safe_safe_GEB_227963.3847	208
0Safe_safe_GEB_227963.3848	310
0Safe_safe_GEB_227963.3849	376
0Safe_safe_GEB_227963.3850	385
0Safe_safe_GEB_227963.3851	245
0Safe_safe_GEB_227963.3852	323
0Safe_safe_GEB_227963.3853	14
0Safe_safe_GEB_227963.3854	156
0Safe_safe_GEB_227963.3855	529
0Safe_safe_GEB_227963.3856	360
0Safe_safe_GEB_227963.3857	267
0Safe_safe_GEB_227963.3858	496
0Safe_safe_GEB_227963.3859	534
0Safe_safe_GEB_227963.3860	414
0Safe_safe_GEB_227963.3861	508
0Safe_safe_GEB_227963.3862	292
0Safe_safe_GEB_227963.3863	323
0Safe_safe_GEB_227963.3864	102
0Safe_safe_GEB_227963.3865	533
0Safe_safe_GEB_227963.3866	299
0Safe_safe_GEB_227963.3867	291
0Safe_safe_GEB_227963.3868	273
0Safe_safe_GEB_227963.3869	381
0Safe_safe_GEB_227963.3870	351
0Safe_safe_GEB_227963.3871	230
0Safe_safe_GEB_227963.3872	285
0Safe_safe_GEB_227963.3873	401
0Safe_safe_GEB_227963.3874	483
0Safe_safe_GEB_227963.3875	189
0Safe_safe_GEB_227963.3876	289
0Safe_safe_GEB_227963.3877	486
0Safe_safe_GEB_227963.3878	512
0Safe_safe_GEB_227963.3879	527
0Safe_safe_GEB_227963.3880	246
0Safe_safe_GEB_227963.3882	332
0Safe_safe_GEB_227963.3883	451
0Safe_safe_GEB_227963.3884	504
0Safe_safe_GEB_227963.3885	444
0Safe_safe_GEB_227963.3886	821
0Safe_safe_GEB_227963.3887	695
0Safe_safe_GEB_227963.3888	498
0Safe_safe_GEB_227963.3889	297
0Safe_safe_GEB_227963.3890	139
0Safe_safe_GEB_227963.3891	575
0Safe_safe_GEB_227963.3892	431
0Safe_safe_GEB_227963.3893	612
0Safe_safe_GEB_227963.3894	258
0Safe_safe_GEB_227963.3895	462
0Safe_safe_GEB_227963.3896	830
0Safe_safe_GEB_227963.3897	425
0Safe_safe_GEB_227963.3898	360
0Safe_safe_GEB_227963.3899	421
0Safe_safe_GEB_227963.3900	182
0Safe_safe_GEB_227963.3901	203
0Safe_safe_GEB_227963.3902	651
0Safe_safe_GEB_227963.3903	266
0Safe_safe_GEB_227963.3904	193
0Safe_safe_GEB_227963.3905	489
0Safe_safe_GEB_227963.3906	484
0Safe_safe_GEB_227963.3907	171
0Safe_safe_GEB_227963.3908	269
0Safe_safe_GEB_227963.3909	457
0Safe_safe_GEB_227963.3910	99
0Safe_safe_GEB_227963.3911	86
0Safe_safe_GEB_227963.3912	453
0Safe_safe_GEB_227963.3913	158
0Safe_safe_GEB_227963.3915	241
0Safe_safe_GEB_227963.3916	351
0Safe_safe_GEB_227963.3917	489
0Safe_safe_GEB_227963.3918	103
0Safe_safe_GEB_227963.3919	502
0Safe_safe_GEB_227963.3920	354
0Safe_safe_GEB_227963.3921	316
0Safe_safe_GEB_227963.3922	280
0Safe_safe_GEB_227963.3923	481
0Safe_safe_GEB_227963.3924	291
0Safe_safe_GEB_227963.3925	558
0Safe_safe_GEB_227963.3926	500
0Safe_safe_GEB_227963.3927	200
0Safe_safe_GEB_227963.3928	181
0Safe_safe_GEB_227963.3929	105
0Safe_safe_GEB_227963.3930	625
0Safe_safe_GEB_227963.3931	589
0Safe_safe_GEB_227963.3932	335
0Safe_safe_GEB_227963.3933	205
0Safe_safe_GEB_227963.3934	251
0Safe_safe_GEB_227963.3935	614
0Safe_safe_GEB_227963.3936	479
0Safe_safe_GEB_227963.3937	414
0Safe_safe_GEB_227963.3938	441
0Safe_safe_GEB_227963.3939	649
0Safe_safe_GEB_227963.3940	502
0Safe_safe_GEB_227963.3941	407
0Safe_safe_GEB_227963.3942	477
0Safe_safe_GEB_227963.3943	252
0Safe_safe_GEB_227963.3944	313
0Safe_safe_GEB_227963.3945	284
0Safe_safe_GEB_227963.3946	378
0Safe_safe_GEB_227963.3947	378
0Safe_safe_GEB_227963.3948	208
0Safe_safe_GEB_227963.3949	166
0Safe_safe_GEB_227963.3950	384
0Safe_safe_GEB_227963.3951	350
0Safe_safe_GEB_227963.3952	336
0Safe_safe_GEB_227963.3953	354
0Safe_safe_GEB_227963.3954	174
0Safe_safe_GEB_227963.3955	235
0Safe_safe_GEB_227963.3956	83
0Safe_safe_GEB_227963.3957	446
0Safe_safe_GEB_227963.3958	520
0Safe_safe_GEB_227963.3959	226
0Safe_safe_GEB_227963.3960	544
0Safe_safe_GEB_227963.3961	308
0Safe_safe_GEB_227963.3962	870
0Safe_safe_GEB_227963.3963	340
0Safe_safe_GEB_227963.3964	409
0Safe_safe_GEB_227963.3965	161
0Safe_safe_GEB_227963.3966	113
0Safe_safe_GEB_227963.3967	123
0Safe_safe_GEB_227963.3968	387
0Safe_safe_GEB_227963.3969	481
0Safe_safe_GEB_227963.3970	725
0Safe_safe_GEB_227963.3971	250
0Safe_safe_GEB_227963.3972	408
0Safe_safe_GEB_227963.3973	174
0Safe_safe_GEB_227963.3974	732
0Safe_safe_GEB_227963.3975	622
0Safe_safe_GEB_227963.3976	458
0Safe_safe_GEB_227963.3977	139
0Safe_safe_GEB_227963.3978	264
0Safe_safe_GEB_227963.3979	513
0Safe_safe_GEB_227963.3980	83
0Safe_safe_GEB_227963.3981	322
0Safe_safe_GEB_227963.3982	450
0Safe_safe_GEB_227963.3983	494
0Safe_safe_GEB_227963.3984	316
0Safe_safe_GEB_227963.3985	358
0Safe_safe_GEB_227963.3986	333
0Safe_safe_GEB_227963.3987	744
0Safe_safe_GEB_227963.3988	207
0Safe_safe_GEB_227963.3989	351
0Safe_safe_GEB_227963.3990	782
0Safe_safe_GEB_227963.3991	171
0Safe_safe_GEB_227963.3992	557
0Safe_safe_GEB_227963.3993	435
0Safe_safe_GEB_227963.3994	658
0Safe_safe_GEB_227963.3995	306
0Safe_safe_GEB_227963.3996	783
0Safe_safe_GEB_227963.3997	331
0Safe_safe_GEB_227963.3998	268
0Safe_safe_GEB_227963.3999	688
0Safe_safe_GEB_227963.4000	423
0Safe_safe_GEB_227963.4001	756
0Safe_safe_GEB_227963.4002	137
0Safe_safe_GEB_227963.4003	320
0Safe_safe_GEB_227963.4004	740
0Safe_safe_GEB_227963.4005	421
0Safe_safe_GEB_227963.4006	324
0Safe_safe_GEB_227963.4007	387
0Safe_safe_GEB_227963.4008	200
0Safe_safe_GEB_227963.4009	299
0Safe_safe_GEB_227963.4010	261
0Safe_safe_GEB_227963.4011	442
0Safe_safe_GEB_227963.4012	348
0Safe_safe_GEB_227963.4013	354
0Safe_safe_GEB_227963.4014	541
0Safe_safe_GEB_227963.4015	324
0Safe_safe_GEB_227963.4016	579
0Safe_safe_GEB_227963.4017	453
0Safe_safe_GEB_227963.4018	217
0Safe_safe_GEB_227963.4019	334
0Safe_safe_GEB_227963.4020	373
0Safe_safe_GEB_227963.4021	379
0Safe_safe_GEB_227963.4022	395
0Safe_safe_GEB_227963.4023	136
0Safe_safe_GEB_227963.4024	320
0Safe_safe_GEB_227963.4025	213
0Safe_safe_GEB_227963.4027	519
0Safe_safe_GEB_227963.4028	200
0Safe_safe_GEB_227963.4029	555
0Safe_safe_GEB_227963.4030	361
0Safe_safe_GEB_227963.4031	325
0Safe_safe_GEB_227963.4032	229
0Safe_safe_GEB_227963.4033	470
0Safe_safe_GEB_227963.4034	776
0Safe_safe_GEB_227963.4035	500
0Safe_safe_GEB_227963.4036	835
0Safe_safe_GEB_227963.4037	252
0Safe_safe_GEB_227963.4038	750
0Safe_safe_GEB_227963.4039	13
0Safe_safe_GEB_227963.4040	131
0Safe_safe_GEB_227963.4041	213
0Safe_safe_GEB_227963.4042	283
0Safe_safe_GEB_227963.4043	397
0Safe_safe_GEB_227963.4044	577
0Safe_safe_GEB_227963.4045	580
0Safe_safe_GEB_227963.4046	252
0Safe_safe_GEB_227963.4047	403
0Safe_safe_GEB_227963.4048	532
0Safe_safe_GEB_227963.4049	432
0Safe_safe_GEB_227963.4050	208
0Safe_safe_GEB_227963.4051	439
0Safe_safe_GEB_227963.4052	747
0Safe_safe_GEB_227963.4053	256
0Safe_safe_GEB_227963.4054	38
0Safe_safe_GEB_227963.4055	399
0Safe_safe_GEB_227963.4056	357
0Safe_safe_GEB_227963.4057	389
0Safe_safe_GEB_227963.4058	260
0Safe_safe_GEB_227963.4059	344
0Safe_safe_GEB_227963.4060	255
0Safe_safe_GEB_227963.4061	349
0Safe_safe_GEB_227963.4062	291
0Safe_safe_GEB_227963.4063	128
0Safe_safe_GEB_227963.4064	300
0Safe_safe_GEB_227963.4065	562
0Safe_safe_GEB_227963.4066	873
0Safe_safe_GEB_227963.4067	742
0Safe_safe_GEB_227963.4068	62
0Safe_safe_GEB_227963.4069	399
0Safe_safe_GEB_227963.4070	112
0Safe_safe_GEB_227963.4071	69
0Safe_safe_GEB_227963.4072	675
0Safe_safe_GEB_227963.4073	485
0Safe_safe_GEB_227963.4074	253
0Safe_safe_GEB_227963.4075	211
0Safe_safe_GEB_227963.4076	152
0Safe_safe_GEB_227963.4077	394
0Safe_safe_GEB_227963.4078	167
0Safe_safe_GEB_227963.4079	626
0Safe_safe_GEB_227963.4080	565
0Safe_safe_GEB_227963.4081	533
0Safe_safe_GEB_227963.4082	562
0Safe_safe_GEB_227963.4083	388
0Safe_safe_GEB_227963.4084	216
0Safe_safe_GEB_227963.4085	108
0Safe_safe_GEB_227963.4086	305
0Safe_safe_GEB_227963.4087	208
0Safe_safe_GEB_227963.4088	159
0Safe_safe_GEB_227963.4089	350
0Safe_safe_GEB_227963.4090	251
0Safe_safe_GEB_227963.4091	252
0Safe_safe_GEB_227963.4092	462
0Safe_safe_GEB_227963.4093	103
0Safe_safe_GEB_227963.4094	238
0Safe_safe_GEB_227963.4095	430
0Safe_safe_GEB_227963.4096	276
0Safe_safe_GEB_227963.4097	680
0Safe_safe_GEB_227963.4098	330
0Safe_safe_GEB_227963.4099	74
0Safe_safe_GEB_227963.4100	722
0Safe_safe_GEB_227963.4101	311
0Safe_safe_GEB_227963.4102	426
0Safe_safe_GEB_227963.4103	177
0Safe_safe_GEB_227963.4104	419
0Safe_safe_GEB_227963.4105	130
0Safe_safe_GEB_227963.4106	352
0Safe_safe_GEB_227963.4107	145
0Safe_safe_GEB_227963.4108	181
0Safe_safe_GEB_227963.4109	331
0Safe_safe_GEB_227963.4110	424
0Safe_safe_GEB_227963.4111	476
0Safe_safe_GEB_227963.4112	77
0Safe_safe_GEB_227963.4113	78
0Safe_safe_GEB_227963.4114	334
0Safe_safe_GEB_227963.4115	526
0Safe_safe_GEB_227963.4116	401
0Safe_safe_GEB_227963.4117	66
0Safe_safe_GEB_227963.4118	109
0Safe_safe_GEB_227963.4119	192
0Safe_safe_GEB_227963.4120	288
0Safe_safe_GEB_227963.4121	204
0Safe_safe_GEB_227963.4122	215
0Safe_safe_GEB_227963.4123	750
0Safe_safe_GEB_227963.4124	277
0Safe_safe_GEB_227963.4125	366
0Safe_safe_MPA_227963.4290	4
0Safe_safe_MPB_227963.5910	1
0Safe_safe_MU1A_227963.2026	253
0Safe_safe_MU1B_227963.889	252
0Safe_safe_MU1B_227963.985	557
0Safe_safe_MU2A_227963.2369	750
0Safe_safe_MU2A_227963.2517	350
0Safe_safe_MU2B_227963.127	1
0Safe_safe_SPA_227963.5481	401
0Safe_safe_SPB_227963.6111	105
0Safe_safe_U1A_227963.6390	420
0Safe_safe_U1A_227963.6526	204
0Safe_safe_U1B_227963.482	1
0Safe_safe_U1B_227963.504	414
0Safe_safe_U1B_227963.559	208
0Safe_safe_U2A_227963.1567	532
0Safe_safe_U2A_227963.1661	1
0Safe_safe_U2B_227963.1439	1
ENSMUSG00000000056_Narf_GEB_139377.1	269
ENSMUSG00000000056_Narf_GEB_139378.2	763
ENSMUSG00000000056_Narf_GEB_139379.3	280
ENSMUSG00000000056_Narf_GEB_139380.4	329
ENSMUSG00000000056_Narf_GEB_139381.5	149
ENSMUSG00000000056_Narf_GEB_139382.6	380
ENSMUSG00000000056_Narf_GEB_139383.7	324
ENSMUSG00000000056_Narf_GEB_139384.8	277
ENSMUSG00000000056_Narf_GEB_139385.9	487
ENSMUSG00000000056_Narf_GEB_139386.10	492
ENSMUSG00000000317_Bcl6b_GEB_140415.1	768
ENSMUSG00000000317_Bcl6b_GEB_140416.2	140
ENSMUSG00000000317_Bcl6b_GEB_140417.3	81
ENSMUSG00000000317_Bcl6b_GEB_140418.4	527
ENSMUSG00000000317_Bcl6b_GEB_140419.5	152
ENSMUSG00000000317_Bcl6b_GEB_140420.6	727
ENSMUSG00000000317_Bcl6b_GEB_140421.7	142
ENSMUSG00000000317_Bcl6b_GEB_140422.8	458
ENSMUSG00000000317_Bcl6b_GEB_140423.9	160
ENSMUSG00000000317_Bcl6b_GEB_140424.10	403
ENSMUSG00000000435_Myf5_GEB_99989.1	174
ENSMUSG00000000435_Myf5_GEB_99990.2	218
ENSMUSG00000000435_Myf5_GEB_99991.3	390
ENSMUSG00000000435_Myf5_GEB_99992.4	275
ENSMUSG00000000435_Myf5_GEB_99993.5	164
ENSMUSG00000000435_Myf5_GEB_99994.6	218
ENSMUSG00000000435_Myf5_GEB_99995.7	389
ENSMUSG00000000435_Myf5_GEB_99996.8	285
ENSMUSG00000000435_Myf5_GEB_99997.9	342
ENSMUSG00000000435_Myf5_GEB_99998.10	436
ENSMUSG00000000439_Mkrn2_SPA_145724.8	1
ENSMUSG00000000690_Hoxb6_GEB_173493.1	441
ENSMUSG00000000690_Hoxb6_GEB_173494.2	458
ENSMUSG00000000690_Hoxb6_GEB_173495.3	398
ENSMUSG00000000690_Hoxb6_GEB_173496.4	581
ENSMUSG00000000690_Hoxb6_GEB_173497.5	219
ENSMUSG00000000690_Hoxb6_GEB_173498.6	349
ENSMUSG00000000690_Hoxb6_GEB_173499.7	150
ENSMUSG00000000690_Hoxb6_GEB_173500.8	641
ENSMUSG00000000690_Hoxb6_GEB_173501.9	369
ENSMUSG00000000690_Hoxb6_GEB_173502.10	288
ENSMUSG00000000731_Aire_GEB_23852.1	715
ENSMUSG00000000731_Aire_GEB_23853.2	971
ENSMUSG00000000731_Aire_GEB_23854.3	531
ENSMUSG00000000731_Aire_GEB_23855.4	248
ENSMUSG00000000731_Aire_GEB_23856.5	257
ENSMUSG00000000731_Aire_GEB_23857.6	298
ENSMUSG00000000731_Aire_GEB_23858.7	144
ENSMUSG00000000731_Aire_GEB_23859.8	101
ENSMUSG00000000731_Aire_GEB_23860.9	634
ENSMUSG00000000731_Aire_GEB_23861.10	439
ENSMUSG00000000817_Fasl_ACOCA_176160.8	34
ENSMUSG00000000823_Znf512b_GEA_91374.2	1
ENSMUSG00000000838_Fmr1_GEB_7114.1	275
ENSMUSG00000000838_Fmr1_GEB_7115.2	319
ENSMUSG00000000838_Fmr1_GEB_7116.3	689
ENSMUSG00000000838_Fmr1_GEB_7117.4	209
ENSMUSG00000000838_Fmr1_GEB_7118.5	577
ENSMUSG00000000838_Fmr1_GEB_7119.6	633
ENSMUSG00000000838_Fmr1_GEB_7120.7	478
ENSMUSG00000000838_Fmr1_GEB_7121.8	273
ENSMUSG00000000838_Fmr1_GEB_7122.9	160
ENSMUSG00000000838_Fmr1_GEB_7123.10	333
ENSMUSG00000000916_Nsun5_GEB_187439.1	70
ENSMUSG00000000916_Nsun5_GEB_187440.2	182
ENSMUSG00000000916_Nsun5_GEB_187441.3	319
ENSMUSG00000000916_Nsun5_GEB_187442.4	603
ENSMUSG00000000916_Nsun5_GEB_187443.5	293
ENSMUSG00000000916_Nsun5_GEB_187444.6	209
ENSMUSG00000000916_Nsun5_GEB_187445.7	429
ENSMUSG00000000916_Nsun5_GEB_187446.8	248
ENSMUSG00000000916_Nsun5_GEB_187447.9	506
ENSMUSG00000000916_Nsun5_GEB_187448.10	427
ENSMUSG00000000938_Hoxa10_GEB_127166.1	299
ENSMUSG00000000938_Hoxa10_GEB_127167.2	222
ENSMUSG00000000938_Hoxa10_GEB_127168.3	241
ENSMUSG00000000938_Hoxa10_GEB_127169.4	621
ENSMUSG00000000938_Hoxa10_GEB_127170.5	281
ENSMUSG00000000938_Hoxa10_GEB_127171.6	529
ENSMUSG00000000938_Hoxa10_GEB_127172.7	214
ENSMUSG00000000938_Hoxa10_GEB_127173.8	349
ENSMUSG00000000938_Hoxa10_GEB_127174.9	548
ENSMUSG00000000938_Hoxa10_GEB_127175.10	184
ENSMUSG00000001016_Ilf2_GEB_106080.1	113
ENSMUSG00000001016_Ilf2_GEB_106081.2	210
ENSMUSG00000001016_Ilf2_GEB_106082.3	157
ENSMUSG00000001016_Ilf2_GEB_106083.4	32
ENSMUSG00000001016_Ilf2_GEB_106084.5	68
ENSMUSG00000001016_Ilf2_GEB_106085.6	307
ENSMUSG00000001016_Ilf2_GEB_106086.7	9
ENSMUSG00000001016_Ilf2_GEB_106087.8	30
ENSMUSG00000001016_Ilf2_GEB_106088.9	62
ENSMUSG00000001016_Ilf2_GEB_106089.10	44
ENSMUSG00000001036_Epn2_ACOCA_80022.10	10
ENSMUSG00000001225_Slc26a3_GEB_82825.1	505
ENSMUSG00000001225_Slc26a3_GEB_82826.2	388
ENSMUSG00000001225_Slc26a3_GEB_82827.3	342
ENSMUSG00000001225_Slc26a3_GEB_82828.4	315
ENSMUSG00000001225_Slc26a3_GEB_82829.5	160
ENSMUSG00000001225_Slc26a3_GEB_82830.6	551
ENSMUSG00000001225_Slc26a3_GEB_82831.7	154
ENSMUSG00000001225_Slc26a3_GEB_82832.8	411
ENSMUSG00000001225_Slc26a3_GEB_82833.9	174
ENSMUSG00000001225_Slc26a3_GEB_82834.10	235
ENSMUSG00000001415_Smg5_GEB_158421.1	684
ENSMUSG00000001415_Smg5_GEB_158422.2	148
ENSMUSG00000001415_Smg5_GEB_158423.3	67
ENSMUSG00000001415_Smg5_GEB_158424.4	349
ENSMUSG00000001415_Smg5_GEB_158425.5	52
ENSMUSG00000001415_Smg5_GEB_158426.6	306
ENSMUSG00000001415_Smg5_GEB_158427.7	127
ENSMUSG00000001415_Smg5_GEB_158428.8	62
ENSMUSG00000001415_Smg5_GEB_158429.9	69
ENSMUSG00000001415_Smg5_GEB_158430.10	132
ENSMUSG00000001444_Tbx21_GEB_184445.1	297
ENSMUSG00000001444_Tbx21_GEB_184446.2	339
ENSMUSG00000001444_Tbx21_GEB_184447.3	221
ENSMUSG00000001444_Tbx21_GEB_184448.4	437
ENSMUSG00000001444_Tbx21_GEB_184449.5	341
ENSMUSG00000001444_Tbx21_GEB_184450.6	720
ENSMUSG00000001444_Tbx21_GEB_184451.7	166
ENSMUSG00000001444_Tbx21_GEB_184452.8	284
ENSMUSG00000001444_Tbx21_GEB_184453.9	220
ENSMUSG00000001444_Tbx21_GEB_184454.10	313
ENSMUSG00000001504_Irx2_GEA_4293.10	2
ENSMUSG00000001569_Nom1_GEB_62741.1	179
ENSMUSG00000001569_Nom1_GEB_62742.2	178
ENSMUSG00000001569_Nom1_GEB_62744.4	101
ENSMUSG00000001569_Nom1_GEB_62745.5	124
ENSMUSG00000001569_Nom1_GEB_62746.6	163
ENSMUSG00000001569_Nom1_GEB_62747.7	57
ENSMUSG00000001569_Nom1_GEB_62748.8	168
ENSMUSG00000001569_Nom1_GEB_62749.9	7
ENSMUSG00000001785_Pwp1_GEB_99653.1	88
ENSMUSG00000001785_Pwp1_GEB_99654.2	38
ENSMUSG00000001785_Pwp1_GEB_99655.3	73
ENSMUSG00000001785_Pwp1_GEB_99656.4	194
ENSMUSG00000001785_Pwp1_GEB_99657.5	93
ENSMUSG00000001785_Pwp1_GEB_99658.6	148
ENSMUSG00000001785_Pwp1_GEB_99659.7	105
ENSMUSG00000001785_Pwp1_GEB_99660.8	190
ENSMUSG00000001785_Pwp1_GEB_99661.9	239
ENSMUSG00000001785_Pwp1_GEB_99662.10	80
ENSMUSG00000001823_Hoxd12_GEA_39876.2	1
ENSMUSG00000001910_Nacc1_GEA_54207.8	1
ENSMUSG00000001911_Nfix_GEB_54190.1	446
ENSMUSG00000001911_Nfix_GEB_54191.2	294
ENSMUSG00000001911_Nfix_GEB_54192.3	487
ENSMUSG00000001911_Nfix_GEB_54193.4	412
ENSMUSG00000001911_Nfix_GEB_54194.5	180
ENSMUSG00000001911_Nfix_GEB_54195.6	466
ENSMUSG00000001911_Nfix_GEB_54196.7	326
ENSMUSG00000001911_Nfix_GEB_54197.8	571
ENSMUSG00000001911_Nfix_GEB_54198.9	410
ENSMUSG00000001911_Nfix_GEB_54199.10	351
ENSMUSG00000002109_Ddb2_ACOCA_40277.3	1
ENSMUSG00000002325_Irf9_GEB_68559.1	1301
ENSMUSG00000002325_Irf9_GEB_68560.2	547
ENSMUSG00000002325_Irf9_GEB_68561.3	770
ENSMUSG00000002325_Irf9_GEB_68562.4	608
ENSMUSG00000002325_Irf9_GEB_68563.5	671
ENSMUSG00000002325_Irf9_GEB_68564.6	1144
ENSMUSG00000002325_Irf9_GEB_68565.7	244
ENSMUSG00000002325_Irf9_GEB_68566.8	481
ENSMUSG00000002325_Irf9_GEB_68567.9	309
ENSMUSG00000002325_Irf9_GEB_68568.10	138
ENSMUSG00000002329_Mdp1_GEB_68539.1	531
ENSMUSG00000002329_Mdp1_GEB_68540.2	575
ENSMUSG00000002329_Mdp1_GEB_68541.3	326
ENSMUSG00000002329_Mdp1_GEB_68542.4	360
ENSMUSG00000002329_Mdp1_GEB_68543.5	576
ENSMUSG00000002329_Mdp1_GEB_68544.6	517
ENSMUSG00000002329_Mdp1_GEB_68545.7	334
ENSMUSG00000002329_Mdp1_GEB_68546.8	252
ENSMUSG00000002329_Mdp1_GEB_68547.9	214
ENSMUSG00000002329_Mdp1_GEB_68548.10	305
ENSMUSG00000002496_Tsc2_ACOCA_85559.10	16
ENSMUSG00000002524_Puf60_GEB_46629.1	133
ENSMUSG00000002524_Puf60_GEB_46630.2	29
ENSMUSG00000002524_Puf60_GEB_46631.3	42
ENSMUSG00000002524_Puf60_GEB_46632.4	83
ENSMUSG00000002524_Puf60_GEB_46633.5	20
ENSMUSG00000002524_Puf60_GEB_46634.6	176
ENSMUSG00000002524_Puf60_GEB_46635.7	68
ENSMUSG00000002524_Puf60_GEB_46636.8	31
ENSMUSG00000002524_Puf60_GEB_46637.9	55
ENSMUSG00000002524_Puf60_GEB_46638.10	1
ENSMUSG00000002578_Ikzf4_GEB_21792.1	352
ENSMUSG00000002578_Ikzf4_GEB_21793.2	528
ENSMUSG00000002578_Ikzf4_GEB_21794.3	362
ENSMUSG00000002578_Ikzf4_GEB_21795.4	269
ENSMUSG00000002578_Ikzf4_GEB_21796.5	554
ENSMUSG00000002578_Ikzf4_GEB_21797.6	392
ENSMUSG00000002578_Ikzf4_GEB_21798.7	443
ENSMUSG00000002578_Ikzf4_GEB_21799.8	502
ENSMUSG00000002578_Ikzf4_GEB_21800.9	601
ENSMUSG00000002578_Ikzf4_GEB_21801.10	860
ENSMUSG00000002833_Hdgfrp2_GEB_119521.1	131
ENSMUSG00000002833_Hdgfrp2_GEB_119522.2	155
ENSMUSG00000002833_Hdgfrp2_GEB_119523.3	174
ENSMUSG00000002833_Hdgfrp2_GEB_119524.4	89
ENSMUSG00000002833_Hdgfrp2_GEB_119525.5	258
ENSMUSG00000002833_Hdgfrp2_GEB_119526.6	77
ENSMUSG00000002833_Hdgfrp2_GEB_119527.7	107
ENSMUSG00000002833_Hdgfrp2_GEB_119528.8	112
ENSMUSG00000002833_Hdgfrp2_GEB_119529.9	358
ENSMUSG00000002833_Hdgfrp2_GEB_119530.10	269
ENSMUSG00000002881_Nab1_GEB_133541.1	334
ENSMUSG00000002881_Nab1_GEB_133542.2	384
ENSMUSG00000002881_Nab1_GEB_133543.3	195
ENSMUSG00000002881_Nab1_GEB_133544.4	137
ENSMUSG00000002881_Nab1_GEB_133545.5	302
ENSMUSG00000002881_Nab1_GEB_133546.6	244
ENSMUSG00000002881_Nab1_GEB_133547.7	180
ENSMUSG00000002881_Nab1_GEB_133548.8	706
ENSMUSG00000002881_Nab1_GEB_133549.9	521
ENSMUSG00000002881_Nab1_GEB_133550.10	127
ENSMUSG00000002948_Map2k7_GEB_77112.1	111
ENSMUSG00000002948_Map2k7_GEB_77113.2	89
ENSMUSG00000002948_Map2k7_GEB_77114.3	583
ENSMUSG00000002948_Map2k7_GEB_77115.4	125
ENSMUSG00000002948_Map2k7_GEB_77116.5	15
ENSMUSG00000002948_Map2k7_GEB_77117.6	36
ENSMUSG00000002948_Map2k7_GEB_77118.7	10
ENSMUSG00000002948_Map2k7_GEB_77119.8	100
ENSMUSG00000002948_Map2k7_GEB_77120.9	52
ENSMUSG00000002948_Map2k7_GEB_77121.10	234
ENSMUSG00000002968_Med25_GEB_136742.1	81
ENSMUSG00000002968_Med25_GEB_136743.2	193
ENSMUSG00000002968_Med25_GEB_136744.3	70
ENSMUSG00000002968_Med25_GEB_136745.4	138
ENSMUSG00000002968_Med25_GEB_136746.5	85
ENSMUSG00000002968_Med25_GEB_136747.6	17
ENSMUSG00000002968_Med25_GEB_136748.7	28
ENSMUSG00000002968_Med25_GEB_136749.8	64
ENSMUSG00000002968_Med25_GEB_136750.9	63
ENSMUSG00000002968_Med25_GEB_136751.10	77
ENSMUSG00000003039_Fam32a_GEB_12545.1	325
ENSMUSG00000003039_Fam32a_GEB_12546.2	278
ENSMUSG00000003039_Fam32a_GEB_12547.3	94
ENSMUSG00000003039_Fam32a_GEB_12548.4	124
ENSMUSG00000003039_Fam32a_GEB_12549.5	97
ENSMUSG00000003039_Fam32a_GEB_12550.6	94
ENSMUSG00000003039_Fam32a_GEB_12551.7	642
ENSMUSG00000003039_Fam32a_GEB_12552.8	518
ENSMUSG00000003039_Fam32a_GEB_12553.9	95
ENSMUSG00000003039_Fam32a_GEB_12554.10	28
ENSMUSG00000003051_Elf3_GEB_189576.1	398
ENSMUSG00000003051_Elf3_GEB_189577.2	234
ENSMUSG00000003051_Elf3_GEB_189578.3	277
ENSMUSG00000003051_Elf3_GEB_189579.4	213
ENSMUSG00000003051_Elf3_GEB_189580.5	382
ENSMUSG00000003051_Elf3_GEB_189581.6	383
ENSMUSG00000003051_Elf3_GEB_189582.7	177
ENSMUSG00000003051_Elf3_GEB_189583.8	656
ENSMUSG00000003051_Elf3_GEB_189584.9	562
ENSMUSG00000003051_Elf3_GEB_189585.10	227
ENSMUSG00000003154_Foxj2_GEB_178084.1	155
ENSMUSG00000003154_Foxj2_GEB_178085.2	268
ENSMUSG00000003154_Foxj2_GEB_178086.3	484
ENSMUSG00000003154_Foxj2_GEB_178087.4	176
ENSMUSG00000003154_Foxj2_GEB_178088.5	441
ENSMUSG00000003154_Foxj2_GEB_178089.6	60
ENSMUSG00000003154_Foxj2_GEB_178090.7	274
ENSMUSG00000003154_Foxj2_GEB_178091.8	216
ENSMUSG00000003154_Foxj2_GEB_178092.9	253
ENSMUSG00000003154_Foxj2_GEB_178093.10	263
ENSMUSG00000003233_Dvl3_GEB_42294.1	292
ENSMUSG00000003233_Dvl3_GEB_42295.2	231
ENSMUSG00000003233_Dvl3_GEB_42296.3	305
ENSMUSG00000003233_Dvl3_GEB_42297.4	409
ENSMUSG00000003233_Dvl3_GEB_42298.5	418
ENSMUSG00000003233_Dvl3_GEB_42299.6	327
ENSMUSG00000003233_Dvl3_GEB_42300.7	187
ENSMUSG00000003233_Dvl3_GEB_42301.8	223
ENSMUSG00000003233_Dvl3_GEB_42302.9	159
ENSMUSG00000003233_Dvl3_GEB_42303.10	44
ENSMUSG00000003382_Etv3_GEB_64500.1	201
ENSMUSG00000003382_Etv3_GEB_64501.2	550
ENSMUSG00000003382_Etv3_GEB_64502.3	275
ENSMUSG00000003382_Etv3_GEB_64503.4	239
ENSMUSG00000003382_Etv3_GEB_64504.5	660
ENSMUSG00000003382_Etv3_GEB_64505.6	303
ENSMUSG00000003382_Etv3_GEB_64506.7	306
ENSMUSG00000003382_Etv3_GEB_64507.8	201
ENSMUSG00000003382_Etv3_GEB_64508.9	458
ENSMUSG00000003382_Etv3_GEB_64509.10	412
ENSMUSG00000003410_Elavl3_GEB_123037.1	438
ENSMUSG00000003410_Elavl3_GEB_123038.2	347
ENSMUSG00000003410_Elavl3_GEB_123039.3	650
ENSMUSG00000003410_Elavl3_GEB_123040.4	303
ENSMUSG00000003410_Elavl3_GEB_123041.5	484
ENSMUSG00000003410_Elavl3_GEB_123042.6	275
ENSMUSG00000003410_Elavl3_GEB_123043.7	180
ENSMUSG00000003410_Elavl3_GEB_123044.8	265
ENSMUSG00000003410_Elavl3_GEB_123045.9	846
ENSMUSG00000003410_Elavl3_GEB_123046.10	191
ENSMUSG00000003444_Med29_GEB_149403.1	230
ENSMUSG00000003444_Med29_GEB_149404.2	192
ENSMUSG00000003444_Med29_GEB_149405.3	188
ENSMUSG00000003444_Med29_GEB_149406.4	89
ENSMUSG00000003444_Med29_GEB_149407.5	602
ENSMUSG00000003444_Med29_GEB_149408.6	602
ENSMUSG00000003444_Med29_GEB_149409.7	47
ENSMUSG00000003444_Med29_GEB_149410.8	230
ENSMUSG00000003444_Med29_GEB_149411.9	113
ENSMUSG00000003444_Med29_GEB_149412.10	214
ENSMUSG00000003573_Homer3_GEB_53270.1	153
ENSMUSG00000003573_Homer3_GEB_53271.2	369
ENSMUSG00000003573_Homer3_GEB_53272.3	284
ENSMUSG00000003573_Homer3_GEB_53273.4	439
ENSMUSG00000003573_Homer3_GEB_53274.5	631
ENSMUSG00000003573_Homer3_GEB_53275.6	560
ENSMUSG00000003573_Homer3_GEB_53276.7	508
ENSMUSG00000003573_Homer3_GEB_53277.8	61
ENSMUSG00000003573_Homer3_GEB_53278.9	56
ENSMUSG00000003573_Homer3_GEB_53279.10	384
ENSMUSG00000003575_Crtc1_ACOCA_93831.5	1
ENSMUSG00000003680_Taf6l_GEB_155281.1	49
ENSMUSG00000003680_Taf6l_GEB_155282.2	273
ENSMUSG00000003680_Taf6l_GEB_155283.3	178
ENSMUSG00000003680_Taf6l_GEB_155284.4	79
ENSMUSG00000003680_Taf6l_GEB_155285.5	56
ENSMUSG00000003680_Taf6l_GEB_155286.6	194
ENSMUSG00000003680_Taf6l_GEB_155287.7	32
ENSMUSG00000003680_Taf6l_GEB_155288.8	222
ENSMUSG00000003680_Taf6l_GEB_155289.9	180
ENSMUSG00000003680_Taf6l_GEB_155290.10	186
ENSMUSG00000003970_Rpl8_GEA_81964.1	1
ENSMUSG00000003992_Ssbp2_GEB_124074.1	391
ENSMUSG00000003992_Ssbp2_GEB_124075.2	231
ENSMUSG00000003992_Ssbp2_GEB_124076.3	445
ENSMUSG00000003992_Ssbp2_GEB_124077.4	178
ENSMUSG00000003992_Ssbp2_GEB_124078.5	250
ENSMUSG00000003992_Ssbp2_GEB_124079.6	419
ENSMUSG00000003992_Ssbp2_GEB_124080.7	323
ENSMUSG00000003992_Ssbp2_GEB_124081.8	386
ENSMUSG00000003992_Ssbp2_GEB_124082.9	822
ENSMUSG00000003992_Ssbp2_GEB_124083.10	377
ENSMUSG00000004096_Cwc15_GEB_70359.1	201
ENSMUSG00000004096_Cwc15_GEB_70360.2	71
ENSMUSG00000004096_Cwc15_GEB_70361.3	230
ENSMUSG00000004096_Cwc15_GEB_70362.4	161
ENSMUSG00000004096_Cwc15_GEB_70363.5	100
ENSMUSG00000004096_Cwc15_GEB_70364.6	181
ENSMUSG00000004096_Cwc15_GEB_70365.7	135
ENSMUSG00000004096_Cwc15_GEB_70366.8	166
ENSMUSG00000004096_Cwc15_GEB_70367.9	138
ENSMUSG00000004096_Cwc15_GEB_70368.10	204
ENSMUSG00000004105_Angptl2_GEB_33262.1	468
ENSMUSG00000004105_Angptl2_GEB_33263.2	332
ENSMUSG00000004105_Angptl2_GEB_33264.3	393
ENSMUSG00000004105_Angptl2_GEB_33265.4	800
ENSMUSG00000004105_Angptl2_GEB_33266.5	563
ENSMUSG00000004105_Angptl2_GEB_33267.6	399
ENSMUSG00000004105_Angptl2_GEB_33268.7	214
ENSMUSG00000004105_Angptl2_GEB_33269.8	580
ENSMUSG00000004105_Angptl2_GEB_33270.9	335
ENSMUSG00000004105_Angptl2_GEB_33271.10	605
ENSMUSG00000004127_Trmt10a_GEB_174753.1	400
ENSMUSG00000004127_Trmt10a_GEB_174754.2	739
ENSMUSG00000004127_Trmt10a_GEB_174755.3	187
ENSMUSG00000004127_Trmt10a_GEB_174756.4	503
ENSMUSG00000004127_Trmt10a_GEB_174757.5	355
ENSMUSG00000004127_Trmt10a_GEB_174758.6	280
ENSMUSG00000004127_Trmt10a_GEB_174759.7	156
ENSMUSG00000004127_Trmt10a_GEB_174760.8	327
ENSMUSG00000004127_Trmt10a_GEB_174761.9	303
ENSMUSG00000004127_Trmt10a_GEB_174762.10	409
ENSMUSG00000004263_Atn1_GEB_102560.1	310
ENSMUSG00000004263_Atn1_GEB_102561.2	275
ENSMUSG00000004263_Atn1_GEB_102562.3	186
ENSMUSG00000004263_Atn1_GEB_102563.4	58
ENSMUSG00000004263_Atn1_GEB_102564.5	405
ENSMUSG00000004263_Atn1_GEB_102565.6	3
ENSMUSG00000004263_Atn1_GEB_102566.7	312
ENSMUSG00000004263_Atn1_GEB_102567.8	335
ENSMUSG00000004263_Atn1_GEB_102568.9	273
ENSMUSG00000004263_Atn1_GEB_102569.10	262
ENSMUSG00000004268_Emg1_GEB_102500.1	164
ENSMUSG00000004268_Emg1_GEB_102501.2	193
ENSMUSG00000004268_Emg1_GEB_102502.3	6
ENSMUSG00000004268_Emg1_GEB_102503.4	90
ENSMUSG00000004268_Emg1_GEB_102504.5	421
ENSMUSG00000004268_Emg1_GEB_102505.6	57
ENSMUSG00000004268_Emg1_GEB_102506.7	203
ENSMUSG00000004268_Emg1_GEB_102507.8	154
ENSMUSG00000004268_Emg1_GEB_102508.9	194
ENSMUSG00000004268_Emg1_GEB_102509.10	19
ENSMUSG00000004328_Hif3a_GEA_172543.10	1
ENSMUSG00000004393_Ddx56_GEB_206313.1	62
ENSMUSG00000004393_Ddx56_GEB_206314.2	23
ENSMUSG00000004393_Ddx56_GEB_206315.3	84
ENSMUSG00000004393_Ddx56_GEB_206317.5	475
ENSMUSG00000004393_Ddx56_GEB_206318.6	27
ENSMUSG00000004393_Ddx56_GEB_206319.7	66
ENSMUSG00000004393_Ddx56_GEB_206320.8	46
ENSMUSG00000004393_Ddx56_GEB_206321.9	77
ENSMUSG00000004393_Ddx56_GEB_206322.10	44
ENSMUSG00000004500_Zfp324_GEB_181184.1	304
ENSMUSG00000004500_Zfp324_GEB_181185.2	758
ENSMUSG00000004500_Zfp324_GEB_181186.3	345
ENSMUSG00000004500_Zfp324_GEB_181187.4	260
ENSMUSG00000004500_Zfp324_GEB_181188.5	421
ENSMUSG00000004500_Zfp324_GEB_181189.6	216
ENSMUSG00000004500_Zfp324_GEB_181190.7	152
ENSMUSG00000004500_Zfp324_GEB_181191.8	531
ENSMUSG00000004500_Zfp324_GEB_181192.9	314
ENSMUSG00000004500_Zfp324_GEB_181193.10	306
ENSMUSG00000004540_Psg17_GEB_70539.1	167
ENSMUSG00000004540_Psg17_GEB_70540.2	330
ENSMUSG00000004540_Psg17_GEB_70541.3	399
ENSMUSG00000004540_Psg17_GEB_70542.4	531
ENSMUSG00000004540_Psg17_GEB_70543.5	640
ENSMUSG00000004540_Psg17_GEB_70544.6	641
ENSMUSG00000004540_Psg17_GEB_70545.7	358
ENSMUSG00000004540_Psg17_GEB_70546.8	287
ENSMUSG00000004540_Psg17_GEB_70547.9	684
ENSMUSG00000004540_Psg17_GEB_70548.10	1075
ENSMUSG00000004846_Plod3_GEB_214575.1	244
ENSMUSG00000004846_Plod3_GEB_214576.2	137
ENSMUSG00000004846_Plod3_GEB_214577.3	132
ENSMUSG00000004846_Plod3_GEB_214578.4	196
ENSMUSG00000004846_Plod3_GEB_214579.5	841
ENSMUSG00000004846_Plod3_GEB_214580.6	191
ENSMUSG00000004846_Plod3_GEB_214581.7	247
ENSMUSG00000004846_Plod3_GEB_214582.8	206
ENSMUSG00000004846_Plod3_GEB_214583.9	390
ENSMUSG00000004846_Plod3_GEB_214584.10	347
ENSMUSG00000004996_Mri1_GEB_39505.1	365
ENSMUSG00000004996_Mri1_GEB_39506.2	381
ENSMUSG00000004996_Mri1_GEB_39507.3	477
ENSMUSG00000004996_Mri1_GEB_39508.4	364
ENSMUSG00000004996_Mri1_GEB_39509.5	290
ENSMUSG00000004996_Mri1_GEB_39510.6	436
ENSMUSG00000004996_Mri1_GEB_39511.7	714
ENSMUSG00000004996_Mri1_GEB_39512.8	430
ENSMUSG00000004996_Mri1_GEB_39514.10	278
ENSMUSG00000005043_Sgsh_GEA_190052.7	1
ENSMUSG00000005148_Klf5_GEB_127052.1	710
ENSMUSG00000005148_Klf5_GEB_127053.2	437
ENSMUSG00000005148_Klf5_GEB_127054.3	391
ENSMUSG00000005148_Klf5_GEB_127055.4	582
ENSMUSG00000005148_Klf5_GEB_127056.5	451
ENSMUSG00000005148_Klf5_GEB_127057.6	663
ENSMUSG00000005148_Klf5_GEB_127058.7	502
ENSMUSG00000005148_Klf5_GEB_127059.8	484
ENSMUSG00000005148_Klf5_GEB_127060.9	401
ENSMUSG00000005148_Klf5_GEB_127061.10	591
ENSMUSG00000005150_Wdr83_GEB_43063.1	144
ENSMUSG00000005150_Wdr83_GEB_43064.2	21
ENSMUSG00000005150_Wdr83_GEB_43065.3	104
ENSMUSG00000005150_Wdr83_GEB_43066.4	68
ENSMUSG00000005150_Wdr83_GEB_43067.5	220
ENSMUSG00000005150_Wdr83_GEB_43068.6	53
ENSMUSG00000005150_Wdr83_GEB_43069.7	74
ENSMUSG00000005150_Wdr83_GEB_43070.8	279
ENSMUSG00000005150_Wdr83_GEB_43071.9	86
ENSMUSG00000005150_Wdr83_GEB_43072.10	48
ENSMUSG00000005267_Zfp287_GEB_136882.1	333
ENSMUSG00000005267_Zfp287_GEB_136883.2	252
ENSMUSG00000005267_Zfp287_GEB_136884.3	330
ENSMUSG00000005267_Zfp287_GEB_136885.4	407
ENSMUSG00000005267_Zfp287_GEB_136886.5	277
ENSMUSG00000005267_Zfp287_GEB_136887.6	311
ENSMUSG00000005267_Zfp287_GEB_136888.7	459
ENSMUSG00000005267_Zfp287_GEB_136889.8	582
ENSMUSG00000005267_Zfp287_GEB_136890.9	202
ENSMUSG00000005267_Zfp287_GEB_136891.10	499
ENSMUSG00000005373_Mlxipl_GEB_213695.1	317
ENSMUSG00000005373_Mlxipl_GEB_213696.2	432
ENSMUSG00000005373_Mlxipl_GEB_213697.3	253
ENSMUSG00000005373_Mlxipl_GEB_213698.4	525
ENSMUSG00000005373_Mlxipl_GEB_213699.5	300
ENSMUSG00000005373_Mlxipl_GEB_213700.6	514
ENSMUSG00000005373_Mlxipl_GEB_213701.7	453
ENSMUSG00000005373_Mlxipl_GEB_213702.8	542
ENSMUSG00000005373_Mlxipl_GEB_213703.9	383
ENSMUSG00000005373_Mlxipl_GEB_213704.10	347
ENSMUSG00000005374_Tbl2_U1A_213771.7	1
ENSMUSG00000005417_Mprip_GEB_144627.1	605
ENSMUSG00000005417_Mprip_GEB_144628.2	434
ENSMUSG00000005417_Mprip_GEB_144629.3	500
ENSMUSG00000005417_Mprip_GEB_144630.4	220
ENSMUSG00000005417_Mprip_GEB_144631.5	531
ENSMUSG00000005417_Mprip_GEB_144632.6	480
ENSMUSG00000005417_Mprip_GEB_144633.7	479
ENSMUSG00000005417_Mprip_GEB_144634.8	309
ENSMUSG00000005417_Mprip_GEB_144635.9	418
ENSMUSG00000005417_Mprip_GEB_144636.10	173
ENSMUSG00000005470_Asf1b_GEB_93057.1	516
ENSMUSG00000005470_Asf1b_GEB_93058.2	167
ENSMUSG00000005470_Asf1b_GEB_93059.3	366
ENSMUSG00000005470_Asf1b_GEB_93061.5	320
ENSMUSG00000005470_Asf1b_GEB_93062.6	489
ENSMUSG00000005470_Asf1b_GEB_93063.7	158
ENSMUSG00000005470_Asf1b_GEB_93064.8	388
ENSMUSG00000005470_Asf1b_GEB_93065.9	201
ENSMUSG00000005470_Asf1b_GEB_93066.10	438
ENSMUSG00000005686_Ampd3_ACOCA_155274.4	6
ENSMUSG00000005846_Rsl1d1_GEB_163191.1	69
ENSMUSG00000005846_Rsl1d1_GEB_163192.2	97
ENSMUSG00000005846_Rsl1d1_GEB_163193.3	168
ENSMUSG00000005846_Rsl1d1_GEB_163194.4	35
ENSMUSG00000005846_Rsl1d1_GEB_163195.5	170
ENSMUSG00000005846_Rsl1d1_GEB_163196.6	36
ENSMUSG00000005846_Rsl1d1_GEB_163197.7	63
ENSMUSG00000005846_Rsl1d1_GEB_163198.8	3
ENSMUSG00000005846_Rsl1d1_GEB_163199.9	123
ENSMUSG00000005846_Rsl1d1_GEB_163200.10	340
ENSMUSG00000005883_Spo11_GEB_45435.1	242
ENSMUSG00000005883_Spo11_GEB_45436.2	303
ENSMUSG00000005883_Spo11_GEB_45437.3	323
ENSMUSG00000005883_Spo11_GEB_45438.4	251
ENSMUSG00000005883_Spo11_GEB_45439.5	146
ENSMUSG00000005883_Spo11_GEB_45440.6	504
ENSMUSG00000005883_Spo11_GEB_45442.8	19
ENSMUSG00000005883_Spo11_GEB_45443.9	261
ENSMUSG00000005883_Spo11_GEB_45444.10	265
ENSMUSG00000006241_Ccdc159_MPB_6461.8	1
ENSMUSG00000006310_Zbtb32_GEB_42814.1	243
ENSMUSG00000006310_Zbtb32_GEB_42815.2	444
ENSMUSG00000006310_Zbtb32_GEB_42816.3	354
ENSMUSG00000006310_Zbtb32_GEB_42817.4	848
ENSMUSG00000006310_Zbtb32_GEB_42818.5	387
ENSMUSG00000006310_Zbtb32_GEB_42819.6	600
ENSMUSG00000006310_Zbtb32_GEB_42820.7	327
ENSMUSG00000006310_Zbtb32_GEB_42821.8	670
ENSMUSG00000006310_Zbtb32_GEB_42822.9	356
ENSMUSG00000006310_Zbtb32_GEB_42823.10	272
ENSMUSG00000006378_Gcat_GEB_101980.1	761
ENSMUSG00000006378_Gcat_GEB_101981.2	160
ENSMUSG00000006378_Gcat_GEB_101982.3	338
ENSMUSG00000006378_Gcat_GEB_101983.4	184
ENSMUSG00000006378_Gcat_GEB_101984.5	626
ENSMUSG00000006378_Gcat_GEB_101985.6	245
ENSMUSG00000006378_Gcat_GEB_101986.7	565
ENSMUSG00000006378_Gcat_GEB_101987.8	390
ENSMUSG00000006378_Gcat_GEB_101988.9	616
ENSMUSG00000006378_Gcat_GEB_101989.10	303
ENSMUSG00000006392_Med8_GEA_34853.9	1
ENSMUSG00000006456_Rbm14_GEB_127391.6	27
ENSMUSG00000006456_Rbm14_GEB_127392.7	202
ENSMUSG00000006456_Rbm14_GEB_127393.8	183
ENSMUSG00000006456_Rbm14_GEB_127394.9	26
ENSMUSG00000006456_Rbm14_GEB_127395.10	105
ENSMUSG00000006642_Tcf23_GEB_147723.1	621
ENSMUSG00000006642_Tcf23_GEB_147724.2	248
ENSMUSG00000006642_Tcf23_GEB_147725.3	200
ENSMUSG00000006642_Tcf23_GEB_147726.4	33
ENSMUSG00000006642_Tcf23_GEB_147727.5	373
ENSMUSG00000006642_Tcf23_GEB_147728.6	302
ENSMUSG00000006642_Tcf23_GEB_147729.7	411
ENSMUSG00000006642_Tcf23_GEB_147730.8	484
ENSMUSG00000006642_Tcf23_GEB_147731.9	346
ENSMUSG00000006642_Tcf23_GEB_147732.10	699
ENSMUSG00000006673_Qrich1_GEB_121624.1	50
ENSMUSG00000006673_Qrich1_GEB_121625.2	268
ENSMUSG00000006673_Qrich1_GEB_121626.3	81
ENSMUSG00000006673_Qrich1_GEB_121627.4	221
ENSMUSG00000006673_Qrich1_GEB_121628.5	137
ENSMUSG00000006673_Qrich1_GEB_121629.6	354
ENSMUSG00000006673_Qrich1_GEB_121630.7	254
ENSMUSG00000006673_Qrich1_GEB_121631.8	225
ENSMUSG00000006673_Qrich1_GEB_121632.9	241
ENSMUSG00000006673_Qrich1_GEB_121633.10	404
ENSMUSG00000006705_Pknox1_GEA_107396.7	1
ENSMUSG00000006720_Zfp184_GEB_48563.1	590
ENSMUSG00000006720_Zfp184_GEB_48564.2	385
ENSMUSG00000006720_Zfp184_GEB_48565.3	291
ENSMUSG00000006720_Zfp184_GEB_48566.4	1243
ENSMUSG00000006720_Zfp184_GEB_48567.5	553
ENSMUSG00000006720_Zfp184_GEB_48568.6	428
ENSMUSG00000006720_Zfp184_GEB_48569.7	86
ENSMUSG00000006720_Zfp184_GEB_48570.8	201
ENSMUSG00000006720_Zfp184_GEB_48571.9	160
ENSMUSG00000006720_Zfp184_GEB_48572.10	128
ENSMUSG00000006931_Leprel4_GEB_169368.1	192
ENSMUSG00000006931_Leprel4_GEB_169369.2	123
ENSMUSG00000006931_Leprel4_GEB_169370.3	300
ENSMUSG00000006931_Leprel4_GEB_169371.4	521
ENSMUSG00000006931_Leprel4_GEB_169372.5	341
ENSMUSG00000006931_Leprel4_GEB_169373.6	142
ENSMUSG00000006931_Leprel4_GEB_169374.7	533
ENSMUSG00000006931_Leprel4_GEB_169375.8	591
ENSMUSG00000006931_Leprel4_GEB_169376.9	44
ENSMUSG00000006931_Leprel4_GEB_169377.10	469
ENSMUSG00000007035_Msh5_GEB_99359.1	193
ENSMUSG00000007035_Msh5_GEB_99360.2	244
ENSMUSG00000007035_Msh5_GEB_99361.3	342
ENSMUSG00000007035_Msh5_GEB_99362.4	357
ENSMUSG00000007035_Msh5_GEB_99363.5	54
ENSMUSG00000007035_Msh5_GEB_99364.6	400
ENSMUSG00000007035_Msh5_GEB_99365.7	581
ENSMUSG00000007035_Msh5_GEB_99366.8	409
ENSMUSG00000007035_Msh5_GEB_99367.9	770
ENSMUSG00000007035_Msh5_GEB_99368.10	262
ENSMUSG00000007209_Ceacam9_GEB_213875.1	442
ENSMUSG00000007209_Ceacam9_GEB_213876.2	576
ENSMUSG00000007209_Ceacam9_GEB_213877.3	234
ENSMUSG00000007209_Ceacam9_GEB_213878.4	37
ENSMUSG00000007209_Ceacam9_GEB_213879.5	668
ENSMUSG00000007209_Ceacam9_GEB_213880.6	355
ENSMUSG00000007209_Ceacam9_GEB_213881.7	215
ENSMUSG00000007209_Ceacam9_GEB_213882.8	284
ENSMUSG00000007209_Ceacam9_GEB_213883.9	114
ENSMUSG00000007209_Ceacam9_GEB_213884.10	286
ENSMUSG00000007617_Homer1_GEB_18602.1	176
ENSMUSG00000007617_Homer1_GEB_18603.2	858
ENSMUSG00000007617_Homer1_GEB_18604.3	678
ENSMUSG00000007617_Homer1_GEB_18605.4	222
ENSMUSG00000007617_Homer1_GEB_18606.5	612
ENSMUSG00000007617_Homer1_GEB_18607.6	177
ENSMUSG00000007617_Homer1_GEB_18608.7	240
ENSMUSG00000007617_Homer1_GEB_18609.8	485
ENSMUSG00000007617_Homer1_GEB_18610.9	381
ENSMUSG00000007617_Homer1_GEB_18611.10	562
ENSMUSG00000007812_Zfp655_GEA_216423.3	1
ENSMUSG00000007817_Zmiz1_GEA_216449.9	1
ENSMUSG00000007872_Id3_GEB_39665.1	313
ENSMUSG00000007872_Id3_GEB_39666.2	56
ENSMUSG00000007872_Id3_GEB_39667.3	367
ENSMUSG00000007872_Id3_GEB_39668.4	440
ENSMUSG00000007872_Id3_GEB_39669.5	39
ENSMUSG00000007872_Id3_GEB_39670.6	411
ENSMUSG00000007872_Id3_GEB_39671.7	696
ENSMUSG00000007872_Id3_GEB_39672.8	421
ENSMUSG00000007872_Id3_GEB_39673.9	358
ENSMUSG00000007872_Id3_GEB_39674.10	220
ENSMUSG00000008393_Carhsp1_GEB_133621.1	615
ENSMUSG00000008393_Carhsp1_GEB_133622.2	382
ENSMUSG00000008393_Carhsp1_GEB_133623.3	313
ENSMUSG00000008393_Carhsp1_GEB_133624.4	615
ENSMUSG00000008393_Carhsp1_GEB_133625.5	80
ENSMUSG00000008393_Carhsp1_GEB_133626.6	804
ENSMUSG00000008393_Carhsp1_GEB_133627.7	191
ENSMUSG00000008393_Carhsp1_GEB_133628.8	158
ENSMUSG00000008393_Carhsp1_GEB_133629.9	281
ENSMUSG00000008393_Carhsp1_GEB_133630.10	564
ENSMUSG00000008489_Elavl2_GEB_45515.1	265
ENSMUSG00000008489_Elavl2_GEB_45516.2	304
ENSMUSG00000008489_Elavl2_GEB_45517.3	240
ENSMUSG00000008489_Elavl2_GEB_45518.4	383
ENSMUSG00000008489_Elavl2_GEB_45519.5	218
ENSMUSG00000008489_Elavl2_GEB_45520.6	318
ENSMUSG00000008489_Elavl2_GEB_45521.7	97
ENSMUSG00000008489_Elavl2_GEB_45522.8	410
ENSMUSG00000008489_Elavl2_GEB_45523.9	298
ENSMUSG00000008489_Elavl2_GEB_45524.10	597
ENSMUSG00000008658_Rbfox1_GEB_195674.1	230
ENSMUSG00000008658_Rbfox1_GEB_195675.2	682
ENSMUSG00000008658_Rbfox1_GEB_195676.3	228
ENSMUSG00000008658_Rbfox1_GEB_195677.4	419
ENSMUSG00000008658_Rbfox1_GEB_195678.5	446
ENSMUSG00000008658_Rbfox1_GEB_195679.6	459
ENSMUSG00000008658_Rbfox1_GEB_195680.7	213
ENSMUSG00000008658_Rbfox1_GEB_195681.8	247
ENSMUSG00000008658_Rbfox1_GEB_195682.9	601
ENSMUSG00000008658_Rbfox1_GEB_195683.10	659
ENSMUSG00000008976_Gabpa_GEA_59986.2	1
ENSMUSG00000009248_Ascl2_GEB_155521.1	746
ENSMUSG00000009248_Ascl2_GEB_155522.2	520
ENSMUSG00000009248_Ascl2_GEB_155523.3	275
ENSMUSG00000009248_Ascl2_GEB_155524.4	356
ENSMUSG00000009248_Ascl2_GEB_155525.5	393
ENSMUSG00000009248_Ascl2_GEB_155526.6	479
ENSMUSG00000009248_Ascl2_GEB_155527.7	32
ENSMUSG00000009248_Ascl2_GEB_155528.8	329
ENSMUSG00000009248_Ascl2_GEB_155529.9	490
ENSMUSG00000009248_Ascl2_GEB_155530.10	430
ENSMUSG00000009535_Rnmt_GEA_212266.1	1
ENSMUSG00000009569_Mkl2_GEB_187699.1	218
ENSMUSG00000009569_Mkl2_GEB_187700.2	270
ENSMUSG00000009569_Mkl2_GEB_187701.3	259
ENSMUSG00000009569_Mkl2_GEB_187702.4	498
ENSMUSG00000009569_Mkl2_GEB_187703.5	119
ENSMUSG00000009569_Mkl2_GEB_187704.6	516
ENSMUSG00000009569_Mkl2_GEB_187705.7	205
ENSMUSG00000009569_Mkl2_GEB_187706.8	614
ENSMUSG00000009569_Mkl2_GEB_187707.9	783
ENSMUSG00000009569_Mkl2_GEB_187708.10	191
ENSMUSG00000009596_Taf7l_GEB_51599.1	257
ENSMUSG00000009596_Taf7l_GEB_51600.2	661
ENSMUSG00000009596_Taf7l_GEB_51601.3	412
ENSMUSG00000009596_Taf7l_GEB_51602.4	183
ENSMUSG00000009596_Taf7l_GEB_51603.5	814
ENSMUSG00000009596_Taf7l_GEB_51604.6	140
ENSMUSG00000009596_Taf7l_GEB_51605.7	267
ENSMUSG00000009596_Taf7l_GEB_51606.8	422
ENSMUSG00000009596_Taf7l_GEB_51607.9	170
ENSMUSG00000009596_Taf7l_GEB_51608.10	537
ENSMUSG00000009640_Dmap1_GEB_200870.1	252
ENSMUSG00000009640_Dmap1_GEB_200871.2	107
ENSMUSG00000009640_Dmap1_GEB_200872.3	32
ENSMUSG00000009640_Dmap1_GEB_200873.4	206
ENSMUSG00000009640_Dmap1_GEB_200874.5	126
ENSMUSG00000009640_Dmap1_GEB_200875.6	4
ENSMUSG00000009640_Dmap1_GEB_200876.7	52
ENSMUSG00000009640_Dmap1_GEB_200877.8	81
ENSMUSG00000009640_Dmap1_GEB_200878.9	44
ENSMUSG00000009640_Dmap1_GEB_200879.10	74
ENSMUSG00000009739_Pou6f1_GEB_4474.1	574
ENSMUSG00000009739_Pou6f1_GEB_4475.2	172
ENSMUSG00000009739_Pou6f1_GEB_4476.3	281
ENSMUSG00000009739_Pou6f1_GEB_4477.4	243
ENSMUSG00000009739_Pou6f1_GEB_4478.5	407
ENSMUSG00000009739_Pou6f1_GEB_4479.6	400
ENSMUSG00000009739_Pou6f1_GEB_4480.7	282
ENSMUSG00000009739_Pou6f1_GEB_4481.8	689
ENSMUSG00000009739_Pou6f1_GEB_4482.9	368
ENSMUSG00000009739_Pou6f1_GEB_4483.10	236
ENSMUSG00000009941_Nxf2_GEA_62387.7	1
ENSMUSG00000010175_Prox1_GEB_85760.1	438
ENSMUSG00000010175_Prox1_GEB_85761.2	447
ENSMUSG00000010175_Prox1_GEB_85762.3	347
ENSMUSG00000010175_Prox1_GEB_85763.4	296
ENSMUSG00000010175_Prox1_GEB_85764.5	325
ENSMUSG00000010175_Prox1_GEB_85765.6	235
ENSMUSG00000010175_Prox1_GEB_85766.7	463
ENSMUSG00000010175_Prox1_GEB_85767.8	409
ENSMUSG00000010175_Prox1_GEB_85768.9	454
ENSMUSG00000010175_Prox1_GEB_85769.10	285
ENSMUSG00000010205_Raver1_GEB_204059.1	89
ENSMUSG00000010205_Raver1_GEB_204060.2	51
ENSMUSG00000010205_Raver1_GEB_204061.3	497
ENSMUSG00000010205_Raver1_GEB_204062.4	97
ENSMUSG00000010205_Raver1_GEB_204063.5	96
ENSMUSG00000010205_Raver1_GEB_204064.6	326
ENSMUSG00000010205_Raver1_GEB_204065.7	89
ENSMUSG00000010205_Raver1_GEB_204067.9	5
ENSMUSG00000010205_Raver1_GEB_204068.10	497
ENSMUSG00000010476_Ebf3_GEA_23909.8	1
ENSMUSG00000011267_Zfp296_GEB_136962.1	330
ENSMUSG00000011267_Zfp296_GEB_136963.2	243
ENSMUSG00000011267_Zfp296_GEB_136964.3	283
ENSMUSG00000011267_Zfp296_GEB_136965.4	544
ENSMUSG00000011267_Zfp296_GEB_136966.5	370
ENSMUSG00000011267_Zfp296_GEB_136967.6	345
ENSMUSG00000011267_Zfp296_GEB_136968.7	235
ENSMUSG00000011267_Zfp296_GEB_136969.8	276
ENSMUSG00000011267_Zfp296_GEB_136970.9	750
ENSMUSG00000011267_Zfp296_GEB_136971.10	335
ENSMUSG00000011349_Dmrtc2_GEB_87055.1	327
ENSMUSG00000011349_Dmrtc2_GEB_87056.2	579
ENSMUSG00000011349_Dmrtc2_GEB_87057.3	466
ENSMUSG00000011349_Dmrtc2_GEB_87058.4	532
ENSMUSG00000011349_Dmrtc2_GEB_87059.5	303
ENSMUSG00000011349_Dmrtc2_GEB_87060.6	294
ENSMUSG00000011349_Dmrtc2_GEB_87061.7	179
ENSMUSG00000011349_Dmrtc2_GEB_87062.8	317
ENSMUSG00000011349_Dmrtc2_GEB_87063.9	397
ENSMUSG00000011349_Dmrtc2_GEB_87064.10	206
ENSMUSG00000011427_Zfp790_GEB_196072.1	346
ENSMUSG00000011427_Zfp790_GEB_196073.2	224
ENSMUSG00000011427_Zfp790_GEB_196074.3	148
ENSMUSG00000011427_Zfp790_GEB_196075.4	588
ENSMUSG00000011427_Zfp790_GEB_196076.5	370
ENSMUSG00000011427_Zfp790_GEB_196077.6	421
ENSMUSG00000011427_Zfp790_GEB_196078.7	583
ENSMUSG00000011427_Zfp790_GEB_196079.8	309
ENSMUSG00000011427_Zfp790_GEB_196080.9	727
ENSMUSG00000011427_Zfp790_GEB_196081.10	508
ENSMUSG00000011837_Snapc2_GEB_59018.1	70
ENSMUSG00000011837_Snapc2_GEB_59020.3	140
ENSMUSG00000011837_Snapc2_GEB_59021.4	9
ENSMUSG00000011837_Snapc2_GEB_59022.5	38
ENSMUSG00000011837_Snapc2_GEB_59023.6	18
ENSMUSG00000011837_Snapc2_GEB_59024.7	59
ENSMUSG00000011837_Snapc2_GEB_59025.8	220
ENSMUSG00000011837_Snapc2_GEB_59026.9	161
ENSMUSG00000011837_Snapc2_GEB_59027.10	39
ENSMUSG00000012350_Ehf_GEB_181024.1	168
ENSMUSG00000012350_Ehf_GEB_181025.2	363
ENSMUSG00000012350_Ehf_GEB_181026.3	338
ENSMUSG00000012350_Ehf_GEB_181027.4	236
ENSMUSG00000012350_Ehf_GEB_181028.5	348
ENSMUSG00000012350_Ehf_GEB_181029.6	273
ENSMUSG00000012350_Ehf_GEB_181030.7	486
ENSMUSG00000012350_Ehf_GEB_181031.8	364
ENSMUSG00000012350_Ehf_GEB_181032.9	240
ENSMUSG00000012350_Ehf_GEB_181033.10	491
ENSMUSG00000013465_Nelfb_GEB_144167.1	30
ENSMUSG00000013465_Nelfb_GEB_144168.2	12
ENSMUSG00000013465_Nelfb_GEB_144169.3	8
ENSMUSG00000013465_Nelfb_GEB_144170.4	26
ENSMUSG00000013465_Nelfb_GEB_144171.5	55
ENSMUSG00000013465_Nelfb_GEB_144172.6	539
ENSMUSG00000013465_Nelfb_GEB_144173.7	64
ENSMUSG00000013465_Nelfb_GEB_144174.8	88
ENSMUSG00000013465_Nelfb_GEB_144175.9	29
ENSMUSG00000013465_Nelfb_GEB_144176.10	235
ENSMUSG00000013833_Med16_GEB_45969.1	188
ENSMUSG00000013833_Med16_GEB_45970.2	220
ENSMUSG00000013833_Med16_GEB_45971.3	270
ENSMUSG00000013833_Med16_GEB_45972.4	86
ENSMUSG00000013833_Med16_GEB_45973.5	278
ENSMUSG00000013833_Med16_GEB_45974.6	722
ENSMUSG00000013833_Med16_GEB_45975.7	294
ENSMUSG00000013833_Med16_GEB_45976.8	150
ENSMUSG00000013833_Med16_GEB_45977.9	110
ENSMUSG00000013833_Med16_GEB_45978.10	123
ENSMUSG00000013921_Clip3_U1B_119782.2	1
ENSMUSG00000014039_Prdm15_GEB_176583.1	231
ENSMUSG00000014039_Prdm15_GEB_176584.2	105
ENSMUSG00000014039_Prdm15_GEB_176585.3	82
ENSMUSG00000014039_Prdm15_GEB_176586.4	596
ENSMUSG00000014039_Prdm15_GEB_176587.5	374
ENSMUSG00000014039_Prdm15_GEB_176588.6	90
ENSMUSG00000014039_Prdm15_GEB_176589.7	166
ENSMUSG00000014039_Prdm15_GEB_176590.8	114
ENSMUSG00000014039_Prdm15_GEB_176591.9	303
ENSMUSG00000014039_Prdm15_GEB_176592.10	96
ENSMUSG00000014303_Glis2_GEB_220666.1	379
ENSMUSG00000014303_Glis2_GEB_220667.2	316
ENSMUSG00000014303_Glis2_GEB_220668.3	454
ENSMUSG00000014303_Glis2_GEB_220669.4	404
ENSMUSG00000014303_Glis2_GEB_220670.5	245
ENSMUSG00000014303_Glis2_GEB_220671.6	508
ENSMUSG00000014303_Glis2_GEB_220672.7	228
ENSMUSG00000014303_Glis2_GEB_220673.8	231
ENSMUSG00000014303_Glis2_GEB_220674.9	380
ENSMUSG00000014303_Glis2_GEB_220675.10	331
ENSMUSG00000014329_Bicc1_GEB_161341.1	1150
ENSMUSG00000014329_Bicc1_GEB_161342.2	282
ENSMUSG00000014329_Bicc1_GEB_161343.3	240
ENSMUSG00000014329_Bicc1_GEB_161344.4	147
ENSMUSG00000014329_Bicc1_GEB_161345.5	457
ENSMUSG00000014329_Bicc1_GEB_161346.6	514
ENSMUSG00000014329_Bicc1_GEB_161347.7	412
ENSMUSG00000014329_Bicc1_GEB_161348.8	263
ENSMUSG00000014329_Bicc1_GEB_161349.9	370
ENSMUSG00000014329_Bicc1_GEB_161350.10	455
ENSMUSG00000014426_Map3k4_GEB_170386.1	342
ENSMUSG00000014426_Map3k4_GEB_170387.2	364
ENSMUSG00000014426_Map3k4_GEB_170388.3	574
ENSMUSG00000014426_Map3k4_GEB_170389.4	428
ENSMUSG00000014426_Map3k4_GEB_170390.5	136
ENSMUSG00000014426_Map3k4_GEB_170391.6	311
ENSMUSG00000014426_Map3k4_GEB_170392.7	494
ENSMUSG00000014426_Map3k4_GEB_170393.8	251
ENSMUSG00000014426_Map3k4_GEB_170394.9	1161
ENSMUSG00000014426_Map3k4_GEB_170395.10	123
ENSMUSG00000014686_Ceacam16_GEB_18954.1	419
ENSMUSG00000014686_Ceacam16_GEB_18955.2	561
ENSMUSG00000014686_Ceacam16_GEB_18956.3	539
ENSMUSG00000014686_Ceacam16_GEB_18957.4	874
ENSMUSG00000014686_Ceacam16_GEB_18958.5	393
ENSMUSG00000014686_Ceacam16_GEB_18959.6	543
ENSMUSG00000014686_Ceacam16_GEB_18961.8	294
ENSMUSG00000014686_Ceacam16_GEB_18962.9	581
ENSMUSG00000014686_Ceacam16_GEB_18963.10	108
ENSMUSG00000015016_Acsf3_SPA_21405.4	36
ENSMUSG00000015501_Hivep2_GEB_96785.1	168
ENSMUSG00000015501_Hivep2_GEB_96786.2	354
ENSMUSG00000015501_Hivep2_GEB_96787.3	265
ENSMUSG00000015501_Hivep2_GEB_96788.4	261
ENSMUSG00000015501_Hivep2_GEB_96789.5	315
ENSMUSG00000015501_Hivep2_GEB_96790.6	459
ENSMUSG00000015501_Hivep2_GEB_96791.7	381
ENSMUSG00000015501_Hivep2_GEB_96792.8	635
ENSMUSG00000015501_Hivep2_GEB_96793.9	115
ENSMUSG00000015501_Hivep2_GEB_96794.10	694
ENSMUSG00000015627_Gata5_GEA_173369.7	1
ENSMUSG00000015804_Med28_GEB_32504.1	139
ENSMUSG00000015804_Med28_GEB_32505.2	347
ENSMUSG00000015804_Med28_GEB_32506.3	25
ENSMUSG00000015804_Med28_GEB_32507.4	82
ENSMUSG00000015804_Med28_GEB_32508.5	46
ENSMUSG00000015804_Med28_GEB_32509.6	438
ENSMUSG00000015804_Med28_GEB_32510.7	268
ENSMUSG00000015804_Med28_GEB_32511.8	61
ENSMUSG00000015804_Med28_GEB_32512.9	211
ENSMUSG00000015804_Med28_GEB_32513.10	295
ENSMUSG00000015882_Lcorl_GEB_40205.1	312
ENSMUSG00000015882_Lcorl_GEB_40206.2	304
ENSMUSG00000015882_Lcorl_GEB_40207.3	212
ENSMUSG00000015882_Lcorl_GEB_40208.4	769
ENSMUSG00000015882_Lcorl_GEB_40209.5	372
ENSMUSG00000015882_Lcorl_GEB_40210.6	161
ENSMUSG00000015882_Lcorl_GEB_40211.7	186
ENSMUSG00000015882_Lcorl_GEB_40212.8	533
ENSMUSG00000015882_Lcorl_GEB_40213.9	679
ENSMUSG00000015882_Lcorl_GEB_40214.10	357
ENSMUSG00000015937_H2afy_GEB_18562.1	357
ENSMUSG00000015937_H2afy_GEB_18563.2	430
ENSMUSG00000015937_H2afy_GEB_18564.3	790
ENSMUSG00000015937_H2afy_GEB_18565.4	400
ENSMUSG00000015937_H2afy_GEB_18566.5	312
ENSMUSG00000015937_H2afy_GEB_18567.6	538
ENSMUSG00000015937_H2afy_GEB_18568.7	409
ENSMUSG00000015937_H2afy_GEB_18569.8	208
ENSMUSG00000015937_H2afy_GEB_18570.9	283
ENSMUSG00000015937_H2afy_GEB_18571.10	470
ENSMUSG00000016087_Fli1_ACOCA_164261.9	2
ENSMUSG00000016181_Diexf_GEB_94417.1	155
ENSMUSG00000016181_Diexf_GEB_94418.2	284
ENSMUSG00000016181_Diexf_GEB_94419.3	94
ENSMUSG00000016181_Diexf_GEB_94420.4	62
ENSMUSG00000016181_Diexf_GEB_94421.5	68
ENSMUSG00000016181_Diexf_GEB_94422.6	645
ENSMUSG00000016181_Diexf_GEB_94423.7	210
ENSMUSG00000016181_Diexf_GEB_94424.8	411
ENSMUSG00000016181_Diexf_GEB_94425.9	419
ENSMUSG00000016181_Diexf_GEB_94426.10	159
ENSMUSG00000016253_Nelfcd_GEB_15649.1	68
ENSMUSG00000016253_Nelfcd_GEB_15650.2	76
ENSMUSG00000016253_Nelfcd_GEB_15651.3	205
ENSMUSG00000016253_Nelfcd_GEB_15652.4	86
ENSMUSG00000016253_Nelfcd_GEB_15653.5	88
ENSMUSG00000016253_Nelfcd_GEB_15654.6	74
ENSMUSG00000016253_Nelfcd_GEB_15656.8	23
ENSMUSG00000016253_Nelfcd_GEB_15657.9	49
ENSMUSG00000016253_Nelfcd_GEB_15658.10	56
ENSMUSG00000016503_Gtf3a_GEB_65467.1	740
ENSMUSG00000016503_Gtf3a_GEB_65468.2	166
ENSMUSG00000016503_Gtf3a_GEB_65470.4	272
ENSMUSG00000016503_Gtf3a_GEB_65471.5	58
ENSMUSG00000016503_Gtf3a_GEB_65472.6	297
ENSMUSG00000016503_Gtf3a_GEB_65473.7	159
ENSMUSG00000016503_Gtf3a_GEB_65474.8	77
ENSMUSG00000016503_Gtf3a_GEB_65475.9	82
ENSMUSG00000016503_Gtf3a_GEB_65476.10	470
ENSMUSG00000016554_Eif3d_GEB_91663.1	159
ENSMUSG00000016554_Eif3d_GEB_91664.2	43
ENSMUSG00000016554_Eif3d_GEB_91665.3	354
ENSMUSG00000016554_Eif3d_GEB_91666.4	125
ENSMUSG00000016554_Eif3d_GEB_91667.5	94
ENSMUSG00000016554_Eif3d_GEB_91668.6	80
ENSMUSG00000016554_Eif3d_GEB_91669.7	60
ENSMUSG00000016554_Eif3d_GEB_91670.8	289
ENSMUSG00000016554_Eif3d_GEB_91671.9	61
ENSMUSG00000016554_Eif3d_GEB_91672.10	58
ENSMUSG00000016624_Phf21b_GEB_164363.1	571
ENSMUSG00000016624_Phf21b_GEB_164364.2	296
ENSMUSG00000016624_Phf21b_GEB_164365.3	324
ENSMUSG00000016624_Phf21b_GEB_164366.4	369
ENSMUSG00000016624_Phf21b_GEB_164367.5	205
ENSMUSG00000016624_Phf21b_GEB_164368.6	515
ENSMUSG00000016624_Phf21b_GEB_164369.7	229
ENSMUSG00000016624_Phf21b_GEB_164370.8	304
ENSMUSG00000016624_Phf21b_GEB_164371.9	175
ENSMUSG00000016624_Phf21b_GEB_164372.10	483
ENSMUSG00000016831_Tox4_GEB_45675.1	243
ENSMUSG00000016831_Tox4_GEB_45676.2	283
ENSMUSG00000016831_Tox4_GEB_45677.3	381
ENSMUSG00000016831_Tox4_GEB_45678.4	518
ENSMUSG00000016831_Tox4_GEB_45679.5	322
ENSMUSG00000016831_Tox4_GEB_45680.6	552
ENSMUSG00000016831_Tox4_GEB_45681.7	228
ENSMUSG00000016831_Tox4_GEB_45682.8	198
ENSMUSG00000016831_Tox4_GEB_45683.9	176
ENSMUSG00000016831_Tox4_GEB_45684.10	524
ENSMUSG00000016921_Srsf6_GEB_1382.1	235
ENSMUSG00000016921_Srsf6_GEB_1383.2	704
ENSMUSG00000016921_Srsf6_GEB_1384.3	482
ENSMUSG00000016921_Srsf6_GEB_1385.4	234
ENSMUSG00000016921_Srsf6_GEB_1386.5	582
ENSMUSG00000016921_Srsf6_GEB_1387.6	378
ENSMUSG00000016921_Srsf6_GEB_1388.7	171
ENSMUSG00000016921_Srsf6_GEB_1389.8	419
ENSMUSG00000016921_Srsf6_GEB_1390.9	244
ENSMUSG00000016921_Srsf6_GEB_1391.10	690
ENSMUSG00000017007_Rbpjl_GEB_12625.1	467
ENSMUSG00000017007_Rbpjl_GEB_12626.2	338
ENSMUSG00000017007_Rbpjl_GEB_12627.3	699
ENSMUSG00000017007_Rbpjl_GEB_12628.4	554
ENSMUSG00000017007_Rbpjl_GEB_12629.5	528
ENSMUSG00000017007_Rbpjl_GEB_12630.6	317
ENSMUSG00000017007_Rbpjl_GEB_12631.7	599
ENSMUSG00000017007_Rbpjl_GEB_12632.8	189
ENSMUSG00000017007_Rbpjl_GEB_12633.9	330
ENSMUSG00000017007_Rbpjl_GEB_12634.10	157
ENSMUSG00000017264_Exosc10_GEB_164123.1	557
ENSMUSG00000017264_Exosc10_GEB_164124.2	108
ENSMUSG00000017264_Exosc10_GEB_164125.3	115
ENSMUSG00000017264_Exosc10_GEB_164126.4	339
ENSMUSG00000017264_Exosc10_GEB_164127.5	131
ENSMUSG00000017264_Exosc10_GEB_164129.7	348
ENSMUSG00000017264_Exosc10_GEB_164130.8	81
ENSMUSG00000017264_Exosc10_GEB_164131.9	19
ENSMUSG00000017264_Exosc10_GEB_164132.10	140
ENSMUSG00000017421_Zfp207_GEB_18974.1	10
ENSMUSG00000017421_Zfp207_GEB_18975.2	34
ENSMUSG00000017421_Zfp207_GEB_18976.3	170
ENSMUSG00000017421_Zfp207_GEB_18977.4	27
ENSMUSG00000017421_Zfp207_GEB_18978.5	49
ENSMUSG00000017421_Zfp207_GEB_18979.6	89
ENSMUSG00000017421_Zfp207_GEB_18980.7	267
ENSMUSG00000017421_Zfp207_GEB_18981.8	76
ENSMUSG00000017421_Zfp207_GEB_18982.9	178
ENSMUSG00000017421_Zfp207_GEB_18983.10	106
ENSMUSG00000017667_Zfp334_GEB_150654.1	1239
ENSMUSG00000017667_Zfp334_GEB_150655.2	346
ENSMUSG00000017667_Zfp334_GEB_150656.3	502
ENSMUSG00000017667_Zfp334_GEB_150657.4	372
ENSMUSG00000017667_Zfp334_GEB_150658.5	389
ENSMUSG00000017667_Zfp334_GEB_150659.6	217
ENSMUSG00000017667_Zfp334_GEB_150660.7	163
ENSMUSG00000017667_Zfp334_GEB_150661.8	205
ENSMUSG00000017667_Zfp334_GEB_150662.9	388
ENSMUSG00000017667_Zfp334_GEB_150663.10	1239
ENSMUSG00000017707_Serinc3_GEB_170086.1	500
ENSMUSG00000017707_Serinc3_GEB_170087.2	240
ENSMUSG00000017707_Serinc3_GEB_170088.3	696
ENSMUSG00000017707_Serinc3_GEB_170089.4	248
ENSMUSG00000017707_Serinc3_GEB_170090.5	391
ENSMUSG00000017707_Serinc3_GEB_170091.6	258
ENSMUSG00000017707_Serinc3_GEB_170092.7	599
ENSMUSG00000017707_Serinc3_GEB_170093.8	481
ENSMUSG00000017707_Serinc3_GEB_170094.9	245
ENSMUSG00000017707_Serinc3_GEB_170095.10	40
ENSMUSG00000017830_Dhx58_GEB_156061.1	198
ENSMUSG00000017830_Dhx58_GEB_156062.2	482
ENSMUSG00000017830_Dhx58_GEB_156063.3	301
ENSMUSG00000017830_Dhx58_GEB_156064.4	338
ENSMUSG00000017830_Dhx58_GEB_156065.5	223
ENSMUSG00000017830_Dhx58_GEB_156066.6	267
ENSMUSG00000017830_Dhx58_GEB_156067.7	209
ENSMUSG00000017830_Dhx58_GEB_156068.8	366
ENSMUSG00000017830_Dhx58_GEB_156069.9	363
ENSMUSG00000017830_Dhx58_GEB_156070.10	441
ENSMUSG00000017843_Ppp2r5c_GEB_155621.1	339
ENSMUSG00000017843_Ppp2r5c_GEB_155622.2	143
ENSMUSG00000017843_Ppp2r5c_GEB_155623.3	317
ENSMUSG00000017843_Ppp2r5c_GEB_155624.4	92
ENSMUSG00000017843_Ppp2r5c_GEB_155625.5	176
ENSMUSG00000017843_Ppp2r5c_GEB_155626.6	91
ENSMUSG00000017843_Ppp2r5c_GEB_155627.7	15
ENSMUSG00000017843_Ppp2r5c_GEB_155628.8	360
ENSMUSG00000017843_Ppp2r5c_GEB_155629.9	249
ENSMUSG00000017843_Ppp2r5c_GEB_155630.10	238
ENSMUSG00000018076_Med13l_GEA_35476.10	1
ENSMUSG00000018102_Hist1h2bc_GEB_49603.1	39
ENSMUSG00000018102_Hist1h2bc_GEB_49604.2	4
ENSMUSG00000018102_Hist1h2bc_GEB_49605.3	25
ENSMUSG00000018102_Hist1h2bc_GEB_49607.5	65
ENSMUSG00000018102_Hist1h2bc_GEB_49608.6	57
ENSMUSG00000018102_Hist1h2bc_GEB_49609.7	30
ENSMUSG00000018102_Hist1h2bc_GEB_49610.8	177
ENSMUSG00000018168_Ikzf3_ACOCA_226831.4	39
ENSMUSG00000018379_Srsf1_GEB_156302.2	14
ENSMUSG00000018379_Srsf1_GEB_156303.3	15
ENSMUSG00000018379_Srsf1_GEB_156305.5	4
ENSMUSG00000018379_Srsf1_GEB_156306.6	96
ENSMUSG00000018379_Srsf1_GEB_156308.8	34
ENSMUSG00000018379_Srsf1_GEB_156309.9	2
ENSMUSG00000018379_Srsf1_GEB_156310.10	10
ENSMUSG00000018425_Dhx40_GEB_81474.1	277
ENSMUSG00000018425_Dhx40_GEB_81475.2	618
ENSMUSG00000018425_Dhx40_GEB_81476.3	287
ENSMUSG00000018425_Dhx40_GEB_81477.4	736
ENSMUSG00000018425_Dhx40_GEB_81478.5	272
ENSMUSG00000018425_Dhx40_GEB_81479.6	429
ENSMUSG00000018425_Dhx40_GEB_81480.7	249
ENSMUSG00000018425_Dhx40_GEB_81481.8	384
ENSMUSG00000018425_Dhx40_GEB_81482.9	251
ENSMUSG00000018425_Dhx40_GEB_81483.10	259
ENSMUSG00000018651_Tada2a_GEB_19845.1	206
ENSMUSG00000018651_Tada2a_GEB_19846.2	147
ENSMUSG00000018651_Tada2a_GEB_19847.3	502
ENSMUSG00000018651_Tada2a_GEB_19848.4	143
ENSMUSG00000018651_Tada2a_GEB_19849.5	407
ENSMUSG00000018651_Tada2a_GEB_19850.6	25
ENSMUSG00000018651_Tada2a_GEB_19851.7	229
ENSMUSG00000018651_Tada2a_GEB_19852.8	115
ENSMUSG00000018651_Tada2a_GEB_19853.9	208
ENSMUSG00000018651_Tada2a_GEB_19854.10	123
ENSMUSG00000018678_Sp2_GEB_77989.1	283
ENSMUSG00000018678_Sp2_GEB_77990.2	156
ENSMUSG00000018678_Sp2_GEB_77991.3	232
ENSMUSG00000018678_Sp2_GEB_77992.4	427
ENSMUSG00000018678_Sp2_GEB_77993.5	462
ENSMUSG00000018678_Sp2_GEB_77994.6	346
ENSMUSG00000018678_Sp2_GEB_77995.7	256
ENSMUSG00000018678_Sp2_GEB_77996.8	311
ENSMUSG00000018678_Sp2_GEB_77997.9	311
ENSMUSG00000018678_Sp2_GEB_77998.10	339
ENSMUSG00000018698_Lhx1_GEA_128809.5	1
ENSMUSG00000018727_Cpsf4l_GEB_151574.1	74
ENSMUSG00000018727_Cpsf4l_GEB_151575.2	482
ENSMUSG00000018727_Cpsf4l_GEB_151576.3	326
ENSMUSG00000018727_Cpsf4l_GEB_151577.4	262
ENSMUSG00000018727_Cpsf4l_GEB_151578.5	214
ENSMUSG00000018727_Cpsf4l_GEB_151579.6	197
ENSMUSG00000018727_Cpsf4l_GEB_151580.7	866
ENSMUSG00000018727_Cpsf4l_GEB_151581.8	380
ENSMUSG00000018727_Cpsf4l_GEB_151582.9	833
ENSMUSG00000018727_Cpsf4l_GEB_151583.10	239
ENSMUSG00000018750_Zbtb4_GEB_16845.1	218
ENSMUSG00000018750_Zbtb4_GEB_16846.2	147
ENSMUSG00000018750_Zbtb4_GEB_16847.3	348
ENSMUSG00000018750_Zbtb4_GEB_16848.4	197
ENSMUSG00000018750_Zbtb4_GEB_16849.5	161
ENSMUSG00000018750_Zbtb4_GEB_16850.6	187
ENSMUSG00000018750_Zbtb4_GEB_16851.7	337
ENSMUSG00000018750_Zbtb4_GEB_16852.8	312
ENSMUSG00000018750_Zbtb4_GEB_16853.9	669
ENSMUSG00000018750_Zbtb4_GEB_16854.10	285
ENSMUSG00000018862_Otop3_GEB_105960.1	242
ENSMUSG00000018862_Otop3_GEB_105961.2	134
ENSMUSG00000018862_Otop3_GEB_105962.3	167
ENSMUSG00000018862_Otop3_GEB_105963.4	391
ENSMUSG00000018862_Otop3_GEB_105964.5	582
ENSMUSG00000018862_Otop3_GEB_105965.6	203
ENSMUSG00000018862_Otop3_GEB_105966.7	356
ENSMUSG00000018862_Otop3_GEB_105967.8	283
ENSMUSG00000018862_Otop3_GEB_105968.9	409
ENSMUSG00000018862_Otop3_GEB_105969.10	348
ENSMUSG00000018923_Med11_GEA_36035.9	1
ENSMUSG00000018924_Alox15_ACOCA_35976.10	8
ENSMUSG00000018932_Map2k3_GEA_165856.4	1
ENSMUSG00000018974_Sart3_GEB_68719.1	41
ENSMUSG00000018974_Sart3_GEB_68720.2	91
ENSMUSG00000018974_Sart3_GEB_68721.3	590
ENSMUSG00000018974_Sart3_GEB_68722.4	148
ENSMUSG00000018974_Sart3_GEB_68723.5	199
ENSMUSG00000018974_Sart3_GEB_68724.6	350
ENSMUSG00000018974_Sart3_GEB_68725.7	135
ENSMUSG00000018974_Sart3_GEB_68726.8	169
ENSMUSG00000018974_Sart3_GEB_68727.9	49
ENSMUSG00000018974_Sart3_GEB_68728.10	128
ENSMUSG00000019261_Map1s_GEB_4314.1	371
ENSMUSG00000019261_Map1s_GEB_4315.2	443
ENSMUSG00000019261_Map1s_GEB_4316.3	379
ENSMUSG00000019261_Map1s_GEB_4317.4	372
ENSMUSG00000019261_Map1s_GEB_4318.5	458
ENSMUSG00000019261_Map1s_GEB_4319.6	251
ENSMUSG00000019261_Map1s_GEB_4320.7	431
ENSMUSG00000019261_Map1s_GEB_4321.8	394
ENSMUSG00000019261_Map1s_GEB_4322.9	408
ENSMUSG00000019261_Map1s_GEB_4323.10	145
ENSMUSG00000019338_Zfp687_GEB_158501.1	268
ENSMUSG00000019338_Zfp687_GEB_158502.2	160
ENSMUSG00000019338_Zfp687_GEB_158503.3	233
ENSMUSG00000019338_Zfp687_GEB_158504.4	177
ENSMUSG00000019338_Zfp687_GEB_158505.5	260
ENSMUSG00000019338_Zfp687_GEB_158506.6	283
ENSMUSG00000019338_Zfp687_GEB_158507.7	85
ENSMUSG00000019338_Zfp687_GEB_158508.8	373
ENSMUSG00000019338_Zfp687_GEB_158509.9	293
ENSMUSG00000019338_Zfp687_GEB_158510.10	213
ENSMUSG00000019373_Cops3_GEB_40505.1	38
ENSMUSG00000019373_Cops3_GEB_40506.2	212
ENSMUSG00000019373_Cops3_GEB_40507.3	102
ENSMUSG00000019373_Cops3_GEB_40508.4	74
ENSMUSG00000019373_Cops3_GEB_40510.6	40
ENSMUSG00000019373_Cops3_GEB_40511.7	96
ENSMUSG00000019373_Cops3_GEB_40512.8	201
ENSMUSG00000019373_Cops3_GEB_40513.9	651
ENSMUSG00000019373_Cops3_GEB_40514.10	30
ENSMUSG00000019494_Cops6_GEB_73984.1	119
ENSMUSG00000019494_Cops6_GEB_73985.2	35
ENSMUSG00000019494_Cops6_GEB_73986.3	89
ENSMUSG00000019494_Cops6_GEB_73987.4	141
ENSMUSG00000019494_Cops6_GEB_73988.5	24
ENSMUSG00000019494_Cops6_GEB_73989.6	181
ENSMUSG00000019494_Cops6_GEB_73990.7	87
ENSMUSG00000019494_Cops6_GEB_73991.8	78
ENSMUSG00000019494_Cops6_GEB_73992.9	57
ENSMUSG00000019494_Cops6_GEB_73993.10	40
ENSMUSG00000019564_Arid3a_GEB_170146.1	602
ENSMUSG00000019564_Arid3a_GEB_170147.2	406
ENSMUSG00000019564_Arid3a_GEB_170149.4	172
ENSMUSG00000019564_Arid3a_GEB_170150.5	776
ENSMUSG00000019564_Arid3a_GEB_170151.6	326
ENSMUSG00000019564_Arid3a_GEB_170152.7	437
ENSMUSG00000019564_Arid3a_GEB_170153.8	196
ENSMUSG00000019564_Arid3a_GEB_170154.9	564
ENSMUSG00000019564_Arid3a_GEB_170155.10	322
ENSMUSG00000019718_L3hypdh_ACOCB_165112.10	7
ENSMUSG00000019782_Rwdd1_GEB_88811.1	298
ENSMUSG00000019782_Rwdd1_GEB_88812.2	212
ENSMUSG00000019782_Rwdd1_GEB_88813.3	158
ENSMUSG00000019782_Rwdd1_GEB_88814.4	631
ENSMUSG00000019782_Rwdd1_GEB_88815.5	660
ENSMUSG00000019782_Rwdd1_GEB_88816.6	1101
ENSMUSG00000019782_Rwdd1_GEB_88817.7	149
ENSMUSG00000019782_Rwdd1_GEB_88818.8	306
ENSMUSG00000019782_Rwdd1_GEB_88819.9	471
ENSMUSG00000019782_Rwdd1_GEB_88820.10	291
ENSMUSG00000019792_Trmt11_GEB_173433.1	331
ENSMUSG00000019792_Trmt11_GEB_173434.2	339
ENSMUSG00000019792_Trmt11_GEB_173435.3	524
ENSMUSG00000019792_Trmt11_GEB_173436.4	347
ENSMUSG00000019792_Trmt11_GEB_173437.5	313
ENSMUSG00000019792_Trmt11_GEB_173438.6	451
ENSMUSG00000019792_Trmt11_GEB_173439.7	235
ENSMUSG00000019792_Trmt11_GEB_173440.8	40
ENSMUSG00000019792_Trmt11_GEB_173441.9	321
ENSMUSG00000019792_Trmt11_GEB_173442.10	178
ENSMUSG00000019837_Gtf3c6_GEB_100942.1	447
ENSMUSG00000019837_Gtf3c6_GEB_100943.2	96
ENSMUSG00000019837_Gtf3c6_GEB_100944.3	87
ENSMUSG00000019837_Gtf3c6_GEB_100945.4	156
ENSMUSG00000019837_Gtf3c6_GEB_100946.5	8
ENSMUSG00000019837_Gtf3c6_GEB_100947.6	91
ENSMUSG00000019837_Gtf3c6_GEB_100948.7	190
ENSMUSG00000019837_Gtf3c6_GEB_100949.8	389
ENSMUSG00000019837_Gtf3c6_GEB_100950.9	195
ENSMUSG00000019837_Gtf3c6_GEB_100951.10	332
ENSMUSG00000019900_Rfx6_GEA_86352.8	1
ENSMUSG00000019917_Sept10_ACOCA_170785.10	6
ENSMUSG00000019929_Dcn_ACOCA_145619.3	16
ENSMUSG00000019947_Arid5b_GEB_196772.1	231
ENSMUSG00000019947_Arid5b_GEB_196773.2	282
[truncated: 8,805 more rows]
