# Supplementary material for: Genome-scale CRISPR screening reveals that C3aR signaling is critical for rapid capture of fungi by macrophages
Source: PLoS Pathog. 2022 Sep 29;18(9):e1010237. doi: 10.1371/journal.ppat.1010237 (PMC9578593; doi:10.1371/journal.ppat.1010237)
Supplement: S1 Data — A ZIP archive of tables in CSV format giving counts for each sgRNA. File names indicate sub-library and experimental sample. (ZIP) [file ppat.1010237.s023.zip › DIR_MAIN/20190208_U2AB_T0_counts.csv]

0None_none_ACOCA_227963.4581	1
0None_none_ACOCB_227963.4984	6
0None_none_ACOCB_227963.5010	248
0None_none_DTKPA_227963.7058	1
0None_none_GEA_227963.3442	4
0None_none_GEA_227963.3504	1
0None_none_GEA_227963.3542	1
0None_none_GEA_227963.3544	5
0None_none_GEA_227963.3630	8
0None_none_MU1A_227963.2098	2
0None_none_MU1B_227963.1005	1
0None_none_MU1B_227963.1019	13
0None_none_MU1B_227963.1035	4
0None_none_MU1B_227963.1042	2
0None_none_MU1B_227963.1069	3
0None_none_MU1B_227963.1079	13
0None_none_MU1B_227963.1090	14
0None_none_MU1B_227963.1095	12
0None_none_MU1B_227963.771	5
0None_none_MU1B_227963.778	2
0None_none_MU1B_227963.782	1
0None_none_MU1B_227963.793	6
0None_none_MU1B_227963.801	3
0None_none_MU1B_227963.811	9
0None_none_MU1B_227963.818	3
0None_none_MU1B_227963.839	9
0None_none_MU1B_227963.857	2
0None_none_MU1B_227963.861	6
0None_none_MU1B_227963.866	15
0None_none_MU1B_227963.870	7
0None_none_MU1B_227963.875	6
0None_none_MU1B_227963.877	20
0None_none_MU1B_227963.884	2
0None_none_MU1B_227963.906	2
0None_none_MU1B_227963.916	4
0None_none_MU1B_227963.927	4
0None_none_MU1B_227963.930	16
0None_none_MU1B_227963.941	5
0None_none_MU1B_227963.948	5
0None_none_MU1B_227963.955	4
0None_none_MU1B_227963.963	9
0None_none_MU1B_227963.968	7
0None_none_MU1B_227963.998	12
0None_none_MU2B_227963.170	3
0None_none_MU2B_227963.194	3
0None_none_MU2B_227963.247	2
0None_none_MU2B_227963.61	3
0None_none_MU2B_227963.66	5
0None_none_MU2B_227963.88	5
0None_none_SPA_227963.5390	15
0None_none_TMMA_227963.2923	5
0None_none_TMMA_227963.2986	1
0None_none_TMMB_227963.3067	21
0None_none_TMMB_227963.3157	8
0None_none_TMMB_227963.3172	3
0None_none_U1A_227963.6376	1
0None_none_U1A_227963.6439	1
0None_none_U1A_227963.6496	1
0None_none_U1A_227963.6572	1
0None_none_U1A_227963.6656	6
0None_none_U1B_227963.400	1
0None_none_U2A_227963.1501	443
0None_none_U2A_227963.1502	533
0None_none_U2A_227963.1503	430
0None_none_U2A_227963.1504	98
0None_none_U2A_227963.1505	220
0None_none_U2A_227963.1506	711
0None_none_U2A_227963.1507	554
0None_none_U2A_227963.1508	571
0None_none_U2A_227963.1509	336
0None_none_U2A_227963.1510	670
0None_none_U2A_227963.1511	597
0None_none_U2A_227963.1512	566
0None_none_U2A_227963.1513	400
0None_none_U2A_227963.1514	323
0None_none_U2A_227963.1515	708
0None_none_U2A_227963.1516	667
0None_none_U2A_227963.1517	617
0None_none_U2A_227963.1518	195
0None_none_U2A_227963.1519	431
0None_none_U2A_227963.1520	526
0None_none_U2A_227963.1521	543
0None_none_U2A_227963.1522	304
0None_none_U2A_227963.1523	381
0None_none_U2A_227963.1524	424
0None_none_U2A_227963.1525	824
0None_none_U2A_227963.1526	272
0None_none_U2A_227963.1527	309
0None_none_U2A_227963.1528	361
0None_none_U2A_227963.1529	460
0None_none_U2A_227963.1530	514
0None_none_U2A_227963.1531	172
0None_none_U2A_227963.1532	357
0None_none_U2A_227963.1533	515
0None_none_U2A_227963.1534	651
0None_none_U2A_227963.1535	534
0None_none_U2A_227963.1536	576
0None_none_U2A_227963.1537	319
0None_none_U2A_227963.1538	388
0None_none_U2A_227963.1539	626
0None_none_U2A_227963.1540	264
0None_none_U2A_227963.1541	682
0None_none_U2A_227963.1542	682
0None_none_U2A_227963.1543	308
0None_none_U2A_227963.1544	249
0None_none_U2A_227963.1545	577
0None_none_U2A_227963.1546	223
0None_none_U2A_227963.1547	392
0None_none_U2A_227963.1548	508
0None_none_U2A_227963.1549	542
0None_none_U2A_227963.1550	412
0None_none_U2A_227963.1551	592
0None_none_U2A_227963.1552	505
0None_none_U2A_227963.1553	537
0None_none_U2A_227963.1554	351
0None_none_U2A_227963.1555	357
0None_none_U2A_227963.1556	247
0None_none_U2A_227963.1557	510
0None_none_U2A_227963.1558	643
0None_none_U2A_227963.1559	650
0None_none_U2A_227963.1560	476
0None_none_U2A_227963.1561	585
0None_none_U2A_227963.1562	849
0None_none_U2A_227963.1563	398
0None_none_U2A_227963.1564	319
0None_none_U2A_227963.1565	214
0None_none_U2A_227963.1566	472
0None_none_U2A_227963.1567	784
0None_none_U2A_227963.1568	759
0None_none_U2A_227963.1569	537
0None_none_U2A_227963.1570	451
0None_none_U2A_227963.1571	455
0None_none_U2A_227963.1572	398
0None_none_U2A_227963.1573	543
0None_none_U2A_227963.1574	327
0None_none_U2A_227963.1575	660
0None_none_U2A_227963.1576	248
0None_none_U2A_227963.1577	252
0None_none_U2A_227963.1578	294
0None_none_U2A_227963.1579	672
0None_none_U2A_227963.1580	769
0None_none_U2A_227963.1581	345
0None_none_U2A_227963.1582	734
0None_none_U2A_227963.1583	539
0None_none_U2A_227963.1584	801
0None_none_U2A_227963.1585	519
0None_none_U2A_227963.1586	696
0None_none_U2A_227963.1587	398
0None_none_U2A_227963.1588	582
0None_none_U2A_227963.1589	657
0None_none_U2A_227963.1590	363
0None_none_U2A_227963.1591	536
0None_none_U2A_227963.1592	392
0None_none_U2A_227963.1593	243
0None_none_U2A_227963.1594	340
0None_none_U2A_227963.1595	638
0None_none_U2A_227963.1596	443
0None_none_U2A_227963.1597	274
0None_none_U2A_227963.1598	212
0None_none_U2A_227963.1599	220
0None_none_U2A_227963.1600	719
0None_none_U2A_227963.1601	269
0None_none_U2A_227963.1602	284
0None_none_U2A_227963.1603	329
0None_none_U2A_227963.1604	229
0None_none_U2A_227963.1605	853
0None_none_U2A_227963.1606	337
0None_none_U2A_227963.1607	232
0None_none_U2A_227963.1608	437
0None_none_U2A_227963.1609	315
0None_none_U2A_227963.1610	333
0None_none_U2A_227963.1611	471
0None_none_U2A_227963.1612	608
0None_none_U2A_227963.1613	762
0None_none_U2A_227963.1614	632
0None_none_U2A_227963.1615	612
0None_none_U2A_227963.1616	554
0None_none_U2A_227963.1617	326
0None_none_U2A_227963.1618	165
0None_none_U2A_227963.1619	308
0None_none_U2A_227963.1620	150
0None_none_U2A_227963.1621	477
0None_none_U2A_227963.1622	212
0None_none_U2A_227963.1623	351
0None_none_U2A_227963.1624	214
0None_none_U2A_227963.1625	685
0None_none_U2A_227963.1626	536
0None_none_U2A_227963.1627	261
0None_none_U2A_227963.1628	600
0None_none_U2A_227963.1629	540
0None_none_U2A_227963.1630	288
0None_none_U2A_227963.1631	391
0None_none_U2A_227963.1632	608
0None_none_U2A_227963.1633	623
0None_none_U2A_227963.1634	587
0None_none_U2A_227963.1635	826
0None_none_U2A_227963.1636	790
0None_none_U2A_227963.1637	400
0None_none_U2A_227963.1638	515
0None_none_U2A_227963.1639	929
0None_none_U2A_227963.1640	426
0None_none_U2A_227963.1641	767
0None_none_U2A_227963.1642	360
0None_none_U2A_227963.1643	580
0None_none_U2A_227963.1644	410
0None_none_U2A_227963.1645	274
0None_none_U2A_227963.1646	1044
0None_none_U2A_227963.1647	445
0None_none_U2A_227963.1648	331
0None_none_U2A_227963.1649	435
0None_none_U2A_227963.1650	344
0None_none_U2A_227963.1651	233
0None_none_U2A_227963.1652	232
0None_none_U2A_227963.1653	815
0None_none_U2A_227963.1654	955
0None_none_U2A_227963.1655	351
0None_none_U2A_227963.1656	835
0None_none_U2A_227963.1657	832
0None_none_U2A_227963.1658	567
0None_none_U2A_227963.1659	384
0None_none_U2A_227963.1660	833
0None_none_U2A_227963.1661	490
0None_none_U2A_227963.1662	307
0None_none_U2A_227963.1663	543
0None_none_U2A_227963.1664	246
0None_none_U2A_227963.1665	247
0None_none_U2A_227963.1666	418
0None_none_U2A_227963.1667	334
0None_none_U2A_227963.1668	871
0None_none_U2A_227963.1669	110
0None_none_U2A_227963.1670	375
0None_none_U2A_227963.1671	282
0None_none_U2A_227963.1672	456
0None_none_U2A_227963.1673	511
0None_none_U2A_227963.1674	532
0None_none_U2A_227963.1675	679
0None_none_U2A_227963.1676	356
0None_none_U2A_227963.1677	535
0None_none_U2A_227963.1678	525
0None_none_U2A_227963.1679	620
0None_none_U2A_227963.1680	319
0None_none_U2A_227963.1681	643
0None_none_U2A_227963.1682	383
0None_none_U2A_227963.1683	687
0None_none_U2A_227963.1685	545
0None_none_U2A_227963.1686	272
0None_none_U2A_227963.1687	508
0None_none_U2A_227963.1688	476
0None_none_U2A_227963.1689	540
0None_none_U2A_227963.1690	248
0None_none_U2A_227963.1691	240
0None_none_U2A_227963.1692	448
0None_none_U2A_227963.1693	433
0None_none_U2A_227963.1694	341
0None_none_U2A_227963.1695	473
0None_none_U2A_227963.1696	409
0None_none_U2A_227963.1697	300
0None_none_U2A_227963.1698	365
0None_none_U2A_227963.1699	438
0None_none_U2A_227963.1700	597
0None_none_U2A_227963.1701	565
0None_none_U2A_227963.1702	451
0None_none_U2A_227963.1703	507
0None_none_U2A_227963.1704	245
0None_none_U2A_227963.1705	319
0None_none_U2A_227963.1706	760
0None_none_U2A_227963.1707	679
0None_none_U2A_227963.1708	818
0None_none_U2A_227963.1709	867
0None_none_U2A_227963.1710	249
0None_none_U2A_227963.1711	591
0None_none_U2A_227963.1712	159
0None_none_U2A_227963.1713	477
0None_none_U2A_227963.1714	433
0None_none_U2A_227963.1715	254
0None_none_U2A_227963.1716	317
0None_none_U2A_227963.1717	427
0None_none_U2A_227963.1718	534
0None_none_U2A_227963.1719	401
0None_none_U2A_227963.1720	575
0None_none_U2A_227963.1721	728
0None_none_U2A_227963.1722	698
0None_none_U2A_227963.1723	521
0None_none_U2A_227963.1724	601
0None_none_U2A_227963.1725	623
0None_none_U2A_227963.1726	406
0None_none_U2A_227963.1727	328
0None_none_U2A_227963.1728	833
0None_none_U2A_227963.1729	351
0None_none_U2A_227963.1730	644
0None_none_U2A_227963.1731	580
0None_none_U2A_227963.1732	654
0None_none_U2A_227963.1733	170
0None_none_U2A_227963.1734	442
0None_none_U2A_227963.1735	753
0None_none_U2A_227963.1736	381
0None_none_U2A_227963.1737	420
0None_none_U2A_227963.1738	405
0None_none_U2A_227963.1739	639
0None_none_U2A_227963.1740	239
0None_none_U2A_227963.1741	777
0None_none_U2A_227963.1742	456
0None_none_U2A_227963.1743	524
0None_none_U2A_227963.1744	387
0None_none_U2A_227963.1745	527
0None_none_U2A_227963.1746	336
0None_none_U2A_227963.1747	299
0None_none_U2A_227963.1748	585
0None_none_U2A_227963.1749	560
0None_none_U2A_227963.1750	164
0None_none_U2A_227963.1751	376
0None_none_U2A_227963.1752	537
0None_none_U2A_227963.1753	170
0None_none_U2A_227963.1754	291
0None_none_U2A_227963.1755	736
0None_none_U2A_227963.1756	464
0None_none_U2A_227963.1757	421
0None_none_U2A_227963.1758	253
0None_none_U2A_227963.1759	349
0None_none_U2A_227963.1760	970
0None_none_U2A_227963.1761	256
0None_none_U2A_227963.1762	195
0None_none_U2A_227963.1763	593
0None_none_U2A_227963.1764	663
0None_none_U2A_227963.1765	715
0None_none_U2A_227963.1766	622
0None_none_U2A_227963.1767	295
0None_none_U2A_227963.1768	659
0None_none_U2A_227963.1769	502
0None_none_U2A_227963.1770	283
0None_none_U2A_227963.1771	442
0None_none_U2A_227963.1772	539
0None_none_U2A_227963.1773	220
0None_none_U2A_227963.1774	260
0None_none_U2A_227963.1775	627
0None_none_U2A_227963.1776	261
0None_none_U2A_227963.1777	869
0None_none_U2A_227963.1778	1003
0None_none_U2A_227963.1779	647
0None_none_U2A_227963.1780	406
0None_none_U2A_227963.1781	195
0None_none_U2A_227963.1782	181
0None_none_U2A_227963.1783	105
0None_none_U2A_227963.1784	319
0None_none_U2A_227963.1785	599
0None_none_U2A_227963.1786	427
0None_none_U2A_227963.1787	247
0None_none_U2A_227963.1788	756
0None_none_U2A_227963.1789	853
0None_none_U2A_227963.1790	835
0None_none_U2A_227963.1791	417
0None_none_U2A_227963.1792	425
0None_none_U2A_227963.1793	258
0None_none_U2A_227963.1794	401
0None_none_U2A_227963.1795	120
0None_none_U2A_227963.1796	469
0None_none_U2A_227963.1797	471
0None_none_U2A_227963.1798	962
0None_none_U2A_227963.1799	203
0None_none_U2A_227963.1800	481
0None_none_U2A_227963.1801	181
0None_none_U2A_227963.1802	374
0None_none_U2A_227963.1803	395
0None_none_U2A_227963.1804	366
0None_none_U2A_227963.1805	384
0None_none_U2A_227963.1806	582
0None_none_U2A_227963.1807	673
0None_none_U2A_227963.1808	732
0None_none_U2A_227963.1809	557
0None_none_U2A_227963.1810	366
0None_none_U2A_227963.1811	337
0None_none_U2A_227963.1812	351
0None_none_U2A_227963.1813	559
0None_none_U2A_227963.1814	586
0None_none_U2A_227963.1815	198
0None_none_U2A_227963.1816	276
0None_none_U2A_227963.1817	732
0None_none_U2A_227963.1818	465
0None_none_U2A_227963.1819	229
0None_none_U2A_227963.1820	697
0None_none_U2A_227963.1821	430
0None_none_U2A_227963.1822	469
0None_none_U2A_227963.1823	460
0None_none_U2A_227963.1824	445
0None_none_U2A_227963.1825	777
0None_none_U2A_227963.1826	581
0None_none_U2A_227963.1827	580
0None_none_U2A_227963.1828	547
0None_none_U2A_227963.1829	536
0None_none_U2A_227963.1830	389
0None_none_U2A_227963.1831	269
0None_none_U2A_227963.1832	315
0None_none_U2A_227963.1833	914
0None_none_U2A_227963.1834	658
0None_none_U2A_227963.1835	373
0None_none_U2A_227963.1836	410
0None_none_U2A_227963.1837	411
0None_none_U2A_227963.1838	261
0None_none_U2A_227963.1839	834
0None_none_U2A_227963.1840	739
0None_none_U2A_227963.1841	147
0None_none_U2A_227963.1842	297
0None_none_U2A_227963.1843	507
0None_none_U2A_227963.1844	855
0None_none_U2A_227963.1845	340
0None_none_U2A_227963.1846	443
0None_none_U2A_227963.1847	164
0None_none_U2A_227963.1848	739
0None_none_U2A_227963.1849	783
0None_none_U2A_227963.1850	460
0None_none_U2A_227963.1851	436
0None_none_U2A_227963.1852	351
0None_none_U2A_227963.1853	631
0None_none_U2A_227963.1854	606
0None_none_U2A_227963.1855	313
0None_none_U2A_227963.1856	682
0None_none_U2A_227963.1857	257
0None_none_U2A_227963.1858	591
0None_none_U2A_227963.1859	310
0None_none_U2A_227963.1860	498
0None_none_U2A_227963.1861	553
0None_none_U2A_227963.1862	335
0None_none_U2A_227963.1863	386
0None_none_U2A_227963.1864	786
0None_none_U2A_227963.1865	541
0None_none_U2A_227963.1866	335
0None_none_U2A_227963.1867	408
0None_none_U2A_227963.1868	740
0None_none_U2A_227963.1869	395
0None_none_U2A_227963.1870	481
0None_none_U2A_227963.1871	167
0None_none_U2A_227963.1872	269
0None_none_U2A_227963.1873	671
0None_none_U2A_227963.1874	437
0None_none_U2A_227963.1875	522
0None_none_U2B_227963.1126	259
0None_none_U2B_227963.1127	356
0None_none_U2B_227963.1128	302
0None_none_U2B_227963.1129	263
0None_none_U2B_227963.1130	263
0None_none_U2B_227963.1131	199
0None_none_U2B_227963.1132	250
0None_none_U2B_227963.1133	308
0None_none_U2B_227963.1134	364
0None_none_U2B_227963.1135	336
0None_none_U2B_227963.1136	490
0None_none_U2B_227963.1137	338
0None_none_U2B_227963.1138	257
0None_none_U2B_227963.1139	190
0None_none_U2B_227963.1140	309
0None_none_U2B_227963.1141	227
0None_none_U2B_227963.1142	430
0None_none_U2B_227963.1143	254
0None_none_U2B_227963.1144	320
0None_none_U2B_227963.1145	398
0None_none_U2B_227963.1146	342
0None_none_U2B_227963.1147	274
0None_none_U2B_227963.1148	483
0None_none_U2B_227963.1149	565
0None_none_U2B_227963.1150	297
0None_none_U2B_227963.1151	570
0None_none_U2B_227963.1152	316
0None_none_U2B_227963.1153	369
0None_none_U2B_227963.1154	344
0None_none_U2B_227963.1155	409
0None_none_U2B_227963.1156	472
0None_none_U2B_227963.1157	247
0None_none_U2B_227963.1158	227
0None_none_U2B_227963.1159	193
0None_none_U2B_227963.1160	274
0None_none_U2B_227963.1161	278
0None_none_U2B_227963.1162	397
0None_none_U2B_227963.1163	186
0None_none_U2B_227963.1164	331
0None_none_U2B_227963.1165	137
0None_none_U2B_227963.1166	190
0None_none_U2B_227963.1167	314
0None_none_U2B_227963.1168	378
0None_none_U2B_227963.1169	433
0None_none_U2B_227963.1170	397
0None_none_U2B_227963.1171	529
0None_none_U2B_227963.1172	356
0None_none_U2B_227963.1173	348
0None_none_U2B_227963.1174	505
0None_none_U2B_227963.1175	346
0None_none_U2B_227963.1176	462
0None_none_U2B_227963.1177	435
0None_none_U2B_227963.1178	666
0None_none_U2B_227963.1179	460
0None_none_U2B_227963.1180	305
0None_none_U2B_227963.1181	285
0None_none_U2B_227963.1182	138
0None_none_U2B_227963.1183	341
0None_none_U2B_227963.1184	224
0None_none_U2B_227963.1185	233
0None_none_U2B_227963.1186	389
0None_none_U2B_227963.1187	497
0None_none_U2B_227963.1188	88
0None_none_U2B_227963.1189	289
0None_none_U2B_227963.1190	384
0None_none_U2B_227963.1191	11
0None_none_U2B_227963.1192	185
0None_none_U2B_227963.1193	415
0None_none_U2B_227963.1194	223
0None_none_U2B_227963.1195	271
0None_none_U2B_227963.1196	570
0None_none_U2B_227963.1197	110
0None_none_U2B_227963.1198	360
0None_none_U2B_227963.1199	386
0None_none_U2B_227963.1200	113
0None_none_U2B_227963.1201	653
0None_none_U2B_227963.1202	310
0None_none_U2B_227963.1203	307
0None_none_U2B_227963.1204	239
0None_none_U2B_227963.1205	42
0None_none_U2B_227963.1206	431
0None_none_U2B_227963.1207	262
0None_none_U2B_227963.1208	283
0None_none_U2B_227963.1209	516
0None_none_U2B_227963.1210	296
0None_none_U2B_227963.1211	372
0None_none_U2B_227963.1212	159
0None_none_U2B_227963.1213	181
0None_none_U2B_227963.1214	496
0None_none_U2B_227963.1215	373
0None_none_U2B_227963.1216	380
0None_none_U2B_227963.1218	362
0None_none_U2B_227963.1219	268
0None_none_U2B_227963.1220	415
0None_none_U2B_227963.1221	78
0None_none_U2B_227963.1222	208
0None_none_U2B_227963.1223	362
0None_none_U2B_227963.1224	232
0None_none_U2B_227963.1225	451
0None_none_U2B_227963.1226	384
0None_none_U2B_227963.1227	180
0None_none_U2B_227963.1228	361
0None_none_U2B_227963.1229	221
0None_none_U2B_227963.1230	251
0None_none_U2B_227963.1231	517
0None_none_U2B_227963.1232	389
0None_none_U2B_227963.1233	359
0None_none_U2B_227963.1234	74
0None_none_U2B_227963.1235	90
0None_none_U2B_227963.1236	294
0None_none_U2B_227963.1237	311
0None_none_U2B_227963.1238	529
0None_none_U2B_227963.1239	307
0None_none_U2B_227963.1240	506
0None_none_U2B_227963.1241	304
0None_none_U2B_227963.1242	412
0None_none_U2B_227963.1243	322
0None_none_U2B_227963.1244	301
0None_none_U2B_227963.1245	236
0None_none_U2B_227963.1246	402
0None_none_U2B_227963.1247	383
0None_none_U2B_227963.1248	302
0None_none_U2B_227963.1249	283
0None_none_U2B_227963.1250	108
0None_none_U2B_227963.1251	206
0None_none_U2B_227963.1252	281
0None_none_U2B_227963.1253	391
0None_none_U2B_227963.1254	479
0None_none_U2B_227963.1255	547
0None_none_U2B_227963.1256	178
0None_none_U2B_227963.1257	289
0None_none_U2B_227963.1258	632
0None_none_U2B_227963.1259	472
0None_none_U2B_227963.1260	361
0None_none_U2B_227963.1261	306
0None_none_U2B_227963.1262	486
0None_none_U2B_227963.1263	592
0None_none_U2B_227963.1264	245
0None_none_U2B_227963.1265	508
0None_none_U2B_227963.1266	115
0None_none_U2B_227963.1267	438
0None_none_U2B_227963.1268	488
0None_none_U2B_227963.1269	206
0None_none_U2B_227963.1270	571
0None_none_U2B_227963.1271	351
0None_none_U2B_227963.1272	193
0None_none_U2B_227963.1273	96
0None_none_U2B_227963.1274	321
0None_none_U2B_227963.1275	612
0None_none_U2B_227963.1276	388
0None_none_U2B_227963.1277	391
0None_none_U2B_227963.1278	421
0None_none_U2B_227963.1279	471
0None_none_U2B_227963.1280	559
0None_none_U2B_227963.1281	471
0None_none_U2B_227963.1282	249
0None_none_U2B_227963.1283	231
0None_none_U2B_227963.1284	302
0None_none_U2B_227963.1285	226
0None_none_U2B_227963.1286	512
0None_none_U2B_227963.1287	483
0None_none_U2B_227963.1288	380
0None_none_U2B_227963.1289	313
0None_none_U2B_227963.1290	408
0None_none_U2B_227963.1291	244
0None_none_U2B_227963.1292	212
0None_none_U2B_227963.1293	318
0None_none_U2B_227963.1294	310
0None_none_U2B_227963.1295	235
0None_none_U2B_227963.1296	363
0None_none_U2B_227963.1297	450
0None_none_U2B_227963.1298	393
0None_none_U2B_227963.1299	430
0None_none_U2B_227963.1300	331
0None_none_U2B_227963.1301	528
0None_none_U2B_227963.1302	386
0None_none_U2B_227963.1303	261
0None_none_U2B_227963.1304	271
0None_none_U2B_227963.1305	99
0None_none_U2B_227963.1306	320
0None_none_U2B_227963.1307	424
0None_none_U2B_227963.1308	373
0None_none_U2B_227963.1309	356
0None_none_U2B_227963.1310	487
0None_none_U2B_227963.1311	273
0None_none_U2B_227963.1312	302
0None_none_U2B_227963.1313	104
0None_none_U2B_227963.1314	127
0None_none_U2B_227963.1315	503
0None_none_U2B_227963.1316	313
0None_none_U2B_227963.1317	205
0None_none_U2B_227963.1318	311
0None_none_U2B_227963.1319	301
0None_none_U2B_227963.1320	202
0None_none_U2B_227963.1321	137
0None_none_U2B_227963.1322	314
0None_none_U2B_227963.1323	229
0None_none_U2B_227963.1324	335
0None_none_U2B_227963.1325	427
0None_none_U2B_227963.1326	677
0None_none_U2B_227963.1327	349
0None_none_U2B_227963.1328	238
0None_none_U2B_227963.1329	244
0None_none_U2B_227963.1330	422
0None_none_U2B_227963.1331	483
0None_none_U2B_227963.1332	295
0None_none_U2B_227963.1333	427
0None_none_U2B_227963.1334	460
0None_none_U2B_227963.1335	449
0None_none_U2B_227963.1336	426
0None_none_U2B_227963.1337	317
0None_none_U2B_227963.1338	458
0None_none_U2B_227963.1339	233
0None_none_U2B_227963.1340	321
0None_none_U2B_227963.1341	403
0None_none_U2B_227963.1342	410
0None_none_U2B_227963.1343	589
0None_none_U2B_227963.1344	13
0None_none_U2B_227963.1345	283
0None_none_U2B_227963.1346	346
0None_none_U2B_227963.1347	140
0None_none_U2B_227963.1348	612
0None_none_U2B_227963.1349	345
0None_none_U2B_227963.1350	284
0None_none_U2B_227963.1351	120
0None_none_U2B_227963.1352	333
0None_none_U2B_227963.1353	542
0None_none_U2B_227963.1354	377
0None_none_U2B_227963.1355	273
0None_none_U2B_227963.1356	153
0None_none_U2B_227963.1357	429
0None_none_U2B_227963.1358	192
0None_none_U2B_227963.1359	405
0None_none_U2B_227963.1360	412
0None_none_U2B_227963.1361	333
0None_none_U2B_227963.1362	267
0None_none_U2B_227963.1363	194
0None_none_U2B_227963.1364	271
0None_none_U2B_227963.1365	265
0None_none_U2B_227963.1366	407
0None_none_U2B_227963.1367	628
0None_none_U2B_227963.1368	589
0None_none_U2B_227963.1369	128
0None_none_U2B_227963.1370	228
0None_none_U2B_227963.1371	386
0None_none_U2B_227963.1372	218
0None_none_U2B_227963.1373	260
0None_none_U2B_227963.1374	385
0None_none_U2B_227963.1375	248
0None_none_U2B_227963.1376	223
0None_none_U2B_227963.1377	300
0None_none_U2B_227963.1378	516
0None_none_U2B_227963.1379	301
0None_none_U2B_227963.1380	295
0None_none_U2B_227963.1381	335
0None_none_U2B_227963.1382	279
0None_none_U2B_227963.1383	556
0None_none_U2B_227963.1384	283
0None_none_U2B_227963.1385	278
0None_none_U2B_227963.1386	409
0None_none_U2B_227963.1387	134
0None_none_U2B_227963.1388	442
0None_none_U2B_227963.1389	408
0None_none_U2B_227963.1390	147
0None_none_U2B_227963.1391	191
0None_none_U2B_227963.1392	359
0None_none_U2B_227963.1393	77
0None_none_U2B_227963.1394	275
0None_none_U2B_227963.1395	652
0None_none_U2B_227963.1396	456
0None_none_U2B_227963.1397	204
0None_none_U2B_227963.1398	276
0None_none_U2B_227963.1399	480
0None_none_U2B_227963.1400	421
0None_none_U2B_227963.1401	314
0None_none_U2B_227963.1402	380
0None_none_U2B_227963.1403	217
0None_none_U2B_227963.1404	191
0None_none_U2B_227963.1405	440
0None_none_U2B_227963.1406	208
0None_none_U2B_227963.1407	549
0None_none_U2B_227963.1408	337
0None_none_U2B_227963.1409	311
0None_none_U2B_227963.1410	356
0None_none_U2B_227963.1411	357
0None_none_U2B_227963.1412	538
0None_none_U2B_227963.1413	171
0None_none_U2B_227963.1414	337
0None_none_U2B_227963.1415	224
0None_none_U2B_227963.1416	303
0None_none_U2B_227963.1417	163
0None_none_U2B_227963.1418	283
0None_none_U2B_227963.1419	457
0None_none_U2B_227963.1420	291
0None_none_U2B_227963.1421	67
0None_none_U2B_227963.1422	383
0None_none_U2B_227963.1423	286
0None_none_U2B_227963.1424	264
0None_none_U2B_227963.1425	169
0None_none_U2B_227963.1426	242
0None_none_U2B_227963.1427	358
0None_none_U2B_227963.1428	356
0None_none_U2B_227963.1429	365
0None_none_U2B_227963.1430	513
0None_none_U2B_227963.1431	539
0None_none_U2B_227963.1432	475
0None_none_U2B_227963.1433	442
0None_none_U2B_227963.1434	335
0None_none_U2B_227963.1435	226
0None_none_U2B_227963.1436	435
0None_none_U2B_227963.1437	263
0None_none_U2B_227963.1438	207
0None_none_U2B_227963.1439	410
0None_none_U2B_227963.1440	310
0None_none_U2B_227963.1441	308
0None_none_U2B_227963.1442	519
0None_none_U2B_227963.1443	497
0None_none_U2B_227963.1444	397
0None_none_U2B_227963.1445	445
0None_none_U2B_227963.1446	391
0None_none_U2B_227963.1447	147
0None_none_U2B_227963.1448	293
0None_none_U2B_227963.1449	303
0None_none_U2B_227963.1450	270
0None_none_U2B_227963.1451	272
0None_none_U2B_227963.1452	287
0None_none_U2B_227963.1453	225
0None_none_U2B_227963.1454	415
0None_none_U2B_227963.1455	438
0None_none_U2B_227963.1456	219
0None_none_U2B_227963.1457	227
0None_none_U2B_227963.1458	367
0None_none_U2B_227963.1459	5
0None_none_U2B_227963.1460	305
0None_none_U2B_227963.1461	207
0None_none_U2B_227963.1462	535
0None_none_U2B_227963.1463	365
0None_none_U2B_227963.1464	245
0None_none_U2B_227963.1465	399
0None_none_U2B_227963.1466	338
0None_none_U2B_227963.1467	360
0None_none_U2B_227963.1468	186
0None_none_U2B_227963.1469	184
0None_none_U2B_227963.1470	252
0None_none_U2B_227963.1471	430
0None_none_U2B_227963.1472	307
0None_none_U2B_227963.1473	306
0None_none_U2B_227963.1474	351
0None_none_U2B_227963.1475	329
0None_none_U2B_227963.1476	478
0None_none_U2B_227963.1477	446
0None_none_U2B_227963.1478	250
0None_none_U2B_227963.1479	375
0None_none_U2B_227963.1480	179
0None_none_U2B_227963.1481	224
0None_none_U2B_227963.1482	233
0None_none_U2B_227963.1483	254
0None_none_U2B_227963.1484	573
0None_none_U2B_227963.1485	383
0None_none_U2B_227963.1486	482
0None_none_U2B_227963.1487	264
0None_none_U2B_227963.1488	198
0None_none_U2B_227963.1489	487
0None_none_U2B_227963.1490	374
0None_none_U2B_227963.1491	455
0None_none_U2B_227963.1492	170
0None_none_U2B_227963.1493	210
0None_none_U2B_227963.1494	244
0None_none_U2B_227963.1495	196
0None_none_U2B_227963.1496	330
0None_none_U2B_227963.1497	190
0None_none_U2B_227963.1498	170
0None_none_U2B_227963.1499	292
0None_none_U2B_227963.1500	408
0Safe_safe_ACOCA_227963.4503	273
0Safe_safe_ACOCA_227963.4591	318
0Safe_safe_ACOCA_227963.4593	8
0Safe_safe_ACOCB_227963.4894	424
0Safe_safe_ACOCB_227963.5135	307
0Safe_safe_ACOCB_227963.5203	12
0Safe_safe_ACOCB_227963.5222	184
0Safe_safe_DTKPB_227963.7163	671
0Safe_safe_DTKPB_227963.7218	1
0Safe_safe_DTKPB_227963.7376	225
0Safe_safe_GEA_227963.3503	4
0Safe_safe_GEA_227963.3532	3
0Safe_safe_GEA_227963.3564	13
0Safe_safe_GEA_227963.3588	4
0Safe_safe_GEA_227963.3637	1
0Safe_safe_GEA_227963.3643	169
0Safe_safe_GEA_227963.3719	98
0Safe_safe_GEB_227963.3848	434
0Safe_safe_GEB_227963.3960	6
0Safe_safe_GEB_227963.3970	1
0Safe_safe_GEB_227963.4048	581
0Safe_safe_MPA_227963.4257	5
0Safe_safe_MPB_227963.5869	1214
0Safe_safe_MPB_227963.5872	657
0Safe_safe_MPB_227963.5883	1
0Safe_safe_MPB_227963.5959	165
0Safe_safe_MU1A_227963.1895	4
0Safe_safe_MU1A_227963.1919	1
0Safe_safe_MU1A_227963.1943	3
0Safe_safe_MU1A_227963.2055	229
0Safe_safe_MU1A_227963.2138	4
0Safe_safe_MU1A_227963.2206	1
0Safe_safe_MU1A_227963.2210	4
0Safe_safe_MU1A_227963.2219	458
0Safe_safe_MU1A_227963.2222	11
0Safe_safe_MU1A_227963.2248	9
0Safe_safe_MU1B_227963.1006	4
0Safe_safe_MU1B_227963.1013	9
0Safe_safe_MU1B_227963.1027	7
0Safe_safe_MU1B_227963.1037	9
0Safe_safe_MU1B_227963.1040	26
0Safe_safe_MU1B_227963.1071	4
0Safe_safe_MU1B_227963.1088	8
0Safe_safe_MU1B_227963.1094	660
0Safe_safe_MU1B_227963.1120	5
0Safe_safe_MU1B_227963.1125	3
0Safe_safe_MU1B_227963.751	478
0Safe_safe_MU1B_227963.754	6
0Safe_safe_MU1B_227963.770	2
0Safe_safe_MU1B_227963.774	8
0Safe_safe_MU1B_227963.775	554
0Safe_safe_MU1B_227963.779	5
0Safe_safe_MU1B_227963.789	1
0Safe_safe_MU1B_227963.796	2
0Safe_safe_MU1B_227963.801	5
0Safe_safe_MU1B_227963.825	5
0Safe_safe_MU1B_227963.832	2
0Safe_safe_MU1B_227963.842	10
0Safe_safe_MU1B_227963.848	14
0Safe_safe_MU1B_227963.850	7
0Safe_safe_MU1B_227963.864	21
0Safe_safe_MU1B_227963.867	2
0Safe_safe_MU1B_227963.886	5
0Safe_safe_MU1B_227963.891	2
0Safe_safe_MU1B_227963.894	10
0Safe_safe_MU1B_227963.903	3
0Safe_safe_MU1B_227963.904	17
0Safe_safe_MU1B_227963.912	1
0Safe_safe_MU1B_227963.954	14
0Safe_safe_MU1B_227963.964	7
0Safe_safe_MU1B_227963.971	12
0Safe_safe_MU1B_227963.975	1
0Safe_safe_MU1B_227963.988	5
0Safe_safe_MU2A_227963.2443	4
0Safe_safe_MU2A_227963.2532	272
0Safe_safe_MU2A_227963.2570	83
0Safe_safe_MU2A_227963.2614	2
0Safe_safe_MU2B_227963.125	4
0Safe_safe_MU2B_227963.170	2
0Safe_safe_MU2B_227963.181	4
0Safe_safe_MU2B_227963.221	4
0Safe_safe_MU2B_227963.248	4
0Safe_safe_MU2B_227963.300	3
0Safe_safe_MU2B_227963.312	216
0Safe_safe_MU2B_227963.35	623
0Safe_safe_MU2B_227963.49	4
0Safe_safe_MU2B_227963.68	5
0Safe_safe_SPA_227963.5299	334
0Safe_safe_SPB_227963.6355	286
0Safe_safe_TMMA_227963.2641	412
0Safe_safe_TMMA_227963.2643	4
0Safe_safe_TMMA_227963.2775	3
0Safe_safe_TMMA_227963.2822	602
0Safe_safe_TMMA_227963.2844	3
0Safe_safe_TMMA_227963.2868	8
0Safe_safe_TMMA_227963.2897	300
0Safe_safe_TMMA_227963.2898	17
0Safe_safe_TMMA_227963.2927	548
0Safe_safe_TMMB_227963.3128	179
0Safe_safe_TMMB_227963.3301	849
0Safe_safe_TMMB_227963.3304	671
0Safe_safe_U1A_227963.6543	218
0Safe_safe_U1A_227963.6635	1
0Safe_safe_U1B_227963.712	1
0Safe_safe_U2A_227963.1501	276
0Safe_safe_U2A_227963.1502	293
0Safe_safe_U2A_227963.1503	363
0Safe_safe_U2A_227963.1504	165
0Safe_safe_U2A_227963.1505	456
0Safe_safe_U2A_227963.1506	423
0Safe_safe_U2A_227963.1507	196
0Safe_safe_U2A_227963.1508	548
0Safe_safe_U2A_227963.1509	225
0Safe_safe_U2A_227963.1510	573
0Safe_safe_U2A_227963.1511	244
0Safe_safe_U2A_227963.1512	199
0Safe_safe_U2A_227963.1513	240
0Safe_safe_U2A_227963.1514	171
0Safe_safe_U2A_227963.1515	360
0Safe_safe_U2A_227963.1516	163
0Safe_safe_U2A_227963.1517	632
0Safe_safe_U2A_227963.1518	396
0Safe_safe_U2A_227963.1519	462
0Safe_safe_U2A_227963.1520	207
0Safe_safe_U2A_227963.1521	306
0Safe_safe_U2A_227963.1522	579
0Safe_safe_U2A_227963.1523	471
0Safe_safe_U2A_227963.1524	210
0Safe_safe_U2A_227963.1525	322
0Safe_safe_U2A_227963.1526	306
0Safe_safe_U2A_227963.1527	310
0Safe_safe_U2A_227963.1528	272
0Safe_safe_U2A_227963.1529	305
0Safe_safe_U2A_227963.1530	213
0Safe_safe_U2A_227963.1531	298
0Safe_safe_U2A_227963.1532	66
0Safe_safe_U2A_227963.1533	428
0Safe_safe_U2A_227963.1534	335
0Safe_safe_U2A_227963.1535	478
0Safe_safe_U2A_227963.1536	518
0Safe_safe_U2A_227963.1537	592
0Safe_safe_U2A_227963.1538	512
0Safe_safe_U2A_227963.1539	444
0Safe_safe_U2A_227963.1540	306
0Safe_safe_U2A_227963.1541	305
0Safe_safe_U2A_227963.1542	339
0Safe_safe_U2A_227963.1543	296
0Safe_safe_U2A_227963.1544	523
0Safe_safe_U2A_227963.1545	83
0Safe_safe_U2A_227963.1546	419
0Safe_safe_U2A_227963.1547	368
0Safe_safe_U2A_227963.1548	336
0Safe_safe_U2A_227963.1549	435
0Safe_safe_U2A_227963.1550	500
0Safe_safe_U2A_227963.1551	107
0Safe_safe_U2A_227963.1552	807
0Safe_safe_U2A_227963.1553	284
0Safe_safe_U2A_227963.1554	464
0Safe_safe_U2A_227963.1555	323
0Safe_safe_U2A_227963.1556	198
0Safe_safe_U2A_227963.1557	540
0Safe_safe_U2A_227963.1558	515
0Safe_safe_U2A_227963.1559	531
0Safe_safe_U2A_227963.1560	446
0Safe_safe_U2A_227963.1561	336
0Safe_safe_U2A_227963.1562	436
0Safe_safe_U2A_227963.1563	201
0Safe_safe_U2A_227963.1564	481
0Safe_safe_U2A_227963.1565	422
0Safe_safe_U2A_227963.1566	367
0Safe_safe_U2A_227963.1567	581
0Safe_safe_U2A_227963.1568	255
0Safe_safe_U2A_227963.1569	120
0Safe_safe_U2A_227963.1570	321
0Safe_safe_U2A_227963.1571	162
0Safe_safe_U2A_227963.1572	528
0Safe_safe_U2A_227963.1573	210
0Safe_safe_U2A_227963.1574	403
0Safe_safe_U2A_227963.1575	619
0Safe_safe_U2A_227963.1576	483
0Safe_safe_U2A_227963.1577	282
0Safe_safe_U2A_227963.1578	685
0Safe_safe_U2A_227963.1579	500
0Safe_safe_U2A_227963.1580	277
0Safe_safe_U2A_227963.1581	712
0Safe_safe_U2A_227963.1582	19
0Safe_safe_U2A_227963.1583	262
0Safe_safe_U2A_227963.1584	336
0Safe_safe_U2A_227963.1585	395
0Safe_safe_U2A_227963.1586	622
0Safe_safe_U2A_227963.1587	349
0Safe_safe_U2A_227963.1588	405
0Safe_safe_U2A_227963.1589	344
0Safe_safe_U2A_227963.1590	403
0Safe_safe_U2A_227963.1591	342
0Safe_safe_U2A_227963.1592	189
0Safe_safe_U2A_227963.1593	340
0Safe_safe_U2A_227963.1594	359
0Safe_safe_U2A_227963.1595	322
0Safe_safe_U2A_227963.1596	676
0Safe_safe_U2A_227963.1597	280
0Safe_safe_U2A_227963.1598	153
0Safe_safe_U2A_227963.1599	365
0Safe_safe_U2A_227963.1600	298
0Safe_safe_U2A_227963.1601	326
0Safe_safe_U2A_227963.1602	447
0Safe_safe_U2A_227963.1603	397
0Safe_safe_U2A_227963.1604	431
0Safe_safe_U2A_227963.1605	352
0Safe_safe_U2A_227963.1606	406
0Safe_safe_U2A_227963.1607	638
0Safe_safe_U2A_227963.1608	289
0Safe_safe_U2A_227963.1609	241
0Safe_safe_U2A_227963.1610	305
0Safe_safe_U2A_227963.1611	165
0Safe_safe_U2A_227963.1612	200
0Safe_safe_U2A_227963.1613	122
0Safe_safe_U2A_227963.1614	540
0Safe_safe_U2A_227963.1615	459
0Safe_safe_U2A_227963.1616	250
0Safe_safe_U2A_227963.1617	403
0Safe_safe_U2A_227963.1618	277
0Safe_safe_U2A_227963.1619	476
0Safe_safe_U2A_227963.1620	332
0Safe_safe_U2A_227963.1621	290
0Safe_safe_U2A_227963.1622	593
0Safe_safe_U2A_227963.1623	224
0Safe_safe_U2A_227963.1624	308
0Safe_safe_U2A_227963.1625	234
0Safe_safe_U2A_227963.1626	574
0Safe_safe_U2A_227963.1627	685
0Safe_safe_U2A_227963.1628	371
0Safe_safe_U2A_227963.1629	331
0Safe_safe_U2A_227963.1630	301
0Safe_safe_U2A_227963.1631	303
0Safe_safe_U2A_227963.1632	342
0Safe_safe_U2A_227963.1633	363
0Safe_safe_U2A_227963.1634	375
0Safe_safe_U2A_227963.1635	189
0Safe_safe_U2A_227963.1636	207
0Safe_safe_U2A_227963.1637	435
0Safe_safe_U2A_227963.1638	551
0Safe_safe_U2A_227963.1639	409
0Safe_safe_U2A_227963.1640	478
0Safe_safe_U2A_227963.1641	643
0Safe_safe_U2A_227963.1642	471
0Safe_safe_U2A_227963.1643	382
0Safe_safe_U2A_227963.1644	548
0Safe_safe_U2A_227963.1645	289
0Safe_safe_U2A_227963.1646	528
0Safe_safe_U2A_227963.1647	439
0Safe_safe_U2A_227963.1648	220
0Safe_safe_U2A_227963.1649	412
0Safe_safe_U2A_227963.1650	382
0Safe_safe_U2A_227963.1651	236
0Safe_safe_U2A_227963.1652	277
0Safe_safe_U2A_227963.1653	221
0Safe_safe_U2A_227963.1654	231
0Safe_safe_U2A_227963.1655	188
0Safe_safe_U2A_227963.1656	387
0Safe_safe_U2A_227963.1657	287
0Safe_safe_U2A_227963.1658	263
0Safe_safe_U2A_227963.1659	635
0Safe_safe_U2A_227963.1660	478
0Safe_safe_U2A_227963.1661	624
0Safe_safe_U2A_227963.1662	355
0Safe_safe_U2A_227963.1663	575
0Safe_safe_U2A_227963.1664	312
0Safe_safe_U2A_227963.1665	583
0Safe_safe_U2A_227963.1666	315
0Safe_safe_U2A_227963.1667	287
0Safe_safe_U2A_227963.1668	171
0Safe_safe_U2A_227963.1669	456
0Safe_safe_U2A_227963.1670	361
0Safe_safe_U2A_227963.1671	158
0Safe_safe_U2A_227963.1672	143
0Safe_safe_U2A_227963.1673	184
0Safe_safe_U2A_227963.1674	156
0Safe_safe_U2A_227963.1675	272
0Safe_safe_U2A_227963.1676	487
0Safe_safe_U2A_227963.1677	217
0Safe_safe_U2A_227963.1678	289
0Safe_safe_U2A_227963.1679	401
0Safe_safe_U2A_227963.1680	379
0Safe_safe_U2A_227963.1681	238
0Safe_safe_U2A_227963.1682	329
0Safe_safe_U2A_227963.1683	1
0Safe_safe_U2A_227963.1684	649
0Safe_safe_U2A_227963.1685	320
0Safe_safe_U2A_227963.1686	199
0Safe_safe_U2A_227963.1687	479
0Safe_safe_U2A_227963.1688	307
0Safe_safe_U2A_227963.1689	407
0Safe_safe_U2A_227963.1690	328
0Safe_safe_U2A_227963.1691	430
0Safe_safe_U2A_227963.1692	285
0Safe_safe_U2A_227963.1693	285
0Safe_safe_U2A_227963.1694	822
0Safe_safe_U2A_227963.1695	117
0Safe_safe_U2A_227963.1696	130
0Safe_safe_U2A_227963.1697	602
0Safe_safe_U2A_227963.1698	437
0Safe_safe_U2A_227963.1699	432
0Safe_safe_U2A_227963.1700	322
0Safe_safe_U2A_227963.1701	315
0Safe_safe_U2A_227963.1702	849
0Safe_safe_U2A_227963.1703	188
0Safe_safe_U2A_227963.1704	203
0Safe_safe_U2A_227963.1705	418
0Safe_safe_U2A_227963.1706	369
0Safe_safe_U2A_227963.1707	372
0Safe_safe_U2A_227963.1708	313
0Safe_safe_U2A_227963.1709	404
0Safe_safe_U2A_227963.1710	212
0Safe_safe_U2A_227963.1711	166
0Safe_safe_U2A_227963.1712	251
0Safe_safe_U2A_227963.1713	192
0Safe_safe_U2A_227963.1714	470
0Safe_safe_U2A_227963.1715	435
0Safe_safe_U2A_227963.1716	250
0Safe_safe_U2A_227963.1717	153
0Safe_safe_U2A_227963.1718	464
0Safe_safe_U2A_227963.1719	460
0Safe_safe_U2A_227963.1720	571
0Safe_safe_U2A_227963.1721	200
0Safe_safe_U2A_227963.1722	248
0Safe_safe_U2A_227963.1723	359
0Safe_safe_U2A_227963.1724	233
0Safe_safe_U2A_227963.1725	388
0Safe_safe_U2A_227963.1726	330
0Safe_safe_U2A_227963.1727	494
0Safe_safe_U2A_227963.1728	363
0Safe_safe_U2A_227963.1729	482
0Safe_safe_U2A_227963.1730	451
0Safe_safe_U2A_227963.1731	694
0Safe_safe_U2A_227963.1732	178
0Safe_safe_U2A_227963.1733	376
0Safe_safe_U2A_227963.1734	368
0Safe_safe_U2A_227963.1735	330
0Safe_safe_U2A_227963.1736	762
0Safe_safe_U2A_227963.1737	477
0Safe_safe_U2A_227963.1738	182
0Safe_safe_U2A_227963.1739	335
0Safe_safe_U2A_227963.1740	252
0Safe_safe_U2A_227963.1741	101
0Safe_safe_U2A_227963.1742	631
0Safe_safe_U2A_227963.1743	194
0Safe_safe_U2A_227963.1744	656
0Safe_safe_U2A_227963.1745	569
0Safe_safe_U2A_227963.1746	318
0Safe_safe_U2A_227963.1747	309
0Safe_safe_U2A_227963.1748	243
0Safe_safe_U2A_227963.1749	552
0Safe_safe_U2A_227963.1750	77
0Safe_safe_U2A_227963.1751	683
0Safe_safe_U2A_227963.1752	360
0Safe_safe_U2A_227963.1753	234
0Safe_safe_U2A_227963.1754	261
0Safe_safe_U2A_227963.1755	728
0Safe_safe_U2A_227963.1756	602
0Safe_safe_U2A_227963.1757	161
0Safe_safe_U2A_227963.1758	354
0Safe_safe_U2A_227963.1759	458
0Safe_safe_U2A_227963.1760	269
0Safe_safe_U2A_227963.1761	659
0Safe_safe_U2A_227963.1762	213
0Safe_safe_U2A_227963.1763	533
0Safe_safe_U2A_227963.1764	75
0Safe_safe_U2A_227963.1765	160
0Safe_safe_U2A_227963.1766	554
0Safe_safe_U2A_227963.1767	522
0Safe_safe_U2A_227963.1768	428
0Safe_safe_U2A_227963.1769	169
0Safe_safe_U2A_227963.1770	305
0Safe_safe_U2A_227963.1771	215
0Safe_safe_U2A_227963.1772	510
0Safe_safe_U2A_227963.1773	375
0Safe_safe_U2A_227963.1774	484
0Safe_safe_U2A_227963.1775	251
0Safe_safe_U2A_227963.1776	288
0Safe_safe_U2A_227963.1777	357
0Safe_safe_U2A_227963.1778	420
0Safe_safe_U2A_227963.1779	178
0Safe_safe_U2A_227963.1780	448
0Safe_safe_U2A_227963.1781	183
0Safe_safe_U2A_227963.1782	301
0Safe_safe_U2A_227963.1783	313
0Safe_safe_U2A_227963.1784	482
0Safe_safe_U2A_227963.1785	361
0Safe_safe_U2A_227963.1786	32
0Safe_safe_U2A_227963.1787	307
0Safe_safe_U2A_227963.1788	204
0Safe_safe_U2A_227963.1789	334
0Safe_safe_U2A_227963.1790	304
0Safe_safe_U2A_227963.1791	264
0Safe_safe_U2A_227963.1792	322
0Safe_safe_U2A_227963.1793	264
0Safe_safe_U2A_227963.1794	663
0Safe_safe_U2A_227963.1795	437
0Safe_safe_U2A_227963.1796	574
0Safe_safe_U2A_227963.1797	122
0Safe_safe_U2A_227963.1798	375
0Safe_safe_U2A_227963.1799	408
0Safe_safe_U2A_227963.1800	214
0Safe_safe_U2A_227963.1801	559
0Safe_safe_U2A_227963.1802	1214
0Safe_safe_U2A_227963.1803	351
0Safe_safe_U2A_227963.1804	408
0Safe_safe_U2A_227963.1805	455
0Safe_safe_U2A_227963.1806	349
0Safe_safe_U2A_227963.1807	417
0Safe_safe_U2A_227963.1808	241
0Safe_safe_U2A_227963.1809	372
0Safe_safe_U2A_227963.1810	265
0Safe_safe_U2A_227963.1811	428
0Safe_safe_U2A_227963.1812	385
0Safe_safe_U2A_227963.1813	396
0Safe_safe_U2A_227963.1814	474
0Safe_safe_U2A_227963.1815	334
0Safe_safe_U2A_227963.1816	155
0Safe_safe_U2A_227963.1817	660
0Safe_safe_U2A_227963.1818	596
0Safe_safe_U2A_227963.1819	269
0Safe_safe_U2A_227963.1820	394
0Safe_safe_U2A_227963.1821	186
0Safe_safe_U2A_227963.1822	434
0Safe_safe_U2A_227963.1823	490
0Safe_safe_U2A_227963.1824	323
0Safe_safe_U2A_227963.1825	481
0Safe_safe_U2A_227963.1826	30
0Safe_safe_U2A_227963.1827	315
0Safe_safe_U2A_227963.1828	623
0Safe_safe_U2A_227963.1829	623
0Safe_safe_U2A_227963.1831	324
0Safe_safe_U2A_227963.1832	87
0Safe_safe_U2A_227963.1833	537
0Safe_safe_U2A_227963.1834	667
0Safe_safe_U2A_227963.1835	335
0Safe_safe_U2A_227963.1836	337
0Safe_safe_U2A_227963.1837	708
0Safe_safe_U2A_227963.1838	159
0Safe_safe_U2A_227963.1839	298
0Safe_safe_U2A_227963.1840	567
0Safe_safe_U2A_227963.1841	446
0Safe_safe_U2A_227963.1842	272
0Safe_safe_U2A_227963.1843	278
0Safe_safe_U2A_227963.1844	213
0Safe_safe_U2A_227963.1845	537
0Safe_safe_U2A_227963.1846	385
0Safe_safe_U2A_227963.1847	474
0Safe_safe_U2A_227963.1848	311
0Safe_safe_U2A_227963.1849	520
0Safe_safe_U2A_227963.1850	952
0Safe_safe_U2A_227963.1851	125
0Safe_safe_U2A_227963.1852	387
0Safe_safe_U2A_227963.1853	399
0Safe_safe_U2A_227963.1854	403
0Safe_safe_U2A_227963.1855	512
0Safe_safe_U2A_227963.1856	237
0Safe_safe_U2A_227963.1857	441
0Safe_safe_U2A_227963.1858	225
0Safe_safe_U2A_227963.1859	402
0Safe_safe_U2A_227963.1860	557
0Safe_safe_U2A_227963.1861	360
0Safe_safe_U2A_227963.1862	379
0Safe_safe_U2A_227963.1863	366
0Safe_safe_U2A_227963.1864	690
0Safe_safe_U2A_227963.1865	493
0Safe_safe_U2A_227963.1866	607
0Safe_safe_U2A_227963.1867	620
0Safe_safe_U2A_227963.1868	354
0Safe_safe_U2A_227963.1869	327
0Safe_safe_U2A_227963.1870	332
0Safe_safe_U2A_227963.1871	255
0Safe_safe_U2A_227963.1872	301
0Safe_safe_U2A_227963.1873	321
0Safe_safe_U2A_227963.1874	270
0Safe_safe_U2A_227963.1875	236
0Safe_safe_U2B_227963.1126	96
0Safe_safe_U2B_227963.1127	245
0Safe_safe_U2B_227963.1128	184
0Safe_safe_U2B_227963.1129	283
0Safe_safe_U2B_227963.1130	239
0Safe_safe_U2B_227963.1131	333
0Safe_safe_U2B_227963.1132	359
0Safe_safe_U2B_227963.1133	236
0Safe_safe_U2B_227963.1134	117
0Safe_safe_U2B_227963.1135	194
0Safe_safe_U2B_227963.1136	156
0Safe_safe_U2B_227963.1137	213
0Safe_safe_U2B_227963.1138	88
0Safe_safe_U2B_227963.1139	282
0Safe_safe_U2B_227963.1140	265
0Safe_safe_U2B_227963.1141	206
0Safe_safe_U2B_227963.1142	190
0Safe_safe_U2B_227963.1143	333
0Safe_safe_U2B_227963.1144	204
0Safe_safe_U2B_227963.1145	283
0Safe_safe_U2B_227963.1146	138
0Safe_safe_U2B_227963.1147	168
0Safe_safe_U2B_227963.1148	83
0Safe_safe_U2B_227963.1149	114
0Safe_safe_U2B_227963.1150	223
0Safe_safe_U2B_227963.1151	354
0Safe_safe_U2B_227963.1152	345
0Safe_safe_U2B_227963.1153	80
0Safe_safe_U2B_227963.1154	205
0Safe_safe_U2B_227963.1155	59
0Safe_safe_U2B_227963.1156	302
0Safe_safe_U2B_227963.1157	150
0Safe_safe_U2B_227963.1158	205
0Safe_safe_U2B_227963.1159	338
0Safe_safe_U2B_227963.1160	155
0Safe_safe_U2B_227963.1161	234
0Safe_safe_U2B_227963.1162	297
0Safe_safe_U2B_227963.1163	179
0Safe_safe_U2B_227963.1164	92
0Safe_safe_U2B_227963.1165	298
0Safe_safe_U2B_227963.1166	190
0Safe_safe_U2B_227963.1167	412
0Safe_safe_U2B_227963.1168	235
0Safe_safe_U2B_227963.1169	395
0Safe_safe_U2B_227963.1170	273
0Safe_safe_U2B_227963.1171	441
0Safe_safe_U2B_227963.1172	163
0Safe_safe_U2B_227963.1173	183
0Safe_safe_U2B_227963.1174	245
0Safe_safe_U2B_227963.1175	318
0Safe_safe_U2B_227963.1176	404
0Safe_safe_U2B_227963.1177	140
0Safe_safe_U2B_227963.1178	382
0Safe_safe_U2B_227963.1179	39
0Safe_safe_U2B_227963.1180	174
0Safe_safe_U2B_227963.1181	162
0Safe_safe_U2B_227963.1182	267
0Safe_safe_U2B_227963.1183	71
0Safe_safe_U2B_227963.1184	132
0Safe_safe_U2B_227963.1185	259
0Safe_safe_U2B_227963.1186	290
0Safe_safe_U2B_227963.1187	303
0Safe_safe_U2B_227963.1188	312
0Safe_safe_U2B_227963.1189	125
0Safe_safe_U2B_227963.1190	311
0Safe_safe_U2B_227963.1191	235
0Safe_safe_U2B_227963.1192	320
0Safe_safe_U2B_227963.1193	221
0Safe_safe_U2B_227963.1194	339
0Safe_safe_U2B_227963.1195	135
0Safe_safe_U2B_227963.1196	274
0Safe_safe_U2B_227963.1197	233
0Safe_safe_U2B_227963.1198	186
0Safe_safe_U2B_227963.1199	43
0Safe_safe_U2B_227963.1200	273
0Safe_safe_U2B_227963.1201	506
0Safe_safe_U2B_227963.1202	148
0Safe_safe_U2B_227963.1203	186
0Safe_safe_U2B_227963.1204	220
0Safe_safe_U2B_227963.1205	48
0Safe_safe_U2B_227963.1206	137
0Safe_safe_U2B_227963.1207	175
0Safe_safe_U2B_227963.1208	264
0Safe_safe_U2B_227963.1209	284
0Safe_safe_U2B_227963.1210	253
0Safe_safe_U2B_227963.1211	180
0Safe_safe_U2B_227963.1212	142
0Safe_safe_U2B_227963.1213	218
0Safe_safe_U2B_227963.1214	96
0Safe_safe_U2B_227963.1215	128
0Safe_safe_U2B_227963.1216	242
0Safe_safe_U2B_227963.1217	357
0Safe_safe_U2B_227963.1218	260
0Safe_safe_U2B_227963.1219	152
0Safe_safe_U2B_227963.1220	256
0Safe_safe_U2B_227963.1221	183
0Safe_safe_U2B_227963.1222	284
0Safe_safe_U2B_227963.1223	298
0Safe_safe_U2B_227963.1224	315
0Safe_safe_U2B_227963.1225	217
0Safe_safe_U2B_227963.1226	123
0Safe_safe_U2B_227963.1227	214
0Safe_safe_U2B_227963.1228	146
0Safe_safe_U2B_227963.1229	325
0Safe_safe_U2B_227963.1230	357
0Safe_safe_U2B_227963.1231	268
0Safe_safe_U2B_227963.1232	332
0Safe_safe_U2B_227963.1233	51
0Safe_safe_U2B_227963.1234	219
0Safe_safe_U2B_227963.1235	346
0Safe_safe_U2B_227963.1236	334
0Safe_safe_U2B_227963.1237	208
0Safe_safe_U2B_227963.1238	567
0Safe_safe_U2B_227963.1239	269
0Safe_safe_U2B_227963.1240	367
0Safe_safe_U2B_227963.1241	324
0Safe_safe_U2B_227963.1242	151
0Safe_safe_U2B_227963.1243	187
0Safe_safe_U2B_227963.1244	47
0Safe_safe_U2B_227963.1245	169
0Safe_safe_U2B_227963.1246	192
0Safe_safe_U2B_227963.1247	73
0Safe_safe_U2B_227963.1248	113
0Safe_safe_U2B_227963.1249	254
0Safe_safe_U2B_227963.1250	273
0Safe_safe_U2B_227963.1251	15
0Safe_safe_U2B_227963.1252	304
0Safe_safe_U2B_227963.1253	61
0Safe_safe_U2B_227963.1254	264
0Safe_safe_U2B_227963.1255	436
0Safe_safe_U2B_227963.1256	288
0Safe_safe_U2B_227963.1257	270
0Safe_safe_U2B_227963.1258	201
0Safe_safe_U2B_227963.1259	308
0Safe_safe_U2B_227963.1260	98
0Safe_safe_U2B_227963.1261	277
0Safe_safe_U2B_227963.1262	326
0Safe_safe_U2B_227963.1263	106
0Safe_safe_U2B_227963.1264	172
0Safe_safe_U2B_227963.1265	364
0Safe_safe_U2B_227963.1266	38
0Safe_safe_U2B_227963.1267	310
0Safe_safe_U2B_227963.1268	315
0Safe_safe_U2B_227963.1269	229
0Safe_safe_U2B_227963.1270	189
0Safe_safe_U2B_227963.1271	152
0Safe_safe_U2B_227963.1272	179
0Safe_safe_U2B_227963.1273	202
0Safe_safe_U2B_227963.1274	379
0Safe_safe_U2B_227963.1275	257
0Safe_safe_U2B_227963.1276	223
0Safe_safe_U2B_227963.1277	254
0Safe_safe_U2B_227963.1278	223
0Safe_safe_U2B_227963.1279	25
0Safe_safe_U2B_227963.1280	226
0Safe_safe_U2B_227963.1281	64
0Safe_safe_U2B_227963.1282	306
0Safe_safe_U2B_227963.1283	433
0Safe_safe_U2B_227963.1284	289
0Safe_safe_U2B_227963.1285	153
0Safe_safe_U2B_227963.1286	189
0Safe_safe_U2B_227963.1287	462
0Safe_safe_U2B_227963.1288	225
0Safe_safe_U2B_227963.1289	216
0Safe_safe_U2B_227963.1290	152
0Safe_safe_U2B_227963.1291	338
0Safe_safe_U2B_227963.1292	192
0Safe_safe_U2B_227963.1293	91
0Safe_safe_U2B_227963.1294	124
0Safe_safe_U2B_227963.1295	86
0Safe_safe_U2B_227963.1296	233
0Safe_safe_U2B_227963.1297	476
0Safe_safe_U2B_227963.1298	141
0Safe_safe_U2B_227963.1299	168
0Safe_safe_U2B_227963.1300	162
0Safe_safe_U2B_227963.1301	159
0Safe_safe_U2B_227963.1302	225
0Safe_safe_U2B_227963.1303	321
0Safe_safe_U2B_227963.1304	324
0Safe_safe_U2B_227963.1305	287
0Safe_safe_U2B_227963.1306	264
0Safe_safe_U2B_227963.1307	119
0Safe_safe_U2B_227963.1308	391
0Safe_safe_U2B_227963.1309	346
0Safe_safe_U2B_227963.1310	163
0Safe_safe_U2B_227963.1311	138
0Safe_safe_U2B_227963.1312	272
0Safe_safe_U2B_227963.1313	164
0Safe_safe_U2B_227963.1314	139
0Safe_safe_U2B_227963.1315	47
0Safe_safe_U2B_227963.1316	206
0Safe_safe_U2B_227963.1317	108
0Safe_safe_U2B_227963.1318	158
0Safe_safe_U2B_227963.1319	309
0Safe_safe_U2B_227963.1320	371
0Safe_safe_U2B_227963.1321	238
0Safe_safe_U2B_227963.1322	64
0Safe_safe_U2B_227963.1323	474
0Safe_safe_U2B_227963.1324	149
0Safe_safe_U2B_227963.1325	334
0Safe_safe_U2B_227963.1326	118
0Safe_safe_U2B_227963.1327	155
0Safe_safe_U2B_227963.1328	71
0Safe_safe_U2B_227963.1329	380
0Safe_safe_U2B_227963.1330	387
0Safe_safe_U2B_227963.1331	326
0Safe_safe_U2B_227963.1332	240
0Safe_safe_U2B_227963.1333	189
0Safe_safe_U2B_227963.1334	194
0Safe_safe_U2B_227963.1335	116
0Safe_safe_U2B_227963.1336	428
0Safe_safe_U2B_227963.1337	274
0Safe_safe_U2B_227963.1338	193
0Safe_safe_U2B_227963.1339	166
0Safe_safe_U2B_227963.1340	75
0Safe_safe_U2B_227963.1341	133
0Safe_safe_U2B_227963.1342	455
0Safe_safe_U2B_227963.1343	255
0Safe_safe_U2B_227963.1344	86
0Safe_safe_U2B_227963.1345	188
0Safe_safe_U2B_227963.1346	439
0Safe_safe_U2B_227963.1347	235
0Safe_safe_U2B_227963.1348	472
0Safe_safe_U2B_227963.1349	126
0Safe_safe_U2B_227963.1350	409
0Safe_safe_U2B_227963.1351	230
0Safe_safe_U2B_227963.1352	258
0Safe_safe_U2B_227963.1353	89
0Safe_safe_U2B_227963.1354	292
0Safe_safe_U2B_227963.1355	169
0Safe_safe_U2B_227963.1356	350
0Safe_safe_U2B_227963.1357	251
0Safe_safe_U2B_227963.1358	55
0Safe_safe_U2B_227963.1359	103
0Safe_safe_U2B_227963.1360	341
0Safe_safe_U2B_227963.1361	221
0Safe_safe_U2B_227963.1362	225
0Safe_safe_U2B_227963.1363	352
0Safe_safe_U2B_227963.1364	77
0Safe_safe_U2B_227963.1365	140
0Safe_safe_U2B_227963.1366	327
0Safe_safe_U2B_227963.1367	315
0Safe_safe_U2B_227963.1368	45
0Safe_safe_U2B_227963.1369	414
0Safe_safe_U2B_227963.1370	155
0Safe_safe_U2B_227963.1371	274
0Safe_safe_U2B_227963.1372	76
0Safe_safe_U2B_227963.1373	300
0Safe_safe_U2B_227963.1374	425
0Safe_safe_U2B_227963.1375	298
0Safe_safe_U2B_227963.1376	284
0Safe_safe_U2B_227963.1377	57
0Safe_safe_U2B_227963.1378	199
0Safe_safe_U2B_227963.1379	123
0Safe_safe_U2B_227963.1380	217
0Safe_safe_U2B_227963.1381	671
0Safe_safe_U2B_227963.1382	243
0Safe_safe_U2B_227963.1383	133
0Safe_safe_U2B_227963.1384	268
0Safe_safe_U2B_227963.1385	238
0Safe_safe_U2B_227963.1386	118
0Safe_safe_U2B_227963.1387	202
0Safe_safe_U2B_227963.1388	293
0Safe_safe_U2B_227963.1389	340
0Safe_safe_U2B_227963.1390	249
0Safe_safe_U2B_227963.1391	236
0Safe_safe_U2B_227963.1392	244
0Safe_safe_U2B_227963.1393	129
0Safe_safe_U2B_227963.1394	207
0Safe_safe_U2B_227963.1395	345
0Safe_safe_U2B_227963.1396	276
0Safe_safe_U2B_227963.1397	286
0Safe_safe_U2B_227963.1398	264
0Safe_safe_U2B_227963.1399	300
0Safe_safe_U2B_227963.1400	411
0Safe_safe_U2B_227963.1402	160
0Safe_safe_U2B_227963.1403	127
0Safe_safe_U2B_227963.1404	82
0Safe_safe_U2B_227963.1405	209
0Safe_safe_U2B_227963.1406	179
0Safe_safe_U2B_227963.1407	92
0Safe_safe_U2B_227963.1408	154
0Safe_safe_U2B_227963.1409	177
0Safe_safe_U2B_227963.1410	132
0Safe_safe_U2B_227963.1411	155
0Safe_safe_U2B_227963.1412	347
0Safe_safe_U2B_227963.1413	84
0Safe_safe_U2B_227963.1414	175
0Safe_safe_U2B_227963.1415	73
0Safe_safe_U2B_227963.1416	271
0Safe_safe_U2B_227963.1417	299
0Safe_safe_U2B_227963.1418	200
0Safe_safe_U2B_227963.1419	258
0Safe_safe_U2B_227963.1420	313
0Safe_safe_U2B_227963.1421	294
0Safe_safe_U2B_227963.1422	111
0Safe_safe_U2B_227963.1423	97
0Safe_safe_U2B_227963.1424	125
0Safe_safe_U2B_227963.1425	272
0Safe_safe_U2B_227963.1426	83
0Safe_safe_U2B_227963.1427	99
0Safe_safe_U2B_227963.1428	198
0Safe_safe_U2B_227963.1429	113
0Safe_safe_U2B_227963.1430	143
0Safe_safe_U2B_227963.1431	302
0Safe_safe_U2B_227963.1432	161
0Safe_safe_U2B_227963.1433	68
0Safe_safe_U2B_227963.1434	405
0Safe_safe_U2B_227963.1435	214
0Safe_safe_U2B_227963.1436	373
0Safe_safe_U2B_227963.1437	385
0Safe_safe_U2B_227963.1438	211
0Safe_safe_U2B_227963.1439	253
0Safe_safe_U2B_227963.1440	243
0Safe_safe_U2B_227963.1441	91
0Safe_safe_U2B_227963.1442	146
0Safe_safe_U2B_227963.1443	277
0Safe_safe_U2B_227963.1444	130
0Safe_safe_U2B_227963.1445	263
0Safe_safe_U2B_227963.1446	244
0Safe_safe_U2B_227963.1447	241
0Safe_safe_U2B_227963.1448	548
0Safe_safe_U2B_227963.1449	202
0Safe_safe_U2B_227963.1450	50
0Safe_safe_U2B_227963.1451	245
0Safe_safe_U2B_227963.1452	362
0Safe_safe_U2B_227963.1453	161
0Safe_safe_U2B_227963.1454	261
0Safe_safe_U2B_227963.1455	191
0Safe_safe_U2B_227963.1456	210
0Safe_safe_U2B_227963.1457	287
0Safe_safe_U2B_227963.1458	134
0Safe_safe_U2B_227963.1459	191
0Safe_safe_U2B_227963.1460	25
0Safe_safe_U2B_227963.1461	187
0Safe_safe_U2B_227963.1462	319
0Safe_safe_U2B_227963.1463	230
0Safe_safe_U2B_227963.1464	277
0Safe_safe_U2B_227963.1465	314
0Safe_safe_U2B_227963.1466	254
0Safe_safe_U2B_227963.1467	87
0Safe_safe_U2B_227963.1468	216
0Safe_safe_U2B_227963.1469	299
0Safe_safe_U2B_227963.1470	184
0Safe_safe_U2B_227963.1471	191
0Safe_safe_U2B_227963.1472	254
0Safe_safe_U2B_227963.1473	217
0Safe_safe_U2B_227963.1474	337
0Safe_safe_U2B_227963.1475	228
0Safe_safe_U2B_227963.1476	229
0Safe_safe_U2B_227963.1477	268
0Safe_safe_U2B_227963.1478	211
0Safe_safe_U2B_227963.1479	721
0Safe_safe_U2B_227963.1480	273
0Safe_safe_U2B_227963.1481	235
0Safe_safe_U2B_227963.1482	145
0Safe_safe_U2B_227963.1483	167
0Safe_safe_U2B_227963.1484	216
0Safe_safe_U2B_227963.1485	215
0Safe_safe_U2B_227963.1486	288
0Safe_safe_U2B_227963.1487	251
0Safe_safe_U2B_227963.1488	150
0Safe_safe_U2B_227963.1489	196
0Safe_safe_U2B_227963.1490	402
0Safe_safe_U2B_227963.1491	424
0Safe_safe_U2B_227963.1492	228
0Safe_safe_U2B_227963.1493	217
0Safe_safe_U2B_227963.1494	152
0Safe_safe_U2B_227963.1495	171
0Safe_safe_U2B_227963.1496	341
0Safe_safe_U2B_227963.1497	142
0Safe_safe_U2B_227963.1498	321
0Safe_safe_U2B_227963.1499	355
0Safe_safe_U2B_227963.1500	96
ENSMUSG00000000003_Pbsn_MU2B_176510.8	11
ENSMUSG00000000159_Igsf5_U2B_138898.1	509
ENSMUSG00000000159_Igsf5_U2B_138899.2	423
ENSMUSG00000000159_Igsf5_U2B_138900.3	274
ENSMUSG00000000159_Igsf5_U2B_138901.4	282
ENSMUSG00000000159_Igsf5_U2B_138902.5	85
ENSMUSG00000000159_Igsf5_U2B_138903.6	233
ENSMUSG00000000159_Igsf5_U2B_138904.7	405
ENSMUSG00000000159_Igsf5_U2B_138905.8	219
ENSMUSG00000000159_Igsf5_U2B_138906.9	109
ENSMUSG00000000159_Igsf5_U2B_138907.10	361
ENSMUSG00000000202_Btbd17_U2B_105685.1	352
ENSMUSG00000000202_Btbd17_U2B_105686.2	404
ENSMUSG00000000202_Btbd17_U2B_105687.3	352
ENSMUSG00000000202_Btbd17_U2B_105688.4	346
ENSMUSG00000000202_Btbd17_U2B_105689.5	318
ENSMUSG00000000202_Btbd17_U2B_105690.6	277
ENSMUSG00000000202_Btbd17_U2B_105691.7	262
ENSMUSG00000000202_Btbd17_U2B_105692.8	538
ENSMUSG00000000202_Btbd17_U2B_105693.9	205
ENSMUSG00000000202_Btbd17_U2B_105694.10	544
ENSMUSG00000000204_Slfn4_U1A_18121.7	1
ENSMUSG00000000295_Hddc2_TMMB_7139.6	4
ENSMUSG00000000301_Pemt_MU1B_55466.2	5
ENSMUSG00000000301_Pemt_MU1B_55474.10	10
ENSMUSG00000000308_Ckmt1_DTKPA_55535.1	4
ENSMUSG00000000339_Rtca_DTKPB_199375.6	5
ENSMUSG00000000544_Gpa33_U2A_77342.1	770
ENSMUSG00000000544_Gpa33_U2A_77343.2	535
ENSMUSG00000000544_Gpa33_U2A_77344.3	541
ENSMUSG00000000544_Gpa33_U2A_77345.4	390
ENSMUSG00000000544_Gpa33_U2A_77346.5	218
ENSMUSG00000000544_Gpa33_U2A_77347.6	805
ENSMUSG00000000544_Gpa33_U2A_77348.7	536
ENSMUSG00000000544_Gpa33_U2A_77349.8	336
ENSMUSG00000000544_Gpa33_U2A_77350.9	435
ENSMUSG00000000544_Gpa33_U2A_77351.10	519
ENSMUSG00000000605_Clcn4-2_MPB_37821.5	1
ENSMUSG00000000791_Il12rb1_U2A_195982.1	205
ENSMUSG00000000791_Il12rb1_U2A_195983.2	491
ENSMUSG00000000791_Il12rb1_U2A_195984.3	401
ENSMUSG00000000791_Il12rb1_U2A_195985.4	673
ENSMUSG00000000791_Il12rb1_U2A_195986.5	395
ENSMUSG00000000791_Il12rb1_U2A_195987.6	521
ENSMUSG00000000791_Il12rb1_U2A_195988.7	780
ENSMUSG00000000791_Il12rb1_U2A_195989.8	294
ENSMUSG00000000791_Il12rb1_U2A_195990.9	548
ENSMUSG00000000791_Il12rb1_U2A_195991.10	434
ENSMUSG00000000823_Znf512b_GEA_91380.8	4
ENSMUSG00000000976_Heatr6_U1A_18416.2	7
ENSMUSG00000001016_Ilf2_GEB_106081.2	1
ENSMUSG00000001054_Rmnd5b_U1A_206583.10	1
ENSMUSG00000001123_Lgals9_U2B_152674.1	185
ENSMUSG00000001123_Lgals9_U2B_152675.2	425
ENSMUSG00000001123_Lgals9_U2B_152676.3	289
ENSMUSG00000001123_Lgals9_U2B_152677.4	94
ENSMUSG00000001123_Lgals9_U2B_152678.5	489
ENSMUSG00000001123_Lgals9_U2B_152679.6	180
ENSMUSG00000001123_Lgals9_U2B_152680.7	155
ENSMUSG00000001123_Lgals9_U2B_152681.8	402
ENSMUSG00000001123_Lgals9_U2B_152682.9	310
ENSMUSG00000001123_Lgals9_U2B_152683.10	9
ENSMUSG00000001158_Snrnp27_GEA_9632.7	3
ENSMUSG00000001270_Ckb_DTKPA_57471.5	14
ENSMUSG00000001419_Mef2d_MU1B_158443.3	5
ENSMUSG00000001419_Mef2d_MU1B_158445.5	14
ENSMUSG00000001420_Tmem79_U2A_133151.1	170
ENSMUSG00000001420_Tmem79_U2A_133152.2	129
ENSMUSG00000001420_Tmem79_U2A_133153.3	369
ENSMUSG00000001420_Tmem79_U2A_133154.4	384
ENSMUSG00000001420_Tmem79_U2A_133155.5	323
ENSMUSG00000001420_Tmem79_U2A_133156.6	535
ENSMUSG00000001420_Tmem79_U2A_133157.7	257
ENSMUSG00000001420_Tmem79_U2A_133158.8	374
ENSMUSG00000001420_Tmem79_U2A_133159.9	580
ENSMUSG00000001420_Tmem79_U2A_133160.10	359
ENSMUSG00000001494_Sost_U2B_150694.1	255
ENSMUSG00000001494_Sost_U2B_150695.2	314
ENSMUSG00000001494_Sost_U2B_150696.3	397
ENSMUSG00000001494_Sost_U2B_150697.4	341
ENSMUSG00000001494_Sost_U2B_150698.5	392
ENSMUSG00000001494_Sost_U2B_150699.6	297
ENSMUSG00000001494_Sost_U2B_150700.7	466
ENSMUSG00000001494_Sost_U2B_150701.8	427
ENSMUSG00000001494_Sost_U2B_150702.9	216
ENSMUSG00000001494_Sost_U2B_150703.10	532
ENSMUSG00000001542_Ell2_GEA_121743.10	7
ENSMUSG00000001588_Acap1_TMMB_206036.4	4
ENSMUSG00000001622_Csn3_U2A_103161.1	428
ENSMUSG00000001622_Csn3_U2A_103162.2	518
ENSMUSG00000001622_Csn3_U2A_103163.3	430
ENSMUSG00000001622_Csn3_U2A_103164.4	325
ENSMUSG00000001622_Csn3_U2A_103165.5	437
ENSMUSG00000001622_Csn3_U2A_103166.6	362
ENSMUSG00000001622_Csn3_U2A_103167.7	389
ENSMUSG00000001622_Csn3_U2A_103168.8	330
ENSMUSG00000001622_Csn3_U2A_103169.9	585
ENSMUSG00000001622_Csn3_U2A_103170.10	469
ENSMUSG00000001657_Hoxc8_GEA_127789.5	7
ENSMUSG00000001665_Gstt3_MU2A_212609.5	6
ENSMUSG00000001672_Marveld3_U2B_68819.1	336
ENSMUSG00000001672_Marveld3_U2B_68820.2	317
ENSMUSG00000001672_Marveld3_U2B_68821.3	336
ENSMUSG00000001672_Marveld3_U2B_68822.4	301
ENSMUSG00000001672_Marveld3_U2B_68823.5	397
ENSMUSG00000001672_Marveld3_U2B_68824.6	499
ENSMUSG00000001672_Marveld3_U2B_68825.7	246
ENSMUSG00000001672_Marveld3_U2B_68826.8	227
ENSMUSG00000001672_Marveld3_U2B_68827.9	69
ENSMUSG00000001672_Marveld3_U2B_68828.10	203
ENSMUSG00000001700_Gramd3_U2B_91983.1	181
ENSMUSG00000001700_Gramd3_U2B_91984.2	279
ENSMUSG00000001700_Gramd3_U2B_91985.3	188
ENSMUSG00000001700_Gramd3_U2B_91986.4	288
ENSMUSG00000001700_Gramd3_U2B_91987.5	394
ENSMUSG00000001700_Gramd3_U2B_91988.6	227
ENSMUSG00000001700_Gramd3_U2B_91989.7	174
ENSMUSG00000001700_Gramd3_U2B_91990.8	455
ENSMUSG00000001700_Gramd3_U2B_91991.9	9
ENSMUSG00000001700_Gramd3_U2B_91992.10	284
ENSMUSG00000001741_Il16_U2A_202100.1	267
ENSMUSG00000001741_Il16_U2A_202101.2	337
ENSMUSG00000001741_Il16_U2A_202102.3	395
ENSMUSG00000001741_Il16_U2A_202103.4	566
ENSMUSG00000001741_Il16_U2A_202104.5	737
ENSMUSG00000001741_Il16_U2A_202105.6	314
ENSMUSG00000001741_Il16_U2A_202106.7	433
ENSMUSG00000001741_Il16_U2A_202107.8	226
ENSMUSG00000001741_Il16_U2A_202108.9	135
ENSMUSG00000001741_Il16_U2A_202109.10	549
ENSMUSG00000001763_Tspan33_U2A_32774.1	725
ENSMUSG00000001763_Tspan33_U2A_32775.2	595
ENSMUSG00000001763_Tspan33_U2A_32776.3	281
ENSMUSG00000001763_Tspan33_U2A_32777.4	238
ENSMUSG00000001763_Tspan33_U2A_32778.5	333
ENSMUSG00000001763_Tspan33_U2A_32779.6	565
ENSMUSG00000001763_Tspan33_U2A_32780.7	721
ENSMUSG00000001763_Tspan33_U2A_32781.8	528
ENSMUSG00000001763_Tspan33_U2A_32782.9	427
ENSMUSG00000001763_Tspan33_U2A_32783.10	688
ENSMUSG00000001943_Vsig2_U2B_21292.1	287
ENSMUSG00000001943_Vsig2_U2B_21293.2	433
ENSMUSG00000001943_Vsig2_U2B_21294.3	228
ENSMUSG00000001943_Vsig2_U2B_21295.4	351
ENSMUSG00000001943_Vsig2_U2B_21296.5	314
ENSMUSG00000001943_Vsig2_U2B_21297.6	309
ENSMUSG00000001943_Vsig2_U2B_21298.7	241
ENSMUSG00000001943_Vsig2_U2B_21299.8	282
ENSMUSG00000001943_Vsig2_U2B_21300.9	120
ENSMUSG00000001943_Vsig2_U2B_21301.10	317
ENSMUSG00000001995_Sipa1l2_U2B_62111.1	209
ENSMUSG00000001995_Sipa1l2_U2B_62112.2	354
ENSMUSG00000001995_Sipa1l2_U2B_62113.3	210
ENSMUSG00000001995_Sipa1l2_U2B_62114.4	281
ENSMUSG00000001995_Sipa1l2_U2B_62115.5	357
ENSMUSG00000001995_Sipa1l2_U2B_62116.6	301
ENSMUSG00000001995_Sipa1l2_U2B_62117.7	310
ENSMUSG00000001995_Sipa1l2_U2B_62118.8	362
ENSMUSG00000001995_Sipa1l2_U2B_62119.9	581
ENSMUSG00000001995_Sipa1l2_U2B_62120.10	592
ENSMUSG00000001999_Blvra_DTKPB_62092.2	4
ENSMUSG00000002020_Ltbp2_U2B_139878.2	367
ENSMUSG00000002020_Ltbp2_U2B_139880.4	266
ENSMUSG00000002020_Ltbp2_U2B_139882.6	277
ENSMUSG00000002020_Ltbp2_U2B_139883.7	500
ENSMUSG00000002020_Ltbp2_U2B_139884.8	209
ENSMUSG00000002020_Ltbp2_U2B_139885.9	323
ENSMUSG00000002020_Ltbp2_U2B_139886.10	310
ENSMUSG00000002289_Angptl4_TMMA_169659.2	2
ENSMUSG00000002345_2310045N01Rik_GEA_10475.10	1
ENSMUSG00000002428_Hltf_U1A_118880.9	1
ENSMUSG00000002602_Axl_GEA_37750.4	3
ENSMUSG00000002803_Btbd6_U2B_68244.1	261
ENSMUSG00000002803_Btbd6_U2B_68245.2	232
ENSMUSG00000002803_Btbd6_U2B_68246.3	316
ENSMUSG00000002803_Btbd6_U2B_68247.4	168
ENSMUSG00000002803_Btbd6_U2B_68248.5	512
ENSMUSG00000002803_Btbd6_U2B_68249.6	327
ENSMUSG00000002803_Btbd6_U2B_68250.7	397
ENSMUSG00000002803_Btbd6_U2B_68251.8	175
ENSMUSG00000002803_Btbd6_U2B_68252.9	193
ENSMUSG00000002803_Btbd6_U2B_68253.10	387
ENSMUSG00000002808_Epdr1_U2A_124484.1	465
ENSMUSG00000002808_Epdr1_U2A_124485.2	405
ENSMUSG00000002808_Epdr1_U2A_124486.3	565
ENSMUSG00000002808_Epdr1_U2A_124487.4	266
ENSMUSG00000002808_Epdr1_U2A_124488.5	483
ENSMUSG00000002808_Epdr1_U2A_124489.6	197
ENSMUSG00000002808_Epdr1_U2A_124490.7	247
ENSMUSG00000002808_Epdr1_U2A_124491.8	291
ENSMUSG00000002808_Epdr1_U2A_124492.9	311
ENSMUSG00000002808_Epdr1_U2A_124493.10	515
ENSMUSG00000002885_Cd97_GEA_133536.6	7
ENSMUSG00000002997_Prkar2b_DTKPA_60209.5	2
ENSMUSG00000003051_Elf3_GEB_189579.4	17
ENSMUSG00000003178_Mical3_TMMB_9318.3	1
ENSMUSG00000003279_Dlgap1_U2B_159873.1	500
ENSMUSG00000003279_Dlgap1_U2B_159874.2	260
ENSMUSG00000003279_Dlgap1_U2B_159875.3	422
ENSMUSG00000003279_Dlgap1_U2B_159876.4	505
ENSMUSG00000003279_Dlgap1_U2B_159877.5	118
ENSMUSG00000003279_Dlgap1_U2B_159878.6	219
ENSMUSG00000003279_Dlgap1_U2B_159879.7	234
ENSMUSG00000003279_Dlgap1_U2B_159880.8	343
ENSMUSG00000003279_Dlgap1_U2B_159881.9	375
ENSMUSG00000003279_Dlgap1_U2B_159882.10	187
ENSMUSG00000003354_Ccdc65_U2A_82124.1	328
ENSMUSG00000003354_Ccdc65_U2A_82125.2	310
ENSMUSG00000003354_Ccdc65_U2A_82126.3	147
ENSMUSG00000003354_Ccdc65_U2A_82127.4	402
ENSMUSG00000003354_Ccdc65_U2A_82128.5	399
ENSMUSG00000003354_Ccdc65_U2A_82129.6	191
ENSMUSG00000003354_Ccdc65_U2A_82130.7	251
ENSMUSG00000003354_Ccdc65_U2A_82131.8	55
ENSMUSG00000003354_Ccdc65_U2A_82132.9	356
ENSMUSG00000003354_Ccdc65_U2A_82133.10	297
ENSMUSG00000003410_Elavl3_GEB_123039.3	1
ENSMUSG00000003476_Crhr2_U2A_136598.1	378
ENSMUSG00000003476_Crhr2_U2A_136599.2	672
ENSMUSG00000003476_Crhr2_U2A_136600.3	589
ENSMUSG00000003476_Crhr2_U2A_136601.4	463
ENSMUSG00000003476_Crhr2_U2A_136602.5	626
ENSMUSG00000003476_Crhr2_U2A_136603.6	512
ENSMUSG00000003476_Crhr2_U2A_136604.7	650
ENSMUSG00000003476_Crhr2_U2A_136605.8	448
ENSMUSG00000003476_Crhr2_U2A_136606.9	359
ENSMUSG00000003476_Crhr2_U2A_136607.10	520
ENSMUSG00000003484_Cyp4f18_TMMA_160899.9	4
ENSMUSG00000003546_Klc4_TMMB_78783.4	8
ENSMUSG00000003657_Calb2_U2A_113479.1	368
ENSMUSG00000003657_Calb2_U2A_113480.2	249
ENSMUSG00000003657_Calb2_U2A_113481.3	563
ENSMUSG00000003657_Calb2_U2A_113482.4	493
ENSMUSG00000003657_Calb2_U2A_113483.5	513
ENSMUSG00000003657_Calb2_U2A_113484.6	655
ENSMUSG00000003657_Calb2_U2A_113485.7	198
ENSMUSG00000003657_Calb2_U2A_113486.8	229
ENSMUSG00000003657_Calb2_U2A_113487.9	265
ENSMUSG00000003657_Calb2_U2A_113488.10	372
ENSMUSG00000003778_Brd8_TMMA_51469.1	15
ENSMUSG00000003812_Dnase2a_MU1B_144793.7	3
ENSMUSG00000003873_Bax_ACOCB_203453.6	14
ENSMUSG00000003934_Efnb3_U2A_192145.1	448
ENSMUSG00000003934_Efnb3_U2A_192146.2	465
ENSMUSG00000003934_Efnb3_U2A_192147.3	135
ENSMUSG00000003934_Efnb3_U2A_192148.4	250
ENSMUSG00000003934_Efnb3_U2A_192149.5	432
ENSMUSG00000003934_Efnb3_U2A_192150.6	477
ENSMUSG00000003934_Efnb3_U2A_192151.7	277
ENSMUSG00000003934_Efnb3_U2A_192152.8	377
ENSMUSG00000003934_Efnb3_U2A_192153.9	517
ENSMUSG00000003934_Efnb3_U2A_192154.10	514
ENSMUSG00000004031_Brinp2_U2A_138128.1	645
ENSMUSG00000004031_Brinp2_U2A_138129.2	253
ENSMUSG00000004031_Brinp2_U2A_138130.3	356
ENSMUSG00000004031_Brinp2_U2A_138131.4	371
ENSMUSG00000004031_Brinp2_U2A_138132.5	314
ENSMUSG00000004031_Brinp2_U2A_138133.6	88
ENSMUSG00000004031_Brinp2_U2A_138134.7	862
ENSMUSG00000004031_Brinp2_U2A_138135.8	190
ENSMUSG00000004031_Brinp2_U2A_138136.9	290
ENSMUSG00000004031_Brinp2_U2A_138137.10	497
ENSMUSG00000004110_Cacna1e_U2A_90073.1	250
ENSMUSG00000004110_Cacna1e_U2A_90074.2	442
ENSMUSG00000004110_Cacna1e_U2A_90075.3	286
ENSMUSG00000004110_Cacna1e_U2A_90076.4	354
ENSMUSG00000004110_Cacna1e_U2A_90077.5	172
ENSMUSG00000004110_Cacna1e_U2A_90078.6	502
ENSMUSG00000004110_Cacna1e_U2A_90079.7	358
ENSMUSG00000004110_Cacna1e_U2A_90080.8	229
ENSMUSG00000004110_Cacna1e_U2A_90081.9	554
ENSMUSG00000004110_Cacna1e_U2A_90082.10	625
ENSMUSG00000004268_Emg1_GEB_102500.1	7
ENSMUSG00000004319_Clcn3_SPA_198548.7	1
ENSMUSG00000004360_9330159F19Rik_U2A_54480.1	182
ENSMUSG00000004360_9330159F19Rik_U2A_54481.2	344
ENSMUSG00000004360_9330159F19Rik_U2A_54482.3	441
ENSMUSG00000004360_9330159F19Rik_U2A_54483.4	390
ENSMUSG00000004360_9330159F19Rik_U2A_54484.5	568
ENSMUSG00000004360_9330159F19Rik_U2A_54485.6	384
ENSMUSG00000004360_9330159F19Rik_U2A_54486.7	424
ENSMUSG00000004360_9330159F19Rik_U2A_54487.8	502
ENSMUSG00000004360_9330159F19Rik_U2A_54488.9	477
ENSMUSG00000004360_9330159F19Rik_U2A_54489.10	411
ENSMUSG00000004383_Large_U2B_121388.1	91
ENSMUSG00000004383_Large_U2B_121389.2	539
ENSMUSG00000004383_Large_U2B_121390.3	50
ENSMUSG00000004383_Large_U2B_121391.4	420
ENSMUSG00000004383_Large_U2B_121392.5	297
ENSMUSG00000004383_Large_U2B_121393.6	165
ENSMUSG00000004383_Large_U2B_121394.7	374
ENSMUSG00000004383_Large_U2B_121395.8	207
ENSMUSG00000004383_Large_U2B_121396.9	460
ENSMUSG00000004383_Large_U2B_121397.10	349
ENSMUSG00000004661_Arid3b_GEA_73439.3	1
ENSMUSG00000004707_Ly9_U2A_103461.1	228
ENSMUSG00000004707_Ly9_U2A_103462.2	220
ENSMUSG00000004707_Ly9_U2A_103463.3	428
ENSMUSG00000004707_Ly9_U2A_103464.4	647
ENSMUSG00000004707_Ly9_U2A_103465.5	290
ENSMUSG00000004707_Ly9_U2A_103466.6	541
ENSMUSG00000004707_Ly9_U2A_103467.7	120
ENSMUSG00000004707_Ly9_U2A_103468.8	308
ENSMUSG00000004707_Ly9_U2A_103469.9	223
ENSMUSG00000004707_Ly9_U2A_103470.10	414
ENSMUSG00000004709_Cd244_U2A_93247.1	153
ENSMUSG00000004709_Cd244_U2A_93248.2	275
ENSMUSG00000004709_Cd244_U2A_93249.3	77
ENSMUSG00000004709_Cd244_U2A_93250.4	553
ENSMUSG00000004709_Cd244_U2A_93251.5	227
ENSMUSG00000004709_Cd244_U2A_93252.6	111
ENSMUSG00000004709_Cd244_U2A_93253.7	315
ENSMUSG00000004709_Cd244_U2A_93254.8	498
ENSMUSG00000004709_Cd244_U2A_93255.9	262
ENSMUSG00000004709_Cd244_U2A_93256.10	503
ENSMUSG00000004730_Emr1_U2A_52047.1	422
ENSMUSG00000004730_Emr1_U2A_52048.2	500
ENSMUSG00000004730_Emr1_U2A_52049.3	189
ENSMUSG00000004730_Emr1_U2A_52050.4	185
ENSMUSG00000004730_Emr1_U2A_52051.5	332
ENSMUSG00000004730_Emr1_U2A_52052.6	272
ENSMUSG00000004730_Emr1_U2A_52053.7	90
ENSMUSG00000004730_Emr1_U2A_52054.8	335
ENSMUSG00000004730_Emr1_U2A_52055.9	282
ENSMUSG00000004730_Emr1_U2A_52056.10	360
ENSMUSG00000004814_Ccl24_U2A_20944.1	350
ENSMUSG00000004814_Ccl24_U2A_20945.2	428
ENSMUSG00000004814_Ccl24_U2A_20946.3	206
ENSMUSG00000004814_Ccl24_U2A_20947.4	433
ENSMUSG00000004814_Ccl24_U2A_20948.5	466
ENSMUSG00000004814_Ccl24_U2A_20949.6	393
ENSMUSG00000004814_Ccl24_U2A_20950.7	408
ENSMUSG00000004814_Ccl24_U2A_20951.8	304
ENSMUSG00000004814_Ccl24_U2A_20952.9	581
ENSMUSG00000004814_Ccl24_U2A_20953.10	891
ENSMUSG00000004821_Tmed11_MU2B_163534.4	6
ENSMUSG00000004846_Plod3_GEB_214580.6	2
ENSMUSG00000004849_Ap1s1_SPA_214588.4	3
ENSMUSG00000004864_Mapk13_GEA_45606.2	10
[truncated: 22,639 more rows]
