# Supplementary material for: Genome-scale CRISPR screening reveals that C3aR signaling is critical for rapid capture of fungi by macrophages
Source: PLoS Pathog. 2022 Sep 29;18(9):e1010237. doi: 10.1371/journal.ppat.1010237 (PMC9578593; doi:10.1371/journal.ppat.1010237)
Supplement: S1 Data — A ZIP archive of tables in CSV format giving counts for each sgRNA. File names indicate sub-library and experimental sample. (ZIP) [file ppat.1010237.s023.zip › DIR_MAIN/20190208_MPAB_T0_counts.csv]

0None_none_ACOCA_227963.4728	6
0None_none_ACOCA_227963.4819	3
0None_none_ACOCA_227963.4847	3
0None_none_ACOCB_227963.4925	2
0None_none_ACOCB_227963.4935	2
0None_none_ACOCB_227963.5192	1
0None_none_ACOCB_227963.5202	10
0None_none_DTKPA_227963.6853	1
0None_none_DTKPA_227963.6964	5
0None_none_DTKPA_227963.7010	1
0None_none_DTKPA_227963.7108	1
0None_none_DTKPB_227963.7230	11
0None_none_DTKPB_227963.7270	4
0None_none_DTKPB_227963.7352	3
0None_none_GEA_227963.3469	2
0None_none_GEA_227963.3540	3
0None_none_GEA_227963.3698	5
0None_none_GEB_227963.3800	2
0None_none_GEB_227963.3814	2
0None_none_GEB_227963.3836	18
0None_none_GEB_227963.3894	1
0None_none_GEB_227963.3910	10
0None_none_GEB_227963.3921	5
0None_none_GEB_227963.4019	8
0None_none_GEB_227963.4091	2
0None_none_MPA_227963.4126	370
0None_none_MPA_227963.4127	354
0None_none_MPA_227963.4128	316
0None_none_MPA_227963.4129	186
0None_none_MPA_227963.4130	388
0None_none_MPA_227963.4131	117
0None_none_MPA_227963.4132	564
0None_none_MPA_227963.4133	601
0None_none_MPA_227963.4134	581
0None_none_MPA_227963.4135	778
0None_none_MPA_227963.4136	635
0None_none_MPA_227963.4137	300
0None_none_MPA_227963.4138	304
0None_none_MPA_227963.4139	299
0None_none_MPA_227963.4140	211
0None_none_MPA_227963.4141	428
0None_none_MPA_227963.4142	430
0None_none_MPA_227963.4143	385
0None_none_MPA_227963.4144	375
0None_none_MPA_227963.4145	515
0None_none_MPA_227963.4146	478
0None_none_MPA_227963.4147	474
0None_none_MPA_227963.4148	412
0None_none_MPA_227963.4149	324
0None_none_MPA_227963.4150	343
0None_none_MPA_227963.4151	381
0None_none_MPA_227963.4152	376
0None_none_MPA_227963.4153	140
0None_none_MPA_227963.4154	657
0None_none_MPA_227963.4155	416
0None_none_MPA_227963.4156	742
0None_none_MPA_227963.4157	235
0None_none_MPA_227963.4158	424
0None_none_MPA_227963.4159	427
0None_none_MPA_227963.4160	525
0None_none_MPA_227963.4161	344
0None_none_MPA_227963.4162	462
0None_none_MPA_227963.4163	412
0None_none_MPA_227963.4164	327
0None_none_MPA_227963.4165	275
0None_none_MPA_227963.4166	421
0None_none_MPA_227963.4167	231
0None_none_MPA_227963.4168	278
0None_none_MPA_227963.4169	441
0None_none_MPA_227963.4170	433
0None_none_MPA_227963.4171	146
0None_none_MPA_227963.4172	713
0None_none_MPA_227963.4173	306
0None_none_MPA_227963.4174	861
0None_none_MPA_227963.4175	317
0None_none_MPA_227963.4176	361
0None_none_MPA_227963.4177	546
0None_none_MPA_227963.4178	602
0None_none_MPA_227963.4179	470
0None_none_MPA_227963.4180	249
0None_none_MPA_227963.4181	490
0None_none_MPA_227963.4182	374
0None_none_MPA_227963.4183	312
0None_none_MPA_227963.4184	456
0None_none_MPA_227963.4185	632
0None_none_MPA_227963.4186	344
0None_none_MPA_227963.4187	572
0None_none_MPA_227963.4188	153
0None_none_MPA_227963.4189	343
0None_none_MPA_227963.4190	695
0None_none_MPA_227963.4191	384
0None_none_MPA_227963.4192	463
0None_none_MPA_227963.4193	380
0None_none_MPA_227963.4194	589
0None_none_MPA_227963.4195	559
0None_none_MPA_227963.4196	167
0None_none_MPA_227963.4197	527
0None_none_MPA_227963.4198	381
0None_none_MPA_227963.4199	329
0None_none_MPA_227963.4200	373
0None_none_MPA_227963.4201	204
0None_none_MPA_227963.4202	568
0None_none_MPA_227963.4203	403
0None_none_MPA_227963.4204	347
0None_none_MPA_227963.4205	560
0None_none_MPA_227963.4206	479
0None_none_MPA_227963.4207	285
0None_none_MPA_227963.4208	366
0None_none_MPA_227963.4209	438
0None_none_MPA_227963.4210	225
0None_none_MPA_227963.4211	302
0None_none_MPA_227963.4212	328
0None_none_MPA_227963.4213	314
0None_none_MPA_227963.4214	271
0None_none_MPA_227963.4215	333
0None_none_MPA_227963.4216	290
0None_none_MPA_227963.4217	211
0None_none_MPA_227963.4218	803
0None_none_MPA_227963.4219	261
0None_none_MPA_227963.4220	119
0None_none_MPA_227963.4221	297
0None_none_MPA_227963.4222	65
0None_none_MPA_227963.4223	362
0None_none_MPA_227963.4224	364
0None_none_MPA_227963.4225	869
0None_none_MPA_227963.4226	385
0None_none_MPA_227963.4227	291
0None_none_MPA_227963.4228	444
0None_none_MPA_227963.4229	547
0None_none_MPA_227963.4230	380
0None_none_MPA_227963.4231	261
0None_none_MPA_227963.4232	733
0None_none_MPA_227963.4233	595
0None_none_MPA_227963.4234	378
0None_none_MPA_227963.4235	713
0None_none_MPA_227963.4236	463
0None_none_MPA_227963.4237	329
0None_none_MPA_227963.4238	430
0None_none_MPA_227963.4239	442
0None_none_MPA_227963.4240	500
0None_none_MPA_227963.4241	279
0None_none_MPA_227963.4242	53
0None_none_MPA_227963.4243	292
0None_none_MPA_227963.4244	420
0None_none_MPA_227963.4245	187
0None_none_MPA_227963.4246	227
0None_none_MPA_227963.4247	344
0None_none_MPA_227963.4248	420
0None_none_MPA_227963.4249	352
0None_none_MPA_227963.4250	638
0None_none_MPA_227963.4251	228
0None_none_MPA_227963.4252	152
0None_none_MPA_227963.4253	262
0None_none_MPA_227963.4254	262
0None_none_MPA_227963.4255	425
0None_none_MPA_227963.4256	266
0None_none_MPA_227963.4257	126
0None_none_MPA_227963.4258	256
0None_none_MPA_227963.4259	320
0None_none_MPA_227963.4260	483
0None_none_MPA_227963.4261	813
0None_none_MPA_227963.4262	379
0None_none_MPA_227963.4263	371
0None_none_MPA_227963.4264	203
0None_none_MPA_227963.4265	212
0None_none_MPA_227963.4266	457
0None_none_MPA_227963.4267	497
0None_none_MPA_227963.4268	476
0None_none_MPA_227963.4269	224
0None_none_MPA_227963.4270	275
0None_none_MPA_227963.4271	255
0None_none_MPA_227963.4272	350
0None_none_MPA_227963.4273	249
0None_none_MPA_227963.4274	195
0None_none_MPA_227963.4275	220
0None_none_MPA_227963.4276	295
0None_none_MPA_227963.4277	640
0None_none_MPA_227963.4278	671
0None_none_MPA_227963.4279	441
0None_none_MPA_227963.4280	353
0None_none_MPA_227963.4281	683
0None_none_MPA_227963.4282	486
0None_none_MPA_227963.4283	589
0None_none_MPA_227963.4284	327
0None_none_MPA_227963.4285	411
0None_none_MPA_227963.4286	454
0None_none_MPA_227963.4287	294
0None_none_MPA_227963.4288	143
0None_none_MPA_227963.4289	335
0None_none_MPA_227963.4290	300
0None_none_MPA_227963.4291	188
0None_none_MPA_227963.4292	282
0None_none_MPA_227963.4293	372
0None_none_MPA_227963.4294	374
0None_none_MPA_227963.4295	345
0None_none_MPA_227963.4296	409
0None_none_MPA_227963.4297	619
0None_none_MPA_227963.4298	373
0None_none_MPA_227963.4299	441
0None_none_MPA_227963.4300	318
0None_none_MPA_227963.4301	244
0None_none_MPA_227963.4302	274
0None_none_MPA_227963.4303	372
0None_none_MPA_227963.4304	473
0None_none_MPA_227963.4305	332
0None_none_MPA_227963.4306	541
0None_none_MPA_227963.4307	719
0None_none_MPA_227963.4308	278
0None_none_MPA_227963.4309	278
0None_none_MPA_227963.4310	368
0None_none_MPA_227963.4311	360
0None_none_MPA_227963.4312	365
0None_none_MPA_227963.4313	238
0None_none_MPA_227963.4314	409
0None_none_MPA_227963.4315	503
0None_none_MPA_227963.4316	464
0None_none_MPA_227963.4317	212
0None_none_MPA_227963.4318	671
0None_none_MPA_227963.4319	223
0None_none_MPA_227963.4320	358
0None_none_MPA_227963.4321	195
0None_none_MPA_227963.4322	319
0None_none_MPA_227963.4323	283
0None_none_MPA_227963.4324	303
0None_none_MPA_227963.4325	279
0None_none_MPA_227963.4326	350
0None_none_MPA_227963.4327	295
0None_none_MPA_227963.4328	408
0None_none_MPA_227963.4329	268
0None_none_MPA_227963.4330	605
0None_none_MPA_227963.4331	320
0None_none_MPA_227963.4332	516
0None_none_MPA_227963.4333	564
0None_none_MPA_227963.4334	575
0None_none_MPA_227963.4335	312
0None_none_MPA_227963.4336	515
0None_none_MPA_227963.4337	62
0None_none_MPA_227963.4338	481
0None_none_MPA_227963.4339	203
0None_none_MPA_227963.4340	370
0None_none_MPA_227963.4341	143
0None_none_MPA_227963.4342	274
0None_none_MPA_227963.4343	281
0None_none_MPA_227963.4344	395
0None_none_MPA_227963.4345	393
0None_none_MPA_227963.4346	178
0None_none_MPA_227963.4347	258
0None_none_MPA_227963.4348	223
0None_none_MPA_227963.4349	524
0None_none_MPA_227963.4350	569
0None_none_MPA_227963.4351	264
0None_none_MPA_227963.4352	382
0None_none_MPA_227963.4353	329
0None_none_MPA_227963.4354	121
0None_none_MPA_227963.4355	380
0None_none_MPA_227963.4356	276
0None_none_MPA_227963.4357	344
0None_none_MPA_227963.4358	110
0None_none_MPA_227963.4359	216
0None_none_MPA_227963.4360	418
0None_none_MPA_227963.4361	417
0None_none_MPA_227963.4362	415
0None_none_MPA_227963.4363	576
0None_none_MPA_227963.4364	514
0None_none_MPA_227963.4365	259
0None_none_MPA_227963.4366	383
0None_none_MPA_227963.4367	374
0None_none_MPA_227963.4368	777
0None_none_MPA_227963.4369	162
0None_none_MPA_227963.4370	405
0None_none_MPA_227963.4371	270
0None_none_MPA_227963.4372	423
0None_none_MPA_227963.4373	227
0None_none_MPA_227963.4374	331
0None_none_MPA_227963.4375	291
0None_none_MPA_227963.4376	175
0None_none_MPA_227963.4377	210
0None_none_MPA_227963.4378	439
0None_none_MPA_227963.4379	344
0None_none_MPA_227963.4380	155
0None_none_MPA_227963.4381	523
0None_none_MPA_227963.4382	175
0None_none_MPA_227963.4383	322
0None_none_MPA_227963.4384	464
0None_none_MPA_227963.4385	732
0None_none_MPA_227963.4386	469
0None_none_MPA_227963.4387	648
0None_none_MPA_227963.4388	277
0None_none_MPA_227963.4389	152
0None_none_MPA_227963.4390	448
0None_none_MPA_227963.4391	561
0None_none_MPA_227963.4392	176
0None_none_MPA_227963.4393	433
0None_none_MPA_227963.4394	277
0None_none_MPA_227963.4395	250
0None_none_MPA_227963.4396	569
0None_none_MPA_227963.4397	389
0None_none_MPA_227963.4398	759
0None_none_MPA_227963.4399	331
0None_none_MPA_227963.4400	103
0None_none_MPA_227963.4401	434
0None_none_MPA_227963.4402	204
0None_none_MPA_227963.4403	222
0None_none_MPA_227963.4404	431
0None_none_MPA_227963.4405	541
0None_none_MPA_227963.4406	570
0None_none_MPA_227963.4407	422
0None_none_MPA_227963.4408	344
0None_none_MPA_227963.4409	163
0None_none_MPA_227963.4410	296
0None_none_MPA_227963.4411	522
0None_none_MPA_227963.4412	480
0None_none_MPA_227963.4413	200
0None_none_MPA_227963.4414	284
0None_none_MPA_227963.4415	252
0None_none_MPA_227963.4416	481
0None_none_MPA_227963.4417	534
0None_none_MPA_227963.4418	349
0None_none_MPA_227963.4419	250
0None_none_MPA_227963.4420	642
0None_none_MPA_227963.4421	247
0None_none_MPA_227963.4422	550
0None_none_MPA_227963.4423	280
0None_none_MPA_227963.4424	367
0None_none_MPA_227963.4425	360
0None_none_MPA_227963.4426	206
0None_none_MPA_227963.4427	504
0None_none_MPA_227963.4428	623
0None_none_MPA_227963.4429	332
0None_none_MPA_227963.4430	465
0None_none_MPA_227963.4431	353
0None_none_MPA_227963.4432	413
0None_none_MPA_227963.4433	346
0None_none_MPA_227963.4434	508
0None_none_MPA_227963.4435	207
0None_none_MPA_227963.4436	431
0None_none_MPA_227963.4437	282
0None_none_MPA_227963.4438	288
0None_none_MPA_227963.4439	259
0None_none_MPA_227963.4440	501
0None_none_MPA_227963.4441	201
0None_none_MPA_227963.4442	371
0None_none_MPA_227963.4443	495
0None_none_MPA_227963.4444	172
0None_none_MPA_227963.4445	431
0None_none_MPA_227963.4446	453
0None_none_MPA_227963.4447	368
0None_none_MPA_227963.4448	297
0None_none_MPA_227963.4449	400
0None_none_MPA_227963.4450	445
0None_none_MPA_227963.4451	345
0None_none_MPA_227963.4452	340
0None_none_MPA_227963.4453	420
0None_none_MPA_227963.4454	199
0None_none_MPA_227963.4455	304
0None_none_MPA_227963.4456	459
0None_none_MPA_227963.4457	273
0None_none_MPA_227963.4458	78
0None_none_MPA_227963.4459	436
0None_none_MPA_227963.4460	462
0None_none_MPA_227963.4461	321
0None_none_MPA_227963.4462	363
0None_none_MPA_227963.4463	683
0None_none_MPA_227963.4464	361
0None_none_MPA_227963.4465	373
0None_none_MPA_227963.4466	155
0None_none_MPA_227963.4467	307
0None_none_MPA_227963.4468	365
0None_none_MPA_227963.4469	205
0None_none_MPA_227963.4470	571
0None_none_MPA_227963.4471	431
0None_none_MPA_227963.4472	472
0None_none_MPA_227963.4473	308
0None_none_MPA_227963.4474	329
0None_none_MPA_227963.4475	452
0None_none_MPA_227963.4476	354
0None_none_MPA_227963.4477	256
0None_none_MPA_227963.4478	168
0None_none_MPA_227963.4479	199
0None_none_MPA_227963.4480	327
0None_none_MPA_227963.4481	222
0None_none_MPA_227963.4482	499
0None_none_MPA_227963.4483	525
0None_none_MPA_227963.4484	116
0None_none_MPA_227963.4485	278
0None_none_MPA_227963.4486	327
0None_none_MPA_227963.4487	51
0None_none_MPA_227963.4488	293
0None_none_MPA_227963.4489	126
0None_none_MPA_227963.4490	180
0None_none_MPA_227963.4491	476
0None_none_MPA_227963.4492	183
0None_none_MPA_227963.4493	152
0None_none_MPA_227963.4494	589
0None_none_MPA_227963.4495	721
0None_none_MPA_227963.4496	606
0None_none_MPA_227963.4497	572
0None_none_MPA_227963.4498	208
0None_none_MPA_227963.4499	342
0None_none_MPA_227963.4500	273
0None_none_MPB_227963.5626	500
0None_none_MPB_227963.5627	428
0None_none_MPB_227963.5628	403
0None_none_MPB_227963.5629	673
0None_none_MPB_227963.5630	400
0None_none_MPB_227963.5631	345
0None_none_MPB_227963.5632	281
0None_none_MPB_227963.5633	279
0None_none_MPB_227963.5634	367
0None_none_MPB_227963.5635	437
0None_none_MPB_227963.5636	277
0None_none_MPB_227963.5637	292
0None_none_MPB_227963.5638	466
0None_none_MPB_227963.5639	569
0None_none_MPB_227963.5640	421
0None_none_MPB_227963.5641	534
0None_none_MPB_227963.5642	419
0None_none_MPB_227963.5643	321
0None_none_MPB_227963.5644	363
0None_none_MPB_227963.5645	389
0None_none_MPB_227963.5646	169
0None_none_MPB_227963.5647	258
0None_none_MPB_227963.5648	452
0None_none_MPB_227963.5649	239
0None_none_MPB_227963.5650	285
0None_none_MPB_227963.5651	407
0None_none_MPB_227963.5652	360
0None_none_MPB_227963.5653	475
0None_none_MPB_227963.5654	238
0None_none_MPB_227963.5655	370
0None_none_MPB_227963.5656	291
0None_none_MPB_227963.5657	538
0None_none_MPB_227963.5658	375
0None_none_MPB_227963.5659	212
0None_none_MPB_227963.5660	205
0None_none_MPB_227963.5661	684
0None_none_MPB_227963.5662	506
0None_none_MPB_227963.5663	635
0None_none_MPB_227963.5664	507
0None_none_MPB_227963.5665	314
0None_none_MPB_227963.5666	344
0None_none_MPB_227963.5667	352
0None_none_MPB_227963.5668	713
0None_none_MPB_227963.5669	247
0None_none_MPB_227963.5670	617
0None_none_MPB_227963.5671	621
0None_none_MPB_227963.5672	269
0None_none_MPB_227963.5673	608
0None_none_MPB_227963.5674	375
0None_none_MPB_227963.5675	618
0None_none_MPB_227963.5676	174
0None_none_MPB_227963.5677	373
0None_none_MPB_227963.5678	233
0None_none_MPB_227963.5679	619
0None_none_MPB_227963.5680	595
0None_none_MPB_227963.5681	423
0None_none_MPB_227963.5682	569
0None_none_MPB_227963.5683	468
0None_none_MPB_227963.5684	323
0None_none_MPB_227963.5685	459
0None_none_MPB_227963.5686	212
0None_none_MPB_227963.5687	455
0None_none_MPB_227963.5688	334
0None_none_MPB_227963.5689	305
0None_none_MPB_227963.5690	605
0None_none_MPB_227963.5691	328
0None_none_MPB_227963.5692	391
0None_none_MPB_227963.5693	214
0None_none_MPB_227963.5694	310
0None_none_MPB_227963.5695	189
0None_none_MPB_227963.5696	419
0None_none_MPB_227963.5697	358
0None_none_MPB_227963.5698	322
0None_none_MPB_227963.5699	747
0None_none_MPB_227963.5700	308
0None_none_MPB_227963.5701	491
0None_none_MPB_227963.5702	562
0None_none_MPB_227963.5703	141
0None_none_MPB_227963.5704	402
0None_none_MPB_227963.5705	327
0None_none_MPB_227963.5706	457
0None_none_MPB_227963.5707	478
0None_none_MPB_227963.5708	359
0None_none_MPB_227963.5709	366
0None_none_MPB_227963.5710	316
0None_none_MPB_227963.5711	225
0None_none_MPB_227963.5712	451
0None_none_MPB_227963.5713	175
0None_none_MPB_227963.5714	306
0None_none_MPB_227963.5715	389
0None_none_MPB_227963.5716	463
0None_none_MPB_227963.5717	284
0None_none_MPB_227963.5718	262
0None_none_MPB_227963.5719	151
0None_none_MPB_227963.5720	412
0None_none_MPB_227963.5721	443
0None_none_MPB_227963.5722	529
0None_none_MPB_227963.5723	449
0None_none_MPB_227963.5724	426
0None_none_MPB_227963.5725	440
0None_none_MPB_227963.5726	279
0None_none_MPB_227963.5727	374
0None_none_MPB_227963.5728	257
0None_none_MPB_227963.5729	500
0None_none_MPB_227963.5730	321
0None_none_MPB_227963.5731	504
0None_none_MPB_227963.5732	312
0None_none_MPB_227963.5733	341
0None_none_MPB_227963.5734	531
0None_none_MPB_227963.5735	753
0None_none_MPB_227963.5736	512
0None_none_MPB_227963.5737	479
0None_none_MPB_227963.5738	262
0None_none_MPB_227963.5739	324
0None_none_MPB_227963.5740	381
0None_none_MPB_227963.5741	539
0None_none_MPB_227963.5742	401
0None_none_MPB_227963.5743	319
0None_none_MPB_227963.5744	386
0None_none_MPB_227963.5745	249
0None_none_MPB_227963.5746	577
0None_none_MPB_227963.5747	489
0None_none_MPB_227963.5748	444
0None_none_MPB_227963.5749	349
0None_none_MPB_227963.5750	452
0None_none_MPB_227963.5751	441
0None_none_MPB_227963.5752	760
0None_none_MPB_227963.5753	537
0None_none_MPB_227963.5754	552
0None_none_MPB_227963.5755	359
0None_none_MPB_227963.5756	919
0None_none_MPB_227963.5757	567
0None_none_MPB_227963.5758	350
0None_none_MPB_227963.5759	231
0None_none_MPB_227963.5760	732
0None_none_MPB_227963.5761	274
0None_none_MPB_227963.5762	823
0None_none_MPB_227963.5763	626
0None_none_MPB_227963.5764	535
0None_none_MPB_227963.5765	222
0None_none_MPB_227963.5766	428
0None_none_MPB_227963.5767	509
0None_none_MPB_227963.5768	391
0None_none_MPB_227963.5769	595
0None_none_MPB_227963.5770	390
0None_none_MPB_227963.5771	627
0None_none_MPB_227963.5772	462
0None_none_MPB_227963.5773	288
0None_none_MPB_227963.5774	528
0None_none_MPB_227963.5775	448
0None_none_MPB_227963.5776	487
0None_none_MPB_227963.5777	449
0None_none_MPB_227963.5778	518
0None_none_MPB_227963.5779	380
0None_none_MPB_227963.5780	289
0None_none_MPB_227963.5781	196
0None_none_MPB_227963.5782	584
0None_none_MPB_227963.5783	353
0None_none_MPB_227963.5784	373
0None_none_MPB_227963.5785	223
0None_none_MPB_227963.5786	422
0None_none_MPB_227963.5787	241
0None_none_MPB_227963.5788	633
0None_none_MPB_227963.5789	391
0None_none_MPB_227963.5790	331
0None_none_MPB_227963.5791	250
0None_none_MPB_227963.5792	530
0None_none_MPB_227963.5793	423
0None_none_MPB_227963.5794	461
0None_none_MPB_227963.5795	603
0None_none_MPB_227963.5796	266
0None_none_MPB_227963.5797	202
0None_none_MPB_227963.5798	249
0None_none_MPB_227963.5799	616
0None_none_MPB_227963.5800	269
0None_none_MPB_227963.5801	645
0None_none_MPB_227963.5802	269
0None_none_MPB_227963.5803	488
0None_none_MPB_227963.5804	430
0None_none_MPB_227963.5805	299
0None_none_MPB_227963.5806	535
0None_none_MPB_227963.5807	544
0None_none_MPB_227963.5808	512
0None_none_MPB_227963.5809	428
0None_none_MPB_227963.5810	253
0None_none_MPB_227963.5811	421
0None_none_MPB_227963.5812	493
0None_none_MPB_227963.5813	377
0None_none_MPB_227963.5814	562
0None_none_MPB_227963.5815	685
0None_none_MPB_227963.5816	560
0None_none_MPB_227963.5817	586
0None_none_MPB_227963.5818	847
0None_none_MPB_227963.5819	342
0None_none_MPB_227963.5820	358
0None_none_MPB_227963.5821	412
0None_none_MPB_227963.5822	288
0None_none_MPB_227963.5823	272
0None_none_MPB_227963.5824	400
0None_none_MPB_227963.5825	215
0None_none_MPB_227963.5826	427
0None_none_MPB_227963.5827	259
0None_none_MPB_227963.5828	230
0None_none_MPB_227963.5829	412
0None_none_MPB_227963.5830	384
0None_none_MPB_227963.5831	397
0None_none_MPB_227963.5832	268
0None_none_MPB_227963.5833	461
0None_none_MPB_227963.5834	477
0None_none_MPB_227963.5835	408
0None_none_MPB_227963.5836	247
0None_none_MPB_227963.5837	456
0None_none_MPB_227963.5838	381
0None_none_MPB_227963.5839	509
0None_none_MPB_227963.5840	239
0None_none_MPB_227963.5841	527
0None_none_MPB_227963.5842	280
0None_none_MPB_227963.5843	309
0None_none_MPB_227963.5844	660
0None_none_MPB_227963.5845	614
0None_none_MPB_227963.5846	340
0None_none_MPB_227963.5847	511
0None_none_MPB_227963.5848	349
0None_none_MPB_227963.5849	443
0None_none_MPB_227963.5850	421
0None_none_MPB_227963.5851	737
0None_none_MPB_227963.5852	482
0None_none_MPB_227963.5853	351
0None_none_MPB_227963.5854	445
0None_none_MPB_227963.5855	483
0None_none_MPB_227963.5856	260
0None_none_MPB_227963.5857	492
0None_none_MPB_227963.5858	249
0None_none_MPB_227963.5859	367
0None_none_MPB_227963.5860	475
0None_none_MPB_227963.5861	450
0None_none_MPB_227963.5862	269
0None_none_MPB_227963.5863	178
0None_none_MPB_227963.5864	564
0None_none_MPB_227963.5865	539
0None_none_MPB_227963.5866	364
0None_none_MPB_227963.5867	410
0None_none_MPB_227963.5868	461
0None_none_MPB_227963.5869	441
0None_none_MPB_227963.5870	371
0None_none_MPB_227963.5871	584
0None_none_MPB_227963.5872	433
0None_none_MPB_227963.5873	360
0None_none_MPB_227963.5874	270
0None_none_MPB_227963.5875	224
0None_none_MPB_227963.5876	657
0None_none_MPB_227963.5877	250
0None_none_MPB_227963.5878	447
0None_none_MPB_227963.5879	533
0None_none_MPB_227963.5880	375
0None_none_MPB_227963.5881	611
0None_none_MPB_227963.5882	459
0None_none_MPB_227963.5883	388
0None_none_MPB_227963.5884	269
0None_none_MPB_227963.5885	307
0None_none_MPB_227963.5886	181
0None_none_MPB_227963.5887	364
0None_none_MPB_227963.5888	291
0None_none_MPB_227963.5889	458
0None_none_MPB_227963.5890	389
0None_none_MPB_227963.5891	483
0None_none_MPB_227963.5892	393
0None_none_MPB_227963.5893	516
0None_none_MPB_227963.5894	367
0None_none_MPB_227963.5895	302
0None_none_MPB_227963.5896	219
0None_none_MPB_227963.5897	283
0None_none_MPB_227963.5898	609
0None_none_MPB_227963.5899	454
0None_none_MPB_227963.5900	307
0None_none_MPB_227963.5901	303
0None_none_MPB_227963.5902	355
0None_none_MPB_227963.5903	634
0None_none_MPB_227963.5904	311
0None_none_MPB_227963.5905	368
0None_none_MPB_227963.5906	249
0None_none_MPB_227963.5907	348
0None_none_MPB_227963.5908	478
0None_none_MPB_227963.5909	317
0None_none_MPB_227963.5910	343
0None_none_MPB_227963.5911	192
0None_none_MPB_227963.5912	527
0None_none_MPB_227963.5913	210
0None_none_MPB_227963.5914	351
0None_none_MPB_227963.5915	517
0None_none_MPB_227963.5916	269
0None_none_MPB_227963.5917	395
0None_none_MPB_227963.5918	453
0None_none_MPB_227963.5919	397
0None_none_MPB_227963.5920	530
0None_none_MPB_227963.5921	183
0None_none_MPB_227963.5922	410
0None_none_MPB_227963.5923	627
0None_none_MPB_227963.5924	239
0None_none_MPB_227963.5925	214
0None_none_MPB_227963.5926	425
0None_none_MPB_227963.5927	507
0None_none_MPB_227963.5928	332
0None_none_MPB_227963.5929	641
0None_none_MPB_227963.5930	410
0None_none_MPB_227963.5931	298
0None_none_MPB_227963.5932	388
0None_none_MPB_227963.5933	307
0None_none_MPB_227963.5934	459
0None_none_MPB_227963.5935	332
0None_none_MPB_227963.5936	371
0None_none_MPB_227963.5937	436
0None_none_MPB_227963.5938	258
0None_none_MPB_227963.5939	287
0None_none_MPB_227963.5940	255
0None_none_MPB_227963.5941	339
0None_none_MPB_227963.5942	777
0None_none_MPB_227963.5943	538
0None_none_MPB_227963.5944	534
0None_none_MPB_227963.5945	341
0None_none_MPB_227963.5946	259
0None_none_MPB_227963.5947	76
0None_none_MPB_227963.5948	580
0None_none_MPB_227963.5949	314
0None_none_MPB_227963.5950	458
0None_none_MPB_227963.5951	112
0None_none_MPB_227963.5952	302
0None_none_MPB_227963.5953	337
0None_none_MPB_227963.5954	234
0None_none_MPB_227963.5955	200
0None_none_MPB_227963.5956	623
0None_none_MPB_227963.5957	749
0None_none_MPB_227963.5958	700
0None_none_MPB_227963.5959	275
0None_none_MPB_227963.5960	256
0None_none_MPB_227963.5961	602
0None_none_MPB_227963.5962	479
0None_none_MPB_227963.5963	286
0None_none_MPB_227963.5964	517
0None_none_MPB_227963.5965	374
0None_none_MPB_227963.5966	144
0None_none_MPB_227963.5967	538
0None_none_MPB_227963.5968	448
0None_none_MPB_227963.5969	227
0None_none_MPB_227963.5970	499
0None_none_MPB_227963.5971	428
0None_none_MPB_227963.5972	614
0None_none_MPB_227963.5973	321
0None_none_MPB_227963.5974	375
0None_none_MPB_227963.5975	277
0None_none_MPB_227963.5976	449
0None_none_MPB_227963.5977	198
0None_none_MPB_227963.5978	522
0None_none_MPB_227963.5979	413
0None_none_MPB_227963.5980	1311
0None_none_MPB_227963.5981	633
0None_none_MPB_227963.5982	314
0None_none_MPB_227963.5983	512
0None_none_MPB_227963.5984	242
0None_none_MPB_227963.5985	613
0None_none_MPB_227963.5986	625
0None_none_MPB_227963.5987	601
0None_none_MPB_227963.5988	386
0None_none_MPB_227963.5989	305
0None_none_MPB_227963.5990	185
0None_none_MPB_227963.5991	338
0None_none_MPB_227963.5992	506
0None_none_MPB_227963.5993	267
0None_none_MPB_227963.5994	607
0None_none_MPB_227963.5995	545
0None_none_MPB_227963.5996	406
0None_none_MPB_227963.5997	365
0None_none_MPB_227963.5998	474
0None_none_MPB_227963.5999	781
0None_none_MPB_227963.6000	353
0None_none_MU1B_227963.1081	1
0None_none_MU1B_227963.866	13
0None_none_MU1B_227963.874	1
0None_none_MU1B_227963.889	1
0None_none_MU1B_227963.990	1
0None_none_MU2A_227963.2318	9
0None_none_MU2A_227963.2459	6
0None_none_MU2A_227963.2516	1
0None_none_MU2A_227963.2518	5
0None_none_MU2A_227963.2566	3
0None_none_MU2B_227963.146	4
0None_none_MU2B_227963.325	3
0None_none_SPA_227963.5309	36
0None_none_SPA_227963.5350	2
0None_none_SPA_227963.5394	22
0None_none_SPA_227963.5398	1
0None_none_SPA_227963.5455	5
0None_none_SPA_227963.5456	4
0None_none_SPA_227963.5520	2
0None_none_SPA_227963.5524	10
0None_none_SPA_227963.5527	2
0None_none_SPA_227963.5529	2
0None_none_SPA_227963.5537	3
0None_none_SPA_227963.5543	1
0None_none_SPA_227963.5597	16
0None_none_SPA_227963.5598	4
0None_none_SPB_227963.6225	5
0None_none_SPB_227963.6229	5
0None_none_SPB_227963.6345	1
0None_none_TMMA_227963.2741	9
0None_none_TMMA_227963.2759	3
0None_none_TMMA_227963.2848	5
0None_none_TMMB_227963.3057	4
0None_none_TMMB_227963.3195	1
0None_none_TMMB_227963.3240	1
0None_none_U1A_227963.6479	1
0None_none_U1A_227963.6505	6
0None_none_U1A_227963.6520	1
0None_none_U1A_227963.6690	4
0None_none_U1B_227963.410	1
0None_none_U1B_227963.457	1
0None_none_U1B_227963.458	4
0None_none_U1B_227963.461	1
0None_none_U1B_227963.472	3
0None_none_U1B_227963.473	1
0None_none_U1B_227963.491	3
0None_none_U1B_227963.506	1
0None_none_U1B_227963.536	1
0None_none_U1B_227963.543	1
0None_none_U1B_227963.568	1
0None_none_U1B_227963.584	1
0None_none_U1B_227963.593	1
0None_none_U1B_227963.613	1
0None_none_U1B_227963.623	2
0None_none_U1B_227963.682	2
0None_none_U1B_227963.691	1
0None_none_U1B_227963.741	2
0None_none_U2A_227963.1501	1
0None_none_U2A_227963.1539	7
0None_none_U2A_227963.1646	1
0None_none_U2A_227963.1690	1
0None_none_U2A_227963.1699	3
0None_none_U2A_227963.1749	8
0None_none_U2A_227963.1800	1
0None_none_U2A_227963.1840	2
0None_none_U2A_227963.1848	1
0None_none_U2B_227963.1127	8
0None_none_U2B_227963.1136	1
0None_none_U2B_227963.1223	1
0None_none_U2B_227963.1271	3
0None_none_U2B_227963.1299	5
0None_none_U2B_227963.1303	1
0None_none_U2B_227963.1326	1
0None_none_U2B_227963.1415	1
0None_none_U2B_227963.1431	6
0None_none_U2B_227963.1444	5
0Safe_safe_ACOCA_227963.4616	2
0Safe_safe_ACOCA_227963.4652	1
0Safe_safe_ACOCA_227963.4666	473
0Safe_safe_ACOCA_227963.4706	1
0Safe_safe_ACOCA_227963.4728	7
0Safe_safe_ACOCB_227963.5099	1
0Safe_safe_ACOCB_227963.5182	5
0Safe_safe_ACOCB_227963.5212	305
0Safe_safe_DTKPA_227963.6774	256
0Safe_safe_DTKPA_227963.6916	549
0Safe_safe_DTKPA_227963.6992	554
0Safe_safe_DTKPA_227963.7001	465
0Safe_safe_DTKPB_227963.7146	6
0Safe_safe_DTKPB_227963.7178	7
0Safe_safe_DTKPB_227963.7226	1
0Safe_safe_DTKPB_227963.7299	11
0Safe_safe_DTKPB_227963.7411	2
0Safe_safe_GEA_227963.3499	3
0Safe_safe_GEA_227963.3511	3
0Safe_safe_GEA_227963.3517	1
0Safe_safe_GEA_227963.3549	2
0Safe_safe_GEA_227963.3556	395
0Safe_safe_GEA_227963.3578	3
0Safe_safe_GEA_227963.3624	69
0Safe_safe_GEA_227963.3681	519
0Safe_safe_GEB_227963.3772	200
0Safe_safe_GEB_227963.3826	1
0Safe_safe_GEB_227963.3850	427
0Safe_safe_GEB_227963.3878	9
0Safe_safe_GEB_227963.4036	5
0Safe_safe_GEB_227963.4045	2
0Safe_safe_GEB_227963.4101	3
0Safe_safe_MPA_227963.4126	339
0Safe_safe_MPA_227963.4127	173
0Safe_safe_MPA_227963.4128	270
0Safe_safe_MPA_227963.4129	296
0Safe_safe_MPA_227963.4130	572
0Safe_safe_MPA_227963.4131	492
0Safe_safe_MPA_227963.4132	259
0Safe_safe_MPA_227963.4133	359
0Safe_safe_MPA_227963.4134	625
0Safe_safe_MPA_227963.4135	358
0Safe_safe_MPA_227963.4136	339
0Safe_safe_MPA_227963.4137	347
0Safe_safe_MPA_227963.4138	505
0Safe_safe_MPA_227963.4139	739
0Safe_safe_MPA_227963.4140	154
0Safe_safe_MPA_227963.4141	81
0Safe_safe_MPA_227963.4142	393
0Safe_safe_MPA_227963.4143	473
0Safe_safe_MPA_227963.4144	518
0Safe_safe_MPA_227963.4145	257
0Safe_safe_MPA_227963.4146	238
0Safe_safe_MPA_227963.4147	335
0Safe_safe_MPA_227963.4148	376
0Safe_safe_MPA_227963.4149	193
0Safe_safe_MPA_227963.4150	328
0Safe_safe_MPA_227963.4151	343
0Safe_safe_MPA_227963.4152	237
0Safe_safe_MPA_227963.4153	445
0Safe_safe_MPA_227963.4154	26
0Safe_safe_MPA_227963.4155	359
0Safe_safe_MPA_227963.4156	201
0Safe_safe_MPA_227963.4157	521
0Safe_safe_MPA_227963.4158	303
0Safe_safe_MPA_227963.4159	395
0Safe_safe_MPA_227963.4160	363
0Safe_safe_MPA_227963.4161	647
0Safe_safe_MPA_227963.4162	583
0Safe_safe_MPA_227963.4163	414
0Safe_safe_MPA_227963.4164	107
0Safe_safe_MPA_227963.4165	426
0Safe_safe_MPA_227963.4166	312
0Safe_safe_MPA_227963.4167	381
0Safe_safe_MPA_227963.4168	601
0Safe_safe_MPA_227963.4169	223
0Safe_safe_MPA_227963.4170	218
0Safe_safe_MPA_227963.4171	111
0Safe_safe_MPA_227963.4172	325
0Safe_safe_MPA_227963.4173	347
0Safe_safe_MPA_227963.4174	253
0Safe_safe_MPA_227963.4175	214
0Safe_safe_MPA_227963.4176	492
0Safe_safe_MPA_227963.4177	305
0Safe_safe_MPA_227963.4178	304
0Safe_safe_MPA_227963.4179	169
0Safe_safe_MPA_227963.4180	201
0Safe_safe_MPA_227963.4181	231
0Safe_safe_MPA_227963.4182	368
0Safe_safe_MPA_227963.4183	343
0Safe_safe_MPA_227963.4184	541
0Safe_safe_MPA_227963.4185	246
0Safe_safe_MPA_227963.4186	247
0Safe_safe_MPA_227963.4187	327
0Safe_safe_MPA_227963.4188	205
0Safe_safe_MPA_227963.4189	543
0Safe_safe_MPA_227963.4190	551
0Safe_safe_MPA_227963.4191	400
0Safe_safe_MPA_227963.4192	529
0Safe_safe_MPA_227963.4193	451
0Safe_safe_MPA_227963.4194	445
0Safe_safe_MPA_227963.4195	539
0Safe_safe_MPA_227963.4196	672
0Safe_safe_MPA_227963.4197	322
0Safe_safe_MPA_227963.4198	197
0Safe_safe_MPA_227963.4199	261
0Safe_safe_MPA_227963.4200	219
0Safe_safe_MPA_227963.4201	353
0Safe_safe_MPA_227963.4202	424
0Safe_safe_MPA_227963.4203	274
0Safe_safe_MPA_227963.4204	433
0Safe_safe_MPA_227963.4205	533
0Safe_safe_MPA_227963.4206	284
0Safe_safe_MPA_227963.4207	418
0Safe_safe_MPA_227963.4208	303
0Safe_safe_MPA_227963.4209	323
0Safe_safe_MPA_227963.4210	788
0Safe_safe_MPA_227963.4211	18
0Safe_safe_MPA_227963.4212	442
0Safe_safe_MPA_227963.4213	271
0Safe_safe_MPA_227963.4214	165
0Safe_safe_MPA_227963.4215	558
0Safe_safe_MPA_227963.4216	267
0Safe_safe_MPA_227963.4217	715
0Safe_safe_MPA_227963.4218	415
0Safe_safe_MPA_227963.4219	529
0Safe_safe_MPA_227963.4220	633
0Safe_safe_MPA_227963.4221	436
0Safe_safe_MPA_227963.4222	348
0Safe_safe_MPA_227963.4223	261
0Safe_safe_MPA_227963.4224	367
0Safe_safe_MPA_227963.4225	155
0Safe_safe_MPA_227963.4226	400
0Safe_safe_MPA_227963.4227	320
0Safe_safe_MPA_227963.4228	610
0Safe_safe_MPA_227963.4229	381
0Safe_safe_MPA_227963.4230	401
0Safe_safe_MPA_227963.4231	473
0Safe_safe_MPA_227963.4232	289
0Safe_safe_MPA_227963.4233	368
0Safe_safe_MPA_227963.4234	742
0Safe_safe_MPA_227963.4235	204
0Safe_safe_MPA_227963.4236	331
0Safe_safe_MPA_227963.4237	539
0Safe_safe_MPA_227963.4238	282
0Safe_safe_MPA_227963.4239	448
0Safe_safe_MPA_227963.4240	256
0Safe_safe_MPA_227963.4241	317
0Safe_safe_MPA_227963.4242	562
0Safe_safe_MPA_227963.4243	627
0Safe_safe_MPA_227963.4244	386
0Safe_safe_MPA_227963.4245	270
0Safe_safe_MPA_227963.4246	363
0Safe_safe_MPA_227963.4247	416
0Safe_safe_MPA_227963.4248	434
0Safe_safe_MPA_227963.4249	533
0Safe_safe_MPA_227963.4250	342
0Safe_safe_MPA_227963.4251	282
0Safe_safe_MPA_227963.4252	182
0Safe_safe_MPA_227963.4253	261
0Safe_safe_MPA_227963.4254	328
0Safe_safe_MPA_227963.4255	245
0Safe_safe_MPA_227963.4256	156
0Safe_safe_MPA_227963.4257	448
0Safe_safe_MPA_227963.4258	326
0Safe_safe_MPA_227963.4259	365
0Safe_safe_MPA_227963.4260	455
0Safe_safe_MPA_227963.4261	733
0Safe_safe_MPA_227963.4262	349
0Safe_safe_MPA_227963.4263	415
0Safe_safe_MPA_227963.4264	227
0Safe_safe_MPA_227963.4265	469
0Safe_safe_MPA_227963.4266	524
0Safe_safe_MPA_227963.4267	287
0Safe_safe_MPA_227963.4268	308
0Safe_safe_MPA_227963.4269	216
0Safe_safe_MPA_227963.4270	343
0Safe_safe_MPA_227963.4271	456
0Safe_safe_MPA_227963.4272	274
0Safe_safe_MPA_227963.4273	750
0Safe_safe_MPA_227963.4274	470
0Safe_safe_MPA_227963.4275	350
0Safe_safe_MPA_227963.4276	578
0Safe_safe_MPA_227963.4277	314
0Safe_safe_MPA_227963.4278	262
0Safe_safe_MPA_227963.4279	506
0Safe_safe_MPA_227963.4280	661
0Safe_safe_MPA_227963.4281	435
0Safe_safe_MPA_227963.4282	135
0Safe_safe_MPA_227963.4283	296
0Safe_safe_MPA_227963.4284	525
0Safe_safe_MPA_227963.4285	152
0Safe_safe_MPA_227963.4286	302
0Safe_safe_MPA_227963.4287	251
0Safe_safe_MPA_227963.4288	119
0Safe_safe_MPA_227963.4289	485
0Safe_safe_MPA_227963.4290	434
0Safe_safe_MPA_227963.4291	396
0Safe_safe_MPA_227963.4292	470
0Safe_safe_MPA_227963.4293	331
0Safe_safe_MPA_227963.4294	331
0Safe_safe_MPA_227963.4295	206
0Safe_safe_MPA_227963.4296	311
0Safe_safe_MPA_227963.4297	253
0Safe_safe_MPA_227963.4298	306
0Safe_safe_MPA_227963.4299	648
0Safe_safe_MPA_227963.4300	183
0Safe_safe_MPA_227963.4301	301
0Safe_safe_MPA_227963.4302	379
0Safe_safe_MPA_227963.4303	271
0Safe_safe_MPA_227963.4304	446
0Safe_safe_MPA_227963.4305	472
0Safe_safe_MPA_227963.4306	773
0Safe_safe_MPA_227963.4307	473
0Safe_safe_MPA_227963.4308	303
0Safe_safe_MPA_227963.4309	117
0Safe_safe_MPA_227963.4310	535
0Safe_safe_MPA_227963.4311	362
0Safe_safe_MPA_227963.4312	341
0Safe_safe_MPA_227963.4313	168
0Safe_safe_MPA_227963.4314	358
0Safe_safe_MPA_227963.4315	346
0Safe_safe_MPA_227963.4316	478
0Safe_safe_MPA_227963.4317	508
0Safe_safe_MPA_227963.4318	734
0Safe_safe_MPA_227963.4319	401
0Safe_safe_MPA_227963.4320	272
0Safe_safe_MPA_227963.4321	210
0Safe_safe_MPA_227963.4322	320
0Safe_safe_MPA_227963.4323	370
0Safe_safe_MPA_227963.4324	393
0Safe_safe_MPA_227963.4325	449
0Safe_safe_MPA_227963.4326	604
0Safe_safe_MPA_227963.4327	741
0Safe_safe_MPA_227963.4328	293
0Safe_safe_MPA_227963.4329	51
0Safe_safe_MPA_227963.4330	236
0Safe_safe_MPA_227963.4331	448
0Safe_safe_MPA_227963.4332	231
0Safe_safe_MPA_227963.4333	494
0Safe_safe_MPA_227963.4334	33
0Safe_safe_MPA_227963.4335	201
0Safe_safe_MPA_227963.4336	374
0Safe_safe_MPA_227963.4337	594
0Safe_safe_MPA_227963.4338	209
0Safe_safe_MPA_227963.4339	159
0Safe_safe_MPA_227963.4340	296
0Safe_safe_MPA_227963.4341	258
0Safe_safe_MPA_227963.4342	425
0Safe_safe_MPA_227963.4343	403
0Safe_safe_MPA_227963.4344	248
0Safe_safe_MPA_227963.4345	639
0Safe_safe_MPA_227963.4346	323
0Safe_safe_MPA_227963.4347	129
0Safe_safe_MPA_227963.4348	337
0Safe_safe_MPA_227963.4349	549
0Safe_safe_MPA_227963.4350	389
0Safe_safe_MPA_227963.4351	416
0Safe_safe_MPA_227963.4352	439
0Safe_safe_MPA_227963.4353	377
0Safe_safe_MPA_227963.4354	904
0Safe_safe_MPA_227963.4355	360
0Safe_safe_MPA_227963.4356	508
0Safe_safe_MPA_227963.4357	56
0Safe_safe_MPA_227963.4358	653
0Safe_safe_MPA_227963.4359	510
0Safe_safe_MPA_227963.4360	3
0Safe_safe_MPA_227963.4361	109
0Safe_safe_MPA_227963.4362	516
0Safe_safe_MPA_227963.4363	536
0Safe_safe_MPA_227963.4364	451
0Safe_safe_MPA_227963.4365	321
0Safe_safe_MPA_227963.4366	203
0Safe_safe_MPA_227963.4367	294
0Safe_safe_MPA_227963.4368	324
0Safe_safe_MPA_227963.4369	724
0Safe_safe_MPA_227963.4370	423
0Safe_safe_MPA_227963.4371	212
0Safe_safe_MPA_227963.4372	350
0Safe_safe_MPA_227963.4373	767
0Safe_safe_MPA_227963.4374	505
0Safe_safe_MPA_227963.4375	354
0Safe_safe_MPA_227963.4376	458
0Safe_safe_MPA_227963.4377	197
0Safe_safe_MPA_227963.4378	159
0Safe_safe_MPA_227963.4379	575
0Safe_safe_MPA_227963.4380	480
0Safe_safe_MPA_227963.4381	128
0Safe_safe_MPA_227963.4382	340
0Safe_safe_MPA_227963.4383	254
0Safe_safe_MPA_227963.4384	415
0Safe_safe_MPA_227963.4385	176
0Safe_safe_MPA_227963.4386	127
0Safe_safe_MPA_227963.4387	203
0Safe_safe_MPA_227963.4388	256
0Safe_safe_MPA_227963.4389	383
0Safe_safe_MPA_227963.4390	237
0Safe_safe_MPA_227963.4391	117
0Safe_safe_MPA_227963.4392	772
0Safe_safe_MPA_227963.4393	241
0Safe_safe_MPA_227963.4394	233
0Safe_safe_MPA_227963.4395	174
0Safe_safe_MPA_227963.4396	122
0Safe_safe_MPA_227963.4397	485
0Safe_safe_MPA_227963.4398	792
0Safe_safe_MPA_227963.4399	827
0Safe_safe_MPA_227963.4400	265
0Safe_safe_MPA_227963.4401	357
0Safe_safe_MPA_227963.4402	590
0Safe_safe_MPA_227963.4403	641
0Safe_safe_MPA_227963.4404	405
0Safe_safe_MPA_227963.4405	427
0Safe_safe_MPA_227963.4406	437
0Safe_safe_MPA_227963.4407	214
0Safe_safe_MPA_227963.4408	359
0Safe_safe_MPA_227963.4409	401
0Safe_safe_MPA_227963.4410	416
0Safe_safe_MPA_227963.4411	269
0Safe_safe_MPA_227963.4412	296
0Safe_safe_MPA_227963.4413	579
0Safe_safe_MPA_227963.4414	474
0Safe_safe_MPA_227963.4415	303
0Safe_safe_MPA_227963.4416	479
0Safe_safe_MPA_227963.4417	565
0Safe_safe_MPA_227963.4418	273
0Safe_safe_MPA_227963.4419	245
0Safe_safe_MPA_227963.4420	230
0Safe_safe_MPA_227963.4421	215
0Safe_safe_MPA_227963.4422	366
0Safe_safe_MPA_227963.4423	460
0Safe_safe_MPA_227963.4424	130
0Safe_safe_MPA_227963.4425	88
0Safe_safe_MPA_227963.4426	500
0Safe_safe_MPA_227963.4427	240
0Safe_safe_MPA_227963.4428	145
0Safe_safe_MPA_227963.4429	450
0Safe_safe_MPA_227963.4430	565
0Safe_safe_MPA_227963.4431	29
0Safe_safe_MPA_227963.4432	268
0Safe_safe_MPA_227963.4433	546
0Safe_safe_MPA_227963.4434	423
0Safe_safe_MPA_227963.4435	276
0Safe_safe_MPA_227963.4436	361
0Safe_safe_MPA_227963.4437	209
0Safe_safe_MPA_227963.4438	206
0Safe_safe_MPA_227963.4439	598
0Safe_safe_MPA_227963.4440	298
0Safe_safe_MPA_227963.4441	317
0Safe_safe_MPA_227963.4442	480
0Safe_safe_MPA_227963.4443	325
0Safe_safe_MPA_227963.4444	385
0Safe_safe_MPA_227963.4445	325
0Safe_safe_MPA_227963.4446	252
0Safe_safe_MPA_227963.4447	172
0Safe_safe_MPA_227963.4448	749
0Safe_safe_MPA_227963.4449	156
0Safe_safe_MPA_227963.4450	528
0Safe_safe_MPA_227963.4451	334
0Safe_safe_MPA_227963.4452	217
0Safe_safe_MPA_227963.4453	225
0Safe_safe_MPA_227963.4454	183
0Safe_safe_MPA_227963.4455	636
0Safe_safe_MPA_227963.4456	285
0Safe_safe_MPA_227963.4457	360
0Safe_safe_MPA_227963.4458	677
0Safe_safe_MPA_227963.4459	220
0Safe_safe_MPA_227963.4460	613
0Safe_safe_MPA_227963.4461	277
0Safe_safe_MPA_227963.4462	511
0Safe_safe_MPA_227963.4463	178
0Safe_safe_MPA_227963.4464	754
0Safe_safe_MPA_227963.4465	195
0Safe_safe_MPA_227963.4466	237
0Safe_safe_MPA_227963.4467	465
0Safe_safe_MPA_227963.4468	518
0Safe_safe_MPA_227963.4469	642
0Safe_safe_MPA_227963.4470	437
0Safe_safe_MPA_227963.4471	291
0Safe_safe_MPA_227963.4472	347
0Safe_safe_MPA_227963.4473	648
0Safe_safe_MPA_227963.4474	919
0Safe_safe_MPA_227963.4475	235
0Safe_safe_MPA_227963.4476	130
0Safe_safe_MPA_227963.4477	400
0Safe_safe_MPA_227963.4478	685
0Safe_safe_MPA_227963.4479	509
0Safe_safe_MPA_227963.4480	215
0Safe_safe_MPA_227963.4481	267
0Safe_safe_MPA_227963.4482	210
0Safe_safe_MPA_227963.4483	147
0Safe_safe_MPA_227963.4484	622
0Safe_safe_MPA_227963.4485	281
0Safe_safe_MPA_227963.4486	308
0Safe_safe_MPA_227963.4487	448
0Safe_safe_MPA_227963.4488	547
0Safe_safe_MPA_227963.4489	239
0Safe_safe_MPA_227963.4490	471
0Safe_safe_MPA_227963.4491	172
0Safe_safe_MPA_227963.4492	306
0Safe_safe_MPA_227963.4493	489
0Safe_safe_MPA_227963.4494	688
0Safe_safe_MPA_227963.4495	230
0Safe_safe_MPA_227963.4496	194
0Safe_safe_MPA_227963.4498	210
0Safe_safe_MPA_227963.4499	226
0Safe_safe_MPA_227963.4500	473
0Safe_safe_MPB_227963.5626	552
0Safe_safe_MPB_227963.5627	229
0Safe_safe_MPB_227963.5628	438
0Safe_safe_MPB_227963.5629	364
0Safe_safe_MPB_227963.5630	286
0Safe_safe_MPB_227963.5631	326
0Safe_safe_MPB_227963.5632	412
0Safe_safe_MPB_227963.5633	335
0Safe_safe_MPB_227963.5634	263
0Safe_safe_MPB_227963.5635	417
0Safe_safe_MPB_227963.5636	437
0Safe_safe_MPB_227963.5637	182
0Safe_safe_MPB_227963.5638	242
0Safe_safe_MPB_227963.5639	299
0Safe_safe_MPB_227963.5640	212
0Safe_safe_MPB_227963.5641	284
0Safe_safe_MPB_227963.5642	283
0Safe_safe_MPB_227963.5643	219
0Safe_safe_MPB_227963.5644	371
0Safe_safe_MPB_227963.5645	182
0Safe_safe_MPB_227963.5646	166
0Safe_safe_MPB_227963.5647	271
0Safe_safe_MPB_227963.5648	382
0Safe_safe_MPB_227963.5649	299
0Safe_safe_MPB_227963.5650	184
0Safe_safe_MPB_227963.5651	332
0Safe_safe_MPB_227963.5652	524
0Safe_safe_MPB_227963.5653	619
0Safe_safe_MPB_227963.5654	210
0Safe_safe_MPB_227963.5655	449
0Safe_safe_MPB_227963.5656	343
0Safe_safe_MPB_227963.5657	352
0Safe_safe_MPB_227963.5658	342
0Safe_safe_MPB_227963.5659	435
0Safe_safe_MPB_227963.5660	435
0Safe_safe_MPB_227963.5661	182
0Safe_safe_MPB_227963.5662	615
0Safe_safe_MPB_227963.5663	548
0Safe_safe_MPB_227963.5664	316
0Safe_safe_MPB_227963.5665	554
0Safe_safe_MPB_227963.5666	428
0Safe_safe_MPB_227963.5667	344
0Safe_safe_MPB_227963.5668	275
0Safe_safe_MPB_227963.5669	305
0Safe_safe_MPB_227963.5670	365
0Safe_safe_MPB_227963.5671	372
0Safe_safe_MPB_227963.5672	420
0Safe_safe_MPB_227963.5673	200
0Safe_safe_MPB_227963.5674	287
0Safe_safe_MPB_227963.5675	613
0Safe_safe_MPB_227963.5676	178
0Safe_safe_MPB_227963.5677	189
0Safe_safe_MPB_227963.5678	354
0Safe_safe_MPB_227963.5679	619
0Safe_safe_MPB_227963.5680	446
0Safe_safe_MPB_227963.5681	233
0Safe_safe_MPB_227963.5682	411
0Safe_safe_MPB_227963.5683	615
0Safe_safe_MPB_227963.5684	210
0Safe_safe_MPB_227963.5685	685
0Safe_safe_MPB_227963.5686	326
0Safe_safe_MPB_227963.5687	417
0Safe_safe_MPB_227963.5688	295
0Safe_safe_MPB_227963.5689	582
0Safe_safe_MPB_227963.5690	348
0Safe_safe_MPB_227963.5691	273
0Safe_safe_MPB_227963.5692	314
0Safe_safe_MPB_227963.5693	205
0Safe_safe_MPB_227963.5694	332
0Safe_safe_MPB_227963.5695	318
0Safe_safe_MPB_227963.5696	232
0Safe_safe_MPB_227963.5697	416
0Safe_safe_MPB_227963.5698	272
0Safe_safe_MPB_227963.5699	286
0Safe_safe_MPB_227963.5700	265
0Safe_safe_MPB_227963.5701	235
0Safe_safe_MPB_227963.5702	273
0Safe_safe_MPB_227963.5703	487
0Safe_safe_MPB_227963.5704	302
0Safe_safe_MPB_227963.5705	611
0Safe_safe_MPB_227963.5706	132
0Safe_safe_MPB_227963.5707	448
0Safe_safe_MPB_227963.5708	271
0Safe_safe_MPB_227963.5709	359
0Safe_safe_MPB_227963.5710	267
0Safe_safe_MPB_227963.5711	229
0Safe_safe_MPB_227963.5712	347
0Safe_safe_MPB_227963.5713	69
0Safe_safe_MPB_227963.5714	178
0Safe_safe_MPB_227963.5715	221
0Safe_safe_MPB_227963.5716	299
0Safe_safe_MPB_227963.5717	228
0Safe_safe_MPB_227963.5718	339
0Safe_safe_MPB_227963.5719	88
0Safe_safe_MPB_227963.5720	382
0Safe_safe_MPB_227963.5721	435
0Safe_safe_MPB_227963.5722	209
0Safe_safe_MPB_227963.5723	287
0Safe_safe_MPB_227963.5724	199
0Safe_safe_MPB_227963.5725	130
0Safe_safe_MPB_227963.5726	406
0Safe_safe_MPB_227963.5727	395
0Safe_safe_MPB_227963.5728	383
0Safe_safe_MPB_227963.5729	410
0Safe_safe_MPB_227963.5730	361
0Safe_safe_MPB_227963.5731	153
0Safe_safe_MPB_227963.5732	407
0Safe_safe_MPB_227963.5733	175
0Safe_safe_MPB_227963.5734	838
0Safe_safe_MPB_227963.5735	250
0Safe_safe_MPB_227963.5736	284
0Safe_safe_MPB_227963.5737	346
0Safe_safe_MPB_227963.5738	360
0Safe_safe_MPB_227963.5739	720
0Safe_safe_MPB_227963.5740	345
0Safe_safe_MPB_227963.5741	369
0Safe_safe_MPB_227963.5742	439
0Safe_safe_MPB_227963.5743	298
0Safe_safe_MPB_227963.5744	482
0Safe_safe_MPB_227963.5745	340
0Safe_safe_MPB_227963.5746	160
0Safe_safe_MPB_227963.5747	269
0Safe_safe_MPB_227963.5748	408
0Safe_safe_MPB_227963.5749	371
0Safe_safe_MPB_227963.5750	297
0Safe_safe_MPB_227963.5751	240
0Safe_safe_MPB_227963.5752	141
0Safe_safe_MPB_227963.5753	471
0Safe_safe_MPB_227963.5754	516
0Safe_safe_MPB_227963.5755	264
0Safe_safe_MPB_227963.5756	325
0Safe_safe_MPB_227963.5757	101
0Safe_safe_MPB_227963.5758	276
0Safe_safe_MPB_227963.5759	288
0Safe_safe_MPB_227963.5760	448
0Safe_safe_MPB_227963.5761	374
0Safe_safe_MPB_227963.5762	370
0Safe_safe_MPB_227963.5763	504
0Safe_safe_MPB_227963.5764	385
0Safe_safe_MPB_227963.5765	359
0Safe_safe_MPB_227963.5766	431
0Safe_safe_MPB_227963.5767	262
0Safe_safe_MPB_227963.5768	397
0Safe_safe_MPB_227963.5769	450
0Safe_safe_MPB_227963.5770	310
0Safe_safe_MPB_227963.5771	346
0Safe_safe_MPB_227963.5772	375
0Safe_safe_MPB_227963.5773	238
0Safe_safe_MPB_227963.5774	421
0Safe_safe_MPB_227963.5775	516
0Safe_safe_MPB_227963.5776	83
0Safe_safe_MPB_227963.5777	359
0Safe_safe_MPB_227963.5778	427
0Safe_safe_MPB_227963.5779	474
0Safe_safe_MPB_227963.5780	431
0Safe_safe_MPB_227963.5781	133
0Safe_safe_MPB_227963.5782	614
0Safe_safe_MPB_227963.5783	453
0Safe_safe_MPB_227963.5784	483
0Safe_safe_MPB_227963.5785	271
0Safe_safe_MPB_227963.5786	341
0Safe_safe_MPB_227963.5787	115
0Safe_safe_MPB_227963.5788	397
0Safe_safe_MPB_227963.5789	380
0Safe_safe_MPB_227963.5790	638
0Safe_safe_MPB_227963.5791	361
0Safe_safe_MPB_227963.5792	284
0Safe_safe_MPB_227963.5793	946
0Safe_safe_MPB_227963.5794	458
0Safe_safe_MPB_227963.5795	375
0Safe_safe_MPB_227963.5796	299
0Safe_safe_MPB_227963.5797	211
0Safe_safe_MPB_227963.5798	478
0Safe_safe_MPB_227963.5799	382
0Safe_safe_MPB_227963.5800	500
0Safe_safe_MPB_227963.5801	275
0Safe_safe_MPB_227963.5802	423
0Safe_safe_MPB_227963.5803	387
0Safe_safe_MPB_227963.5804	367
0Safe_safe_MPB_227963.5805	243
0Safe_safe_MPB_227963.5806	294
0Safe_safe_MPB_227963.5807	335
0Safe_safe_MPB_227963.5808	233
0Safe_safe_MPB_227963.5809	261
0Safe_safe_MPB_227963.5810	415
0Safe_safe_MPB_227963.5811	348
0Safe_safe_MPB_227963.5812	442
0Safe_safe_MPB_227963.5813	268
0Safe_safe_MPB_227963.5814	153
0Safe_safe_MPB_227963.5815	249
0Safe_safe_MPB_227963.5816	280
0Safe_safe_MPB_227963.5817	649
0Safe_safe_MPB_227963.5818	360
0Safe_safe_MPB_227963.5819	312
0Safe_safe_MPB_227963.5820	282
0Safe_safe_MPB_227963.5821	714
0Safe_safe_MPB_227963.5822	527
0Safe_safe_MPB_227963.5823	399
0Safe_safe_MPB_227963.5824	188
0Safe_safe_MPB_227963.5825	123
0Safe_safe_MPB_227963.5826	397
0Safe_safe_MPB_227963.5827	263
0Safe_safe_MPB_227963.5828	385
0Safe_safe_MPB_227963.5829	236
0Safe_safe_MPB_227963.5830	244
0Safe_safe_MPB_227963.5831	300
0Safe_safe_MPB_227963.5832	470
0Safe_safe_MPB_227963.5833	255
0Safe_safe_MPB_227963.5834	204
0Safe_safe_MPB_227963.5835	211
0Safe_safe_MPB_227963.5836	349
0Safe_safe_MPB_227963.5837	558
0Safe_safe_MPB_227963.5838	464
0Safe_safe_MPB_227963.5839	271
0Safe_safe_MPB_227963.5840	350
0Safe_safe_MPB_227963.5841	383
0Safe_safe_MPB_227963.5842	733
0Safe_safe_MPB_227963.5843	66
0Safe_safe_MPB_227963.5844	339
0Safe_safe_MPB_227963.5845	394
0Safe_safe_MPB_227963.5846	255
0Safe_safe_MPB_227963.5847	434
0Safe_safe_MPB_227963.5848	314
0Safe_safe_MPB_227963.5849	154
0Safe_safe_MPB_227963.5850	294
0Safe_safe_MPB_227963.5851	437
0Safe_safe_MPB_227963.5852	203
0Safe_safe_MPB_227963.5853	547
0Safe_safe_MPB_227963.5854	414
0Safe_safe_MPB_227963.5855	249
0Safe_safe_MPB_227963.5856	195
0Safe_safe_MPB_227963.5857	325
0Safe_safe_MPB_227963.5858	244
0Safe_safe_MPB_227963.5859	287
0Safe_safe_MPB_227963.5860	349
0Safe_safe_MPB_227963.5861	501
0Safe_safe_MPB_227963.5862	342
0Safe_safe_MPB_227963.5863	326
0Safe_safe_MPB_227963.5864	389
0Safe_safe_MPB_227963.5865	501
0Safe_safe_MPB_227963.5866	482
0Safe_safe_MPB_227963.5867	142
0Safe_safe_MPB_227963.5868	186
0Safe_safe_MPB_227963.5869	451
0Safe_safe_MPB_227963.5870	256
0Safe_safe_MPB_227963.5871	307
0Safe_safe_MPB_227963.5872	446
0Safe_safe_MPB_227963.5873	241
0Safe_safe_MPB_227963.5874	350
0Safe_safe_MPB_227963.5875	391
0Safe_safe_MPB_227963.5876	330
0Safe_safe_MPB_227963.5877	439
0Safe_safe_MPB_227963.5878	556
0Safe_safe_MPB_227963.5879	476
0Safe_safe_MPB_227963.5880	261
0Safe_safe_MPB_227963.5881	469
0Safe_safe_MPB_227963.5882	245
0Safe_safe_MPB_227963.5883	343
0Safe_safe_MPB_227963.5884	186
0Safe_safe_MPB_227963.5885	280
0Safe_safe_MPB_227963.5886	504
0Safe_safe_MPB_227963.5887	456
0Safe_safe_MPB_227963.5888	117
0Safe_safe_MPB_227963.5889	393
0Safe_safe_MPB_227963.5890	335
0Safe_safe_MPB_227963.5891	157
0Safe_safe_MPB_227963.5892	728
0Safe_safe_MPB_227963.5893	352
0Safe_safe_MPB_227963.5894	251
0Safe_safe_MPB_227963.5895	463
0Safe_safe_MPB_227963.5896	184
0Safe_safe_MPB_227963.5897	241
0Safe_safe_MPB_227963.5898	356
0Safe_safe_MPB_227963.5899	353
0Safe_safe_MPB_227963.5900	160
0Safe_safe_MPB_227963.5901	301
0Safe_safe_MPB_227963.5902	383
0Safe_safe_MPB_227963.5903	258
0Safe_safe_MPB_227963.5904	199
0Safe_safe_MPB_227963.5905	230
0Safe_safe_MPB_227963.5906	333
0Safe_safe_MPB_227963.5907	465
0Safe_safe_MPB_227963.5908	586
0Safe_safe_MPB_227963.5909	288
0Safe_safe_MPB_227963.5910	225
0Safe_safe_MPB_227963.5911	155
0Safe_safe_MPB_227963.5912	419
0Safe_safe_MPB_227963.5913	278
0Safe_safe_MPB_227963.5914	282
0Safe_safe_MPB_227963.5915	193
0Safe_safe_MPB_227963.5916	255
0Safe_safe_MPB_227963.5917	297
0Safe_safe_MPB_227963.5918	184
0Safe_safe_MPB_227963.5919	567
0Safe_safe_MPB_227963.5920	363
0Safe_safe_MPB_227963.5921	282
0Safe_safe_MPB_227963.5922	398
0Safe_safe_MPB_227963.5923	172
0Safe_safe_MPB_227963.5924	332
0Safe_safe_MPB_227963.5925	643
0Safe_safe_MPB_227963.5926	184
0Safe_safe_MPB_227963.5927	349
0Safe_safe_MPB_227963.5928	225
0Safe_safe_MPB_227963.5929	305
0Safe_safe_MPB_227963.5930	466
0Safe_safe_MPB_227963.5931	502
0Safe_safe_MPB_227963.5932	278
0Safe_safe_MPB_227963.5933	230
0Safe_safe_MPB_227963.5934	343
0Safe_safe_MPB_227963.5935	161
0Safe_safe_MPB_227963.5936	366
0Safe_safe_MPB_227963.5937	470
0Safe_safe_MPB_227963.5938	887
0Safe_safe_MPB_227963.5939	166
0Safe_safe_MPB_227963.5940	495
0Safe_safe_MPB_227963.5941	314
0Safe_safe_MPB_227963.5942	459
0Safe_safe_MPB_227963.5943	216
0Safe_safe_MPB_227963.5944	231
0Safe_safe_MPB_227963.5945	350
0Safe_safe_MPB_227963.5946	345
0Safe_safe_MPB_227963.5947	382
0Safe_safe_MPB_227963.5948	518
0Safe_safe_MPB_227963.5949	265
0Safe_safe_MPB_227963.5950	80
0Safe_safe_MPB_227963.5951	321
0Safe_safe_MPB_227963.5952	390
0Safe_safe_MPB_227963.5953	416
0Safe_safe_MPB_227963.5954	203
0Safe_safe_MPB_227963.5955	465
0Safe_safe_MPB_227963.5956	336
0Safe_safe_MPB_227963.5957	306
0Safe_safe_MPB_227963.5958	575
0Safe_safe_MPB_227963.5959	274
0Safe_safe_MPB_227963.5960	214
0Safe_safe_MPB_227963.5961	310
0Safe_safe_MPB_227963.5962	335
0Safe_safe_MPB_227963.5963	448
0Safe_safe_MPB_227963.5964	138
0Safe_safe_MPB_227963.5965	304
0Safe_safe_MPB_227963.5966	379
0Safe_safe_MPB_227963.5967	589
0Safe_safe_MPB_227963.5968	419
0Safe_safe_MPB_227963.5969	387
0Safe_safe_MPB_227963.5970	177
0Safe_safe_MPB_227963.5971	348
0Safe_safe_MPB_227963.5972	367
0Safe_safe_MPB_227963.5973	246
0Safe_safe_MPB_227963.5974	286
0Safe_safe_MPB_227963.5975	596
0Safe_safe_MPB_227963.5976	193
0Safe_safe_MPB_227963.5977	439
0Safe_safe_MPB_227963.5978	253
0Safe_safe_MPB_227963.5979	327
0Safe_safe_MPB_227963.5980	371
0Safe_safe_MPB_227963.5981	297
0Safe_safe_MPB_227963.5982	508
0Safe_safe_MPB_227963.5983	297
0Safe_safe_MPB_227963.5984	468
0Safe_safe_MPB_227963.5985	241
0Safe_safe_MPB_227963.5986	32
0Safe_safe_MPB_227963.5987	307
0Safe_safe_MPB_227963.5988	308
0Safe_safe_MPB_227963.5989	467
0Safe_safe_MPB_227963.5990	519
0Safe_safe_MPB_227963.5991	145
0Safe_safe_MPB_227963.5992	308
0Safe_safe_MPB_227963.5993	470
0Safe_safe_MPB_227963.5994	368
0Safe_safe_MPB_227963.5995	344
0Safe_safe_MPB_227963.5996	422
0Safe_safe_MPB_227963.5997	522
0Safe_safe_MPB_227963.5998	142
0Safe_safe_MPB_227963.5999	66
0Safe_safe_MPB_227963.6000	341
0Safe_safe_MU1A_227963.1892	2
0Safe_safe_MU1A_227963.1999	746
0Safe_safe_MU1A_227963.2001	1
0Safe_safe_MU1A_227963.2194	145
0Safe_safe_MU1B_227963.1014	231
0Safe_safe_MU1B_227963.1063	340
0Safe_safe_MU1B_227963.763	3
0Safe_safe_MU1B_227963.926	522
0Safe_safe_MU1B_227963.938	5
0Safe_safe_MU2A_227963.2322	12
0Safe_safe_MU2A_227963.2419	720
0Safe_safe_MU2A_227963.2439	3
0Safe_safe_MU2A_227963.2559	1
0Safe_safe_MU2B_227963.170	286
0Safe_safe_MU2B_227963.220	7
0Safe_safe_MU2B_227963.371	6
0Safe_safe_MU2B_227963.68	1
0Safe_safe_SPA_227963.5267	6
0Safe_safe_SPA_227963.5273	4
0Safe_safe_SPA_227963.5275	11
0Safe_safe_SPA_227963.5300	3
0Safe_safe_SPA_227963.5309	5
0Safe_safe_SPA_227963.5387	6
0Safe_safe_SPA_227963.5400	14
0Safe_safe_SPA_227963.5405	6
0Safe_safe_SPA_227963.5407	3
0Safe_safe_SPA_227963.5458	228
0Safe_safe_SPA_227963.5476	7
0Safe_safe_SPA_227963.5485	1
0Safe_safe_SPA_227963.5499	8
0Safe_safe_SPA_227963.5553	216
0Safe_safe_SPA_227963.5571	449
0Safe_safe_SPA_227963.5572	182
0Safe_safe_SPA_227963.5581	13
0Safe_safe_SPA_227963.5605	5
0Safe_safe_SPA_227963.5612	7
0Safe_safe_SPB_227963.6016	14
0Safe_safe_SPB_227963.6093	348
0Safe_safe_SPB_227963.6116	524
0Safe_safe_SPB_227963.6121	1
0Safe_safe_SPB_227963.6128	159
0Safe_safe_SPB_227963.6215	3
0Safe_safe_SPB_227963.6234	12
0Safe_safe_SPB_227963.6326	2
0Safe_safe_TMMA_227963.2703	1
0Safe_safe_TMMA_227963.2728	5
0Safe_safe_TMMA_227963.2834	395
0Safe_safe_TMMA_227963.2835	11
0Safe_safe_TMMA_227963.2914	501
0Safe_safe_TMMB_227963.3100	394
0Safe_safe_TMMB_227963.3113	299
0Safe_safe_TMMB_227963.3145	439
0Safe_safe_TMMB_227963.3178	325
0Safe_safe_TMMB_227963.3206	265
0Safe_safe_TMMB_227963.3223	111
0Safe_safe_TMMB_227963.3249	3
0Safe_safe_TMMB_227963.3291	9
0Safe_safe_TMMB_227963.3309	2
0Safe_safe_TMMB_227963.3314	10
0Safe_safe_TMMB_227963.3331	1
0Safe_safe_U1A_227963.6387	1
0Safe_safe_U1A_227963.6432	273
0Safe_safe_U1A_227963.6480	111
0Safe_safe_U1A_227963.6571	2
0Safe_safe_U1A_227963.6573	12
0Safe_safe_U1A_227963.6592	119
0Safe_safe_U1A_227963.6646	1
0Safe_safe_U1A_227963.6685	1
0Safe_safe_U1A_227963.6709	2
0Safe_safe_U1B_227963.391	1
0Safe_safe_U1B_227963.410	1
0Safe_safe_U1B_227963.419	1
0Safe_safe_U1B_227963.452	1
0Safe_safe_U1B_227963.473	1
0Safe_safe_U1B_227963.507	240
0Safe_safe_U1B_227963.557	1
0Safe_safe_U1B_227963.573	1
0Safe_safe_U1B_227963.620	1
0Safe_safe_U1B_227963.636	1
0Safe_safe_U1B_227963.735	325
0Safe_safe_U1B_227963.750	1
0Safe_safe_U2A_227963.1664	262
0Safe_safe_U2A_227963.1784	1
0Safe_safe_U2A_227963.1802	451
0Safe_safe_U2A_227963.1837	3
0Safe_safe_U2A_227963.1866	1
0Safe_safe_U2B_227963.1134	6
0Safe_safe_U2B_227963.1191	4
0Safe_safe_U2B_227963.1192	1
0Safe_safe_U2B_227963.1220	1
0Safe_safe_U2B_227963.1265	1
0Safe_safe_U2B_227963.1326	3
0Safe_safe_U2B_227963.1498	1
ENSMUSG00000000085_Scmh1_MPB_96965.1	312
ENSMUSG00000000085_Scmh1_MPB_96966.2	654
ENSMUSG00000000085_Scmh1_MPB_96967.3	281
ENSMUSG00000000085_Scmh1_MPB_96968.4	198
ENSMUSG00000000085_Scmh1_MPB_96969.5	383
ENSMUSG00000000085_Scmh1_MPB_96970.6	157
ENSMUSG00000000085_Scmh1_MPB_96971.7	377
ENSMUSG00000000085_Scmh1_MPB_96972.8	412
ENSMUSG00000000085_Scmh1_MPB_96973.9	680
ENSMUSG00000000085_Scmh1_MPB_96974.10	72
ENSMUSG00000000120_Ngfr_SPA_15524.1	6
ENSMUSG00000000131_Xpo6_TMMA_201482.3	4
ENSMUSG00000000131_Xpo6_TMMA_201484.5	8
ENSMUSG00000000131_Xpo6_TMMA_201485.6	9
ENSMUSG00000000148_Brat1_ACOCB_65035.9	1
ENSMUSG00000000154_Slc22a18_MPA_150124.1	250
ENSMUSG00000000154_Slc22a18_MPA_150125.2	140
ENSMUSG00000000154_Slc22a18_MPA_150126.3	509
ENSMUSG00000000154_Slc22a18_MPA_150127.4	610
ENSMUSG00000000154_Slc22a18_MPA_150128.5	354
ENSMUSG00000000154_Slc22a18_MPA_150129.6	131
ENSMUSG00000000154_Slc22a18_MPA_150130.7	430
ENSMUSG00000000154_Slc22a18_MPA_150131.8	267
ENSMUSG00000000154_Slc22a18_MPA_150132.9	348
ENSMUSG00000000154_Slc22a18_MPA_150133.10	517
ENSMUSG00000000183_Fgf6_MPA_167282.1	336
ENSMUSG00000000183_Fgf6_MPA_167283.2	445
ENSMUSG00000000183_Fgf6_MPA_167284.3	50
ENSMUSG00000000183_Fgf6_MPA_167285.4	479
ENSMUSG00000000183_Fgf6_MPA_167286.5	340
ENSMUSG00000000183_Fgf6_MPA_167287.6	325
ENSMUSG00000000183_Fgf6_MPA_167288.7	358
ENSMUSG00000000183_Fgf6_MPA_167289.8	344
ENSMUSG00000000183_Fgf6_MPA_167290.9	451
ENSMUSG00000000183_Fgf6_MPA_167291.10	514
ENSMUSG00000000552_Zfp385a_MPB_61951.1	286
ENSMUSG00000000552_Zfp385a_MPB_61952.2	294
ENSMUSG00000000552_Zfp385a_MPB_61953.3	276
ENSMUSG00000000552_Zfp385a_MPB_61954.4	198
ENSMUSG00000000552_Zfp385a_MPB_61955.5	560
ENSMUSG00000000552_Zfp385a_MPB_61956.6	303
ENSMUSG00000000552_Zfp385a_MPB_61957.7	246
ENSMUSG00000000552_Zfp385a_MPB_61958.8	335
ENSMUSG00000000552_Zfp385a_MPB_61959.9	290
ENSMUSG00000000552_Zfp385a_MPB_61960.10	193
ENSMUSG00000000605_Clcn4-2_MPB_37817.1	264
ENSMUSG00000000605_Clcn4-2_MPB_37818.2	347
ENSMUSG00000000605_Clcn4-2_MPB_37819.3	322
ENSMUSG00000000605_Clcn4-2_MPB_37820.4	329
ENSMUSG00000000605_Clcn4-2_MPB_37821.5	278
ENSMUSG00000000605_Clcn4-2_MPB_37822.6	221
ENSMUSG00000000605_Clcn4-2_MPB_37823.7	394
ENSMUSG00000000605_Clcn4-2_MPB_37824.8	274
ENSMUSG00000000605_Clcn4-2_MPB_37825.9	268
ENSMUSG00000000605_Clcn4-2_MPB_37826.10	283
ENSMUSG00000000673_Haao_SPA_12833.8	9
ENSMUSG00000000706_Btn1a1_MPA_107845.1	445
ENSMUSG00000000706_Btn1a1_MPA_107846.2	274
ENSMUSG00000000706_Btn1a1_MPA_107847.3	569
ENSMUSG00000000706_Btn1a1_MPA_107848.4	514
ENSMUSG00000000706_Btn1a1_MPA_107849.5	510
ENSMUSG00000000706_Btn1a1_MPA_107850.6	444
ENSMUSG00000000706_Btn1a1_MPA_107851.7	58
ENSMUSG00000000706_Btn1a1_MPA_107852.8	164
ENSMUSG00000000706_Btn1a1_MPA_107853.9	559
ENSMUSG00000000706_Btn1a1_MPA_107854.10	609
ENSMUSG00000000792_Slc5a5_MPB_184645.1	301
ENSMUSG00000000792_Slc5a5_MPB_184646.2	269
ENSMUSG00000000792_Slc5a5_MPB_184647.3	376
ENSMUSG00000000792_Slc5a5_MPB_184648.4	311
ENSMUSG00000000792_Slc5a5_MPB_184649.5	356
ENSMUSG00000000792_Slc5a5_MPB_184650.6	258
ENSMUSG00000000792_Slc5a5_MPB_184651.7	281
ENSMUSG00000000792_Slc5a5_MPB_184652.8	349
ENSMUSG00000000792_Slc5a5_MPB_184653.9	193
ENSMUSG00000000792_Slc5a5_MPB_184654.10	238
ENSMUSG00000000876_Pxmp4_SPA_124044.1	2
ENSMUSG00000000876_Pxmp4_SPA_124052.9	3
ENSMUSG00000000876_Pxmp4_SPA_124053.10	2
ENSMUSG00000000881_Dlg3_SPA_40018.4	1
ENSMUSG00000000881_Dlg3_SPA_40021.7	3
ENSMUSG00000000915_Hip1r_MPA_187429.1	315
ENSMUSG00000000915_Hip1r_MPA_187430.2	296
ENSMUSG00000000915_Hip1r_MPA_187431.3	274
ENSMUSG00000000915_Hip1r_MPA_187432.4	385
ENSMUSG00000000915_Hip1r_MPA_187433.5	117
ENSMUSG00000000915_Hip1r_MPA_187434.6	326
ENSMUSG00000000915_Hip1r_MPA_187435.7	281
ENSMUSG00000000915_Hip1r_MPA_187436.8	384
ENSMUSG00000000915_Hip1r_MPA_187437.9	161
ENSMUSG00000000915_Hip1r_MPA_187438.10	511
ENSMUSG00000001014_Icam4_MPA_182206.1	346
ENSMUSG00000001014_Icam4_MPA_182207.2	382
ENSMUSG00000001014_Icam4_MPA_182208.3	187
ENSMUSG00000001014_Icam4_MPA_182209.4	339
ENSMUSG00000001014_Icam4_MPA_182210.5	229
ENSMUSG00000001014_Icam4_MPA_182211.6	231
ENSMUSG00000001014_Icam4_MPA_182212.7	275
ENSMUSG00000001014_Icam4_MPA_182213.8	779
ENSMUSG00000001014_Icam4_MPA_182214.9	297
ENSMUSG00000001014_Icam4_MPA_182215.10	226
ENSMUSG00000001023_S100a5_SPA_29104.1	11
ENSMUSG00000001029_Icam2_MPB_80522.1	140
ENSMUSG00000001029_Icam2_MPB_80523.2	365
ENSMUSG00000001029_Icam2_MPB_80524.3	292
ENSMUSG00000001029_Icam2_MPB_80525.4	197
ENSMUSG00000001029_Icam2_MPB_80526.5	324
ENSMUSG00000001029_Icam2_MPB_80527.6	378
ENSMUSG00000001029_Icam2_MPB_80528.7	418
ENSMUSG00000001029_Icam2_MPB_80529.8	264
ENSMUSG00000001029_Icam2_MPB_80530.9	322
ENSMUSG00000001029_Icam2_MPB_80531.10	438
ENSMUSG00000001062_Vps9d1_U1B_53134.5	1
ENSMUSG00000001082_Mfsd10_MPB_29712.1	385
ENSMUSG00000001082_Mfsd10_MPB_29713.2	836
ENSMUSG00000001082_Mfsd10_MPB_29714.3	240
ENSMUSG00000001082_Mfsd10_MPB_29715.4	454
ENSMUSG00000001082_Mfsd10_MPB_29716.5	328
ENSMUSG00000001082_Mfsd10_MPB_29717.6	84
ENSMUSG00000001082_Mfsd10_MPB_29718.7	331
ENSMUSG00000001082_Mfsd10_MPB_29719.8	173
ENSMUSG00000001082_Mfsd10_MPB_29720.9	466
ENSMUSG00000001082_Mfsd10_MPB_29721.10	251
ENSMUSG00000001095_Slc13a2_U1A_113948.6	1
ENSMUSG00000001098_Kctd10_SPB_113898.6	5
ENSMUSG00000001123_Lgals9_U2B_152675.2	1
ENSMUSG00000001138_Cnnm3_MPB_67724.1	568
ENSMUSG00000001138_Cnnm3_MPB_67725.2	326
ENSMUSG00000001138_Cnnm3_MPB_67726.3	476
ENSMUSG00000001138_Cnnm3_MPB_67727.4	352
ENSMUSG00000001138_Cnnm3_MPB_67728.5	408
ENSMUSG00000001138_Cnnm3_MPB_67729.6	322
ENSMUSG00000001138_Cnnm3_MPB_67730.7	399
ENSMUSG00000001138_Cnnm3_MPB_67731.8	198
ENSMUSG00000001138_Cnnm3_MPB_67732.9	295
ENSMUSG00000001138_Cnnm3_MPB_67733.10	245
ENSMUSG00000001248_Gramd1a_MPB_32024.1	355
ENSMUSG00000001248_Gramd1a_MPB_32025.2	445
ENSMUSG00000001248_Gramd1a_MPB_32026.3	435
ENSMUSG00000001248_Gramd1a_MPB_32027.4	114
ENSMUSG00000001248_Gramd1a_MPB_32028.5	369
ENSMUSG00000001248_Gramd1a_MPB_32029.6	336
ENSMUSG00000001248_Gramd1a_MPB_32030.7	430
ENSMUSG00000001248_Gramd1a_MPB_32031.8	327
ENSMUSG00000001248_Gramd1a_MPB_32032.9	370
ENSMUSG00000001248_Gramd1a_MPB_32033.10	354
ENSMUSG00000001280_Sp1_U1B_133508.8	1
ENSMUSG00000001334_Fndc5_MPB_45715.1	430
ENSMUSG00000001334_Fndc5_MPB_45716.2	337
ENSMUSG00000001334_Fndc5_MPB_45717.3	313
ENSMUSG00000001334_Fndc5_MPB_45718.4	331
ENSMUSG00000001334_Fndc5_MPB_45719.5	373
ENSMUSG00000001334_Fndc5_MPB_45720.6	479
ENSMUSG00000001334_Fndc5_MPB_45721.7	344
ENSMUSG00000001334_Fndc5_MPB_45722.8	353
ENSMUSG00000001334_Fndc5_MPB_45723.9	395
ENSMUSG00000001334_Fndc5_MPB_45724.10	331
ENSMUSG00000001379_Apbb3_SPA_163808.8	2
ENSMUSG00000001441_Npepps_SPA_184423.9	2
ENSMUSG00000001494_Sost_U2B_150700.7	1
ENSMUSG00000001518_Itfg2_U1B_147890.8	1
ENSMUSG00000001576_Ergic1_SPA_206886.5	8
ENSMUSG00000001627_Ifrd1_MPB_103131.1	332
ENSMUSG00000001627_Ifrd1_MPB_103132.2	270
ENSMUSG00000001627_Ifrd1_MPB_103133.3	299
ENSMUSG00000001627_Ifrd1_MPB_103134.4	426
ENSMUSG00000001627_Ifrd1_MPB_103135.5	212
ENSMUSG00000001627_Ifrd1_MPB_103136.6	660
ENSMUSG00000001627_Ifrd1_MPB_103137.7	269
ENSMUSG00000001627_Ifrd1_MPB_103138.8	329
ENSMUSG00000001627_Ifrd1_MPB_103139.9	172
ENSMUSG00000001627_Ifrd1_MPB_103140.10	477
ENSMUSG00000001739_Cldn15_MPB_171066.1	208
ENSMUSG00000001739_Cldn15_MPB_171067.2	274
ENSMUSG00000001739_Cldn15_MPB_171068.3	379
ENSMUSG00000001739_Cldn15_MPB_171069.4	154
ENSMUSG00000001739_Cldn15_MPB_171070.5	236
ENSMUSG00000001739_Cldn15_MPB_171071.6	484
ENSMUSG00000001739_Cldn15_MPB_171072.7	366
ENSMUSG00000001739_Cldn15_MPB_171073.8	226
ENSMUSG00000001739_Cldn15_MPB_171074.9	245
ENSMUSG00000001739_Cldn15_MPB_171075.10	454
ENSMUSG00000001786_Fbxo7_SPA_99651.9	4
ENSMUSG00000001829_Clpb_SPA_39899.5	18
ENSMUSG00000001946_Esam_MPB_21273.2	374
ENSMUSG00000001946_Esam_MPB_21274.3	282
ENSMUSG00000001946_Esam_MPB_21275.4	387
ENSMUSG00000001946_Esam_MPB_21276.5	394
ENSMUSG00000001946_Esam_MPB_21277.6	378
ENSMUSG00000001946_Esam_MPB_21278.7	291
ENSMUSG00000001946_Esam_MPB_21279.8	304
ENSMUSG00000001946_Esam_MPB_21280.9	524
ENSMUSG00000001946_Esam_MPB_21281.10	193
ENSMUSG00000001962_Fam50a_U1B_190001.6	1
ENSMUSG00000001964_Emd_MPB_226678.1	539
ENSMUSG00000001964_Emd_MPB_226679.2	427
ENSMUSG00000001964_Emd_MPB_226680.3	310
ENSMUSG00000001964_Emd_MPB_226681.4	306
ENSMUSG00000001964_Emd_MPB_226682.5	270
ENSMUSG00000001964_Emd_MPB_226683.6	326
ENSMUSG00000001964_Emd_MPB_226684.7	297
ENSMUSG00000001964_Emd_MPB_226685.8	94
ENSMUSG00000001964_Emd_MPB_226686.9	397
ENSMUSG00000001964_Emd_MPB_226687.10	346
ENSMUSG00000001985_Grik3_DTKPA_147198.6	1
ENSMUSG00000001998_Ap4e1_SPA_62103.3	2
ENSMUSG00000002015_Bcap31_SPA_113632.1	1
ENSMUSG00000002015_Bcap31_SPA_113641.10	4
ENSMUSG00000002031_Ift46_U1B_54899.10	1
ENSMUSG00000002032_Tmem25_MPB_54910.1	146
ENSMUSG00000002032_Tmem25_MPB_54911.2	424
ENSMUSG00000002032_Tmem25_MPB_54912.3	839
ENSMUSG00000002032_Tmem25_MPB_54913.4	420
ENSMUSG00000002032_Tmem25_MPB_54914.5	362
ENSMUSG00000002032_Tmem25_MPB_54915.6	362
ENSMUSG00000002032_Tmem25_MPB_54916.7	336
ENSMUSG00000002032_Tmem25_MPB_54917.8	407
ENSMUSG00000002032_Tmem25_MPB_54918.9	236
ENSMUSG00000002032_Tmem25_MPB_54919.10	183
ENSMUSG00000002064_Sdf2_SPB_29296.4	4
ENSMUSG00000002105_Slc39a13_SPA_40215.1	1
ENSMUSG00000002496_Tsc2_ACOCA_85550.1	5
ENSMUSG00000002496_Tsc2_ACOCA_85553.4	7
ENSMUSG00000002496_Tsc2_ACOCA_85556.7	1
ENSMUSG00000002496_Tsc2_ACOCA_85557.8	3
ENSMUSG00000002580_Mien1_U1B_223779.6	1
ENSMUSG00000002635_Pdcd2l_U1B_12823.8	1
ENSMUSG00000002635_Pdcd2l_U1B_12825.10	1
ENSMUSG00000002668_Dennd1c_U1B_214462.8	1
ENSMUSG00000002718_Cse1l_SPA_192722.2	2
ENSMUSG00000002778_Kdelr1_SPB_23821.10	1
ENSMUSG00000002897_Il17ra_MPA_48993.1	603
ENSMUSG00000002897_Il17ra_MPA_48994.2	452
ENSMUSG00000002897_Il17ra_MPA_48995.3	305
ENSMUSG00000002897_Il17ra_MPA_48996.4	262
ENSMUSG00000002897_Il17ra_MPA_48997.5	719
ENSMUSG00000002897_Il17ra_MPA_48998.6	228
ENSMUSG00000002897_Il17ra_MPA_48999.7	112
ENSMUSG00000002897_Il17ra_MPA_49000.8	118
ENSMUSG00000002897_Il17ra_MPA_49001.9	406
ENSMUSG00000002897_Il17ra_MPA_49002.10	162
ENSMUSG00000002944_Cd36_ACOCA_10055.10	15
ENSMUSG00000002980_Bcam_MPA_203989.1	422
ENSMUSG00000002980_Bcam_MPA_203990.2	338
ENSMUSG00000002980_Bcam_MPA_203991.3	587
ENSMUSG00000002980_Bcam_MPA_203992.4	142
ENSMUSG00000002980_Bcam_MPA_203993.5	392
ENSMUSG00000002980_Bcam_MPA_203994.6	265
ENSMUSG00000002980_Bcam_MPA_203995.7	170
ENSMUSG00000002980_Bcam_MPA_203996.8	332
ENSMUSG00000002980_Bcam_MPA_203997.9	176
ENSMUSG00000002980_Bcam_MPA_203998.10	264
ENSMUSG00000003051_Elf3_GEB_189578.3	10
ENSMUSG00000003341_Atp8b3_MPA_166553.1	331
ENSMUSG00000003341_Atp8b3_MPA_166554.2	320
ENSMUSG00000003341_Atp8b3_MPA_166555.3	335
ENSMUSG00000003341_Atp8b3_MPA_166556.4	264
ENSMUSG00000003341_Atp8b3_MPA_166557.5	574
ENSMUSG00000003341_Atp8b3_MPA_166558.6	319
ENSMUSG00000003341_Atp8b3_MPA_166559.7	530
ENSMUSG00000003341_Atp8b3_MPA_166560.8	503
ENSMUSG00000003341_Atp8b3_MPA_166561.9	14
ENSMUSG00000003341_Atp8b3_MPA_166562.10	505
ENSMUSG00000003344_Btbd2_SPA_88029.5	15
ENSMUSG00000003354_Ccdc65_U2A_82124.1	1
ENSMUSG00000003418_St8sia6_U1B_123017.1	1
ENSMUSG00000003418_St8sia6_U1B_123022.6	1
ENSMUSG00000003435_Supt5_U1B_64180.1	1
ENSMUSG00000003581_Rnf215_SPB_189361.6	3
ENSMUSG00000003665_Has1_MPA_88345.1	389
ENSMUSG00000003665_Has1_MPA_88346.2	683
ENSMUSG00000003665_Has1_MPA_88347.3	370
ENSMUSG00000003665_Has1_MPA_88348.4	233
ENSMUSG00000003665_Has1_MPA_88349.5	394
ENSMUSG00000003665_Has1_MPA_88350.6	320
[truncated: 10,569 more rows]
