# Supplementary material for: Genome-scale CRISPR screening reveals that C3aR signaling is critical for rapid capture of fungi by macrophages
Source: PLoS Pathog. 2022 Sep 29;18(9):e1010237. doi: 10.1371/journal.ppat.1010237 (PMC9578593; doi:10.1371/journal.ppat.1010237)
Supplement: S1 Data — A ZIP archive of tables in CSV format giving counts for each sgRNA. File names indicate sub-library and experimental sample. (ZIP) [file ppat.1010237.s023.zip › DIR_MAIN/20180503_AC_TMMA_Un2_counts.csv]

0None_none_MU1A_227963.1930	102
0None_none_MU1A_227963.2058	24
0None_none_MU1A_227963.2142	17
0None_none_MU1A_227963.2164	2
0None_none_MU1A_227963.2239	1
0None_none_MU1B_227963.907	14
0None_none_MU2A_227963.2618	22
0None_none_TMMA_227963.2626	952
0None_none_TMMA_227963.2627	648
0None_none_TMMA_227963.2628	597
0None_none_TMMA_227963.2629	664
0None_none_TMMA_227963.2630	740
0None_none_TMMA_227963.2631	364
0None_none_TMMA_227963.2632	299
0None_none_TMMA_227963.2633	867
0None_none_TMMA_227963.2634	648
0None_none_TMMA_227963.2635	159
0None_none_TMMA_227963.2636	780
0None_none_TMMA_227963.2637	192
0None_none_TMMA_227963.2638	698
0None_none_TMMA_227963.2639	668
0None_none_TMMA_227963.2640	1235
0None_none_TMMA_227963.2641	505
0None_none_TMMA_227963.2642	1788
0None_none_TMMA_227963.2643	998
0None_none_TMMA_227963.2644	675
0None_none_TMMA_227963.2645	547
0None_none_TMMA_227963.2646	799
0None_none_TMMA_227963.2647	1461
0None_none_TMMA_227963.2648	716
0None_none_TMMA_227963.2649	383
0None_none_TMMA_227963.2650	936
0None_none_TMMA_227963.2651	1006
0None_none_TMMA_227963.2652	1234
0None_none_TMMA_227963.2653	160
0None_none_TMMA_227963.2654	717
0None_none_TMMA_227963.2655	965
0None_none_TMMA_227963.2656	558
0None_none_TMMA_227963.2657	611
0None_none_TMMA_227963.2658	973
0None_none_TMMA_227963.2659	687
0None_none_TMMA_227963.2660	828
0None_none_TMMA_227963.2661	1173
0None_none_TMMA_227963.2662	1045
0None_none_TMMA_227963.2663	660
0None_none_TMMA_227963.2664	581
0None_none_TMMA_227963.2665	391
0None_none_TMMA_227963.2666	649
0None_none_TMMA_227963.2667	956
0None_none_TMMA_227963.2668	586
0None_none_TMMA_227963.2669	734
0None_none_TMMA_227963.2670	282
0None_none_TMMA_227963.2671	294
0None_none_TMMA_227963.2672	869
0None_none_TMMA_227963.2673	500
0None_none_TMMA_227963.2674	482
0None_none_TMMA_227963.2675	814
0None_none_TMMA_227963.2676	1035
0None_none_TMMA_227963.2677	367
0None_none_TMMA_227963.2678	880
0None_none_TMMA_227963.2679	976
0None_none_TMMA_227963.2680	423
0None_none_TMMA_227963.2681	837
0None_none_TMMA_227963.2682	1226
0None_none_TMMA_227963.2683	253
0None_none_TMMA_227963.2684	442
0None_none_TMMA_227963.2685	735
0None_none_TMMA_227963.2686	806
0None_none_TMMA_227963.2687	526
0None_none_TMMA_227963.2688	445
0None_none_TMMA_227963.2689	1013
0None_none_TMMA_227963.2690	455
0None_none_TMMA_227963.2691	1052
0None_none_TMMA_227963.2692	18
0None_none_TMMA_227963.2693	1220
0None_none_TMMA_227963.2694	290
0None_none_TMMA_227963.2695	733
0None_none_TMMA_227963.2696	704
0None_none_TMMA_227963.2697	158
0None_none_TMMA_227963.2698	774
0None_none_TMMA_227963.2699	505
0None_none_TMMA_227963.2700	714
0None_none_TMMA_227963.2701	290
0None_none_TMMA_227963.2702	681
0None_none_TMMA_227963.2703	1729
0None_none_TMMA_227963.2704	888
0None_none_TMMA_227963.2705	535
0None_none_TMMA_227963.2706	1405
0None_none_TMMA_227963.2707	421
0None_none_TMMA_227963.2708	625
0None_none_TMMA_227963.2709	367
0None_none_TMMA_227963.2710	429
0None_none_TMMA_227963.2711	564
0None_none_TMMA_227963.2712	1082
0None_none_TMMA_227963.2713	1458
0None_none_TMMA_227963.2714	660
0None_none_TMMA_227963.2715	1701
0None_none_TMMA_227963.2716	1110
0None_none_TMMA_227963.2717	456
0None_none_TMMA_227963.2718	1057
0None_none_TMMA_227963.2719	277
0None_none_TMMA_227963.2720	373
0None_none_TMMA_227963.2721	1065
0None_none_TMMA_227963.2722	495
0None_none_TMMA_227963.2723	1176
0None_none_TMMA_227963.2724	212
0None_none_TMMA_227963.2725	804
0None_none_TMMA_227963.2726	1017
0None_none_TMMA_227963.2727	474
0None_none_TMMA_227963.2728	1720
0None_none_TMMA_227963.2729	910
0None_none_TMMA_227963.2730	1251
0None_none_TMMA_227963.2731	912
0None_none_TMMA_227963.2732	775
0None_none_TMMA_227963.2733	497
0None_none_TMMA_227963.2734	678
0None_none_TMMA_227963.2735	134
0None_none_TMMA_227963.2736	1900
0None_none_TMMA_227963.2737	399
0None_none_TMMA_227963.2738	753
0None_none_TMMA_227963.2739	627
0None_none_TMMA_227963.2740	1028
0None_none_TMMA_227963.2741	942
0None_none_TMMA_227963.2742	1048
0None_none_TMMA_227963.2743	840
0None_none_TMMA_227963.2744	1112
0None_none_TMMA_227963.2745	1070
0None_none_TMMA_227963.2746	1282
0None_none_TMMA_227963.2747	1284
0None_none_TMMA_227963.2748	801
0None_none_TMMA_227963.2749	1363
0None_none_TMMA_227963.2750	669
0None_none_TMMA_227963.2751	794
0None_none_TMMA_227963.2752	471
0None_none_TMMA_227963.2753	423
0None_none_TMMA_227963.2754	621
0None_none_TMMA_227963.2755	748
0None_none_TMMA_227963.2756	882
0None_none_TMMA_227963.2757	654
0None_none_TMMA_227963.2758	212
0None_none_TMMA_227963.2759	755
0None_none_TMMA_227963.2760	1244
0None_none_TMMA_227963.2761	1017
0None_none_TMMA_227963.2762	1392
0None_none_TMMA_227963.2763	883
0None_none_TMMA_227963.2764	1274
0None_none_TMMA_227963.2765	721
0None_none_TMMA_227963.2766	857
0None_none_TMMA_227963.2767	277
0None_none_TMMA_227963.2768	501
0None_none_TMMA_227963.2769	628
0None_none_TMMA_227963.2770	500
0None_none_TMMA_227963.2771	814
0None_none_TMMA_227963.2772	964
0None_none_TMMA_227963.2773	663
0None_none_TMMA_227963.2774	491
0None_none_TMMA_227963.2775	856
0None_none_TMMA_227963.2776	611
0None_none_TMMA_227963.2777	604
0None_none_TMMA_227963.2778	939
0None_none_TMMA_227963.2779	413
0None_none_TMMA_227963.2780	1134
0None_none_TMMA_227963.2781	919
0None_none_TMMA_227963.2782	292
0None_none_TMMA_227963.2783	1111
0None_none_TMMA_227963.2784	697
0None_none_TMMA_227963.2785	876
0None_none_TMMA_227963.2786	451
0None_none_TMMA_227963.2787	1018
0None_none_TMMA_227963.2788	250
0None_none_TMMA_227963.2789	564
0None_none_TMMA_227963.2790	708
0None_none_TMMA_227963.2791	829
0None_none_TMMA_227963.2792	389
0None_none_TMMA_227963.2793	792
0None_none_TMMA_227963.2794	986
0None_none_TMMA_227963.2795	1322
0None_none_TMMA_227963.2796	919
0None_none_TMMA_227963.2797	1455
0None_none_TMMA_227963.2798	615
0None_none_TMMA_227963.2799	290
0None_none_TMMA_227963.2800	615
0None_none_TMMA_227963.2801	897
0None_none_TMMA_227963.2802	1055
0None_none_TMMA_227963.2803	604
0None_none_TMMA_227963.2804	512
0None_none_TMMA_227963.2805	812
0None_none_TMMA_227963.2806	943
0None_none_TMMA_227963.2807	445
0None_none_TMMA_227963.2808	855
0None_none_TMMA_227963.2809	713
0None_none_TMMA_227963.2810	942
0None_none_TMMA_227963.2811	561
0None_none_TMMA_227963.2812	508
0None_none_TMMA_227963.2813	653
0None_none_TMMA_227963.2814	431
0None_none_TMMA_227963.2815	476
0None_none_TMMA_227963.2816	1279
0None_none_TMMA_227963.2817	1004
0None_none_TMMA_227963.2818	280
0None_none_TMMA_227963.2819	728
0None_none_TMMA_227963.2821	1025
0None_none_TMMA_227963.2822	912
0None_none_TMMA_227963.2823	207
0None_none_TMMA_227963.2824	495
0None_none_TMMA_227963.2825	854
0None_none_TMMA_227963.2826	207
0None_none_TMMA_227963.2827	266
0None_none_TMMA_227963.2828	1086
0None_none_TMMA_227963.2829	686
0None_none_TMMA_227963.2830	1062
0None_none_TMMA_227963.2831	300
0None_none_TMMA_227963.2832	348
0None_none_TMMA_227963.2833	435
0None_none_TMMA_227963.2834	831
0None_none_TMMA_227963.2835	1323
0None_none_TMMA_227963.2836	545
0None_none_TMMA_227963.2837	613
0None_none_TMMA_227963.2838	405
0None_none_TMMA_227963.2839	602
0None_none_TMMA_227963.2840	416
0None_none_TMMA_227963.2841	678
0None_none_TMMA_227963.2842	1233
0None_none_TMMA_227963.2843	272
0None_none_TMMA_227963.2844	860
0None_none_TMMA_227963.2845	1383
0None_none_TMMA_227963.2846	723
0None_none_TMMA_227963.2847	64
0None_none_TMMA_227963.2848	1191
0None_none_TMMA_227963.2849	445
0None_none_TMMA_227963.2850	765
0None_none_TMMA_227963.2851	1234
0None_none_TMMA_227963.2852	447
0None_none_TMMA_227963.2853	662
0None_none_TMMA_227963.2854	1696
0None_none_TMMA_227963.2855	1236
0None_none_TMMA_227963.2856	599
0None_none_TMMA_227963.2857	1400
0None_none_TMMA_227963.2858	437
0None_none_TMMA_227963.2859	834
0None_none_TMMA_227963.2860	499
0None_none_TMMA_227963.2861	664
0None_none_TMMA_227963.2862	614
0None_none_TMMA_227963.2863	1510
0None_none_TMMA_227963.2864	1308
0None_none_TMMA_227963.2865	515
0None_none_TMMA_227963.2866	18
0None_none_TMMA_227963.2867	1398
0None_none_TMMA_227963.2868	594
0None_none_TMMA_227963.2869	1301
0None_none_TMMA_227963.2870	1055
0None_none_TMMA_227963.2871	843
0None_none_TMMA_227963.2872	1088
0None_none_TMMA_227963.2873	357
0None_none_TMMA_227963.2874	1110
0None_none_TMMA_227963.2875	491
0None_none_TMMA_227963.2876	913
0None_none_TMMA_227963.2877	831
0None_none_TMMA_227963.2878	1651
0None_none_TMMA_227963.2879	786
0None_none_TMMA_227963.2880	121
0None_none_TMMA_227963.2881	540
0None_none_TMMA_227963.2882	368
0None_none_TMMA_227963.2883	1380
0None_none_TMMA_227963.2884	1307
0None_none_TMMA_227963.2885	1333
0None_none_TMMA_227963.2886	727
0None_none_TMMA_227963.2887	1649
0None_none_TMMA_227963.2888	894
0None_none_TMMA_227963.2889	1583
0None_none_TMMA_227963.2890	800
0None_none_TMMA_227963.2891	1350
0None_none_TMMA_227963.2892	308
0None_none_TMMA_227963.2893	429
0None_none_TMMA_227963.2894	1222
0None_none_TMMA_227963.2895	377
0None_none_TMMA_227963.2896	911
0None_none_TMMA_227963.2897	879
0None_none_TMMA_227963.2898	630
0None_none_TMMA_227963.2899	685
0None_none_TMMA_227963.2900	707
0None_none_TMMA_227963.2901	906
0None_none_TMMA_227963.2902	544
0None_none_TMMA_227963.2903	752
0None_none_TMMA_227963.2904	274
0None_none_TMMA_227963.2905	254
0None_none_TMMA_227963.2906	555
0None_none_TMMA_227963.2907	654
0None_none_TMMA_227963.2908	887
0None_none_TMMA_227963.2909	1047
0None_none_TMMA_227963.2910	711
0None_none_TMMA_227963.2911	395
0None_none_TMMA_227963.2912	1054
0None_none_TMMA_227963.2913	787
0None_none_TMMA_227963.2914	1180
0None_none_TMMA_227963.2915	224
0None_none_TMMA_227963.2916	1138
0None_none_TMMA_227963.2917	760
0None_none_TMMA_227963.2918	1841
0None_none_TMMA_227963.2919	1421
0None_none_TMMA_227963.2920	496
0None_none_TMMA_227963.2921	1244
0None_none_TMMA_227963.2922	430
0None_none_TMMA_227963.2923	890
0None_none_TMMA_227963.2924	950
0None_none_TMMA_227963.2925	517
0None_none_TMMA_227963.2926	1113
0None_none_TMMA_227963.2927	545
0None_none_TMMA_227963.2928	697
0None_none_TMMA_227963.2929	880
0None_none_TMMA_227963.2930	1537
0None_none_TMMA_227963.2931	1247
0None_none_TMMA_227963.2932	543
0None_none_TMMA_227963.2933	1235
0None_none_TMMA_227963.2934	566
0None_none_TMMA_227963.2935	835
0None_none_TMMA_227963.2936	837
0None_none_TMMA_227963.2937	1176
0None_none_TMMA_227963.2938	968
0None_none_TMMA_227963.2939	620
0None_none_TMMA_227963.2940	1231
0None_none_TMMA_227963.2941	744
0None_none_TMMA_227963.2942	425
0None_none_TMMA_227963.2943	780
0None_none_TMMA_227963.2944	1293
0None_none_TMMA_227963.2945	1114
0None_none_TMMA_227963.2946	273
0None_none_TMMA_227963.2947	725
0None_none_TMMA_227963.2948	321
0None_none_TMMA_227963.2949	993
0None_none_TMMA_227963.2950	734
0None_none_TMMA_227963.2951	233
0None_none_TMMA_227963.2952	426
0None_none_TMMA_227963.2953	60
0None_none_TMMA_227963.2954	239
0None_none_TMMA_227963.2955	1406
0None_none_TMMA_227963.2956	817
0None_none_TMMA_227963.2957	385
0None_none_TMMA_227963.2958	939
0None_none_TMMA_227963.2959	511
0None_none_TMMA_227963.2960	692
0None_none_TMMA_227963.2961	1022
0None_none_TMMA_227963.2962	1040
0None_none_TMMA_227963.2963	741
0None_none_TMMA_227963.2964	1923
0None_none_TMMA_227963.2965	1270
0None_none_TMMA_227963.2966	770
0None_none_TMMA_227963.2967	651
0None_none_TMMA_227963.2968	406
0None_none_TMMA_227963.2969	574
0None_none_TMMA_227963.2970	761
0None_none_TMMA_227963.2971	680
0None_none_TMMA_227963.2972	1171
0None_none_TMMA_227963.2973	1173
0None_none_TMMA_227963.2974	738
0None_none_TMMA_227963.2975	334
0None_none_TMMA_227963.2976	857
0None_none_TMMA_227963.2977	363
0None_none_TMMA_227963.2978	4
0None_none_TMMA_227963.2979	330
0None_none_TMMA_227963.2980	993
0None_none_TMMA_227963.2981	831
0None_none_TMMA_227963.2982	525
0None_none_TMMA_227963.2983	598
0None_none_TMMA_227963.2984	1183
0None_none_TMMA_227963.2985	1238
0None_none_TMMA_227963.2986	1214
0None_none_TMMA_227963.2987	615
0None_none_TMMA_227963.2988	1350
0None_none_TMMA_227963.2989	537
0None_none_TMMA_227963.2990	560
0None_none_TMMA_227963.2991	379
0None_none_TMMA_227963.2992	274
0None_none_TMMA_227963.2993	707
0None_none_TMMA_227963.2994	1277
0None_none_TMMA_227963.2995	1074
0None_none_TMMA_227963.2996	1386
0None_none_TMMA_227963.2997	628
0None_none_TMMA_227963.2998	870
0None_none_TMMA_227963.2999	511
0None_none_TMMA_227963.3000	269
0None_none_TMMB_227963.3159	8
0None_none_TMMB_227963.3298	26
0None_none_U1A_227963.6502	1
0None_none_U2A_227963.1512	39
0None_none_U2A_227963.1677	28
0None_none_U2A_227963.1748	18
0None_none_U2B_227963.1167	6
0None_none_U2B_227963.1173	3
0None_none_U2B_227963.1392	100
0Safe_safe_ACOCA_227963.4600	1
0Safe_safe_ACOCA_227963.4776	457
0Safe_safe_ACOCA_227963.4870	838
0Safe_safe_DTKPA_227963.7059	1
0Safe_safe_DTKPB_227963.7182	1
0Safe_safe_GEB_227963.4040	784
0Safe_safe_MPA_227963.4470	961
0Safe_safe_MPA_227963.4488	542
0Safe_safe_MPB_227963.5706	1
0Safe_safe_MPB_227963.5778	317
0Safe_safe_MPB_227963.5923	426
0Safe_safe_MU1A_227963.1926	929
0Safe_safe_MU1A_227963.1959	516
0Safe_safe_MU1A_227963.2199	2
0Safe_safe_MU2A_227963.2302	10
0Safe_safe_MU2A_227963.2388	10
0Safe_safe_MU2A_227963.2454	933
0Safe_safe_MU2A_227963.2547	18
0Safe_safe_MU2A_227963.2548	937
0Safe_safe_SPA_227963.5342	1048
0Safe_safe_TMMA_227963.2626	501
0Safe_safe_TMMA_227963.2627	556
0Safe_safe_TMMA_227963.2628	774
0Safe_safe_TMMA_227963.2629	299
0Safe_safe_TMMA_227963.2630	580
0Safe_safe_TMMA_227963.2631	514
0Safe_safe_TMMA_227963.2632	769
0Safe_safe_TMMA_227963.2633	242
0Safe_safe_TMMA_227963.2634	269
0Safe_safe_TMMA_227963.2635	421
0Safe_safe_TMMA_227963.2636	490
0Safe_safe_TMMA_227963.2637	488
0Safe_safe_TMMA_227963.2638	555
0Safe_safe_TMMA_227963.2639	777
0Safe_safe_TMMA_227963.2640	285
0Safe_safe_TMMA_227963.2641	905
0Safe_safe_TMMA_227963.2642	174
0Safe_safe_TMMA_227963.2643	274
0Safe_safe_TMMA_227963.2644	1174
0Safe_safe_TMMA_227963.2645	1037
0Safe_safe_TMMA_227963.2646	1012
0Safe_safe_TMMA_227963.2647	526
0Safe_safe_TMMA_227963.2648	439
0Safe_safe_TMMA_227963.2649	18
0Safe_safe_TMMA_227963.2650	146
0Safe_safe_TMMA_227963.2651	151
0Safe_safe_TMMA_227963.2652	347
0Safe_safe_TMMA_227963.2653	363
0Safe_safe_TMMA_227963.2654	604
0Safe_safe_TMMA_227963.2655	957
0Safe_safe_TMMA_227963.2656	712
0Safe_safe_TMMA_227963.2657	942
0Safe_safe_TMMA_227963.2658	668
0Safe_safe_TMMA_227963.2659	436
0Safe_safe_TMMA_227963.2660	549
0Safe_safe_TMMA_227963.2661	894
0Safe_safe_TMMA_227963.2662	810
0Safe_safe_TMMA_227963.2663	608
0Safe_safe_TMMA_227963.2664	620
0Safe_safe_TMMA_227963.2665	269
0Safe_safe_TMMA_227963.2666	597
0Safe_safe_TMMA_227963.2667	602
0Safe_safe_TMMA_227963.2668	352
0Safe_safe_TMMA_227963.2669	458
0Safe_safe_TMMA_227963.2670	734
0Safe_safe_TMMA_227963.2671	996
0Safe_safe_TMMA_227963.2672	1023
0Safe_safe_TMMA_227963.2673	642
0Safe_safe_TMMA_227963.2674	691
0Safe_safe_TMMA_227963.2675	791
0Safe_safe_TMMA_227963.2676	1012
0Safe_safe_TMMA_227963.2677	529
0Safe_safe_TMMA_227963.2678	627
0Safe_safe_TMMA_227963.2679	394
0Safe_safe_TMMA_227963.2680	1241
0Safe_safe_TMMA_227963.2681	819
0Safe_safe_TMMA_227963.2682	1029
0Safe_safe_TMMA_227963.2683	649
0Safe_safe_TMMA_227963.2684	389
0Safe_safe_TMMA_227963.2685	964
0Safe_safe_TMMA_227963.2686	1154
0Safe_safe_TMMA_227963.2687	578
0Safe_safe_TMMA_227963.2688	814
0Safe_safe_TMMA_227963.2689	661
0Safe_safe_TMMA_227963.2690	830
0Safe_safe_TMMA_227963.2691	628
0Safe_safe_TMMA_227963.2692	1146
0Safe_safe_TMMA_227963.2693	811
0Safe_safe_TMMA_227963.2694	426
0Safe_safe_TMMA_227963.2695	533
0Safe_safe_TMMA_227963.2696	738
0Safe_safe_TMMA_227963.2697	437
0Safe_safe_TMMA_227963.2698	432
0Safe_safe_TMMA_227963.2699	1012
0Safe_safe_TMMA_227963.2700	1048
0Safe_safe_TMMA_227963.2701	720
0Safe_safe_TMMA_227963.2702	1541
0Safe_safe_TMMA_227963.2703	355
0Safe_safe_TMMA_227963.2704	197
0Safe_safe_TMMA_227963.2705	620
0Safe_safe_TMMA_227963.2706	690
0Safe_safe_TMMA_227963.2707	754
0Safe_safe_TMMA_227963.2708	407
0Safe_safe_TMMA_227963.2709	122
0Safe_safe_TMMA_227963.2710	532
0Safe_safe_TMMA_227963.2711	570
0Safe_safe_TMMA_227963.2712	394
0Safe_safe_TMMA_227963.2713	504
0Safe_safe_TMMA_227963.2714	923
0Safe_safe_TMMA_227963.2715	675
0Safe_safe_TMMA_227963.2716	1456
0Safe_safe_TMMA_227963.2717	183
0Safe_safe_TMMA_227963.2718	227
0Safe_safe_TMMA_227963.2719	398
0Safe_safe_TMMA_227963.2720	495
0Safe_safe_TMMA_227963.2721	1218
0Safe_safe_TMMA_227963.2722	164
0Safe_safe_TMMA_227963.2723	949
0Safe_safe_TMMA_227963.2724	977
0Safe_safe_TMMA_227963.2725	621
0Safe_safe_TMMA_227963.2726	1744
0Safe_safe_TMMA_227963.2727	890
0Safe_safe_TMMA_227963.2728	542
0Safe_safe_TMMA_227963.2729	423
0Safe_safe_TMMA_227963.2731	916
0Safe_safe_TMMA_227963.2732	618
0Safe_safe_TMMA_227963.2733	705
0Safe_safe_TMMA_227963.2734	334
0Safe_safe_TMMA_227963.2735	679
0Safe_safe_TMMA_227963.2736	826
0Safe_safe_TMMA_227963.2737	120
0Safe_safe_TMMA_227963.2738	426
0Safe_safe_TMMA_227963.2739	728
0Safe_safe_TMMA_227963.2740	838
0Safe_safe_TMMA_227963.2741	761
0Safe_safe_TMMA_227963.2742	176
0Safe_safe_TMMA_227963.2743	629
0Safe_safe_TMMA_227963.2744	716
0Safe_safe_TMMA_227963.2745	417
0Safe_safe_TMMA_227963.2746	1919
0Safe_safe_TMMA_227963.2747	737
0Safe_safe_TMMA_227963.2748	863
0Safe_safe_TMMA_227963.2749	732
0Safe_safe_TMMA_227963.2750	720
0Safe_safe_TMMA_227963.2751	439
0Safe_safe_TMMA_227963.2752	1014
0Safe_safe_TMMA_227963.2753	851
0Safe_safe_TMMA_227963.2754	813
0Safe_safe_TMMA_227963.2755	532
0Safe_safe_TMMA_227963.2756	1273
0Safe_safe_TMMA_227963.2757	778
0Safe_safe_TMMA_227963.2758	756
0Safe_safe_TMMA_227963.2759	464
0Safe_safe_TMMA_227963.2760	649
0Safe_safe_TMMA_227963.2761	355
0Safe_safe_TMMA_227963.2762	1777
0Safe_safe_TMMA_227963.2763	461
0Safe_safe_TMMA_227963.2764	661
0Safe_safe_TMMA_227963.2765	370
0Safe_safe_TMMA_227963.2766	430
0Safe_safe_TMMA_227963.2767	409
0Safe_safe_TMMA_227963.2768	924
0Safe_safe_TMMA_227963.2769	550
0Safe_safe_TMMA_227963.2770	1028
0Safe_safe_TMMA_227963.2771	439
0Safe_safe_TMMA_227963.2772	727
0Safe_safe_TMMA_227963.2773	974
0Safe_safe_TMMA_227963.2774	596
0Safe_safe_TMMA_227963.2775	549
0Safe_safe_TMMA_227963.2776	784
0Safe_safe_TMMA_227963.2777	695
0Safe_safe_TMMA_227963.2778	307
0Safe_safe_TMMA_227963.2779	461
0Safe_safe_TMMA_227963.2780	725
0Safe_safe_TMMA_227963.2781	708
0Safe_safe_TMMA_227963.2782	432
0Safe_safe_TMMA_227963.2783	464
0Safe_safe_TMMA_227963.2784	862
0Safe_safe_TMMA_227963.2785	370
0Safe_safe_TMMA_227963.2786	562
0Safe_safe_TMMA_227963.2787	224
0Safe_safe_TMMA_227963.2788	360
0Safe_safe_TMMA_227963.2789	679
0Safe_safe_TMMA_227963.2790	965
0Safe_safe_TMMA_227963.2791	813
0Safe_safe_TMMA_227963.2792	330
0Safe_safe_TMMA_227963.2793	1190
0Safe_safe_TMMA_227963.2794	347
0Safe_safe_TMMA_227963.2795	680
0Safe_safe_TMMA_227963.2796	624
0Safe_safe_TMMA_227963.2797	687
0Safe_safe_TMMA_227963.2798	887
0Safe_safe_TMMA_227963.2799	685
0Safe_safe_TMMA_227963.2800	666
0Safe_safe_TMMA_227963.2801	479
0Safe_safe_TMMA_227963.2802	514
0Safe_safe_TMMA_227963.2803	226
0Safe_safe_TMMA_227963.2804	235
0Safe_safe_TMMA_227963.2805	356
0Safe_safe_TMMA_227963.2806	722
0Safe_safe_TMMA_227963.2807	602
0Safe_safe_TMMA_227963.2808	644
0Safe_safe_TMMA_227963.2809	393
0Safe_safe_TMMA_227963.2810	933
0Safe_safe_TMMA_227963.2811	955
0Safe_safe_TMMA_227963.2812	205
0Safe_safe_TMMA_227963.2813	628
0Safe_safe_TMMA_227963.2814	568
0Safe_safe_TMMA_227963.2815	385
0Safe_safe_TMMA_227963.2816	273
0Safe_safe_TMMA_227963.2817	628
0Safe_safe_TMMA_227963.2818	1134
0Safe_safe_TMMA_227963.2819	473
0Safe_safe_TMMA_227963.2820	510
0Safe_safe_TMMA_227963.2821	378
0Safe_safe_TMMA_227963.2822	496
0Safe_safe_TMMA_227963.2823	924
0Safe_safe_TMMA_227963.2824	620
0Safe_safe_TMMA_227963.2825	516
0Safe_safe_TMMA_227963.2826	895
0Safe_safe_TMMA_227963.2827	413
0Safe_safe_TMMA_227963.2828	689
0Safe_safe_TMMA_227963.2829	782
0Safe_safe_TMMA_227963.2830	402
0Safe_safe_TMMA_227963.2831	142
0Safe_safe_TMMA_227963.2832	447
0Safe_safe_TMMA_227963.2833	856
0Safe_safe_TMMA_227963.2834	588
0Safe_safe_TMMA_227963.2835	317
0Safe_safe_TMMA_227963.2836	435
0Safe_safe_TMMA_227963.2837	196
0Safe_safe_TMMA_227963.2838	789
0Safe_safe_TMMA_227963.2839	712
0Safe_safe_TMMA_227963.2840	474
0Safe_safe_TMMA_227963.2841	1107
0Safe_safe_TMMA_227963.2842	466
0Safe_safe_TMMA_227963.2843	323
0Safe_safe_TMMA_227963.2844	741
0Safe_safe_TMMA_227963.2845	989
0Safe_safe_TMMA_227963.2846	394
0Safe_safe_TMMA_227963.2847	1336
0Safe_safe_TMMA_227963.2848	682
0Safe_safe_TMMA_227963.2849	713
0Safe_safe_TMMA_227963.2850	837
0Safe_safe_TMMA_227963.2851	386
0Safe_safe_TMMA_227963.2852	395
0Safe_safe_TMMA_227963.2853	733
0Safe_safe_TMMA_227963.2854	650
0Safe_safe_TMMA_227963.2855	73
0Safe_safe_TMMA_227963.2856	961
0Safe_safe_TMMA_227963.2857	211
0Safe_safe_TMMA_227963.2858	679
0Safe_safe_TMMA_227963.2859	185
0Safe_safe_TMMA_227963.2860	868
0Safe_safe_TMMA_227963.2861	931
0Safe_safe_TMMA_227963.2862	767
0Safe_safe_TMMA_227963.2863	540
0Safe_safe_TMMA_227963.2864	798
0Safe_safe_TMMA_227963.2865	937
0Safe_safe_TMMA_227963.2866	919
0Safe_safe_TMMA_227963.2867	613
0Safe_safe_TMMA_227963.2868	494
0Safe_safe_TMMA_227963.2869	527
0Safe_safe_TMMA_227963.2870	800
0Safe_safe_TMMA_227963.2871	528
0Safe_safe_TMMA_227963.2872	655
0Safe_safe_TMMA_227963.2873	348
0Safe_safe_TMMA_227963.2874	248
0Safe_safe_TMMA_227963.2875	896
0Safe_safe_TMMA_227963.2876	387
0Safe_safe_TMMA_227963.2877	300
0Safe_safe_TMMA_227963.2878	425
0Safe_safe_TMMA_227963.2879	804
0Safe_safe_TMMA_227963.2880	774
0Safe_safe_TMMA_227963.2881	849
0Safe_safe_TMMA_227963.2882	1208
0Safe_safe_TMMA_227963.2883	457
0Safe_safe_TMMA_227963.2884	729
0Safe_safe_TMMA_227963.2885	812
0Safe_safe_TMMA_227963.2886	559
0Safe_safe_TMMA_227963.2887	608
0Safe_safe_TMMA_227963.2888	516
0Safe_safe_TMMA_227963.2889	704
0Safe_safe_TMMA_227963.2890	722
0Safe_safe_TMMA_227963.2891	338
0Safe_safe_TMMA_227963.2892	671
0Safe_safe_TMMA_227963.2893	724
0Safe_safe_TMMA_227963.2894	425
0Safe_safe_TMMA_227963.2895	458
0Safe_safe_TMMA_227963.2896	1458
0Safe_safe_TMMA_227963.2897	977
0Safe_safe_TMMA_227963.2898	492
0Safe_safe_TMMA_227963.2899	1073
0Safe_safe_TMMA_227963.2900	260
0Safe_safe_TMMA_227963.2901	543
0Safe_safe_TMMA_227963.2902	556
0Safe_safe_TMMA_227963.2903	808
0Safe_safe_TMMA_227963.2904	667
0Safe_safe_TMMA_227963.2905	806
0Safe_safe_TMMA_227963.2906	1596
0Safe_safe_TMMA_227963.2907	889
0Safe_safe_TMMA_227963.2908	1398
0Safe_safe_TMMA_227963.2909	332
0Safe_safe_TMMA_227963.2910	499
0Safe_safe_TMMA_227963.2911	1332
0Safe_safe_TMMA_227963.2912	225
0Safe_safe_TMMA_227963.2913	475
0Safe_safe_TMMA_227963.2914	831
0Safe_safe_TMMA_227963.2915	1097
0Safe_safe_TMMA_227963.2916	366
0Safe_safe_TMMA_227963.2917	436
0Safe_safe_TMMA_227963.2918	843
0Safe_safe_TMMA_227963.2919	904
0Safe_safe_TMMA_227963.2920	1219
0Safe_safe_TMMA_227963.2921	967
0Safe_safe_TMMA_227963.2922	402
0Safe_safe_TMMA_227963.2923	925
0Safe_safe_TMMA_227963.2924	518
0Safe_safe_TMMA_227963.2925	51
0Safe_safe_TMMA_227963.2926	447
0Safe_safe_TMMA_227963.2927	790
0Safe_safe_TMMA_227963.2928	465
0Safe_safe_TMMA_227963.2929	600
0Safe_safe_TMMA_227963.2930	148
0Safe_safe_TMMA_227963.2931	601
0Safe_safe_TMMA_227963.2932	320
0Safe_safe_TMMA_227963.2933	1141
0Safe_safe_TMMA_227963.2934	732
0Safe_safe_TMMA_227963.2935	804
0Safe_safe_TMMA_227963.2936	682
0Safe_safe_TMMA_227963.2937	720
0Safe_safe_TMMA_227963.2938	698
0Safe_safe_TMMA_227963.2939	1162
0Safe_safe_TMMA_227963.2940	428
0Safe_safe_TMMA_227963.2941	1161
0Safe_safe_TMMA_227963.2942	837
0Safe_safe_TMMA_227963.2943	498
0Safe_safe_TMMA_227963.2944	411
0Safe_safe_TMMA_227963.2945	213
0Safe_safe_TMMA_227963.2946	913
0Safe_safe_TMMA_227963.2947	420
0Safe_safe_TMMA_227963.2948	306
0Safe_safe_TMMA_227963.2949	1095
0Safe_safe_TMMA_227963.2950	686
0Safe_safe_TMMA_227963.2951	679
0Safe_safe_TMMA_227963.2952	441
0Safe_safe_TMMA_227963.2953	299
0Safe_safe_TMMA_227963.2954	688
0Safe_safe_TMMA_227963.2955	752
0Safe_safe_TMMA_227963.2956	1613
0Safe_safe_TMMA_227963.2957	804
0Safe_safe_TMMA_227963.2958	826
0Safe_safe_TMMA_227963.2959	304
0Safe_safe_TMMA_227963.2960	614
0Safe_safe_TMMA_227963.2961	665
0Safe_safe_TMMA_227963.2962	1241
0Safe_safe_TMMA_227963.2963	589
0Safe_safe_TMMA_227963.2964	778
0Safe_safe_TMMA_227963.2965	199
0Safe_safe_TMMA_227963.2966	442
0Safe_safe_TMMA_227963.2967	568
0Safe_safe_TMMA_227963.2968	1067
0Safe_safe_TMMA_227963.2969	1533
0Safe_safe_TMMA_227963.2970	975
0Safe_safe_TMMA_227963.2971	779
0Safe_safe_TMMA_227963.2972	2010
0Safe_safe_TMMA_227963.2973	894
0Safe_safe_TMMA_227963.2974	94
0Safe_safe_TMMA_227963.2975	474
0Safe_safe_TMMA_227963.2976	736
0Safe_safe_TMMA_227963.2977	668
0Safe_safe_TMMA_227963.2978	528
0Safe_safe_TMMA_227963.2979	428
0Safe_safe_TMMA_227963.2980	700
0Safe_safe_TMMA_227963.2981	500
0Safe_safe_TMMA_227963.2982	817
0Safe_safe_TMMA_227963.2983	352
0Safe_safe_TMMA_227963.2984	455
0Safe_safe_TMMA_227963.2985	1132
0Safe_safe_TMMA_227963.2986	549
0Safe_safe_TMMA_227963.2987	771
0Safe_safe_TMMA_227963.2988	217
0Safe_safe_TMMA_227963.2989	201
0Safe_safe_TMMA_227963.2990	322
0Safe_safe_TMMA_227963.2991	342
0Safe_safe_TMMA_227963.2992	482
0Safe_safe_TMMA_227963.2993	758
0Safe_safe_TMMA_227963.2995	793
0Safe_safe_TMMA_227963.2996	387
0Safe_safe_TMMA_227963.2997	248
0Safe_safe_TMMA_227963.2998	1041
0Safe_safe_TMMA_227963.2999	1047
0Safe_safe_TMMA_227963.3000	851
0Safe_safe_U1B_227963.588	436
0Safe_safe_U2A_227963.1687	108
0Safe_safe_U2A_227963.1697	496
0Safe_safe_U2A_227963.1838	2
0Safe_safe_U2B_227963.1167	8
0Safe_safe_U2B_227963.1249	1
0Safe_safe_U2B_227963.1252	6
0Safe_safe_U2B_227963.1258	16
0Safe_safe_U2B_227963.1373	977
ENSMUSG00000000131_Xpo6_TMMA_201480.1	141
ENSMUSG00000000131_Xpo6_TMMA_201481.2	210
ENSMUSG00000000131_Xpo6_TMMA_201482.3	131
ENSMUSG00000000131_Xpo6_TMMA_201483.4	197
ENSMUSG00000000131_Xpo6_TMMA_201484.5	467
ENSMUSG00000000131_Xpo6_TMMA_201485.6	422
ENSMUSG00000000131_Xpo6_TMMA_201486.7	44
ENSMUSG00000000131_Xpo6_TMMA_201487.8	330
ENSMUSG00000000131_Xpo6_TMMA_201488.9	216
ENSMUSG00000000131_Xpo6_TMMA_201489.10	239
ENSMUSG00000000194_Gpr107_TMMA_23942.1	378
ENSMUSG00000000194_Gpr107_TMMA_23943.2	491
ENSMUSG00000000194_Gpr107_TMMA_23944.3	159
ENSMUSG00000000194_Gpr107_TMMA_23945.4	540
ENSMUSG00000000194_Gpr107_TMMA_23946.5	505
ENSMUSG00000000194_Gpr107_TMMA_23947.6	494
ENSMUSG00000000194_Gpr107_TMMA_23948.7	1425
ENSMUSG00000000194_Gpr107_TMMA_23949.8	244
ENSMUSG00000000194_Gpr107_TMMA_23950.9	564
ENSMUSG00000000194_Gpr107_TMMA_23951.10	648
ENSMUSG00000000325_Arvcf_TMMA_114183.1	746
ENSMUSG00000000325_Arvcf_TMMA_114184.2	462
ENSMUSG00000000325_Arvcf_TMMA_114185.3	600
ENSMUSG00000000325_Arvcf_TMMA_114186.4	397
ENSMUSG00000000325_Arvcf_TMMA_114187.5	635
ENSMUSG00000000325_Arvcf_TMMA_114188.6	620
ENSMUSG00000000325_Arvcf_TMMA_114189.7	372
ENSMUSG00000000325_Arvcf_TMMA_114190.8	332
ENSMUSG00000000325_Arvcf_TMMA_114191.9	423
ENSMUSG00000000325_Arvcf_TMMA_114192.10	1703
ENSMUSG00000000340_Dbt_TMMA_173603.1	599
ENSMUSG00000000340_Dbt_TMMA_173604.2	538
ENSMUSG00000000340_Dbt_TMMA_173605.3	1153
ENSMUSG00000000340_Dbt_TMMA_173606.4	1012
ENSMUSG00000000340_Dbt_TMMA_173607.5	502
ENSMUSG00000000340_Dbt_TMMA_173608.6	876
ENSMUSG00000000340_Dbt_TMMA_173609.7	883
ENSMUSG00000000340_Dbt_TMMA_173610.8	740
ENSMUSG00000000340_Dbt_TMMA_173611.9	664
ENSMUSG00000000340_Dbt_TMMA_173612.10	780
ENSMUSG00000000359_Rem1_TMMA_29922.1	381
ENSMUSG00000000359_Rem1_TMMA_29923.2	1229
ENSMUSG00000000359_Rem1_TMMA_29924.3	674
ENSMUSG00000000359_Rem1_TMMA_29925.4	241
ENSMUSG00000000359_Rem1_TMMA_29926.5	194
ENSMUSG00000000359_Rem1_TMMA_29927.6	1180
ENSMUSG00000000359_Rem1_TMMA_29928.7	512
ENSMUSG00000000359_Rem1_TMMA_29929.8	995
ENSMUSG00000000359_Rem1_TMMA_29930.9	476
ENSMUSG00000000359_Rem1_TMMA_29931.10	678
ENSMUSG00000000374_Trappc10_TMMA_88974.1	453
ENSMUSG00000000374_Trappc10_TMMA_88975.2	271
ENSMUSG00000000374_Trappc10_TMMA_88976.3	548
ENSMUSG00000000374_Trappc10_TMMA_88977.4	362
ENSMUSG00000000374_Trappc10_TMMA_88978.5	184
ENSMUSG00000000374_Trappc10_TMMA_88979.6	694
ENSMUSG00000000374_Trappc10_TMMA_88980.7	124
ENSMUSG00000000374_Trappc10_TMMA_88981.8	770
ENSMUSG00000000374_Trappc10_TMMA_88982.9	477
ENSMUSG00000000374_Trappc10_TMMA_88983.10	235
ENSMUSG00000000538_Tom1l2_MU1A_220883.10	7
ENSMUSG00000000568_Hnrnpd_TMMA_113024.1	327
ENSMUSG00000000568_Hnrnpd_TMMA_113025.2	228
ENSMUSG00000000568_Hnrnpd_TMMA_113026.3	963
ENSMUSG00000000568_Hnrnpd_TMMA_113027.4	297
ENSMUSG00000000568_Hnrnpd_TMMA_113028.5	542
ENSMUSG00000000568_Hnrnpd_TMMA_113029.6	428
ENSMUSG00000000568_Hnrnpd_TMMA_113030.7	263
ENSMUSG00000000568_Hnrnpd_TMMA_113031.8	1004
ENSMUSG00000000568_Hnrnpd_TMMA_113032.9	455
ENSMUSG00000000568_Hnrnpd_TMMA_113033.10	264
ENSMUSG00000000579_Dynlt1c_TMMB_103251.1	112
ENSMUSG00000000579_Dynlt1c_TMMB_103252.2	105
ENSMUSG00000000579_Dynlt1c_TMMB_103253.3	273
ENSMUSG00000000579_Dynlt1c_TMMB_103254.4	113
ENSMUSG00000000579_Dynlt1c_TMMB_103255.5	283
ENSMUSG00000000579_Dynlt1c_TMMB_103256.6	129
ENSMUSG00000000579_Dynlt1c_TMMB_103257.7	103
ENSMUSG00000000579_Dynlt1c_TMMB_103260.10	283
ENSMUSG00000000740_Rpl13_TMMA_217565.1	2226
ENSMUSG00000000740_Rpl13_TMMA_217567.3	986
ENSMUSG00000000740_Rpl13_TMMA_217568.4	6
ENSMUSG00000000740_Rpl13_TMMA_217569.5	155
ENSMUSG00000000740_Rpl13_TMMA_217570.6	26
ENSMUSG00000000740_Rpl13_TMMA_217571.7	155
ENSMUSG00000000740_Rpl13_TMMA_217572.8	164
ENSMUSG00000000740_Rpl13_TMMA_217574.10	25
ENSMUSG00000000811_Txnrd3_TMMA_176133.1	324
ENSMUSG00000000811_Txnrd3_TMMA_176134.2	952
ENSMUSG00000000811_Txnrd3_TMMA_176135.3	924
ENSMUSG00000000811_Txnrd3_TMMA_176136.4	1105
ENSMUSG00000000811_Txnrd3_TMMA_176137.5	909
ENSMUSG00000000811_Txnrd3_TMMA_176138.6	366
ENSMUSG00000000811_Txnrd3_TMMA_176139.7	541
ENSMUSG00000000811_Txnrd3_TMMA_176140.8	537
ENSMUSG00000000811_Txnrd3_TMMA_176141.9	928
ENSMUSG00000000811_Txnrd3_TMMA_176142.10	931
ENSMUSG00000000889_Dbh_DTKPB_40014.10	39
ENSMUSG00000000976_Heatr6_U1A_18415.1	2
ENSMUSG00000001053_N4bp3_TMMA_224004.1	449
ENSMUSG00000001053_N4bp3_TMMA_224005.2	734
ENSMUSG00000001053_N4bp3_TMMA_224006.3	305
ENSMUSG00000001053_N4bp3_TMMA_224007.4	269
ENSMUSG00000001053_N4bp3_TMMA_224008.5	736
ENSMUSG00000001053_N4bp3_TMMA_224009.6	470
ENSMUSG00000001053_N4bp3_TMMA_224010.7	740
ENSMUSG00000001053_N4bp3_TMMA_224011.8	311
ENSMUSG00000001053_N4bp3_TMMA_224012.9	435
ENSMUSG00000001053_N4bp3_TMMA_224013.10	738
ENSMUSG00000001089_Luzp1_TMMA_29682.1	476
ENSMUSG00000001089_Luzp1_TMMA_29683.2	415
ENSMUSG00000001089_Luzp1_TMMA_29684.3	462
ENSMUSG00000001089_Luzp1_TMMA_29685.4	636
ENSMUSG00000001089_Luzp1_TMMA_29686.5	245
ENSMUSG00000001089_Luzp1_TMMA_29687.6	401
ENSMUSG00000001089_Luzp1_TMMA_29688.7	323
ENSMUSG00000001089_Luzp1_TMMA_29689.8	658
ENSMUSG00000001089_Luzp1_TMMA_29690.9	752
ENSMUSG00000001089_Luzp1_TMMA_29691.10	289
ENSMUSG00000001100_Poldip2_TMMA_211595.1	279
ENSMUSG00000001100_Poldip2_TMMA_211596.2	426
ENSMUSG00000001100_Poldip2_TMMA_211597.3	574
ENSMUSG00000001100_Poldip2_TMMA_211598.4	370
ENSMUSG00000001100_Poldip2_TMMA_211599.5	293
ENSMUSG00000001100_Poldip2_TMMA_211600.6	576
ENSMUSG00000001100_Poldip2_TMMA_211601.7	399
ENSMUSG00000001100_Poldip2_TMMA_211602.8	148
ENSMUSG00000001100_Poldip2_TMMA_211603.9	405
ENSMUSG00000001100_Poldip2_TMMA_211604.10	248
ENSMUSG00000001120_Pcbp3_TMMA_152684.1	680
ENSMUSG00000001120_Pcbp3_TMMA_152685.2	380
ENSMUSG00000001120_Pcbp3_TMMA_152686.3	299
ENSMUSG00000001120_Pcbp3_TMMA_152687.4	505
ENSMUSG00000001120_Pcbp3_TMMA_152688.5	460
ENSMUSG00000001120_Pcbp3_TMMA_152689.6	514
ENSMUSG00000001120_Pcbp3_TMMA_152690.7	1069
ENSMUSG00000001120_Pcbp3_TMMA_152691.8	1251
ENSMUSG00000001120_Pcbp3_TMMA_152692.9	601
ENSMUSG00000001120_Pcbp3_TMMA_152693.10	1497
ENSMUSG00000001156_Mxd1_TMMA_9606.1	323
ENSMUSG00000001156_Mxd1_TMMA_9607.2	580
ENSMUSG00000001156_Mxd1_TMMA_9608.3	658
ENSMUSG00000001156_Mxd1_TMMA_9609.4	871
ENSMUSG00000001156_Mxd1_TMMA_9610.5	621
ENSMUSG00000001156_Mxd1_TMMA_9611.6	700
ENSMUSG00000001156_Mxd1_TMMA_9612.7	313
ENSMUSG00000001156_Mxd1_TMMA_9613.8	1047
ENSMUSG00000001156_Mxd1_TMMA_9614.9	487
ENSMUSG00000001156_Mxd1_TMMA_9615.10	653
ENSMUSG00000001247_Lsr_TMMA_32034.1	421
ENSMUSG00000001247_Lsr_TMMA_32035.2	1109
ENSMUSG00000001247_Lsr_TMMA_32036.3	878
ENSMUSG00000001247_Lsr_TMMA_32037.4	241
ENSMUSG00000001247_Lsr_TMMA_32038.5	214
ENSMUSG00000001247_Lsr_TMMA_32039.6	990
ENSMUSG00000001247_Lsr_TMMA_32040.7	825
ENSMUSG00000001247_Lsr_TMMA_32041.8	718
ENSMUSG00000001247_Lsr_TMMA_32042.9	319
ENSMUSG00000001247_Lsr_TMMA_32043.10	687
ENSMUSG00000001285_Myg1_TMMA_117779.1	592
ENSMUSG00000001285_Myg1_TMMA_117780.2	630
ENSMUSG00000001285_Myg1_TMMA_117781.3	307
ENSMUSG00000001285_Myg1_TMMA_117782.4	502
ENSMUSG00000001285_Myg1_TMMA_117783.5	380
ENSMUSG00000001285_Myg1_TMMA_117784.6	289
ENSMUSG00000001285_Myg1_TMMA_117785.7	604
ENSMUSG00000001285_Myg1_TMMA_117786.8	486
ENSMUSG00000001285_Myg1_TMMA_117787.9	716
ENSMUSG00000001285_Myg1_TMMA_117788.10	632
ENSMUSG00000001349_Cnn1_TMMA_189886.1	400
ENSMUSG00000001349_Cnn1_TMMA_189887.2	1476
ENSMUSG00000001349_Cnn1_TMMA_189888.3	236
ENSMUSG00000001349_Cnn1_TMMA_189889.4	843
ENSMUSG00000001349_Cnn1_TMMA_189890.5	962
ENSMUSG00000001349_Cnn1_TMMA_189891.6	589
ENSMUSG00000001349_Cnn1_TMMA_189892.7	578
ENSMUSG00000001349_Cnn1_TMMA_189893.8	1302
ENSMUSG00000001349_Cnn1_TMMA_189894.9	613
ENSMUSG00000001349_Cnn1_TMMA_189895.10	620
ENSMUSG00000001417_Rhbg_TMMA_158411.1	141
ENSMUSG00000001417_Rhbg_TMMA_158412.2	487
ENSMUSG00000001417_Rhbg_TMMA_158413.3	430
ENSMUSG00000001417_Rhbg_TMMA_158414.4	908
ENSMUSG00000001417_Rhbg_TMMA_158415.5	18
ENSMUSG00000001417_Rhbg_TMMA_158416.6	656
ENSMUSG00000001417_Rhbg_TMMA_158417.7	166
ENSMUSG00000001417_Rhbg_TMMA_158418.8	1304
ENSMUSG00000001417_Rhbg_TMMA_158419.9	490
ENSMUSG00000001417_Rhbg_TMMA_158420.10	937
ENSMUSG00000001445_Mrpl10_TMMA_184435.1	113
ENSMUSG00000001445_Mrpl10_TMMA_184436.2	169
ENSMUSG00000001445_Mrpl10_TMMA_184437.3	197
ENSMUSG00000001445_Mrpl10_TMMA_184438.4	222
ENSMUSG00000001445_Mrpl10_TMMA_184439.5	179
ENSMUSG00000001445_Mrpl10_TMMA_184440.6	85
ENSMUSG00000001445_Mrpl10_TMMA_184441.7	215
ENSMUSG00000001445_Mrpl10_TMMA_184442.8	136
ENSMUSG00000001445_Mrpl10_TMMA_184443.9	493
ENSMUSG00000001445_Mrpl10_TMMA_184444.10	521
ENSMUSG00000001497_Pax9_TMMA_150684.1	361
ENSMUSG00000001497_Pax9_TMMA_150685.2	652
ENSMUSG00000001497_Pax9_TMMA_150686.3	461
ENSMUSG00000001497_Pax9_TMMA_150687.4	176
ENSMUSG00000001497_Pax9_TMMA_150688.5	846
ENSMUSG00000001497_Pax9_TMMA_150689.6	233
ENSMUSG00000001497_Pax9_TMMA_150690.7	322
ENSMUSG00000001497_Pax9_TMMA_150691.8	355
ENSMUSG00000001497_Pax9_TMMA_150692.9	820
ENSMUSG00000001497_Pax9_TMMA_150693.10	455
ENSMUSG00000001507_Itga3_TMMA_4304.1	500
ENSMUSG00000001507_Itga3_TMMA_4305.2	470
ENSMUSG00000001507_Itga3_TMMA_4306.3	771
ENSMUSG00000001507_Itga3_TMMA_4307.4	507
ENSMUSG00000001507_Itga3_TMMA_4308.5	429
ENSMUSG00000001507_Itga3_TMMA_4309.6	683
ENSMUSG00000001507_Itga3_TMMA_4310.7	308
ENSMUSG00000001507_Itga3_TMMA_4311.8	1187
ENSMUSG00000001507_Itga3_TMMA_4312.9	526
ENSMUSG00000001507_Itga3_TMMA_4313.10	424
ENSMUSG00000001763_Tspan33_U2A_32777.4	1
ENSMUSG00000001768_Rin2_TMMA_198562.1	695
ENSMUSG00000001768_Rin2_TMMA_198563.2	414
ENSMUSG00000001768_Rin2_TMMA_198564.3	975
ENSMUSG00000001768_Rin2_TMMA_198565.4	263
ENSMUSG00000001768_Rin2_TMMA_198566.5	266
ENSMUSG00000001768_Rin2_TMMA_198567.6	655
ENSMUSG00000001768_Rin2_TMMA_198568.7	364
ENSMUSG00000001768_Rin2_TMMA_198569.8	896
ENSMUSG00000001768_Rin2_TMMA_198570.9	225
ENSMUSG00000001768_Rin2_TMMA_198571.10	732
ENSMUSG00000001909_Trmt1_TMMA_139347.1	416
ENSMUSG00000001909_Trmt1_TMMA_139348.2	1407
ENSMUSG00000001909_Trmt1_TMMA_139349.3	85
ENSMUSG00000001909_Trmt1_TMMA_139350.4	271
ENSMUSG00000001909_Trmt1_TMMA_139351.5	458
ENSMUSG00000001909_Trmt1_TMMA_139352.6	485
ENSMUSG00000001909_Trmt1_TMMA_139353.7	805
ENSMUSG00000001909_Trmt1_TMMA_139354.8	576
ENSMUSG00000001909_Trmt1_TMMA_139355.9	465
ENSMUSG00000001909_Trmt1_TMMA_139356.10	325
ENSMUSG00000002059_Rab34_TMMA_4024.1	209
ENSMUSG00000002059_Rab34_TMMA_4025.2	553
ENSMUSG00000002059_Rab34_TMMA_4026.3	284
ENSMUSG00000002059_Rab34_TMMA_4027.4	435
ENSMUSG00000002059_Rab34_TMMA_4028.5	350
ENSMUSG00000002059_Rab34_TMMA_4029.6	788
ENSMUSG00000002059_Rab34_TMMA_4030.7	246
ENSMUSG00000002059_Rab34_TMMA_4031.8	428
ENSMUSG00000002059_Rab34_TMMA_4032.9	585
ENSMUSG00000002059_Rab34_TMMA_4033.10	293
ENSMUSG00000002289_Angptl4_TMMA_169658.1	759
ENSMUSG00000002289_Angptl4_TMMA_169659.2	493
ENSMUSG00000002289_Angptl4_TMMA_169660.3	865
ENSMUSG00000002289_Angptl4_TMMA_169661.4	218
ENSMUSG00000002289_Angptl4_TMMA_169662.5	520
ENSMUSG00000002289_Angptl4_TMMA_169663.6	605
ENSMUSG00000002289_Angptl4_TMMA_169664.7	776
ENSMUSG00000002289_Angptl4_TMMA_169665.8	693
ENSMUSG00000002289_Angptl4_TMMA_169666.9	1179
ENSMUSG00000002289_Angptl4_TMMA_169667.10	346
ENSMUSG00000002365_Snx9_TMMA_179134.1	815
ENSMUSG00000002365_Snx9_TMMA_179135.2	681
ENSMUSG00000002365_Snx9_TMMA_179136.3	332
ENSMUSG00000002365_Snx9_TMMA_179137.4	577
ENSMUSG00000002365_Snx9_TMMA_179138.5	244
ENSMUSG00000002365_Snx9_TMMA_179139.6	293
ENSMUSG00000002365_Snx9_TMMA_179140.7	494
ENSMUSG00000002365_Snx9_TMMA_179141.8	506
ENSMUSG00000002365_Snx9_TMMA_179142.9	597
ENSMUSG00000002365_Snx9_TMMA_179143.10	1030
ENSMUSG00000002486_Tchp_TMMA_170056.1	626
ENSMUSG00000002486_Tchp_TMMA_170057.2	743
ENSMUSG00000002486_Tchp_TMMA_170058.3	1010
ENSMUSG00000002486_Tchp_TMMA_170059.4	925
ENSMUSG00000002486_Tchp_TMMA_170060.5	300
ENSMUSG00000002486_Tchp_TMMA_170061.6	481
ENSMUSG00000002486_Tchp_TMMA_170062.7	716
ENSMUSG00000002486_Tchp_TMMA_170063.8	919
ENSMUSG00000002486_Tchp_TMMA_170064.9	78
ENSMUSG00000002486_Tchp_TMMA_170065.10	306
ENSMUSG00000002500_Rpl3l_TMMA_156391.1	474
ENSMUSG00000002500_Rpl3l_TMMA_156392.2	951
ENSMUSG00000002500_Rpl3l_TMMA_156393.3	461
ENSMUSG00000002500_Rpl3l_TMMA_156394.4	657
ENSMUSG00000002500_Rpl3l_TMMA_156395.5	585
ENSMUSG00000002500_Rpl3l_TMMA_156396.6	326
ENSMUSG00000002500_Rpl3l_TMMA_156397.7	338
ENSMUSG00000002500_Rpl3l_TMMA_156398.8	378
ENSMUSG00000002500_Rpl3l_TMMA_156399.9	691
ENSMUSG00000002500_Rpl3l_TMMA_156400.10	997
ENSMUSG00000002733_Plekha3_TMMA_84994.1	389
ENSMUSG00000002733_Plekha3_TMMA_84995.2	708
ENSMUSG00000002733_Plekha3_TMMA_84996.3	392
ENSMUSG00000002733_Plekha3_TMMA_84997.4	212
ENSMUSG00000002733_Plekha3_TMMA_84998.5	730
ENSMUSG00000002733_Plekha3_TMMA_84999.6	588
ENSMUSG00000002733_Plekha3_TMMA_85000.7	627
ENSMUSG00000002733_Plekha3_TMMA_85001.8	454
ENSMUSG00000002733_Plekha3_TMMA_85002.9	1149
ENSMUSG00000002733_Plekha3_TMMA_85003.10	490
ENSMUSG00000002831_Plin4_TMMA_209826.1	282
ENSMUSG00000002831_Plin4_TMMA_209827.2	95
ENSMUSG00000002831_Plin4_TMMA_209828.3	262
ENSMUSG00000002831_Plin4_TMMA_209829.4	737
ENSMUSG00000002831_Plin4_TMMA_209830.5	502
ENSMUSG00000002831_Plin4_TMMA_209831.6	838
ENSMUSG00000002831_Plin4_TMMA_209832.7	692
ENSMUSG00000002831_Plin4_TMMA_209833.8	503
ENSMUSG00000002831_Plin4_TMMA_209834.9	357
ENSMUSG00000002831_Plin4_TMMA_209835.10	627
ENSMUSG00000002846_Timmdc1_TMMA_15998.1	771
ENSMUSG00000002846_Timmdc1_TMMA_15999.2	719
ENSMUSG00000002846_Timmdc1_TMMA_16000.3	296
ENSMUSG00000002846_Timmdc1_TMMA_16001.4	66
ENSMUSG00000002846_Timmdc1_TMMA_16002.5	220
ENSMUSG00000002846_Timmdc1_TMMA_16003.6	55
ENSMUSG00000002846_Timmdc1_TMMA_16004.7	16
ENSMUSG00000002846_Timmdc1_TMMA_16005.8	272
ENSMUSG00000002846_Timmdc1_TMMA_16006.9	30
ENSMUSG00000002846_Timmdc1_TMMA_16007.10	66
ENSMUSG00000002930_Ppp1r17_TMMA_211355.1	351
ENSMUSG00000002930_Ppp1r17_TMMA_211356.2	680
ENSMUSG00000002930_Ppp1r17_TMMA_211357.3	505
ENSMUSG00000002930_Ppp1r17_TMMA_211358.4	226
ENSMUSG00000002930_Ppp1r17_TMMA_211359.5	402
ENSMUSG00000002930_Ppp1r17_TMMA_211360.6	323
ENSMUSG00000002930_Ppp1r17_TMMA_211361.7	567
ENSMUSG00000002930_Ppp1r17_TMMA_211362.8	77
ENSMUSG00000002930_Ppp1r17_TMMA_211363.9	546
ENSMUSG00000002930_Ppp1r17_TMMA_211364.10	627
ENSMUSG00000003226_Ranbp2_TMMA_186289.1	76
ENSMUSG00000003226_Ranbp2_TMMA_186290.2	257
ENSMUSG00000003226_Ranbp2_TMMA_186291.3	168
ENSMUSG00000003226_Ranbp2_TMMA_186292.4	131
ENSMUSG00000003226_Ranbp2_TMMA_186293.5	7
ENSMUSG00000003226_Ranbp2_TMMA_186294.6	405
ENSMUSG00000003226_Ranbp2_TMMA_186295.7	74
ENSMUSG00000003226_Ranbp2_TMMA_186296.8	55
ENSMUSG00000003226_Ranbp2_TMMA_186297.9	94
ENSMUSG00000003226_Ranbp2_TMMA_186298.10	202
ENSMUSG00000003299_Mrpl4_TMMA_203578.1	197
ENSMUSG00000003299_Mrpl4_TMMA_203579.2	106
ENSMUSG00000003299_Mrpl4_TMMA_203580.3	4
ENSMUSG00000003299_Mrpl4_TMMA_203581.4	11
ENSMUSG00000003299_Mrpl4_TMMA_203582.5	94
ENSMUSG00000003299_Mrpl4_TMMA_203583.6	47
ENSMUSG00000003299_Mrpl4_TMMA_203584.7	68
ENSMUSG00000003299_Mrpl4_TMMA_203585.8	198
ENSMUSG00000003299_Mrpl4_TMMA_203586.9	359
ENSMUSG00000003299_Mrpl4_TMMA_203587.10	188
ENSMUSG00000003411_Rab3b_TMMA_123047.1	657
ENSMUSG00000003411_Rab3b_TMMA_123048.2	513
ENSMUSG00000003411_Rab3b_TMMA_123049.3	1035
ENSMUSG00000003411_Rab3b_TMMA_123050.4	510
ENSMUSG00000003411_Rab3b_TMMA_123051.5	576
ENSMUSG00000003411_Rab3b_TMMA_123052.6	557
ENSMUSG00000003411_Rab3b_TMMA_123053.7	398
ENSMUSG00000003411_Rab3b_TMMA_123054.8	680
ENSMUSG00000003411_Rab3b_TMMA_123055.9	739
ENSMUSG00000003411_Rab3b_TMMA_123056.10	883
ENSMUSG00000003429_Rps11_TMMA_208401.1	62
ENSMUSG00000003429_Rps11_TMMA_208402.2	74
ENSMUSG00000003429_Rps11_TMMA_208407.7	420
ENSMUSG00000003429_Rps11_TMMA_208408.8	125
ENSMUSG00000003429_Rps11_TMMA_208409.9	415
ENSMUSG00000003429_Rps11_TMMA_208410.10	43
ENSMUSG00000003438_Timm50_TMMA_64250.1	287
ENSMUSG00000003438_Timm50_TMMA_64251.2	277
ENSMUSG00000003438_Timm50_TMMA_64252.3	86
ENSMUSG00000003438_Timm50_TMMA_64253.4	140
ENSMUSG00000003438_Timm50_TMMA_64254.5	220
ENSMUSG00000003438_Timm50_TMMA_64255.6	45
ENSMUSG00000003438_Timm50_TMMA_64256.7	80
ENSMUSG00000003438_Timm50_TMMA_64257.8	481
ENSMUSG00000003438_Timm50_TMMA_64258.9	862
ENSMUSG00000003438_Timm50_TMMA_64259.10	133
ENSMUSG00000003484_Cyp4f18_TMMA_160891.1	561
ENSMUSG00000003484_Cyp4f18_TMMA_160892.2	760
ENSMUSG00000003484_Cyp4f18_TMMA_160893.3	712
ENSMUSG00000003484_Cyp4f18_TMMA_160894.4	435
ENSMUSG00000003484_Cyp4f18_TMMA_160895.5	835
ENSMUSG00000003484_Cyp4f18_TMMA_160896.6	927
ENSMUSG00000003484_Cyp4f18_TMMA_160897.7	215
ENSMUSG00000003484_Cyp4f18_TMMA_160898.8	548
ENSMUSG00000003484_Cyp4f18_TMMA_160899.9	559
ENSMUSG00000003484_Cyp4f18_TMMA_160900.10	399
ENSMUSG00000003559_As3mt_TMMA_222214.1	1155
ENSMUSG00000003559_As3mt_TMMA_222215.2	526
ENSMUSG00000003559_As3mt_TMMA_222216.3	264
ENSMUSG00000003559_As3mt_TMMA_222217.4	882
ENSMUSG00000003559_As3mt_TMMA_222218.5	322
ENSMUSG00000003559_As3mt_TMMA_222219.6	503
ENSMUSG00000003559_As3mt_TMMA_222220.7	90
ENSMUSG00000003559_As3mt_TMMA_222221.8	546
ENSMUSG00000003559_As3mt_TMMA_222222.9	1585
ENSMUSG00000003559_As3mt_TMMA_222223.10	482
ENSMUSG00000003721_Insig2_TMMA_18552.1	769
ENSMUSG00000003721_Insig2_TMMA_18553.2	857
ENSMUSG00000003721_Insig2_TMMA_18554.3	802
ENSMUSG00000003721_Insig2_TMMA_18555.4	418
ENSMUSG00000003721_Insig2_TMMA_18556.5	757
ENSMUSG00000003721_Insig2_TMMA_18557.6	1065
ENSMUSG00000003721_Insig2_TMMA_18558.7	505
ENSMUSG00000003721_Insig2_TMMA_18559.8	665
ENSMUSG00000003721_Insig2_TMMA_18560.9	661
ENSMUSG00000003721_Insig2_TMMA_18561.10	658
ENSMUSG00000003778_Brd8_TMMA_51469.1	145
ENSMUSG00000003778_Brd8_TMMA_51470.2	15
ENSMUSG00000003778_Brd8_TMMA_51471.3	283
ENSMUSG00000003778_Brd8_TMMA_51472.4	28
ENSMUSG00000003778_Brd8_TMMA_51473.5	415
ENSMUSG00000003778_Brd8_TMMA_51474.6	63
ENSMUSG00000003778_Brd8_TMMA_51475.7	386
ENSMUSG00000003778_Brd8_TMMA_51476.8	174
ENSMUSG00000003778_Brd8_TMMA_51477.9	363
ENSMUSG00000003778_Brd8_TMMA_51478.10	376
ENSMUSG00000003955_Fam162a_TMMA_23162.1	586
ENSMUSG00000003955_Fam162a_TMMA_23163.2	1049
ENSMUSG00000003955_Fam162a_TMMA_23164.3	906
ENSMUSG00000003955_Fam162a_TMMA_23165.4	98
ENSMUSG00000003955_Fam162a_TMMA_23166.5	905
ENSMUSG00000003955_Fam162a_TMMA_23167.6	649
ENSMUSG00000003955_Fam162a_TMMA_23168.7	411
ENSMUSG00000003955_Fam162a_TMMA_23169.8	143
ENSMUSG00000003955_Fam162a_TMMA_23170.9	526
ENSMUSG00000003955_Fam162a_TMMA_23171.10	919
ENSMUSG00000004187_Kifc2_TMMA_225410.1	547
ENSMUSG00000004187_Kifc2_TMMA_225411.2	771
ENSMUSG00000004187_Kifc2_TMMA_225412.3	485
ENSMUSG00000004187_Kifc2_TMMA_225413.4	526
ENSMUSG00000004187_Kifc2_TMMA_225414.5	611
ENSMUSG00000004187_Kifc2_TMMA_225415.6	661
ENSMUSG00000004187_Kifc2_TMMA_225416.7	1797
ENSMUSG00000004187_Kifc2_TMMA_225417.8	364
ENSMUSG00000004187_Kifc2_TMMA_225418.9	755
ENSMUSG00000004187_Kifc2_TMMA_225419.10	1453
ENSMUSG00000004394_Tmed4_TMMA_206303.1	225
ENSMUSG00000004394_Tmed4_TMMA_206304.2	443
ENSMUSG00000004394_Tmed4_TMMA_206305.3	1093
ENSMUSG00000004394_Tmed4_TMMA_206306.4	835
ENSMUSG00000004394_Tmed4_TMMA_206307.5	778
ENSMUSG00000004394_Tmed4_TMMA_206308.6	859
ENSMUSG00000004394_Tmed4_TMMA_206309.7	448
ENSMUSG00000004394_Tmed4_TMMA_206310.8	418
ENSMUSG00000004394_Tmed4_TMMA_206311.9	394
ENSMUSG00000004394_Tmed4_TMMA_206312.10	619
ENSMUSG00000004561_Mettl17_TMMA_12216.1	368
ENSMUSG00000004561_Mettl17_TMMA_12217.2	479
ENSMUSG00000004561_Mettl17_TMMA_12218.3	294
ENSMUSG00000004561_Mettl17_TMMA_12219.4	510
ENSMUSG00000004561_Mettl17_TMMA_12220.5	722
ENSMUSG00000004561_Mettl17_TMMA_12221.6	465
ENSMUSG00000004561_Mettl17_TMMA_12222.7	1007
ENSMUSG00000004561_Mettl17_TMMA_12223.8	709
ENSMUSG00000004561_Mettl17_TMMA_12224.9	556
ENSMUSG00000004561_Mettl17_TMMA_12225.10	542
ENSMUSG00000004665_Cnn2_TMMA_73457.1	180
ENSMUSG00000004665_Cnn2_TMMA_73458.2	480
ENSMUSG00000004665_Cnn2_TMMA_73459.3	934
ENSMUSG00000004665_Cnn2_TMMA_73460.4	885
ENSMUSG00000004665_Cnn2_TMMA_73461.5	472
ENSMUSG00000004665_Cnn2_TMMA_73462.6	582
ENSMUSG00000004665_Cnn2_TMMA_73464.8	632
ENSMUSG00000004665_Cnn2_TMMA_73465.9	808
ENSMUSG00000004665_Cnn2_TMMA_73466.10	626
ENSMUSG00000004707_Ly9_U2A_103464.4	2
ENSMUSG00000004748_Mtfp1_TMMA_210915.1	321
ENSMUSG00000004748_Mtfp1_TMMA_210916.2	379
ENSMUSG00000004748_Mtfp1_TMMA_210917.3	748
ENSMUSG00000004748_Mtfp1_TMMA_210918.4	698
ENSMUSG00000004748_Mtfp1_TMMA_210919.5	355
ENSMUSG00000004748_Mtfp1_TMMA_210920.6	390
ENSMUSG00000004748_Mtfp1_TMMA_210921.7	703
ENSMUSG00000004748_Mtfp1_TMMA_210922.8	678
ENSMUSG00000004748_Mtfp1_TMMA_210923.9	717
ENSMUSG00000004748_Mtfp1_TMMA_210924.10	1207
ENSMUSG00000004843_Chmp2b_TMMA_214565.1	407
ENSMUSG00000004843_Chmp2b_TMMA_214566.2	821
ENSMUSG00000004843_Chmp2b_TMMA_214567.3	776
ENSMUSG00000004843_Chmp2b_TMMA_214568.4	479
ENSMUSG00000004843_Chmp2b_TMMA_214569.5	528
ENSMUSG00000004843_Chmp2b_TMMA_214570.6	547
ENSMUSG00000004843_Chmp2b_TMMA_214571.7	780
ENSMUSG00000004843_Chmp2b_TMMA_214572.8	147
ENSMUSG00000004843_Chmp2b_TMMA_214573.9	791
ENSMUSG00000004843_Chmp2b_TMMA_214574.10	1160
ENSMUSG00000004892_Bcan_TMMA_28464.1	816
ENSMUSG00000004892_Bcan_TMMA_28465.2	284
ENSMUSG00000004892_Bcan_TMMA_28466.3	654
ENSMUSG00000004892_Bcan_TMMA_28467.4	568
ENSMUSG00000004892_Bcan_TMMA_28468.5	348
ENSMUSG00000004892_Bcan_TMMA_28469.6	701
ENSMUSG00000004892_Bcan_TMMA_28470.7	786
ENSMUSG00000004892_Bcan_TMMA_28471.8	807
ENSMUSG00000004892_Bcan_TMMA_28472.9	576
ENSMUSG00000004892_Bcan_TMMA_28473.10	1118
ENSMUSG00000004961_Syt5_TMMA_226141.1	495
ENSMUSG00000004961_Syt5_TMMA_226142.2	593
ENSMUSG00000004961_Syt5_TMMA_226143.3	211
ENSMUSG00000004961_Syt5_TMMA_226144.4	921
ENSMUSG00000004961_Syt5_TMMA_226145.5	552
ENSMUSG00000004961_Syt5_TMMA_226146.6	305
ENSMUSG00000004961_Syt5_TMMA_226147.7	423
ENSMUSG00000004961_Syt5_TMMA_226148.8	500
ENSMUSG00000004961_Syt5_TMMA_226149.9	179
ENSMUSG00000004961_Syt5_TMMA_226150.10	323
ENSMUSG00000005069_Pex5_TMMA_21342.1	266
ENSMUSG00000005069_Pex5_TMMA_21343.2	86
ENSMUSG00000005069_Pex5_TMMA_21344.3	18
ENSMUSG00000005069_Pex5_TMMA_21345.4	101
ENSMUSG00000005069_Pex5_TMMA_21346.5	175
ENSMUSG00000005069_Pex5_TMMA_21347.6	370
ENSMUSG00000005069_Pex5_TMMA_21348.7	703
ENSMUSG00000005069_Pex5_TMMA_21349.8	110
ENSMUSG00000005069_Pex5_TMMA_21350.9	151
ENSMUSG00000005069_Pex5_TMMA_21351.10	162
ENSMUSG00000005474_Myl10_TMMA_93067.1	1046
ENSMUSG00000005474_Myl10_TMMA_93068.2	256
ENSMUSG00000005474_Myl10_TMMA_93069.3	443
ENSMUSG00000005474_Myl10_TMMA_93070.4	451
ENSMUSG00000005474_Myl10_TMMA_93071.5	198
ENSMUSG00000005474_Myl10_TMMA_93072.6	652
ENSMUSG00000005474_Myl10_TMMA_93073.7	263
ENSMUSG00000005474_Myl10_TMMA_93074.8	512
ENSMUSG00000005474_Myl10_TMMA_93075.9	482
ENSMUSG00000005474_Myl10_TMMA_93076.10	934
ENSMUSG00000005674_Tomm40l_TMMA_62201.1	472
ENSMUSG00000005674_Tomm40l_TMMA_62202.2	904
ENSMUSG00000005674_Tomm40l_TMMA_62203.3	1165
ENSMUSG00000005674_Tomm40l_TMMA_62204.4	701
ENSMUSG00000005674_Tomm40l_TMMA_62205.5	835
ENSMUSG00000005674_Tomm40l_TMMA_62206.6	468
ENSMUSG00000005674_Tomm40l_TMMA_62207.7	610
ENSMUSG00000005674_Tomm40l_TMMA_62208.8	446
ENSMUSG00000005674_Tomm40l_TMMA_62209.9	584
ENSMUSG00000005674_Tomm40l_TMMA_62210.10	678
ENSMUSG00000005881_Ergic3_TMMA_45425.1	264
ENSMUSG00000005881_Ergic3_TMMA_45426.2	585
ENSMUSG00000005881_Ergic3_TMMA_45427.3	602
ENSMUSG00000005881_Ergic3_TMMA_45428.4	331
ENSMUSG00000005881_Ergic3_TMMA_45429.5	847
ENSMUSG00000005881_Ergic3_TMMA_45430.6	1387
ENSMUSG00000005881_Ergic3_TMMA_45431.7	544
ENSMUSG00000005881_Ergic3_TMMA_45432.8	454
ENSMUSG00000005881_Ergic3_TMMA_45433.9	124
ENSMUSG00000005881_Ergic3_TMMA_45434.10	499
ENSMUSG00000005882_Uqcc1_TMMA_45445.1	229
ENSMUSG00000005882_Uqcc1_TMMA_45446.2	557
ENSMUSG00000005882_Uqcc1_TMMA_45447.3	61
ENSMUSG00000005882_Uqcc1_TMMA_45448.4	79
ENSMUSG00000005882_Uqcc1_TMMA_45449.5	504
ENSMUSG00000005882_Uqcc1_TMMA_45450.6	41
ENSMUSG00000005882_Uqcc1_TMMA_45451.7	627
ENSMUSG00000005882_Uqcc1_TMMA_45452.8	81
ENSMUSG00000005882_Uqcc1_TMMA_45453.9	54
ENSMUSG00000005882_Uqcc1_TMMA_45454.10	158
ENSMUSG00000005907_Pex1_TMMA_211175.1	92
ENSMUSG00000005907_Pex1_TMMA_211176.2	374
ENSMUSG00000005907_Pex1_TMMA_211177.3	131
ENSMUSG00000005907_Pex1_TMMA_211178.4	16
ENSMUSG00000005907_Pex1_TMMA_211179.5	370
ENSMUSG00000005907_Pex1_TMMA_211180.6	120
ENSMUSG00000005907_Pex1_TMMA_211181.7	384
ENSMUSG00000005907_Pex1_TMMA_211182.8	89
ENSMUSG00000005907_Pex1_TMMA_211183.9	76
ENSMUSG00000005907_Pex1_TMMA_211184.10	56
ENSMUSG00000005973_Rcn1_TMMA_186309.1	676
ENSMUSG00000005973_Rcn1_TMMA_186310.2	273
ENSMUSG00000005973_Rcn1_TMMA_186311.3	824
ENSMUSG00000005973_Rcn1_TMMA_186312.4	731
ENSMUSG00000005973_Rcn1_TMMA_186313.5	818
ENSMUSG00000005973_Rcn1_TMMA_186314.6	767
ENSMUSG00000005973_Rcn1_TMMA_186315.7	457
ENSMUSG00000005973_Rcn1_TMMA_186316.8	1124
ENSMUSG00000005973_Rcn1_TMMA_186317.9	501
ENSMUSG00000005973_Rcn1_TMMA_186318.10	726
ENSMUSG00000006021_Kptn_TMMA_197962.1	47
ENSMUSG00000006021_Kptn_TMMA_197963.2	387
ENSMUSG00000006021_Kptn_TMMA_197964.3	736
ENSMUSG00000006021_Kptn_TMMA_197965.4	364
ENSMUSG00000006021_Kptn_TMMA_197966.5	247
ENSMUSG00000006021_Kptn_TMMA_197967.6	598
ENSMUSG00000006021_Kptn_TMMA_197968.7	97
ENSMUSG00000006021_Kptn_TMMA_197969.8	100
ENSMUSG00000006021_Kptn_TMMA_197970.9	835
ENSMUSG00000006021_Kptn_TMMA_197971.10	174
ENSMUSG00000006169_Clint1_TMMA_144977.1	157
ENSMUSG00000006169_Clint1_TMMA_144978.2	394
ENSMUSG00000006169_Clint1_TMMA_144979.3	257
ENSMUSG00000006169_Clint1_TMMA_144980.4	112
ENSMUSG00000006169_Clint1_TMMA_144981.5	30
ENSMUSG00000006169_Clint1_TMMA_144982.6	387
ENSMUSG00000006169_Clint1_TMMA_144983.7	337
ENSMUSG00000006169_Clint1_TMMA_144984.8	520
ENSMUSG00000006169_Clint1_TMMA_144985.9	346
ENSMUSG00000006169_Clint1_TMMA_144986.10	77
ENSMUSG00000006191_Cdkal1_TMMA_59885.1	1076
ENSMUSG00000006191_Cdkal1_TMMA_59886.2	360
ENSMUSG00000006191_Cdkal1_TMMA_59887.3	1033
ENSMUSG00000006191_Cdkal1_TMMA_59888.4	244
ENSMUSG00000006191_Cdkal1_TMMA_59889.5	286
ENSMUSG00000006191_Cdkal1_TMMA_59890.6	525
ENSMUSG00000006191_Cdkal1_TMMA_59891.7	190
ENSMUSG00000006191_Cdkal1_TMMA_59892.8	679
ENSMUSG00000006191_Cdkal1_TMMA_59893.9	551
ENSMUSG00000006191_Cdkal1_TMMA_59894.10	554
ENSMUSG00000006219_Fblim1_TMMA_31994.1	209
ENSMUSG00000006219_Fblim1_TMMA_31995.2	522
ENSMUSG00000006219_Fblim1_TMMA_31996.3	908
ENSMUSG00000006219_Fblim1_TMMA_31997.4	256
ENSMUSG00000006219_Fblim1_TMMA_31998.5	387
ENSMUSG00000006219_Fblim1_TMMA_31999.6	910
ENSMUSG00000006219_Fblim1_TMMA_32000.7	540
ENSMUSG00000006219_Fblim1_TMMA_32001.8	614
ENSMUSG00000006219_Fblim1_TMMA_32002.9	826
ENSMUSG00000006219_Fblim1_TMMA_32003.10	411
ENSMUSG00000006390_Elovl1_TMMB_34838.4	13
ENSMUSG00000006587_Snai3_TMMA_12416.1	448
ENSMUSG00000006587_Snai3_TMMA_12417.2	505
ENSMUSG00000006587_Snai3_TMMA_12418.3	994
ENSMUSG00000006587_Snai3_TMMA_12419.4	562
ENSMUSG00000006587_Snai3_TMMA_12420.5	165
ENSMUSG00000006587_Snai3_TMMA_12421.6	729
ENSMUSG00000006587_Snai3_TMMA_12422.7	267
ENSMUSG00000006587_Snai3_TMMA_12423.8	540
ENSMUSG00000006587_Snai3_TMMA_12424.9	102
ENSMUSG00000006587_Snai3_TMMA_12425.10	450
ENSMUSG00000006800_Sulf2_TMMB_183808.4	11
ENSMUSG00000006930_Hap1_TMMA_169358.1	876
ENSMUSG00000006930_Hap1_TMMA_169359.2	865
ENSMUSG00000006930_Hap1_TMMA_169360.3	792
ENSMUSG00000006930_Hap1_TMMA_169361.4	691
ENSMUSG00000006930_Hap1_TMMA_169362.5	476
ENSMUSG00000006930_Hap1_TMMA_169363.6	420
ENSMUSG00000006930_Hap1_TMMA_169364.7	621
ENSMUSG00000006930_Hap1_TMMA_169365.8	697
ENSMUSG00000006930_Hap1_TMMA_169366.9	847
ENSMUSG00000006930_Hap1_TMMA_169367.10	490
ENSMUSG00000007034_Slc44a4_U2A_99357.9	10
ENSMUSG00000007041_Clic1_TMMA_184175.1	230
ENSMUSG00000007041_Clic1_TMMA_184176.2	655
ENSMUSG00000007041_Clic1_TMMA_184177.3	709
ENSMUSG00000007041_Clic1_TMMA_184178.4	623
ENSMUSG00000007041_Clic1_TMMA_184179.5	621
ENSMUSG00000007041_Clic1_TMMA_184180.6	756
ENSMUSG00000007041_Clic1_TMMA_184181.7	1359
ENSMUSG00000007041_Clic1_TMMA_184182.8	659
ENSMUSG00000007041_Clic1_TMMA_184183.9	642
ENSMUSG00000007041_Clic1_TMMA_184184.10	542
ENSMUSG00000007122_Casq1_TMMA_62321.1	488
ENSMUSG00000007122_Casq1_TMMA_62322.2	454
ENSMUSG00000007122_Casq1_TMMA_62323.3	586
ENSMUSG00000007122_Casq1_TMMA_62324.4	556
ENSMUSG00000007122_Casq1_TMMA_62325.5	747
ENSMUSG00000007122_Casq1_TMMA_62326.6	931
ENSMUSG00000007122_Casq1_TMMA_62327.7	611
ENSMUSG00000007122_Casq1_TMMA_62328.8	368
ENSMUSG00000007122_Casq1_TMMA_62329.9	683
ENSMUSG00000007122_Casq1_TMMA_62330.10	489
ENSMUSG00000007610_Gtpbp3_TMMA_18592.1	514
ENSMUSG00000007610_Gtpbp3_TMMA_18593.2	356
ENSMUSG00000007610_Gtpbp3_TMMA_18594.3	705
ENSMUSG00000007610_Gtpbp3_TMMA_18595.4	921
ENSMUSG00000007610_Gtpbp3_TMMA_18596.5	429
ENSMUSG00000007610_Gtpbp3_TMMA_18597.6	794
ENSMUSG00000007610_Gtpbp3_TMMA_18598.7	742
ENSMUSG00000007610_Gtpbp3_TMMA_18599.8	622
ENSMUSG00000007610_Gtpbp3_TMMA_18600.9	540
ENSMUSG00000007610_Gtpbp3_TMMA_18601.10	326
ENSMUSG00000007907_Cabs1_TMMA_61821.1	1113
ENSMUSG00000007907_Cabs1_TMMA_61822.2	486
ENSMUSG00000007907_Cabs1_TMMA_61823.3	1876
ENSMUSG00000007907_Cabs1_TMMA_61824.4	1321
ENSMUSG00000007907_Cabs1_TMMA_61825.5	434
ENSMUSG00000007907_Cabs1_TMMA_61826.6	501
ENSMUSG00000007907_Cabs1_TMMA_61827.7	1111
ENSMUSG00000007907_Cabs1_TMMA_61828.8	1026
ENSMUSG00000007907_Cabs1_TMMA_61829.9	812
ENSMUSG00000007907_Cabs1_TMMA_61830.10	348
ENSMUSG00000008035_Mid1ip1_TMMA_204089.1	1042
ENSMUSG00000008035_Mid1ip1_TMMA_204090.2	384
ENSMUSG00000008035_Mid1ip1_TMMA_204091.3	482
ENSMUSG00000008035_Mid1ip1_TMMA_204092.4	772
ENSMUSG00000008035_Mid1ip1_TMMA_204093.5	895
ENSMUSG00000008035_Mid1ip1_TMMA_204094.6	1011
ENSMUSG00000008035_Mid1ip1_TMMA_204095.7	649
ENSMUSG00000008035_Mid1ip1_TMMA_204096.8	420
ENSMUSG00000008035_Mid1ip1_TMMA_204097.9	1441
ENSMUSG00000008035_Mid1ip1_TMMA_204098.10	793
ENSMUSG00000008206_Cers4_TMMA_142105.1	382
ENSMUSG00000008206_Cers4_TMMA_142106.2	448
ENSMUSG00000008206_Cers4_TMMA_142107.3	1001
ENSMUSG00000008206_Cers4_TMMA_142108.4	520
ENSMUSG00000008206_Cers4_TMMA_142109.5	396
ENSMUSG00000008206_Cers4_TMMA_142110.6	735
ENSMUSG00000008206_Cers4_TMMA_142111.7	500
ENSMUSG00000008206_Cers4_TMMA_142112.8	669
ENSMUSG00000008206_Cers4_TMMA_142113.9	294
ENSMUSG00000008206_Cers4_TMMA_142114.10	750
ENSMUSG00000008683_Rps15a_TMMA_169978.1	35
ENSMUSG00000008683_Rps15a_TMMA_169979.2	35
ENSMUSG00000008683_Rps15a_TMMA_169980.3	31
ENSMUSG00000008683_Rps15a_TMMA_169981.4	14
ENSMUSG00000008683_Rps15a_TMMA_169982.5	26
ENSMUSG00000008683_Rps15a_TMMA_169983.6	24
ENSMUSG00000008683_Rps15a_TMMA_169984.7	48
ENSMUSG00000008683_Rps15a_TMMA_169985.8	18
ENSMUSG00000008683_Rps15a_TMMA_169987.10	11
ENSMUSG00000008734_Gprc5b_TMMA_147773.1	803
ENSMUSG00000008734_Gprc5b_TMMA_147774.2	959
ENSMUSG00000008734_Gprc5b_TMMA_147775.3	653
ENSMUSG00000008734_Gprc5b_TMMA_147776.4	378
ENSMUSG00000008734_Gprc5b_TMMA_147777.5	133
ENSMUSG00000008734_Gprc5b_TMMA_147778.6	329
ENSMUSG00000008734_Gprc5b_TMMA_147779.7	165
ENSMUSG00000008734_Gprc5b_TMMA_147780.8	1160
ENSMUSG00000008734_Gprc5b_TMMA_147781.9	746
ENSMUSG00000008734_Gprc5b_TMMA_147782.10	1241
ENSMUSG00000008859_Rala_DTKPA_107669.5	1
ENSMUSG00000009551_6330409D20Rik_MU1A_161297.7	43
ENSMUSG00000009647_Mcu_TMMA_200880.1	840
ENSMUSG00000009647_Mcu_TMMA_200881.2	280
ENSMUSG00000009647_Mcu_TMMA_200882.3	645
ENSMUSG00000009647_Mcu_TMMA_200883.4	710
ENSMUSG00000009647_Mcu_TMMA_200884.5	1184
ENSMUSG00000009647_Mcu_TMMA_200885.6	319
ENSMUSG00000009647_Mcu_TMMA_200886.7	1338
ENSMUSG00000009647_Mcu_TMMA_200887.8	154
ENSMUSG00000009647_Mcu_TMMA_200888.9	444
ENSMUSG00000009647_Mcu_TMMA_200889.10	870
ENSMUSG00000009876_Cox4i2_TMMA_24436.1	306
ENSMUSG00000009876_Cox4i2_TMMA_24437.2	571
ENSMUSG00000009876_Cox4i2_TMMA_24438.3	522
ENSMUSG00000009876_Cox4i2_TMMA_24439.4	127
ENSMUSG00000009876_Cox4i2_TMMA_24440.5	549
ENSMUSG00000009876_Cox4i2_TMMA_24441.6	179
ENSMUSG00000009876_Cox4i2_TMMA_24442.7	412
ENSMUSG00000009876_Cox4i2_TMMA_24443.8	752
ENSMUSG00000009876_Cox4i2_TMMA_24444.9	1131
ENSMUSG00000009876_Cox4i2_TMMA_24445.10	334
ENSMUSG00000009995_Taz_TMMA_88205.1	669
ENSMUSG00000009995_Taz_TMMA_88206.2	693
ENSMUSG00000009995_Taz_TMMA_88207.3	540
ENSMUSG00000009995_Taz_TMMA_88208.4	489
ENSMUSG00000009995_Taz_TMMA_88209.5	447
ENSMUSG00000009995_Taz_TMMA_88210.6	758
ENSMUSG00000009995_Taz_TMMA_88211.7	189
ENSMUSG00000009995_Taz_TMMA_88212.8	684
ENSMUSG00000009995_Taz_TMMA_88213.9	168
ENSMUSG00000009995_Taz_TMMA_88214.10	1053
ENSMUSG00000010021_Kif19a_TMMA_4444.1	524
ENSMUSG00000010021_Kif19a_TMMA_4445.2	656
ENSMUSG00000010021_Kif19a_TMMA_4446.3	291
ENSMUSG00000010021_Kif19a_TMMA_4447.4	1089
ENSMUSG00000010021_Kif19a_TMMA_4448.5	892
ENSMUSG00000010021_Kif19a_TMMA_4449.6	586
ENSMUSG00000010021_Kif19a_TMMA_4450.7	400
ENSMUSG00000010021_Kif19a_TMMA_4451.8	550
ENSMUSG00000010021_Kif19a_TMMA_4452.9	425
ENSMUSG00000010021_Kif19a_TMMA_4453.10	358
ENSMUSG00000010406_Mrpl52_TMMA_115941.1	152
ENSMUSG00000010406_Mrpl52_TMMA_115942.2	101
ENSMUSG00000010406_Mrpl52_TMMA_115943.3	6
ENSMUSG00000010406_Mrpl52_TMMA_115944.4	84
ENSMUSG00000010406_Mrpl52_TMMA_115945.5	53
ENSMUSG00000010406_Mrpl52_TMMA_115946.6	626
ENSMUSG00000010406_Mrpl52_TMMA_115947.7	664
ENSMUSG00000010406_Mrpl52_TMMA_115948.8	271
ENSMUSG00000010406_Mrpl52_TMMA_115949.9	20
ENSMUSG00000010406_Mrpl52_TMMA_115950.10	108
ENSMUSG00000010607_Pigyl_TMMA_223884.1	841
ENSMUSG00000010607_Pigyl_TMMA_223885.2	775
ENSMUSG00000010607_Pigyl_TMMA_223886.3	751
ENSMUSG00000010607_Pigyl_TMMA_223887.4	769
ENSMUSG00000010607_Pigyl_TMMA_223888.5	714
ENSMUSG00000010607_Pigyl_TMMA_223889.6	377
ENSMUSG00000010607_Pigyl_TMMA_223890.7	477
ENSMUSG00000010607_Pigyl_TMMA_223891.8	1101
ENSMUSG00000010607_Pigyl_TMMA_223892.9	1454
ENSMUSG00000010607_Pigyl_TMMA_223893.10	709
ENSMUSG00000010914_Pdhx_TMMA_119212.1	581
ENSMUSG00000010914_Pdhx_TMMA_119213.2	307
ENSMUSG00000010914_Pdhx_TMMA_119214.3	792
ENSMUSG00000010914_Pdhx_TMMA_119215.4	689
ENSMUSG00000010914_Pdhx_TMMA_119216.5	956
ENSMUSG00000010914_Pdhx_TMMA_119217.6	138
ENSMUSG00000010914_Pdhx_TMMA_119218.7	932
ENSMUSG00000010914_Pdhx_TMMA_119219.8	829
ENSMUSG00000010914_Pdhx_TMMA_119220.9	903
ENSMUSG00000010914_Pdhx_TMMA_119221.10	755
ENSMUSG00000011254_Thg1l_TMMB_160148.2	34
ENSMUSG00000011257_Pabpc4_TMMA_109562.1	667
ENSMUSG00000011257_Pabpc4_TMMA_109563.2	135
ENSMUSG00000011257_Pabpc4_TMMA_109564.3	313
ENSMUSG00000011257_Pabpc4_TMMA_109565.4	1010
ENSMUSG00000011257_Pabpc4_TMMA_109566.5	476
ENSMUSG00000011257_Pabpc4_TMMA_109567.6	689
ENSMUSG00000011257_Pabpc4_TMMA_109568.7	185
ENSMUSG00000011257_Pabpc4_TMMA_109569.8	607
ENSMUSG00000011257_Pabpc4_TMMA_109570.9	653
ENSMUSG00000011257_Pabpc4_TMMA_109571.10	432
ENSMUSG00000011751_Sptbn4_TMMA_158970.1	836
ENSMUSG00000011751_Sptbn4_TMMA_158971.2	526
ENSMUSG00000011751_Sptbn4_TMMA_158972.3	1189
ENSMUSG00000011751_Sptbn4_TMMA_158973.4	537
ENSMUSG00000011751_Sptbn4_TMMA_158974.5	420
ENSMUSG00000011751_Sptbn4_TMMA_158975.6	411
ENSMUSG00000011751_Sptbn4_TMMA_158976.7	772
ENSMUSG00000011751_Sptbn4_TMMA_158977.8	702
ENSMUSG00000011751_Sptbn4_TMMA_158978.9	820
ENSMUSG00000011751_Sptbn4_TMMA_158979.10	389
ENSMUSG00000011832_Evi5l_MU2A_59011.4	19
ENSMUSG00000012535_Tnpo3_TMMA_165533.1	130
ENSMUSG00000012535_Tnpo3_TMMA_165535.3	17
ENSMUSG00000012535_Tnpo3_TMMA_165536.4	41
ENSMUSG00000012535_Tnpo3_TMMA_165537.5	94
ENSMUSG00000012535_Tnpo3_TMMA_165538.6	198
ENSMUSG00000012535_Tnpo3_TMMA_165540.8	164
ENSMUSG00000012535_Tnpo3_TMMA_165541.9	874
ENSMUSG00000012535_Tnpo3_TMMA_165542.10	41
ENSMUSG00000013155_Enkd1_TMMA_226748.1	820
ENSMUSG00000013155_Enkd1_TMMA_226749.2	790
ENSMUSG00000013155_Enkd1_TMMA_226750.3	815
ENSMUSG00000013155_Enkd1_TMMA_226751.4	574
ENSMUSG00000013155_Enkd1_TMMA_226752.5	702
ENSMUSG00000013155_Enkd1_TMMA_226753.6	865
ENSMUSG00000013155_Enkd1_TMMA_226754.7	551
ENSMUSG00000013155_Enkd1_TMMA_226755.8	818
ENSMUSG00000013155_Enkd1_TMMA_226756.9	1136
ENSMUSG00000013155_Enkd1_TMMA_226757.10	683
ENSMUSG00000013562_4833413E03Rik_MU1A_95823.4	4
ENSMUSG00000013662_Atad1_TMMA_173883.1	481
ENSMUSG00000013662_Atad1_TMMA_173884.2	257
ENSMUSG00000013662_Atad1_TMMA_173885.3	215
ENSMUSG00000013662_Atad1_TMMA_173886.4	327
ENSMUSG00000013662_Atad1_TMMA_173887.5	1082
ENSMUSG00000013662_Atad1_TMMA_173888.6	465
ENSMUSG00000013662_Atad1_TMMA_173889.7	283
ENSMUSG00000013662_Atad1_TMMA_173890.8	552
ENSMUSG00000013662_Atad1_TMMA_173891.9	381
ENSMUSG00000013662_Atad1_TMMA_173892.10	718
ENSMUSG00000013766_Ly6g6e_MU2B_124959.6	22
ENSMUSG00000013928_Thap8_MU1A_119816.6	15
ENSMUSG00000014245_Pigl_TMMA_125524.1	226
ENSMUSG00000014245_Pigl_TMMA_125525.2	815
ENSMUSG00000014245_Pigl_TMMA_125526.3	394
ENSMUSG00000014245_Pigl_TMMA_125527.4	1365
ENSMUSG00000014245_Pigl_TMMA_125528.5	587
ENSMUSG00000014245_Pigl_TMMA_125529.6	420
ENSMUSG00000014245_Pigl_TMMA_125530.7	851
ENSMUSG00000014245_Pigl_TMMA_125531.8	698
ENSMUSG00000014245_Pigl_TMMA_125532.9	1224
ENSMUSG00000014245_Pigl_TMMA_125533.10	610
ENSMUSG00000014301_Pam16_TMMA_220656.1	367
ENSMUSG00000014301_Pam16_TMMA_220658.3	119
ENSMUSG00000014301_Pam16_TMMA_220661.6	367
ENSMUSG00000014301_Pam16_TMMA_220662.7	60
ENSMUSG00000014301_Pam16_TMMA_220663.8	105
ENSMUSG00000014301_Pam16_TMMA_220664.9	95
ENSMUSG00000014301_Pam16_TMMA_220665.10	107
ENSMUSG00000014351_Gip_U2B_26754.9	15
ENSMUSG00000014444_Piezo1_TMMA_119072.1	836
ENSMUSG00000014444_Piezo1_TMMA_119073.2	596
ENSMUSG00000014444_Piezo1_TMMA_119074.3	731
ENSMUSG00000014444_Piezo1_TMMA_119075.4	588
ENSMUSG00000014444_Piezo1_TMMA_119076.5	421
ENSMUSG00000014444_Piezo1_TMMA_119077.6	303
ENSMUSG00000014444_Piezo1_TMMA_119078.7	970
ENSMUSG00000014444_Piezo1_TMMA_119079.8	483
ENSMUSG00000014444_Piezo1_TMMA_119080.9	658
ENSMUSG00000014444_Piezo1_TMMA_119081.10	726
ENSMUSG00000014503_Pkd2l2_TMMA_44846.1	421
ENSMUSG00000014503_Pkd2l2_TMMA_44847.2	1042
ENSMUSG00000014503_Pkd2l2_TMMA_44848.3	880
ENSMUSG00000014503_Pkd2l2_TMMA_44849.4	492
ENSMUSG00000014503_Pkd2l2_TMMA_44850.5	993
ENSMUSG00000014503_Pkd2l2_TMMA_44851.6	1123
ENSMUSG00000014503_Pkd2l2_TMMA_44852.7	752
ENSMUSG00000014503_Pkd2l2_TMMA_44853.8	580
ENSMUSG00000014503_Pkd2l2_TMMA_44854.9	1008
ENSMUSG00000014503_Pkd2l2_TMMA_44855.10	1115
ENSMUSG00000014551_Mrps25_TMMA_192994.1	22
ENSMUSG00000014551_Mrps25_TMMA_192995.2	53
ENSMUSG00000014551_Mrps25_TMMA_192996.3	439
ENSMUSG00000014551_Mrps25_TMMA_192997.4	109
ENSMUSG00000014551_Mrps25_TMMA_192998.5	166
ENSMUSG00000014551_Mrps25_TMMA_192999.6	51
ENSMUSG00000014551_Mrps25_TMMA_193000.7	345
ENSMUSG00000014551_Mrps25_TMMA_193001.8	351
ENSMUSG00000014551_Mrps25_TMMA_193002.9	736
ENSMUSG00000014551_Mrps25_TMMA_193003.10	414
ENSMUSG00000014606_Slc25a11_TMMA_10748.1	414
ENSMUSG00000014606_Slc25a11_TMMA_10749.2	341
ENSMUSG00000014606_Slc25a11_TMMA_10750.3	126
ENSMUSG00000014606_Slc25a11_TMMA_10751.4	632
ENSMUSG00000014606_Slc25a11_TMMA_10752.5	112
ENSMUSG00000014606_Slc25a11_TMMA_10753.6	477
ENSMUSG00000014606_Slc25a11_TMMA_10754.7	844
ENSMUSG00000014606_Slc25a11_TMMA_10755.8	508
ENSMUSG00000014606_Slc25a11_TMMA_10756.9	508
ENSMUSG00000014606_Slc25a11_TMMA_10757.10	682
ENSMUSG00000014633_Cmc2_TMMA_153742.1	96
ENSMUSG00000014633_Cmc2_TMMA_153743.2	419
ENSMUSG00000014633_Cmc2_TMMA_153744.3	449
ENSMUSG00000014633_Cmc2_TMMA_153745.4	680
ENSMUSG00000014633_Cmc2_TMMA_153746.5	932
ENSMUSG00000014633_Cmc2_TMMA_153747.6	1040
ENSMUSG00000014633_Cmc2_TMMA_153748.7	580
ENSMUSG00000014633_Cmc2_TMMA_153749.8	875
ENSMUSG00000014633_Cmc2_TMMA_153750.9	1240
ENSMUSG00000014633_Cmc2_TMMA_153751.10	952
ENSMUSG00000015001_Oc90_TMMB_105199.9	48
ENSMUSG00000015002_Efr3a_TMMA_105201.1	65
ENSMUSG00000015002_Efr3a_TMMA_105202.2	386
ENSMUSG00000015002_Efr3a_TMMA_105203.3	221
ENSMUSG00000015002_Efr3a_TMMA_105204.4	708
ENSMUSG00000015002_Efr3a_TMMA_105205.5	308
ENSMUSG00000015002_Efr3a_TMMA_105206.6	488
ENSMUSG00000015002_Efr3a_TMMA_105207.7	407
ENSMUSG00000015002_Efr3a_TMMA_105208.8	180
ENSMUSG00000015002_Efr3a_TMMA_105209.9	374
ENSMUSG00000015002_Efr3a_TMMA_105210.10	93
ENSMUSG00000015023_Ddx19a_TMMA_45999.1	160
ENSMUSG00000015023_Ddx19a_TMMA_46000.2	54
ENSMUSG00000015023_Ddx19a_TMMA_46001.3	109
ENSMUSG00000015023_Ddx19a_TMMA_46002.4	108
ENSMUSG00000015023_Ddx19a_TMMA_46003.5	66
ENSMUSG00000015023_Ddx19a_TMMA_46004.6	4
ENSMUSG00000015023_Ddx19a_TMMA_46005.7	435
ENSMUSG00000015023_Ddx19a_TMMA_46006.8	12
ENSMUSG00000015023_Ddx19a_TMMA_46007.9	328
ENSMUSG00000015023_Ddx19a_TMMA_46008.10	188
ENSMUSG00000015092_Edf1_TMMA_13286.1	581
ENSMUSG00000015092_Edf1_TMMA_13287.2	687
ENSMUSG00000015092_Edf1_TMMA_13288.3	940
ENSMUSG00000015092_Edf1_TMMA_13289.4	230
ENSMUSG00000015092_Edf1_TMMA_13290.5	700
ENSMUSG00000015092_Edf1_TMMA_13291.6	231
ENSMUSG00000015092_Edf1_TMMA_13292.7	420
ENSMUSG00000015092_Edf1_TMMA_13293.8	651
ENSMUSG00000015092_Edf1_TMMA_13294.9	354
ENSMUSG00000015092_Edf1_TMMA_13295.10	959
ENSMUSG00000015314_Slamf6_TMMA_119372.1	287
ENSMUSG00000015314_Slamf6_TMMA_119373.2	999
ENSMUSG00000015314_Slamf6_TMMA_119374.3	738
ENSMUSG00000015314_Slamf6_TMMA_119375.4	1289
ENSMUSG00000015314_Slamf6_TMMA_119376.5	673
ENSMUSG00000015314_Slamf6_TMMA_119377.6	1276
ENSMUSG00000015314_Slamf6_TMMA_119378.7	651
ENSMUSG00000015314_Slamf6_TMMA_119379.8	499
ENSMUSG00000015314_Slamf6_TMMA_119380.9	269
ENSMUSG00000015314_Slamf6_TMMA_119381.10	375
ENSMUSG00000015341_Golga7_TMMA_153102.1	1234
ENSMUSG00000015341_Golga7_TMMA_153103.2	436
ENSMUSG00000015341_Golga7_TMMA_153104.3	274
ENSMUSG00000015341_Golga7_TMMA_153105.4	1425
ENSMUSG00000015341_Golga7_TMMA_153106.5	1425
ENSMUSG00000015341_Golga7_TMMA_153107.6	749
ENSMUSG00000015341_Golga7_TMMA_153108.7	507
ENSMUSG00000015341_Golga7_TMMA_153109.8	177
ENSMUSG00000015341_Golga7_TMMA_153110.9	730
ENSMUSG00000015341_Golga7_TMMA_153111.10	220
ENSMUSG00000015355_Cd48_TMMA_10066.1	880
ENSMUSG00000015355_Cd48_TMMA_10067.2	1479
ENSMUSG00000015355_Cd48_TMMA_10068.3	549
ENSMUSG00000015355_Cd48_TMMA_10069.4	281
ENSMUSG00000015355_Cd48_TMMA_10070.5	494
ENSMUSG00000015355_Cd48_TMMA_10071.6	604
ENSMUSG00000015355_Cd48_TMMA_10072.7	424
ENSMUSG00000015355_Cd48_TMMA_10073.8	531
ENSMUSG00000015355_Cd48_TMMA_10074.9	827
ENSMUSG00000015355_Cd48_TMMA_10075.10	775
ENSMUSG00000015488_Cacfd1_TMMA_19144.1	609
ENSMUSG00000015488_Cacfd1_TMMA_19145.2	375
ENSMUSG00000015488_Cacfd1_TMMA_19146.3	297
ENSMUSG00000015488_Cacfd1_TMMA_19147.4	242
ENSMUSG00000015488_Cacfd1_TMMA_19148.5	800
ENSMUSG00000015488_Cacfd1_TMMA_19149.6	618
ENSMUSG00000015488_Cacfd1_TMMA_19150.7	442
ENSMUSG00000015488_Cacfd1_TMMA_19151.8	224
ENSMUSG00000015488_Cacfd1_TMMA_19152.9	577
ENSMUSG00000015488_Cacfd1_TMMA_19153.10	916
ENSMUSG00000015711_Prune_TMMA_40595.1	251
ENSMUSG00000015711_Prune_TMMA_40596.2	95
ENSMUSG00000015711_Prune_TMMA_40597.3	112
ENSMUSG00000015711_Prune_TMMA_40598.4	352
ENSMUSG00000015711_Prune_TMMA_40599.5	133
ENSMUSG00000015711_Prune_TMMA_40600.6	60
ENSMUSG00000015711_Prune_TMMA_40601.7	118
ENSMUSG00000015711_Prune_TMMA_40602.8	571
ENSMUSG00000015711_Prune_TMMA_40603.9	454
ENSMUSG00000015711_Prune_TMMA_40604.10	64
ENSMUSG00000015749_Anp32e_MU2A_65922.6	116
ENSMUSG00000015942_Gtf2ird2_MU2A_220419.4	3
ENSMUSG00000016200_Syt14_TMMA_48573.1	191
ENSMUSG00000016200_Syt14_TMMA_48574.2	777
ENSMUSG00000016200_Syt14_TMMA_48575.3	85
ENSMUSG00000016200_Syt14_TMMA_48576.4	411
ENSMUSG00000016200_Syt14_TMMA_48577.5	619
ENSMUSG00000016200_Syt14_TMMA_48578.6	441
ENSMUSG00000016200_Syt14_TMMA_48579.7	230
ENSMUSG00000016200_Syt14_TMMA_48580.8	1330
ENSMUSG00000016200_Syt14_TMMA_48581.9	401
ENSMUSG00000016200_Syt14_TMMA_48582.10	348
ENSMUSG00000016356_Col20a1_U2A_4108.5	2
ENSMUSG00000016495_Plgrkt_TMMA_212306.1	382
ENSMUSG00000016495_Plgrkt_TMMA_212307.2	313
ENSMUSG00000016495_Plgrkt_TMMA_212308.3	439
ENSMUSG00000016495_Plgrkt_TMMA_212309.4	251
ENSMUSG00000016495_Plgrkt_TMMA_212310.5	459
ENSMUSG00000016495_Plgrkt_TMMA_212311.6	453
ENSMUSG00000016495_Plgrkt_TMMA_212312.7	1418
ENSMUSG00000016495_Plgrkt_TMMA_212313.8	716
ENSMUSG00000016495_Plgrkt_TMMA_212314.9	408
ENSMUSG00000016495_Plgrkt_TMMA_212315.10	769
ENSMUSG00000016552_Foxred2_TMMA_91653.1	688
ENSMUSG00000016552_Foxred2_TMMA_91654.2	1668
ENSMUSG00000016552_Foxred2_TMMA_91655.3	806
ENSMUSG00000016552_Foxred2_TMMA_91656.4	521
ENSMUSG00000016552_Foxred2_TMMA_91657.5	616
ENSMUSG00000016552_Foxred2_TMMA_91658.6	1046
ENSMUSG00000016552_Foxred2_TMMA_91659.7	147
ENSMUSG00000016552_Foxred2_TMMA_91660.8	743
ENSMUSG00000016552_Foxred2_TMMA_91661.9	465
ENSMUSG00000016552_Foxred2_TMMA_91662.10	455
ENSMUSG00000016619_Nup50_TMMA_80273.1	596
ENSMUSG00000016619_Nup50_TMMA_80274.2	979
ENSMUSG00000016619_Nup50_TMMA_80275.3	447
ENSMUSG00000016619_Nup50_TMMA_80276.4	547
ENSMUSG00000016619_Nup50_TMMA_80277.5	95
ENSMUSG00000016619_Nup50_TMMA_80278.6	228
ENSMUSG00000016619_Nup50_TMMA_80279.7	170
ENSMUSG00000016619_Nup50_TMMA_80280.8	174
ENSMUSG00000016619_Nup50_TMMA_80281.9	669
ENSMUSG00000016619_Nup50_TMMA_80282.10	55
ENSMUSG00000016637_Ift27_TMMA_21642.1	798
ENSMUSG00000016637_Ift27_TMMA_21643.2	1014
ENSMUSG00000016637_Ift27_TMMA_21644.3	535
ENSMUSG00000016637_Ift27_TMMA_21645.4	1049
ENSMUSG00000016637_Ift27_TMMA_21646.5	428
ENSMUSG00000016637_Ift27_TMMA_21647.6	543
ENSMUSG00000016637_Ift27_TMMA_21648.7	729
ENSMUSG00000016637_Ift27_TMMA_21649.8	515
ENSMUSG00000016637_Ift27_TMMA_21650.9	279
ENSMUSG00000016637_Ift27_TMMA_21651.10	964
ENSMUSG00000016833_Mrps18c_TMMA_45685.1	171
ENSMUSG00000016833_Mrps18c_TMMA_45686.2	115
ENSMUSG00000016833_Mrps18c_TMMA_45687.3	403
ENSMUSG00000016833_Mrps18c_TMMA_45688.4	70
ENSMUSG00000016833_Mrps18c_TMMA_45689.5	553
ENSMUSG00000016833_Mrps18c_TMMA_45690.6	56
ENSMUSG00000016833_Mrps18c_TMMA_45691.7	130
ENSMUSG00000016833_Mrps18c_TMMA_45692.8	43
ENSMUSG00000016833_Mrps18c_TMMA_45693.9	1186
ENSMUSG00000016833_Mrps18c_TMMA_45694.10	1183
ENSMUSG00000017286_Glod4_TMMB_127603.5	22
ENSMUSG00000017291_Taok1_DTKPB_43469.7	1
ENSMUSG00000017417_Plxdc1_MPB_103097.7	1
ENSMUSG00000017588_Krt27_TMMA_37787.1	343
ENSMUSG00000017588_Krt27_TMMA_37788.2	187
ENSMUSG00000017588_Krt27_TMMA_37789.3	1090
ENSMUSG00000017588_Krt27_TMMA_37790.4	391
ENSMUSG00000017588_Krt27_TMMA_37791.5	717
ENSMUSG00000017588_Krt27_TMMA_37792.6	595
ENSMUSG00000017588_Krt27_TMMA_37793.7	838
ENSMUSG00000017588_Krt27_TMMA_37794.8	957
ENSMUSG00000017588_Krt27_TMMA_37795.9	687
ENSMUSG00000017588_Krt27_TMMA_37796.10	973
ENSMUSG00000017631_Abr_TMMA_184375.1	788
ENSMUSG00000017631_Abr_TMMA_184376.2	976
ENSMUSG00000017631_Abr_TMMA_184377.3	633
ENSMUSG00000017631_Abr_TMMA_184378.4	626
ENSMUSG00000017631_Abr_TMMA_184379.5	959
ENSMUSG00000017631_Abr_TMMA_184380.6	1031
ENSMUSG00000017631_Abr_TMMA_184381.7	984
ENSMUSG00000017631_Abr_TMMA_184382.8	832
ENSMUSG00000017631_Abr_TMMA_184383.9	582
ENSMUSG00000017631_Abr_TMMA_184384.10	454
ENSMUSG00000017664_Slc35c2_TMMA_150664.1	417
ENSMUSG00000017664_Slc35c2_TMMA_150665.2	508
ENSMUSG00000017664_Slc35c2_TMMA_150666.3	425
ENSMUSG00000017664_Slc35c2_TMMA_150667.4	796
ENSMUSG00000017664_Slc35c2_TMMA_150668.5	528
ENSMUSG00000017664_Slc35c2_TMMA_150669.6	331
ENSMUSG00000017664_Slc35c2_TMMA_150670.7	693
ENSMUSG00000017664_Slc35c2_TMMA_150671.8	515
ENSMUSG00000017664_Slc35c2_TMMA_150672.9	347
ENSMUSG00000017664_Slc35c2_TMMA_150673.10	694
ENSMUSG00000017670_Elmo2_TMMA_65517.1	281
ENSMUSG00000017670_Elmo2_TMMA_65518.2	720
ENSMUSG00000017670_Elmo2_TMMA_65519.3	904
ENSMUSG00000017670_Elmo2_TMMA_65520.4	339
ENSMUSG00000017670_Elmo2_TMMA_65521.5	711
ENSMUSG00000017670_Elmo2_TMMA_65522.6	753
ENSMUSG00000017670_Elmo2_TMMA_65523.7	773
ENSMUSG00000017670_Elmo2_TMMA_65524.8	565
ENSMUSG00000017670_Elmo2_TMMA_65525.9	657
ENSMUSG00000017670_Elmo2_TMMA_65526.10	296
ENSMUSG00000017688_Hnf4g_TMMA_107825.1	749
ENSMUSG00000017688_Hnf4g_TMMA_107826.2	992
ENSMUSG00000017688_Hnf4g_TMMA_107827.3	518
ENSMUSG00000017688_Hnf4g_TMMA_107828.4	909
ENSMUSG00000017688_Hnf4g_TMMA_107829.5	427
ENSMUSG00000017688_Hnf4g_TMMA_107830.6	659
ENSMUSG00000017688_Hnf4g_TMMA_107831.7	455
ENSMUSG00000017688_Hnf4g_TMMA_107832.8	366
ENSMUSG00000017688_Hnf4g_TMMA_107833.9	107
ENSMUSG00000017688_Hnf4g_TMMA_107834.10	592
ENSMUSG00000017721_Pigt_TMMA_1072.1	566
ENSMUSG00000017721_Pigt_TMMA_1073.2	388
ENSMUSG00000017721_Pigt_TMMA_1074.3	310
ENSMUSG00000017721_Pigt_TMMA_1075.4	370
ENSMUSG00000017721_Pigt_TMMA_1076.5	398
ENSMUSG00000017721_Pigt_TMMA_1077.6	600
ENSMUSG00000017721_Pigt_TMMA_1078.7	205
ENSMUSG00000017721_Pigt_TMMA_1079.8	607
ENSMUSG00000017721_Pigt_TMMA_1080.9	869
ENSMUSG00000017721_Pigt_TMMA_1081.10	601
ENSMUSG00000017747_Ghdc_TMMA_60125.1	378
ENSMUSG00000017747_Ghdc_TMMA_60126.2	273
ENSMUSG00000017747_Ghdc_TMMA_60127.3	1053
ENSMUSG00000017747_Ghdc_TMMA_60128.4	627
ENSMUSG00000017747_Ghdc_TMMA_60129.5	472
ENSMUSG00000017747_Ghdc_TMMA_60130.6	541
ENSMUSG00000017747_Ghdc_TMMA_60131.7	440
ENSMUSG00000017747_Ghdc_TMMA_60132.8	389
ENSMUSG00000017747_Ghdc_TMMA_60133.9	273
ENSMUSG00000017747_Ghdc_TMMA_60134.10	851
ENSMUSG00000017978_Cadps2_TMMA_159070.1	379
ENSMUSG00000017978_Cadps2_TMMA_159071.2	366
ENSMUSG00000017978_Cadps2_TMMA_159072.3	941
ENSMUSG00000017978_Cadps2_TMMA_159073.4	204
ENSMUSG00000017978_Cadps2_TMMA_159074.5	927
ENSMUSG00000017978_Cadps2_TMMA_159075.6	538
ENSMUSG00000017978_Cadps2_TMMA_159076.7	369
ENSMUSG00000017978_Cadps2_TMMA_159077.8	653
ENSMUSG00000017978_Cadps2_TMMA_159078.9	525
ENSMUSG00000017978_Cadps2_TMMA_159079.10	175
ENSMUSG00000018008_Cyth4_TMMA_119771.1	433
ENSMUSG00000018008_Cyth4_TMMA_119772.2	333
ENSMUSG00000018008_Cyth4_TMMA_119773.3	555
ENSMUSG00000018008_Cyth4_TMMA_119774.4	444
ENSMUSG00000018008_Cyth4_TMMA_119775.5	387
ENSMUSG00000018008_Cyth4_TMMA_119776.6	1464
ENSMUSG00000018008_Cyth4_TMMA_119777.7	824
ENSMUSG00000018008_Cyth4_TMMA_119778.8	529
ENSMUSG00000018008_Cyth4_TMMA_119779.9	140
ENSMUSG00000018008_Cyth4_TMMA_119780.10	730
ENSMUSG00000018322_Tomm34_TMMA_130853.1	798
ENSMUSG00000018322_Tomm34_TMMA_130854.2	1300
ENSMUSG00000018322_Tomm34_TMMA_130855.3	446
ENSMUSG00000018322_Tomm34_TMMA_130856.4	521
ENSMUSG00000018322_Tomm34_TMMA_130857.5	1122
ENSMUSG00000018322_Tomm34_TMMA_130858.6	581
ENSMUSG00000018322_Tomm34_TMMA_130859.7	350
ENSMUSG00000018322_Tomm34_TMMA_130860.8	580
ENSMUSG00000018322_Tomm34_TMMA_130861.9	532
ENSMUSG00000018322_Tomm34_TMMA_130862.10	511
ENSMUSG00000018442_Derl2_TMMA_22762.1	270
ENSMUSG00000018442_Derl2_TMMA_22763.2	207
ENSMUSG00000018442_Derl2_TMMA_22764.3	23
ENSMUSG00000018442_Derl2_TMMA_22765.4	272
ENSMUSG00000018442_Derl2_TMMA_22766.5	259
ENSMUSG00000018442_Derl2_TMMA_22767.6	200
ENSMUSG00000018442_Derl2_TMMA_22768.7	325
ENSMUSG00000018442_Derl2_TMMA_22769.8	120
ENSMUSG00000018442_Derl2_TMMA_22770.9	655
ENSMUSG00000018442_Derl2_TMMA_22771.10	136
ENSMUSG00000018459_Slc13a3_DTKPA_106712.3	1
ENSMUSG00000018554_Ybx2_TMMA_95920.1	530
ENSMUSG00000018554_Ybx2_TMMA_95921.2	302
ENSMUSG00000018554_Ybx2_TMMA_95922.3	575
ENSMUSG00000018554_Ybx2_TMMA_95923.4	693
ENSMUSG00000018554_Ybx2_TMMA_95924.5	604
ENSMUSG00000018554_Ybx2_TMMA_95925.6	626
ENSMUSG00000018554_Ybx2_TMMA_95926.7	571
ENSMUSG00000018554_Ybx2_TMMA_95927.8	501
ENSMUSG00000018554_Ybx2_TMMA_95928.9	373
ENSMUSG00000018554_Ybx2_TMMA_95929.10	863
ENSMUSG00000018620_Mmp20_TMMA_111790.1	505
ENSMUSG00000018620_Mmp20_TMMA_111791.2	518
ENSMUSG00000018620_Mmp20_TMMA_111792.3	1329
ENSMUSG00000018620_Mmp20_TMMA_111793.4	646
ENSMUSG00000018620_Mmp20_TMMA_111794.5	595
ENSMUSG00000018620_Mmp20_TMMA_111795.6	454
ENSMUSG00000018620_Mmp20_TMMA_111796.7	992
ENSMUSG00000018620_Mmp20_TMMA_111797.8	669
ENSMUSG00000018620_Mmp20_TMMA_111798.9	384
ENSMUSG00000018620_Mmp20_TMMA_111799.10	359
ENSMUSG00000018661_Cog1_TMMA_221514.1	191
ENSMUSG00000018661_Cog1_TMMA_221515.2	80
ENSMUSG00000018661_Cog1_TMMA_221516.3	194
ENSMUSG00000018661_Cog1_TMMA_221517.4	55
ENSMUSG00000018661_Cog1_TMMA_221518.5	231
ENSMUSG00000018661_Cog1_TMMA_221519.6	148
ENSMUSG00000018661_Cog1_TMMA_221521.8	139
ENSMUSG00000018661_Cog1_TMMA_221522.9	167
ENSMUSG00000018661_Cog1_TMMA_221523.10	109
ENSMUSG00000018672_Copz2_TMMA_15244.1	751
ENSMUSG00000018672_Copz2_TMMA_15245.2	796
ENSMUSG00000018672_Copz2_TMMA_15246.3	379
ENSMUSG00000018672_Copz2_TMMA_15247.4	356
ENSMUSG00000018672_Copz2_TMMA_15248.5	252
ENSMUSG00000018672_Copz2_TMMA_15249.6	932
ENSMUSG00000018672_Copz2_TMMA_15250.7	443
ENSMUSG00000018672_Copz2_TMMA_15251.8	519
ENSMUSG00000018672_Copz2_TMMA_15252.9	1003
ENSMUSG00000018672_Copz2_TMMA_15253.10	318
[truncated: 8,943 more rows]
