# Supplementary material for: Genome-scale CRISPR screening reveals that C3aR signaling is critical for rapid capture of fungi by macrophages
Source: PLoS Pathog. 2022 Sep 29;18(9):e1010237. doi: 10.1371/journal.ppat.1010237 (PMC9578593; doi:10.1371/journal.ppat.1010237)
Supplement: S1 Data — A ZIP archive of tables in CSV format giving counts for each sgRNA. File names indicate sub-library and experimental sample. (ZIP) [file ppat.1010237.s023.zip › DIR_MAIN/20181123_ACOCAlib2_Un1_counts.csv]

0None_none_ACOCA_227963.4501	566
0None_none_ACOCA_227963.4502	64
0None_none_ACOCA_227963.4503	711
0None_none_ACOCA_227963.4504	566
0None_none_ACOCA_227963.4505	480
0None_none_ACOCA_227963.4506	933
0None_none_ACOCA_227963.4507	774
0None_none_ACOCA_227963.4508	365
0None_none_ACOCA_227963.4509	702
0None_none_ACOCA_227963.4510	402
0None_none_ACOCA_227963.4511	642
0None_none_ACOCA_227963.4512	645
0None_none_ACOCA_227963.4513	660
0None_none_ACOCA_227963.4514	605
0None_none_ACOCA_227963.4515	253
0None_none_ACOCA_227963.4516	493
0None_none_ACOCA_227963.4517	479
0None_none_ACOCA_227963.4518	681
0None_none_ACOCA_227963.4519	466
0None_none_ACOCA_227963.4520	814
0None_none_ACOCA_227963.4521	463
0None_none_ACOCA_227963.4522	1411
0None_none_ACOCA_227963.4523	321
0None_none_ACOCA_227963.4524	284
0None_none_ACOCA_227963.4525	1021
0None_none_ACOCA_227963.4526	502
0None_none_ACOCA_227963.4527	299
0None_none_ACOCA_227963.4528	857
0None_none_ACOCA_227963.4529	294
0None_none_ACOCA_227963.4530	567
0None_none_ACOCA_227963.4531	916
0None_none_ACOCA_227963.4532	365
0None_none_ACOCA_227963.4533	607
0None_none_ACOCA_227963.4534	605
0None_none_ACOCA_227963.4535	491
0None_none_ACOCA_227963.4536	686
0None_none_ACOCA_227963.4537	173
0None_none_ACOCA_227963.4538	668
0None_none_ACOCA_227963.4539	828
0None_none_ACOCA_227963.4540	372
0None_none_ACOCA_227963.4541	684
0None_none_ACOCA_227963.4542	354
0None_none_ACOCA_227963.4543	474
0None_none_ACOCA_227963.4544	631
0None_none_ACOCA_227963.4545	294
0None_none_ACOCA_227963.4546	450
0None_none_ACOCA_227963.4547	898
0None_none_ACOCA_227963.4548	491
0None_none_ACOCA_227963.4549	620
0None_none_ACOCA_227963.4550	623
0None_none_ACOCA_227963.4551	753
0None_none_ACOCA_227963.4552	690
0None_none_ACOCA_227963.4553	674
0None_none_ACOCA_227963.4554	410
0None_none_ACOCA_227963.4555	1464
0None_none_ACOCA_227963.4556	573
0None_none_ACOCA_227963.4557	481
0None_none_ACOCA_227963.4558	961
0None_none_ACOCA_227963.4559	119
0None_none_ACOCA_227963.4560	344
0None_none_ACOCA_227963.4561	127
0None_none_ACOCA_227963.4562	214
0None_none_ACOCA_227963.4563	501
0None_none_ACOCA_227963.4564	204
0None_none_ACOCA_227963.4565	75
0None_none_ACOCA_227963.4566	646
0None_none_ACOCA_227963.4567	474
0None_none_ACOCA_227963.4568	232
0None_none_ACOCA_227963.4569	1232
0None_none_ACOCA_227963.4570	364
0None_none_ACOCA_227963.4571	988
0None_none_ACOCA_227963.4572	119
0None_none_ACOCA_227963.4573	285
0None_none_ACOCA_227963.4574	705
0None_none_ACOCA_227963.4575	919
0None_none_ACOCA_227963.4576	669
0None_none_ACOCA_227963.4577	1048
0None_none_ACOCA_227963.4578	1118
0None_none_ACOCA_227963.4579	222
0None_none_ACOCA_227963.4580	461
0None_none_ACOCA_227963.4581	435
0None_none_ACOCA_227963.4582	879
0None_none_ACOCA_227963.4583	248
0None_none_ACOCA_227963.4584	1025
0None_none_ACOCA_227963.4585	531
0None_none_ACOCA_227963.4586	442
0None_none_ACOCA_227963.4587	483
0None_none_ACOCA_227963.4588	296
0None_none_ACOCA_227963.4589	687
0None_none_ACOCA_227963.4590	573
0None_none_ACOCA_227963.4591	846
0None_none_ACOCA_227963.4592	312
0None_none_ACOCA_227963.4593	785
0None_none_ACOCA_227963.4594	170
0None_none_ACOCA_227963.4595	368
0None_none_ACOCA_227963.4596	628
0None_none_ACOCA_227963.4597	348
0None_none_ACOCA_227963.4598	522
0None_none_ACOCA_227963.4599	728
0None_none_ACOCA_227963.4600	383
0None_none_ACOCA_227963.4601	710
0None_none_ACOCA_227963.4602	244
0None_none_ACOCA_227963.4603	138
0None_none_ACOCA_227963.4604	487
0None_none_ACOCA_227963.4605	417
0None_none_ACOCA_227963.4606	699
0None_none_ACOCA_227963.4607	517
0None_none_ACOCA_227963.4608	811
0None_none_ACOCA_227963.4609	709
0None_none_ACOCA_227963.4610	306
0None_none_ACOCA_227963.4611	1270
0None_none_ACOCA_227963.4612	421
0None_none_ACOCA_227963.4613	210
0None_none_ACOCA_227963.4614	528
0None_none_ACOCA_227963.4615	387
0None_none_ACOCA_227963.4616	684
0None_none_ACOCA_227963.4617	508
0None_none_ACOCA_227963.4618	492
0None_none_ACOCA_227963.4619	883
0None_none_ACOCA_227963.4620	492
0None_none_ACOCA_227963.4621	343
0None_none_ACOCA_227963.4622	458
0None_none_ACOCA_227963.4623	494
0None_none_ACOCA_227963.4624	205
0None_none_ACOCA_227963.4625	1039
0None_none_ACOCA_227963.4626	460
0None_none_ACOCA_227963.4627	372
0None_none_ACOCA_227963.4628	517
0None_none_ACOCA_227963.4629	1021
0None_none_ACOCA_227963.4630	495
0None_none_ACOCA_227963.4631	280
0None_none_ACOCA_227963.4632	478
0None_none_ACOCA_227963.4633	1500
0None_none_ACOCA_227963.4634	356
0None_none_ACOCA_227963.4635	744
0None_none_ACOCA_227963.4636	309
0None_none_ACOCA_227963.4637	1230
0None_none_ACOCA_227963.4638	211
0None_none_ACOCA_227963.4639	199
0None_none_ACOCA_227963.4640	727
0None_none_ACOCA_227963.4641	614
0None_none_ACOCA_227963.4642	399
0None_none_ACOCA_227963.4643	1217
0None_none_ACOCA_227963.4644	439
0None_none_ACOCA_227963.4645	276
0None_none_ACOCA_227963.4646	501
0None_none_ACOCA_227963.4647	573
0None_none_ACOCA_227963.4648	748
0None_none_ACOCA_227963.4649	954
0None_none_ACOCA_227963.4650	1083
0None_none_ACOCA_227963.4651	481
0None_none_ACOCA_227963.4652	995
0None_none_ACOCA_227963.4653	368
0None_none_ACOCA_227963.4654	397
0None_none_ACOCA_227963.4655	308
0None_none_ACOCA_227963.4656	910
0None_none_ACOCA_227963.4657	977
0None_none_ACOCA_227963.4658	695
0None_none_ACOCA_227963.4659	575
0None_none_ACOCA_227963.4660	632
0None_none_ACOCA_227963.4661	213
0None_none_ACOCA_227963.4662	381
0None_none_ACOCA_227963.4663	426
0None_none_ACOCA_227963.4664	255
0None_none_ACOCA_227963.4665	436
0None_none_ACOCA_227963.4666	199
0None_none_ACOCA_227963.4667	572
0None_none_ACOCA_227963.4668	481
0None_none_ACOCA_227963.4669	564
0None_none_ACOCA_227963.4670	904
0None_none_ACOCA_227963.4671	797
0None_none_ACOCA_227963.4672	222
0None_none_ACOCA_227963.4673	752
0None_none_ACOCA_227963.4674	608
0None_none_ACOCA_227963.4675	284
0None_none_ACOCA_227963.4676	852
0None_none_ACOCA_227963.4677	715
0None_none_ACOCA_227963.4678	448
0None_none_ACOCA_227963.4679	512
0None_none_ACOCA_227963.4680	403
0None_none_ACOCA_227963.4681	1056
0None_none_ACOCA_227963.4682	707
0None_none_ACOCA_227963.4683	346
0None_none_ACOCA_227963.4684	501
0None_none_ACOCA_227963.4685	855
0None_none_ACOCA_227963.4686	429
0None_none_ACOCA_227963.4687	783
0None_none_ACOCA_227963.4688	570
0None_none_ACOCA_227963.4689	813
0None_none_ACOCA_227963.4690	200
0None_none_ACOCA_227963.4691	728
0None_none_ACOCA_227963.4692	294
0None_none_ACOCA_227963.4693	869
0None_none_ACOCA_227963.4694	586
0None_none_ACOCA_227963.4695	557
0None_none_ACOCA_227963.4696	364
0None_none_ACOCA_227963.4697	598
0None_none_ACOCA_227963.4698	573
0None_none_ACOCA_227963.4699	1341
0None_none_ACOCA_227963.4700	642
0None_none_ACOCA_227963.4701	658
0None_none_ACOCA_227963.4702	746
0None_none_ACOCA_227963.4703	538
0None_none_ACOCA_227963.4704	271
0None_none_ACOCA_227963.4705	466
0None_none_ACOCA_227963.4706	777
0None_none_ACOCA_227963.4707	320
0None_none_ACOCA_227963.4708	638
0None_none_ACOCA_227963.4709	217
0None_none_ACOCA_227963.4710	817
0None_none_ACOCA_227963.4711	265
0None_none_ACOCA_227963.4712	868
0None_none_ACOCA_227963.4713	473
0None_none_ACOCA_227963.4714	435
0None_none_ACOCA_227963.4715	625
0None_none_ACOCA_227963.4716	456
0None_none_ACOCA_227963.4717	740
0None_none_ACOCA_227963.4718	609
0None_none_ACOCA_227963.4719	847
0None_none_ACOCA_227963.4720	381
0None_none_ACOCA_227963.4721	766
0None_none_ACOCA_227963.4722	606
0None_none_ACOCA_227963.4723	1238
0None_none_ACOCA_227963.4724	439
0None_none_ACOCA_227963.4725	691
0None_none_ACOCA_227963.4726	379
0None_none_ACOCA_227963.4727	870
0None_none_ACOCA_227963.4728	183
0None_none_ACOCA_227963.4729	515
0None_none_ACOCA_227963.4730	570
0None_none_ACOCA_227963.4731	898
0None_none_ACOCA_227963.4732	761
0None_none_ACOCA_227963.4733	198
0None_none_ACOCA_227963.4734	191
0None_none_ACOCA_227963.4735	292
0None_none_ACOCA_227963.4736	308
0None_none_ACOCA_227963.4737	861
0None_none_ACOCA_227963.4738	1002
0None_none_ACOCA_227963.4739	325
0None_none_ACOCA_227963.4740	1179
0None_none_ACOCA_227963.4741	616
0None_none_ACOCA_227963.4742	371
0None_none_ACOCA_227963.4743	503
0None_none_ACOCA_227963.4744	222
0None_none_ACOCA_227963.4745	656
0None_none_ACOCA_227963.4746	557
0None_none_ACOCA_227963.4747	291
0None_none_ACOCA_227963.4748	309
0None_none_ACOCA_227963.4749	469
0None_none_ACOCA_227963.4750	669
0None_none_ACOCA_227963.4751	446
0None_none_ACOCA_227963.4752	193
0None_none_ACOCA_227963.4753	385
0None_none_ACOCA_227963.4754	949
0None_none_ACOCA_227963.4755	682
0None_none_ACOCA_227963.4756	229
0None_none_ACOCA_227963.4757	330
0None_none_ACOCA_227963.4758	409
0None_none_ACOCA_227963.4759	844
0None_none_ACOCA_227963.4760	231
0None_none_ACOCA_227963.4761	314
0None_none_ACOCA_227963.4762	1063
0None_none_ACOCA_227963.4763	238
0None_none_ACOCA_227963.4764	1811
0None_none_ACOCA_227963.4765	380
0None_none_ACOCA_227963.4766	260
0None_none_ACOCA_227963.4767	758
0None_none_ACOCA_227963.4768	291
0None_none_ACOCA_227963.4769	564
0None_none_ACOCA_227963.4770	51
0None_none_ACOCA_227963.4771	393
0None_none_ACOCA_227963.4772	465
0None_none_ACOCA_227963.4773	579
0None_none_ACOCA_227963.4774	400
0None_none_ACOCA_227963.4775	586
0None_none_ACOCA_227963.4776	428
0None_none_ACOCA_227963.4777	344
0None_none_ACOCA_227963.4778	591
0None_none_ACOCA_227963.4779	280
0None_none_ACOCA_227963.4780	228
0None_none_ACOCA_227963.4781	549
0None_none_ACOCA_227963.4782	620
0None_none_ACOCA_227963.4783	406
0None_none_ACOCA_227963.4784	926
0None_none_ACOCA_227963.4785	359
0None_none_ACOCA_227963.4786	473
0None_none_ACOCA_227963.4787	1347
0None_none_ACOCA_227963.4788	249
0None_none_ACOCA_227963.4789	916
0None_none_ACOCA_227963.4790	653
0None_none_ACOCA_227963.4791	616
0None_none_ACOCA_227963.4792	800
0None_none_ACOCA_227963.4793	447
0None_none_ACOCA_227963.4794	176
0None_none_ACOCA_227963.4795	285
0None_none_ACOCA_227963.4796	558
0None_none_ACOCA_227963.4797	210
0None_none_ACOCA_227963.4798	414
0None_none_ACOCA_227963.4799	741
0None_none_ACOCA_227963.4800	745
0None_none_ACOCA_227963.4801	685
0None_none_ACOCA_227963.4802	309
0None_none_ACOCA_227963.4803	608
0None_none_ACOCA_227963.4804	659
0None_none_ACOCA_227963.4805	523
0None_none_ACOCA_227963.4806	624
0None_none_ACOCA_227963.4807	941
0None_none_ACOCA_227963.4808	1050
0None_none_ACOCA_227963.4809	441
0None_none_ACOCA_227963.4810	601
0None_none_ACOCA_227963.4811	1057
0None_none_ACOCA_227963.4812	678
0None_none_ACOCA_227963.4813	685
0None_none_ACOCA_227963.4814	266
0None_none_ACOCA_227963.4815	167
0None_none_ACOCA_227963.4816	355
0None_none_ACOCA_227963.4817	435
0None_none_ACOCA_227963.4818	806
0None_none_ACOCA_227963.4819	791
0None_none_ACOCA_227963.4820	492
0None_none_ACOCA_227963.4821	622
0None_none_ACOCA_227963.4822	348
0None_none_ACOCA_227963.4823	210
0None_none_ACOCA_227963.4824	333
0None_none_ACOCA_227963.4825	378
0None_none_ACOCA_227963.4826	66
0None_none_ACOCA_227963.4827	511
0None_none_ACOCA_227963.4828	535
0None_none_ACOCA_227963.4829	337
0None_none_ACOCA_227963.4830	927
0None_none_ACOCA_227963.4831	775
0None_none_ACOCA_227963.4832	888
0None_none_ACOCA_227963.4833	781
0None_none_ACOCA_227963.4834	564
0None_none_ACOCA_227963.4835	442
0None_none_ACOCA_227963.4836	601
0None_none_ACOCA_227963.4837	425
0None_none_ACOCA_227963.4838	630
0None_none_ACOCA_227963.4839	926
0None_none_ACOCA_227963.4840	635
0None_none_ACOCA_227963.4841	321
0None_none_ACOCA_227963.4842	706
0None_none_ACOCA_227963.4843	429
0None_none_ACOCA_227963.4844	373
0None_none_ACOCA_227963.4845	420
0None_none_ACOCA_227963.4846	210
0None_none_ACOCA_227963.4847	555
0None_none_ACOCA_227963.4848	407
0None_none_ACOCA_227963.4849	718
0None_none_ACOCA_227963.4850	262
0None_none_ACOCA_227963.4851	339
0None_none_ACOCA_227963.4852	503
0None_none_ACOCA_227963.4853	434
0None_none_ACOCA_227963.4854	544
0None_none_ACOCA_227963.4855	372
0None_none_ACOCA_227963.4856	705
0None_none_ACOCA_227963.4857	228
0None_none_ACOCA_227963.4858	153
0None_none_ACOCA_227963.4859	363
0None_none_ACOCA_227963.4860	457
0None_none_ACOCA_227963.4861	384
0None_none_ACOCA_227963.4862	538
0None_none_ACOCA_227963.4863	224
0None_none_ACOCA_227963.4864	744
0None_none_ACOCA_227963.4865	851
0None_none_ACOCA_227963.4866	569
0None_none_ACOCA_227963.4867	703
0None_none_ACOCA_227963.4868	227
0None_none_ACOCA_227963.4869	357
0None_none_ACOCA_227963.4870	452
0None_none_ACOCA_227963.4871	276
0None_none_ACOCA_227963.4872	853
0None_none_ACOCA_227963.4873	372
0None_none_ACOCA_227963.4874	550
0None_none_ACOCA_227963.4875	550
0None_none_DTKPA_227963.6945	27
0None_none_DTKPA_227963.7059	37
0None_none_GEA_227963.3729	26
0None_none_GEB_227963.3775	5
0None_none_GEB_227963.3840	5
0None_none_GEB_227963.3858	2
0None_none_GEB_227963.3866	3
0None_none_GEB_227963.3870	29
0None_none_GEB_227963.3871	2
0None_none_GEB_227963.3875	29
0None_none_GEB_227963.3898	8
0None_none_GEB_227963.3926	48
0None_none_GEB_227963.3940	28
0None_none_GEB_227963.3962	60
0None_none_GEB_227963.4010	121
0None_none_GEB_227963.4033	8
0None_none_GEB_227963.4063	135
0None_none_GEB_227963.4078	57
0None_none_GEB_227963.4082	42
0None_none_GEB_227963.4109	24
0None_none_MPA_227963.4353	29
0None_none_SPA_227963.5273	17
0None_none_SPA_227963.5293	13
0None_none_SPA_227963.5436	14
0None_none_SPA_227963.5468	62
0None_none_SPA_227963.5471	4
0Safe_safe_ACOCA_227963.4501	241
0Safe_safe_ACOCA_227963.4502	211
0Safe_safe_ACOCA_227963.4503	576
0Safe_safe_ACOCA_227963.4504	241
0Safe_safe_ACOCA_227963.4505	252
0Safe_safe_ACOCA_227963.4506	177
0Safe_safe_ACOCA_227963.4507	347
0Safe_safe_ACOCA_227963.4508	383
0Safe_safe_ACOCA_227963.4509	516
0Safe_safe_ACOCA_227963.4510	698
0Safe_safe_ACOCA_227963.4511	691
0Safe_safe_ACOCA_227963.4512	1122
0Safe_safe_ACOCA_227963.4513	203
0Safe_safe_ACOCA_227963.4514	366
0Safe_safe_ACOCA_227963.4515	229
0Safe_safe_ACOCA_227963.4516	578
0Safe_safe_ACOCA_227963.4517	366
0Safe_safe_ACOCA_227963.4518	535
0Safe_safe_ACOCA_227963.4519	299
0Safe_safe_ACOCA_227963.4520	345
0Safe_safe_ACOCA_227963.4521	303
0Safe_safe_ACOCA_227963.4522	140
0Safe_safe_ACOCA_227963.4523	111
0Safe_safe_ACOCA_227963.4524	210
0Safe_safe_ACOCA_227963.4525	606
0Safe_safe_ACOCA_227963.4526	723
0Safe_safe_ACOCA_227963.4527	485
0Safe_safe_ACOCA_227963.4528	200
0Safe_safe_ACOCA_227963.4529	257
0Safe_safe_ACOCA_227963.4530	845
0Safe_safe_ACOCA_227963.4531	505
0Safe_safe_ACOCA_227963.4532	342
0Safe_safe_ACOCA_227963.4533	351
0Safe_safe_ACOCA_227963.4534	330
0Safe_safe_ACOCA_227963.4535	320
0Safe_safe_ACOCA_227963.4536	872
0Safe_safe_ACOCA_227963.4537	266
0Safe_safe_ACOCA_227963.4538	1457
0Safe_safe_ACOCA_227963.4539	699
0Safe_safe_ACOCA_227963.4540	524
0Safe_safe_ACOCA_227963.4541	74
0Safe_safe_ACOCA_227963.4542	514
0Safe_safe_ACOCA_227963.4543	699
0Safe_safe_ACOCA_227963.4544	233
0Safe_safe_ACOCA_227963.4545	80
0Safe_safe_ACOCA_227963.4546	200
0Safe_safe_ACOCA_227963.4547	172
0Safe_safe_ACOCA_227963.4548	133
0Safe_safe_ACOCA_227963.4549	485
0Safe_safe_ACOCA_227963.4550	300
0Safe_safe_ACOCA_227963.4551	188
0Safe_safe_ACOCA_227963.4552	208
0Safe_safe_ACOCA_227963.4553	97
0Safe_safe_ACOCA_227963.4554	316
0Safe_safe_ACOCA_227963.4555	368
0Safe_safe_ACOCA_227963.4556	107
0Safe_safe_ACOCA_227963.4557	186
0Safe_safe_ACOCA_227963.4558	101
0Safe_safe_ACOCA_227963.4559	447
0Safe_safe_ACOCA_227963.4560	378
0Safe_safe_ACOCA_227963.4561	649
0Safe_safe_ACOCA_227963.4562	7
0Safe_safe_ACOCA_227963.4563	634
0Safe_safe_ACOCA_227963.4564	221
0Safe_safe_ACOCA_227963.4565	581
0Safe_safe_ACOCA_227963.4566	201
0Safe_safe_ACOCA_227963.4567	274
0Safe_safe_ACOCA_227963.4568	177
0Safe_safe_ACOCA_227963.4569	343
0Safe_safe_ACOCA_227963.4570	590
0Safe_safe_ACOCA_227963.4571	285
0Safe_safe_ACOCA_227963.4572	484
0Safe_safe_ACOCA_227963.4573	318
0Safe_safe_ACOCA_227963.4574	753
0Safe_safe_ACOCA_227963.4575	280
0Safe_safe_ACOCA_227963.4576	469
0Safe_safe_ACOCA_227963.4577	89
0Safe_safe_ACOCA_227963.4578	57
0Safe_safe_ACOCA_227963.4579	222
0Safe_safe_ACOCA_227963.4580	346
0Safe_safe_ACOCA_227963.4581	344
0Safe_safe_ACOCA_227963.4582	156
0Safe_safe_ACOCA_227963.4583	1071
0Safe_safe_ACOCA_227963.4584	208
0Safe_safe_ACOCA_227963.4585	103
0Safe_safe_ACOCA_227963.4586	147
0Safe_safe_ACOCA_227963.4587	380
0Safe_safe_ACOCA_227963.4588	225
0Safe_safe_ACOCA_227963.4589	307
0Safe_safe_ACOCA_227963.4590	218
0Safe_safe_ACOCA_227963.4591	32
0Safe_safe_ACOCA_227963.4592	530
0Safe_safe_ACOCA_227963.4593	524
0Safe_safe_ACOCA_227963.4594	344
0Safe_safe_ACOCA_227963.4595	239
0Safe_safe_ACOCA_227963.4596	437
0Safe_safe_ACOCA_227963.4597	759
0Safe_safe_ACOCA_227963.4598	276
0Safe_safe_ACOCA_227963.4599	161
0Safe_safe_ACOCA_227963.4600	402
0Safe_safe_ACOCA_227963.4601	452
0Safe_safe_ACOCA_227963.4602	934
0Safe_safe_ACOCA_227963.4603	622
0Safe_safe_ACOCA_227963.4604	342
0Safe_safe_ACOCA_227963.4605	442
0Safe_safe_ACOCA_227963.4606	402
0Safe_safe_ACOCA_227963.4607	357
0Safe_safe_ACOCA_227963.4608	144
0Safe_safe_ACOCA_227963.4609	494
0Safe_safe_ACOCA_227963.4610	320
0Safe_safe_ACOCA_227963.4611	295
0Safe_safe_ACOCA_227963.4612	216
0Safe_safe_ACOCA_227963.4613	499
0Safe_safe_ACOCA_227963.4614	168
0Safe_safe_ACOCA_227963.4615	847
0Safe_safe_ACOCA_227963.4616	906
0Safe_safe_ACOCA_227963.4617	222
0Safe_safe_ACOCA_227963.4618	162
0Safe_safe_ACOCA_227963.4619	348
0Safe_safe_ACOCA_227963.4620	121
0Safe_safe_ACOCA_227963.4621	77
0Safe_safe_ACOCA_227963.4622	313
0Safe_safe_ACOCA_227963.4623	212
0Safe_safe_ACOCA_227963.4624	457
0Safe_safe_ACOCA_227963.4625	162
0Safe_safe_ACOCA_227963.4626	802
0Safe_safe_ACOCA_227963.4627	245
0Safe_safe_ACOCA_227963.4628	496
0Safe_safe_ACOCA_227963.4629	117
0Safe_safe_ACOCA_227963.4630	456
0Safe_safe_ACOCA_227963.4631	254
0Safe_safe_ACOCA_227963.4632	347
0Safe_safe_ACOCA_227963.4633	172
0Safe_safe_ACOCA_227963.4634	427
0Safe_safe_ACOCA_227963.4635	954
0Safe_safe_ACOCA_227963.4636	679
0Safe_safe_ACOCA_227963.4637	269
0Safe_safe_ACOCA_227963.4638	226
0Safe_safe_ACOCA_227963.4639	140
0Safe_safe_ACOCA_227963.4640	761
0Safe_safe_ACOCA_227963.4641	52
0Safe_safe_ACOCA_227963.4642	602
0Safe_safe_ACOCA_227963.4643	256
0Safe_safe_ACOCA_227963.4644	970
0Safe_safe_ACOCA_227963.4645	212
0Safe_safe_ACOCA_227963.4646	421
0Safe_safe_ACOCA_227963.4647	626
0Safe_safe_ACOCA_227963.4648	127
0Safe_safe_ACOCA_227963.4649	216
0Safe_safe_ACOCA_227963.4650	521
0Safe_safe_ACOCA_227963.4651	776
0Safe_safe_ACOCA_227963.4652	603
0Safe_safe_ACOCA_227963.4653	219
0Safe_safe_ACOCA_227963.4654	792
0Safe_safe_ACOCA_227963.4655	386
0Safe_safe_ACOCA_227963.4656	635
0Safe_safe_ACOCA_227963.4657	348
0Safe_safe_ACOCA_227963.4658	587
0Safe_safe_ACOCA_227963.4659	119
0Safe_safe_ACOCA_227963.4660	232
0Safe_safe_ACOCA_227963.4661	287
0Safe_safe_ACOCA_227963.4662	657
0Safe_safe_ACOCA_227963.4663	537
0Safe_safe_ACOCA_227963.4664	159
0Safe_safe_ACOCA_227963.4665	193
0Safe_safe_ACOCA_227963.4666	363
0Safe_safe_ACOCA_227963.4667	259
0Safe_safe_ACOCA_227963.4668	417
0Safe_safe_ACOCA_227963.4669	534
0Safe_safe_ACOCA_227963.4670	220
0Safe_safe_ACOCA_227963.4671	38
0Safe_safe_ACOCA_227963.4672	1013
0Safe_safe_ACOCA_227963.4673	622
0Safe_safe_ACOCA_227963.4675	473
0Safe_safe_ACOCA_227963.4676	526
0Safe_safe_ACOCA_227963.4677	645
0Safe_safe_ACOCA_227963.4678	302
0Safe_safe_ACOCA_227963.4679	238
0Safe_safe_ACOCA_227963.4680	237
0Safe_safe_ACOCA_227963.4681	198
0Safe_safe_ACOCA_227963.4682	59
0Safe_safe_ACOCA_227963.4683	548
0Safe_safe_ACOCA_227963.4684	134
0Safe_safe_ACOCA_227963.4685	702
0Safe_safe_ACOCA_227963.4686	460
0Safe_safe_ACOCA_227963.4687	499
0Safe_safe_ACOCA_227963.4688	132
0Safe_safe_ACOCA_227963.4689	1537
0Safe_safe_ACOCA_227963.4690	166
0Safe_safe_ACOCA_227963.4691	169
0Safe_safe_ACOCA_227963.4692	516
0Safe_safe_ACOCA_227963.4693	372
0Safe_safe_ACOCA_227963.4694	316
0Safe_safe_ACOCA_227963.4695	127
0Safe_safe_ACOCA_227963.4696	359
0Safe_safe_ACOCA_227963.4697	39
0Safe_safe_ACOCA_227963.4698	577
0Safe_safe_ACOCA_227963.4699	815
0Safe_safe_ACOCA_227963.4700	184
0Safe_safe_ACOCA_227963.4701	227
0Safe_safe_ACOCA_227963.4702	176
0Safe_safe_ACOCA_227963.4703	424
0Safe_safe_ACOCA_227963.4704	384
0Safe_safe_ACOCA_227963.4705	893
0Safe_safe_ACOCA_227963.4706	545
0Safe_safe_ACOCA_227963.4707	1034
0Safe_safe_ACOCA_227963.4708	279
0Safe_safe_ACOCA_227963.4709	309
0Safe_safe_ACOCA_227963.4710	141
0Safe_safe_ACOCA_227963.4711	502
0Safe_safe_ACOCA_227963.4712	844
0Safe_safe_ACOCA_227963.4713	229
0Safe_safe_ACOCA_227963.4714	200
0Safe_safe_ACOCA_227963.4715	158
0Safe_safe_ACOCA_227963.4716	616
0Safe_safe_ACOCA_227963.4717	286
0Safe_safe_ACOCA_227963.4718	443
0Safe_safe_ACOCA_227963.4719	245
0Safe_safe_ACOCA_227963.4720	208
0Safe_safe_ACOCA_227963.4721	90
0Safe_safe_ACOCA_227963.4722	246
0Safe_safe_ACOCA_227963.4723	328
0Safe_safe_ACOCA_227963.4724	195
0Safe_safe_ACOCA_227963.4725	431
0Safe_safe_ACOCA_227963.4726	591
0Safe_safe_ACOCA_227963.4727	322
0Safe_safe_ACOCA_227963.4728	593
0Safe_safe_ACOCA_227963.4729	365
0Safe_safe_ACOCA_227963.4730	312
0Safe_safe_ACOCA_227963.4731	612
0Safe_safe_ACOCA_227963.4732	306
0Safe_safe_ACOCA_227963.4733	193
0Safe_safe_ACOCA_227963.4734	311
0Safe_safe_ACOCA_227963.4735	71
0Safe_safe_ACOCA_227963.4736	246
0Safe_safe_ACOCA_227963.4737	254
0Safe_safe_ACOCA_227963.4738	166
0Safe_safe_ACOCA_227963.4739	803
0Safe_safe_ACOCA_227963.4740	257
0Safe_safe_ACOCA_227963.4741	211
0Safe_safe_ACOCA_227963.4742	736
0Safe_safe_ACOCA_227963.4743	426
0Safe_safe_ACOCA_227963.4744	680
0Safe_safe_ACOCA_227963.4745	367
0Safe_safe_ACOCA_227963.4746	346
0Safe_safe_ACOCA_227963.4747	54
0Safe_safe_ACOCA_227963.4748	634
0Safe_safe_ACOCA_227963.4749	83
0Safe_safe_ACOCA_227963.4750	308
0Safe_safe_ACOCA_227963.4751	822
0Safe_safe_ACOCA_227963.4752	542
0Safe_safe_ACOCA_227963.4753	378
0Safe_safe_ACOCA_227963.4754	840
0Safe_safe_ACOCA_227963.4755	443
0Safe_safe_ACOCA_227963.4756	813
0Safe_safe_ACOCA_227963.4757	437
0Safe_safe_ACOCA_227963.4758	516
0Safe_safe_ACOCA_227963.4759	633
0Safe_safe_ACOCA_227963.4760	445
0Safe_safe_ACOCA_227963.4761	414
0Safe_safe_ACOCA_227963.4762	70
0Safe_safe_ACOCA_227963.4763	166
0Safe_safe_ACOCA_227963.4764	227
0Safe_safe_ACOCA_227963.4765	279
0Safe_safe_ACOCA_227963.4766	842
0Safe_safe_ACOCA_227963.4767	334
0Safe_safe_ACOCA_227963.4768	327
0Safe_safe_ACOCA_227963.4769	220
0Safe_safe_ACOCA_227963.4770	357
0Safe_safe_ACOCA_227963.4771	620
0Safe_safe_ACOCA_227963.4772	554
0Safe_safe_ACOCA_227963.4773	455
0Safe_safe_ACOCA_227963.4774	734
0Safe_safe_ACOCA_227963.4775	424
0Safe_safe_ACOCA_227963.4776	472
0Safe_safe_ACOCA_227963.4777	46
0Safe_safe_ACOCA_227963.4778	753
0Safe_safe_ACOCA_227963.4779	882
0Safe_safe_ACOCA_227963.4780	356
0Safe_safe_ACOCA_227963.4781	499
0Safe_safe_ACOCA_227963.4782	307
0Safe_safe_ACOCA_227963.4783	589
0Safe_safe_ACOCA_227963.4784	207
0Safe_safe_ACOCA_227963.4785	216
0Safe_safe_ACOCA_227963.4786	172
0Safe_safe_ACOCA_227963.4787	598
0Safe_safe_ACOCA_227963.4788	799
0Safe_safe_ACOCA_227963.4789	852
0Safe_safe_ACOCA_227963.4790	616
0Safe_safe_ACOCA_227963.4791	264
0Safe_safe_ACOCA_227963.4792	790
0Safe_safe_ACOCA_227963.4793	351
0Safe_safe_ACOCA_227963.4794	304
0Safe_safe_ACOCA_227963.4795	181
0Safe_safe_ACOCA_227963.4796	178
0Safe_safe_ACOCA_227963.4797	213
0Safe_safe_ACOCA_227963.4798	454
0Safe_safe_ACOCA_227963.4799	402
0Safe_safe_ACOCA_227963.4800	704
0Safe_safe_ACOCA_227963.4801	443
0Safe_safe_ACOCA_227963.4802	323
0Safe_safe_ACOCA_227963.4803	609
0Safe_safe_ACOCA_227963.4804	380
0Safe_safe_ACOCA_227963.4805	805
0Safe_safe_ACOCA_227963.4806	360
0Safe_safe_ACOCA_227963.4807	150
0Safe_safe_ACOCA_227963.4808	435
0Safe_safe_ACOCA_227963.4809	57
0Safe_safe_ACOCA_227963.4810	487
0Safe_safe_ACOCA_227963.4811	196
0Safe_safe_ACOCA_227963.4812	973
0Safe_safe_ACOCA_227963.4813	179
0Safe_safe_ACOCA_227963.4814	185
0Safe_safe_ACOCA_227963.4815	441
0Safe_safe_ACOCA_227963.4816	385
0Safe_safe_ACOCA_227963.4817	131
0Safe_safe_ACOCA_227963.4818	295
0Safe_safe_ACOCA_227963.4819	626
0Safe_safe_ACOCA_227963.4820	550
0Safe_safe_ACOCA_227963.4821	491
0Safe_safe_ACOCA_227963.4822	415
0Safe_safe_ACOCA_227963.4823	573
0Safe_safe_ACOCA_227963.4825	323
0Safe_safe_ACOCA_227963.4826	232
0Safe_safe_ACOCA_227963.4827	149
0Safe_safe_ACOCA_227963.4828	375
0Safe_safe_ACOCA_227963.4829	265
0Safe_safe_ACOCA_227963.4830	810
0Safe_safe_ACOCA_227963.4831	505
0Safe_safe_ACOCA_227963.4832	404
0Safe_safe_ACOCA_227963.4833	245
0Safe_safe_ACOCA_227963.4834	407
0Safe_safe_ACOCA_227963.4835	1012
0Safe_safe_ACOCA_227963.4836	389
0Safe_safe_ACOCA_227963.4837	553
0Safe_safe_ACOCA_227963.4838	401
0Safe_safe_ACOCA_227963.4839	364
0Safe_safe_ACOCA_227963.4840	142
0Safe_safe_ACOCA_227963.4841	854
0Safe_safe_ACOCA_227963.4842	777
0Safe_safe_ACOCA_227963.4843	229
0Safe_safe_ACOCA_227963.4844	354
0Safe_safe_ACOCA_227963.4845	267
0Safe_safe_ACOCA_227963.4846	569
0Safe_safe_ACOCA_227963.4847	372
0Safe_safe_ACOCA_227963.4848	701
0Safe_safe_ACOCA_227963.4849	409
0Safe_safe_ACOCA_227963.4850	1020
0Safe_safe_ACOCA_227963.4851	104
0Safe_safe_ACOCA_227963.4852	72
0Safe_safe_ACOCA_227963.4853	322
0Safe_safe_ACOCA_227963.4854	419
0Safe_safe_ACOCA_227963.4855	424
0Safe_safe_ACOCA_227963.4856	587
0Safe_safe_ACOCA_227963.4857	473
0Safe_safe_ACOCA_227963.4859	98
0Safe_safe_ACOCA_227963.4860	239
0Safe_safe_ACOCA_227963.4861	476
0Safe_safe_ACOCA_227963.4862	142
0Safe_safe_ACOCA_227963.4863	176
0Safe_safe_ACOCA_227963.4864	287
0Safe_safe_ACOCA_227963.4865	492
0Safe_safe_ACOCA_227963.4866	5
0Safe_safe_ACOCA_227963.4867	418
0Safe_safe_ACOCA_227963.4868	450
0Safe_safe_ACOCA_227963.4869	287
0Safe_safe_ACOCA_227963.4870	715
0Safe_safe_ACOCA_227963.4871	471
0Safe_safe_ACOCA_227963.4872	488
0Safe_safe_ACOCA_227963.4873	715
0Safe_safe_ACOCA_227963.4874	154
0Safe_safe_ACOCA_227963.4875	457
0Safe_safe_ACOCB_227963.5169	1122
0Safe_safe_ACOCB_227963.5177	200
0Safe_safe_ACOCB_227963.5189	634
0Safe_safe_DTKPA_227963.6910	25
0Safe_safe_DTKPB_227963.7181	72
0Safe_safe_DTKPB_227963.7196	1
0Safe_safe_DTKPB_227963.7339	1
0Safe_safe_DTKPB_227963.7487	300
0Safe_safe_GEA_227963.3565	669
0Safe_safe_GEB_227963.3752	612
0Safe_safe_GEB_227963.3815	24
0Safe_safe_GEB_227963.3912	11
0Safe_safe_GEB_227963.3971	7
0Safe_safe_GEB_227963.3974	24
0Safe_safe_GEB_227963.3978	19
0Safe_safe_GEB_227963.4009	2
0Safe_safe_GEB_227963.4027	13
0Safe_safe_GEB_227963.4057	20
0Safe_safe_GEB_227963.4093	24
0Safe_safe_MPA_227963.4195	593
0Safe_safe_MPB_227963.5828	88
0Safe_safe_MU1B_227963.1102	761
0Safe_safe_MU1B_227963.813	9
0Safe_safe_MU1B_227963.942	421
0Safe_safe_MU1B_227963.945	344
0Safe_safe_MU1B_227963.959	499
0Safe_safe_MU2A_227963.2300	635
0Safe_safe_MU2A_227963.2523	51
0Safe_safe_SPA_227963.5306	3
0Safe_safe_SPA_227963.5355	117
0Safe_safe_SPA_227963.5482	190
0Safe_safe_SPA_227963.5514	6
0Safe_safe_SPA_227963.5549	81
0Safe_safe_SPB_227963.6199	1
0Safe_safe_TMMA_227963.2933	402
0Safe_safe_TMMB_227963.3014	213
0Safe_safe_U1A_227963.6630	609
0Safe_safe_U1B_227963.395	626
0Safe_safe_U1B_227963.697	25
0Safe_safe_U1B_227963.731	443
0Safe_safe_U2A_227963.1588	452
0Safe_safe_U2A_227963.1791	119
0Safe_safe_U2B_227963.1277	1
0Safe_safe_U2B_227963.1293	287
0Safe_safe_U2B_227963.1490	524
ENSMUSG00000000058_Cav2_SPA_139387.1	131
ENSMUSG00000000078_Klf6_ACOCA_47379.1	427
ENSMUSG00000000078_Klf6_ACOCA_47380.2	670
ENSMUSG00000000078_Klf6_ACOCA_47381.3	94
ENSMUSG00000000078_Klf6_ACOCA_47382.4	188
ENSMUSG00000000078_Klf6_ACOCA_47383.5	150
ENSMUSG00000000078_Klf6_ACOCA_47384.6	603
ENSMUSG00000000078_Klf6_ACOCA_47385.7	136
ENSMUSG00000000078_Klf6_ACOCA_47386.8	159
ENSMUSG00000000078_Klf6_ACOCA_47387.9	247
ENSMUSG00000000078_Klf6_ACOCA_47388.10	507
ENSMUSG00000000093_Tbx2_ACOCA_12966.1	252
ENSMUSG00000000093_Tbx2_ACOCA_12967.2	307
ENSMUSG00000000093_Tbx2_ACOCA_12968.3	417
ENSMUSG00000000093_Tbx2_ACOCA_12969.4	569
ENSMUSG00000000093_Tbx2_ACOCA_12970.5	582
ENSMUSG00000000093_Tbx2_ACOCA_12971.6	295
ENSMUSG00000000093_Tbx2_ACOCA_12972.7	399
ENSMUSG00000000093_Tbx2_ACOCA_12973.8	1189
ENSMUSG00000000093_Tbx2_ACOCA_12974.9	667
ENSMUSG00000000093_Tbx2_ACOCA_12975.10	447
ENSMUSG00000000094_Tbx4_ACOCA_12986.1	571
ENSMUSG00000000094_Tbx4_ACOCA_12987.2	471
ENSMUSG00000000094_Tbx4_ACOCA_12988.3	285
ENSMUSG00000000094_Tbx4_ACOCA_12989.4	433
ENSMUSG00000000094_Tbx4_ACOCA_12990.5	277
ENSMUSG00000000094_Tbx4_ACOCA_12991.6	602
ENSMUSG00000000094_Tbx4_ACOCA_12992.7	552
ENSMUSG00000000094_Tbx4_ACOCA_12993.8	332
ENSMUSG00000000094_Tbx4_ACOCA_12994.9	165
ENSMUSG00000000094_Tbx4_ACOCA_12995.10	748
ENSMUSG00000000120_Ngfr_SPA_15524.1	1
ENSMUSG00000000126_Wnt9a_ACOCA_116321.1	303
ENSMUSG00000000126_Wnt9a_ACOCA_116322.2	207
ENSMUSG00000000126_Wnt9a_ACOCA_116323.3	423
ENSMUSG00000000126_Wnt9a_ACOCA_116324.4	109
ENSMUSG00000000126_Wnt9a_ACOCA_116325.5	297
ENSMUSG00000000126_Wnt9a_ACOCA_116326.6	379
ENSMUSG00000000126_Wnt9a_ACOCA_116327.7	471
ENSMUSG00000000126_Wnt9a_ACOCA_116328.8	108
ENSMUSG00000000126_Wnt9a_ACOCA_116329.9	322
ENSMUSG00000000126_Wnt9a_ACOCA_116330.10	755
ENSMUSG00000000142_Axin2_ACOCA_65057.1	639
ENSMUSG00000000142_Axin2_ACOCA_65058.2	373
ENSMUSG00000000142_Axin2_ACOCA_65059.3	252
ENSMUSG00000000142_Axin2_ACOCA_65060.4	292
ENSMUSG00000000142_Axin2_ACOCA_65061.5	148
ENSMUSG00000000142_Axin2_ACOCA_65062.6	483
ENSMUSG00000000142_Axin2_ACOCA_65063.7	248
ENSMUSG00000000142_Axin2_ACOCA_65064.8	1132
ENSMUSG00000000142_Axin2_ACOCA_65065.9	161
ENSMUSG00000000142_Axin2_ACOCA_65066.10	466
ENSMUSG00000000149_Gna12_ACOCA_65017.1	298
ENSMUSG00000000149_Gna12_ACOCA_65018.2	518
ENSMUSG00000000149_Gna12_ACOCA_65019.3	155
ENSMUSG00000000149_Gna12_ACOCA_65020.4	169
ENSMUSG00000000149_Gna12_ACOCA_65021.5	872
ENSMUSG00000000149_Gna12_ACOCA_65022.6	249
ENSMUSG00000000149_Gna12_ACOCA_65023.7	563
ENSMUSG00000000149_Gna12_ACOCA_65024.8	574
ENSMUSG00000000149_Gna12_ACOCA_65025.9	415
ENSMUSG00000000149_Gna12_ACOCA_65026.10	907
ENSMUSG00000000266_Mid2_ACOCA_184055.1	749
ENSMUSG00000000266_Mid2_ACOCA_184056.2	219
ENSMUSG00000000266_Mid2_ACOCA_184057.3	251
ENSMUSG00000000266_Mid2_ACOCA_184058.4	790
ENSMUSG00000000266_Mid2_ACOCA_184059.5	608
ENSMUSG00000000266_Mid2_ACOCA_184060.6	327
ENSMUSG00000000266_Mid2_ACOCA_184061.7	447
ENSMUSG00000000266_Mid2_ACOCA_184062.8	62
ENSMUSG00000000266_Mid2_ACOCA_184063.9	936
ENSMUSG00000000266_Mid2_ACOCA_184064.10	236
ENSMUSG00000000296_Tpd52l1_ACOCA_152882.1	250
ENSMUSG00000000296_Tpd52l1_ACOCA_152883.2	406
ENSMUSG00000000296_Tpd52l1_ACOCA_152884.3	71
ENSMUSG00000000296_Tpd52l1_ACOCA_152885.4	287
ENSMUSG00000000296_Tpd52l1_ACOCA_152886.5	568
ENSMUSG00000000296_Tpd52l1_ACOCA_152887.6	386
ENSMUSG00000000296_Tpd52l1_ACOCA_152888.7	575
ENSMUSG00000000296_Tpd52l1_ACOCA_152889.8	349
ENSMUSG00000000296_Tpd52l1_ACOCA_152890.9	365
ENSMUSG00000000296_Tpd52l1_ACOCA_152891.10	261
ENSMUSG00000000303_Cdh1_ACOCA_55475.1	552
ENSMUSG00000000303_Cdh1_ACOCA_55476.2	492
ENSMUSG00000000303_Cdh1_ACOCA_55477.3	256
ENSMUSG00000000303_Cdh1_ACOCA_55478.4	225
ENSMUSG00000000303_Cdh1_ACOCA_55479.5	373
ENSMUSG00000000303_Cdh1_ACOCA_55480.6	595
ENSMUSG00000000303_Cdh1_ACOCA_55481.7	334
ENSMUSG00000000303_Cdh1_ACOCA_55482.8	995
ENSMUSG00000000303_Cdh1_ACOCA_55483.9	273
ENSMUSG00000000303_Cdh1_ACOCA_55484.10	307
ENSMUSG00000000355_Mcts1_ACOCA_181094.1	34
ENSMUSG00000000355_Mcts1_ACOCA_181095.2	139
ENSMUSG00000000355_Mcts1_ACOCA_181096.3	54
ENSMUSG00000000355_Mcts1_ACOCA_181097.4	10
ENSMUSG00000000355_Mcts1_ACOCA_181098.5	23
ENSMUSG00000000355_Mcts1_ACOCA_181099.6	154
ENSMUSG00000000355_Mcts1_ACOCA_181101.8	8
ENSMUSG00000000355_Mcts1_ACOCA_181102.9	11
ENSMUSG00000000384_Tbrg4_ACOCA_62911.1	247
ENSMUSG00000000384_Tbrg4_ACOCA_62912.2	270
ENSMUSG00000000384_Tbrg4_ACOCA_62913.3	260
ENSMUSG00000000384_Tbrg4_ACOCA_62914.4	501
ENSMUSG00000000384_Tbrg4_ACOCA_62915.5	469
ENSMUSG00000000384_Tbrg4_ACOCA_62916.6	520
ENSMUSG00000000384_Tbrg4_ACOCA_62917.7	580
ENSMUSG00000000384_Tbrg4_ACOCA_62918.8	865
ENSMUSG00000000384_Tbrg4_ACOCA_62919.9	683
ENSMUSG00000000384_Tbrg4_ACOCA_62920.10	67
ENSMUSG00000000402_Egfl6_ACOCA_124744.1	818
ENSMUSG00000000402_Egfl6_ACOCA_124745.2	569
ENSMUSG00000000402_Egfl6_ACOCA_124746.3	605
ENSMUSG00000000402_Egfl6_ACOCA_124747.4	353
ENSMUSG00000000402_Egfl6_ACOCA_124748.5	287
ENSMUSG00000000402_Egfl6_ACOCA_124749.6	352
ENSMUSG00000000402_Egfl6_ACOCA_124750.7	501
ENSMUSG00000000402_Egfl6_ACOCA_124751.8	275
ENSMUSG00000000402_Egfl6_ACOCA_124752.9	214
ENSMUSG00000000402_Egfl6_ACOCA_124753.10	355
ENSMUSG00000000411_Tssk3_DTKPA_49155.3	8
ENSMUSG00000000440_Pparg_ACOCA_7876.1	389
ENSMUSG00000000440_Pparg_ACOCA_7877.2	242
ENSMUSG00000000440_Pparg_ACOCA_7878.3	658
ENSMUSG00000000440_Pparg_ACOCA_7879.4	163
ENSMUSG00000000440_Pparg_ACOCA_7880.5	199
ENSMUSG00000000440_Pparg_ACOCA_7881.6	234
ENSMUSG00000000440_Pparg_ACOCA_7882.7	424
ENSMUSG00000000440_Pparg_ACOCA_7883.8	718
ENSMUSG00000000440_Pparg_ACOCA_7884.9	148
ENSMUSG00000000440_Pparg_ACOCA_7885.10	216
ENSMUSG00000000489_Pdgfb_ACOCA_133571.1	355
ENSMUSG00000000489_Pdgfb_ACOCA_133572.2	325
ENSMUSG00000000489_Pdgfb_ACOCA_133573.3	782
ENSMUSG00000000489_Pdgfb_ACOCA_133574.4	111
ENSMUSG00000000489_Pdgfb_ACOCA_133575.5	544
ENSMUSG00000000489_Pdgfb_ACOCA_133576.6	532
ENSMUSG00000000489_Pdgfb_ACOCA_133577.7	306
ENSMUSG00000000489_Pdgfb_ACOCA_133578.8	471
ENSMUSG00000000489_Pdgfb_ACOCA_133579.9	577
ENSMUSG00000000489_Pdgfb_ACOCA_133580.10	90
ENSMUSG00000000682_Cd52_ACOCA_180274.1	801
ENSMUSG00000000682_Cd52_ACOCA_180275.2	81
ENSMUSG00000000682_Cd52_ACOCA_180276.3	730
ENSMUSG00000000682_Cd52_ACOCA_180277.4	942
ENSMUSG00000000682_Cd52_ACOCA_180278.5	399
ENSMUSG00000000682_Cd52_ACOCA_180279.6	181
ENSMUSG00000000682_Cd52_ACOCA_180280.7	232
ENSMUSG00000000682_Cd52_ACOCA_180281.8	666
ENSMUSG00000000682_Cd52_ACOCA_180282.9	1021
ENSMUSG00000000682_Cd52_ACOCA_180283.10	286
ENSMUSG00000000708_Kat2b_ACOCA_107865.1	201
ENSMUSG00000000708_Kat2b_ACOCA_107866.2	129
ENSMUSG00000000708_Kat2b_ACOCA_107867.3	305
ENSMUSG00000000708_Kat2b_ACOCA_107868.4	229
ENSMUSG00000000708_Kat2b_ACOCA_107869.5	342
ENSMUSG00000000708_Kat2b_ACOCA_107870.6	305
ENSMUSG00000000708_Kat2b_ACOCA_107871.7	300
ENSMUSG00000000708_Kat2b_ACOCA_107872.8	256
ENSMUSG00000000708_Kat2b_ACOCA_107873.9	267
ENSMUSG00000000708_Kat2b_ACOCA_107874.10	322
ENSMUSG00000000753_Serpinf1_SPA_74018.5	232
ENSMUSG00000000776_Polr3d_ACOCA_133551.1	51
ENSMUSG00000000776_Polr3d_ACOCA_133552.2	125
ENSMUSG00000000776_Polr3d_ACOCA_133553.3	100
ENSMUSG00000000776_Polr3d_ACOCA_133554.4	376
ENSMUSG00000000776_Polr3d_ACOCA_133555.5	124
ENSMUSG00000000776_Polr3d_ACOCA_133556.6	203
ENSMUSG00000000776_Polr3d_ACOCA_133557.7	35
ENSMUSG00000000776_Polr3d_ACOCA_133558.8	70
ENSMUSG00000000776_Polr3d_ACOCA_133559.9	342
ENSMUSG00000000776_Polr3d_ACOCA_133560.10	56
ENSMUSG00000000782_Tcf7_ACOCA_99823.1	310
ENSMUSG00000000782_Tcf7_ACOCA_99824.2	173
ENSMUSG00000000782_Tcf7_ACOCA_99825.3	278
ENSMUSG00000000782_Tcf7_ACOCA_99826.4	407
ENSMUSG00000000782_Tcf7_ACOCA_99827.5	556
ENSMUSG00000000782_Tcf7_ACOCA_99828.6	519
ENSMUSG00000000782_Tcf7_ACOCA_99829.7	143
ENSMUSG00000000782_Tcf7_ACOCA_99830.8	756
ENSMUSG00000000782_Tcf7_ACOCA_99831.9	196
ENSMUSG00000000782_Tcf7_ACOCA_99832.10	331
ENSMUSG00000000817_Fasl_ACOCA_176153.1	357
ENSMUSG00000000817_Fasl_ACOCA_176154.2	316
ENSMUSG00000000817_Fasl_ACOCA_176155.3	227
ENSMUSG00000000817_Fasl_ACOCA_176156.4	621
ENSMUSG00000000817_Fasl_ACOCA_176157.5	314
ENSMUSG00000000817_Fasl_ACOCA_176158.6	188
ENSMUSG00000000817_Fasl_ACOCA_176159.7	843
ENSMUSG00000000817_Fasl_ACOCA_176160.8	174
ENSMUSG00000000817_Fasl_ACOCA_176161.9	543
ENSMUSG00000000817_Fasl_ACOCA_176162.10	2
ENSMUSG00000000861_Bcl11a_ACOCA_209312.1	209
ENSMUSG00000000861_Bcl11a_ACOCA_209313.2	254
ENSMUSG00000000861_Bcl11a_ACOCA_209314.3	70
ENSMUSG00000000861_Bcl11a_ACOCA_209315.4	559
ENSMUSG00000000861_Bcl11a_ACOCA_209316.5	386
ENSMUSG00000000861_Bcl11a_ACOCA_209317.6	611
ENSMUSG00000000861_Bcl11a_ACOCA_209318.7	418
ENSMUSG00000000861_Bcl11a_ACOCA_209319.8	566
ENSMUSG00000000861_Bcl11a_ACOCA_209320.9	95
ENSMUSG00000000861_Bcl11a_ACOCA_209321.10	796
ENSMUSG00000000903_Vpreb3_ACOCA_102450.1	661
ENSMUSG00000000903_Vpreb3_ACOCA_102451.2	521
ENSMUSG00000000903_Vpreb3_ACOCA_102452.3	483
ENSMUSG00000000903_Vpreb3_ACOCA_102453.4	396
ENSMUSG00000000903_Vpreb3_ACOCA_102454.5	110
ENSMUSG00000000903_Vpreb3_ACOCA_102455.6	140
ENSMUSG00000000903_Vpreb3_ACOCA_102456.7	165
ENSMUSG00000000903_Vpreb3_ACOCA_102457.8	457
ENSMUSG00000000903_Vpreb3_ACOCA_102458.9	193
ENSMUSG00000000903_Vpreb3_ACOCA_102459.10	768
ENSMUSG00000001034_Mapk7_ACOCA_164773.1	471
ENSMUSG00000001034_Mapk7_ACOCA_164774.2	235
ENSMUSG00000001034_Mapk7_ACOCA_164775.3	552
ENSMUSG00000001034_Mapk7_ACOCA_164776.4	598
ENSMUSG00000001034_Mapk7_ACOCA_164777.5	384
ENSMUSG00000001034_Mapk7_ACOCA_164778.6	344
ENSMUSG00000001034_Mapk7_ACOCA_164779.7	422
ENSMUSG00000001034_Mapk7_ACOCA_164780.8	640
ENSMUSG00000001034_Mapk7_ACOCA_164781.9	557
ENSMUSG00000001034_Mapk7_ACOCA_164782.10	1373
ENSMUSG00000001036_Epn2_ACOCA_80013.1	236
ENSMUSG00000001036_Epn2_ACOCA_80014.2	390
ENSMUSG00000001036_Epn2_ACOCA_80015.3	319
ENSMUSG00000001036_Epn2_ACOCA_80016.4	579
ENSMUSG00000001036_Epn2_ACOCA_80017.5	418
ENSMUSG00000001036_Epn2_ACOCA_80018.6	459
ENSMUSG00000001036_Epn2_ACOCA_80019.7	466
ENSMUSG00000001036_Epn2_ACOCA_80020.8	602
ENSMUSG00000001036_Epn2_ACOCA_80021.9	576
ENSMUSG00000001036_Epn2_ACOCA_80022.10	311
ENSMUSG00000001128_Cfp_ACOCA_152702.1	352
ENSMUSG00000001128_Cfp_ACOCA_152703.2	756
ENSMUSG00000001128_Cfp_ACOCA_152704.3	361
ENSMUSG00000001128_Cfp_ACOCA_152705.4	510
ENSMUSG00000001128_Cfp_ACOCA_152706.5	445
ENSMUSG00000001128_Cfp_ACOCA_152707.6	351
ENSMUSG00000001128_Cfp_ACOCA_152708.7	674
ENSMUSG00000001128_Cfp_ACOCA_152709.8	292
ENSMUSG00000001128_Cfp_ACOCA_152710.9	574
ENSMUSG00000001128_Cfp_ACOCA_152711.10	202
ENSMUSG00000001131_Timp1_ACOCA_67714.1	1098
ENSMUSG00000001131_Timp1_ACOCA_67715.2	515
ENSMUSG00000001131_Timp1_ACOCA_67716.3	149
ENSMUSG00000001131_Timp1_ACOCA_67717.4	177
ENSMUSG00000001131_Timp1_ACOCA_67718.5	490
ENSMUSG00000001131_Timp1_ACOCA_67719.6	242
ENSMUSG00000001131_Timp1_ACOCA_67720.7	415
ENSMUSG00000001131_Timp1_ACOCA_67721.8	440
ENSMUSG00000001131_Timp1_ACOCA_67722.9	948
ENSMUSG00000001131_Timp1_ACOCA_67723.10	288
ENSMUSG00000001150_Mcm3ap_ACOCA_9586.1	342
ENSMUSG00000001150_Mcm3ap_ACOCA_9587.2	542
ENSMUSG00000001150_Mcm3ap_ACOCA_9588.3	758
ENSMUSG00000001150_Mcm3ap_ACOCA_9589.4	563
ENSMUSG00000001150_Mcm3ap_ACOCA_9590.5	196
ENSMUSG00000001150_Mcm3ap_ACOCA_9591.6	335
ENSMUSG00000001150_Mcm3ap_ACOCA_9592.7	167
ENSMUSG00000001150_Mcm3ap_ACOCA_9593.8	40
ENSMUSG00000001150_Mcm3ap_ACOCA_9594.9	462
ENSMUSG00000001150_Mcm3ap_ACOCA_9595.10	108
ENSMUSG00000001168_Oas1h_MU2A_34832.8	1
ENSMUSG00000001173_Ocrl_ACOCA_178374.1	352
ENSMUSG00000001173_Ocrl_ACOCA_178375.2	292
ENSMUSG00000001173_Ocrl_ACOCA_178376.3	353
ENSMUSG00000001173_Ocrl_ACOCA_178377.4	271
ENSMUSG00000001173_Ocrl_ACOCA_178378.5	338
ENSMUSG00000001173_Ocrl_ACOCA_178379.6	427
ENSMUSG00000001173_Ocrl_ACOCA_178380.7	297
ENSMUSG00000001173_Ocrl_ACOCA_178381.8	713
ENSMUSG00000001173_Ocrl_ACOCA_178382.9	250
ENSMUSG00000001173_Ocrl_ACOCA_178383.10	885
ENSMUSG00000001225_Slc26a3_GEB_82825.1	119
ENSMUSG00000001403_Ube2c_ACOCA_73777.1	550
ENSMUSG00000001403_Ube2c_ACOCA_73778.2	495
ENSMUSG00000001403_Ube2c_ACOCA_73779.3	665
ENSMUSG00000001403_Ube2c_ACOCA_73780.4	231
ENSMUSG00000001403_Ube2c_ACOCA_73781.5	346
ENSMUSG00000001403_Ube2c_ACOCA_73782.6	369
ENSMUSG00000001403_Ube2c_ACOCA_73783.7	550
ENSMUSG00000001403_Ube2c_ACOCA_73784.8	432
ENSMUSG00000001403_Ube2c_ACOCA_73785.9	418
ENSMUSG00000001403_Ube2c_ACOCA_73786.10	108
ENSMUSG00000001467_Cyp51_ACOCA_15739.1	496
ENSMUSG00000001467_Cyp51_ACOCA_15740.2	392
ENSMUSG00000001467_Cyp51_ACOCA_15741.3	476
ENSMUSG00000001467_Cyp51_ACOCA_15742.4	361
ENSMUSG00000001467_Cyp51_ACOCA_15743.5	285
ENSMUSG00000001467_Cyp51_ACOCA_15744.6	213
ENSMUSG00000001467_Cyp51_ACOCA_15745.7	258
ENSMUSG00000001467_Cyp51_ACOCA_15746.8	275
ENSMUSG00000001467_Cyp51_ACOCA_15747.9	309
ENSMUSG00000001467_Cyp51_ACOCA_15748.10	624
ENSMUSG00000001521_Tulp3_ACOCA_173152.1	251
ENSMUSG00000001521_Tulp3_ACOCA_173153.2	460
ENSMUSG00000001521_Tulp3_ACOCA_173154.3	871
ENSMUSG00000001521_Tulp3_ACOCA_173155.4	570
ENSMUSG00000001521_Tulp3_ACOCA_173156.5	408
ENSMUSG00000001521_Tulp3_ACOCA_173157.6	382
ENSMUSG00000001521_Tulp3_ACOCA_173158.7	280
ENSMUSG00000001521_Tulp3_ACOCA_173159.8	557
ENSMUSG00000001521_Tulp3_ACOCA_173160.9	647
ENSMUSG00000001521_Tulp3_ACOCA_173161.10	422
ENSMUSG00000001524_Gtf2h4_ACOCA_127316.1	475
ENSMUSG00000001524_Gtf2h4_ACOCA_127317.2	46
ENSMUSG00000001524_Gtf2h4_ACOCA_127318.3	309
ENSMUSG00000001524_Gtf2h4_ACOCA_127319.4	28
ENSMUSG00000001524_Gtf2h4_ACOCA_127320.5	23
ENSMUSG00000001524_Gtf2h4_ACOCA_127321.6	237
ENSMUSG00000001524_Gtf2h4_ACOCA_127322.7	97
ENSMUSG00000001524_Gtf2h4_ACOCA_127323.8	142
ENSMUSG00000001524_Gtf2h4_ACOCA_127324.9	151
ENSMUSG00000001524_Gtf2h4_ACOCA_127325.10	332
ENSMUSG00000001552_Jup_ACOCA_37647.1	551
ENSMUSG00000001552_Jup_ACOCA_37648.2	263
ENSMUSG00000001552_Jup_ACOCA_37649.3	260
ENSMUSG00000001552_Jup_ACOCA_37650.4	214
ENSMUSG00000001552_Jup_ACOCA_37651.5	522
ENSMUSG00000001552_Jup_ACOCA_37652.6	298
ENSMUSG00000001552_Jup_ACOCA_37653.7	267
ENSMUSG00000001552_Jup_ACOCA_37654.8	324
ENSMUSG00000001552_Jup_ACOCA_37655.9	381
ENSMUSG00000001552_Jup_ACOCA_37656.10	231
ENSMUSG00000001566_Mnx1_ACOCA_62731.1	843
ENSMUSG00000001566_Mnx1_ACOCA_62732.2	647
ENSMUSG00000001566_Mnx1_ACOCA_62733.3	525
ENSMUSG00000001566_Mnx1_ACOCA_62734.4	974
ENSMUSG00000001566_Mnx1_ACOCA_62735.5	254
ENSMUSG00000001566_Mnx1_ACOCA_62736.6	643
ENSMUSG00000001566_Mnx1_ACOCA_62737.7	238
ENSMUSG00000001566_Mnx1_ACOCA_62738.8	470
ENSMUSG00000001566_Mnx1_ACOCA_62739.9	102
ENSMUSG00000001566_Mnx1_ACOCA_62740.10	199
ENSMUSG00000001655_Hoxc13_ACOCA_127765.1	316
ENSMUSG00000001655_Hoxc13_ACOCA_127766.2	911
ENSMUSG00000001655_Hoxc13_ACOCA_127767.3	327
ENSMUSG00000001655_Hoxc13_ACOCA_127768.4	578
ENSMUSG00000001655_Hoxc13_ACOCA_127769.5	513
ENSMUSG00000001655_Hoxc13_ACOCA_127770.6	367
ENSMUSG00000001655_Hoxc13_ACOCA_127771.7	434
ENSMUSG00000001655_Hoxc13_ACOCA_127772.8	143
ENSMUSG00000001655_Hoxc13_ACOCA_127773.9	653
ENSMUSG00000001655_Hoxc13_ACOCA_127774.10	539
ENSMUSG00000001674_Ddx18_ACOCA_68849.1	76
ENSMUSG00000001674_Ddx18_ACOCA_68850.2	20
ENSMUSG00000001674_Ddx18_ACOCA_68851.3	48
ENSMUSG00000001674_Ddx18_ACOCA_68852.4	151
ENSMUSG00000001674_Ddx18_ACOCA_68853.5	22
ENSMUSG00000001674_Ddx18_ACOCA_68854.6	74
ENSMUSG00000001674_Ddx18_ACOCA_68855.7	98
ENSMUSG00000001674_Ddx18_ACOCA_68856.8	19
ENSMUSG00000001674_Ddx18_ACOCA_68858.10	88
ENSMUSG00000001707_Eef1e1_ACOCA_91933.1	115
ENSMUSG00000001707_Eef1e1_ACOCA_91934.2	84
ENSMUSG00000001707_Eef1e1_ACOCA_91935.3	133
ENSMUSG00000001707_Eef1e1_ACOCA_91936.4	16
ENSMUSG00000001707_Eef1e1_ACOCA_91937.5	600
ENSMUSG00000001707_Eef1e1_ACOCA_91938.6	75
ENSMUSG00000001707_Eef1e1_ACOCA_91939.7	122
ENSMUSG00000001707_Eef1e1_ACOCA_91940.8	74
ENSMUSG00000001707_Eef1e1_ACOCA_91941.9	286
ENSMUSG00000001707_Eef1e1_ACOCA_91942.10	103
ENSMUSG00000001847_Rac1_ACOCA_98852.1	55
ENSMUSG00000001847_Rac1_ACOCA_98853.2	47
ENSMUSG00000001847_Rac1_ACOCA_98854.3	86
ENSMUSG00000001847_Rac1_ACOCA_98855.4	284
ENSMUSG00000001847_Rac1_ACOCA_98856.5	99
ENSMUSG00000001847_Rac1_ACOCA_98857.6	89
ENSMUSG00000001847_Rac1_ACOCA_98858.7	193
ENSMUSG00000001847_Rac1_ACOCA_98859.8	48
ENSMUSG00000001847_Rac1_ACOCA_98860.9	263
ENSMUSG00000001847_Rac1_ACOCA_98861.10	41
ENSMUSG00000001855_Nup214_ACOCA_183815.1	446
ENSMUSG00000001855_Nup214_ACOCA_183816.2	29
ENSMUSG00000001855_Nup214_ACOCA_183817.3	58
ENSMUSG00000001855_Nup214_ACOCA_183818.4	126
ENSMUSG00000001855_Nup214_ACOCA_183819.5	70
ENSMUSG00000001855_Nup214_ACOCA_183820.6	246
ENSMUSG00000001855_Nup214_ACOCA_183821.7	231
ENSMUSG00000001855_Nup214_ACOCA_183822.8	245
ENSMUSG00000001855_Nup214_ACOCA_183823.9	12
ENSMUSG00000001855_Nup214_ACOCA_183824.10	130
ENSMUSG00000001930_Vwf_ACOCA_222879.1	249
ENSMUSG00000001930_Vwf_ACOCA_222880.2	470
ENSMUSG00000001930_Vwf_ACOCA_222881.3	208
ENSMUSG00000001930_Vwf_ACOCA_222882.4	465
ENSMUSG00000001930_Vwf_ACOCA_222883.5	629
ENSMUSG00000001930_Vwf_ACOCA_222884.6	980
ENSMUSG00000001930_Vwf_ACOCA_222885.7	250
ENSMUSG00000001930_Vwf_ACOCA_222886.8	417
ENSMUSG00000001930_Vwf_ACOCA_222887.9	127
ENSMUSG00000001930_Vwf_ACOCA_222888.10	512
ENSMUSG00000002055_Spag5_ACOCA_4064.1	405
ENSMUSG00000002055_Spag5_ACOCA_4065.2	231
ENSMUSG00000002055_Spag5_ACOCA_4066.3	125
ENSMUSG00000002055_Spag5_ACOCA_4067.4	70
ENSMUSG00000002055_Spag5_ACOCA_4068.5	228
ENSMUSG00000002055_Spag5_ACOCA_4069.6	45
ENSMUSG00000002055_Spag5_ACOCA_4070.7	166
ENSMUSG00000002055_Spag5_ACOCA_4071.8	60
ENSMUSG00000002055_Spag5_ACOCA_4072.9	207
ENSMUSG00000002055_Spag5_ACOCA_4073.10	289
ENSMUSG00000002068_Ccne1_ACOCA_29303.1	174
ENSMUSG00000002068_Ccne1_ACOCA_29304.2	385
ENSMUSG00000002068_Ccne1_ACOCA_29305.3	236
ENSMUSG00000002068_Ccne1_ACOCA_29306.4	252
ENSMUSG00000002068_Ccne1_ACOCA_29307.5	238
ENSMUSG00000002068_Ccne1_ACOCA_29308.6	359
ENSMUSG00000002068_Ccne1_ACOCA_29309.7	285
ENSMUSG00000002068_Ccne1_ACOCA_29310.8	493
ENSMUSG00000002068_Ccne1_ACOCA_29311.9	131
ENSMUSG00000002068_Ccne1_ACOCA_29312.10	163
ENSMUSG00000002109_Ddb2_ACOCA_40275.1	445
ENSMUSG00000002109_Ddb2_ACOCA_40276.2	780
ENSMUSG00000002109_Ddb2_ACOCA_40277.3	949
ENSMUSG00000002109_Ddb2_ACOCA_40278.4	1084
ENSMUSG00000002109_Ddb2_ACOCA_40279.5	496
ENSMUSG00000002109_Ddb2_ACOCA_40280.6	668
ENSMUSG00000002109_Ddb2_ACOCA_40281.7	523
ENSMUSG00000002109_Ddb2_ACOCA_40282.8	562
ENSMUSG00000002109_Ddb2_ACOCA_40283.9	445
ENSMUSG00000002109_Ddb2_ACOCA_40284.10	217
ENSMUSG00000002210_Smg9_ACOCA_201900.1	219
ENSMUSG00000002210_Smg9_ACOCA_201901.2	828
ENSMUSG00000002210_Smg9_ACOCA_201902.3	587
ENSMUSG00000002210_Smg9_ACOCA_201903.4	760
ENSMUSG00000002210_Smg9_ACOCA_201904.5	445
ENSMUSG00000002210_Smg9_ACOCA_201905.6	40
ENSMUSG00000002210_Smg9_ACOCA_201906.7	274
ENSMUSG00000002210_Smg9_ACOCA_201907.8	693
ENSMUSG00000002210_Smg9_ACOCA_201908.9	535
ENSMUSG00000002210_Smg9_ACOCA_201909.10	555
ENSMUSG00000002265_Peg3_ACOCA_227048.1	1016
ENSMUSG00000002265_Peg3_ACOCA_227049.2	662
ENSMUSG00000002265_Peg3_ACOCA_227050.3	291
ENSMUSG00000002265_Peg3_ACOCA_227051.4	461
ENSMUSG00000002265_Peg3_ACOCA_227052.5	349
ENSMUSG00000002265_Peg3_ACOCA_227053.6	341
ENSMUSG00000002265_Peg3_ACOCA_227054.7	317
ENSMUSG00000002265_Peg3_ACOCA_227055.8	360
ENSMUSG00000002265_Peg3_ACOCA_227056.9	567
ENSMUSG00000002265_Peg3_ACOCA_227057.10	443
ENSMUSG00000002307_Daxx_ACOCA_86305.1	234
ENSMUSG00000002307_Daxx_ACOCA_86306.2	275
ENSMUSG00000002307_Daxx_ACOCA_86307.3	348
ENSMUSG00000002307_Daxx_ACOCA_86308.4	59
ENSMUSG00000002307_Daxx_ACOCA_86309.5	138
ENSMUSG00000002307_Daxx_ACOCA_86310.6	387
ENSMUSG00000002307_Daxx_ACOCA_86311.7	18
ENSMUSG00000002307_Daxx_ACOCA_86312.8	42
ENSMUSG00000002307_Daxx_ACOCA_86313.9	799
ENSMUSG00000002307_Daxx_ACOCA_86314.10	221
ENSMUSG00000002324_Rec8_ACOCA_68569.1	641
ENSMUSG00000002324_Rec8_ACOCA_68570.2	299
ENSMUSG00000002324_Rec8_ACOCA_68571.3	454
ENSMUSG00000002324_Rec8_ACOCA_68572.4	343
ENSMUSG00000002324_Rec8_ACOCA_68573.5	397
ENSMUSG00000002324_Rec8_ACOCA_68574.6	321
ENSMUSG00000002324_Rec8_ACOCA_68575.7	257
ENSMUSG00000002324_Rec8_ACOCA_68576.8	153
ENSMUSG00000002324_Rec8_ACOCA_68577.9	497
ENSMUSG00000002324_Rec8_ACOCA_68578.10	21
ENSMUSG00000002343_Armc6_ACOCA_62121.1	286
ENSMUSG00000002343_Armc6_ACOCA_62122.2	413
ENSMUSG00000002343_Armc6_ACOCA_62123.3	500
ENSMUSG00000002343_Armc6_ACOCA_62124.4	299
ENSMUSG00000002343_Armc6_ACOCA_62125.5	209
ENSMUSG00000002343_Armc6_ACOCA_62126.6	680
ENSMUSG00000002343_Armc6_ACOCA_62127.7	700
ENSMUSG00000002343_Armc6_ACOCA_62128.8	597
ENSMUSG00000002343_Armc6_ACOCA_62129.9	397
ENSMUSG00000002343_Armc6_ACOCA_62130.10	429
ENSMUSG00000002489_Tiam1_ACOCA_170076.1	352
ENSMUSG00000002489_Tiam1_ACOCA_170077.2	275
ENSMUSG00000002489_Tiam1_ACOCA_170078.3	246
ENSMUSG00000002489_Tiam1_ACOCA_170079.4	676
ENSMUSG00000002489_Tiam1_ACOCA_170080.5	1121
ENSMUSG00000002489_Tiam1_ACOCA_170081.6	303
ENSMUSG00000002489_Tiam1_ACOCA_170082.7	797
ENSMUSG00000002489_Tiam1_ACOCA_170083.8	297
ENSMUSG00000002489_Tiam1_ACOCA_170084.9	615
ENSMUSG00000002489_Tiam1_ACOCA_170085.10	293
ENSMUSG00000002496_Tsc2_ACOCA_85550.1	270
ENSMUSG00000002496_Tsc2_ACOCA_85551.2	60
ENSMUSG00000002496_Tsc2_ACOCA_85552.3	50
ENSMUSG00000002496_Tsc2_ACOCA_85553.4	220
ENSMUSG00000002496_Tsc2_ACOCA_85554.5	54
ENSMUSG00000002496_Tsc2_ACOCA_85555.6	188
ENSMUSG00000002496_Tsc2_ACOCA_85556.7	137
ENSMUSG00000002496_Tsc2_ACOCA_85557.8	131
ENSMUSG00000002496_Tsc2_ACOCA_85558.9	4
ENSMUSG00000002496_Tsc2_ACOCA_85559.10	34
ENSMUSG00000002550_Uck1_ACOCA_4084.1	184
ENSMUSG00000002550_Uck1_ACOCA_4085.2	509
ENSMUSG00000002550_Uck1_ACOCA_4086.3	109
ENSMUSG00000002550_Uck1_ACOCA_4087.4	616
ENSMUSG00000002550_Uck1_ACOCA_4088.5	367
ENSMUSG00000002550_Uck1_ACOCA_4089.6	343
ENSMUSG00000002550_Uck1_ACOCA_4090.7	361
ENSMUSG00000002550_Uck1_ACOCA_4091.8	1092
ENSMUSG00000002550_Uck1_ACOCA_4092.9	485
ENSMUSG00000002550_Uck1_ACOCA_4093.10	642
ENSMUSG00000002578_Ikzf4_GEB_21797.6	32
ENSMUSG00000002812_Flii_ACOCA_40555.1	221
ENSMUSG00000002812_Flii_ACOCA_40556.2	10
ENSMUSG00000002812_Flii_ACOCA_40557.3	21
ENSMUSG00000002812_Flii_ACOCA_40558.4	41
ENSMUSG00000002812_Flii_ACOCA_40559.5	147
ENSMUSG00000002812_Flii_ACOCA_40560.6	85
ENSMUSG00000002812_Flii_ACOCA_40561.7	20
ENSMUSG00000002812_Flii_ACOCA_40562.8	244
ENSMUSG00000002812_Flii_ACOCA_40563.9	16
ENSMUSG00000002812_Flii_ACOCA_40564.10	231
ENSMUSG00000002900_Lamb1_ACOCA_195764.1	849
ENSMUSG00000002900_Lamb1_ACOCA_195765.2	990
ENSMUSG00000002900_Lamb1_ACOCA_195766.3	957
ENSMUSG00000002900_Lamb1_ACOCA_195767.4	245
ENSMUSG00000002900_Lamb1_ACOCA_195768.5	740
ENSMUSG00000002900_Lamb1_ACOCA_195769.6	307
ENSMUSG00000002900_Lamb1_ACOCA_195770.7	44
ENSMUSG00000002900_Lamb1_ACOCA_195771.8	310
ENSMUSG00000002900_Lamb1_ACOCA_195772.9	406
ENSMUSG00000002900_Lamb1_ACOCA_195773.10	323
ENSMUSG00000002944_Cd36_ACOCA_10046.1	553
ENSMUSG00000002944_Cd36_ACOCA_10047.2	585
ENSMUSG00000002944_Cd36_ACOCA_10048.3	350
ENSMUSG00000002944_Cd36_ACOCA_10049.4	870
ENSMUSG00000002944_Cd36_ACOCA_10050.5	668
ENSMUSG00000002944_Cd36_ACOCA_10051.6	82
ENSMUSG00000002944_Cd36_ACOCA_10052.7	333
ENSMUSG00000002944_Cd36_ACOCA_10053.8	117
ENSMUSG00000002944_Cd36_ACOCA_10054.9	313
ENSMUSG00000002944_Cd36_ACOCA_10055.10	697
ENSMUSG00000002949_Timm44_ACOCA_77102.1	162
ENSMUSG00000002949_Timm44_ACOCA_77104.3	166
ENSMUSG00000002949_Timm44_ACOCA_77105.4	70
ENSMUSG00000002949_Timm44_ACOCA_77106.5	32
ENSMUSG00000002949_Timm44_ACOCA_77107.6	58
ENSMUSG00000002949_Timm44_ACOCA_77108.7	92
ENSMUSG00000002949_Timm44_ACOCA_77109.8	96
ENSMUSG00000002949_Timm44_ACOCA_77110.9	69
ENSMUSG00000002949_Timm44_ACOCA_77111.10	114
ENSMUSG00000003032_Klf4_ACOCA_12495.1	967
ENSMUSG00000003032_Klf4_ACOCA_12496.2	277
ENSMUSG00000003032_Klf4_ACOCA_12497.3	666
ENSMUSG00000003032_Klf4_ACOCA_12498.4	239
ENSMUSG00000003032_Klf4_ACOCA_12499.5	168
ENSMUSG00000003032_Klf4_ACOCA_12500.6	695
ENSMUSG00000003032_Klf4_ACOCA_12501.7	296
ENSMUSG00000003032_Klf4_ACOCA_12502.8	399
ENSMUSG00000003032_Klf4_ACOCA_12503.9	237
ENSMUSG00000003032_Klf4_ACOCA_12504.10	432
ENSMUSG00000003051_Elf3_GEB_189582.7	38
ENSMUSG00000003154_Foxj2_GEB_178086.3	40
ENSMUSG00000003271_Sult2b1_ACOCA_159923.1	421
ENSMUSG00000003271_Sult2b1_ACOCA_159924.2	820
ENSMUSG00000003271_Sult2b1_ACOCA_159925.3	271
ENSMUSG00000003271_Sult2b1_ACOCA_159926.4	363
ENSMUSG00000003271_Sult2b1_ACOCA_159927.5	345
ENSMUSG00000003271_Sult2b1_ACOCA_159928.6	63
ENSMUSG00000003271_Sult2b1_ACOCA_159929.7	141
ENSMUSG00000003271_Sult2b1_ACOCA_159930.8	472
ENSMUSG00000003271_Sult2b1_ACOCA_159931.9	583
ENSMUSG00000003271_Sult2b1_ACOCA_159932.10	99
ENSMUSG00000003308_Keap1_ACOCA_57088.1	118
ENSMUSG00000003308_Keap1_ACOCA_57089.2	190
ENSMUSG00000003308_Keap1_ACOCA_57090.3	365
ENSMUSG00000003308_Keap1_ACOCA_57092.5	204
ENSMUSG00000003308_Keap1_ACOCA_57093.6	128
ENSMUSG00000003308_Keap1_ACOCA_57094.7	96
ENSMUSG00000003308_Keap1_ACOCA_57095.8	96
ENSMUSG00000003308_Keap1_ACOCA_57096.9	15
ENSMUSG00000003308_Keap1_ACOCA_57097.10	7
ENSMUSG00000003348_Mob3a_ACOCA_166573.1	240
ENSMUSG00000003348_Mob3a_ACOCA_166574.2	451
ENSMUSG00000003348_Mob3a_ACOCA_166575.3	224
ENSMUSG00000003348_Mob3a_ACOCA_166576.4	958
ENSMUSG00000003348_Mob3a_ACOCA_166577.5	890
ENSMUSG00000003348_Mob3a_ACOCA_166578.6	719
ENSMUSG00000003348_Mob3a_ACOCA_166579.7	394
ENSMUSG00000003348_Mob3a_ACOCA_166580.8	213
ENSMUSG00000003348_Mob3a_ACOCA_166581.9	616
ENSMUSG00000003348_Mob3a_ACOCA_166582.10	832
ENSMUSG00000003360_Ddx23_ACOCA_107470.1	149
ENSMUSG00000003360_Ddx23_ACOCA_107471.2	232
ENSMUSG00000003360_Ddx23_ACOCA_107472.3	20
ENSMUSG00000003360_Ddx23_ACOCA_107473.4	561
ENSMUSG00000003360_Ddx23_ACOCA_107474.5	207
ENSMUSG00000003360_Ddx23_ACOCA_107475.6	325
ENSMUSG00000003360_Ddx23_ACOCA_107476.7	192
ENSMUSG00000003360_Ddx23_ACOCA_107477.8	195
ENSMUSG00000003360_Ddx23_ACOCA_107478.9	94
ENSMUSG00000003360_Ddx23_ACOCA_107479.10	103
ENSMUSG00000003402_Prkcsh_ACOCA_7956.1	138
ENSMUSG00000003402_Prkcsh_ACOCA_7957.2	280
ENSMUSG00000003402_Prkcsh_ACOCA_7958.3	60
ENSMUSG00000003402_Prkcsh_ACOCA_7959.4	239
ENSMUSG00000003402_Prkcsh_ACOCA_7960.5	107
ENSMUSG00000003402_Prkcsh_ACOCA_7961.6	432
ENSMUSG00000003402_Prkcsh_ACOCA_7962.7	315
ENSMUSG00000003402_Prkcsh_ACOCA_7963.8	439
ENSMUSG00000003402_Prkcsh_ACOCA_7964.9	387
ENSMUSG00000003402_Prkcsh_ACOCA_7965.10	183
ENSMUSG00000003436_Dll3_ACOCA_159983.1	249
ENSMUSG00000003436_Dll3_ACOCA_159984.2	410
ENSMUSG00000003436_Dll3_ACOCA_159985.3	413
ENSMUSG00000003436_Dll3_ACOCA_159986.4	427
ENSMUSG00000003436_Dll3_ACOCA_159987.5	1132
ENSMUSG00000003436_Dll3_ACOCA_159988.6	324
ENSMUSG00000003436_Dll3_ACOCA_159989.7	252
ENSMUSG00000003436_Dll3_ACOCA_159990.8	657
ENSMUSG00000003436_Dll3_ACOCA_159991.9	519
ENSMUSG00000003436_Dll3_ACOCA_159992.10	429
ENSMUSG00000003444_Med29_GEB_149405.3	21
ENSMUSG00000003500_Impdh1_ACOCA_197262.1	378
ENSMUSG00000003500_Impdh1_ACOCA_197263.2	31
ENSMUSG00000003500_Impdh1_ACOCA_197264.3	419
ENSMUSG00000003500_Impdh1_ACOCA_197265.4	558
ENSMUSG00000003500_Impdh1_ACOCA_197266.5	529
ENSMUSG00000003500_Impdh1_ACOCA_197267.6	485
ENSMUSG00000003500_Impdh1_ACOCA_197268.7	72
ENSMUSG00000003500_Impdh1_ACOCA_197269.8	183
ENSMUSG00000003500_Impdh1_ACOCA_197270.9	368
ENSMUSG00000003500_Impdh1_ACOCA_197271.10	1055
ENSMUSG00000003549_Ercc1_ACOCA_18964.1	174
ENSMUSG00000003549_Ercc1_ACOCA_18965.2	286
ENSMUSG00000003549_Ercc1_ACOCA_18966.3	271
ENSMUSG00000003549_Ercc1_ACOCA_18967.4	251
ENSMUSG00000003549_Ercc1_ACOCA_18968.5	275
ENSMUSG00000003549_Ercc1_ACOCA_18969.6	611
ENSMUSG00000003549_Ercc1_ACOCA_18970.7	431
ENSMUSG00000003549_Ercc1_ACOCA_18971.8	645
ENSMUSG00000003549_Ercc1_ACOCA_18972.9	306
ENSMUSG00000003549_Ercc1_ACOCA_18973.10	434
ENSMUSG00000003573_Homer3_GEB_53276.7	18
ENSMUSG00000003573_Homer3_GEB_53277.8	38
ENSMUSG00000003575_Crtc1_ACOCA_93827.1	867
ENSMUSG00000003575_Crtc1_ACOCA_93828.2	505
ENSMUSG00000003575_Crtc1_ACOCA_93829.3	659
ENSMUSG00000003575_Crtc1_ACOCA_93830.4	456
ENSMUSG00000003575_Crtc1_ACOCA_93831.5	517
ENSMUSG00000003575_Crtc1_ACOCA_93832.6	780
ENSMUSG00000003575_Crtc1_ACOCA_93833.7	326
ENSMUSG00000003575_Crtc1_ACOCA_93834.8	798
ENSMUSG00000003575_Crtc1_ACOCA_93835.9	450
ENSMUSG00000003575_Crtc1_ACOCA_93836.10	697
ENSMUSG00000003604_Aven_ACOCA_147553.1	271
ENSMUSG00000003604_Aven_ACOCA_147554.2	185
ENSMUSG00000003604_Aven_ACOCA_147555.3	348
ENSMUSG00000003604_Aven_ACOCA_147556.4	545
ENSMUSG00000003604_Aven_ACOCA_147557.5	401
ENSMUSG00000003604_Aven_ACOCA_147558.6	409
ENSMUSG00000003604_Aven_ACOCA_147559.7	344
ENSMUSG00000003604_Aven_ACOCA_147560.8	733
ENSMUSG00000003604_Aven_ACOCA_147561.9	27
ENSMUSG00000003604_Aven_ACOCA_147562.10	104
ENSMUSG00000003813_Rad23a_ACOCA_144797.1	936
ENSMUSG00000003813_Rad23a_ACOCA_144798.2	548
ENSMUSG00000003813_Rad23a_ACOCA_144799.3	439
ENSMUSG00000003813_Rad23a_ACOCA_144800.4	319
ENSMUSG00000003813_Rad23a_ACOCA_144801.5	557
ENSMUSG00000003813_Rad23a_ACOCA_144802.6	418
ENSMUSG00000003813_Rad23a_ACOCA_144803.7	540
ENSMUSG00000003813_Rad23a_ACOCA_144804.8	256
ENSMUSG00000003813_Rad23a_ACOCA_144805.9	353
ENSMUSG00000003813_Rad23a_ACOCA_144806.10	762
ENSMUSG00000003872_Lin7b_ACOCA_77939.1	494
ENSMUSG00000003872_Lin7b_ACOCA_77940.2	219
ENSMUSG00000003872_Lin7b_ACOCA_77941.3	572
ENSMUSG00000003872_Lin7b_ACOCA_77942.4	533
ENSMUSG00000003872_Lin7b_ACOCA_77943.5	508
ENSMUSG00000003872_Lin7b_ACOCA_77944.6	1512
ENSMUSG00000003872_Lin7b_ACOCA_77945.7	572
ENSMUSG00000003872_Lin7b_ACOCA_77946.8	350
ENSMUSG00000003872_Lin7b_ACOCA_77947.9	725
ENSMUSG00000003872_Lin7b_ACOCA_77948.10	463
ENSMUSG00000003882_Il7r_ACOCA_51309.1	62
ENSMUSG00000003882_Il7r_ACOCA_51310.2	166
ENSMUSG00000003882_Il7r_ACOCA_51311.3	410
ENSMUSG00000003882_Il7r_ACOCA_51312.4	492
ENSMUSG00000003882_Il7r_ACOCA_51313.5	553
ENSMUSG00000003882_Il7r_ACOCA_51314.6	263
ENSMUSG00000003882_Il7r_ACOCA_51315.7	239
ENSMUSG00000003882_Il7r_ACOCA_51316.8	171
ENSMUSG00000003882_Il7r_ACOCA_51317.9	200
ENSMUSG00000003882_Il7r_ACOCA_51318.10	297
ENSMUSG00000003923_Tfam_ACOCA_48393.1	19
ENSMUSG00000003923_Tfam_ACOCA_48394.2	45
ENSMUSG00000003923_Tfam_ACOCA_48395.3	81
ENSMUSG00000003923_Tfam_ACOCA_48396.4	34
ENSMUSG00000003923_Tfam_ACOCA_48397.5	57
ENSMUSG00000003923_Tfam_ACOCA_48398.6	636
ENSMUSG00000003923_Tfam_ACOCA_48399.7	9
ENSMUSG00000003923_Tfam_ACOCA_48400.8	228
ENSMUSG00000003923_Tfam_ACOCA_48401.9	607
ENSMUSG00000003923_Tfam_ACOCA_48402.10	276
ENSMUSG00000003949_Hlf_ACOCA_107270.1	235
ENSMUSG00000003949_Hlf_ACOCA_107271.2	622
ENSMUSG00000003949_Hlf_ACOCA_107272.3	312
ENSMUSG00000003949_Hlf_ACOCA_107273.4	406
ENSMUSG00000003949_Hlf_ACOCA_107274.5	468
ENSMUSG00000003949_Hlf_ACOCA_107275.6	635
ENSMUSG00000003949_Hlf_ACOCA_107276.7	423
ENSMUSG00000003949_Hlf_ACOCA_107277.8	69
ENSMUSG00000003949_Hlf_ACOCA_107278.9	225
ENSMUSG00000003949_Hlf_ACOCA_107279.10	107
ENSMUSG00000004099_Dnmt1_ACOCA_70329.1	166
ENSMUSG00000004099_Dnmt1_ACOCA_70330.2	121
ENSMUSG00000004099_Dnmt1_ACOCA_70331.3	201
ENSMUSG00000004099_Dnmt1_ACOCA_70332.4	145
ENSMUSG00000004099_Dnmt1_ACOCA_70333.5	16
ENSMUSG00000004099_Dnmt1_ACOCA_70334.6	29
ENSMUSG00000004099_Dnmt1_ACOCA_70335.7	340
ENSMUSG00000004099_Dnmt1_ACOCA_70336.8	133
ENSMUSG00000004099_Dnmt1_ACOCA_70337.9	59
ENSMUSG00000004099_Dnmt1_ACOCA_70338.10	17
ENSMUSG00000004151_Etv1_ACOCA_200520.1	97
ENSMUSG00000004151_Etv1_ACOCA_200521.2	476
ENSMUSG00000004151_Etv1_ACOCA_200522.3	532
ENSMUSG00000004151_Etv1_ACOCA_200523.4	276
ENSMUSG00000004151_Etv1_ACOCA_200524.5	326
ENSMUSG00000004151_Etv1_ACOCA_200525.6	1220
ENSMUSG00000004151_Etv1_ACOCA_200526.7	558
ENSMUSG00000004151_Etv1_ACOCA_200527.8	925
ENSMUSG00000004151_Etv1_ACOCA_200528.9	704
ENSMUSG00000004151_Etv1_ACOCA_200529.10	335
ENSMUSG00000004231_Pax2_ACOCA_127236.1	389
ENSMUSG00000004231_Pax2_ACOCA_127237.2	1071
ENSMUSG00000004231_Pax2_ACOCA_127238.3	461
ENSMUSG00000004231_Pax2_ACOCA_127239.4	248
ENSMUSG00000004231_Pax2_ACOCA_127240.5	201
ENSMUSG00000004231_Pax2_ACOCA_127241.6	770
ENSMUSG00000004231_Pax2_ACOCA_127242.7	651
ENSMUSG00000004231_Pax2_ACOCA_127243.8	677
ENSMUSG00000004231_Pax2_ACOCA_127244.9	512
ENSMUSG00000004231_Pax2_ACOCA_127245.10	522
ENSMUSG00000004296_Il12b_ACOCA_195164.1	409
ENSMUSG00000004296_Il12b_ACOCA_195165.2	634
ENSMUSG00000004296_Il12b_ACOCA_195166.3	1066
ENSMUSG00000004296_Il12b_ACOCA_195167.4	485
ENSMUSG00000004296_Il12b_ACOCA_195168.5	237
ENSMUSG00000004296_Il12b_ACOCA_195169.6	124
ENSMUSG00000004296_Il12b_ACOCA_195170.7	284
ENSMUSG00000004296_Il12b_ACOCA_195171.8	424
ENSMUSG00000004296_Il12b_ACOCA_195172.9	935
ENSMUSG00000004296_Il12b_ACOCA_195173.10	601
ENSMUSG00000004535_Tax1bp1_ACOCA_206514.1	78
ENSMUSG00000004535_Tax1bp1_ACOCA_206516.3	406
ENSMUSG00000004535_Tax1bp1_ACOCA_206517.4	49
ENSMUSG00000004535_Tax1bp1_ACOCA_206518.5	114
ENSMUSG00000004535_Tax1bp1_ACOCA_206519.6	306
ENSMUSG00000004535_Tax1bp1_ACOCA_206520.7	53
ENSMUSG00000004535_Tax1bp1_ACOCA_206521.8	44
ENSMUSG00000004535_Tax1bp1_ACOCA_206522.9	228
ENSMUSG00000004535_Tax1bp1_ACOCA_206523.10	367
ENSMUSG00000004558_Ndrg2_MPB_155329.9	18
ENSMUSG00000004562_Arhgef40_ACOCA_12236.1	445
ENSMUSG00000004562_Arhgef40_ACOCA_12237.2	392
ENSMUSG00000004562_Arhgef40_ACOCA_12238.3	515
ENSMUSG00000004562_Arhgef40_ACOCA_12239.4	690
ENSMUSG00000004562_Arhgef40_ACOCA_12240.5	1064
ENSMUSG00000004562_Arhgef40_ACOCA_12241.6	1084
ENSMUSG00000004562_Arhgef40_ACOCA_12242.7	416
ENSMUSG00000004562_Arhgef40_ACOCA_12243.8	411
ENSMUSG00000004562_Arhgef40_ACOCA_12244.9	210
ENSMUSG00000004562_Arhgef40_ACOCA_12245.10	334
ENSMUSG00000004612_Nkg7_MPB_166510.8	48
ENSMUSG00000004637_Wwox_ACOCA_107310.1	573
ENSMUSG00000004637_Wwox_ACOCA_107311.2	404
ENSMUSG00000004637_Wwox_ACOCA_107312.3	286
ENSMUSG00000004637_Wwox_ACOCA_107313.4	364
ENSMUSG00000004637_Wwox_ACOCA_107314.5	217
ENSMUSG00000004637_Wwox_ACOCA_107315.6	460
ENSMUSG00000004637_Wwox_ACOCA_107316.7	204
ENSMUSG00000004637_Wwox_ACOCA_107317.8	425
ENSMUSG00000004637_Wwox_ACOCA_107318.9	301
ENSMUSG00000004637_Wwox_ACOCA_107319.10	248
ENSMUSG00000004698_Hdac9_ACOCA_175003.1	265
ENSMUSG00000004698_Hdac9_ACOCA_175004.2	642
ENSMUSG00000004698_Hdac9_ACOCA_175005.3	485
ENSMUSG00000004698_Hdac9_ACOCA_175006.4	227
ENSMUSG00000004698_Hdac9_ACOCA_175007.5	349
ENSMUSG00000004698_Hdac9_ACOCA_175008.6	366
ENSMUSG00000004698_Hdac9_ACOCA_175009.7	132
ENSMUSG00000004698_Hdac9_ACOCA_175010.8	439
ENSMUSG00000004698_Hdac9_ACOCA_175011.9	640
ENSMUSG00000004698_Hdac9_ACOCA_175012.10	712
ENSMUSG00000004771_Rab11a_ACOCA_125764.1	1006
ENSMUSG00000004771_Rab11a_ACOCA_125765.2	19
ENSMUSG00000004771_Rab11a_ACOCA_125766.3	174
ENSMUSG00000004771_Rab11a_ACOCA_125767.4	512
ENSMUSG00000004771_Rab11a_ACOCA_125768.5	119
ENSMUSG00000004771_Rab11a_ACOCA_125769.6	597
ENSMUSG00000004771_Rab11a_ACOCA_125770.7	316
ENSMUSG00000004771_Rab11a_ACOCA_125771.8	615
ENSMUSG00000004771_Rab11a_ACOCA_125772.9	223
ENSMUSG00000004771_Rab11a_ACOCA_125773.10	361
ENSMUSG00000004789_Dlst_ACOCA_85174.1	10
ENSMUSG00000004789_Dlst_ACOCA_85175.2	80
ENSMUSG00000004789_Dlst_ACOCA_85176.3	83
ENSMUSG00000004789_Dlst_ACOCA_85177.4	88
ENSMUSG00000004789_Dlst_ACOCA_85178.5	4
ENSMUSG00000004789_Dlst_ACOCA_85179.6	103
ENSMUSG00000004789_Dlst_ACOCA_85180.7	35
ENSMUSG00000004789_Dlst_ACOCA_85181.8	177
ENSMUSG00000004789_Dlst_ACOCA_85182.9	9
ENSMUSG00000004789_Dlst_ACOCA_85183.10	540
ENSMUSG00000004791_Pgf_ACOCA_169638.1	403
ENSMUSG00000004791_Pgf_ACOCA_169639.2	371
ENSMUSG00000004791_Pgf_ACOCA_169640.3	628
ENSMUSG00000004791_Pgf_ACOCA_169641.4	359
ENSMUSG00000004791_Pgf_ACOCA_169642.5	380
ENSMUSG00000004791_Pgf_ACOCA_169643.6	444
ENSMUSG00000004791_Pgf_ACOCA_169644.7	593
ENSMUSG00000004791_Pgf_ACOCA_169645.8	403
ENSMUSG00000004791_Pgf_ACOCA_169646.9	322
ENSMUSG00000004791_Pgf_ACOCA_169647.10	534
ENSMUSG00000004846_Plod3_GEB_214584.10	41
ENSMUSG00000004951_Hspb1_ACOCA_142165.1	474
ENSMUSG00000004951_Hspb1_ACOCA_142166.2	111
ENSMUSG00000004951_Hspb1_ACOCA_142167.3	142
ENSMUSG00000004951_Hspb1_ACOCA_142168.4	573
ENSMUSG00000004951_Hspb1_ACOCA_142169.5	395
ENSMUSG00000004951_Hspb1_ACOCA_142170.6	168
ENSMUSG00000004951_Hspb1_ACOCA_142171.7	689
ENSMUSG00000004951_Hspb1_ACOCA_142172.8	287
ENSMUSG00000004951_Hspb1_ACOCA_142173.9	207
ENSMUSG00000004951_Hspb1_ACOCA_142174.10	150
ENSMUSG00000005054_Cstb_ACOCA_45940.1	227
ENSMUSG00000005054_Cstb_ACOCA_45941.2	61
ENSMUSG00000005054_Cstb_ACOCA_45942.3	1175
ENSMUSG00000005054_Cstb_ACOCA_45943.4	184
ENSMUSG00000005054_Cstb_ACOCA_45944.5	126
ENSMUSG00000005054_Cstb_ACOCA_45945.6	110
ENSMUSG00000005054_Cstb_ACOCA_45946.7	39
ENSMUSG00000005054_Cstb_ACOCA_45947.8	966
ENSMUSG00000005054_Cstb_ACOCA_45948.9	64
ENSMUSG00000005124_Wisp1_ACOCA_178654.1	631
ENSMUSG00000005124_Wisp1_ACOCA_178655.2	622
ENSMUSG00000005124_Wisp1_ACOCA_178656.3	814
ENSMUSG00000005124_Wisp1_ACOCA_178657.4	1005
ENSMUSG00000005124_Wisp1_ACOCA_178658.5	569
ENSMUSG00000005124_Wisp1_ACOCA_178659.6	561
ENSMUSG00000005124_Wisp1_ACOCA_178660.7	622
ENSMUSG00000005124_Wisp1_ACOCA_178661.8	438
ENSMUSG00000005124_Wisp1_ACOCA_178662.9	292
ENSMUSG00000005124_Wisp1_ACOCA_178663.10	451
ENSMUSG00000005150_Wdr83_GEB_43063.1	1
ENSMUSG00000005204_Senp3_SPA_200262.3	3
ENSMUSG00000005370_Msh6_ACOCA_213725.1	617
ENSMUSG00000005370_Msh6_ACOCA_213726.2	564
ENSMUSG00000005370_Msh6_ACOCA_213727.3	426
ENSMUSG00000005370_Msh6_ACOCA_213728.4	236
ENSMUSG00000005370_Msh6_ACOCA_213729.5	216
ENSMUSG00000005370_Msh6_ACOCA_213730.6	304
ENSMUSG00000005370_Msh6_ACOCA_213731.7	575
ENSMUSG00000005370_Msh6_ACOCA_213732.8	433
ENSMUSG00000005370_Msh6_ACOCA_213733.9	257
ENSMUSG00000005370_Msh6_ACOCA_213734.10	413
ENSMUSG00000005410_Mcm5_ACOCA_144618.2	61
ENSMUSG00000005410_Mcm5_ACOCA_144619.3	10
ENSMUSG00000005410_Mcm5_ACOCA_144620.4	28
ENSMUSG00000005410_Mcm5_ACOCA_144621.5	114
ENSMUSG00000005410_Mcm5_ACOCA_144622.6	196
ENSMUSG00000005410_Mcm5_ACOCA_144624.8	131
ENSMUSG00000005410_Mcm5_ACOCA_144625.9	114
ENSMUSG00000005410_Mcm5_ACOCA_144626.10	54
ENSMUSG00000005417_Mprip_GEB_144632.6	96
ENSMUSG00000005447_Pafah1b3_ACOCA_177794.1	220
ENSMUSG00000005447_Pafah1b3_ACOCA_177795.2	388
ENSMUSG00000005447_Pafah1b3_ACOCA_177796.3	740
ENSMUSG00000005447_Pafah1b3_ACOCA_177797.4	196
ENSMUSG00000005447_Pafah1b3_ACOCA_177798.5	346
ENSMUSG00000005447_Pafah1b3_ACOCA_177799.6	95
ENSMUSG00000005447_Pafah1b3_ACOCA_177800.7	533
ENSMUSG00000005447_Pafah1b3_ACOCA_177801.8	520
ENSMUSG00000005447_Pafah1b3_ACOCA_177802.9	673
ENSMUSG00000005447_Pafah1b3_ACOCA_177803.10	264
ENSMUSG00000005547_Cyp2a5_ACOCB_98964.3	1
ENSMUSG00000005583_Mef2c_ACOCA_225350.1	462
ENSMUSG00000005583_Mef2c_ACOCA_225351.2	412
ENSMUSG00000005583_Mef2c_ACOCA_225352.3	618
ENSMUSG00000005583_Mef2c_ACOCA_225353.4	156
ENSMUSG00000005583_Mef2c_ACOCA_225354.5	289
ENSMUSG00000005583_Mef2c_ACOCA_225355.6	185
ENSMUSG00000005583_Mef2c_ACOCA_225356.7	530
ENSMUSG00000005583_Mef2c_ACOCA_225357.8	322
ENSMUSG00000005583_Mef2c_ACOCA_225358.9	153
ENSMUSG00000005583_Mef2c_ACOCA_225359.10	320
ENSMUSG00000005609_Ctr9_ACOCA_147253.1	164
ENSMUSG00000005609_Ctr9_ACOCA_147254.2	33
ENSMUSG00000005609_Ctr9_ACOCA_147255.3	12
ENSMUSG00000005609_Ctr9_ACOCA_147256.4	24
ENSMUSG00000005609_Ctr9_ACOCA_147257.5	165
ENSMUSG00000005609_Ctr9_ACOCA_147259.7	16
ENSMUSG00000005609_Ctr9_ACOCA_147260.8	85
ENSMUSG00000005609_Ctr9_ACOCA_147261.9	57
ENSMUSG00000005609_Ctr9_ACOCA_147262.10	234
ENSMUSG00000005686_Ampd3_ACOCA_155271.1	415
ENSMUSG00000005686_Ampd3_ACOCA_155272.2	387
ENSMUSG00000005686_Ampd3_ACOCA_155273.3	283
ENSMUSG00000005686_Ampd3_ACOCA_155274.4	154
ENSMUSG00000005686_Ampd3_ACOCA_155275.5	569
ENSMUSG00000005686_Ampd3_ACOCA_155276.6	323
ENSMUSG00000005686_Ampd3_ACOCA_155277.7	231
ENSMUSG00000005686_Ampd3_ACOCA_155278.8	304
ENSMUSG00000005686_Ampd3_ACOCA_155279.9	94
ENSMUSG00000005686_Ampd3_ACOCA_155280.10	872
ENSMUSG00000005699_Pard6a_ACOCA_12136.1	460
ENSMUSG00000005699_Pard6a_ACOCA_12137.2	218
ENSMUSG00000005699_Pard6a_ACOCA_12138.3	691
ENSMUSG00000005699_Pard6a_ACOCA_12139.4	431
ENSMUSG00000005699_Pard6a_ACOCA_12140.5	742
ENSMUSG00000005699_Pard6a_ACOCA_12141.6	238
ENSMUSG00000005699_Pard6a_ACOCA_12142.7	569
ENSMUSG00000005699_Pard6a_ACOCA_12143.8	752
ENSMUSG00000005699_Pard6a_ACOCA_12144.9	901
ENSMUSG00000005699_Pard6a_ACOCA_12145.10	477
ENSMUSG00000005732_Ranbp1_ACOCA_51149.1	126
ENSMUSG00000005732_Ranbp1_ACOCA_51150.2	47
ENSMUSG00000005732_Ranbp1_ACOCA_51151.3	147
ENSMUSG00000005732_Ranbp1_ACOCA_51152.4	58
ENSMUSG00000005732_Ranbp1_ACOCA_51153.5	82
ENSMUSG00000005732_Ranbp1_ACOCA_51154.6	17
ENSMUSG00000005732_Ranbp1_ACOCA_51155.7	57
ENSMUSG00000005732_Ranbp1_ACOCA_51156.8	23
ENSMUSG00000005732_Ranbp1_ACOCA_51157.9	129
ENSMUSG00000005732_Ranbp1_ACOCA_51158.10	158
ENSMUSG00000005779_Psmb4_ACOCA_169678.1	116
ENSMUSG00000005779_Psmb4_ACOCA_169679.2	41
ENSMUSG00000005779_Psmb4_ACOCA_169680.3	104
ENSMUSG00000005779_Psmb4_ACOCA_169681.4	97
ENSMUSG00000005779_Psmb4_ACOCA_169682.5	16
ENSMUSG00000005779_Psmb4_ACOCA_169683.6	363
ENSMUSG00000005836_Gata6_ACOCB_197401.10	2
ENSMUSG00000005871_Apc_ACOCA_78850.1	527
ENSMUSG00000005871_Apc_ACOCA_78851.2	130
ENSMUSG00000005871_Apc_ACOCA_78852.3	159
ENSMUSG00000005871_Apc_ACOCA_78853.4	327
ENSMUSG00000005871_Apc_ACOCA_78854.5	268
ENSMUSG00000005871_Apc_ACOCA_78855.6	518
ENSMUSG00000005871_Apc_ACOCA_78856.7	372
ENSMUSG00000005871_Apc_ACOCA_78857.8	940
ENSMUSG00000005871_Apc_ACOCA_78858.9	382
ENSMUSG00000005871_Apc_ACOCA_78859.10	927
ENSMUSG00000005883_Spo11_GEB_45443.9	12
ENSMUSG00000005893_Nr2c2_ACOCA_129820.1	319
ENSMUSG00000005893_Nr2c2_ACOCA_129821.2	237
ENSMUSG00000005893_Nr2c2_ACOCA_129822.3	406
ENSMUSG00000005893_Nr2c2_ACOCA_129823.4	364
ENSMUSG00000005893_Nr2c2_ACOCA_129824.5	278
ENSMUSG00000005893_Nr2c2_ACOCA_129825.6	229
ENSMUSG00000005893_Nr2c2_ACOCA_129826.7	66
ENSMUSG00000005893_Nr2c2_ACOCA_129827.8	454
ENSMUSG00000005893_Nr2c2_ACOCA_129828.9	147
ENSMUSG00000005893_Nr2c2_ACOCA_129829.10	262
ENSMUSG00000005897_Nr2c1_ACOCA_129800.1	212
ENSMUSG00000005897_Nr2c1_ACOCA_129801.2	272
ENSMUSG00000005897_Nr2c1_ACOCA_129802.3	539
ENSMUSG00000005897_Nr2c1_ACOCA_129803.4	421
ENSMUSG00000005897_Nr2c1_ACOCA_129804.5	420
ENSMUSG00000005897_Nr2c1_ACOCA_129805.6	221
ENSMUSG00000005897_Nr2c1_ACOCA_129806.7	524
ENSMUSG00000005897_Nr2c1_ACOCA_129807.8	354
ENSMUSG00000005897_Nr2c1_ACOCA_129808.9	227
ENSMUSG00000005897_Nr2c1_ACOCA_129809.10	148
ENSMUSG00000005899_Smpd4_DTKPA_129784.5	1
ENSMUSG00000005968_Tuft1_ACOCA_42325.2	46
ENSMUSG00000005968_Tuft1_ACOCA_42326.3	512
ENSMUSG00000005968_Tuft1_ACOCA_42327.4	887
ENSMUSG00000005968_Tuft1_ACOCA_42328.5	715
ENSMUSG00000005968_Tuft1_ACOCA_42329.6	335
ENSMUSG00000005968_Tuft1_ACOCA_42330.7	280
ENSMUSG00000005968_Tuft1_ACOCA_42331.8	491
ENSMUSG00000005968_Tuft1_ACOCA_42332.9	375
ENSMUSG00000005968_Tuft1_ACOCA_42333.10	247
ENSMUSG00000006288_Ttc5_ACOCA_107983.1	139
ENSMUSG00000006288_Ttc5_ACOCA_107984.2	455
ENSMUSG00000006288_Ttc5_ACOCA_107985.3	483
ENSMUSG00000006288_Ttc5_ACOCA_107986.4	355
ENSMUSG00000006288_Ttc5_ACOCA_107987.5	479
ENSMUSG00000006288_Ttc5_ACOCA_107988.6	505
ENSMUSG00000006288_Ttc5_ACOCA_107989.7	208
ENSMUSG00000006288_Ttc5_ACOCA_107990.8	656
ENSMUSG00000006288_Ttc5_ACOCA_107991.9	516
ENSMUSG00000006288_Ttc5_ACOCA_107992.10	265
ENSMUSG00000006315_Tmem147_SPA_42813.10	36
ENSMUSG00000006335_Tfpt_ACOCA_211635.1	1046
ENSMUSG00000006335_Tfpt_ACOCA_211636.2	347
ENSMUSG00000006335_Tfpt_ACOCA_211637.3	745
ENSMUSG00000006335_Tfpt_ACOCA_211638.4	811
ENSMUSG00000006335_Tfpt_ACOCA_211639.5	1522
ENSMUSG00000006335_Tfpt_ACOCA_211640.6	718
ENSMUSG00000006335_Tfpt_ACOCA_211641.7	125
ENSMUSG00000006335_Tfpt_ACOCA_211642.8	272
ENSMUSG00000006335_Tfpt_ACOCA_211643.9	245
ENSMUSG00000006335_Tfpt_ACOCA_211644.10	424
ENSMUSG00000006345_Ggt1_ACOCA_75847.1	950
ENSMUSG00000006345_Ggt1_ACOCA_75848.2	487
ENSMUSG00000006345_Ggt1_ACOCA_75849.3	383
ENSMUSG00000006345_Ggt1_ACOCA_75850.4	536
ENSMUSG00000006345_Ggt1_ACOCA_75851.5	310
ENSMUSG00000006345_Ggt1_ACOCA_75852.6	553
ENSMUSG00000006345_Ggt1_ACOCA_75853.7	396
ENSMUSG00000006345_Ggt1_ACOCA_75854.8	160
ENSMUSG00000006345_Ggt1_ACOCA_75855.9	154
ENSMUSG00000006345_Ggt1_ACOCA_75856.10	199
ENSMUSG00000006369_Fbln1_ACOCA_17815.1	450
ENSMUSG00000006369_Fbln1_ACOCA_17816.2	463
ENSMUSG00000006369_Fbln1_ACOCA_17817.3	652
ENSMUSG00000006369_Fbln1_ACOCA_17818.4	467
ENSMUSG00000006369_Fbln1_ACOCA_17819.5	372
ENSMUSG00000006369_Fbln1_ACOCA_17820.6	489
ENSMUSG00000006369_Fbln1_ACOCA_17821.7	579
ENSMUSG00000006369_Fbln1_ACOCA_17822.8	330
ENSMUSG00000006369_Fbln1_ACOCA_17823.9	850
ENSMUSG00000006369_Fbln1_ACOCA_17824.10	1389
ENSMUSG00000006373_Pgrmc1_ACOCA_101970.1	124
ENSMUSG00000006373_Pgrmc1_ACOCA_101971.2	229
ENSMUSG00000006373_Pgrmc1_ACOCA_101972.3	224
ENSMUSG00000006373_Pgrmc1_ACOCA_101973.4	297
ENSMUSG00000006373_Pgrmc1_ACOCA_101974.5	85
ENSMUSG00000006373_Pgrmc1_ACOCA_101975.6	118
ENSMUSG00000006373_Pgrmc1_ACOCA_101976.7	279
ENSMUSG00000006373_Pgrmc1_ACOCA_101977.8	225
ENSMUSG00000006373_Pgrmc1_ACOCA_101978.9	551
ENSMUSG00000006373_Pgrmc1_ACOCA_101979.10	427
ENSMUSG00000006378_Gcat_GEB_101983.4	25
ENSMUSG00000006378_Gcat_GEB_101986.7	15
ENSMUSG00000006386_Tek_ACOCA_178394.1	107
ENSMUSG00000006386_Tek_ACOCA_178395.2	324
ENSMUSG00000006386_Tek_ACOCA_178396.3	425
ENSMUSG00000006386_Tek_ACOCA_178397.4	147
ENSMUSG00000006386_Tek_ACOCA_178398.5	419
ENSMUSG00000006386_Tek_ACOCA_178399.6	303
ENSMUSG00000006386_Tek_ACOCA_178400.7	520
ENSMUSG00000006386_Tek_ACOCA_178401.8	361
ENSMUSG00000006386_Tek_ACOCA_178402.9	234
ENSMUSG00000006386_Tek_ACOCA_178403.10	475
ENSMUSG00000006498_Ptbp1_ACOCB_85338.8	1
ENSMUSG00000006585_Cdt1_ACOCA_12396.1	276
ENSMUSG00000006585_Cdt1_ACOCA_12397.2	67
ENSMUSG00000006585_Cdt1_ACOCA_12398.3	181
ENSMUSG00000006585_Cdt1_ACOCA_12399.4	182
ENSMUSG00000006585_Cdt1_ACOCA_12400.5	59
ENSMUSG00000006585_Cdt1_ACOCA_12401.6	223
ENSMUSG00000006585_Cdt1_ACOCA_12402.7	47
ENSMUSG00000006585_Cdt1_ACOCA_12403.8	94
ENSMUSG00000006585_Cdt1_ACOCA_12404.9	152
ENSMUSG00000006585_Cdt1_ACOCA_12405.10	218
ENSMUSG00000006599_Gtf2h1_ACOCA_96439.1	125
ENSMUSG00000006599_Gtf2h1_ACOCA_96441.3	19
ENSMUSG00000006599_Gtf2h1_ACOCA_96442.4	257
ENSMUSG00000006599_Gtf2h1_ACOCA_96443.5	552
ENSMUSG00000006599_Gtf2h1_ACOCA_96444.6	19
ENSMUSG00000006599_Gtf2h1_ACOCA_96445.7	92
ENSMUSG00000006599_Gtf2h1_ACOCA_96446.8	137
ENSMUSG00000006599_Gtf2h1_ACOCA_96447.9	559
ENSMUSG00000006599_Gtf2h1_ACOCA_96448.10	273
ENSMUSG00000006678_Pola1_ACOCA_121614.1	60
ENSMUSG00000006678_Pola1_ACOCA_121615.2	32
ENSMUSG00000006678_Pola1_ACOCA_121616.3	379
ENSMUSG00000006678_Pola1_ACOCA_121617.4	96
ENSMUSG00000006678_Pola1_ACOCA_121618.5	70
ENSMUSG00000006678_Pola1_ACOCA_121619.6	195
ENSMUSG00000006678_Pola1_ACOCA_121620.7	25
ENSMUSG00000006678_Pola1_ACOCA_121621.8	42
ENSMUSG00000006678_Pola1_ACOCA_121622.9	8
ENSMUSG00000006678_Pola1_ACOCA_121623.10	123
ENSMUSG00000006724_Cyp27b1_ACOCA_48553.1	349
ENSMUSG00000006724_Cyp27b1_ACOCA_48554.2	1012
ENSMUSG00000006724_Cyp27b1_ACOCA_48555.3	288
ENSMUSG00000006724_Cyp27b1_ACOCA_48556.4	212
ENSMUSG00000006724_Cyp27b1_ACOCA_48557.5	1074
ENSMUSG00000006724_Cyp27b1_ACOCA_48558.6	736
ENSMUSG00000006724_Cyp27b1_ACOCA_48559.7	856
ENSMUSG00000006724_Cyp27b1_ACOCA_48560.8	140
ENSMUSG00000006724_Cyp27b1_ACOCA_48561.9	189
ENSMUSG00000006724_Cyp27b1_ACOCA_48562.10	244
ENSMUSG00000006736_Tspan31_ACOCA_132991.1	346
ENSMUSG00000006736_Tspan31_ACOCA_132992.2	239
ENSMUSG00000006736_Tspan31_ACOCA_132993.3	365
ENSMUSG00000006736_Tspan31_ACOCA_132994.4	804
ENSMUSG00000006736_Tspan31_ACOCA_132995.5	144
ENSMUSG00000006736_Tspan31_ACOCA_132996.6	235
ENSMUSG00000006736_Tspan31_ACOCA_132997.7	285
ENSMUSG00000006736_Tspan31_ACOCA_132998.8	297
ENSMUSG00000006736_Tspan31_ACOCA_132999.9	174
ENSMUSG00000006736_Tspan31_ACOCA_133000.10	450
ENSMUSG00000006782_Cnp_ACOCA_115643.1	531
ENSMUSG00000006782_Cnp_ACOCA_115644.2	918
ENSMUSG00000006782_Cnp_ACOCA_115645.3	114
ENSMUSG00000006782_Cnp_ACOCA_115646.4	647
ENSMUSG00000006782_Cnp_ACOCA_115647.5	261
ENSMUSG00000006782_Cnp_ACOCA_115648.6	317
ENSMUSG00000006782_Cnp_ACOCA_115649.7	510
ENSMUSG00000006782_Cnp_ACOCA_115650.8	112
ENSMUSG00000006782_Cnp_ACOCA_115651.9	558
ENSMUSG00000006782_Cnp_ACOCA_115652.10	444
ENSMUSG00000006931_Leprel4_GEB_169371.4	12
ENSMUSG00000006931_Leprel4_GEB_169372.5	120
ENSMUSG00000006931_Leprel4_GEB_169375.8	8
ENSMUSG00000007035_Msh5_GEB_99362.4	34
ENSMUSG00000007080_Pole_ACOCA_82004.1	31
ENSMUSG00000007080_Pole_ACOCA_82005.2	57
ENSMUSG00000007080_Pole_ACOCA_82006.3	186
ENSMUSG00000007080_Pole_ACOCA_82007.4	4
ENSMUSG00000007080_Pole_ACOCA_82010.7	124
ENSMUSG00000007080_Pole_ACOCA_82011.8	61
ENSMUSG00000007080_Pole_ACOCA_82012.9	510
ENSMUSG00000007080_Pole_ACOCA_82013.10	5
ENSMUSG00000007570_Fance_ACOCA_138588.1	234
ENSMUSG00000007570_Fance_ACOCA_138589.2	421
ENSMUSG00000007570_Fance_ACOCA_138590.3	306
ENSMUSG00000007570_Fance_ACOCA_138591.4	161
ENSMUSG00000007570_Fance_ACOCA_138592.5	284
ENSMUSG00000007570_Fance_ACOCA_138593.6	281
ENSMUSG00000007570_Fance_ACOCA_138594.7	82
ENSMUSG00000007570_Fance_ACOCA_138595.8	144
ENSMUSG00000007570_Fance_ACOCA_138596.9	464
ENSMUSG00000007570_Fance_ACOCA_138597.10	521
ENSMUSG00000007659_Bcl2l1_ACOCA_136338.1	113
ENSMUSG00000007659_Bcl2l1_ACOCA_136339.2	42
ENSMUSG00000007659_Bcl2l1_ACOCA_136340.3	585
ENSMUSG00000007659_Bcl2l1_ACOCA_136341.4	193
ENSMUSG00000007659_Bcl2l1_ACOCA_136342.5	231
ENSMUSG00000007659_Bcl2l1_ACOCA_136343.6	34
ENSMUSG00000007659_Bcl2l1_ACOCA_136344.7	56
ENSMUSG00000007659_Bcl2l1_ACOCA_136345.8	173
ENSMUSG00000007659_Bcl2l1_ACOCA_136346.9	140
ENSMUSG00000007659_Bcl2l1_ACOCA_136347.10	120
ENSMUSG00000007836_Hnrnpa0_ACOCA_157611.1	329
ENSMUSG00000007836_Hnrnpa0_ACOCA_157612.2	24
ENSMUSG00000007836_Hnrnpa0_ACOCA_157613.3	279
ENSMUSG00000007836_Hnrnpa0_ACOCA_157614.4	156
ENSMUSG00000007836_Hnrnpa0_ACOCA_157615.5	305
ENSMUSG00000007836_Hnrnpa0_ACOCA_157616.6	360
ENSMUSG00000007836_Hnrnpa0_ACOCA_157617.7	423
ENSMUSG00000007836_Hnrnpa0_ACOCA_157618.8	306
ENSMUSG00000007836_Hnrnpa0_ACOCA_157619.9	242
ENSMUSG00000007836_Hnrnpa0_ACOCA_157620.10	255
ENSMUSG00000007877_Tcap_ACOCA_39675.1	609
ENSMUSG00000007877_Tcap_ACOCA_39676.2	248
ENSMUSG00000007877_Tcap_ACOCA_39677.3	427
ENSMUSG00000007877_Tcap_ACOCA_39678.4	335
ENSMUSG00000007877_Tcap_ACOCA_39679.5	179
ENSMUSG00000007877_Tcap_ACOCA_39680.6	466
ENSMUSG00000007877_Tcap_ACOCA_39681.7	697
ENSMUSG00000007877_Tcap_ACOCA_39682.8	890
ENSMUSG00000007877_Tcap_ACOCA_39683.9	126
ENSMUSG00000007877_Tcap_ACOCA_39684.10	396
ENSMUSG00000007891_Ctsd_ACOCA_208941.1	140
ENSMUSG00000007891_Ctsd_ACOCA_208942.2	572
ENSMUSG00000007891_Ctsd_ACOCA_208943.3	1319
ENSMUSG00000007891_Ctsd_ACOCA_208944.4	304
ENSMUSG00000007891_Ctsd_ACOCA_208945.5	519
ENSMUSG00000007891_Ctsd_ACOCA_208946.6	567
ENSMUSG00000007891_Ctsd_ACOCA_208947.7	240
ENSMUSG00000007891_Ctsd_ACOCA_208948.8	224
ENSMUSG00000007891_Ctsd_ACOCA_208949.9	563
ENSMUSG00000007891_Ctsd_ACOCA_208950.10	451
ENSMUSG00000008348_Ubc_ACOCA_154711.1	556
ENSMUSG00000008348_Ubc_ACOCA_154712.2	780
ENSMUSG00000008348_Ubc_ACOCA_154713.3	530
ENSMUSG00000008348_Ubc_ACOCA_154714.4	433
ENSMUSG00000008348_Ubc_ACOCA_154715.5	62
ENSMUSG00000008348_Ubc_ACOCA_154716.6	217
ENSMUSG00000008348_Ubc_ACOCA_154717.7	202
ENSMUSG00000008348_Ubc_ACOCA_154718.8	48
ENSMUSG00000008348_Ubc_ACOCA_154719.9	418
ENSMUSG00000008348_Ubc_ACOCA_154720.10	418
ENSMUSG00000008393_Carhsp1_GEB_133621.1	13
ENSMUSG00000008393_Carhsp1_GEB_133624.4	13
ENSMUSG00000008398_Elk3_ACOCA_60225.1	647
ENSMUSG00000008398_Elk3_ACOCA_60226.2	522
ENSMUSG00000008398_Elk3_ACOCA_60227.3	858
ENSMUSG00000008398_Elk3_ACOCA_60228.4	651
ENSMUSG00000008398_Elk3_ACOCA_60229.5	1022
ENSMUSG00000008398_Elk3_ACOCA_60230.6	388
ENSMUSG00000008398_Elk3_ACOCA_60231.7	499
ENSMUSG00000008398_Elk3_ACOCA_60232.8	312
[truncated: 14,756 more rows]
