# Supplementary material for: Genome-scale CRISPR screening reveals that C3aR signaling is critical for rapid capture of fungi by macrophages
Source: PLoS Pathog. 2022 Sep 29;18(9):e1010237. doi: 10.1371/journal.ppat.1010237 (PMC9578593; doi:10.1371/journal.ppat.1010237)
Supplement: S1 Data — A ZIP archive of tables in CSV format giving counts for each sgRNA. File names indicate sub-library and experimental sample. (ZIP) [file ppat.1010237.s023.zip › DIR_MAIN/20181123_DTKPA_Hc2_counts.csv]

0None_none_ACOCA_227963.4550	4
0None_none_ACOCA_227963.4707	1
0None_none_ACOCA_227963.4808	1
0None_none_ACOCA_227963.4838	1
0None_none_DTKPA_227963.6751	571
0None_none_DTKPA_227963.6752	302
0None_none_DTKPA_227963.6753	394
0None_none_DTKPA_227963.6754	774
0None_none_DTKPA_227963.6755	340
0None_none_DTKPA_227963.6756	384
0None_none_DTKPA_227963.6757	550
0None_none_DTKPA_227963.6758	207
0None_none_DTKPA_227963.6759	539
0None_none_DTKPA_227963.6760	470
0None_none_DTKPA_227963.6761	407
0None_none_DTKPA_227963.6762	521
0None_none_DTKPA_227963.6763	212
0None_none_DTKPA_227963.6764	246
0None_none_DTKPA_227963.6765	297
0None_none_DTKPA_227963.6766	410
0None_none_DTKPA_227963.6767	479
0None_none_DTKPA_227963.6768	561
0None_none_DTKPA_227963.6769	306
0None_none_DTKPA_227963.6770	417
0None_none_DTKPA_227963.6771	75
0None_none_DTKPA_227963.6772	116
0None_none_DTKPA_227963.6773	309
0None_none_DTKPA_227963.6774	336
0None_none_DTKPA_227963.6775	480
0None_none_DTKPA_227963.6776	384
0None_none_DTKPA_227963.6777	530
0None_none_DTKPA_227963.6778	524
0None_none_DTKPA_227963.6779	391
0None_none_DTKPA_227963.6780	532
0None_none_DTKPA_227963.6781	229
0None_none_DTKPA_227963.6782	389
0None_none_DTKPA_227963.6783	280
0None_none_DTKPA_227963.6784	548
0None_none_DTKPA_227963.6785	364
0None_none_DTKPA_227963.6786	298
0None_none_DTKPA_227963.6787	327
0None_none_DTKPA_227963.6788	198
0None_none_DTKPA_227963.6789	462
0None_none_DTKPA_227963.6790	795
0None_none_DTKPA_227963.6791	759
0None_none_DTKPA_227963.6792	400
0None_none_DTKPA_227963.6793	269
0None_none_DTKPA_227963.6794	336
0None_none_DTKPA_227963.6795	459
0None_none_DTKPA_227963.6796	955
0None_none_DTKPA_227963.6797	490
0None_none_DTKPA_227963.6798	307
0None_none_DTKPA_227963.6799	487
0None_none_DTKPA_227963.6800	428
0None_none_DTKPA_227963.6801	515
0None_none_DTKPA_227963.6802	169
0None_none_DTKPA_227963.6803	423
0None_none_DTKPA_227963.6804	570
0None_none_DTKPA_227963.6805	256
0None_none_DTKPA_227963.6806	412
0None_none_DTKPA_227963.6807	556
0None_none_DTKPA_227963.6808	530
0None_none_DTKPA_227963.6809	229
0None_none_DTKPA_227963.6810	224
0None_none_DTKPA_227963.6811	473
0None_none_DTKPA_227963.6812	284
0None_none_DTKPA_227963.6813	574
0None_none_DTKPA_227963.6814	527
0None_none_DTKPA_227963.6815	333
0None_none_DTKPA_227963.6816	283
0None_none_DTKPA_227963.6817	272
0None_none_DTKPA_227963.6818	467
0None_none_DTKPA_227963.6819	126
0None_none_DTKPA_227963.6820	293
0None_none_DTKPA_227963.6821	249
0None_none_DTKPA_227963.6822	253
0None_none_DTKPA_227963.6823	170
0None_none_DTKPA_227963.6824	437
0None_none_DTKPA_227963.6825	393
0None_none_DTKPA_227963.6826	456
0None_none_DTKPA_227963.6828	351
0None_none_DTKPA_227963.6829	433
0None_none_DTKPA_227963.6830	173
0None_none_DTKPA_227963.6831	479
0None_none_DTKPA_227963.6832	187
0None_none_DTKPA_227963.6833	473
0None_none_DTKPA_227963.6834	726
0None_none_DTKPA_227963.6835	737
0None_none_DTKPA_227963.6836	433
0None_none_DTKPA_227963.6837	498
0None_none_DTKPA_227963.6838	423
0None_none_DTKPA_227963.6839	469
0None_none_DTKPA_227963.6840	445
0None_none_DTKPA_227963.6841	242
0None_none_DTKPA_227963.6842	364
0None_none_DTKPA_227963.6843	212
0None_none_DTKPA_227963.6844	380
0None_none_DTKPA_227963.6845	463
0None_none_DTKPA_227963.6846	453
0None_none_DTKPA_227963.6847	197
0None_none_DTKPA_227963.6848	280
0None_none_DTKPA_227963.6849	121
0None_none_DTKPA_227963.6850	127
0None_none_DTKPA_227963.6851	222
0None_none_DTKPA_227963.6852	416
0None_none_DTKPA_227963.6853	402
0None_none_DTKPA_227963.6854	496
0None_none_DTKPA_227963.6855	347
0None_none_DTKPA_227963.6856	245
0None_none_DTKPA_227963.6857	451
0None_none_DTKPA_227963.6858	295
0None_none_DTKPA_227963.6859	471
0None_none_DTKPA_227963.6860	602
0None_none_DTKPA_227963.6861	517
0None_none_DTKPA_227963.6862	282
0None_none_DTKPA_227963.6863	247
0None_none_DTKPA_227963.6864	411
0None_none_DTKPA_227963.6865	338
0None_none_DTKPA_227963.6866	261
0None_none_DTKPA_227963.6867	299
0None_none_DTKPA_227963.6868	520
0None_none_DTKPA_227963.6869	500
0None_none_DTKPA_227963.6870	458
0None_none_DTKPA_227963.6871	358
0None_none_DTKPA_227963.6872	445
0None_none_DTKPA_227963.6873	723
0None_none_DTKPA_227963.6874	391
0None_none_DTKPA_227963.6875	467
0None_none_DTKPA_227963.6876	334
0None_none_DTKPA_227963.6877	354
0None_none_DTKPA_227963.6878	179
0None_none_DTKPA_227963.6879	316
0None_none_DTKPA_227963.6880	566
0None_none_DTKPA_227963.6881	560
0None_none_DTKPA_227963.6882	419
0None_none_DTKPA_227963.6883	581
0None_none_DTKPA_227963.6884	369
0None_none_DTKPA_227963.6885	439
0None_none_DTKPA_227963.6886	543
0None_none_DTKPA_227963.6887	318
0None_none_DTKPA_227963.6888	323
0None_none_DTKPA_227963.6889	595
0None_none_DTKPA_227963.6890	431
0None_none_DTKPA_227963.6891	355
0None_none_DTKPA_227963.6892	281
0None_none_DTKPA_227963.6893	124
0None_none_DTKPA_227963.6894	207
0None_none_DTKPA_227963.6895	371
0None_none_DTKPA_227963.6896	439
0None_none_DTKPA_227963.6897	870
0None_none_DTKPA_227963.6898	288
0None_none_DTKPA_227963.6899	309
0None_none_DTKPA_227963.6900	378
0None_none_DTKPA_227963.6901	405
0None_none_DTKPA_227963.6902	376
0None_none_DTKPA_227963.6903	70
0None_none_DTKPA_227963.6904	407
0None_none_DTKPA_227963.6905	384
0None_none_DTKPA_227963.6906	496
0None_none_DTKPA_227963.6907	432
0None_none_DTKPA_227963.6908	416
0None_none_DTKPA_227963.6909	235
0None_none_DTKPA_227963.6910	274
0None_none_DTKPA_227963.6911	360
0None_none_DTKPA_227963.6912	155
0None_none_DTKPA_227963.6913	616
0None_none_DTKPA_227963.6914	390
0None_none_DTKPA_227963.6915	260
0None_none_DTKPA_227963.6916	156
0None_none_DTKPA_227963.6917	650
0None_none_DTKPA_227963.6918	185
0None_none_DTKPA_227963.6919	413
0None_none_DTKPA_227963.6920	455
0None_none_DTKPA_227963.6921	362
0None_none_DTKPA_227963.6922	693
0None_none_DTKPA_227963.6923	385
0None_none_DTKPA_227963.6924	476
0None_none_DTKPA_227963.6925	337
0None_none_DTKPA_227963.6926	478
0None_none_DTKPA_227963.6927	376
0None_none_DTKPA_227963.6928	230
0None_none_DTKPA_227963.6929	177
0None_none_DTKPA_227963.6930	567
0None_none_DTKPA_227963.6931	366
0None_none_DTKPA_227963.6932	470
0None_none_DTKPA_227963.6933	433
0None_none_DTKPA_227963.6934	266
0None_none_DTKPA_227963.6935	79
0None_none_DTKPA_227963.6936	304
0None_none_DTKPA_227963.6937	294
0None_none_DTKPA_227963.6938	577
0None_none_DTKPA_227963.6939	220
0None_none_DTKPA_227963.6940	240
0None_none_DTKPA_227963.6941	334
0None_none_DTKPA_227963.6942	329
0None_none_DTKPA_227963.6943	619
0None_none_DTKPA_227963.6944	354
0None_none_DTKPA_227963.6945	460
0None_none_DTKPA_227963.6946	640
0None_none_DTKPA_227963.6947	305
0None_none_DTKPA_227963.6948	309
0None_none_DTKPA_227963.6949	603
0None_none_DTKPA_227963.6950	685
0None_none_DTKPA_227963.6951	316
0None_none_DTKPA_227963.6952	315
0None_none_DTKPA_227963.6953	253
0None_none_DTKPA_227963.6954	99
0None_none_DTKPA_227963.6955	433
0None_none_DTKPA_227963.6956	390
0None_none_DTKPA_227963.6957	425
0None_none_DTKPA_227963.6958	352
0None_none_DTKPA_227963.6959	459
0None_none_DTKPA_227963.6960	462
0None_none_DTKPA_227963.6961	273
0None_none_DTKPA_227963.6962	513
0None_none_DTKPA_227963.6963	770
0None_none_DTKPA_227963.6964	470
0None_none_DTKPA_227963.6965	628
0None_none_DTKPA_227963.6966	678
0None_none_DTKPA_227963.6967	663
0None_none_DTKPA_227963.6968	285
0None_none_DTKPA_227963.6969	241
0None_none_DTKPA_227963.6970	438
0None_none_DTKPA_227963.6971	356
0None_none_DTKPA_227963.6972	272
0None_none_DTKPA_227963.6973	456
0None_none_DTKPA_227963.6974	428
0None_none_DTKPA_227963.6975	342
0None_none_DTKPA_227963.6976	468
0None_none_DTKPA_227963.6977	307
0None_none_DTKPA_227963.6978	73
0None_none_DTKPA_227963.6979	199
0None_none_DTKPA_227963.6980	279
0None_none_DTKPA_227963.6981	293
0None_none_DTKPA_227963.6982	468
0None_none_DTKPA_227963.6983	367
0None_none_DTKPA_227963.6984	352
0None_none_DTKPA_227963.6985	636
0None_none_DTKPA_227963.6986	754
0None_none_DTKPA_227963.6987	289
0None_none_DTKPA_227963.6988	361
0None_none_DTKPA_227963.6989	699
0None_none_DTKPA_227963.6990	215
0None_none_DTKPA_227963.6991	182
0None_none_DTKPA_227963.6992	336
0None_none_DTKPA_227963.6993	318
0None_none_DTKPA_227963.6994	227
0None_none_DTKPA_227963.6995	253
0None_none_DTKPA_227963.6996	740
0None_none_DTKPA_227963.6997	404
0None_none_DTKPA_227963.6998	237
0None_none_DTKPA_227963.6999	406
0None_none_DTKPA_227963.7000	219
0None_none_DTKPA_227963.7001	592
0None_none_DTKPA_227963.7002	443
0None_none_DTKPA_227963.7003	152
0None_none_DTKPA_227963.7004	309
0None_none_DTKPA_227963.7005	511
0None_none_DTKPA_227963.7006	273
0None_none_DTKPA_227963.7007	345
0None_none_DTKPA_227963.7008	412
0None_none_DTKPA_227963.7009	619
0None_none_DTKPA_227963.7010	323
0None_none_DTKPA_227963.7011	497
0None_none_DTKPA_227963.7012	417
0None_none_DTKPA_227963.7013	619
0None_none_DTKPA_227963.7014	182
0None_none_DTKPA_227963.7015	395
0None_none_DTKPA_227963.7016	260
0None_none_DTKPA_227963.7017	295
0None_none_DTKPA_227963.7018	353
0None_none_DTKPA_227963.7019	380
0None_none_DTKPA_227963.7020	469
0None_none_DTKPA_227963.7021	272
0None_none_DTKPA_227963.7022	384
0None_none_DTKPA_227963.7023	368
0None_none_DTKPA_227963.7024	20
0None_none_DTKPA_227963.7025	342
0None_none_DTKPA_227963.7026	400
0None_none_DTKPA_227963.7027	577
0None_none_DTKPA_227963.7028	622
0None_none_DTKPA_227963.7029	325
0None_none_DTKPA_227963.7030	577
0None_none_DTKPA_227963.7031	631
0None_none_DTKPA_227963.7032	379
0None_none_DTKPA_227963.7033	281
0None_none_DTKPA_227963.7034	484
0None_none_DTKPA_227963.7035	281
0None_none_DTKPA_227963.7036	235
0None_none_DTKPA_227963.7037	497
0None_none_DTKPA_227963.7038	496
0None_none_DTKPA_227963.7039	360
0None_none_DTKPA_227963.7040	288
0None_none_DTKPA_227963.7041	603
0None_none_DTKPA_227963.7042	253
0None_none_DTKPA_227963.7043	373
0None_none_DTKPA_227963.7044	457
0None_none_DTKPA_227963.7045	779
0None_none_DTKPA_227963.7046	69
0None_none_DTKPA_227963.7047	516
0None_none_DTKPA_227963.7048	309
0None_none_DTKPA_227963.7049	434
0None_none_DTKPA_227963.7050	556
0None_none_DTKPA_227963.7051	430
0None_none_DTKPA_227963.7052	285
0None_none_DTKPA_227963.7053	734
0None_none_DTKPA_227963.7054	475
0None_none_DTKPA_227963.7055	245
0None_none_DTKPA_227963.7056	179
0None_none_DTKPA_227963.7057	198
0None_none_DTKPA_227963.7058	213
0None_none_DTKPA_227963.7059	597
0None_none_DTKPA_227963.7060	465
0None_none_DTKPA_227963.7061	192
0None_none_DTKPA_227963.7062	524
0None_none_DTKPA_227963.7063	208
0None_none_DTKPA_227963.7064	452
0None_none_DTKPA_227963.7065	142
0None_none_DTKPA_227963.7066	144
0None_none_DTKPA_227963.7067	767
0None_none_DTKPA_227963.7068	602
0None_none_DTKPA_227963.7069	44
0None_none_DTKPA_227963.7070	771
0None_none_DTKPA_227963.7071	482
0None_none_DTKPA_227963.7072	140
0None_none_DTKPA_227963.7073	384
0None_none_DTKPA_227963.7074	180
0None_none_DTKPA_227963.7075	1032
0None_none_DTKPA_227963.7076	420
0None_none_DTKPA_227963.7077	449
0None_none_DTKPA_227963.7078	276
0None_none_DTKPA_227963.7079	476
0None_none_DTKPA_227963.7080	357
0None_none_DTKPA_227963.7081	512
0None_none_DTKPA_227963.7082	388
0None_none_DTKPA_227963.7083	611
0None_none_DTKPA_227963.7084	270
0None_none_DTKPA_227963.7085	293
0None_none_DTKPA_227963.7086	291
0None_none_DTKPA_227963.7087	492
0None_none_DTKPA_227963.7088	200
0None_none_DTKPA_227963.7089	612
0None_none_DTKPA_227963.7090	369
0None_none_DTKPA_227963.7091	298
0None_none_DTKPA_227963.7092	468
0None_none_DTKPA_227963.7093	302
0None_none_DTKPA_227963.7094	373
0None_none_DTKPA_227963.7095	291
0None_none_DTKPA_227963.7096	698
0None_none_DTKPA_227963.7097	291
0None_none_DTKPA_227963.7098	284
0None_none_DTKPA_227963.7099	370
0None_none_DTKPA_227963.7100	427
0None_none_DTKPA_227963.7101	256
0None_none_DTKPA_227963.7102	724
0None_none_DTKPA_227963.7103	899
0None_none_DTKPA_227963.7104	133
0None_none_DTKPA_227963.7105	579
0None_none_DTKPA_227963.7106	221
0None_none_DTKPA_227963.7107	362
0None_none_DTKPA_227963.7108	1020
0None_none_DTKPA_227963.7109	143
0None_none_DTKPA_227963.7110	117
0None_none_DTKPA_227963.7111	352
0None_none_DTKPA_227963.7112	510
0None_none_DTKPA_227963.7113	400
0None_none_DTKPA_227963.7114	467
0None_none_DTKPA_227963.7115	373
0None_none_DTKPA_227963.7116	620
0None_none_DTKPA_227963.7117	126
0None_none_DTKPA_227963.7118	188
0None_none_DTKPA_227963.7119	389
0None_none_DTKPA_227963.7120	451
0None_none_DTKPA_227963.7121	243
0None_none_DTKPA_227963.7122	142
0None_none_DTKPA_227963.7123	394
0None_none_DTKPA_227963.7124	310
0None_none_DTKPA_227963.7125	241
0None_none_DTKPB_227963.7139	7
0None_none_DTKPB_227963.7145	12
0None_none_DTKPB_227963.7158	1
0None_none_DTKPB_227963.7197	23
0None_none_DTKPB_227963.7215	1
0None_none_DTKPB_227963.7257	7
0None_none_DTKPB_227963.7302	17
0None_none_DTKPB_227963.7389	29
0None_none_DTKPB_227963.7391	18
0None_none_DTKPB_227963.7462	1
0None_none_DTKPB_227963.7464	1
0None_none_DTKPB_227963.7466	1
0None_none_GEA_227963.3473	14
0None_none_MPA_227963.4399	19
0None_none_MPB_227963.5758	2
0None_none_MPB_227963.5844	4
0None_none_MPB_227963.5894	8
0None_none_MU1A_227963.2141	23
0None_none_MU1B_227963.908	18
0None_none_SPA_227963.5291	1
0None_none_SPA_227963.5311	72
0None_none_SPA_227963.5327	16
0None_none_SPA_227963.5490	1
0None_none_SPA_227963.5522	1
0None_none_SPB_227963.6149	8
0None_none_SPB_227963.6367	8
0Safe_safe_ACOCA_227963.4504	21
0Safe_safe_ACOCA_227963.4583	1
0Safe_safe_ACOCA_227963.4770	1
0Safe_safe_ACOCB_227963.5038	121
0Safe_safe_DTKPA_227963.6751	390
0Safe_safe_DTKPA_227963.6752	292
0Safe_safe_DTKPA_227963.6753	227
0Safe_safe_DTKPA_227963.6754	301
0Safe_safe_DTKPA_227963.6755	196
0Safe_safe_DTKPA_227963.6756	352
0Safe_safe_DTKPA_227963.6757	308
0Safe_safe_DTKPA_227963.6758	464
0Safe_safe_DTKPA_227963.6759	223
0Safe_safe_DTKPA_227963.6760	376
0Safe_safe_DTKPA_227963.6761	268
0Safe_safe_DTKPA_227963.6762	413
0Safe_safe_DTKPA_227963.6763	401
0Safe_safe_DTKPA_227963.6764	266
0Safe_safe_DTKPA_227963.6765	94
0Safe_safe_DTKPA_227963.6766	466
0Safe_safe_DTKPA_227963.6767	305
0Safe_safe_DTKPA_227963.6768	534
0Safe_safe_DTKPA_227963.6769	285
0Safe_safe_DTKPA_227963.6770	235
0Safe_safe_DTKPA_227963.6771	50
0Safe_safe_DTKPA_227963.6772	477
0Safe_safe_DTKPA_227963.6773	175
0Safe_safe_DTKPA_227963.6774	658
0Safe_safe_DTKPA_227963.6775	226
0Safe_safe_DTKPA_227963.6776	124
0Safe_safe_DTKPA_227963.6777	349
0Safe_safe_DTKPA_227963.6778	638
0Safe_safe_DTKPA_227963.6779	533
0Safe_safe_DTKPA_227963.6780	398
0Safe_safe_DTKPA_227963.6781	158
0Safe_safe_DTKPA_227963.6782	281
0Safe_safe_DTKPA_227963.6783	132
0Safe_safe_DTKPA_227963.6784	17
0Safe_safe_DTKPA_227963.6785	274
0Safe_safe_DTKPA_227963.6786	409
0Safe_safe_DTKPA_227963.6787	345
0Safe_safe_DTKPA_227963.6788	370
0Safe_safe_DTKPA_227963.6789	295
0Safe_safe_DTKPA_227963.6790	278
0Safe_safe_DTKPA_227963.6791	546
0Safe_safe_DTKPA_227963.6792	561
0Safe_safe_DTKPA_227963.6793	214
0Safe_safe_DTKPA_227963.6794	189
0Safe_safe_DTKPA_227963.6795	282
0Safe_safe_DTKPA_227963.6796	373
0Safe_safe_DTKPA_227963.6797	141
0Safe_safe_DTKPA_227963.6798	241
0Safe_safe_DTKPA_227963.6799	296
0Safe_safe_DTKPA_227963.6800	134
0Safe_safe_DTKPA_227963.6801	217
0Safe_safe_DTKPA_227963.6802	331
0Safe_safe_DTKPA_227963.6803	202
0Safe_safe_DTKPA_227963.6804	289
0Safe_safe_DTKPA_227963.6805	496
0Safe_safe_DTKPA_227963.6806	88
0Safe_safe_DTKPA_227963.6807	466
0Safe_safe_DTKPA_227963.6808	412
0Safe_safe_DTKPA_227963.6809	399
0Safe_safe_DTKPA_227963.6810	507
0Safe_safe_DTKPA_227963.6811	218
0Safe_safe_DTKPA_227963.6812	297
0Safe_safe_DTKPA_227963.6813	228
0Safe_safe_DTKPA_227963.6814	130
0Safe_safe_DTKPA_227963.6815	24
0Safe_safe_DTKPA_227963.6816	399
0Safe_safe_DTKPA_227963.6817	326
0Safe_safe_DTKPA_227963.6818	367
0Safe_safe_DTKPA_227963.6819	383
0Safe_safe_DTKPA_227963.6820	66
0Safe_safe_DTKPA_227963.6821	754
0Safe_safe_DTKPA_227963.6822	396
0Safe_safe_DTKPA_227963.6823	176
0Safe_safe_DTKPA_227963.6824	348
0Safe_safe_DTKPA_227963.6825	279
0Safe_safe_DTKPA_227963.6826	207
0Safe_safe_DTKPA_227963.6827	238
0Safe_safe_DTKPA_227963.6828	390
0Safe_safe_DTKPA_227963.6829	333
0Safe_safe_DTKPA_227963.6830	395
0Safe_safe_DTKPA_227963.6831	354
0Safe_safe_DTKPA_227963.6832	323
0Safe_safe_DTKPA_227963.6833	101
0Safe_safe_DTKPA_227963.6834	418
0Safe_safe_DTKPA_227963.6835	340
0Safe_safe_DTKPA_227963.6836	62
0Safe_safe_DTKPA_227963.6837	660
0Safe_safe_DTKPA_227963.6838	150
0Safe_safe_DTKPA_227963.6839	422
0Safe_safe_DTKPA_227963.6840	279
0Safe_safe_DTKPA_227963.6841	340
0Safe_safe_DTKPA_227963.6842	282
0Safe_safe_DTKPA_227963.6843	244
0Safe_safe_DTKPA_227963.6844	31
0Safe_safe_DTKPA_227963.6845	195
0Safe_safe_DTKPA_227963.6846	166
0Safe_safe_DTKPA_227963.6847	508
0Safe_safe_DTKPA_227963.6848	201
0Safe_safe_DTKPA_227963.6849	241
0Safe_safe_DTKPA_227963.6850	315
0Safe_safe_DTKPA_227963.6851	51
0Safe_safe_DTKPA_227963.6852	272
0Safe_safe_DTKPA_227963.6853	358
0Safe_safe_DTKPA_227963.6854	174
0Safe_safe_DTKPA_227963.6855	257
0Safe_safe_DTKPA_227963.6856	249
0Safe_safe_DTKPA_227963.6857	252
0Safe_safe_DTKPA_227963.6858	489
0Safe_safe_DTKPA_227963.6859	226
0Safe_safe_DTKPA_227963.6860	125
0Safe_safe_DTKPA_227963.6861	249
0Safe_safe_DTKPA_227963.6862	189
0Safe_safe_DTKPA_227963.6863	281
0Safe_safe_DTKPA_227963.6864	143
0Safe_safe_DTKPA_227963.6865	400
0Safe_safe_DTKPA_227963.6866	104
0Safe_safe_DTKPA_227963.6867	301
0Safe_safe_DTKPA_227963.6868	200
0Safe_safe_DTKPA_227963.6869	192
0Safe_safe_DTKPA_227963.6870	247
0Safe_safe_DTKPA_227963.6871	354
0Safe_safe_DTKPA_227963.6872	587
0Safe_safe_DTKPA_227963.6873	507
0Safe_safe_DTKPA_227963.6874	204
0Safe_safe_DTKPA_227963.6875	119
0Safe_safe_DTKPA_227963.6876	348
0Safe_safe_DTKPA_227963.6877	587
0Safe_safe_DTKPA_227963.6878	437
0Safe_safe_DTKPA_227963.6879	123
0Safe_safe_DTKPA_227963.6880	221
0Safe_safe_DTKPA_227963.6881	299
0Safe_safe_DTKPA_227963.6882	206
0Safe_safe_DTKPA_227963.6883	4
0Safe_safe_DTKPA_227963.6884	169
0Safe_safe_DTKPA_227963.6885	304
0Safe_safe_DTKPA_227963.6886	470
0Safe_safe_DTKPA_227963.6887	131
0Safe_safe_DTKPA_227963.6888	387
0Safe_safe_DTKPA_227963.6889	255
0Safe_safe_DTKPA_227963.6890	163
0Safe_safe_DTKPA_227963.6891	147
0Safe_safe_DTKPA_227963.6892	228
0Safe_safe_DTKPA_227963.6893	213
0Safe_safe_DTKPA_227963.6894	288
0Safe_safe_DTKPA_227963.6895	454
0Safe_safe_DTKPA_227963.6896	284
0Safe_safe_DTKPA_227963.6897	558
0Safe_safe_DTKPA_227963.6898	212
0Safe_safe_DTKPA_227963.6899	292
0Safe_safe_DTKPA_227963.6900	240
0Safe_safe_DTKPA_227963.6901	195
0Safe_safe_DTKPA_227963.6902	161
0Safe_safe_DTKPA_227963.6903	462
0Safe_safe_DTKPA_227963.6904	422
0Safe_safe_DTKPA_227963.6905	535
0Safe_safe_DTKPA_227963.6906	179
0Safe_safe_DTKPA_227963.6907	421
0Safe_safe_DTKPA_227963.6908	804
0Safe_safe_DTKPA_227963.6909	116
0Safe_safe_DTKPA_227963.6910	21
0Safe_safe_DTKPA_227963.6911	270
0Safe_safe_DTKPA_227963.6912	439
0Safe_safe_DTKPA_227963.6913	205
0Safe_safe_DTKPA_227963.6914	231
0Safe_safe_DTKPA_227963.6915	391
0Safe_safe_DTKPA_227963.6916	711
0Safe_safe_DTKPA_227963.6917	508
0Safe_safe_DTKPA_227963.6918	229
0Safe_safe_DTKPA_227963.6919	90
0Safe_safe_DTKPA_227963.6920	181
0Safe_safe_DTKPA_227963.6921	129
0Safe_safe_DTKPA_227963.6922	149
0Safe_safe_DTKPA_227963.6923	495
0Safe_safe_DTKPA_227963.6924	346
0Safe_safe_DTKPA_227963.6925	521
0Safe_safe_DTKPA_227963.6926	224
0Safe_safe_DTKPA_227963.6927	203
0Safe_safe_DTKPA_227963.6928	231
0Safe_safe_DTKPA_227963.6929	223
0Safe_safe_DTKPA_227963.6930	193
0Safe_safe_DTKPA_227963.6931	45
0Safe_safe_DTKPA_227963.6932	297
0Safe_safe_DTKPA_227963.6933	246
0Safe_safe_DTKPA_227963.6934	466
0Safe_safe_DTKPA_227963.6935	270
0Safe_safe_DTKPA_227963.6936	503
0Safe_safe_DTKPA_227963.6937	216
0Safe_safe_DTKPA_227963.6938	331
0Safe_safe_DTKPA_227963.6939	381
0Safe_safe_DTKPA_227963.6940	427
0Safe_safe_DTKPA_227963.6941	728
0Safe_safe_DTKPA_227963.6942	216
0Safe_safe_DTKPA_227963.6943	418
0Safe_safe_DTKPA_227963.6944	245
0Safe_safe_DTKPA_227963.6945	483
0Safe_safe_DTKPA_227963.6946	81
0Safe_safe_DTKPA_227963.6947	485
0Safe_safe_DTKPA_227963.6948	460
0Safe_safe_DTKPA_227963.6949	394
0Safe_safe_DTKPA_227963.6950	464
0Safe_safe_DTKPA_227963.6951	260
0Safe_safe_DTKPA_227963.6952	432
0Safe_safe_DTKPA_227963.6953	214
0Safe_safe_DTKPA_227963.6954	315
0Safe_safe_DTKPA_227963.6955	346
0Safe_safe_DTKPA_227963.6956	352
0Safe_safe_DTKPA_227963.6957	259
0Safe_safe_DTKPA_227963.6958	191
0Safe_safe_DTKPA_227963.6959	345
0Safe_safe_DTKPA_227963.6960	154
0Safe_safe_DTKPA_227963.6961	441
0Safe_safe_DTKPA_227963.6962	143
0Safe_safe_DTKPA_227963.6963	196
0Safe_safe_DTKPA_227963.6964	338
0Safe_safe_DTKPA_227963.6965	237
0Safe_safe_DTKPA_227963.6966	109
0Safe_safe_DTKPA_227963.6967	441
0Safe_safe_DTKPA_227963.6968	307
0Safe_safe_DTKPA_227963.6969	289
0Safe_safe_DTKPA_227963.6970	455
0Safe_safe_DTKPA_227963.6971	153
0Safe_safe_DTKPA_227963.6972	212
0Safe_safe_DTKPA_227963.6973	290
0Safe_safe_DTKPA_227963.6974	245
0Safe_safe_DTKPA_227963.6975	396
0Safe_safe_DTKPA_227963.6976	173
0Safe_safe_DTKPA_227963.6977	276
0Safe_safe_DTKPA_227963.6978	271
0Safe_safe_DTKPA_227963.6979	360
0Safe_safe_DTKPA_227963.6980	244
0Safe_safe_DTKPA_227963.6981	319
0Safe_safe_DTKPA_227963.6982	159
0Safe_safe_DTKPA_227963.6983	389
0Safe_safe_DTKPA_227963.6984	420
0Safe_safe_DTKPA_227963.6985	443
0Safe_safe_DTKPA_227963.6986	180
0Safe_safe_DTKPA_227963.6987	215
0Safe_safe_DTKPA_227963.6988	237
0Safe_safe_DTKPA_227963.6989	290
0Safe_safe_DTKPA_227963.6990	233
0Safe_safe_DTKPA_227963.6991	340
0Safe_safe_DTKPA_227963.6992	376
0Safe_safe_DTKPA_227963.6993	273
0Safe_safe_DTKPA_227963.6994	282
0Safe_safe_DTKPA_227963.6995	514
0Safe_safe_DTKPA_227963.6996	347
0Safe_safe_DTKPA_227963.6997	145
0Safe_safe_DTKPA_227963.6998	298
0Safe_safe_DTKPA_227963.6999	270
0Safe_safe_DTKPA_227963.7000	239
0Safe_safe_DTKPA_227963.7001	440
0Safe_safe_DTKPA_227963.7002	376
0Safe_safe_DTKPA_227963.7003	231
0Safe_safe_DTKPA_227963.7004	589
0Safe_safe_DTKPA_227963.7005	345
0Safe_safe_DTKPA_227963.7006	71
0Safe_safe_DTKPA_227963.7007	363
0Safe_safe_DTKPA_227963.7008	67
0Safe_safe_DTKPA_227963.7009	363
0Safe_safe_DTKPA_227963.7010	424
0Safe_safe_DTKPA_227963.7011	303
0Safe_safe_DTKPA_227963.7012	377
0Safe_safe_DTKPA_227963.7013	283
0Safe_safe_DTKPA_227963.7014	396
0Safe_safe_DTKPA_227963.7015	310
0Safe_safe_DTKPA_227963.7016	271
0Safe_safe_DTKPA_227963.7017	91
0Safe_safe_DTKPA_227963.7018	20
0Safe_safe_DTKPA_227963.7019	198
0Safe_safe_DTKPA_227963.7020	118
0Safe_safe_DTKPA_227963.7021	301
0Safe_safe_DTKPA_227963.7022	356
0Safe_safe_DTKPA_227963.7023	143
0Safe_safe_DTKPA_227963.7024	525
0Safe_safe_DTKPA_227963.7025	507
0Safe_safe_DTKPA_227963.7026	182
0Safe_safe_DTKPA_227963.7027	218
0Safe_safe_DTKPA_227963.7028	263
0Safe_safe_DTKPA_227963.7029	89
0Safe_safe_DTKPA_227963.7030	477
0Safe_safe_DTKPA_227963.7031	226
0Safe_safe_DTKPA_227963.7032	468
0Safe_safe_DTKPA_227963.7033	192
0Safe_safe_DTKPA_227963.7035	328
0Safe_safe_DTKPA_227963.7036	163
0Safe_safe_DTKPA_227963.7037	499
0Safe_safe_DTKPA_227963.7038	279
0Safe_safe_DTKPA_227963.7039	274
0Safe_safe_DTKPA_227963.7040	338
0Safe_safe_DTKPA_227963.7041	76
0Safe_safe_DTKPA_227963.7042	134
0Safe_safe_DTKPA_227963.7043	79
0Safe_safe_DTKPA_227963.7044	297
0Safe_safe_DTKPA_227963.7045	254
0Safe_safe_DTKPA_227963.7046	373
0Safe_safe_DTKPA_227963.7047	335
0Safe_safe_DTKPA_227963.7048	585
0Safe_safe_DTKPA_227963.7049	67
0Safe_safe_DTKPA_227963.7050	142
0Safe_safe_DTKPA_227963.7051	122
0Safe_safe_DTKPA_227963.7052	383
0Safe_safe_DTKPA_227963.7053	412
0Safe_safe_DTKPA_227963.7054	122
0Safe_safe_DTKPA_227963.7055	141
0Safe_safe_DTKPA_227963.7056	240
0Safe_safe_DTKPA_227963.7057	253
0Safe_safe_DTKPA_227963.7058	244
0Safe_safe_DTKPA_227963.7059	562
0Safe_safe_DTKPA_227963.7060	514
0Safe_safe_DTKPA_227963.7061	427
0Safe_safe_DTKPA_227963.7062	298
0Safe_safe_DTKPA_227963.7063	244
0Safe_safe_DTKPA_227963.7064	908
0Safe_safe_DTKPA_227963.7065	253
0Safe_safe_DTKPA_227963.7066	171
0Safe_safe_DTKPA_227963.7067	445
0Safe_safe_DTKPA_227963.7068	359
0Safe_safe_DTKPA_227963.7069	187
0Safe_safe_DTKPA_227963.7070	333
0Safe_safe_DTKPA_227963.7071	448
0Safe_safe_DTKPA_227963.7072	211
0Safe_safe_DTKPA_227963.7073	139
0Safe_safe_DTKPA_227963.7074	390
0Safe_safe_DTKPA_227963.7075	178
0Safe_safe_DTKPA_227963.7076	286
0Safe_safe_DTKPA_227963.7077	341
0Safe_safe_DTKPA_227963.7078	150
0Safe_safe_DTKPA_227963.7079	404
0Safe_safe_DTKPA_227963.7080	203
0Safe_safe_DTKPA_227963.7081	162
0Safe_safe_DTKPA_227963.7082	178
0Safe_safe_DTKPA_227963.7083	383
0Safe_safe_DTKPA_227963.7084	300
0Safe_safe_DTKPA_227963.7085	92
0Safe_safe_DTKPA_227963.7086	152
0Safe_safe_DTKPA_227963.7087	383
0Safe_safe_DTKPA_227963.7088	329
0Safe_safe_DTKPA_227963.7089	53
0Safe_safe_DTKPA_227963.7090	256
0Safe_safe_DTKPA_227963.7091	12
0Safe_safe_DTKPA_227963.7092	198
0Safe_safe_DTKPA_227963.7093	413
0Safe_safe_DTKPA_227963.7094	121
0Safe_safe_DTKPA_227963.7095	198
0Safe_safe_DTKPA_227963.7096	486
0Safe_safe_DTKPA_227963.7097	147
0Safe_safe_DTKPA_227963.7098	143
0Safe_safe_DTKPA_227963.7099	563
0Safe_safe_DTKPA_227963.7100	335
0Safe_safe_DTKPA_227963.7101	208
0Safe_safe_DTKPA_227963.7102	135
0Safe_safe_DTKPA_227963.7103	145
0Safe_safe_DTKPA_227963.7104	119
0Safe_safe_DTKPA_227963.7105	300
0Safe_safe_DTKPA_227963.7106	173
0Safe_safe_DTKPA_227963.7107	348
0Safe_safe_DTKPA_227963.7108	231
0Safe_safe_DTKPA_227963.7109	165
0Safe_safe_DTKPA_227963.7110	169
0Safe_safe_DTKPA_227963.7111	238
0Safe_safe_DTKPA_227963.7112	420
0Safe_safe_DTKPA_227963.7113	139
0Safe_safe_DTKPA_227963.7114	288
0Safe_safe_DTKPA_227963.7115	220
0Safe_safe_DTKPA_227963.7116	513
0Safe_safe_DTKPA_227963.7117	314
0Safe_safe_DTKPA_227963.7118	313
0Safe_safe_DTKPA_227963.7119	291
0Safe_safe_DTKPA_227963.7120	319
0Safe_safe_DTKPA_227963.7121	96
0Safe_safe_DTKPA_227963.7122	123
0Safe_safe_DTKPA_227963.7123	443
0Safe_safe_DTKPA_227963.7124	300
0Safe_safe_DTKPA_227963.7125	140
0Safe_safe_DTKPB_227963.7131	9
0Safe_safe_DTKPB_227963.7187	30
0Safe_safe_DTKPB_227963.7198	1
0Safe_safe_DTKPB_227963.7239	1
0Safe_safe_DTKPB_227963.7254	25
0Safe_safe_DTKPB_227963.7273	11
0Safe_safe_DTKPB_227963.7323	1
0Safe_safe_DTKPB_227963.7333	6
0Safe_safe_DTKPB_227963.7359	1
0Safe_safe_DTKPB_227963.7386	7
0Safe_safe_DTKPB_227963.7425	4
0Safe_safe_DTKPB_227963.7443	9
0Safe_safe_DTKPB_227963.7488	1
0Safe_safe_DTKPB_227963.7489	1
0Safe_safe_DTKPB_227963.7491	1
0Safe_safe_GEA_227963.3428	659
0Safe_safe_GEA_227963.3459	229
0Safe_safe_GEB_227963.3980	189
0Safe_safe_GEB_227963.4065	300
0Safe_safe_MPA_227963.4357	166
0Safe_safe_MPA_227963.4436	521
0Safe_safe_MPB_227963.5773	12
0Safe_safe_MPB_227963.5855	2
0Safe_safe_MU1A_227963.2019	229
0Safe_safe_MU1A_227963.2025	499
0Safe_safe_MU1A_227963.2126	50
0Safe_safe_MU1B_227963.1087	50
0Safe_safe_MU1B_227963.772	182
0Safe_safe_MU2A_227963.2580	1
0Safe_safe_SPA_227963.5277	189
0Safe_safe_SPA_227963.5466	216
0Safe_safe_SPA_227963.5505	4
0Safe_safe_SPA_227963.5599	333
0Safe_safe_SPB_227963.6073	1
0Safe_safe_SPB_227963.6229	3
0Safe_safe_SPB_227963.6257	29
0Safe_safe_TMMA_227963.2936	562
0Safe_safe_TMMB_227963.3034	298
0Safe_safe_U1B_227963.669	76
0Safe_safe_U2A_227963.1829	7
ENSMUSG00000000049_Apoh_DTKPA_222998.1	807
ENSMUSG00000000049_Apoh_DTKPA_222999.2	242
ENSMUSG00000000049_Apoh_DTKPA_223000.3	431
ENSMUSG00000000049_Apoh_DTKPA_223001.4	277
ENSMUSG00000000049_Apoh_DTKPA_223002.5	63
ENSMUSG00000000049_Apoh_DTKPA_223003.6	315
ENSMUSG00000000049_Apoh_DTKPA_223004.7	198
ENSMUSG00000000049_Apoh_DTKPA_223005.8	807
ENSMUSG00000000049_Apoh_DTKPA_223006.9	157
ENSMUSG00000000049_Apoh_DTKPA_223007.10	145
ENSMUSG00000000088_Cox5a_DTKPA_96975.1	263
ENSMUSG00000000088_Cox5a_DTKPA_96976.2	164
ENSMUSG00000000088_Cox5a_DTKPA_96977.3	64
ENSMUSG00000000088_Cox5a_DTKPA_96978.4	64
ENSMUSG00000000088_Cox5a_DTKPA_96979.5	76
ENSMUSG00000000088_Cox5a_DTKPA_96980.6	100
ENSMUSG00000000088_Cox5a_DTKPA_96981.7	263
ENSMUSG00000000088_Cox5a_DTKPA_96982.8	30
ENSMUSG00000000088_Cox5a_DTKPA_96983.9	189
ENSMUSG00000000088_Cox5a_DTKPA_96984.10	24
ENSMUSG00000000149_Gna12_ACOCA_65023.7	11
ENSMUSG00000000215_Ins2_DTKPA_160711.1	574
ENSMUSG00000000215_Ins2_DTKPA_160712.2	52
ENSMUSG00000000215_Ins2_DTKPA_160713.3	377
ENSMUSG00000000215_Ins2_DTKPA_160714.4	162
ENSMUSG00000000215_Ins2_DTKPA_160715.5	227
ENSMUSG00000000215_Ins2_DTKPA_160716.6	326
ENSMUSG00000000215_Ins2_DTKPA_160717.7	283
ENSMUSG00000000215_Ins2_DTKPA_160718.8	354
ENSMUSG00000000215_Ins2_DTKPA_160719.9	287
ENSMUSG00000000215_Ins2_DTKPA_160720.10	119
ENSMUSG00000000253_Gmpr_DTKPA_31022.1	68
ENSMUSG00000000253_Gmpr_DTKPA_31023.2	471
ENSMUSG00000000253_Gmpr_DTKPA_31024.3	211
ENSMUSG00000000253_Gmpr_DTKPA_31025.4	274
ENSMUSG00000000253_Gmpr_DTKPA_31026.5	69
ENSMUSG00000000253_Gmpr_DTKPA_31027.6	351
ENSMUSG00000000253_Gmpr_DTKPA_31028.7	309
ENSMUSG00000000253_Gmpr_DTKPA_31029.8	444
ENSMUSG00000000253_Gmpr_DTKPA_31030.9	473
ENSMUSG00000000253_Gmpr_DTKPA_31031.10	459
ENSMUSG00000000263_Glra1_DTKPA_67934.1	133
ENSMUSG00000000263_Glra1_DTKPA_67935.2	332
ENSMUSG00000000263_Glra1_DTKPA_67936.3	503
ENSMUSG00000000263_Glra1_DTKPA_67937.4	82
ENSMUSG00000000263_Glra1_DTKPA_67938.5	228
ENSMUSG00000000263_Glra1_DTKPA_67939.6	256
ENSMUSG00000000263_Glra1_DTKPA_67940.7	411
ENSMUSG00000000263_Glra1_DTKPA_67941.8	183
ENSMUSG00000000263_Glra1_DTKPA_67942.9	381
ENSMUSG00000000263_Glra1_DTKPA_67943.10	231
ENSMUSG00000000276_Dgke_DTKPA_211909.1	177
ENSMUSG00000000276_Dgke_DTKPA_211910.2	164
ENSMUSG00000000276_Dgke_DTKPA_211911.3	627
ENSMUSG00000000276_Dgke_DTKPA_211912.4	155
ENSMUSG00000000276_Dgke_DTKPA_211913.5	180
ENSMUSG00000000276_Dgke_DTKPA_211914.6	159
ENSMUSG00000000276_Dgke_DTKPA_211915.7	554
ENSMUSG00000000276_Dgke_DTKPA_211916.8	324
ENSMUSG00000000276_Dgke_DTKPA_211917.9	156
ENSMUSG00000000276_Dgke_DTKPA_211918.10	123
ENSMUSG00000000278_Scpep1_DTKPA_132591.1	75
ENSMUSG00000000278_Scpep1_DTKPA_132592.2	253
ENSMUSG00000000278_Scpep1_DTKPA_132593.3	517
ENSMUSG00000000278_Scpep1_DTKPA_132594.4	263
ENSMUSG00000000278_Scpep1_DTKPA_132595.5	143
ENSMUSG00000000278_Scpep1_DTKPA_132596.6	2
ENSMUSG00000000278_Scpep1_DTKPA_132597.7	298
ENSMUSG00000000278_Scpep1_DTKPA_132598.8	387
ENSMUSG00000000278_Scpep1_DTKPA_132599.9	287
ENSMUSG00000000278_Scpep1_DTKPA_132600.10	215
ENSMUSG00000000308_Ckmt1_DTKPA_55535.1	258
ENSMUSG00000000308_Ckmt1_DTKPA_55536.2	340
ENSMUSG00000000308_Ckmt1_DTKPA_55537.3	117
ENSMUSG00000000308_Ckmt1_DTKPA_55538.4	385
ENSMUSG00000000308_Ckmt1_DTKPA_55539.5	186
ENSMUSG00000000308_Ckmt1_DTKPA_55540.6	337
ENSMUSG00000000308_Ckmt1_DTKPA_55541.7	68
ENSMUSG00000000308_Ckmt1_DTKPA_55542.8	153
ENSMUSG00000000308_Ckmt1_DTKPA_55543.9	182
ENSMUSG00000000308_Ckmt1_DTKPA_55544.10	452
ENSMUSG00000000339_Rtca_DTKPB_199372.3	1
ENSMUSG00000000365_Rnf17_SPA_4613.10	20
ENSMUSG00000000409_Lck_DTKPA_70149.1	247
ENSMUSG00000000409_Lck_DTKPA_70150.2	44
ENSMUSG00000000409_Lck_DTKPA_70151.3	150
ENSMUSG00000000409_Lck_DTKPA_70152.4	73
ENSMUSG00000000409_Lck_DTKPA_70153.5	153
ENSMUSG00000000409_Lck_DTKPA_70154.6	148
ENSMUSG00000000409_Lck_DTKPA_70155.7	253
ENSMUSG00000000409_Lck_DTKPA_70156.8	375
ENSMUSG00000000409_Lck_DTKPA_70157.9	423
ENSMUSG00000000409_Lck_DTKPA_70158.10	208
ENSMUSG00000000411_Tssk3_DTKPA_49153.1	193
ENSMUSG00000000411_Tssk3_DTKPA_49154.2	203
ENSMUSG00000000411_Tssk3_DTKPA_49155.3	210
ENSMUSG00000000411_Tssk3_DTKPA_49156.4	225
ENSMUSG00000000411_Tssk3_DTKPA_49157.5	414
ENSMUSG00000000411_Tssk3_DTKPA_49158.6	271
ENSMUSG00000000411_Tssk3_DTKPA_49159.7	165
ENSMUSG00000000411_Tssk3_DTKPA_49160.8	325
ENSMUSG00000000411_Tssk3_DTKPA_49161.9	483
ENSMUSG00000000411_Tssk3_DTKPA_49162.10	106
ENSMUSG00000000420_Galnt1_DTKPA_184755.1	144
ENSMUSG00000000420_Galnt1_DTKPA_184756.2	86
ENSMUSG00000000420_Galnt1_DTKPA_184757.3	268
ENSMUSG00000000420_Galnt1_DTKPA_184758.4	362
ENSMUSG00000000420_Galnt1_DTKPA_184759.5	431
ENSMUSG00000000420_Galnt1_DTKPA_184760.6	266
ENSMUSG00000000420_Galnt1_DTKPA_184761.7	426
ENSMUSG00000000420_Galnt1_DTKPA_184762.8	241
ENSMUSG00000000420_Galnt1_DTKPA_184763.9	209
ENSMUSG00000000420_Galnt1_DTKPA_184764.10	483
ENSMUSG00000000530_Acvrl1_DTKPB_220924.1	2
ENSMUSG00000000628_Hk2_DTKPA_207062.1	241
ENSMUSG00000000628_Hk2_DTKPA_207063.2	417
ENSMUSG00000000628_Hk2_DTKPA_207064.3	184
ENSMUSG00000000628_Hk2_DTKPA_207065.4	292
ENSMUSG00000000628_Hk2_DTKPA_207066.5	232
ENSMUSG00000000628_Hk2_DTKPA_207067.6	163
ENSMUSG00000000628_Hk2_DTKPA_207068.7	534
ENSMUSG00000000628_Hk2_DTKPA_207069.8	107
ENSMUSG00000000628_Hk2_DTKPA_207070.9	528
ENSMUSG00000000628_Hk2_DTKPA_207071.10	389
ENSMUSG00000000682_Cd52_ACOCA_180278.5	1
ENSMUSG00000000794_Kcnn3_DTKPA_184635.1	277
ENSMUSG00000000794_Kcnn3_DTKPA_184636.2	249
ENSMUSG00000000794_Kcnn3_DTKPA_184637.3	510
ENSMUSG00000000794_Kcnn3_DTKPA_184638.4	766
ENSMUSG00000000794_Kcnn3_DTKPA_184639.5	202
ENSMUSG00000000794_Kcnn3_DTKPA_184640.6	468
ENSMUSG00000000794_Kcnn3_DTKPA_184641.7	248
ENSMUSG00000000794_Kcnn3_DTKPA_184642.8	224
ENSMUSG00000000794_Kcnn3_DTKPA_184643.9	342
ENSMUSG00000000794_Kcnn3_DTKPA_184644.10	233
ENSMUSG00000000805_Car4_DTKPA_32394.1	281
ENSMUSG00000000805_Car4_DTKPA_32395.2	801
ENSMUSG00000000805_Car4_DTKPA_32396.3	223
ENSMUSG00000000805_Car4_DTKPA_32397.4	299
ENSMUSG00000000805_Car4_DTKPA_32398.5	246
ENSMUSG00000000805_Car4_DTKPA_32399.6	532
ENSMUSG00000000805_Car4_DTKPA_32400.7	272
ENSMUSG00000000805_Car4_DTKPA_32401.8	128
ENSMUSG00000000805_Car4_DTKPA_32402.9	316
ENSMUSG00000000805_Car4_DTKPA_32403.10	225
ENSMUSG00000000901_Mmp11_DTKPA_102470.1	167
ENSMUSG00000000901_Mmp11_DTKPA_102471.2	548
ENSMUSG00000000901_Mmp11_DTKPA_102472.3	715
ENSMUSG00000000901_Mmp11_DTKPA_102473.4	231
ENSMUSG00000000901_Mmp11_DTKPA_102474.5	358
ENSMUSG00000000901_Mmp11_DTKPA_102475.6	307
ENSMUSG00000000901_Mmp11_DTKPA_102476.7	579
ENSMUSG00000000901_Mmp11_DTKPA_102477.8	356
ENSMUSG00000000901_Mmp11_DTKPA_102478.9	297
ENSMUSG00000000901_Mmp11_DTKPA_102479.10	591
ENSMUSG00000000934_Top1mt_DTKPA_127156.1	297
ENSMUSG00000000934_Top1mt_DTKPA_127157.2	125
ENSMUSG00000000934_Top1mt_DTKPA_127158.3	245
ENSMUSG00000000934_Top1mt_DTKPA_127159.4	312
ENSMUSG00000000934_Top1mt_DTKPA_127160.5	301
ENSMUSG00000000934_Top1mt_DTKPA_127161.6	221
ENSMUSG00000000934_Top1mt_DTKPA_127162.7	188
ENSMUSG00000000934_Top1mt_DTKPA_127163.8	264
ENSMUSG00000000934_Top1mt_DTKPA_127164.9	348
ENSMUSG00000000934_Top1mt_DTKPA_127165.10	77
ENSMUSG00000001021_S100a3_SPA_29143.1	15
ENSMUSG00000001021_S100a3_SPA_29147.5	15
ENSMUSG00000001052_Sec24b_SPB_223999.6	10
ENSMUSG00000001138_Cnnm3_MPB_67729.6	19
ENSMUSG00000001155_Ftcd_DTKPB_9620.5	3
ENSMUSG00000001211_Agpat3_DTKPA_226181.1	344
ENSMUSG00000001211_Agpat3_DTKPA_226182.2	294
ENSMUSG00000001211_Agpat3_DTKPA_226183.3	453
ENSMUSG00000001211_Agpat3_DTKPA_226184.4	466
ENSMUSG00000001211_Agpat3_DTKPA_226185.5	323
ENSMUSG00000001211_Agpat3_DTKPA_226186.6	484
ENSMUSG00000001211_Agpat3_DTKPA_226187.7	47
ENSMUSG00000001211_Agpat3_DTKPA_226188.8	173
ENSMUSG00000001211_Agpat3_DTKPA_226189.9	300
ENSMUSG00000001211_Agpat3_DTKPA_226190.10	218
ENSMUSG00000001240_Ramp2_DTKPA_32054.1	276
ENSMUSG00000001240_Ramp2_DTKPA_32055.2	159
ENSMUSG00000001240_Ramp2_DTKPA_32056.3	119
ENSMUSG00000001240_Ramp2_DTKPA_32057.4	114
ENSMUSG00000001240_Ramp2_DTKPA_32058.5	132
ENSMUSG00000001240_Ramp2_DTKPA_32059.6	73
ENSMUSG00000001240_Ramp2_DTKPA_32060.7	97
ENSMUSG00000001240_Ramp2_DTKPA_32061.8	176
ENSMUSG00000001240_Ramp2_DTKPA_32062.9	184
ENSMUSG00000001240_Ramp2_DTKPA_32063.10	214
ENSMUSG00000001249_Hpn_DTKPA_32014.1	130
ENSMUSG00000001249_Hpn_DTKPA_32015.2	404
ENSMUSG00000001249_Hpn_DTKPA_32016.3	324
ENSMUSG00000001249_Hpn_DTKPA_32017.4	204
ENSMUSG00000001249_Hpn_DTKPA_32018.5	594
ENSMUSG00000001249_Hpn_DTKPA_32019.6	298
ENSMUSG00000001249_Hpn_DTKPA_32020.7	284
ENSMUSG00000001249_Hpn_DTKPA_32021.8	235
ENSMUSG00000001249_Hpn_DTKPA_32022.9	348
ENSMUSG00000001249_Hpn_DTKPA_32023.10	241
ENSMUSG00000001260_Gabrg1_DTKPA_201300.1	155
ENSMUSG00000001260_Gabrg1_DTKPA_201301.2	129
ENSMUSG00000001260_Gabrg1_DTKPA_201302.3	301
ENSMUSG00000001260_Gabrg1_DTKPA_201303.4	226
ENSMUSG00000001260_Gabrg1_DTKPA_201304.5	259
ENSMUSG00000001260_Gabrg1_DTKPA_201305.6	280
ENSMUSG00000001260_Gabrg1_DTKPA_201306.7	312
ENSMUSG00000001260_Gabrg1_DTKPA_201307.8	517
ENSMUSG00000001260_Gabrg1_DTKPA_201308.9	335
ENSMUSG00000001260_Gabrg1_DTKPA_201309.10	404
ENSMUSG00000001270_Ckb_DTKPA_57467.1	583
ENSMUSG00000001270_Ckb_DTKPA_57468.2	243
ENSMUSG00000001270_Ckb_DTKPA_57469.3	23
ENSMUSG00000001270_Ckb_DTKPA_57470.4	463
ENSMUSG00000001270_Ckb_DTKPA_57471.5	456
ENSMUSG00000001270_Ckb_DTKPA_57472.6	440
ENSMUSG00000001270_Ckb_DTKPA_57473.7	272
ENSMUSG00000001270_Ckb_DTKPA_57474.8	188
ENSMUSG00000001270_Ckb_DTKPA_57475.9	370
ENSMUSG00000001270_Ckb_DTKPA_57476.10	316
ENSMUSG00000001288_Rarg_DTKPA_133471.1	248
ENSMUSG00000001288_Rarg_DTKPA_133472.2	533
ENSMUSG00000001288_Rarg_DTKPA_133473.3	209
ENSMUSG00000001288_Rarg_DTKPA_133474.4	273
ENSMUSG00000001288_Rarg_DTKPA_133475.5	359
ENSMUSG00000001288_Rarg_DTKPA_133476.6	249
ENSMUSG00000001288_Rarg_DTKPA_133477.7	332
ENSMUSG00000001288_Rarg_DTKPA_133478.8	446
ENSMUSG00000001288_Rarg_DTKPA_133479.9	296
ENSMUSG00000001288_Rarg_DTKPA_133480.10	59
ENSMUSG00000001289_Pfdn5_SPB_133461.1	16
ENSMUSG00000001300_Efnb2_DTKPA_71006.1	66
ENSMUSG00000001300_Efnb2_DTKPA_71007.2	277
ENSMUSG00000001300_Efnb2_DTKPA_71008.3	193
ENSMUSG00000001300_Efnb2_DTKPA_71009.4	480
ENSMUSG00000001300_Efnb2_DTKPA_71010.5	26
ENSMUSG00000001300_Efnb2_DTKPA_71011.6	96
ENSMUSG00000001300_Efnb2_DTKPA_71012.7	126
ENSMUSG00000001300_Efnb2_DTKPA_71013.8	482
ENSMUSG00000001300_Efnb2_DTKPA_71014.9	211
ENSMUSG00000001493_Meox1_SPA_150708.5	1
ENSMUSG00000001521_Tulp3_ACOCA_173160.9	1
ENSMUSG00000001630_Stk38l_DTKPA_188089.1	161
ENSMUSG00000001630_Stk38l_DTKPA_188090.2	289
ENSMUSG00000001630_Stk38l_DTKPA_188091.3	157
ENSMUSG00000001630_Stk38l_DTKPA_188092.4	284
ENSMUSG00000001630_Stk38l_DTKPA_188093.5	77
ENSMUSG00000001630_Stk38l_DTKPA_188094.6	38
ENSMUSG00000001630_Stk38l_DTKPA_188095.7	168
ENSMUSG00000001630_Stk38l_DTKPA_188096.8	142
ENSMUSG00000001630_Stk38l_DTKPA_188097.9	371
ENSMUSG00000001630_Stk38l_DTKPA_188098.10	313
ENSMUSG00000001670_Tat_DTKPA_68829.1	117
ENSMUSG00000001670_Tat_DTKPA_68830.2	293
ENSMUSG00000001670_Tat_DTKPA_68831.3	36
ENSMUSG00000001670_Tat_DTKPA_68832.4	235
ENSMUSG00000001670_Tat_DTKPA_68833.5	230
ENSMUSG00000001670_Tat_DTKPA_68834.6	170
ENSMUSG00000001670_Tat_DTKPA_68835.7	270
ENSMUSG00000001670_Tat_DTKPA_68836.8	240
ENSMUSG00000001670_Tat_DTKPA_68837.9	228
ENSMUSG00000001670_Tat_DTKPA_68838.10	408
ENSMUSG00000001729_Akt1_DTKPA_150824.1	143
ENSMUSG00000001729_Akt1_DTKPA_150825.2	478
ENSMUSG00000001729_Akt1_DTKPA_150826.3	338
ENSMUSG00000001729_Akt1_DTKPA_150827.4	427
ENSMUSG00000001729_Akt1_DTKPA_150828.5	139
ENSMUSG00000001729_Akt1_DTKPA_150829.6	296
ENSMUSG00000001729_Akt1_DTKPA_150830.7	205
ENSMUSG00000001729_Akt1_DTKPA_150831.8	314
ENSMUSG00000001729_Akt1_DTKPA_150832.9	184
ENSMUSG00000001729_Akt1_DTKPA_150833.10	128
ENSMUSG00000001783_Rtcb_DTKPA_99663.1	32
ENSMUSG00000001783_Rtcb_DTKPA_99665.3	104
ENSMUSG00000001783_Rtcb_DTKPA_99666.4	58
ENSMUSG00000001783_Rtcb_DTKPA_99667.5	87
ENSMUSG00000001783_Rtcb_DTKPA_99668.6	75
ENSMUSG00000001783_Rtcb_DTKPA_99669.7	3
ENSMUSG00000001783_Rtcb_DTKPA_99670.8	39
ENSMUSG00000001783_Rtcb_DTKPA_99671.9	36
ENSMUSG00000001783_Rtcb_DTKPA_99672.10	62
ENSMUSG00000001891_Ugp2_DTKPB_57519.3	3
ENSMUSG00000001985_Grik3_DTKPA_147193.1	316
ENSMUSG00000001985_Grik3_DTKPA_147194.2	522
ENSMUSG00000001985_Grik3_DTKPA_147195.3	180
ENSMUSG00000001985_Grik3_DTKPA_147196.4	311
ENSMUSG00000001985_Grik3_DTKPA_147197.5	474
ENSMUSG00000001985_Grik3_DTKPA_147198.6	171
ENSMUSG00000001985_Grik3_DTKPA_147199.7	297
ENSMUSG00000001985_Grik3_DTKPA_147200.8	419
ENSMUSG00000001985_Grik3_DTKPA_147201.9	57
ENSMUSG00000001985_Grik3_DTKPA_147202.10	308
ENSMUSG00000002010_Idh3g_DTKPA_113612.1	136
ENSMUSG00000002010_Idh3g_DTKPA_113613.2	127
ENSMUSG00000002010_Idh3g_DTKPA_113614.3	308
ENSMUSG00000002010_Idh3g_DTKPA_113615.4	251
ENSMUSG00000002010_Idh3g_DTKPA_113616.5	77
ENSMUSG00000002010_Idh3g_DTKPA_113617.6	417
ENSMUSG00000002010_Idh3g_DTKPA_113618.7	565
ENSMUSG00000002010_Idh3g_DTKPA_113619.8	225
ENSMUSG00000002010_Idh3g_DTKPA_113620.9	40
ENSMUSG00000002010_Idh3g_DTKPA_113621.10	291
ENSMUSG00000002012_Pnck_DTKPB_113610.9	1
ENSMUSG00000002033_Cd3g_DTKPA_102630.1	260
ENSMUSG00000002033_Cd3g_DTKPA_102631.2	173
ENSMUSG00000002033_Cd3g_DTKPA_102632.3	234
ENSMUSG00000002033_Cd3g_DTKPA_102633.4	383
ENSMUSG00000002033_Cd3g_DTKPA_102634.5	170
ENSMUSG00000002033_Cd3g_DTKPA_102635.6	358
ENSMUSG00000002033_Cd3g_DTKPA_102636.7	168
ENSMUSG00000002033_Cd3g_DTKPA_102637.8	478
ENSMUSG00000002033_Cd3g_DTKPA_102638.9	420
ENSMUSG00000002033_Cd3g_DTKPA_102639.10	466
ENSMUSG00000002043_Trappc6a_DTKPA_88405.1	571
ENSMUSG00000002043_Trappc6a_DTKPA_88406.2	222
ENSMUSG00000002043_Trappc6a_DTKPA_88407.3	316
ENSMUSG00000002043_Trappc6a_DTKPA_88408.4	110
ENSMUSG00000002043_Trappc6a_DTKPA_88409.5	137
ENSMUSG00000002043_Trappc6a_DTKPA_88410.6	179
ENSMUSG00000002043_Trappc6a_DTKPA_88411.7	341
ENSMUSG00000002043_Trappc6a_DTKPA_88412.8	138
ENSMUSG00000002043_Trappc6a_DTKPA_88413.9	249
ENSMUSG00000002043_Trappc6a_DTKPA_88414.10	230
ENSMUSG00000002103_Acp2_DTKPA_40255.1	175
ENSMUSG00000002103_Acp2_DTKPA_40256.2	531
ENSMUSG00000002103_Acp2_DTKPA_40257.3	178
ENSMUSG00000002103_Acp2_DTKPA_40258.4	423
ENSMUSG00000002103_Acp2_DTKPA_40259.5	352
ENSMUSG00000002103_Acp2_DTKPA_40260.6	607
ENSMUSG00000002103_Acp2_DTKPA_40261.7	306
ENSMUSG00000002103_Acp2_DTKPA_40262.8	381
ENSMUSG00000002103_Acp2_DTKPA_40263.9	308
ENSMUSG00000002103_Acp2_DTKPA_40264.10	269
ENSMUSG00000002210_Smg9_ACOCA_201901.2	1
ENSMUSG00000002210_Smg9_ACOCA_201905.6	1
ENSMUSG00000002250_Ppard_DTKPA_83474.1	22
ENSMUSG00000002250_Ppard_DTKPA_83475.2	180
ENSMUSG00000002250_Ppard_DTKPA_83476.3	198
ENSMUSG00000002250_Ppard_DTKPA_83477.4	328
ENSMUSG00000002250_Ppard_DTKPA_83478.5	418
ENSMUSG00000002250_Ppard_DTKPA_83479.6	531
ENSMUSG00000002250_Ppard_DTKPA_83480.7	396
ENSMUSG00000002250_Ppard_DTKPA_83481.8	354
ENSMUSG00000002250_Ppard_DTKPA_83482.9	301
ENSMUSG00000002250_Ppard_DTKPA_83483.10	606
ENSMUSG00000002341_Ncan_DTKPA_10446.1	310
ENSMUSG00000002341_Ncan_DTKPA_10447.2	168
ENSMUSG00000002341_Ncan_DTKPA_10448.3	467
ENSMUSG00000002341_Ncan_DTKPA_10449.4	287
ENSMUSG00000002341_Ncan_DTKPA_10450.5	366
ENSMUSG00000002341_Ncan_DTKPA_10451.6	354
ENSMUSG00000002341_Ncan_DTKPA_10452.7	344
ENSMUSG00000002341_Ncan_DTKPA_10453.8	388
ENSMUSG00000002341_Ncan_DTKPA_10454.9	300
ENSMUSG00000002341_Ncan_DTKPA_10455.10	289
ENSMUSG00000002343_Armc6_ACOCA_62128.8	1
ENSMUSG00000002379_Ndufa11_DTKPA_223427.1	87
ENSMUSG00000002379_Ndufa11_DTKPA_223428.2	121
ENSMUSG00000002379_Ndufa11_DTKPA_223429.3	56
ENSMUSG00000002379_Ndufa11_DTKPA_223430.4	73
ENSMUSG00000002379_Ndufa11_DTKPA_223431.5	91
ENSMUSG00000002379_Ndufa11_DTKPA_223432.6	21
ENSMUSG00000002379_Ndufa11_DTKPA_223433.7	145
ENSMUSG00000002379_Ndufa11_DTKPA_223434.8	10
ENSMUSG00000002379_Ndufa11_DTKPA_223435.9	113
ENSMUSG00000002379_Ndufa11_DTKPA_223436.10	154
ENSMUSG00000002413_Braf_DTKPA_93707.1	185
ENSMUSG00000002413_Braf_DTKPA_93708.2	404
ENSMUSG00000002413_Braf_DTKPA_93709.3	116
ENSMUSG00000002413_Braf_DTKPA_93710.4	88
ENSMUSG00000002413_Braf_DTKPA_93711.5	356
ENSMUSG00000002413_Braf_DTKPA_93712.6	222
ENSMUSG00000002413_Braf_DTKPA_93713.7	314
ENSMUSG00000002413_Braf_DTKPA_93714.8	102
ENSMUSG00000002413_Braf_DTKPA_93715.9	192
ENSMUSG00000002413_Braf_DTKPA_93716.10	428
ENSMUSG00000002588_Pon1_DTKPA_223764.1	319
ENSMUSG00000002588_Pon1_DTKPA_223765.2	170
ENSMUSG00000002588_Pon1_DTKPA_223766.3	212
ENSMUSG00000002588_Pon1_DTKPA_223767.4	138
ENSMUSG00000002588_Pon1_DTKPA_223768.5	321
ENSMUSG00000002588_Pon1_DTKPA_223769.6	402
ENSMUSG00000002588_Pon1_DTKPA_223770.7	483
ENSMUSG00000002588_Pon1_DTKPA_223771.8	300
ENSMUSG00000002588_Pon1_DTKPA_223772.9	208
ENSMUSG00000002588_Pon1_DTKPA_223773.10	519
ENSMUSG00000002625_Akap8l_DTKPA_96815.1	404
ENSMUSG00000002625_Akap8l_DTKPA_96816.2	654
ENSMUSG00000002625_Akap8l_DTKPA_96817.3	156
ENSMUSG00000002625_Akap8l_DTKPA_96818.4	241
ENSMUSG00000002625_Akap8l_DTKPA_96819.5	480
ENSMUSG00000002625_Akap8l_DTKPA_96820.6	213
ENSMUSG00000002625_Akap8l_DTKPA_96821.7	117
ENSMUSG00000002625_Akap8l_DTKPA_96822.8	343
ENSMUSG00000002625_Akap8l_DTKPA_96823.9	336
ENSMUSG00000002625_Akap8l_DTKPA_96824.10	489
ENSMUSG00000002660_Clpp_DTKPA_214465.1	134
ENSMUSG00000002660_Clpp_DTKPA_214466.2	209
ENSMUSG00000002660_Clpp_DTKPA_214467.3	481
ENSMUSG00000002660_Clpp_DTKPA_214468.4	67
ENSMUSG00000002660_Clpp_DTKPA_214469.5	117
ENSMUSG00000002660_Clpp_DTKPA_214470.6	32
ENSMUSG00000002660_Clpp_DTKPA_214471.7	347
ENSMUSG00000002660_Clpp_DTKPA_214472.8	209
ENSMUSG00000002660_Clpp_DTKPA_214473.9	78
ENSMUSG00000002660_Clpp_DTKPA_214474.10	378
ENSMUSG00000002688_Prkd1_DTKPB_29493.2	1
ENSMUSG00000002769_Gnmt_DTKPA_167072.1	231
ENSMUSG00000002769_Gnmt_DTKPA_167073.2	190
ENSMUSG00000002769_Gnmt_DTKPA_167074.3	442
ENSMUSG00000002769_Gnmt_DTKPA_167075.4	470
ENSMUSG00000002769_Gnmt_DTKPA_167076.5	343
ENSMUSG00000002769_Gnmt_DTKPA_167077.6	215
ENSMUSG00000002769_Gnmt_DTKPA_167078.7	690
ENSMUSG00000002769_Gnmt_DTKPA_167079.8	91
ENSMUSG00000002769_Gnmt_DTKPA_167080.9	159
ENSMUSG00000002769_Gnmt_DTKPA_167081.10	8
ENSMUSG00000002771_Grin2d_DTKPA_23782.1	329
ENSMUSG00000002771_Grin2d_DTKPA_23783.2	145
ENSMUSG00000002771_Grin2d_DTKPA_23784.3	327
ENSMUSG00000002771_Grin2d_DTKPA_23785.4	325
ENSMUSG00000002771_Grin2d_DTKPA_23786.5	538
ENSMUSG00000002771_Grin2d_DTKPA_23787.6	381
ENSMUSG00000002771_Grin2d_DTKPA_23788.7	189
ENSMUSG00000002771_Grin2d_DTKPA_23789.8	154
ENSMUSG00000002771_Grin2d_DTKPA_23790.9	301
ENSMUSG00000002771_Grin2d_DTKPA_23791.10	154
ENSMUSG00000002908_Kcnn1_DTKPA_195704.1	364
ENSMUSG00000002908_Kcnn1_DTKPA_195705.2	487
ENSMUSG00000002908_Kcnn1_DTKPA_195706.3	216
ENSMUSG00000002908_Kcnn1_DTKPA_195707.4	521
ENSMUSG00000002908_Kcnn1_DTKPA_195708.5	173
ENSMUSG00000002908_Kcnn1_DTKPA_195709.6	275
ENSMUSG00000002908_Kcnn1_DTKPA_195710.7	129
ENSMUSG00000002908_Kcnn1_DTKPA_195711.8	291
ENSMUSG00000002908_Kcnn1_DTKPA_195712.9	223
ENSMUSG00000002908_Kcnn1_DTKPA_195713.10	354
ENSMUSG00000002963_Pnkp_DTKPA_136792.1	4
ENSMUSG00000002963_Pnkp_DTKPA_136793.2	34
ENSMUSG00000002963_Pnkp_DTKPA_136794.3	24
ENSMUSG00000002963_Pnkp_DTKPA_136795.4	58
ENSMUSG00000002963_Pnkp_DTKPA_136796.5	7
ENSMUSG00000002963_Pnkp_DTKPA_136797.6	44
ENSMUSG00000002963_Pnkp_DTKPA_136798.7	49
ENSMUSG00000002963_Pnkp_DTKPA_136799.8	94
ENSMUSG00000002963_Pnkp_DTKPA_136800.9	44
ENSMUSG00000002963_Pnkp_DTKPA_136801.10	21
ENSMUSG00000002985_Apoe_DTKPA_203949.1	259
ENSMUSG00000002985_Apoe_DTKPA_203950.2	271
ENSMUSG00000002985_Apoe_DTKPA_203951.3	482
ENSMUSG00000002985_Apoe_DTKPA_203952.4	99
ENSMUSG00000002985_Apoe_DTKPA_203953.5	224
ENSMUSG00000002985_Apoe_DTKPA_203954.6	256
ENSMUSG00000002985_Apoe_DTKPA_203955.7	302
ENSMUSG00000002985_Apoe_DTKPA_203956.8	371
ENSMUSG00000002985_Apoe_DTKPA_203957.9	779
ENSMUSG00000002985_Apoe_DTKPA_203958.10	484
ENSMUSG00000002997_Prkar2b_DTKPA_60205.1	496
ENSMUSG00000002997_Prkar2b_DTKPA_60206.2	417
ENSMUSG00000002997_Prkar2b_DTKPA_60207.3	208
ENSMUSG00000002997_Prkar2b_DTKPA_60208.4	399
ENSMUSG00000002997_Prkar2b_DTKPA_60209.5	146
ENSMUSG00000002997_Prkar2b_DTKPA_60210.6	394
ENSMUSG00000002997_Prkar2b_DTKPA_60211.7	57
ENSMUSG00000002997_Prkar2b_DTKPA_60212.8	173
ENSMUSG00000002997_Prkar2b_DTKPA_60213.9	286
ENSMUSG00000002997_Prkar2b_DTKPA_60214.10	546
ENSMUSG00000003031_Cdkn1b_DTKPA_12515.1	510
ENSMUSG00000003031_Cdkn1b_DTKPA_12516.2	322
ENSMUSG00000003031_Cdkn1b_DTKPA_12517.3	186
ENSMUSG00000003031_Cdkn1b_DTKPA_12518.4	447
ENSMUSG00000003031_Cdkn1b_DTKPA_12519.5	929
ENSMUSG00000003031_Cdkn1b_DTKPA_12520.6	436
ENSMUSG00000003031_Cdkn1b_DTKPA_12521.7	529
ENSMUSG00000003031_Cdkn1b_DTKPA_12522.8	242
ENSMUSG00000003031_Cdkn1b_DTKPA_12523.9	428
ENSMUSG00000003031_Cdkn1b_DTKPA_12524.10	182
ENSMUSG00000003053_Cyp2c29_DTKPA_189586.1	539
ENSMUSG00000003053_Cyp2c29_DTKPA_189587.2	128
ENSMUSG00000003053_Cyp2c29_DTKPA_189588.3	76
ENSMUSG00000003053_Cyp2c29_DTKPA_189589.4	199
ENSMUSG00000003053_Cyp2c29_DTKPA_189590.5	450
ENSMUSG00000003053_Cyp2c29_DTKPA_189591.6	330
ENSMUSG00000003053_Cyp2c29_DTKPA_189592.7	292
ENSMUSG00000003053_Cyp2c29_DTKPA_189593.8	227
ENSMUSG00000003053_Cyp2c29_DTKPA_189594.9	278
ENSMUSG00000003053_Cyp2c29_DTKPA_189595.10	279
ENSMUSG00000003131_Pafah1b2_ACOCB_118624.3	16
ENSMUSG00000003184_Irf3_SPA_152290.7	1
ENSMUSG00000003269_Cyth2_DTKPA_209432.1	59
ENSMUSG00000003269_Cyth2_DTKPA_209433.2	276
ENSMUSG00000003269_Cyth2_DTKPA_209434.3	233
ENSMUSG00000003269_Cyth2_DTKPA_209435.4	256
ENSMUSG00000003269_Cyth2_DTKPA_209436.5	297
ENSMUSG00000003269_Cyth2_DTKPA_209437.6	215
ENSMUSG00000003269_Cyth2_DTKPA_209438.7	108
ENSMUSG00000003269_Cyth2_DTKPA_209439.8	405
ENSMUSG00000003269_Cyth2_DTKPA_209440.9	182
ENSMUSG00000003269_Cyth2_DTKPA_209441.10	217
ENSMUSG00000003283_Hck_DTKPA_118579.1	271
ENSMUSG00000003283_Hck_DTKPA_118580.2	229
ENSMUSG00000003283_Hck_DTKPA_118581.3	159
ENSMUSG00000003283_Hck_DTKPA_118582.4	220
ENSMUSG00000003283_Hck_DTKPA_118583.5	163
ENSMUSG00000003283_Hck_DTKPA_118584.6	387
ENSMUSG00000003283_Hck_DTKPA_118585.7	310
ENSMUSG00000003283_Hck_DTKPA_118586.8	154
ENSMUSG00000003283_Hck_DTKPA_118587.9	210
ENSMUSG00000003283_Hck_DTKPA_118588.10	34
ENSMUSG00000003316_Glg1_SPA_200905.6	1
ENSMUSG00000003344_Btbd2_SPA_88033.9	1
ENSMUSG00000003345_Csnk1g2_DTKPA_166533.1	747
ENSMUSG00000003345_Csnk1g2_DTKPA_166534.2	208
ENSMUSG00000003345_Csnk1g2_DTKPA_166535.3	311
ENSMUSG00000003345_Csnk1g2_DTKPA_166536.4	142
ENSMUSG00000003345_Csnk1g2_DTKPA_166537.5	143
ENSMUSG00000003345_Csnk1g2_DTKPA_166538.6	216
ENSMUSG00000003345_Csnk1g2_DTKPA_166539.7	638
ENSMUSG00000003345_Csnk1g2_DTKPA_166540.8	270
ENSMUSG00000003345_Csnk1g2_DTKPA_166541.9	202
ENSMUSG00000003345_Csnk1g2_DTKPA_166542.10	235
ENSMUSG00000003352_Cacnb3_DTKPA_82104.1	286
ENSMUSG00000003352_Cacnb3_DTKPA_82105.2	257
ENSMUSG00000003352_Cacnb3_DTKPA_82106.3	308
ENSMUSG00000003352_Cacnb3_DTKPA_82107.4	587
ENSMUSG00000003352_Cacnb3_DTKPA_82108.5	33
ENSMUSG00000003352_Cacnb3_DTKPA_82109.6	382
ENSMUSG00000003352_Cacnb3_DTKPA_82110.7	715
ENSMUSG00000003352_Cacnb3_DTKPA_82111.8	386
ENSMUSG00000003352_Cacnb3_DTKPA_82112.9	296
ENSMUSG00000003352_Cacnb3_DTKPA_82113.10	240
ENSMUSG00000003378_Grik5_DTKPA_23442.1	160
ENSMUSG00000003378_Grik5_DTKPA_23443.2	364
ENSMUSG00000003378_Grik5_DTKPA_23444.3	256
ENSMUSG00000003378_Grik5_DTKPA_23445.4	351
ENSMUSG00000003378_Grik5_DTKPA_23446.5	215
ENSMUSG00000003378_Grik5_DTKPA_23447.6	282
ENSMUSG00000003378_Grik5_DTKPA_23448.7	326
ENSMUSG00000003378_Grik5_DTKPA_23449.8	197
ENSMUSG00000003378_Grik5_DTKPA_23450.9	509
ENSMUSG00000003378_Grik5_DTKPA_23451.10	185
ENSMUSG00000003382_Etv3_GEB_64504.5	22
ENSMUSG00000003421_Nosip_SPB_208354.4	14
ENSMUSG00000003518_Dusp3_DTKPB_112316.6	4
ENSMUSG00000003527_Dgcr14_DTKPA_28028.1	200
ENSMUSG00000003527_Dgcr14_DTKPA_28029.2	56
ENSMUSG00000003527_Dgcr14_DTKPA_28030.3	171
ENSMUSG00000003527_Dgcr14_DTKPA_28031.4	74
ENSMUSG00000003527_Dgcr14_DTKPA_28032.5	42
ENSMUSG00000003527_Dgcr14_DTKPA_28033.6	76
ENSMUSG00000003527_Dgcr14_DTKPA_28034.7	64
ENSMUSG00000003527_Dgcr14_DTKPA_28035.8	62
ENSMUSG00000003527_Dgcr14_DTKPA_28036.9	452
ENSMUSG00000003527_Dgcr14_DTKPA_28037.10	152
ENSMUSG00000003534_Ddr1_DTKPA_171556.1	324
ENSMUSG00000003534_Ddr1_DTKPA_171557.2	156
ENSMUSG00000003534_Ddr1_DTKPA_171558.3	525
ENSMUSG00000003534_Ddr1_DTKPA_171559.4	272
ENSMUSG00000003534_Ddr1_DTKPA_171560.5	409
ENSMUSG00000003534_Ddr1_DTKPA_171561.6	322
ENSMUSG00000003534_Ddr1_DTKPA_171562.7	173
ENSMUSG00000003534_Ddr1_DTKPA_171563.8	516
ENSMUSG00000003534_Ddr1_DTKPA_171564.9	317
ENSMUSG00000003534_Ddr1_DTKPA_171565.10	253
ENSMUSG00000003585_Sec14l2_DTKPA_189346.1	113
ENSMUSG00000003585_Sec14l2_DTKPA_189347.2	239
ENSMUSG00000003585_Sec14l2_DTKPA_189348.3	624
ENSMUSG00000003585_Sec14l2_DTKPA_189349.4	243
ENSMUSG00000003585_Sec14l2_DTKPA_189350.5	321
ENSMUSG00000003585_Sec14l2_DTKPA_189351.6	214
ENSMUSG00000003585_Sec14l2_DTKPA_189352.7	204
ENSMUSG00000003585_Sec14l2_DTKPA_189353.8	520
ENSMUSG00000003585_Sec14l2_DTKPA_189354.9	153
ENSMUSG00000003585_Sec14l2_DTKPA_189355.10	272
ENSMUSG00000003623_Crot_DTKPB_206564.1	1
ENSMUSG00000003752_Itpkc_DTKPA_111010.1	499
ENSMUSG00000003752_Itpkc_DTKPA_111011.2	494
ENSMUSG00000003752_Itpkc_DTKPA_111012.3	214
ENSMUSG00000003752_Itpkc_DTKPA_111013.4	342
ENSMUSG00000003752_Itpkc_DTKPA_111014.5	239
ENSMUSG00000003752_Itpkc_DTKPA_111015.6	323
ENSMUSG00000003752_Itpkc_DTKPA_111016.7	161
ENSMUSG00000003752_Itpkc_DTKPA_111017.8	342
ENSMUSG00000003752_Itpkc_DTKPA_111018.9	292
ENSMUSG00000003752_Itpkc_DTKPA_111019.10	415
ENSMUSG00000003809_Gcdh_DTKPA_59808.1	321
ENSMUSG00000003809_Gcdh_DTKPA_59809.2	420
ENSMUSG00000003809_Gcdh_DTKPA_59810.3	135
ENSMUSG00000003809_Gcdh_DTKPA_59811.4	99
ENSMUSG00000003809_Gcdh_DTKPA_59812.5	321
ENSMUSG00000003809_Gcdh_DTKPA_59813.6	492
ENSMUSG00000003809_Gcdh_DTKPA_59814.7	49
ENSMUSG00000003809_Gcdh_DTKPA_59815.8	266
ENSMUSG00000003809_Gcdh_DTKPA_59816.9	230
ENSMUSG00000003809_Gcdh_DTKPA_59817.10	419
ENSMUSG00000003810_Mast2_DTKPA_144777.1	634
ENSMUSG00000003810_Mast2_DTKPA_144778.2	168
ENSMUSG00000003810_Mast2_DTKPA_144779.3	140
ENSMUSG00000003810_Mast2_DTKPA_144780.4	143
ENSMUSG00000003810_Mast2_DTKPA_144781.5	340
ENSMUSG00000003810_Mast2_DTKPA_144782.6	505
ENSMUSG00000003810_Mast2_DTKPA_144783.7	399
ENSMUSG00000003810_Mast2_DTKPA_144784.8	171
ENSMUSG00000003810_Mast2_DTKPA_144785.9	134
ENSMUSG00000003810_Mast2_DTKPA_144786.10	134
ENSMUSG00000003814_Calr_DTKPB_144775.9	1
ENSMUSG00000003849_Nqo1_DTKPA_177814.1	406
ENSMUSG00000003849_Nqo1_DTKPA_177815.2	200
ENSMUSG00000003849_Nqo1_DTKPA_177816.3	211
ENSMUSG00000003849_Nqo1_DTKPA_177817.4	295
ENSMUSG00000003849_Nqo1_DTKPA_177818.5	113
ENSMUSG00000003849_Nqo1_DTKPA_177819.6	507
ENSMUSG00000003849_Nqo1_DTKPA_177820.7	217
ENSMUSG00000003849_Nqo1_DTKPA_177821.8	133
ENSMUSG00000003849_Nqo1_DTKPA_177822.9	226
ENSMUSG00000003849_Nqo1_DTKPA_177823.10	307
ENSMUSG00000003863_Ppfia3_DTKPA_118439.1	120
ENSMUSG00000003863_Ppfia3_DTKPA_118440.2	312
ENSMUSG00000003863_Ppfia3_DTKPA_118441.3	425
ENSMUSG00000003863_Ppfia3_DTKPA_118442.4	187
ENSMUSG00000003863_Ppfia3_DTKPA_118443.5	257
ENSMUSG00000003863_Ppfia3_DTKPA_118444.6	282
ENSMUSG00000003863_Ppfia3_DTKPA_118445.7	358
ENSMUSG00000003863_Ppfia3_DTKPA_118446.8	265
ENSMUSG00000003863_Ppfia3_DTKPA_118447.9	284
ENSMUSG00000003863_Ppfia3_DTKPA_118448.10	226
ENSMUSG00000003882_Il7r_ACOCA_51315.7	1
ENSMUSG00000004070_Hmox2_DTKPA_20292.1	82
ENSMUSG00000004070_Hmox2_DTKPA_20293.2	254
ENSMUSG00000004070_Hmox2_DTKPA_20294.3	109
ENSMUSG00000004070_Hmox2_DTKPA_20295.4	466
ENSMUSG00000004070_Hmox2_DTKPA_20296.5	94
ENSMUSG00000004070_Hmox2_DTKPA_20297.6	393
ENSMUSG00000004070_Hmox2_DTKPA_20298.7	204
ENSMUSG00000004070_Hmox2_DTKPA_20299.8	318
ENSMUSG00000004070_Hmox2_DTKPA_20300.9	182
ENSMUSG00000004070_Hmox2_DTKPA_20301.10	312
ENSMUSG00000004113_Cacna1b_DTKPA_84334.1	243
ENSMUSG00000004113_Cacna1b_DTKPA_84335.2	605
ENSMUSG00000004113_Cacna1b_DTKPA_84336.3	349
ENSMUSG00000004113_Cacna1b_DTKPA_84337.4	93
ENSMUSG00000004113_Cacna1b_DTKPA_84338.5	321
ENSMUSG00000004113_Cacna1b_DTKPA_84339.6	337
ENSMUSG00000004113_Cacna1b_DTKPA_84340.7	319
ENSMUSG00000004113_Cacna1b_DTKPA_84341.8	234
ENSMUSG00000004113_Cacna1b_DTKPA_84342.9	406
ENSMUSG00000004113_Cacna1b_DTKPA_84343.10	117
ENSMUSG00000004221_Ikbkg_DTKPA_212106.1	207
ENSMUSG00000004221_Ikbkg_DTKPA_212107.2	24
ENSMUSG00000004221_Ikbkg_DTKPA_212108.3	81
ENSMUSG00000004221_Ikbkg_DTKPA_212109.4	76
ENSMUSG00000004221_Ikbkg_DTKPA_212112.7	6
ENSMUSG00000004221_Ikbkg_DTKPA_212113.8	30
ENSMUSG00000004221_Ikbkg_DTKPA_212114.9	120
ENSMUSG00000004221_Ikbkg_DTKPA_212115.10	10
ENSMUSG00000004266_Ptpn6_DTKPA_102510.1	273
ENSMUSG00000004266_Ptpn6_DTKPA_102511.2	491
ENSMUSG00000004266_Ptpn6_DTKPA_102512.3	217
ENSMUSG00000004266_Ptpn6_DTKPA_102513.4	337
ENSMUSG00000004266_Ptpn6_DTKPA_102514.5	490
ENSMUSG00000004266_Ptpn6_DTKPA_102515.6	148
ENSMUSG00000004266_Ptpn6_DTKPA_102516.7	252
ENSMUSG00000004266_Ptpn6_DTKPA_102517.8	259
ENSMUSG00000004266_Ptpn6_DTKPA_102518.9	860
ENSMUSG00000004266_Ptpn6_DTKPA_102519.10	248
ENSMUSG00000004341_Gpx6_DTKPA_223249.1	249
ENSMUSG00000004341_Gpx6_DTKPA_223250.2	223
ENSMUSG00000004341_Gpx6_DTKPA_223251.3	118
ENSMUSG00000004341_Gpx6_DTKPA_223252.4	17
ENSMUSG00000004341_Gpx6_DTKPA_223253.5	187
ENSMUSG00000004341_Gpx6_DTKPA_223254.6	455
ENSMUSG00000004341_Gpx6_DTKPA_223255.7	140
ENSMUSG00000004341_Gpx6_DTKPA_223256.8	36
ENSMUSG00000004341_Gpx6_DTKPA_223257.9	230
ENSMUSG00000004341_Gpx6_DTKPA_223258.10	344
ENSMUSG00000004344_Gpx5_DTKPB_223260.2	1
ENSMUSG00000004451_Ralb_SPA_144843.7	1
ENSMUSG00000004567_Mcoln1_SPB_155863.3	7
ENSMUSG00000004591_Pkn2_DTKPA_45225.1	322
ENSMUSG00000004591_Pkn2_DTKPA_45226.2	277
ENSMUSG00000004591_Pkn2_DTKPA_45227.3	305
ENSMUSG00000004591_Pkn2_DTKPA_45228.4	382
ENSMUSG00000004591_Pkn2_DTKPA_45229.5	171
ENSMUSG00000004591_Pkn2_DTKPA_45230.6	681
ENSMUSG00000004591_Pkn2_DTKPA_45231.7	111
ENSMUSG00000004591_Pkn2_DTKPA_45232.8	151
ENSMUSG00000004591_Pkn2_DTKPA_45233.9	139
ENSMUSG00000004591_Pkn2_DTKPA_45234.10	174
ENSMUSG00000004654_Ghrhr_DTKPA_48373.1	492
ENSMUSG00000004654_Ghrhr_DTKPA_48374.2	490
ENSMUSG00000004654_Ghrhr_DTKPA_48375.3	288
ENSMUSG00000004654_Ghrhr_DTKPA_48376.4	163
ENSMUSG00000004654_Ghrhr_DTKPA_48377.5	134
ENSMUSG00000004654_Ghrhr_DTKPA_48378.6	371
ENSMUSG00000004654_Ghrhr_DTKPA_48379.7	454
ENSMUSG00000004654_Ghrhr_DTKPA_48380.8	234
ENSMUSG00000004654_Ghrhr_DTKPA_48381.9	152
ENSMUSG00000004654_Ghrhr_DTKPA_48382.10	273
ENSMUSG00000004768_Rab23_SPB_41989.7	20
ENSMUSG00000005102_Eif2ak4_DTKPA_10006.1	114
ENSMUSG00000005102_Eif2ak4_DTKPA_10007.2	922
ENSMUSG00000005102_Eif2ak4_DTKPA_10008.3	203
ENSMUSG00000005102_Eif2ak4_DTKPA_10009.4	95
ENSMUSG00000005102_Eif2ak4_DTKPA_10010.5	282
ENSMUSG00000005102_Eif2ak4_DTKPA_10011.6	97
ENSMUSG00000005102_Eif2ak4_DTKPA_10012.7	120
ENSMUSG00000005102_Eif2ak4_DTKPA_10013.8	52
ENSMUSG00000005102_Eif2ak4_DTKPA_10014.9	31
ENSMUSG00000005102_Eif2ak4_DTKPA_10015.10	303
ENSMUSG00000005142_Man2b1_SPA_127043.2	2
ENSMUSG00000005251_Ripk4_DTKPA_166173.1	448
ENSMUSG00000005251_Ripk4_DTKPA_166174.2	313
ENSMUSG00000005251_Ripk4_DTKPA_166175.3	663
ENSMUSG00000005251_Ripk4_DTKPA_166176.4	422
ENSMUSG00000005251_Ripk4_DTKPA_166177.5	296
ENSMUSG00000005251_Ripk4_DTKPA_166178.6	373
ENSMUSG00000005251_Ripk4_DTKPA_166179.7	254
ENSMUSG00000005251_Ripk4_DTKPA_166180.8	183
ENSMUSG00000005251_Ripk4_DTKPA_166181.9	254
ENSMUSG00000005251_Ripk4_DTKPA_166182.10	239
ENSMUSG00000005268_Prlr_DTKPA_23042.1	670
ENSMUSG00000005268_Prlr_DTKPA_23043.2	378
ENSMUSG00000005268_Prlr_DTKPA_23044.3	307
ENSMUSG00000005268_Prlr_DTKPA_23045.4	199
ENSMUSG00000005268_Prlr_DTKPA_23046.5	415
ENSMUSG00000005268_Prlr_DTKPA_23047.6	241
ENSMUSG00000005268_Prlr_DTKPA_23048.7	168
ENSMUSG00000005268_Prlr_DTKPA_23049.8	267
ENSMUSG00000005268_Prlr_DTKPA_23050.9	243
ENSMUSG00000005268_Prlr_DTKPA_23051.10	212
ENSMUSG00000005339_Fcer1a_DTKPA_104210.1	127
ENSMUSG00000005339_Fcer1a_DTKPA_104211.2	660
ENSMUSG00000005339_Fcer1a_DTKPA_104212.3	443
ENSMUSG00000005339_Fcer1a_DTKPA_104213.4	436
ENSMUSG00000005339_Fcer1a_DTKPA_104214.5	315
ENSMUSG00000005339_Fcer1a_DTKPA_104215.6	267
ENSMUSG00000005339_Fcer1a_DTKPA_104216.7	297
ENSMUSG00000005339_Fcer1a_DTKPA_104217.8	195
ENSMUSG00000005339_Fcer1a_DTKPA_104218.9	233
ENSMUSG00000005339_Fcer1a_DTKPA_104219.10	43
ENSMUSG00000005397_Nid1_DTKPA_37187.1	188
ENSMUSG00000005397_Nid1_DTKPA_37188.2	308
ENSMUSG00000005397_Nid1_DTKPA_37189.3	378
ENSMUSG00000005397_Nid1_DTKPA_37190.4	230
ENSMUSG00000005397_Nid1_DTKPA_37191.5	602
ENSMUSG00000005397_Nid1_DTKPA_37192.6	418
ENSMUSG00000005397_Nid1_DTKPA_37193.7	322
ENSMUSG00000005397_Nid1_DTKPA_37194.8	257
ENSMUSG00000005397_Nid1_DTKPA_37195.9	292
ENSMUSG00000005397_Nid1_DTKPA_37196.10	319
ENSMUSG00000005493_Msh4_SPA_136002.5	1
ENSMUSG00000005505_Kbtbd4_SPB_163860.10	10
ENSMUSG00000005514_Por_DTKPA_132651.1	62
ENSMUSG00000005514_Por_DTKPA_132652.2	79
ENSMUSG00000005514_Por_DTKPA_132653.3	276
ENSMUSG00000005514_Por_DTKPA_132654.4	230
ENSMUSG00000005514_Por_DTKPA_132655.5	418
ENSMUSG00000005514_Por_DTKPA_132656.6	441
ENSMUSG00000005514_Por_DTKPA_132657.7	363
ENSMUSG00000005514_Por_DTKPA_132658.8	125
ENSMUSG00000005514_Por_DTKPA_132659.9	225
ENSMUSG00000005514_Por_DTKPA_132660.10	222
ENSMUSG00000005533_Igf1r_DTKPA_73317.1	296
ENSMUSG00000005533_Igf1r_DTKPA_73318.2	345
ENSMUSG00000005533_Igf1r_DTKPA_73319.3	246
ENSMUSG00000005533_Igf1r_DTKPA_73320.4	186
ENSMUSG00000005533_Igf1r_DTKPA_73321.5	248
ENSMUSG00000005533_Igf1r_DTKPA_73322.6	473
ENSMUSG00000005533_Igf1r_DTKPA_73323.7	219
ENSMUSG00000005533_Igf1r_DTKPA_73324.8	224
ENSMUSG00000005533_Igf1r_DTKPA_73325.9	205
ENSMUSG00000005533_Igf1r_DTKPA_73326.10	242
ENSMUSG00000005534_Insr_DTKPA_73297.1	255
ENSMUSG00000005534_Insr_DTKPA_73298.2	354
ENSMUSG00000005534_Insr_DTKPA_73299.3	224
ENSMUSG00000005534_Insr_DTKPA_73300.4	419
ENSMUSG00000005534_Insr_DTKPA_73301.5	245
ENSMUSG00000005534_Insr_DTKPA_73302.6	125
ENSMUSG00000005534_Insr_DTKPA_73303.7	325
ENSMUSG00000005534_Insr_DTKPA_73304.8	243
ENSMUSG00000005534_Insr_DTKPA_73305.9	339
ENSMUSG00000005534_Insr_DTKPA_73306.10	100
ENSMUSG00000005615_Pcyt1a_DTKPA_3744.1	97
ENSMUSG00000005615_Pcyt1a_DTKPA_3745.2	48
ENSMUSG00000005615_Pcyt1a_DTKPA_3746.3	413
ENSMUSG00000005615_Pcyt1a_DTKPA_3747.4	174
ENSMUSG00000005615_Pcyt1a_DTKPA_3748.5	3
ENSMUSG00000005615_Pcyt1a_DTKPA_3749.6	68
ENSMUSG00000005615_Pcyt1a_DTKPA_3751.8	27
ENSMUSG00000005615_Pcyt1a_DTKPA_3752.9	7
ENSMUSG00000005615_Pcyt1a_DTKPA_3753.10	82
ENSMUSG00000005667_Mthfd2_DTKPA_206343.1	30
ENSMUSG00000005667_Mthfd2_DTKPA_206344.2	157
ENSMUSG00000005667_Mthfd2_DTKPA_206345.3	178
ENSMUSG00000005667_Mthfd2_DTKPA_206346.4	639
ENSMUSG00000005667_Mthfd2_DTKPA_206347.5	76
ENSMUSG00000005667_Mthfd2_DTKPA_206349.7	52
ENSMUSG00000005667_Mthfd2_DTKPA_206350.8	120
ENSMUSG00000005667_Mthfd2_DTKPA_206351.9	48
ENSMUSG00000005667_Mthfd2_DTKPA_206352.10	78
ENSMUSG00000005672_Kit_DTKPB_62212.2	21
ENSMUSG00000005677_Nr1i3_DTKPB_62192.2	1
ENSMUSG00000005683_Cs_DTKPA_155231.1	48
ENSMUSG00000005683_Cs_DTKPA_155232.2	402
ENSMUSG00000005683_Cs_DTKPA_155233.3	132
ENSMUSG00000005683_Cs_DTKPA_155234.4	234
ENSMUSG00000005683_Cs_DTKPA_155235.5	467
ENSMUSG00000005683_Cs_DTKPA_155236.6	40
ENSMUSG00000005683_Cs_DTKPA_155237.7	286
ENSMUSG00000005683_Cs_DTKPA_155238.8	190
ENSMUSG00000005683_Cs_DTKPA_155239.9	46
ENSMUSG00000005683_Cs_DTKPA_155240.10	95
ENSMUSG00000005699_Pard6a_ACOCA_12143.8	26
ENSMUSG00000005800_Mmp8_DTKPA_53360.1	168
ENSMUSG00000005800_Mmp8_DTKPA_53361.2	174
ENSMUSG00000005800_Mmp8_DTKPA_53362.3	323
ENSMUSG00000005800_Mmp8_DTKPA_53363.4	331
ENSMUSG00000005800_Mmp8_DTKPA_53364.5	588
ENSMUSG00000005800_Mmp8_DTKPA_53365.6	199
ENSMUSG00000005800_Mmp8_DTKPA_53366.7	331
ENSMUSG00000005800_Mmp8_DTKPA_53367.8	177
ENSMUSG00000005800_Mmp8_DTKPA_53368.9	281
ENSMUSG00000005800_Mmp8_DTKPA_53369.10	566
ENSMUSG00000005813_Metap1_DTKPA_138568.1	63
ENSMUSG00000005813_Metap1_DTKPA_138569.2	27
ENSMUSG00000005813_Metap1_DTKPA_138570.3	57
ENSMUSG00000005813_Metap1_DTKPA_138571.4	166
ENSMUSG00000005813_Metap1_DTKPA_138572.5	31
ENSMUSG00000005813_Metap1_DTKPA_138573.6	164
ENSMUSG00000005813_Metap1_DTKPA_138574.7	315
ENSMUSG00000005813_Metap1_DTKPA_138575.8	154
ENSMUSG00000005813_Metap1_DTKPA_138576.9	92
ENSMUSG00000005813_Metap1_DTKPA_138577.10	28
ENSMUSG00000005899_Smpd4_DTKPA_129780.1	432
ENSMUSG00000005899_Smpd4_DTKPA_129781.2	50
ENSMUSG00000005899_Smpd4_DTKPA_129782.3	131
ENSMUSG00000005899_Smpd4_DTKPA_129783.4	313
ENSMUSG00000005899_Smpd4_DTKPA_129784.5	610
ENSMUSG00000005899_Smpd4_DTKPA_129785.6	240
ENSMUSG00000005899_Smpd4_DTKPA_129786.7	170
ENSMUSG00000005899_Smpd4_DTKPA_129787.8	493
ENSMUSG00000005899_Smpd4_DTKPA_129788.9	39
ENSMUSG00000005899_Smpd4_DTKPA_129789.10	128
ENSMUSG00000005950_P2rx5_MPB_102602.3	31
ENSMUSG00000005951_Shpk_DTKPA_17435.1	418
ENSMUSG00000005951_Shpk_DTKPA_17436.2	354
ENSMUSG00000005951_Shpk_DTKPA_17437.3	249
ENSMUSG00000005951_Shpk_DTKPA_17438.4	249
ENSMUSG00000005951_Shpk_DTKPA_17439.5	593
ENSMUSG00000005951_Shpk_DTKPA_17440.6	511
ENSMUSG00000005951_Shpk_DTKPA_17441.7	125
ENSMUSG00000005951_Shpk_DTKPA_17442.8	179
ENSMUSG00000005951_Shpk_DTKPA_17443.9	548
ENSMUSG00000005951_Shpk_DTKPA_17444.10	405
ENSMUSG00000005958_Ephb3_DTKPA_17415.1	468
ENSMUSG00000005958_Ephb3_DTKPA_17416.2	323
ENSMUSG00000005958_Ephb3_DTKPA_17417.3	124
ENSMUSG00000005958_Ephb3_DTKPA_17418.4	435
ENSMUSG00000005958_Ephb3_DTKPA_17419.5	659
ENSMUSG00000005958_Ephb3_DTKPA_17420.6	334
ENSMUSG00000005958_Ephb3_DTKPA_17421.7	337
ENSMUSG00000005958_Ephb3_DTKPA_17422.8	249
ENSMUSG00000005958_Ephb3_DTKPA_17423.9	386
ENSMUSG00000005958_Ephb3_DTKPA_17424.10	226
ENSMUSG00000005980_Dnase1_DTKPA_203749.1	368
ENSMUSG00000005980_Dnase1_DTKPA_203750.2	175
ENSMUSG00000005980_Dnase1_DTKPA_203751.3	41
ENSMUSG00000005980_Dnase1_DTKPA_203752.4	458
ENSMUSG00000005980_Dnase1_DTKPA_203753.5	238
ENSMUSG00000005980_Dnase1_DTKPA_203754.6	231
ENSMUSG00000005980_Dnase1_DTKPA_203755.7	231
ENSMUSG00000005980_Dnase1_DTKPA_203756.8	198
ENSMUSG00000005980_Dnase1_DTKPA_203757.9	437
ENSMUSG00000005980_Dnase1_DTKPA_203758.10	317
ENSMUSG00000006007_Pdc_SPA_28410.7	1
ENSMUSG00000006058_Snf8_DTKPB_53836.7	1
ENSMUSG00000006154_Eps8l1_DTKPA_169898.1	452
ENSMUSG00000006154_Eps8l1_DTKPA_169899.2	301
ENSMUSG00000006154_Eps8l1_DTKPA_169900.3	290
ENSMUSG00000006154_Eps8l1_DTKPA_169901.4	392
ENSMUSG00000006154_Eps8l1_DTKPA_169902.5	748
ENSMUSG00000006154_Eps8l1_DTKPA_169903.6	193
ENSMUSG00000006154_Eps8l1_DTKPA_169904.7	347
ENSMUSG00000006154_Eps8l1_DTKPA_169905.8	121
ENSMUSG00000006154_Eps8l1_DTKPA_169906.9	179
ENSMUSG00000006154_Eps8l1_DTKPA_169907.10	200
ENSMUSG00000006179_Prss16_SPA_884.10	1
ENSMUSG00000006215_Zbtb17_ACOCB_32044.1	601
ENSMUSG00000006218_Fam131c_SPB_32009.6	3
ENSMUSG00000006235_Epor_DTKPB_90849.7	1
ENSMUSG00000006273_Atp6v1b2_DTKPA_208861.1	130
ENSMUSG00000006273_Atp6v1b2_DTKPA_208862.2	122
ENSMUSG00000006273_Atp6v1b2_DTKPA_208863.3	155
ENSMUSG00000006273_Atp6v1b2_DTKPA_208864.4	186
ENSMUSG00000006273_Atp6v1b2_DTKPA_208865.5	94
ENSMUSG00000006273_Atp6v1b2_DTKPA_208866.6	2
ENSMUSG00000006273_Atp6v1b2_DTKPA_208867.7	44
ENSMUSG00000006273_Atp6v1b2_DTKPA_208868.8	5
ENSMUSG00000006273_Atp6v1b2_DTKPA_208869.9	12
ENSMUSG00000006273_Atp6v1b2_DTKPA_208870.10	62
ENSMUSG00000006494_Pdk1_DTKPA_85361.1	526
ENSMUSG00000006494_Pdk1_DTKPA_85362.2	414
ENSMUSG00000006494_Pdk1_DTKPA_85363.3	568
ENSMUSG00000006494_Pdk1_DTKPA_85364.4	404
ENSMUSG00000006494_Pdk1_DTKPA_85365.5	200
ENSMUSG00000006494_Pdk1_DTKPA_85366.6	202
ENSMUSG00000006494_Pdk1_DTKPA_85367.7	199
ENSMUSG00000006494_Pdk1_DTKPA_85368.8	297
ENSMUSG00000006494_Pdk1_DTKPA_85369.9	242
ENSMUSG00000006494_Pdk1_DTKPA_85370.10	135
ENSMUSG00000006529_Itih1_SPB_78510.2	1
ENSMUSG00000006542_Prkag3_DTKPA_129545.1	273
ENSMUSG00000006542_Prkag3_DTKPA_129546.2	281
ENSMUSG00000006542_Prkag3_DTKPA_129547.3	180
ENSMUSG00000006542_Prkag3_DTKPA_129548.4	409
ENSMUSG00000006542_Prkag3_DTKPA_129549.5	216
ENSMUSG00000006542_Prkag3_DTKPA_129550.6	56
ENSMUSG00000006542_Prkag3_DTKPA_129551.7	289
ENSMUSG00000006542_Prkag3_DTKPA_129552.8	191
ENSMUSG00000006542_Prkag3_DTKPA_129553.9	289
ENSMUSG00000006542_Prkag3_DTKPA_129554.10	244
ENSMUSG00000006589_Aprt_DTKPA_71162.1	346
ENSMUSG00000006589_Aprt_DTKPA_71163.2	130
ENSMUSG00000006589_Aprt_DTKPA_71164.3	53
ENSMUSG00000006589_Aprt_DTKPA_71165.4	832
ENSMUSG00000006589_Aprt_DTKPA_71166.5	63
ENSMUSG00000006589_Aprt_DTKPA_71167.6	44
ENSMUSG00000006589_Aprt_DTKPA_71168.7	120
ENSMUSG00000006589_Aprt_DTKPA_71169.8	162
ENSMUSG00000006589_Aprt_DTKPA_71170.9	154
ENSMUSG00000006589_Aprt_DTKPA_71171.10	451
ENSMUSG00000006611_Hfe_SPA_181395.2	1
ENSMUSG00000006611_Hfe_SPA_181403.10	1
ENSMUSG00000006641_Slc5a6_DTKPA_147733.1	110
ENSMUSG00000006641_Slc5a6_DTKPA_147734.2	28
ENSMUSG00000006641_Slc5a6_DTKPA_147735.3	333
ENSMUSG00000006641_Slc5a6_DTKPA_147736.4	312
ENSMUSG00000006641_Slc5a6_DTKPA_147737.5	298
ENSMUSG00000006641_Slc5a6_DTKPA_147738.6	79
ENSMUSG00000006641_Slc5a6_DTKPA_147739.7	377
ENSMUSG00000006641_Slc5a6_DTKPA_147740.8	385
ENSMUSG00000006641_Slc5a6_DTKPA_147741.9	81
ENSMUSG00000006641_Slc5a6_DTKPA_147742.10	375
ENSMUSG00000006717_Acot13_DTKPA_192305.1	392
ENSMUSG00000006717_Acot13_DTKPA_192306.2	483
ENSMUSG00000006717_Acot13_DTKPA_192307.3	392
ENSMUSG00000006717_Acot13_DTKPA_192308.4	420
ENSMUSG00000006717_Acot13_DTKPA_192309.5	146
ENSMUSG00000006717_Acot13_DTKPA_192310.6	210
ENSMUSG00000006717_Acot13_DTKPA_192311.7	255
ENSMUSG00000006717_Acot13_DTKPA_192312.8	667
ENSMUSG00000006717_Acot13_DTKPA_192313.9	282
ENSMUSG00000006717_Acot13_DTKPA_192314.10	108
ENSMUSG00000006728_Cdk4_DTKPA_48533.1	25
ENSMUSG00000006728_Cdk4_DTKPA_48534.2	89
ENSMUSG00000006728_Cdk4_DTKPA_48535.3	10
ENSMUSG00000006728_Cdk4_DTKPA_48536.4	31
ENSMUSG00000006728_Cdk4_DTKPA_48537.5	80
ENSMUSG00000006728_Cdk4_DTKPA_48538.6	29
ENSMUSG00000006728_Cdk4_DTKPA_48539.7	16
ENSMUSG00000006728_Cdk4_DTKPA_48540.8	46
ENSMUSG00000006728_Cdk4_DTKPA_48541.9	38
ENSMUSG00000006728_Cdk4_DTKPA_48542.10	60
ENSMUSG00000006740_Kif5b_DTKPA_217216.1	361
ENSMUSG00000006740_Kif5b_DTKPA_217217.2	225
ENSMUSG00000006740_Kif5b_DTKPA_217218.3	403
ENSMUSG00000006740_Kif5b_DTKPA_217219.4	404
ENSMUSG00000006740_Kif5b_DTKPA_217220.5	35
ENSMUSG00000006740_Kif5b_DTKPA_217221.6	314
ENSMUSG00000006740_Kif5b_DTKPA_217222.7	154
ENSMUSG00000006740_Kif5b_DTKPA_217223.8	218
ENSMUSG00000006740_Kif5b_DTKPA_217224.9	355
ENSMUSG00000006740_Kif5b_DTKPA_217225.10	210
ENSMUSG00000007039_Ddah2_DTKPA_99329.1	212
ENSMUSG00000007039_Ddah2_DTKPA_99330.2	288
ENSMUSG00000007039_Ddah2_DTKPA_99331.3	544
ENSMUSG00000007039_Ddah2_DTKPA_99332.4	336
ENSMUSG00000007039_Ddah2_DTKPA_99333.5	200
ENSMUSG00000007039_Ddah2_DTKPA_99334.6	357
ENSMUSG00000007039_Ddah2_DTKPA_99335.7	215
ENSMUSG00000007039_Ddah2_DTKPA_99336.8	157
ENSMUSG00000007039_Ddah2_DTKPA_99337.9	317
ENSMUSG00000007039_Ddah2_DTKPA_99338.10	198
ENSMUSG00000007458_M6pr_DTKPA_126322.1	123
ENSMUSG00000007458_M6pr_DTKPA_126323.2	18
ENSMUSG00000007458_M6pr_DTKPA_126324.3	167
ENSMUSG00000007458_M6pr_DTKPA_126325.4	62
ENSMUSG00000007458_M6pr_DTKPA_126326.5	63
ENSMUSG00000007458_M6pr_DTKPA_126327.6	71
ENSMUSG00000007458_M6pr_DTKPA_126328.7	117
ENSMUSG00000007458_M6pr_DTKPA_126329.8	126
ENSMUSG00000007458_M6pr_DTKPA_126330.9	108
ENSMUSG00000007458_M6pr_DTKPA_126331.10	196
ENSMUSG00000007564_Ppp2r1a_DTKPA_31662.1	16
ENSMUSG00000007564_Ppp2r1a_DTKPA_31663.2	3
ENSMUSG00000007564_Ppp2r1a_DTKPA_31664.3	241
ENSMUSG00000007564_Ppp2r1a_DTKPA_31665.4	15
ENSMUSG00000007564_Ppp2r1a_DTKPA_31666.5	26
ENSMUSG00000007564_Ppp2r1a_DTKPA_31667.6	44
ENSMUSG00000007564_Ppp2r1a_DTKPA_31668.7	21
ENSMUSG00000007564_Ppp2r1a_DTKPA_31669.8	200
ENSMUSG00000007564_Ppp2r1a_DTKPA_31670.9	67
ENSMUSG00000007564_Ppp2r1a_DTKPA_31671.10	11
ENSMUSG00000007589_Tinf2_DTKPA_73918.2	2
ENSMUSG00000007589_Tinf2_DTKPA_73919.3	4
ENSMUSG00000007589_Tinf2_DTKPA_73920.4	62
ENSMUSG00000007589_Tinf2_DTKPA_73921.5	11
ENSMUSG00000007589_Tinf2_DTKPA_73922.6	3
ENSMUSG00000007589_Tinf2_DTKPA_73923.7	1
ENSMUSG00000007589_Tinf2_DTKPA_73925.9	7
ENSMUSG00000007589_Tinf2_DTKPA_73926.10	25
ENSMUSG00000007653_Gabrb2_DTKPA_136378.1	135
ENSMUSG00000007653_Gabrb2_DTKPA_136379.2	3
ENSMUSG00000007653_Gabrb2_DTKPA_136380.3	225
ENSMUSG00000007653_Gabrb2_DTKPA_136381.4	210
ENSMUSG00000007653_Gabrb2_DTKPA_136382.5	341
ENSMUSG00000007653_Gabrb2_DTKPA_136383.6	251
ENSMUSG00000007653_Gabrb2_DTKPA_136384.7	459
ENSMUSG00000007653_Gabrb2_DTKPA_136385.8	296
ENSMUSG00000007653_Gabrb2_DTKPA_136386.9	248
ENSMUSG00000007653_Gabrb2_DTKPA_136387.10	364
ENSMUSG00000008167_Fbxw9_SPA_130080.1	1
ENSMUSG00000008226_Scrn3_SPB_82736.3	28
ENSMUSG00000008435_Rdh13_DTKPA_28326.1	347
ENSMUSG00000008435_Rdh13_DTKPA_28327.2	498
ENSMUSG00000008435_Rdh13_DTKPA_28328.3	118
ENSMUSG00000008435_Rdh13_DTKPA_28329.4	262
ENSMUSG00000008435_Rdh13_DTKPA_28330.5	297
ENSMUSG00000008435_Rdh13_DTKPA_28331.6	388
ENSMUSG00000008435_Rdh13_DTKPA_28332.7	333
ENSMUSG00000008435_Rdh13_DTKPA_28333.8	203
ENSMUSG00000008435_Rdh13_DTKPA_28334.9	478
ENSMUSG00000008435_Rdh13_DTKPA_28335.10	455
ENSMUSG00000008475_Arpc5_DTKPA_138968.1	378
ENSMUSG00000008475_Arpc5_DTKPA_138969.2	1095
ENSMUSG00000008475_Arpc5_DTKPA_138970.3	213
ENSMUSG00000008475_Arpc5_DTKPA_138971.4	139
ENSMUSG00000008475_Arpc5_DTKPA_138972.5	522
ENSMUSG00000008475_Arpc5_DTKPA_138973.6	240
ENSMUSG00000008475_Arpc5_DTKPA_138974.7	406
ENSMUSG00000008475_Arpc5_DTKPA_138975.8	406
ENSMUSG00000008475_Arpc5_DTKPA_138976.9	229
ENSMUSG00000008475_Arpc5_DTKPA_138977.10	289
ENSMUSG00000008482_Rnf151_SPA_45531.7	1
ENSMUSG00000008540_Mgst1_DTKPA_6327.1	161
ENSMUSG00000008540_Mgst1_DTKPA_6328.2	575
ENSMUSG00000008540_Mgst1_DTKPA_6329.3	99
ENSMUSG00000008540_Mgst1_DTKPA_6330.4	184
ENSMUSG00000008540_Mgst1_DTKPA_6331.5	407
ENSMUSG00000008540_Mgst1_DTKPA_6332.6	399
ENSMUSG00000008540_Mgst1_DTKPA_6333.7	142
ENSMUSG00000008540_Mgst1_DTKPA_6334.8	206
ENSMUSG00000008540_Mgst1_DTKPA_6335.9	177
ENSMUSG00000008540_Mgst1_DTKPA_6336.10	60
ENSMUSG00000008730_Hipk1_DTKPA_147753.1	208
ENSMUSG00000008730_Hipk1_DTKPA_147754.2	169
ENSMUSG00000008730_Hipk1_DTKPA_147755.3	342
ENSMUSG00000008730_Hipk1_DTKPA_147756.4	165
ENSMUSG00000008730_Hipk1_DTKPA_147757.5	355
ENSMUSG00000008730_Hipk1_DTKPA_147758.6	371
ENSMUSG00000008730_Hipk1_DTKPA_147759.7	297
ENSMUSG00000008730_Hipk1_DTKPA_147760.8	196
ENSMUSG00000008730_Hipk1_DTKPA_147761.9	323
ENSMUSG00000008730_Hipk1_DTKPA_147762.10	189
ENSMUSG00000008859_Rala_DTKPA_107665.1	175
ENSMUSG00000008859_Rala_DTKPA_107666.2	317
ENSMUSG00000008859_Rala_DTKPA_107667.3	44
ENSMUSG00000008859_Rala_DTKPA_107668.4	237
ENSMUSG00000008859_Rala_DTKPA_107669.5	309
ENSMUSG00000008859_Rala_DTKPA_107670.6	519
ENSMUSG00000008859_Rala_DTKPA_107671.7	54
ENSMUSG00000008859_Rala_DTKPA_107672.8	257
ENSMUSG00000008859_Rala_DTKPA_107673.9	282
ENSMUSG00000008859_Rala_DTKPA_107674.10	242
ENSMUSG00000008932_Slc1a7_DTKPA_169858.1	502
ENSMUSG00000008932_Slc1a7_DTKPA_169859.2	287
ENSMUSG00000008932_Slc1a7_DTKPA_169860.3	217
ENSMUSG00000008932_Slc1a7_DTKPA_169861.4	395
ENSMUSG00000008932_Slc1a7_DTKPA_169862.5	402
ENSMUSG00000008932_Slc1a7_DTKPA_169863.6	302
ENSMUSG00000008932_Slc1a7_DTKPA_169864.7	183
ENSMUSG00000008932_Slc1a7_DTKPA_169865.8	272
ENSMUSG00000008932_Slc1a7_DTKPA_169866.9	468
ENSMUSG00000008932_Slc1a7_DTKPA_169867.10	653
ENSMUSG00000009292_Trpm2_DTKPA_129860.1	273
ENSMUSG00000009292_Trpm2_DTKPA_129861.2	366
ENSMUSG00000009292_Trpm2_DTKPA_129862.3	334
ENSMUSG00000009292_Trpm2_DTKPA_129863.4	220
ENSMUSG00000009292_Trpm2_DTKPA_129864.5	255
ENSMUSG00000009292_Trpm2_DTKPA_129865.6	131
ENSMUSG00000009292_Trpm2_DTKPA_129866.7	420
ENSMUSG00000009292_Trpm2_DTKPA_129867.8	213
ENSMUSG00000009292_Trpm2_DTKPA_129868.9	342
ENSMUSG00000009292_Trpm2_DTKPA_129869.10	216
ENSMUSG00000009566_Fpgs_DTKPA_187709.1	10
ENSMUSG00000009566_Fpgs_DTKPA_187710.2	10
ENSMUSG00000009566_Fpgs_DTKPA_187711.3	45
ENSMUSG00000009566_Fpgs_DTKPA_187712.4	104
ENSMUSG00000009566_Fpgs_DTKPA_187713.5	32
ENSMUSG00000009566_Fpgs_DTKPA_187714.6	29
ENSMUSG00000009566_Fpgs_DTKPA_187715.7	10
ENSMUSG00000009566_Fpgs_DTKPA_187716.8	241
ENSMUSG00000009566_Fpgs_DTKPA_187717.9	24
ENSMUSG00000009566_Fpgs_DTKPA_187718.10	170
ENSMUSG00000009630_Ppp2cb_DTKPA_115763.1	135
ENSMUSG00000009630_Ppp2cb_DTKPA_115764.2	321
ENSMUSG00000009630_Ppp2cb_DTKPA_115765.3	130
ENSMUSG00000009630_Ppp2cb_DTKPA_115766.4	373
ENSMUSG00000009630_Ppp2cb_DTKPA_115767.5	246
ENSMUSG00000009630_Ppp2cb_DTKPA_115768.6	121
ENSMUSG00000009630_Ppp2cb_DTKPA_115769.7	231
ENSMUSG00000009630_Ppp2cb_DTKPA_115770.8	372
ENSMUSG00000009630_Ppp2cb_DTKPA_115771.9	219
ENSMUSG00000009630_Ppp2cb_DTKPA_115772.10	300
ENSMUSG00000009681_Bcr_DTKPB_82183.10	1
ENSMUSG00000009772_Nuak2_DTKPA_104681.1	350
ENSMUSG00000009772_Nuak2_DTKPA_104682.2	43
ENSMUSG00000009772_Nuak2_DTKPA_104683.3	266
ENSMUSG00000009772_Nuak2_DTKPA_104684.4	638
ENSMUSG00000009772_Nuak2_DTKPA_104685.5	126
ENSMUSG00000009772_Nuak2_DTKPA_104686.6	216
ENSMUSG00000009772_Nuak2_DTKPA_104687.7	305
ENSMUSG00000009772_Nuak2_DTKPA_104688.8	445
ENSMUSG00000009772_Nuak2_DTKPA_104689.9	546
ENSMUSG00000009772_Nuak2_DTKPA_104690.10	341
ENSMUSG00000009828_Ick_DTKPB_70388.10	17
ENSMUSG00000010025_Aldh3a2_DTKPB_4456.3	5
ENSMUSG00000010054_Tusc2_ACOCA_37875.9	1
ENSMUSG00000010054_Tusc2_ACOCA_37876.10	1
ENSMUSG00000010154_Spire2_DTKPA_26948.1	235
ENSMUSG00000010154_Spire2_DTKPA_26949.2	397
ENSMUSG00000010154_Spire2_DTKPA_26950.3	157
ENSMUSG00000010154_Spire2_DTKPA_26951.4	203
ENSMUSG00000010154_Spire2_DTKPA_26952.5	320
ENSMUSG00000010154_Spire2_DTKPA_26953.6	283
ENSMUSG00000010154_Spire2_DTKPA_26954.7	172
ENSMUSG00000010154_Spire2_DTKPA_26955.8	598
ENSMUSG00000010154_Spire2_DTKPA_26956.9	189
ENSMUSG00000010154_Spire2_DTKPA_26957.10	207
ENSMUSG00000010660_Plcd1_ACOCA_164677.5	1
ENSMUSG00000010803_Gabra1_DTKPB_136588.1	31
ENSMUSG00000010803_Gabra1_DTKPB_136589.2	15
ENSMUSG00000010936_Vac14_SPB_40469.5	5
ENSMUSG00000011148_Adssl1_DTKPA_227443.1	327
ENSMUSG00000011148_Adssl1_DTKPA_227444.2	453
ENSMUSG00000011148_Adssl1_DTKPA_227445.3	363
ENSMUSG00000011148_Adssl1_DTKPA_227446.4	291
ENSMUSG00000011148_Adssl1_DTKPA_227447.5	454
ENSMUSG00000011148_Adssl1_DTKPA_227448.6	438
ENSMUSG00000011148_Adssl1_DTKPA_227449.7	260
ENSMUSG00000011148_Adssl1_DTKPA_227450.8	320
ENSMUSG00000011148_Adssl1_DTKPA_227451.9	164
ENSMUSG00000011148_Adssl1_DTKPA_227452.10	278
ENSMUSG00000011179_Odc1_DTKPA_143360.1	229
ENSMUSG00000011179_Odc1_DTKPA_143361.2	398
ENSMUSG00000011179_Odc1_DTKPA_143362.3	537
ENSMUSG00000011179_Odc1_DTKPA_143363.4	112
ENSMUSG00000011179_Odc1_DTKPA_143364.5	107
ENSMUSG00000011179_Odc1_DTKPA_143365.6	424
ENSMUSG00000011179_Odc1_DTKPA_143366.7	424
ENSMUSG00000011179_Odc1_DTKPA_143367.8	199
ENSMUSG00000011179_Odc1_DTKPA_143368.9	6
ENSMUSG00000011179_Odc1_DTKPA_143369.10	124
ENSMUSG00000011877_Git1_DTKPA_177151.1	465
ENSMUSG00000011877_Git1_DTKPA_177152.2	434
ENSMUSG00000011877_Git1_DTKPA_177153.3	450
ENSMUSG00000011877_Git1_DTKPA_177154.4	327
ENSMUSG00000011877_Git1_DTKPA_177155.5	349
ENSMUSG00000011877_Git1_DTKPA_177156.6	352
ENSMUSG00000011877_Git1_DTKPA_177157.7	292
ENSMUSG00000011877_Git1_DTKPA_177158.8	402
ENSMUSG00000011877_Git1_DTKPA_177159.9	278
ENSMUSG00000011877_Git1_DTKPA_177160.10	399
ENSMUSG00000011884_Gltp_DTKPA_210406.1	502
ENSMUSG00000011884_Gltp_DTKPA_210407.2	540
ENSMUSG00000011884_Gltp_DTKPA_210408.3	532
ENSMUSG00000011884_Gltp_DTKPA_210409.4	345
ENSMUSG00000011884_Gltp_DTKPA_210410.5	334
[truncated: 9,532 more rows]
