# Supplementary material for: Genome-scale CRISPR screening reveals that C3aR signaling is critical for rapid capture of fungi by macrophages
Source: PLoS Pathog. 2022 Sep 29;18(9):e1010237. doi: 10.1371/journal.ppat.1010237 (PMC9578593; doi:10.1371/journal.ppat.1010237)
Supplement: S1 Data — A ZIP archive of tables in CSV format giving counts for each sgRNA. File names indicate sub-library and experimental sample. (ZIP) [file ppat.1010237.s023.zip › DIR_MAIN/20190208_U1B_Un2_counts.csv]

0None_none_ACOCB_227963.5053	9
0None_none_ACOCB_227963.5094	15
0None_none_GEA_227963.3448	1
0None_none_GEA_227963.3681	4
0None_none_GEA_227963.3710	1
0None_none_GEB_227963.4117	9
0None_none_MPB_227963.5694	5
0None_none_MPB_227963.5854	1
0None_none_MU2A_227963.2410	9
0None_none_TMMB_227963.3272	1
0None_none_U1A_227963.6534	3
0None_none_U1A_227963.6618	3
0None_none_U1B_227963.376	289
0None_none_U1B_227963.377	158
0None_none_U1B_227963.378	338
0None_none_U1B_227963.379	533
0None_none_U1B_227963.380	416
0None_none_U1B_227963.381	287
0None_none_U1B_227963.382	282
0None_none_U1B_227963.383	391
0None_none_U1B_227963.384	183
0None_none_U1B_227963.385	244
0None_none_U1B_227963.387	470
0None_none_U1B_227963.388	883
0None_none_U1B_227963.389	213
0None_none_U1B_227963.390	343
0None_none_U1B_227963.391	341
0None_none_U1B_227963.392	315
0None_none_U1B_227963.393	581
0None_none_U1B_227963.394	194
0None_none_U1B_227963.395	423
0None_none_U1B_227963.396	277
0None_none_U1B_227963.397	357
0None_none_U1B_227963.398	377
0None_none_U1B_227963.399	150
0None_none_U1B_227963.400	251
0None_none_U1B_227963.401	411
0None_none_U1B_227963.402	241
0None_none_U1B_227963.403	6
0None_none_U1B_227963.404	180
0None_none_U1B_227963.405	364
0None_none_U1B_227963.406	319
0None_none_U1B_227963.407	230
0None_none_U1B_227963.408	193
0None_none_U1B_227963.409	80
0None_none_U1B_227963.410	286
0None_none_U1B_227963.411	357
0None_none_U1B_227963.412	220
0None_none_U1B_227963.413	633
0None_none_U1B_227963.414	648
0None_none_U1B_227963.415	330
0None_none_U1B_227963.416	256
0None_none_U1B_227963.417	428
0None_none_U1B_227963.418	308
0None_none_U1B_227963.419	152
0None_none_U1B_227963.420	124
0None_none_U1B_227963.421	382
0None_none_U1B_227963.422	310
0None_none_U1B_227963.423	360
0None_none_U1B_227963.424	485
0None_none_U1B_227963.425	220
0None_none_U1B_227963.426	219
0None_none_U1B_227963.427	500
0None_none_U1B_227963.428	154
0None_none_U1B_227963.429	272
0None_none_U1B_227963.430	122
0None_none_U1B_227963.431	427
0None_none_U1B_227963.432	104
0None_none_U1B_227963.433	443
0None_none_U1B_227963.434	474
0None_none_U1B_227963.435	163
0None_none_U1B_227963.436	245
0None_none_U1B_227963.437	408
0None_none_U1B_227963.438	238
0None_none_U1B_227963.439	189
0None_none_U1B_227963.440	445
0None_none_U1B_227963.441	227
0None_none_U1B_227963.442	292
0None_none_U1B_227963.443	565
0None_none_U1B_227963.444	349
0None_none_U1B_227963.445	417
0None_none_U1B_227963.446	59
0None_none_U1B_227963.447	270
0None_none_U1B_227963.448	248
0None_none_U1B_227963.449	171
0None_none_U1B_227963.450	291
0None_none_U1B_227963.451	301
0None_none_U1B_227963.452	337
0None_none_U1B_227963.453	406
0None_none_U1B_227963.454	73
0None_none_U1B_227963.455	443
0None_none_U1B_227963.456	622
0None_none_U1B_227963.457	429
0None_none_U1B_227963.458	453
0None_none_U1B_227963.459	147
0None_none_U1B_227963.460	373
0None_none_U1B_227963.461	337
0None_none_U1B_227963.462	466
0None_none_U1B_227963.463	413
0None_none_U1B_227963.464	365
0None_none_U1B_227963.465	434
0None_none_U1B_227963.466	273
0None_none_U1B_227963.467	360
0None_none_U1B_227963.468	354
0None_none_U1B_227963.469	479
0None_none_U1B_227963.470	332
0None_none_U1B_227963.471	395
0None_none_U1B_227963.472	386
0None_none_U1B_227963.473	708
0None_none_U1B_227963.474	317
0None_none_U1B_227963.475	325
0None_none_U1B_227963.476	300
0None_none_U1B_227963.477	532
0None_none_U1B_227963.478	392
0None_none_U1B_227963.479	454
0None_none_U1B_227963.480	307
0None_none_U1B_227963.481	516
0None_none_U1B_227963.482	470
0None_none_U1B_227963.483	173
0None_none_U1B_227963.484	466
0None_none_U1B_227963.485	266
0None_none_U1B_227963.486	386
0None_none_U1B_227963.487	282
0None_none_U1B_227963.488	193
0None_none_U1B_227963.489	317
0None_none_U1B_227963.490	368
0None_none_U1B_227963.491	602
0None_none_U1B_227963.492	432
0None_none_U1B_227963.493	216
0None_none_U1B_227963.494	578
0None_none_U1B_227963.495	701
0None_none_U1B_227963.496	181
0None_none_U1B_227963.497	358
0None_none_U1B_227963.498	443
0None_none_U1B_227963.499	249
0None_none_U1B_227963.500	419
0None_none_U1B_227963.501	294
0None_none_U1B_227963.502	343
0None_none_U1B_227963.503	310
0None_none_U1B_227963.504	199
0None_none_U1B_227963.505	620
0None_none_U1B_227963.506	879
0None_none_U1B_227963.507	424
0None_none_U1B_227963.508	394
0None_none_U1B_227963.509	248
0None_none_U1B_227963.510	328
0None_none_U1B_227963.511	269
0None_none_U1B_227963.512	221
0None_none_U1B_227963.513	229
0None_none_U1B_227963.514	248
0None_none_U1B_227963.515	836
0None_none_U1B_227963.516	476
0None_none_U1B_227963.517	466
0None_none_U1B_227963.518	262
0None_none_U1B_227963.519	159
0None_none_U1B_227963.520	491
0None_none_U1B_227963.521	512
0None_none_U1B_227963.522	399
0None_none_U1B_227963.523	264
0None_none_U1B_227963.524	101
0None_none_U1B_227963.525	557
0None_none_U1B_227963.526	145
0None_none_U1B_227963.527	276
0None_none_U1B_227963.528	177
0None_none_U1B_227963.529	227
0None_none_U1B_227963.530	246
0None_none_U1B_227963.531	366
0None_none_U1B_227963.532	332
0None_none_U1B_227963.533	289
0None_none_U1B_227963.534	686
0None_none_U1B_227963.535	314
0None_none_U1B_227963.536	464
0None_none_U1B_227963.537	467
0None_none_U1B_227963.538	607
0None_none_U1B_227963.539	434
0None_none_U1B_227963.540	568
0None_none_U1B_227963.541	528
0None_none_U1B_227963.542	205
0None_none_U1B_227963.543	356
0None_none_U1B_227963.544	216
0None_none_U1B_227963.545	64
0None_none_U1B_227963.546	117
0None_none_U1B_227963.547	393
0None_none_U1B_227963.548	365
0None_none_U1B_227963.549	367
0None_none_U1B_227963.550	216
0None_none_U1B_227963.551	332
0None_none_U1B_227963.552	259
0None_none_U1B_227963.553	243
0None_none_U1B_227963.554	390
0None_none_U1B_227963.555	390
0None_none_U1B_227963.556	294
0None_none_U1B_227963.557	306
0None_none_U1B_227963.558	342
0None_none_U1B_227963.559	399
0None_none_U1B_227963.560	361
0None_none_U1B_227963.561	621
0None_none_U1B_227963.562	334
0None_none_U1B_227963.563	188
0None_none_U1B_227963.564	510
0None_none_U1B_227963.565	55
0None_none_U1B_227963.566	261
0None_none_U1B_227963.567	541
0None_none_U1B_227963.568	770
0None_none_U1B_227963.569	416
0None_none_U1B_227963.570	663
0None_none_U1B_227963.571	330
0None_none_U1B_227963.572	264
0None_none_U1B_227963.573	623
0None_none_U1B_227963.574	389
0None_none_U1B_227963.575	299
0None_none_U1B_227963.576	478
0None_none_U1B_227963.577	385
0None_none_U1B_227963.578	275
0None_none_U1B_227963.579	76
0None_none_U1B_227963.580	531
0None_none_U1B_227963.581	233
0None_none_U1B_227963.582	490
0None_none_U1B_227963.583	231
0None_none_U1B_227963.584	320
0None_none_U1B_227963.585	71
0None_none_U1B_227963.586	603
0None_none_U1B_227963.587	478
0None_none_U1B_227963.588	354
0None_none_U1B_227963.589	384
0None_none_U1B_227963.590	345
0None_none_U1B_227963.591	397
0None_none_U1B_227963.592	301
0None_none_U1B_227963.593	415
0None_none_U1B_227963.594	433
0None_none_U1B_227963.595	333
0None_none_U1B_227963.596	327
0None_none_U1B_227963.597	75
0None_none_U1B_227963.598	83
0None_none_U1B_227963.599	248
0None_none_U1B_227963.600	118
0None_none_U1B_227963.601	749
0None_none_U1B_227963.602	326
0None_none_U1B_227963.603	380
0None_none_U1B_227963.604	512
0None_none_U1B_227963.605	484
0None_none_U1B_227963.606	379
0None_none_U1B_227963.607	298
0None_none_U1B_227963.608	428
0None_none_U1B_227963.609	320
0None_none_U1B_227963.610	276
0None_none_U1B_227963.611	203
0None_none_U1B_227963.612	393
0None_none_U1B_227963.613	419
0None_none_U1B_227963.614	415
0None_none_U1B_227963.615	91
0None_none_U1B_227963.616	313
0None_none_U1B_227963.617	781
0None_none_U1B_227963.618	212
0None_none_U1B_227963.619	408
0None_none_U1B_227963.620	391
0None_none_U1B_227963.621	310
0None_none_U1B_227963.622	156
0None_none_U1B_227963.623	358
0None_none_U1B_227963.624	421
0None_none_U1B_227963.625	493
0None_none_U1B_227963.626	302
0None_none_U1B_227963.627	393
0None_none_U1B_227963.628	405
0None_none_U1B_227963.629	254
0None_none_U1B_227963.630	346
0None_none_U1B_227963.631	415
0None_none_U1B_227963.632	320
0None_none_U1B_227963.633	15
0None_none_U1B_227963.634	137
0None_none_U1B_227963.635	265
0None_none_U1B_227963.636	123
0None_none_U1B_227963.637	452
0None_none_U1B_227963.638	575
0None_none_U1B_227963.639	398
0None_none_U1B_227963.640	52
0None_none_U1B_227963.641	338
0None_none_U1B_227963.642	385
0None_none_U1B_227963.643	465
0None_none_U1B_227963.644	6
0None_none_U1B_227963.645	258
0None_none_U1B_227963.646	482
0None_none_U1B_227963.647	267
0None_none_U1B_227963.648	4
0None_none_U1B_227963.649	187
0None_none_U1B_227963.650	4
0None_none_U1B_227963.651	236
0None_none_U1B_227963.652	186
0None_none_U1B_227963.653	282
0None_none_U1B_227963.654	726
0None_none_U1B_227963.655	281
0None_none_U1B_227963.656	237
0None_none_U1B_227963.657	98
0None_none_U1B_227963.658	846
0None_none_U1B_227963.659	146
0None_none_U1B_227963.660	507
0None_none_U1B_227963.661	865
0None_none_U1B_227963.662	666
0None_none_U1B_227963.663	151
0None_none_U1B_227963.664	533
0None_none_U1B_227963.665	348
0None_none_U1B_227963.666	325
0None_none_U1B_227963.667	283
0None_none_U1B_227963.668	487
0None_none_U1B_227963.669	385
0None_none_U1B_227963.670	522
0None_none_U1B_227963.671	425
0None_none_U1B_227963.672	469
0None_none_U1B_227963.673	493
0None_none_U1B_227963.674	262
0None_none_U1B_227963.675	521
0None_none_U1B_227963.676	210
0None_none_U1B_227963.677	403
0None_none_U1B_227963.678	413
0None_none_U1B_227963.679	144
0None_none_U1B_227963.680	92
0None_none_U1B_227963.681	388
0None_none_U1B_227963.682	319
0None_none_U1B_227963.683	269
0None_none_U1B_227963.684	432
0None_none_U1B_227963.685	378
0None_none_U1B_227963.686	258
0None_none_U1B_227963.687	128
0None_none_U1B_227963.688	307
0None_none_U1B_227963.689	453
0None_none_U1B_227963.690	47
0None_none_U1B_227963.691	430
0None_none_U1B_227963.692	343
0None_none_U1B_227963.693	171
0None_none_U1B_227963.694	318
0None_none_U1B_227963.695	191
0None_none_U1B_227963.696	257
0None_none_U1B_227963.697	266
0None_none_U1B_227963.698	294
0None_none_U1B_227963.699	320
0None_none_U1B_227963.700	329
0None_none_U1B_227963.701	535
0None_none_U1B_227963.702	362
0None_none_U1B_227963.703	386
0None_none_U1B_227963.704	179
0None_none_U1B_227963.705	190
0None_none_U1B_227963.706	157
0None_none_U1B_227963.707	331
0None_none_U1B_227963.708	437
0None_none_U1B_227963.709	527
0None_none_U1B_227963.710	319
0None_none_U1B_227963.711	269
0None_none_U1B_227963.712	369
0None_none_U1B_227963.713	382
0None_none_U1B_227963.714	365
0None_none_U1B_227963.715	271
0None_none_U1B_227963.716	355
0None_none_U1B_227963.717	396
0None_none_U1B_227963.718	317
0None_none_U1B_227963.719	302
0None_none_U1B_227963.720	189
0None_none_U1B_227963.721	504
0None_none_U1B_227963.722	171
0None_none_U1B_227963.723	275
0None_none_U1B_227963.724	292
0None_none_U1B_227963.725	375
0None_none_U1B_227963.726	420
0None_none_U1B_227963.727	407
0None_none_U1B_227963.728	228
0None_none_U1B_227963.729	574
0None_none_U1B_227963.730	337
0None_none_U1B_227963.731	481
0None_none_U1B_227963.732	160
0None_none_U1B_227963.733	451
0None_none_U1B_227963.734	183
0None_none_U1B_227963.735	410
0None_none_U1B_227963.736	476
0None_none_U1B_227963.737	402
0None_none_U1B_227963.738	269
0None_none_U1B_227963.739	286
0None_none_U1B_227963.740	345
0None_none_U1B_227963.741	673
0None_none_U1B_227963.742	535
0None_none_U1B_227963.743	226
0None_none_U1B_227963.744	40
0None_none_U1B_227963.745	526
0None_none_U1B_227963.746	197
0None_none_U1B_227963.747	173
0None_none_U1B_227963.748	545
0None_none_U1B_227963.749	518
0None_none_U1B_227963.750	139
0None_none_U2B_227963.1405	3
0Safe_safe_ACOCA_227963.4616	13
0Safe_safe_ACOCA_227963.4755	7
0Safe_safe_ACOCA_227963.4819	4
0Safe_safe_ACOCA_227963.4836	191
0Safe_safe_ACOCB_227963.5180	243
0Safe_safe_ACOCB_227963.5232	2
0Safe_safe_ACOCB_227963.5241	6
0Safe_safe_DTKPA_227963.7041	8
0Safe_safe_DTKPB_227963.7292	1
0Safe_safe_DTKPB_227963.7306	274
0Safe_safe_DTKPB_227963.7333	11
0Safe_safe_GEA_227963.3590	1
0Safe_safe_GEA_227963.3674	5
0Safe_safe_GEB_227963.3769	197
0Safe_safe_GEB_227963.3860	195
0Safe_safe_GEB_227963.4103	550
0Safe_safe_MPA_227963.4280	2
0Safe_safe_MPA_227963.4342	350
0Safe_safe_MPA_227963.4350	2
0Safe_safe_MPA_227963.4433	1
0Safe_safe_MPA_227963.4443	272
0Safe_safe_MPB_227963.5751	1
0Safe_safe_MU1A_227963.2000	282
0Safe_safe_MU1A_227963.2137	1
0Safe_safe_MU1B_227963.1093	9
0Safe_safe_MU1B_227963.791	25
0Safe_safe_MU2A_227963.2327	319
0Safe_safe_MU2A_227963.2346	220
0Safe_safe_MU2A_227963.2493	1
0Safe_safe_MU2A_227963.2612	4
0Safe_safe_MU2B_227963.194	8
0Safe_safe_MU2B_227963.331	1
0Safe_safe_SPA_227963.5302	6
0Safe_safe_SPB_227963.6143	290
0Safe_safe_TMMA_227963.2655	11
0Safe_safe_TMMA_227963.2837	347
0Safe_safe_TMMA_227963.2917	192
0Safe_safe_TMMB_227963.3146	2
0Safe_safe_TMMB_227963.3308	657
0Safe_safe_U1A_227963.6403	1
0Safe_safe_U1A_227963.6517	5
0Safe_safe_U1A_227963.6536	11
0Safe_safe_U1A_227963.6542	5
0Safe_safe_U1A_227963.6557	4
0Safe_safe_U1A_227963.6591	2
0Safe_safe_U1A_227963.6599	25
0Safe_safe_U1A_227963.6617	1
0Safe_safe_U1A_227963.6653	1
0Safe_safe_U1A_227963.6683	1
0Safe_safe_U1A_227963.6728	1
0Safe_safe_U1B_227963.376	296
0Safe_safe_U1B_227963.377	355
0Safe_safe_U1B_227963.378	325
0Safe_safe_U1B_227963.379	330
0Safe_safe_U1B_227963.380	281
0Safe_safe_U1B_227963.381	189
0Safe_safe_U1B_227963.382	392
0Safe_safe_U1B_227963.383	403
0Safe_safe_U1B_227963.384	236
0Safe_safe_U1B_227963.385	189
0Safe_safe_U1B_227963.386	217
0Safe_safe_U1B_227963.387	550
0Safe_safe_U1B_227963.388	331
0Safe_safe_U1B_227963.389	303
0Safe_safe_U1B_227963.390	176
0Safe_safe_U1B_227963.391	352
0Safe_safe_U1B_227963.392	312
0Safe_safe_U1B_227963.393	347
0Safe_safe_U1B_227963.394	158
0Safe_safe_U1B_227963.395	457
0Safe_safe_U1B_227963.396	206
0Safe_safe_U1B_227963.397	219
0Safe_safe_U1B_227963.398	144
0Safe_safe_U1B_227963.399	140
0Safe_safe_U1B_227963.400	521
0Safe_safe_U1B_227963.401	265
0Safe_safe_U1B_227963.402	170
0Safe_safe_U1B_227963.403	205
0Safe_safe_U1B_227963.404	657
0Safe_safe_U1B_227963.405	193
0Safe_safe_U1B_227963.406	511
0Safe_safe_U1B_227963.407	227
0Safe_safe_U1B_227963.408	320
0Safe_safe_U1B_227963.409	306
0Safe_safe_U1B_227963.410	346
0Safe_safe_U1B_227963.411	103
0Safe_safe_U1B_227963.412	88
0Safe_safe_U1B_227963.413	272
0Safe_safe_U1B_227963.414	321
0Safe_safe_U1B_227963.415	437
0Safe_safe_U1B_227963.416	318
0Safe_safe_U1B_227963.417	397
0Safe_safe_U1B_227963.418	6
0Safe_safe_U1B_227963.419	238
0Safe_safe_U1B_227963.420	383
0Safe_safe_U1B_227963.421	407
0Safe_safe_U1B_227963.422	91
0Safe_safe_U1B_227963.423	159
0Safe_safe_U1B_227963.424	512
0Safe_safe_U1B_227963.425	421
0Safe_safe_U1B_227963.426	184
0Safe_safe_U1B_227963.427	247
0Safe_safe_U1B_227963.428	363
0Safe_safe_U1B_227963.429	250
0Safe_safe_U1B_227963.430	372
0Safe_safe_U1B_227963.431	179
0Safe_safe_U1B_227963.432	324
0Safe_safe_U1B_227963.433	371
0Safe_safe_U1B_227963.434	123
0Safe_safe_U1B_227963.435	78
0Safe_safe_U1B_227963.436	318
0Safe_safe_U1B_227963.437	308
0Safe_safe_U1B_227963.438	232
0Safe_safe_U1B_227963.439	183
0Safe_safe_U1B_227963.440	421
0Safe_safe_U1B_227963.441	108
0Safe_safe_U1B_227963.442	371
0Safe_safe_U1B_227963.443	216
0Safe_safe_U1B_227963.444	242
0Safe_safe_U1B_227963.445	481
0Safe_safe_U1B_227963.446	139
0Safe_safe_U1B_227963.447	51
0Safe_safe_U1B_227963.448	159
0Safe_safe_U1B_227963.449	279
0Safe_safe_U1B_227963.450	480
0Safe_safe_U1B_227963.451	292
0Safe_safe_U1B_227963.452	286
0Safe_safe_U1B_227963.453	503
0Safe_safe_U1B_227963.454	145
0Safe_safe_U1B_227963.455	305
0Safe_safe_U1B_227963.456	552
0Safe_safe_U1B_227963.457	143
0Safe_safe_U1B_227963.458	54
0Safe_safe_U1B_227963.459	195
0Safe_safe_U1B_227963.460	166
0Safe_safe_U1B_227963.461	238
0Safe_safe_U1B_227963.462	157
0Safe_safe_U1B_227963.463	294
0Safe_safe_U1B_227963.464	415
0Safe_safe_U1B_227963.465	236
0Safe_safe_U1B_227963.466	216
0Safe_safe_U1B_227963.467	255
0Safe_safe_U1B_227963.468	11
0Safe_safe_U1B_227963.469	202
0Safe_safe_U1B_227963.470	254
0Safe_safe_U1B_227963.471	345
0Safe_safe_U1B_227963.472	177
0Safe_safe_U1B_227963.473	467
0Safe_safe_U1B_227963.474	282
0Safe_safe_U1B_227963.475	438
0Safe_safe_U1B_227963.476	118
0Safe_safe_U1B_227963.477	396
0Safe_safe_U1B_227963.478	332
0Safe_safe_U1B_227963.479	476
0Safe_safe_U1B_227963.480	117
0Safe_safe_U1B_227963.481	292
0Safe_safe_U1B_227963.482	405
0Safe_safe_U1B_227963.483	211
0Safe_safe_U1B_227963.484	575
0Safe_safe_U1B_227963.485	88
0Safe_safe_U1B_227963.486	255
0Safe_safe_U1B_227963.487	353
0Safe_safe_U1B_227963.488	633
0Safe_safe_U1B_227963.489	314
0Safe_safe_U1B_227963.490	145
0Safe_safe_U1B_227963.491	259
0Safe_safe_U1B_227963.492	313
0Safe_safe_U1B_227963.493	543
0Safe_safe_U1B_227963.494	276
0Safe_safe_U1B_227963.495	281
0Safe_safe_U1B_227963.496	559
0Safe_safe_U1B_227963.497	317
0Safe_safe_U1B_227963.498	235
0Safe_safe_U1B_227963.499	208
0Safe_safe_U1B_227963.500	213
0Safe_safe_U1B_227963.501	467
0Safe_safe_U1B_227963.502	223
0Safe_safe_U1B_227963.503	341
0Safe_safe_U1B_227963.504	195
0Safe_safe_U1B_227963.505	172
0Safe_safe_U1B_227963.506	229
0Safe_safe_U1B_227963.507	319
0Safe_safe_U1B_227963.508	330
0Safe_safe_U1B_227963.509	156
0Safe_safe_U1B_227963.510	241
0Safe_safe_U1B_227963.511	353
0Safe_safe_U1B_227963.512	258
0Safe_safe_U1B_227963.513	381
0Safe_safe_U1B_227963.514	373
0Safe_safe_U1B_227963.515	295
0Safe_safe_U1B_227963.516	144
0Safe_safe_U1B_227963.517	124
0Safe_safe_U1B_227963.518	101
0Safe_safe_U1B_227963.519	29
0Safe_safe_U1B_227963.520	136
0Safe_safe_U1B_227963.521	379
0Safe_safe_U1B_227963.522	50
0Safe_safe_U1B_227963.523	231
0Safe_safe_U1B_227963.524	351
0Safe_safe_U1B_227963.525	403
0Safe_safe_U1B_227963.526	320
0Safe_safe_U1B_227963.527	399
0Safe_safe_U1B_227963.528	398
0Safe_safe_U1B_227963.529	143
0Safe_safe_U1B_227963.530	514
0Safe_safe_U1B_227963.531	57
0Safe_safe_U1B_227963.532	446
0Safe_safe_U1B_227963.533	311
0Safe_safe_U1B_227963.534	197
0Safe_safe_U1B_227963.535	266
0Safe_safe_U1B_227963.536	231
0Safe_safe_U1B_227963.537	123
0Safe_safe_U1B_227963.538	193
0Safe_safe_U1B_227963.539	179
0Safe_safe_U1B_227963.540	223
0Safe_safe_U1B_227963.541	60
0Safe_safe_U1B_227963.542	268
0Safe_safe_U1B_227963.543	96
0Safe_safe_U1B_227963.544	399
0Safe_safe_U1B_227963.545	310
0Safe_safe_U1B_227963.546	201
0Safe_safe_U1B_227963.547	164
0Safe_safe_U1B_227963.548	307
0Safe_safe_U1B_227963.549	102
0Safe_safe_U1B_227963.550	273
0Safe_safe_U1B_227963.551	291
0Safe_safe_U1B_227963.552	246
0Safe_safe_U1B_227963.553	423
0Safe_safe_U1B_227963.554	346
0Safe_safe_U1B_227963.555	59
0Safe_safe_U1B_227963.556	67
0Safe_safe_U1B_227963.557	305
0Safe_safe_U1B_227963.558	318
0Safe_safe_U1B_227963.559	365
0Safe_safe_U1B_227963.560	246
0Safe_safe_U1B_227963.561	237
0Safe_safe_U1B_227963.562	155
0Safe_safe_U1B_227963.563	243
0Safe_safe_U1B_227963.564	237
0Safe_safe_U1B_227963.565	242
0Safe_safe_U1B_227963.566	417
0Safe_safe_U1B_227963.567	367
0Safe_safe_U1B_227963.568	136
0Safe_safe_U1B_227963.569	371
0Safe_safe_U1B_227963.570	481
0Safe_safe_U1B_227963.571	216
0Safe_safe_U1B_227963.572	62
0Safe_safe_U1B_227963.573	83
0Safe_safe_U1B_227963.574	145
0Safe_safe_U1B_227963.575	130
0Safe_safe_U1B_227963.576	252
0Safe_safe_U1B_227963.577	213
0Safe_safe_U1B_227963.578	426
0Safe_safe_U1B_227963.579	225
0Safe_safe_U1B_227963.580	206
0Safe_safe_U1B_227963.581	237
0Safe_safe_U1B_227963.582	324
0Safe_safe_U1B_227963.583	319
0Safe_safe_U1B_227963.584	438
0Safe_safe_U1B_227963.585	412
0Safe_safe_U1B_227963.586	388
0Safe_safe_U1B_227963.587	369
0Safe_safe_U1B_227963.588	192
0Safe_safe_U1B_227963.589	504
0Safe_safe_U1B_227963.590	99
0Safe_safe_U1B_227963.591	256
0Safe_safe_U1B_227963.592	243
0Safe_safe_U1B_227963.593	323
0Safe_safe_U1B_227963.594	203
0Safe_safe_U1B_227963.595	179
0Safe_safe_U1B_227963.596	232
0Safe_safe_U1B_227963.597	339
0Safe_safe_U1B_227963.598	313
0Safe_safe_U1B_227963.599	129
0Safe_safe_U1B_227963.600	340
0Safe_safe_U1B_227963.601	227
0Safe_safe_U1B_227963.602	504
0Safe_safe_U1B_227963.603	295
0Safe_safe_U1B_227963.604	182
0Safe_safe_U1B_227963.605	419
0Safe_safe_U1B_227963.606	369
0Safe_safe_U1B_227963.607	734
0Safe_safe_U1B_227963.608	181
0Safe_safe_U1B_227963.609	620
0Safe_safe_U1B_227963.610	505
0Safe_safe_U1B_227963.611	178
0Safe_safe_U1B_227963.612	235
0Safe_safe_U1B_227963.613	432
0Safe_safe_U1B_227963.614	415
0Safe_safe_U1B_227963.615	274
0Safe_safe_U1B_227963.616	258
0Safe_safe_U1B_227963.617	502
0Safe_safe_U1B_227963.618	270
0Safe_safe_U1B_227963.619	372
0Safe_safe_U1B_227963.620	350
0Safe_safe_U1B_227963.621	341
0Safe_safe_U1B_227963.622	150
0Safe_safe_U1B_227963.623	253
0Safe_safe_U1B_227963.624	220
0Safe_safe_U1B_227963.625	495
0Safe_safe_U1B_227963.626	305
0Safe_safe_U1B_227963.627	642
0Safe_safe_U1B_227963.628	213
0Safe_safe_U1B_227963.629	201
0Safe_safe_U1B_227963.630	200
0Safe_safe_U1B_227963.631	271
0Safe_safe_U1B_227963.632	170
0Safe_safe_U1B_227963.633	291
0Safe_safe_U1B_227963.634	207
0Safe_safe_U1B_227963.635	401
0Safe_safe_U1B_227963.636	238
0Safe_safe_U1B_227963.637	553
0Safe_safe_U1B_227963.638	532
0Safe_safe_U1B_227963.639	227
0Safe_safe_U1B_227963.640	293
0Safe_safe_U1B_227963.641	198
0Safe_safe_U1B_227963.642	290
0Safe_safe_U1B_227963.643	267
0Safe_safe_U1B_227963.644	227
0Safe_safe_U1B_227963.645	28
0Safe_safe_U1B_227963.646	191
0Safe_safe_U1B_227963.647	138
0Safe_safe_U1B_227963.648	393
0Safe_safe_U1B_227963.649	305
0Safe_safe_U1B_227963.650	321
0Safe_safe_U1B_227963.651	151
0Safe_safe_U1B_227963.652	388
0Safe_safe_U1B_227963.653	275
0Safe_safe_U1B_227963.654	169
0Safe_safe_U1B_227963.655	706
0Safe_safe_U1B_227963.656	502
0Safe_safe_U1B_227963.657	481
0Safe_safe_U1B_227963.658	10
0Safe_safe_U1B_227963.659	287
0Safe_safe_U1B_227963.660	251
0Safe_safe_U1B_227963.661	178
0Safe_safe_U1B_227963.662	142
0Safe_safe_U1B_227963.663	297
0Safe_safe_U1B_227963.664	143
0Safe_safe_U1B_227963.665	179
0Safe_safe_U1B_227963.666	244
0Safe_safe_U1B_227963.667	118
0Safe_safe_U1B_227963.668	330
0Safe_safe_U1B_227963.669	286
0Safe_safe_U1B_227963.670	325
0Safe_safe_U1B_227963.671	168
0Safe_safe_U1B_227963.672	182
0Safe_safe_U1B_227963.673	174
0Safe_safe_U1B_227963.674	413
0Safe_safe_U1B_227963.675	307
0Safe_safe_U1B_227963.676	203
0Safe_safe_U1B_227963.677	319
0Safe_safe_U1B_227963.678	514
0Safe_safe_U1B_227963.679	157
0Safe_safe_U1B_227963.680	349
0Safe_safe_U1B_227963.681	310
0Safe_safe_U1B_227963.682	298
0Safe_safe_U1B_227963.683	188
0Safe_safe_U1B_227963.684	416
0Safe_safe_U1B_227963.685	204
0Safe_safe_U1B_227963.686	164
0Safe_safe_U1B_227963.687	230
0Safe_safe_U1B_227963.688	212
0Safe_safe_U1B_227963.689	263
0Safe_safe_U1B_227963.690	382
0Safe_safe_U1B_227963.691	203
0Safe_safe_U1B_227963.692	142
0Safe_safe_U1B_227963.693	479
0Safe_safe_U1B_227963.694	132
0Safe_safe_U1B_227963.695	342
0Safe_safe_U1B_227963.696	314
0Safe_safe_U1B_227963.697	191
0Safe_safe_U1B_227963.698	550
0Safe_safe_U1B_227963.699	358
0Safe_safe_U1B_227963.700	118
0Safe_safe_U1B_227963.701	244
0Safe_safe_U1B_227963.702	286
0Safe_safe_U1B_227963.703	394
0Safe_safe_U1B_227963.704	200
0Safe_safe_U1B_227963.705	798
0Safe_safe_U1B_227963.706	254
0Safe_safe_U1B_227963.707	291
0Safe_safe_U1B_227963.708	328
0Safe_safe_U1B_227963.709	162
0Safe_safe_U1B_227963.710	294
0Safe_safe_U1B_227963.711	335
0Safe_safe_U1B_227963.712	169
0Safe_safe_U1B_227963.713	376
0Safe_safe_U1B_227963.714	270
0Safe_safe_U1B_227963.715	295
0Safe_safe_U1B_227963.716	224
0Safe_safe_U1B_227963.717	368
0Safe_safe_U1B_227963.718	203
0Safe_safe_U1B_227963.719	39
0Safe_safe_U1B_227963.720	219
0Safe_safe_U1B_227963.721	159
0Safe_safe_U1B_227963.722	148
0Safe_safe_U1B_227963.723	550
0Safe_safe_U1B_227963.724	246
0Safe_safe_U1B_227963.725	308
0Safe_safe_U1B_227963.726	280
0Safe_safe_U1B_227963.727	361
0Safe_safe_U1B_227963.728	135
0Safe_safe_U1B_227963.729	275
0Safe_safe_U1B_227963.730	423
0Safe_safe_U1B_227963.731	7
0Safe_safe_U1B_227963.732	620
0Safe_safe_U1B_227963.733	164
0Safe_safe_U1B_227963.734	253
0Safe_safe_U1B_227963.735	272
0Safe_safe_U1B_227963.736	243
0Safe_safe_U1B_227963.737	174
0Safe_safe_U1B_227963.738	173
0Safe_safe_U1B_227963.739	420
0Safe_safe_U1B_227963.740	367
0Safe_safe_U1B_227963.741	251
0Safe_safe_U1B_227963.742	290
0Safe_safe_U1B_227963.743	263
0Safe_safe_U1B_227963.744	459
0Safe_safe_U1B_227963.745	51
0Safe_safe_U1B_227963.746	153
0Safe_safe_U1B_227963.747	343
0Safe_safe_U1B_227963.748	242
0Safe_safe_U1B_227963.749	352
0Safe_safe_U1B_227963.750	391
0Safe_safe_U2A_227963.1538	3
0Safe_safe_U2B_227963.1188	3
ENSMUSG00000000167_Pih1d2_U1B_38908.1	249
ENSMUSG00000000167_Pih1d2_U1B_38909.2	248
ENSMUSG00000000167_Pih1d2_U1B_38910.3	364
ENSMUSG00000000167_Pih1d2_U1B_38911.4	531
ENSMUSG00000000167_Pih1d2_U1B_38912.5	196
ENSMUSG00000000167_Pih1d2_U1B_38913.6	415
ENSMUSG00000000167_Pih1d2_U1B_38914.7	277
ENSMUSG00000000167_Pih1d2_U1B_38915.8	215
ENSMUSG00000000167_Pih1d2_U1B_38916.9	348
ENSMUSG00000000167_Pih1d2_U1B_38917.10	347
ENSMUSG00000000183_Fgf6_MPA_167284.3	1
ENSMUSG00000000184_Ccnd2_ACOCB_167315.4	13
ENSMUSG00000000378_Ccm2_U1B_88984.1	15
ENSMUSG00000000378_Ccm2_U1B_88985.2	186
ENSMUSG00000000378_Ccm2_U1B_88986.3	126
ENSMUSG00000000378_Ccm2_U1B_88987.4	39
ENSMUSG00000000378_Ccm2_U1B_88988.5	47
ENSMUSG00000000378_Ccm2_U1B_88989.6	57
ENSMUSG00000000378_Ccm2_U1B_88990.7	330
ENSMUSG00000000378_Ccm2_U1B_88991.8	58
ENSMUSG00000000378_Ccm2_U1B_88992.9	14
ENSMUSG00000000378_Ccm2_U1B_88993.10	93
ENSMUSG00000000560_Gabra2_DTKPB_112996.3	5
ENSMUSG00000000567_Sox9_U1B_19254.1	328
ENSMUSG00000000567_Sox9_U1B_19255.2	380
ENSMUSG00000000567_Sox9_U1B_19256.3	267
ENSMUSG00000000567_Sox9_U1B_19257.4	477
ENSMUSG00000000567_Sox9_U1B_19258.5	475
ENSMUSG00000000567_Sox9_U1B_19259.6	276
ENSMUSG00000000567_Sox9_U1B_19260.7	94
ENSMUSG00000000567_Sox9_U1B_19261.8	363
ENSMUSG00000000567_Sox9_U1B_19262.9	274
ENSMUSG00000000567_Sox9_U1B_19263.10	291
ENSMUSG00000000686_Abhd15_U1B_29732.1	332
ENSMUSG00000000686_Abhd15_U1B_29733.2	320
ENSMUSG00000000686_Abhd15_U1B_29734.3	143
ENSMUSG00000000686_Abhd15_U1B_29735.4	483
ENSMUSG00000000686_Abhd15_U1B_29736.5	371
ENSMUSG00000000686_Abhd15_U1B_29737.6	248
ENSMUSG00000000686_Abhd15_U1B_29738.7	261
ENSMUSG00000000686_Abhd15_U1B_29739.8	155
ENSMUSG00000000686_Abhd15_U1B_29740.9	350
ENSMUSG00000000686_Abhd15_U1B_29741.10	306
ENSMUSG00000000881_Dlg3_SPA_40020.6	8
ENSMUSG00000000902_Smarcb1_U1B_102460.1	107
ENSMUSG00000000902_Smarcb1_U1B_102461.2	22
ENSMUSG00000000902_Smarcb1_U1B_102462.3	33
ENSMUSG00000000902_Smarcb1_U1B_102463.4	260
ENSMUSG00000000902_Smarcb1_U1B_102464.5	29
ENSMUSG00000000902_Smarcb1_U1B_102465.6	110
ENSMUSG00000000902_Smarcb1_U1B_102466.7	48
ENSMUSG00000000902_Smarcb1_U1B_102467.8	46
ENSMUSG00000000902_Smarcb1_U1B_102468.9	80
ENSMUSG00000000902_Smarcb1_U1B_102469.10	80
ENSMUSG00000000948_Snrpn_U1B_220106.1	290
ENSMUSG00000000948_Snrpn_U1B_220107.2	69
ENSMUSG00000000948_Snrpn_U1B_220108.3	529
ENSMUSG00000000948_Snrpn_U1B_220109.4	177
ENSMUSG00000000948_Snrpn_U1B_220110.5	421
ENSMUSG00000000948_Snrpn_U1B_220111.6	494
ENSMUSG00000000948_Snrpn_U1B_220112.7	225
ENSMUSG00000000948_Snrpn_U1B_220113.8	369
ENSMUSG00000000948_Snrpn_U1B_220114.9	426
ENSMUSG00000000948_Snrpn_U1B_220115.10	128
ENSMUSG00000001018_Snapin_U1B_106120.1	679
ENSMUSG00000001018_Snapin_U1B_106121.2	460
ENSMUSG00000001018_Snapin_U1B_106122.3	176
ENSMUSG00000001018_Snapin_U1B_106123.4	25
ENSMUSG00000001018_Snapin_U1B_106124.5	188
ENSMUSG00000001018_Snapin_U1B_106125.6	679
ENSMUSG00000001018_Snapin_U1B_106126.7	90
ENSMUSG00000001018_Snapin_U1B_106127.8	154
ENSMUSG00000001018_Snapin_U1B_106128.9	166
ENSMUSG00000001018_Snapin_U1B_106129.10	126
ENSMUSG00000001039_B9d1_U1B_164823.1	276
ENSMUSG00000001039_B9d1_U1B_164824.2	260
ENSMUSG00000001039_B9d1_U1B_164825.3	387
ENSMUSG00000001039_B9d1_U1B_164826.4	412
ENSMUSG00000001039_B9d1_U1B_164827.5	170
ENSMUSG00000001039_B9d1_U1B_164828.6	51
ENSMUSG00000001039_B9d1_U1B_164829.7	290
ENSMUSG00000001039_B9d1_U1B_164830.8	485
ENSMUSG00000001039_B9d1_U1B_164831.9	348
ENSMUSG00000001039_B9d1_U1B_164832.10	117
ENSMUSG00000001062_Vps9d1_U1B_53130.1	323
ENSMUSG00000001062_Vps9d1_U1B_53131.2	350
ENSMUSG00000001062_Vps9d1_U1B_53132.3	241
ENSMUSG00000001062_Vps9d1_U1B_53133.4	325
ENSMUSG00000001062_Vps9d1_U1B_53134.5	441
ENSMUSG00000001062_Vps9d1_U1B_53135.6	341
ENSMUSG00000001062_Vps9d1_U1B_53136.7	236
ENSMUSG00000001062_Vps9d1_U1B_53137.8	373
ENSMUSG00000001062_Vps9d1_U1B_53138.9	326
ENSMUSG00000001062_Vps9d1_U1B_53139.10	198
ENSMUSG00000001076_C1ql4_U1B_55225.1	274
ENSMUSG00000001076_C1ql4_U1B_55226.2	396
ENSMUSG00000001076_C1ql4_U1B_55227.3	625
ENSMUSG00000001076_C1ql4_U1B_55228.4	268
ENSMUSG00000001076_C1ql4_U1B_55229.5	203
ENSMUSG00000001076_C1ql4_U1B_55230.6	299
ENSMUSG00000001076_C1ql4_U1B_55231.7	367
ENSMUSG00000001076_C1ql4_U1B_55232.8	400
ENSMUSG00000001076_C1ql4_U1B_55233.9	325
ENSMUSG00000001076_C1ql4_U1B_55234.10	343
ENSMUSG00000001228_Uhrf1_U1B_82814.1	12
ENSMUSG00000001228_Uhrf1_U1B_82815.2	73
ENSMUSG00000001228_Uhrf1_U1B_82816.3	37
ENSMUSG00000001228_Uhrf1_U1B_82817.4	138
ENSMUSG00000001228_Uhrf1_U1B_82818.5	62
ENSMUSG00000001228_Uhrf1_U1B_82819.6	7
ENSMUSG00000001228_Uhrf1_U1B_82820.7	91
ENSMUSG00000001228_Uhrf1_U1B_82821.8	11
ENSMUSG00000001228_Uhrf1_U1B_82822.9	25
ENSMUSG00000001228_Uhrf1_U1B_82823.10	43
ENSMUSG00000001280_Sp1_U1B_133501.1	234
ENSMUSG00000001280_Sp1_U1B_133502.2	116
ENSMUSG00000001280_Sp1_U1B_133503.3	228
ENSMUSG00000001280_Sp1_U1B_133504.4	122
ENSMUSG00000001280_Sp1_U1B_133505.5	78
ENSMUSG00000001280_Sp1_U1B_133506.6	90
ENSMUSG00000001280_Sp1_U1B_133507.7	119
ENSMUSG00000001280_Sp1_U1B_133508.8	756
ENSMUSG00000001280_Sp1_U1B_133509.9	159
ENSMUSG00000001280_Sp1_U1B_133510.10	89
ENSMUSG00000001281_Itgb7_MU1A_1851.8	4
ENSMUSG00000001518_Itfg2_U1B_147883.1	179
ENSMUSG00000001518_Itfg2_U1B_147884.2	550
ENSMUSG00000001518_Itfg2_U1B_147885.3	221
ENSMUSG00000001518_Itfg2_U1B_147886.4	372
ENSMUSG00000001518_Itfg2_U1B_147887.5	628
ENSMUSG00000001518_Itfg2_U1B_147888.6	376
ENSMUSG00000001518_Itfg2_U1B_147889.7	275
ENSMUSG00000001518_Itfg2_U1B_147890.8	432
ENSMUSG00000001518_Itfg2_U1B_147891.9	313
ENSMUSG00000001518_Itfg2_U1B_147892.10	343
ENSMUSG00000001566_Mnx1_ACOCA_62738.8	1
ENSMUSG00000001962_Fam50a_U1B_189996.1	20
ENSMUSG00000001962_Fam50a_U1B_189998.3	17
ENSMUSG00000001962_Fam50a_U1B_189999.4	16
ENSMUSG00000001962_Fam50a_U1B_190000.5	30
ENSMUSG00000001962_Fam50a_U1B_190001.6	300
ENSMUSG00000001962_Fam50a_U1B_190002.7	57
ENSMUSG00000001962_Fam50a_U1B_190003.8	96
ENSMUSG00000001962_Fam50a_U1B_190004.9	99
ENSMUSG00000001962_Fam50a_U1B_190005.10	66
ENSMUSG00000002014_Ssr4_U1B_113642.1	919
ENSMUSG00000002014_Ssr4_U1B_113643.2	585
ENSMUSG00000002014_Ssr4_U1B_113644.3	741
ENSMUSG00000002014_Ssr4_U1B_113645.4	675
ENSMUSG00000002014_Ssr4_U1B_113646.5	173
ENSMUSG00000002014_Ssr4_U1B_113647.6	307
ENSMUSG00000002014_Ssr4_U1B_113648.7	530
ENSMUSG00000002014_Ssr4_U1B_113649.8	653
ENSMUSG00000002014_Ssr4_U1B_113650.9	287
ENSMUSG00000002014_Ssr4_U1B_113651.10	33
ENSMUSG00000002028_Kmt2a_U1B_139857.1	205
ENSMUSG00000002028_Kmt2a_U1B_139858.2	493
ENSMUSG00000002028_Kmt2a_U1B_139859.3	695
ENSMUSG00000002028_Kmt2a_U1B_139860.4	260
ENSMUSG00000002028_Kmt2a_U1B_139861.5	378
ENSMUSG00000002028_Kmt2a_U1B_139862.6	94
ENSMUSG00000002028_Kmt2a_U1B_139863.7	315
ENSMUSG00000002028_Kmt2a_U1B_139864.8	304
ENSMUSG00000002028_Kmt2a_U1B_139865.9	218
ENSMUSG00000002028_Kmt2a_U1B_139866.10	572
ENSMUSG00000002031_Ift46_U1B_54890.1	473
ENSMUSG00000002031_Ift46_U1B_54891.2	115
ENSMUSG00000002031_Ift46_U1B_54892.3	186
ENSMUSG00000002031_Ift46_U1B_54893.4	267
ENSMUSG00000002031_Ift46_U1B_54894.5	433
ENSMUSG00000002031_Ift46_U1B_54895.6	333
ENSMUSG00000002031_Ift46_U1B_54896.7	323
ENSMUSG00000002031_Ift46_U1B_54897.8	295
ENSMUSG00000002031_Ift46_U1B_54898.9	295
ENSMUSG00000002031_Ift46_U1B_54899.10	305
ENSMUSG00000002052_Supt6_U1B_4074.1	125
ENSMUSG00000002052_Supt6_U1B_4075.2	127
ENSMUSG00000002052_Supt6_U1B_4076.3	19
ENSMUSG00000002052_Supt6_U1B_4077.4	165
ENSMUSG00000002052_Supt6_U1B_4078.5	222
ENSMUSG00000002052_Supt6_U1B_4079.6	92
ENSMUSG00000002052_Supt6_U1B_4080.7	151
ENSMUSG00000002052_Supt6_U1B_4081.8	101
ENSMUSG00000002052_Supt6_U1B_4082.9	91
ENSMUSG00000002052_Supt6_U1B_4083.10	313
ENSMUSG00000002147_Stat6_U1A_150610.7	1
ENSMUSG00000002396_Ocel1_U1B_220546.1	194
ENSMUSG00000002396_Ocel1_U1B_220547.2	620
ENSMUSG00000002396_Ocel1_U1B_220548.3	281
ENSMUSG00000002396_Ocel1_U1B_220549.4	200
ENSMUSG00000002396_Ocel1_U1B_220550.5	97
ENSMUSG00000002396_Ocel1_U1B_220551.6	287
ENSMUSG00000002396_Ocel1_U1B_220552.7	271
ENSMUSG00000002396_Ocel1_U1B_220553.8	511
ENSMUSG00000002396_Ocel1_U1B_220554.9	231
ENSMUSG00000002396_Ocel1_U1B_220555.10	356
ENSMUSG00000002477_Snrpd1_U1B_145127.1	160
ENSMUSG00000002477_Snrpd1_U1B_145128.2	17
ENSMUSG00000002477_Snrpd1_U1B_145129.3	12
ENSMUSG00000002477_Snrpd1_U1B_145130.4	14
ENSMUSG00000002477_Snrpd1_U1B_145131.5	3
ENSMUSG00000002477_Snrpd1_U1B_145132.6	108
ENSMUSG00000002477_Snrpd1_U1B_145133.7	21
ENSMUSG00000002477_Snrpd1_U1B_145134.8	28
ENSMUSG00000002504_Slc9a3r2_U1A_215448.4	2
ENSMUSG00000002580_Mien1_U1B_223774.1	291
ENSMUSG00000002580_Mien1_U1B_223775.2	518
ENSMUSG00000002580_Mien1_U1B_223776.3	253
ENSMUSG00000002580_Mien1_U1B_223777.4	406
ENSMUSG00000002580_Mien1_U1B_223778.5	163
ENSMUSG00000002580_Mien1_U1B_223779.6	249
ENSMUSG00000002580_Mien1_U1B_223780.7	358
ENSMUSG00000002580_Mien1_U1B_223781.8	258
ENSMUSG00000002580_Mien1_U1B_223782.9	753
ENSMUSG00000002580_Mien1_U1B_223783.10	753
ENSMUSG00000002608_Ccdc97_U1B_37737.1	189
ENSMUSG00000002608_Ccdc97_U1B_37738.2	214
ENSMUSG00000002608_Ccdc97_U1B_37739.3	106
ENSMUSG00000002608_Ccdc97_U1B_37740.4	86
ENSMUSG00000002608_Ccdc97_U1B_37741.5	292
ENSMUSG00000002608_Ccdc97_U1B_37742.6	421
ENSMUSG00000002608_Ccdc97_U1B_37743.7	346
ENSMUSG00000002608_Ccdc97_U1B_37744.8	289
ENSMUSG00000002608_Ccdc97_U1B_37745.9	300
ENSMUSG00000002608_Ccdc97_U1B_37746.10	167
ENSMUSG00000002635_Pdcd2l_U1B_12816.1	237
ENSMUSG00000002635_Pdcd2l_U1B_12817.2	273
ENSMUSG00000002635_Pdcd2l_U1B_12818.3	390
ENSMUSG00000002635_Pdcd2l_U1B_12819.4	285
ENSMUSG00000002635_Pdcd2l_U1B_12820.5	113
ENSMUSG00000002635_Pdcd2l_U1B_12821.6	421
ENSMUSG00000002635_Pdcd2l_U1B_12822.7	321
ENSMUSG00000002635_Pdcd2l_U1B_12823.8	261
ENSMUSG00000002635_Pdcd2l_U1B_12824.9	342
ENSMUSG00000002635_Pdcd2l_U1B_12825.10	275
ENSMUSG00000002668_Dennd1c_U1B_214455.1	121
ENSMUSG00000002668_Dennd1c_U1B_214456.2	307
ENSMUSG00000002668_Dennd1c_U1B_214457.3	199
ENSMUSG00000002668_Dennd1c_U1B_214458.4	433
ENSMUSG00000002668_Dennd1c_U1B_214459.5	285
ENSMUSG00000002668_Dennd1c_U1B_214460.6	287
ENSMUSG00000002668_Dennd1c_U1B_214461.7	234
ENSMUSG00000002668_Dennd1c_U1B_214462.8	96
ENSMUSG00000002668_Dennd1c_U1B_214463.9	410
ENSMUSG00000002668_Dennd1c_U1B_214464.10	506
ENSMUSG00000002699_Lcp2_U1A_173114.3	5
ENSMUSG00000002768_Mea1_U1B_167082.1	210
ENSMUSG00000002768_Mea1_U1B_167083.2	367
ENSMUSG00000002768_Mea1_U1B_167084.3	254
ENSMUSG00000002768_Mea1_U1B_167085.4	296
ENSMUSG00000002768_Mea1_U1B_167086.5	439
ENSMUSG00000002768_Mea1_U1B_167087.6	266
ENSMUSG00000002768_Mea1_U1B_167088.7	516
ENSMUSG00000002768_Mea1_U1B_167089.8	222
ENSMUSG00000002768_Mea1_U1B_167090.9	284
ENSMUSG00000002768_Mea1_U1B_167091.10	227
ENSMUSG00000002797_Ggct_U1B_184345.1	234
ENSMUSG00000002797_Ggct_U1B_184346.2	205
ENSMUSG00000002797_Ggct_U1B_184347.3	299
ENSMUSG00000002797_Ggct_U1B_184348.4	151
ENSMUSG00000002797_Ggct_U1B_184349.5	245
ENSMUSG00000002797_Ggct_U1B_184350.6	498
ENSMUSG00000002797_Ggct_U1B_184351.7	306
ENSMUSG00000002797_Ggct_U1B_184352.8	401
ENSMUSG00000002797_Ggct_U1B_184353.9	57
ENSMUSG00000002797_Ggct_U1B_184354.10	403
ENSMUSG00000003068_Stk11_U1B_45255.1	87
ENSMUSG00000003068_Stk11_U1B_45256.2	177
ENSMUSG00000003068_Stk11_U1B_45257.3	220
ENSMUSG00000003068_Stk11_U1B_45258.4	49
ENSMUSG00000003068_Stk11_U1B_45259.5	397
ENSMUSG00000003068_Stk11_U1B_45260.6	30
ENSMUSG00000003068_Stk11_U1B_45261.7	8
ENSMUSG00000003068_Stk11_U1B_45262.8	22
ENSMUSG00000003068_Stk11_U1B_45263.9	53
ENSMUSG00000003135_Cnot11_U1B_118642.1	23
ENSMUSG00000003135_Cnot11_U1B_118643.2	399
ENSMUSG00000003135_Cnot11_U1B_118644.3	258
ENSMUSG00000003135_Cnot11_U1B_118645.4	38
ENSMUSG00000003135_Cnot11_U1B_118646.5	181
ENSMUSG00000003135_Cnot11_U1B_118647.6	480
ENSMUSG00000003135_Cnot11_U1B_118648.7	155
ENSMUSG00000003135_Cnot11_U1B_118649.8	70
ENSMUSG00000003135_Cnot11_U1B_118650.9	231
ENSMUSG00000003135_Cnot11_U1B_118651.10	41
ENSMUSG00000003206_Ebi3_U1B_126112.1	447
ENSMUSG00000003206_Ebi3_U1B_126113.2	167
ENSMUSG00000003206_Ebi3_U1B_126114.3	280
ENSMUSG00000003206_Ebi3_U1B_126115.4	322
ENSMUSG00000003206_Ebi3_U1B_126117.6	268
ENSMUSG00000003206_Ebi3_U1B_126118.7	30
ENSMUSG00000003206_Ebi3_U1B_126119.8	215
ENSMUSG00000003206_Ebi3_U1B_126120.9	171
ENSMUSG00000003206_Ebi3_U1B_126121.10	368
ENSMUSG00000003227_Edar_ACOCB_186280.2	9
ENSMUSG00000003418_St8sia6_U1B_123017.1	589
ENSMUSG00000003418_St8sia6_U1B_123018.2	263
ENSMUSG00000003418_St8sia6_U1B_123019.3	248
ENSMUSG00000003418_St8sia6_U1B_123020.4	422
ENSMUSG00000003418_St8sia6_U1B_123021.5	174
ENSMUSG00000003418_St8sia6_U1B_123022.6	673
ENSMUSG00000003418_St8sia6_U1B_123023.7	618
ENSMUSG00000003418_St8sia6_U1B_123024.8	357
ENSMUSG00000003418_St8sia6_U1B_123025.9	99
ENSMUSG00000003418_St8sia6_U1B_123026.10	204
ENSMUSG00000003423_Pih1d1_U1B_208371.1	321
ENSMUSG00000003423_Pih1d1_U1B_208372.2	556
ENSMUSG00000003423_Pih1d1_U1B_208373.3	436
ENSMUSG00000003423_Pih1d1_U1B_208374.4	474
ENSMUSG00000003423_Pih1d1_U1B_208375.5	103
ENSMUSG00000003423_Pih1d1_U1B_208376.6	247
ENSMUSG00000003423_Pih1d1_U1B_208377.7	89
ENSMUSG00000003423_Pih1d1_U1B_208378.8	381
ENSMUSG00000003423_Pih1d1_U1B_208379.9	373
ENSMUSG00000003423_Pih1d1_U1B_208380.10	374
ENSMUSG00000003435_Supt5_U1B_64180.1	160
ENSMUSG00000003435_Supt5_U1B_64181.2	32
ENSMUSG00000003435_Supt5_U1B_64182.3	16
ENSMUSG00000003435_Supt5_U1B_64183.4	280
ENSMUSG00000003435_Supt5_U1B_64184.5	107
ENSMUSG00000003435_Supt5_U1B_64185.6	71
ENSMUSG00000003435_Supt5_U1B_64186.7	83
ENSMUSG00000003435_Supt5_U1B_64187.8	127
ENSMUSG00000003435_Supt5_U1B_64188.9	33
ENSMUSG00000003435_Supt5_U1B_64189.10	77
ENSMUSG00000003469_Phyhip_U1B_85371.1	452
ENSMUSG00000003469_Phyhip_U1B_85372.2	455
ENSMUSG00000003469_Phyhip_U1B_85373.3	374
ENSMUSG00000003469_Phyhip_U1B_85374.4	351
ENSMUSG00000003469_Phyhip_U1B_85375.5	236
ENSMUSG00000003469_Phyhip_U1B_85376.6	236
ENSMUSG00000003469_Phyhip_U1B_85377.7	194
ENSMUSG00000003469_Phyhip_U1B_85378.8	441
ENSMUSG00000003469_Phyhip_U1B_85379.9	149
ENSMUSG00000003469_Phyhip_U1B_85380.10	151
ENSMUSG00000003955_Fam162a_TMMA_23171.10	1
ENSMUSG00000004043_Stat5a_U1B_43896.1	445
ENSMUSG00000004043_Stat5a_U1B_43897.2	352
ENSMUSG00000004043_Stat5a_U1B_43898.3	516
ENSMUSG00000004043_Stat5a_U1B_43899.4	239
ENSMUSG00000004043_Stat5a_U1B_43900.5	316
ENSMUSG00000004043_Stat5a_U1B_43901.6	176
ENSMUSG00000004043_Stat5a_U1B_43902.7	408
ENSMUSG00000004043_Stat5a_U1B_43903.8	347
ENSMUSG00000004043_Stat5a_U1B_43904.9	265
ENSMUSG00000004043_Stat5a_U1B_43905.10	224
ENSMUSG00000004085_Zak_U1B_155221.1	341
ENSMUSG00000004085_Zak_U1B_155222.2	197
ENSMUSG00000004085_Zak_U1B_155223.3	746
ENSMUSG00000004085_Zak_U1B_155224.4	555
ENSMUSG00000004085_Zak_U1B_155225.5	449
ENSMUSG00000004085_Zak_U1B_155226.6	128
ENSMUSG00000004085_Zak_U1B_155227.7	351
ENSMUSG00000004085_Zak_U1B_155228.8	352
ENSMUSG00000004085_Zak_U1B_155229.9	97
ENSMUSG00000004085_Zak_U1B_155230.10	151
ENSMUSG00000004366_Sst_U1B_54490.1	775
ENSMUSG00000004366_Sst_U1B_54491.2	608
ENSMUSG00000004366_Sst_U1B_54492.3	291
ENSMUSG00000004366_Sst_U1B_54493.4	308
ENSMUSG00000004366_Sst_U1B_54494.5	426
ENSMUSG00000004366_Sst_U1B_54495.6	369
ENSMUSG00000004366_Sst_U1B_54496.7	308
ENSMUSG00000004366_Sst_U1B_54497.8	775
ENSMUSG00000004366_Sst_U1B_54498.9	294
ENSMUSG00000004366_Sst_U1B_54499.10	361
ENSMUSG00000004371_Il11_U1B_139537.1	175
ENSMUSG00000004371_Il11_U1B_139538.2	561
ENSMUSG00000004371_Il11_U1B_139539.3	53
ENSMUSG00000004371_Il11_U1B_139540.4	397
ENSMUSG00000004371_Il11_U1B_139541.5	548
ENSMUSG00000004371_Il11_U1B_139542.6	342
ENSMUSG00000004371_Il11_U1B_139543.7	57
ENSMUSG00000004371_Il11_U1B_139544.8	502
ENSMUSG00000004371_Il11_U1B_139545.9	277
ENSMUSG00000004371_Il11_U1B_139546.10	138
ENSMUSG00000004446_Bid_ACOCB_4254.1	10
ENSMUSG00000004446_Bid_ACOCB_4260.7	10
ENSMUSG00000004508_Gab2_U1B_181144.1	2
ENSMUSG00000004508_Gab2_U1B_181146.3	267
ENSMUSG00000004508_Gab2_U1B_181147.4	528
ENSMUSG00000004508_Gab2_U1B_181148.5	31
ENSMUSG00000004508_Gab2_U1B_181149.6	4
ENSMUSG00000004508_Gab2_U1B_181150.7	81
ENSMUSG00000004508_Gab2_U1B_181151.8	15
ENSMUSG00000004508_Gab2_U1B_181152.9	30
ENSMUSG00000004508_Gab2_U1B_181153.10	81
ENSMUSG00000004626_Stxbp2_U1B_192175.1	354
ENSMUSG00000004626_Stxbp2_U1B_192176.2	473
ENSMUSG00000004626_Stxbp2_U1B_192177.3	159
ENSMUSG00000004626_Stxbp2_U1B_192178.4	238
ENSMUSG00000004626_Stxbp2_U1B_192179.5	258
ENSMUSG00000004626_Stxbp2_U1B_192180.6	82
ENSMUSG00000004626_Stxbp2_U1B_192181.7	276
ENSMUSG00000004626_Stxbp2_U1B_192182.8	384
ENSMUSG00000004626_Stxbp2_U1B_192183.9	364
ENSMUSG00000004626_Stxbp2_U1B_192184.10	540
ENSMUSG00000004865_Srpk1_U1B_45615.1	482
ENSMUSG00000004865_Srpk1_U1B_45616.2	88
ENSMUSG00000004865_Srpk1_U1B_45617.3	67
ENSMUSG00000004865_Srpk1_U1B_45618.4	86
ENSMUSG00000004865_Srpk1_U1B_45619.5	301
ENSMUSG00000004865_Srpk1_U1B_45620.6	238
ENSMUSG00000004865_Srpk1_U1B_45621.7	251
ENSMUSG00000004865_Srpk1_U1B_45622.8	197
ENSMUSG00000004865_Srpk1_U1B_45624.10	148
ENSMUSG00000004897_Hdgf_U1B_28434.1	75
ENSMUSG00000004897_Hdgf_U1B_28435.2	103
ENSMUSG00000004897_Hdgf_U1B_28436.3	264
ENSMUSG00000004897_Hdgf_U1B_28437.4	212
ENSMUSG00000004897_Hdgf_U1B_28438.5	96
ENSMUSG00000004897_Hdgf_U1B_28439.6	470
ENSMUSG00000004897_Hdgf_U1B_28440.7	8
ENSMUSG00000004897_Hdgf_U1B_28441.8	402
ENSMUSG00000004897_Hdgf_U1B_28442.9	208
ENSMUSG00000004897_Hdgf_U1B_28443.10	421
ENSMUSG00000004994_Ccdc130_U1B_39485.1	202
ENSMUSG00000004994_Ccdc130_U1B_39486.2	181
ENSMUSG00000004994_Ccdc130_U1B_39487.3	180
ENSMUSG00000004994_Ccdc130_U1B_39488.4	140
ENSMUSG00000004994_Ccdc130_U1B_39489.5	114
ENSMUSG00000004994_Ccdc130_U1B_39490.6	93
ENSMUSG00000004994_Ccdc130_U1B_39491.7	64
ENSMUSG00000004994_Ccdc130_U1B_39492.8	213
ENSMUSG00000004994_Ccdc130_U1B_39493.9	226
ENSMUSG00000004994_Ccdc130_U1B_39494.10	223
ENSMUSG00000005125_Ndrg1_U1B_178664.1	290
ENSMUSG00000005125_Ndrg1_U1B_178665.2	225
ENSMUSG00000005125_Ndrg1_U1B_178666.3	195
ENSMUSG00000005125_Ndrg1_U1B_178667.4	307
ENSMUSG00000005125_Ndrg1_U1B_178668.5	381
ENSMUSG00000005125_Ndrg1_U1B_178669.6	87
ENSMUSG00000005125_Ndrg1_U1B_178670.7	174
ENSMUSG00000005125_Ndrg1_U1B_178671.8	221
ENSMUSG00000005125_Ndrg1_U1B_178672.9	99
ENSMUSG00000005125_Ndrg1_U1B_178673.10	438
ENSMUSG00000005131_4930550C14Rik_U1B_93117.1	400
ENSMUSG00000005131_4930550C14Rik_U1B_93118.2	226
ENSMUSG00000005131_4930550C14Rik_U1B_93119.3	246
ENSMUSG00000005131_4930550C14Rik_U1B_93120.4	198
ENSMUSG00000005131_4930550C14Rik_U1B_93121.5	140
ENSMUSG00000005131_4930550C14Rik_U1B_93122.6	301
ENSMUSG00000005131_4930550C14Rik_U1B_93123.7	369
ENSMUSG00000005131_4930550C14Rik_U1B_93124.8	482
ENSMUSG00000005131_4930550C14Rik_U1B_93125.9	253
ENSMUSG00000005131_4930550C14Rik_U1B_93126.10	395
ENSMUSG00000005871_Apc_ACOCA_78851.2	7
ENSMUSG00000006216_Clcnkb_DTKPB_191198.3	1
ENSMUSG00000006423_C330007P06Rik_U1B_118569.1	117
ENSMUSG00000006423_C330007P06Rik_U1B_118570.2	422
ENSMUSG00000006423_C330007P06Rik_U1B_118571.3	179
ENSMUSG00000006423_C330007P06Rik_U1B_118572.4	262
ENSMUSG00000006423_C330007P06Rik_U1B_118573.5	134
ENSMUSG00000006423_C330007P06Rik_U1B_118574.6	646
ENSMUSG00000006423_C330007P06Rik_U1B_118575.7	917
ENSMUSG00000006423_C330007P06Rik_U1B_118576.8	54
ENSMUSG00000006423_C330007P06Rik_U1B_118577.9	118
ENSMUSG00000006423_C330007P06Rik_U1B_118578.10	81
ENSMUSG00000006442_Srm_U1B_67127.1	248
ENSMUSG00000006442_Srm_U1B_67128.2	643
ENSMUSG00000006442_Srm_U1B_67129.3	598
ENSMUSG00000006442_Srm_U1B_67130.4	193
ENSMUSG00000006442_Srm_U1B_67131.5	369
ENSMUSG00000006442_Srm_U1B_67132.6	162
ENSMUSG00000006442_Srm_U1B_67133.7	296
ENSMUSG00000006442_Srm_U1B_67134.8	128
ENSMUSG00000006442_Srm_U1B_67135.9	534
ENSMUSG00000006442_Srm_U1B_67136.10	50
ENSMUSG00000006457_Actn3_MU2A_211018.4	1
ENSMUSG00000006476_Nsmf_U1B_152074.1	76
ENSMUSG00000006476_Nsmf_U1B_152075.2	189
ENSMUSG00000006476_Nsmf_U1B_152076.3	314
ENSMUSG00000006476_Nsmf_U1B_152077.4	159
ENSMUSG00000006476_Nsmf_U1B_152078.5	401
ENSMUSG00000006476_Nsmf_U1B_152079.6	250
ENSMUSG00000006476_Nsmf_U1B_152080.7	341
ENSMUSG00000006476_Nsmf_U1B_152081.8	196
ENSMUSG00000006476_Nsmf_U1B_152082.9	297
ENSMUSG00000006476_Nsmf_U1B_152083.10	229
ENSMUSG00000006526_Tmem110_U1B_78529.1	633
ENSMUSG00000006526_Tmem110_U1B_78530.2	191
ENSMUSG00000006526_Tmem110_U1B_78531.3	232
ENSMUSG00000006526_Tmem110_U1B_78532.4	257
ENSMUSG00000006526_Tmem110_U1B_78533.5	299
ENSMUSG00000006526_Tmem110_U1B_78534.6	310
ENSMUSG00000006526_Tmem110_U1B_78535.7	135
ENSMUSG00000006526_Tmem110_U1B_78536.8	633
ENSMUSG00000006526_Tmem110_U1B_78537.9	321
ENSMUSG00000006526_Tmem110_U1B_78538.10	227
ENSMUSG00000006574_Slc4a1_U1A_45169.4	4
ENSMUSG00000006763_Saal1_U1B_158261.1	116
ENSMUSG00000006763_Saal1_U1B_158262.2	249
ENSMUSG00000006763_Saal1_U1B_158263.3	264
ENSMUSG00000006763_Saal1_U1B_158264.4	621
ENSMUSG00000006763_Saal1_U1B_158265.5	407
ENSMUSG00000006763_Saal1_U1B_158266.6	339
ENSMUSG00000006763_Saal1_U1B_158267.7	223
ENSMUSG00000006763_Saal1_U1B_158268.8	96
ENSMUSG00000006763_Saal1_U1B_158269.9	79
ENSMUSG00000006763_Saal1_U1B_158270.10	237
ENSMUSG00000006784_Ttc25_U1B_115633.1	180
ENSMUSG00000006784_Ttc25_U1B_115634.2	342
ENSMUSG00000006784_Ttc25_U1B_115635.3	210
ENSMUSG00000006784_Ttc25_U1B_115636.4	369
ENSMUSG00000006784_Ttc25_U1B_115637.5	327
ENSMUSG00000006784_Ttc25_U1B_115638.6	135
ENSMUSG00000006784_Ttc25_U1B_115639.7	221
ENSMUSG00000006784_Ttc25_U1B_115640.8	249
ENSMUSG00000006784_Ttc25_U1B_115641.9	563
ENSMUSG00000006784_Ttc25_U1B_115642.10	309
ENSMUSG00000006818_Sod2_U1B_98862.1	322
ENSMUSG00000006818_Sod2_U1B_98863.2	142
ENSMUSG00000006818_Sod2_U1B_98864.3	310
ENSMUSG00000006818_Sod2_U1B_98865.4	194
ENSMUSG00000006818_Sod2_U1B_98866.5	248
ENSMUSG00000006818_Sod2_U1B_98867.6	409
ENSMUSG00000006818_Sod2_U1B_98868.7	248
ENSMUSG00000006818_Sod2_U1B_98869.8	130
ENSMUSG00000006818_Sod2_U1B_98870.9	137
ENSMUSG00000006818_Sod2_U1B_98871.10	246
ENSMUSG00000006941_Eif1b_GEA_144381.5	1
ENSMUSG00000007207_Stx1a_U1B_213835.1	191
ENSMUSG00000007207_Stx1a_U1B_213836.2	579
ENSMUSG00000007207_Stx1a_U1B_213837.3	279
ENSMUSG00000007207_Stx1a_U1B_213838.4	400
ENSMUSG00000007207_Stx1a_U1B_213839.5	274
ENSMUSG00000007207_Stx1a_U1B_213840.6	627
ENSMUSG00000007207_Stx1a_U1B_213841.7	282
ENSMUSG00000007207_Stx1a_U1B_213842.8	354
ENSMUSG00000007207_Stx1a_U1B_213843.9	457
ENSMUSG00000007207_Stx1a_U1B_213844.10	259
ENSMUSG00000007379_Dennd2c_U1B_118509.1	280
ENSMUSG00000007379_Dennd2c_U1B_118510.2	218
ENSMUSG00000007379_Dennd2c_U1B_118511.3	336
ENSMUSG00000007379_Dennd2c_U1B_118512.4	347
ENSMUSG00000007379_Dennd2c_U1B_118513.5	121
ENSMUSG00000007379_Dennd2c_U1B_118514.6	195
ENSMUSG00000007379_Dennd2c_U1B_118515.7	163
ENSMUSG00000007379_Dennd2c_U1B_118516.8	347
ENSMUSG00000007379_Dennd2c_U1B_118517.9	314
ENSMUSG00000007379_Dennd2c_U1B_118518.10	383
ENSMUSG00000007440_Pcdha2_U1B_42414.1	109
ENSMUSG00000007440_Pcdha2_U1B_42415.2	294
ENSMUSG00000007440_Pcdha2_U1B_42416.3	356
ENSMUSG00000007440_Pcdha2_U1B_42417.4	334
ENSMUSG00000007440_Pcdha2_U1B_42418.5	438
ENSMUSG00000007440_Pcdha2_U1B_42419.6	447
ENSMUSG00000007440_Pcdha2_U1B_42420.7	364
ENSMUSG00000007440_Pcdha2_U1B_42421.8	225
ENSMUSG00000007440_Pcdha2_U1B_42422.9	395
ENSMUSG00000007440_Pcdha2_U1B_42423.10	313
ENSMUSG00000007721_Ccdc124_U1B_163271.1	412
ENSMUSG00000007721_Ccdc124_U1B_163272.2	162
ENSMUSG00000007721_Ccdc124_U1B_163273.3	486
ENSMUSG00000007721_Ccdc124_U1B_163274.4	249
ENSMUSG00000007721_Ccdc124_U1B_163275.5	419
ENSMUSG00000007721_Ccdc124_U1B_163276.6	273
ENSMUSG00000007721_Ccdc124_U1B_163277.7	404
ENSMUSG00000007721_Ccdc124_U1B_163278.8	426
ENSMUSG00000007721_Ccdc124_U1B_163279.9	444
ENSMUSG00000007721_Ccdc124_U1B_163280.10	341
ENSMUSG00000007989_Fzd3_ACOCB_53871.2	6
ENSMUSG00000008028_1700008O03Rik_U1B_60295.1	648
ENSMUSG00000008028_1700008O03Rik_U1B_60296.2	510
ENSMUSG00000008028_1700008O03Rik_U1B_60297.3	392
ENSMUSG00000008028_1700008O03Rik_U1B_60298.4	175
ENSMUSG00000008028_1700008O03Rik_U1B_60299.5	260
ENSMUSG00000008028_1700008O03Rik_U1B_60300.6	236
ENSMUSG00000008028_1700008O03Rik_U1B_60301.7	313
ENSMUSG00000008028_1700008O03Rik_U1B_60302.8	147
ENSMUSG00000008028_1700008O03Rik_U1B_60303.9	269
ENSMUSG00000008028_1700008O03Rik_U1B_60304.10	1067
ENSMUSG00000008200_Fnbp4_U1B_142095.1	208
ENSMUSG00000008200_Fnbp4_U1B_142096.2	337
ENSMUSG00000008200_Fnbp4_U1B_142097.3	98
ENSMUSG00000008200_Fnbp4_U1B_142098.4	143
ENSMUSG00000008200_Fnbp4_U1B_142099.5	310
ENSMUSG00000008200_Fnbp4_U1B_142100.6	251
ENSMUSG00000008200_Fnbp4_U1B_142101.7	351
ENSMUSG00000008200_Fnbp4_U1B_142102.8	162
ENSMUSG00000008200_Fnbp4_U1B_142103.9	180
ENSMUSG00000008200_Fnbp4_U1B_142104.10	400
ENSMUSG00000009035_Tmem184b_MPA_93393.7	22
ENSMUSG00000009108_Gnat2_U1B_107615.1	260
ENSMUSG00000009108_Gnat2_U1B_107616.2	333
ENSMUSG00000009108_Gnat2_U1B_107617.3	254
ENSMUSG00000009108_Gnat2_U1B_107618.4	316
ENSMUSG00000009108_Gnat2_U1B_107619.5	334
ENSMUSG00000009108_Gnat2_U1B_107620.6	125
ENSMUSG00000009108_Gnat2_U1B_107621.7	218
ENSMUSG00000009108_Gnat2_U1B_107622.8	531
ENSMUSG00000009108_Gnat2_U1B_107623.9	358
ENSMUSG00000009108_Gnat2_U1B_107624.10	451
ENSMUSG00000010048_Ifrd2_U1B_181698.1	309
ENSMUSG00000010048_Ifrd2_U1B_181699.2	449
ENSMUSG00000010048_Ifrd2_U1B_181700.3	349
ENSMUSG00000010048_Ifrd2_U1B_181701.4	341
ENSMUSG00000010048_Ifrd2_U1B_181702.5	322
ENSMUSG00000010048_Ifrd2_U1B_181703.6	72
ENSMUSG00000010048_Ifrd2_U1B_181704.7	227
ENSMUSG00000010048_Ifrd2_U1B_181705.8	496
ENSMUSG00000010048_Ifrd2_U1B_181706.9	172
ENSMUSG00000010048_Ifrd2_U1B_181707.10	192
ENSMUSG00000010064_Slc38a3_U1B_121944.1	276
ENSMUSG00000010064_Slc38a3_U1B_121945.2	414
ENSMUSG00000010064_Slc38a3_U1B_121946.3	262
ENSMUSG00000010064_Slc38a3_U1B_121947.4	506
ENSMUSG00000010064_Slc38a3_U1B_121948.5	310
ENSMUSG00000010064_Slc38a3_U1B_121949.6	181
ENSMUSG00000010064_Slc38a3_U1B_121950.7	306
ENSMUSG00000010064_Slc38a3_U1B_121951.8	432
ENSMUSG00000010064_Slc38a3_U1B_121952.9	251
ENSMUSG00000010064_Slc38a3_U1B_121953.10	185
ENSMUSG00000010554_Mettl16_U1B_70996.1	22
ENSMUSG00000010554_Mettl16_U1B_70997.2	168
ENSMUSG00000010554_Mettl16_U1B_70998.3	5
ENSMUSG00000010554_Mettl16_U1B_70999.4	38
ENSMUSG00000010554_Mettl16_U1B_71000.5	256
ENSMUSG00000010554_Mettl16_U1B_71001.6	50
ENSMUSG00000010554_Mettl16_U1B_71002.7	154
ENSMUSG00000010554_Mettl16_U1B_71003.8	325
ENSMUSG00000010554_Mettl16_U1B_71004.9	32
ENSMUSG00000010554_Mettl16_U1B_71005.10	178
ENSMUSG00000011034_Slc5a1_U1B_131609.1	293
ENSMUSG00000011034_Slc5a1_U1B_131610.2	187
ENSMUSG00000011034_Slc5a1_U1B_131611.3	249
ENSMUSG00000011034_Slc5a1_U1B_131612.4	452
ENSMUSG00000011034_Slc5a1_U1B_131613.5	177
ENSMUSG00000011034_Slc5a1_U1B_131614.6	350
ENSMUSG00000011034_Slc5a1_U1B_131615.7	208
ENSMUSG00000011034_Slc5a1_U1B_131616.8	165
ENSMUSG00000011034_Slc5a1_U1B_131617.9	706
ENSMUSG00000011034_Slc5a1_U1B_131618.10	328
ENSMUSG00000012123_Aim1l_U1B_1634.1	630
ENSMUSG00000012123_Aim1l_U1B_1635.2	110
ENSMUSG00000012123_Aim1l_U1B_1636.3	38
ENSMUSG00000012123_Aim1l_U1B_1637.4	189
ENSMUSG00000012123_Aim1l_U1B_1638.5	378
ENSMUSG00000012123_Aim1l_U1B_1639.6	308
ENSMUSG00000012123_Aim1l_U1B_1640.7	391
ENSMUSG00000012123_Aim1l_U1B_1641.8	221
ENSMUSG00000012123_Aim1l_U1B_1642.9	396
ENSMUSG00000012123_Aim1l_U1B_1643.10	311
ENSMUSG00000012282_Wnt8a_U1B_210396.1	364
ENSMUSG00000012282_Wnt8a_U1B_210397.2	589
ENSMUSG00000012282_Wnt8a_U1B_210398.3	417
ENSMUSG00000012282_Wnt8a_U1B_210399.4	201
ENSMUSG00000012282_Wnt8a_U1B_210400.5	413
ENSMUSG00000012282_Wnt8a_U1B_210401.6	131
ENSMUSG00000012282_Wnt8a_U1B_210402.7	308
ENSMUSG00000012282_Wnt8a_U1B_210403.8	143
ENSMUSG00000012282_Wnt8a_U1B_210404.9	681
ENSMUSG00000012282_Wnt8a_U1B_210405.10	194
ENSMUSG00000012889_Podnl1_U1B_49483.1	371
ENSMUSG00000012889_Podnl1_U1B_49484.2	490
ENSMUSG00000012889_Podnl1_U1B_49485.3	218
ENSMUSG00000012889_Podnl1_U1B_49486.4	331
ENSMUSG00000012889_Podnl1_U1B_49487.5	396
ENSMUSG00000012889_Podnl1_U1B_49488.6	262
ENSMUSG00000012889_Podnl1_U1B_49489.7	142
ENSMUSG00000012889_Podnl1_U1B_49490.8	350
ENSMUSG00000012889_Podnl1_U1B_49491.9	495
ENSMUSG00000012889_Podnl1_U1B_49492.10	284
ENSMUSG00000013921_Clip3_U1B_119781.1	246
ENSMUSG00000013921_Clip3_U1B_119782.2	222
ENSMUSG00000013921_Clip3_U1B_119783.3	309
ENSMUSG00000013921_Clip3_U1B_119784.4	235
ENSMUSG00000013921_Clip3_U1B_119785.5	302
ENSMUSG00000013921_Clip3_U1B_119786.6	289
ENSMUSG00000013921_Clip3_U1B_119787.7	193
ENSMUSG00000013921_Clip3_U1B_119788.8	169
ENSMUSG00000013921_Clip3_U1B_119789.9	658
ENSMUSG00000013921_Clip3_U1B_119790.10	497
ENSMUSG00000014498_Ankrd52_U1A_77541.3	2
ENSMUSG00000014867_Surf4_U1B_32364.1	305
ENSMUSG00000014867_Surf4_U1B_32365.2	417
ENSMUSG00000014867_Surf4_U1B_32366.3	173
ENSMUSG00000014867_Surf4_U1B_32367.4	291
ENSMUSG00000014867_Surf4_U1B_32368.5	507
ENSMUSG00000014867_Surf4_U1B_32369.6	123
ENSMUSG00000014867_Surf4_U1B_32370.7	470
ENSMUSG00000014867_Surf4_U1B_32371.8	265
ENSMUSG00000014867_Surf4_U1B_32372.9	131
ENSMUSG00000014867_Surf4_U1B_32373.10	174
ENSMUSG00000014873_Surf2_U1B_116451.1	171
ENSMUSG00000014873_Surf2_U1B_116452.2	173
ENSMUSG00000014873_Surf2_U1B_116453.3	173
ENSMUSG00000014873_Surf2_U1B_116454.4	187
ENSMUSG00000014873_Surf2_U1B_116455.5	370
ENSMUSG00000014873_Surf2_U1B_116456.6	155
ENSMUSG00000014873_Surf2_U1B_116457.7	150
ENSMUSG00000014873_Surf2_U1B_116458.8	105
ENSMUSG00000014873_Surf2_U1B_116459.9	246
ENSMUSG00000014873_Surf2_U1B_116460.10	252
ENSMUSG00000015093_Clic3_U1B_13276.1	325
ENSMUSG00000015093_Clic3_U1B_13277.2	507
ENSMUSG00000015093_Clic3_U1B_13278.3	165
ENSMUSG00000015093_Clic3_U1B_13279.4	585
ENSMUSG00000015093_Clic3_U1B_13280.5	290
ENSMUSG00000015093_Clic3_U1B_13281.6	361
ENSMUSG00000015093_Clic3_U1B_13282.7	305
ENSMUSG00000015093_Clic3_U1B_13283.8	452
ENSMUSG00000015093_Clic3_U1B_13284.9	346
ENSMUSG00000015093_Clic3_U1B_13285.10	223
ENSMUSG00000015126_Tsr3_U1B_103291.1	237
ENSMUSG00000015126_Tsr3_U1B_103292.2	67
ENSMUSG00000015126_Tsr3_U1B_103293.3	424
ENSMUSG00000015126_Tsr3_U1B_103294.4	560
ENSMUSG00000015126_Tsr3_U1B_103295.5	279
ENSMUSG00000015126_Tsr3_U1B_103296.6	443
ENSMUSG00000015126_Tsr3_U1B_103297.7	320
ENSMUSG00000015126_Tsr3_U1B_103298.8	671
ENSMUSG00000015126_Tsr3_U1B_103299.9	671
ENSMUSG00000015126_Tsr3_U1B_103300.10	76
ENSMUSG00000015222_Map2_ACOCA_24324.3	2
ENSMUSG00000015377_Dennd6b_U1B_178684.1	431
ENSMUSG00000015377_Dennd6b_U1B_178685.2	281
ENSMUSG00000015377_Dennd6b_U1B_178686.3	454
ENSMUSG00000015377_Dennd6b_U1B_178687.4	63
ENSMUSG00000015377_Dennd6b_U1B_178688.5	285
ENSMUSG00000015377_Dennd6b_U1B_178689.6	494
ENSMUSG00000015377_Dennd6b_U1B_178690.7	138
ENSMUSG00000015377_Dennd6b_U1B_178691.8	591
ENSMUSG00000015377_Dennd6b_U1B_178692.9	687
ENSMUSG00000015377_Dennd6b_U1B_178693.10	365
ENSMUSG00000015542_Nat9_U1B_206972.1	143
ENSMUSG00000015542_Nat9_U1B_206973.2	269
ENSMUSG00000015542_Nat9_U1B_206974.3	249
ENSMUSG00000015542_Nat9_U1B_206975.4	621
ENSMUSG00000015542_Nat9_U1B_206976.5	329
ENSMUSG00000015542_Nat9_U1B_206977.6	150
ENSMUSG00000015542_Nat9_U1B_206978.7	344
ENSMUSG00000015542_Nat9_U1B_206979.8	98
ENSMUSG00000015542_Nat9_U1B_206980.9	209
ENSMUSG00000015542_Nat9_U1B_206981.10	203
ENSMUSG00000015702_Anxa9_U1B_184545.1	362
ENSMUSG00000015702_Anxa9_U1B_184546.2	287
ENSMUSG00000015702_Anxa9_U1B_184547.3	365
ENSMUSG00000015702_Anxa9_U1B_184548.4	399
ENSMUSG00000015702_Anxa9_U1B_184549.5	444
ENSMUSG00000015702_Anxa9_U1B_184550.6	209
ENSMUSG00000015702_Anxa9_U1B_184551.7	491
ENSMUSG00000015702_Anxa9_U1B_184552.8	296
ENSMUSG00000015702_Anxa9_U1B_184553.9	309
ENSMUSG00000015702_Anxa9_U1B_184554.10	353
ENSMUSG00000015787_Abo_U1B_192847.1	256
ENSMUSG00000015787_Abo_U1B_192848.2	239
ENSMUSG00000015787_Abo_U1B_192849.3	200
ENSMUSG00000015787_Abo_U1B_192850.4	109
ENSMUSG00000015787_Abo_U1B_192851.5	54
ENSMUSG00000015787_Abo_U1B_192852.6	277
ENSMUSG00000015787_Abo_U1B_192853.7	437
ENSMUSG00000015787_Abo_U1B_192854.8	556
ENSMUSG00000015787_Abo_U1B_192855.9	308
ENSMUSG00000015787_Abo_U1B_192856.10	367
ENSMUSG00000015790_Surf1_U1B_48943.1	132
ENSMUSG00000015790_Surf1_U1B_48944.2	349
ENSMUSG00000015790_Surf1_U1B_48945.3	271
ENSMUSG00000015790_Surf1_U1B_48946.4	340
ENSMUSG00000015790_Surf1_U1B_48947.5	261
ENSMUSG00000015790_Surf1_U1B_48948.6	147
ENSMUSG00000015790_Surf1_U1B_48949.7	310
ENSMUSG00000015790_Surf1_U1B_48950.8	206
ENSMUSG00000015790_Surf1_U1B_48951.9	225
ENSMUSG00000015790_Surf1_U1B_48952.10	195
ENSMUSG00000015829_Tnr_ACOCB_201710.1	7
ENSMUSG00000015850_Adamtsl4_U1B_57937.1	278
ENSMUSG00000015850_Adamtsl4_U1B_57938.2	545
ENSMUSG00000015850_Adamtsl4_U1B_57939.3	306
ENSMUSG00000015850_Adamtsl4_U1B_57940.4	439
ENSMUSG00000015850_Adamtsl4_U1B_57941.5	224
ENSMUSG00000015850_Adamtsl4_U1B_57942.6	163
ENSMUSG00000015850_Adamtsl4_U1B_57943.7	267
ENSMUSG00000015850_Adamtsl4_U1B_57944.8	228
ENSMUSG00000015850_Adamtsl4_U1B_57945.9	575
ENSMUSG00000015850_Adamtsl4_U1B_57946.10	75
ENSMUSG00000016344_Ppdpf_U1B_88475.1	323
ENSMUSG00000016344_Ppdpf_U1B_88476.2	360
ENSMUSG00000016344_Ppdpf_U1B_88477.3	238
ENSMUSG00000016344_Ppdpf_U1B_88478.4	202
ENSMUSG00000016344_Ppdpf_U1B_88479.5	454
ENSMUSG00000016344_Ppdpf_U1B_88480.6	265
ENSMUSG00000016344_Ppdpf_U1B_88482.8	387
ENSMUSG00000016344_Ppdpf_U1B_88483.9	303
ENSMUSG00000016344_Ppdpf_U1B_88484.10	271
ENSMUSG00000016409_Nkap_U1B_136568.1	32
ENSMUSG00000016409_Nkap_U1B_136569.2	48
ENSMUSG00000016409_Nkap_U1B_136570.3	459
ENSMUSG00000016409_Nkap_U1B_136571.4	599
ENSMUSG00000016409_Nkap_U1B_136572.5	126
ENSMUSG00000016409_Nkap_U1B_136573.6	50
ENSMUSG00000016409_Nkap_U1B_136574.7	122
ENSMUSG00000016409_Nkap_U1B_136575.8	271
ENSMUSG00000016409_Nkap_U1B_136576.9	31
ENSMUSG00000016409_Nkap_U1B_136577.10	290
ENSMUSG00000016763_Scube1_U1B_103011.1	659
ENSMUSG00000016763_Scube1_U1B_103012.2	202
ENSMUSG00000016763_Scube1_U1B_103013.3	294
ENSMUSG00000016763_Scube1_U1B_103014.4	331
ENSMUSG00000016763_Scube1_U1B_103015.5	105
ENSMUSG00000016763_Scube1_U1B_103016.6	263
ENSMUSG00000016763_Scube1_U1B_103017.7	432
ENSMUSG00000016763_Scube1_U1B_103018.8	185
ENSMUSG00000016763_Scube1_U1B_103019.9	174
ENSMUSG00000016763_Scube1_U1B_103020.10	137
ENSMUSG00000016995_Matn4_U1A_196044.3	3
ENSMUSG00000017000_Svs6_U1B_12665.1	215
ENSMUSG00000017000_Svs6_U1B_12666.2	277
ENSMUSG00000017000_Svs6_U1B_12667.3	381
ENSMUSG00000017000_Svs6_U1B_12668.4	221
ENSMUSG00000017000_Svs6_U1B_12669.5	468
ENSMUSG00000017000_Svs6_U1B_12670.6	183
ENSMUSG00000017000_Svs6_U1B_12671.7	433
ENSMUSG00000017000_Svs6_U1B_12672.8	671
ENSMUSG00000017000_Svs6_U1B_12673.9	311
ENSMUSG00000017000_Svs6_U1B_12674.10	349
ENSMUSG00000017002_Slpi_U1B_12645.1	214
ENSMUSG00000017002_Slpi_U1B_12646.2	300
ENSMUSG00000017002_Slpi_U1B_12647.3	56
ENSMUSG00000017002_Slpi_U1B_12648.4	453
ENSMUSG00000017002_Slpi_U1B_12649.5	352
ENSMUSG00000017002_Slpi_U1B_12650.6	373
ENSMUSG00000017002_Slpi_U1B_12651.7	357
ENSMUSG00000017002_Slpi_U1B_12652.8	166
ENSMUSG00000017002_Slpi_U1B_12653.9	589
ENSMUSG00000017002_Slpi_U1B_12654.10	138
ENSMUSG00000017316_Ppy_U1B_46449.1	479
ENSMUSG00000017316_Ppy_U1B_46450.2	271
ENSMUSG00000017316_Ppy_U1B_46451.3	463
ENSMUSG00000017316_Ppy_U1B_46452.4	559
ENSMUSG00000017316_Ppy_U1B_46453.5	337
ENSMUSG00000017316_Ppy_U1B_46454.6	315
ENSMUSG00000017316_Ppy_U1B_46455.7	366
ENSMUSG00000017316_Ppy_U1B_46456.8	134
ENSMUSG00000017316_Ppy_U1B_46457.9	298
ENSMUSG00000017316_Ppy_U1B_46458.10	352
ENSMUSG00000017386_Traf4_ACOCB_54533.4	1
ENSMUSG00000017740_Slc12a5_DTKPA_60149.5	17
ENSMUSG00000017764_Zswim1_U1B_118862.1	425
ENSMUSG00000017764_Zswim1_U1B_118863.2	539
ENSMUSG00000017764_Zswim1_U1B_118864.3	124
ENSMUSG00000017764_Zswim1_U1B_118865.4	176
ENSMUSG00000017764_Zswim1_U1B_118866.5	426
ENSMUSG00000017764_Zswim1_U1B_118867.6	690
ENSMUSG00000017764_Zswim1_U1B_118868.7	309
ENSMUSG00000017764_Zswim1_U1B_118869.8	156
ENSMUSG00000017764_Zswim1_U1B_118870.9	158
ENSMUSG00000017764_Zswim1_U1B_118871.10	592
ENSMUSG00000017767_Spata25_U1B_118842.1	215
ENSMUSG00000017767_Spata25_U1B_118843.2	222
ENSMUSG00000017767_Spata25_U1B_118844.3	178
ENSMUSG00000017767_Spata25_U1B_118845.4	494
ENSMUSG00000017767_Spata25_U1B_118846.5	212
ENSMUSG00000017767_Spata25_U1B_118847.6	200
ENSMUSG00000017767_Spata25_U1B_118848.7	137
ENSMUSG00000017767_Spata25_U1B_118849.8	290
ENSMUSG00000017767_Spata25_U1B_118850.9	296
ENSMUSG00000017767_Spata25_U1B_118851.10	307
ENSMUSG00000017868_Sgk2_DTKPB_122223.3	1
ENSMUSG00000018126_Baiap2l2_U1B_108572.1	381
ENSMUSG00000018126_Baiap2l2_U1B_108573.2	161
ENSMUSG00000018126_Baiap2l2_U1B_108574.3	297
ENSMUSG00000018126_Baiap2l2_U1B_108575.4	429
ENSMUSG00000018126_Baiap2l2_U1B_108576.5	565
ENSMUSG00000018126_Baiap2l2_U1B_108577.6	156
ENSMUSG00000018126_Baiap2l2_U1B_108578.7	365
ENSMUSG00000018126_Baiap2l2_U1B_108579.8	279
ENSMUSG00000018126_Baiap2l2_U1B_108580.9	218
ENSMUSG00000018126_Baiap2l2_U1B_108581.10	324
ENSMUSG00000018199_Trove2_U1B_185680.1	187
ENSMUSG00000018199_Trove2_U1B_185681.2	159
ENSMUSG00000018199_Trove2_U1B_185682.3	288
ENSMUSG00000018199_Trove2_U1B_185683.4	92
ENSMUSG00000018199_Trove2_U1B_185684.5	236
ENSMUSG00000018199_Trove2_U1B_185685.6	202
ENSMUSG00000018199_Trove2_U1B_185686.7	218
ENSMUSG00000018199_Trove2_U1B_185687.8	109
ENSMUSG00000018199_Trove2_U1B_185688.9	315
ENSMUSG00000018199_Trove2_U1B_185689.10	145
ENSMUSG00000018372_Cep95_U1B_156321.1	160
ENSMUSG00000018372_Cep95_U1B_156322.2	295
ENSMUSG00000018372_Cep95_U1B_156323.3	356
ENSMUSG00000018372_Cep95_U1B_156324.4	398
ENSMUSG00000018372_Cep95_U1B_156325.5	334
ENSMUSG00000018372_Cep95_U1B_156326.6	190
ENSMUSG00000018372_Cep95_U1B_156327.7	251
ENSMUSG00000018372_Cep95_U1B_156328.8	121
ENSMUSG00000018372_Cep95_U1B_156329.9	147
ENSMUSG00000018372_Cep95_U1B_156330.10	287
ENSMUSG00000018433_Nol11_U1B_165863.1	25
ENSMUSG00000018433_Nol11_U1B_165864.2	524
ENSMUSG00000018433_Nol11_U1B_165865.3	60
ENSMUSG00000018433_Nol11_U1B_165866.4	24
ENSMUSG00000018433_Nol11_U1B_165867.5	22
ENSMUSG00000018433_Nol11_U1B_165868.6	148
ENSMUSG00000018433_Nol11_U1B_165869.7	5
ENSMUSG00000018433_Nol11_U1B_165870.8	43
ENSMUSG00000018433_Nol11_U1B_165871.9	69
ENSMUSG00000018433_Nol11_U1B_165872.10	13
ENSMUSG00000018501_Ncor1_SPB_69959.1	12
ENSMUSG00000018507_Trpv2_ACOCB_69943.5	4
ENSMUSG00000018541_Cwc25_U1B_180684.1	512
ENSMUSG00000018541_Cwc25_U1B_180685.2	98
ENSMUSG00000018541_Cwc25_U1B_180686.3	183
ENSMUSG00000018541_Cwc25_U1B_180687.4	65
ENSMUSG00000018541_Cwc25_U1B_180688.5	64
ENSMUSG00000018541_Cwc25_U1B_180689.6	228
ENSMUSG00000018541_Cwc25_U1B_180690.7	188
ENSMUSG00000018541_Cwc25_U1B_180691.8	69
ENSMUSG00000018541_Cwc25_U1B_180692.9	130
ENSMUSG00000018541_Cwc25_U1B_180693.10	123
ENSMUSG00000018566_Slc2a4_U1B_11788.1	451
ENSMUSG00000018566_Slc2a4_U1B_11789.2	500
ENSMUSG00000018566_Slc2a4_U1B_11790.3	70
ENSMUSG00000018566_Slc2a4_U1B_11791.4	340
ENSMUSG00000018566_Slc2a4_U1B_11792.5	372
ENSMUSG00000018566_Slc2a4_U1B_11793.6	458
ENSMUSG00000018566_Slc2a4_U1B_11794.7	259
ENSMUSG00000018566_Slc2a4_U1B_11795.8	300
ENSMUSG00000018566_Slc2a4_U1B_11796.9	145
ENSMUSG00000018566_Slc2a4_U1B_11797.10	299
ENSMUSG00000018656_Fam115e_MU2A_19856.2	1
ENSMUSG00000018809_Smyd4_U1B_46829.1	131
ENSMUSG00000018809_Smyd4_U1B_46830.2	278
ENSMUSG00000018809_Smyd4_U1B_46831.3	321
ENSMUSG00000018809_Smyd4_U1B_46832.4	151
ENSMUSG00000018809_Smyd4_U1B_46833.5	285
ENSMUSG00000018809_Smyd4_U1B_46834.6	258
ENSMUSG00000018809_Smyd4_U1B_46835.7	343
ENSMUSG00000018809_Smyd4_U1B_46836.8	230
ENSMUSG00000018809_Smyd4_U1B_46837.9	307
ENSMUSG00000018809_Smyd4_U1B_46838.10	403
ENSMUSG00000018983_E2f2_ACOCB_212543.8	1
ENSMUSG00000019132_BC005537_U1B_156721.1	6
ENSMUSG00000019132_BC005537_U1B_156722.2	584
ENSMUSG00000019132_BC005537_U1B_156723.3	138
ENSMUSG00000019132_BC005537_U1B_156724.4	143
ENSMUSG00000019132_BC005537_U1B_156725.5	244
ENSMUSG00000019132_BC005537_U1B_156726.6	331
ENSMUSG00000019132_BC005537_U1B_156727.7	235
ENSMUSG00000019132_BC005537_U1B_156728.8	311
ENSMUSG00000019132_BC005537_U1B_156729.9	304
ENSMUSG00000019132_BC005537_U1B_156730.10	139
ENSMUSG00000019659_Ccdc12_U1B_43916.1	211
ENSMUSG00000019659_Ccdc12_U1B_43917.2	17
ENSMUSG00000019659_Ccdc12_U1B_43918.3	217
ENSMUSG00000019659_Ccdc12_U1B_43919.4	10
ENSMUSG00000019659_Ccdc12_U1B_43920.5	217
ENSMUSG00000019659_Ccdc12_U1B_43921.6	250
ENSMUSG00000019659_Ccdc12_U1B_43922.7	172
ENSMUSG00000019659_Ccdc12_U1B_43923.8	133
ENSMUSG00000019659_Ccdc12_U1B_43924.9	129
ENSMUSG00000019659_Ccdc12_U1B_43925.10	281
ENSMUSG00000019775_Rgs17_U1B_224222.1	293
ENSMUSG00000019775_Rgs17_U1B_224223.2	201
ENSMUSG00000019775_Rgs17_U1B_224224.3	165
ENSMUSG00000019775_Rgs17_U1B_224225.4	433
ENSMUSG00000019775_Rgs17_U1B_224226.5	195
ENSMUSG00000019775_Rgs17_U1B_224227.6	383
ENSMUSG00000019775_Rgs17_U1B_224228.7	171
ENSMUSG00000019775_Rgs17_U1B_224229.8	224
ENSMUSG00000019775_Rgs17_U1B_224230.9	242
ENSMUSG00000019775_Rgs17_U1B_224231.10	109
ENSMUSG00000019808_Adat2_U1B_16905.1	301
ENSMUSG00000019808_Adat2_U1B_16906.2	208
ENSMUSG00000019808_Adat2_U1B_16907.3	24
ENSMUSG00000019808_Adat2_U1B_16908.4	97
ENSMUSG00000019808_Adat2_U1B_16909.5	276
ENSMUSG00000019808_Adat2_U1B_16910.6	8
ENSMUSG00000019808_Adat2_U1B_16911.7	183
ENSMUSG00000019808_Adat2_U1B_16912.8	55
ENSMUSG00000019808_Adat2_U1B_16913.9	39
ENSMUSG00000019808_Adat2_U1B_16914.10	82
ENSMUSG00000019813_Cep57l1_U1B_159393.1	440
ENSMUSG00000019813_Cep57l1_U1B_159394.2	449
ENSMUSG00000019813_Cep57l1_U1B_159395.3	313
ENSMUSG00000019813_Cep57l1_U1B_159396.4	228
ENSMUSG00000019813_Cep57l1_U1B_159397.5	343
ENSMUSG00000019813_Cep57l1_U1B_159398.6	89
ENSMUSG00000019813_Cep57l1_U1B_159399.7	78
ENSMUSG00000019813_Cep57l1_U1B_159400.8	114
ENSMUSG00000019813_Cep57l1_U1B_159401.9	139
ENSMUSG00000019813_Cep57l1_U1B_159402.10	447
ENSMUSG00000019822_Smpd2_U1B_185720.1	273
ENSMUSG00000019822_Smpd2_U1B_185721.2	192
ENSMUSG00000019822_Smpd2_U1B_185722.3	217
ENSMUSG00000019822_Smpd2_U1B_185723.4	398
ENSMUSG00000019822_Smpd2_U1B_185724.5	248
ENSMUSG00000019822_Smpd2_U1B_185725.6	287
ENSMUSG00000019822_Smpd2_U1B_185726.7	271
ENSMUSG00000019822_Smpd2_U1B_185727.8	197
ENSMUSG00000019822_Smpd2_U1B_185728.9	525
ENSMUSG00000019822_Smpd2_U1B_185729.10	37
ENSMUSG00000019831_Wasf1_TMMA_100913.2	16
ENSMUSG00000019854_Reps1_U1B_49683.1	407
ENSMUSG00000019854_Reps1_U1B_49684.2	364
ENSMUSG00000019854_Reps1_U1B_49685.3	219
ENSMUSG00000019854_Reps1_U1B_49686.4	493
ENSMUSG00000019854_Reps1_U1B_49687.5	466
ENSMUSG00000019854_Reps1_U1B_49688.6	226
ENSMUSG00000019854_Reps1_U1B_49689.7	392
ENSMUSG00000019854_Reps1_U1B_49690.8	615
ENSMUSG00000019854_Reps1_U1B_49691.9	140
ENSMUSG00000019854_Reps1_U1B_49692.10	415
ENSMUSG00000019872_Smpdl3a_U1B_218295.1	413
ENSMUSG00000019872_Smpdl3a_U1B_218296.2	216
ENSMUSG00000019872_Smpdl3a_U1B_218297.3	73
ENSMUSG00000019872_Smpdl3a_U1B_218298.4	654
ENSMUSG00000019872_Smpdl3a_U1B_218299.5	399
ENSMUSG00000019872_Smpdl3a_U1B_218300.6	203
ENSMUSG00000019872_Smpdl3a_U1B_218301.7	325
ENSMUSG00000019872_Smpdl3a_U1B_218302.8	392
ENSMUSG00000019872_Smpdl3a_U1B_218303.9	218
ENSMUSG00000019872_Smpdl3a_U1B_218304.10	286
ENSMUSG00000019906_Lin7a_TMMB_86342.8	6
ENSMUSG00000019951_Uhrf1bp1l_U1A_52788.2	3
ENSMUSG00000019988_Nedd1_U1B_78169.1	123
ENSMUSG00000019988_Nedd1_U1B_78170.2	222
ENSMUSG00000019988_Nedd1_U1B_78171.3	76
ENSMUSG00000019988_Nedd1_U1B_78172.4	393
ENSMUSG00000019988_Nedd1_U1B_78173.5	305
ENSMUSG00000019988_Nedd1_U1B_78174.6	103
ENSMUSG00000019988_Nedd1_U1B_78175.7	168
ENSMUSG00000019988_Nedd1_U1B_78176.8	303
ENSMUSG00000019988_Nedd1_U1B_78177.9	189
ENSMUSG00000019988_Nedd1_U1B_78178.10	412
ENSMUSG00000020072_Pbld1_U1B_209596.1	242
ENSMUSG00000020072_Pbld1_U1B_209597.2	309
ENSMUSG00000020072_Pbld1_U1B_209598.3	177
ENSMUSG00000020072_Pbld1_U1B_209599.4	248
ENSMUSG00000020072_Pbld1_U1B_209600.5	257
ENSMUSG00000020072_Pbld1_U1B_209601.6	484
ENSMUSG00000020072_Pbld1_U1B_209602.7	308
ENSMUSG00000020072_Pbld1_U1B_209603.8	585
ENSMUSG00000020072_Pbld1_U1B_209604.9	219
ENSMUSG00000020072_Pbld1_U1B_209605.10	443
ENSMUSG00000020173_Cobl_U1B_154601.1	123
ENSMUSG00000020173_Cobl_U1B_154602.2	371
ENSMUSG00000020173_Cobl_U1B_154603.3	241
ENSMUSG00000020173_Cobl_U1B_154604.4	252
ENSMUSG00000020173_Cobl_U1B_154605.5	285
ENSMUSG00000020173_Cobl_U1B_154606.6	270
ENSMUSG00000020173_Cobl_U1B_154607.7	412
ENSMUSG00000020173_Cobl_U1B_154608.8	558
ENSMUSG00000020173_Cobl_U1B_154609.9	309
ENSMUSG00000020173_Cobl_U1B_154610.10	258
ENSMUSG00000020193_Zpbp_U1B_213355.1	341
ENSMUSG00000020193_Zpbp_U1B_213356.2	459
ENSMUSG00000020193_Zpbp_U1B_213357.3	384
ENSMUSG00000020193_Zpbp_U1B_213358.4	111
ENSMUSG00000020193_Zpbp_U1B_213359.5	216
ENSMUSG00000020193_Zpbp_U1B_213360.6	478
ENSMUSG00000020193_Zpbp_U1B_213361.7	46
ENSMUSG00000020193_Zpbp_U1B_213362.8	196
ENSMUSG00000020193_Zpbp_U1B_213363.9	164
ENSMUSG00000020193_Zpbp_U1B_213364.10	274
ENSMUSG00000020257_Wdr82_U1B_74797.1	17
ENSMUSG00000020257_Wdr82_U1B_74798.2	11
ENSMUSG00000020257_Wdr82_U1B_74799.3	1
ENSMUSG00000020257_Wdr82_U1B_74800.4	32
ENSMUSG00000020257_Wdr82_U1B_74801.5	193
ENSMUSG00000020257_Wdr82_U1B_74802.6	98
ENSMUSG00000020257_Wdr82_U1B_74803.7	26
ENSMUSG00000020257_Wdr82_U1B_74804.8	282
ENSMUSG00000020257_Wdr82_U1B_74805.9	50
ENSMUSG00000020257_Wdr82_U1B_74806.10	291
ENSMUSG00000020272_Stk10_U1B_134495.1	279
ENSMUSG00000020272_Stk10_U1B_134496.2	514
ENSMUSG00000020272_Stk10_U1B_134497.3	309
ENSMUSG00000020272_Stk10_U1B_134498.4	96
ENSMUSG00000020272_Stk10_U1B_134499.5	3
ENSMUSG00000020272_Stk10_U1B_134500.6	165
ENSMUSG00000020272_Stk10_U1B_134501.7	292
ENSMUSG00000020272_Stk10_U1B_134502.8	601
ENSMUSG00000020272_Stk10_U1B_134503.9	210
ENSMUSG00000020272_Stk10_U1B_134504.10	244
ENSMUSG00000020280_Pus10_U1B_34275.1	176
ENSMUSG00000020280_Pus10_U1B_34276.2	117
ENSMUSG00000020280_Pus10_U1B_34277.3	107
ENSMUSG00000020280_Pus10_U1B_34278.4	169
ENSMUSG00000020280_Pus10_U1B_34279.5	252
ENSMUSG00000020280_Pus10_U1B_34280.6	127
ENSMUSG00000020280_Pus10_U1B_34281.7	152
ENSMUSG00000020280_Pus10_U1B_34282.8	238
ENSMUSG00000020280_Pus10_U1B_34283.9	184
ENSMUSG00000020280_Pus10_U1B_34284.10	516
ENSMUSG00000020284_1810043G02Rik_U1B_204659.1	11
ENSMUSG00000020284_1810043G02Rik_U1B_204660.2	60
ENSMUSG00000020284_1810043G02Rik_U1B_204661.3	114
ENSMUSG00000020284_1810043G02Rik_U1B_204662.4	5
ENSMUSG00000020284_1810043G02Rik_U1B_204663.5	42
ENSMUSG00000020284_1810043G02Rik_U1B_204664.6	27
ENSMUSG00000020284_1810043G02Rik_U1B_204665.7	173
ENSMUSG00000020284_1810043G02Rik_U1B_204666.8	9
ENSMUSG00000020284_1810043G02Rik_U1B_204667.9	377
ENSMUSG00000020284_1810043G02Rik_U1B_204668.10	37
ENSMUSG00000020289_Nprl3_U1B_34335.1	150
ENSMUSG00000020289_Nprl3_U1B_34336.2	194
ENSMUSG00000020289_Nprl3_U1B_34337.3	104
ENSMUSG00000020289_Nprl3_U1B_34338.4	53
ENSMUSG00000020289_Nprl3_U1B_34339.5	143
ENSMUSG00000020289_Nprl3_U1B_34340.6	478
ENSMUSG00000020289_Nprl3_U1B_34341.7	88
ENSMUSG00000020289_Nprl3_U1B_34342.8	132
ENSMUSG00000020289_Nprl3_U1B_34343.9	331
ENSMUSG00000020289_Nprl3_U1B_34344.10	202
ENSMUSG00000020305_Asb3_U1B_111960.1	420
ENSMUSG00000020305_Asb3_U1B_111961.2	248
ENSMUSG00000020305_Asb3_U1B_111962.3	297
ENSMUSG00000020305_Asb3_U1B_111963.4	81
ENSMUSG00000020305_Asb3_U1B_111964.5	118
ENSMUSG00000020305_Asb3_U1B_111965.6	141
ENSMUSG00000020305_Asb3_U1B_111966.7	327
ENSMUSG00000020305_Asb3_U1B_111967.8	339
ENSMUSG00000020305_Asb3_U1B_111968.9	372
ENSMUSG00000020305_Asb3_U1B_111969.10	46
ENSMUSG00000020315_Sptbn1_U1B_196872.1	262
ENSMUSG00000020315_Sptbn1_U1B_196873.2	232
ENSMUSG00000020315_Sptbn1_U1B_196874.3	148
ENSMUSG00000020315_Sptbn1_U1B_196875.4	146
ENSMUSG00000020315_Sptbn1_U1B_196876.5	346
ENSMUSG00000020315_Sptbn1_U1B_196877.6	195
ENSMUSG00000020315_Sptbn1_U1B_196878.7	420
ENSMUSG00000020315_Sptbn1_U1B_196879.8	164
ENSMUSG00000020315_Sptbn1_U1B_196880.9	60
ENSMUSG00000020315_Sptbn1_U1B_196881.10	269
ENSMUSG00000020359_Phykpl_U1B_86375.1	244
ENSMUSG00000020359_Phykpl_U1B_86376.2	118
ENSMUSG00000020359_Phykpl_U1B_86377.3	148
ENSMUSG00000020359_Phykpl_U1B_86378.4	184
ENSMUSG00000020359_Phykpl_U1B_86379.5	139
ENSMUSG00000020359_Phykpl_U1B_86380.6	169
ENSMUSG00000020359_Phykpl_U1B_86381.7	333
ENSMUSG00000020359_Phykpl_U1B_86382.8	459
ENSMUSG00000020359_Phykpl_U1B_86383.9	270
ENSMUSG00000020359_Phykpl_U1B_86384.10	219
ENSMUSG00000020374_Rasgef1c_U1B_27558.1	388
ENSMUSG00000020374_Rasgef1c_U1B_27559.2	357
ENSMUSG00000020374_Rasgef1c_U1B_27560.3	269
ENSMUSG00000020374_Rasgef1c_U1B_27561.4	280
ENSMUSG00000020374_Rasgef1c_U1B_27562.5	199
ENSMUSG00000020374_Rasgef1c_U1B_27563.6	261
ENSMUSG00000020374_Rasgef1c_U1B_27564.7	166
ENSMUSG00000020374_Rasgef1c_U1B_27565.8	212
ENSMUSG00000020374_Rasgef1c_U1B_27566.9	319
ENSMUSG00000020374_Rasgef1c_U1B_27567.10	327
ENSMUSG00000020381_3010026O09Rik_U1B_104340.1	280
ENSMUSG00000020381_3010026O09Rik_U1B_104341.2	275
ENSMUSG00000020381_3010026O09Rik_U1B_104342.3	179
ENSMUSG00000020381_3010026O09Rik_U1B_104343.4	137
ENSMUSG00000020381_3010026O09Rik_U1B_104344.5	328
ENSMUSG00000020381_3010026O09Rik_U1B_104345.6	270
ENSMUSG00000020381_3010026O09Rik_U1B_104346.7	304
ENSMUSG00000020381_3010026O09Rik_U1B_104347.8	434
ENSMUSG00000020381_3010026O09Rik_U1B_104348.9	360
ENSMUSG00000020381_3010026O09Rik_U1B_104349.10	224
ENSMUSG00000020419_Hormad2_U2A_19683.9	1
ENSMUSG00000020424_Gatsl3_U1B_44296.1	240
ENSMUSG00000020424_Gatsl3_U1B_44297.2	246
ENSMUSG00000020424_Gatsl3_U1B_44298.3	260
ENSMUSG00000020424_Gatsl3_U1B_44299.4	372
ENSMUSG00000020424_Gatsl3_U1B_44300.5	196
ENSMUSG00000020424_Gatsl3_U1B_44301.6	233
ENSMUSG00000020424_Gatsl3_U1B_44302.7	335
ENSMUSG00000020424_Gatsl3_U1B_44303.8	240
ENSMUSG00000020424_Gatsl3_U1B_44304.9	265
ENSMUSG00000020424_Gatsl3_U1B_44305.10	182
ENSMUSG00000020461_Clhc1_U1B_162155.1	364
ENSMUSG00000020461_Clhc1_U1B_162156.2	461
ENSMUSG00000020461_Clhc1_U1B_162157.3	389
ENSMUSG00000020461_Clhc1_U1B_162158.4	288
ENSMUSG00000020461_Clhc1_U1B_162159.5	195
ENSMUSG00000020461_Clhc1_U1B_162160.6	573
ENSMUSG00000020461_Clhc1_U1B_162161.7	367
ENSMUSG00000020461_Clhc1_U1B_162162.8	364
ENSMUSG00000020461_Clhc1_U1B_162163.9	285
ENSMUSG00000020461_Clhc1_U1B_162164.10	163
ENSMUSG00000020528_Prpsap2_U1B_4714.1	69
ENSMUSG00000020528_Prpsap2_U1B_4715.2	444
ENSMUSG00000020528_Prpsap2_U1B_4716.3	672
ENSMUSG00000020528_Prpsap2_U1B_4717.4	235
ENSMUSG00000020528_Prpsap2_U1B_4718.5	171
ENSMUSG00000020528_Prpsap2_U1B_4719.6	667
ENSMUSG00000020528_Prpsap2_U1B_4720.7	366
ENSMUSG00000020528_Prpsap2_U1B_4721.8	9
ENSMUSG00000020528_Prpsap2_U1B_4722.9	570
[truncated: 8,372 more rows]
