# Supplementary material for: Genome-scale CRISPR screening reveals that C3aR signaling is critical for rapid capture of fungi by macrophages
Source: PLoS Pathog. 2022 Sep 29;18(9):e1010237. doi: 10.1371/journal.ppat.1010237 (PMC9578593; doi:10.1371/journal.ppat.1010237)
Supplement: S1 Data — A ZIP archive of tables in CSV format giving counts for each sgRNA. File names indicate sub-library and experimental sample. (ZIP) [file ppat.1010237.s023.zip › DIR_MAIN/20181123_SPB_Hc1_counts.csv]

0None_none_ACOCA_227963.4597	21
0None_none_ACOCA_227963.4633	12
0None_none_ACOCA_227963.4665	44
0None_none_ACOCA_227963.4712	7
0None_none_ACOCA_227963.4725	16
0None_none_ACOCB_227963.4957	12
0None_none_ACOCB_227963.5191	50
0None_none_DTKPA_227963.6751	35
0None_none_DTKPA_227963.6757	21
0None_none_DTKPA_227963.6758	15
0None_none_DTKPA_227963.6763	59
0None_none_DTKPA_227963.6775	14
0None_none_DTKPA_227963.6780	5
0None_none_DTKPA_227963.6782	159
0None_none_DTKPA_227963.6801	11
0None_none_DTKPA_227963.6815	10
0None_none_DTKPA_227963.6832	5
0None_none_DTKPA_227963.6834	7
0None_none_DTKPA_227963.6845	14
0None_none_DTKPA_227963.6846	5
0None_none_DTKPA_227963.6847	38
0None_none_DTKPA_227963.6855	26
0None_none_DTKPA_227963.6861	26
0None_none_DTKPA_227963.6877	60
0None_none_DTKPA_227963.6881	20
0None_none_DTKPA_227963.6883	49
0None_none_DTKPA_227963.6885	9
0None_none_DTKPA_227963.6886	6
0None_none_DTKPA_227963.6896	4
0None_none_DTKPA_227963.6916	68
0None_none_DTKPA_227963.6918	40
0None_none_DTKPA_227963.6923	26
0None_none_DTKPA_227963.6931	20
0None_none_DTKPA_227963.6947	60
0None_none_DTKPA_227963.6948	6
0None_none_DTKPA_227963.6959	2
0None_none_DTKPA_227963.6962	6
0None_none_DTKPA_227963.6963	2
0None_none_DTKPA_227963.6965	21
0None_none_DTKPA_227963.6971	8
0None_none_DTKPA_227963.6973	1
0None_none_DTKPA_227963.6974	21
0None_none_DTKPA_227963.6982	24
0None_none_DTKPA_227963.6994	12
0None_none_DTKPA_227963.6995	7
0None_none_DTKPA_227963.6996	54
0None_none_DTKPA_227963.6998	24
0None_none_DTKPA_227963.7001	95
0None_none_DTKPA_227963.7011	24
0None_none_DTKPA_227963.7020	35
0None_none_DTKPA_227963.7026	31
0None_none_DTKPA_227963.7027	3
0None_none_DTKPA_227963.7029	70
0None_none_DTKPA_227963.7032	3
0None_none_DTKPA_227963.7039	18
0None_none_DTKPA_227963.7040	39
0None_none_DTKPA_227963.7065	3
0None_none_DTKPA_227963.7068	28
0None_none_DTKPA_227963.7084	12
0None_none_DTKPA_227963.7090	6
0None_none_DTKPA_227963.7092	27
0None_none_DTKPA_227963.7093	28
0None_none_DTKPA_227963.7097	19
0None_none_DTKPA_227963.7119	54
0None_none_DTKPB_227963.7139	19
0None_none_DTKPB_227963.7158	17
0None_none_DTKPB_227963.7169	23
0None_none_DTKPB_227963.7216	4
0None_none_DTKPB_227963.7231	12
0None_none_DTKPB_227963.7245	16
0None_none_DTKPB_227963.7276	21
0None_none_DTKPB_227963.7307	9
0None_none_DTKPB_227963.7311	6
0None_none_DTKPB_227963.7316	4
0None_none_DTKPB_227963.7381	1
0None_none_DTKPB_227963.7421	54
0None_none_DTKPB_227963.7427	60
0None_none_DTKPB_227963.7449	13
0None_none_DTKPB_227963.7455	124
0None_none_DTKPB_227963.7456	3
0None_none_DTKPB_227963.7476	7
0None_none_DTKPB_227963.7490	16
0None_none_GEA_227963.3457	3
0None_none_GEA_227963.3731	18
0None_none_GEB_227963.3910	4
0None_none_GEB_227963.4069	14
0None_none_MPA_227963.4163	14
0None_none_MPB_227963.5638	4
0None_none_MPB_227963.5646	8
0None_none_MPB_227963.5651	38
0None_none_MPB_227963.5663	15
0None_none_MPB_227963.5694	26
0None_none_MPB_227963.5716	3
0None_none_MPB_227963.5747	4
0None_none_MPB_227963.5760	2
0None_none_MPB_227963.5782	9
0None_none_MPB_227963.5790	11
0None_none_MPB_227963.5805	6
0None_none_MPB_227963.5812	18
0None_none_MPB_227963.5842	7
0None_none_MPB_227963.5851	12
0None_none_MPB_227963.5857	6
0None_none_MPB_227963.5861	3
0None_none_MPB_227963.5887	22
0None_none_MPB_227963.5896	17
0None_none_MPB_227963.5902	7
0None_none_MPB_227963.5908	41
0None_none_MPB_227963.5933	12
0None_none_MPB_227963.5941	8
0None_none_MU1A_227963.1937	3
0None_none_MU1A_227963.2098	26
0None_none_MU1B_227963.1083	14
0None_none_MU1B_227963.1115	9
0None_none_MU2A_227963.2310	25
0None_none_MU2A_227963.2318	20
0None_none_MU2A_227963.2456	19
0None_none_MU2B_227963.42	65
0None_none_SPA_227963.5285	16
0None_none_SPA_227963.5426	35
0None_none_SPA_227963.5535	11
0None_none_SPA_227963.5609	41
0None_none_SPA_227963.5621	7
0None_none_SPB_227963.6001	1162
0None_none_SPB_227963.6002	419
0None_none_SPB_227963.6003	590
0None_none_SPB_227963.6004	323
0None_none_SPB_227963.6005	358
0None_none_SPB_227963.6006	537
0None_none_SPB_227963.6007	222
0None_none_SPB_227963.6008	213
0None_none_SPB_227963.6009	48
0None_none_SPB_227963.6010	720
0None_none_SPB_227963.6011	836
0None_none_SPB_227963.6012	457
0None_none_SPB_227963.6013	325
0None_none_SPB_227963.6014	994
0None_none_SPB_227963.6015	629
0None_none_SPB_227963.6016	599
0None_none_SPB_227963.6017	689
0None_none_SPB_227963.6018	332
0None_none_SPB_227963.6019	250
0None_none_SPB_227963.6020	93
0None_none_SPB_227963.6021	361
0None_none_SPB_227963.6022	763
0None_none_SPB_227963.6023	133
0None_none_SPB_227963.6024	471
0None_none_SPB_227963.6025	417
0None_none_SPB_227963.6026	407
0None_none_SPB_227963.6027	207
0None_none_SPB_227963.6028	189
0None_none_SPB_227963.6029	179
0None_none_SPB_227963.6031	445
0None_none_SPB_227963.6032	314
0None_none_SPB_227963.6033	699
0None_none_SPB_227963.6034	651
0None_none_SPB_227963.6035	338
0None_none_SPB_227963.6036	437
0None_none_SPB_227963.6037	865
0None_none_SPB_227963.6038	377
0None_none_SPB_227963.6039	143
0None_none_SPB_227963.6040	554
0None_none_SPB_227963.6041	712
0None_none_SPB_227963.6042	284
0None_none_SPB_227963.6043	1129
0None_none_SPB_227963.6044	720
0None_none_SPB_227963.6045	224
0None_none_SPB_227963.6046	284
0None_none_SPB_227963.6047	800
0None_none_SPB_227963.6048	476
0None_none_SPB_227963.6049	169
0None_none_SPB_227963.6050	937
0None_none_SPB_227963.6051	213
0None_none_SPB_227963.6052	425
0None_none_SPB_227963.6053	574
0None_none_SPB_227963.6054	1040
0None_none_SPB_227963.6055	670
0None_none_SPB_227963.6056	436
0None_none_SPB_227963.6057	217
0None_none_SPB_227963.6058	374
0None_none_SPB_227963.6059	140
0None_none_SPB_227963.6060	136
0None_none_SPB_227963.6061	523
0None_none_SPB_227963.6062	587
0None_none_SPB_227963.6063	188
0None_none_SPB_227963.6064	425
0None_none_SPB_227963.6065	490
0None_none_SPB_227963.6066	383
0None_none_SPB_227963.6067	348
0None_none_SPB_227963.6068	410
0None_none_SPB_227963.6069	696
0None_none_SPB_227963.6070	879
0None_none_SPB_227963.6071	554
0None_none_SPB_227963.6072	160
0None_none_SPB_227963.6073	256
0None_none_SPB_227963.6074	241
0None_none_SPB_227963.6075	115
0None_none_SPB_227963.6076	874
0None_none_SPB_227963.6077	287
0None_none_SPB_227963.6078	550
0None_none_SPB_227963.6079	41
0None_none_SPB_227963.6080	47
0None_none_SPB_227963.6081	813
0None_none_SPB_227963.6082	512
0None_none_SPB_227963.6083	705
0None_none_SPB_227963.6084	612
0None_none_SPB_227963.6085	495
0None_none_SPB_227963.6086	357
0None_none_SPB_227963.6087	527
0None_none_SPB_227963.6088	425
0None_none_SPB_227963.6089	732
0None_none_SPB_227963.6090	474
0None_none_SPB_227963.6091	493
0None_none_SPB_227963.6092	601
0None_none_SPB_227963.6093	845
0None_none_SPB_227963.6094	398
0None_none_SPB_227963.6095	475
0None_none_SPB_227963.6096	467
0None_none_SPB_227963.6097	9
0None_none_SPB_227963.6098	313
0None_none_SPB_227963.6099	736
0None_none_SPB_227963.6100	221
0None_none_SPB_227963.6101	481
0None_none_SPB_227963.6102	1015
0None_none_SPB_227963.6103	298
0None_none_SPB_227963.6104	1090
0None_none_SPB_227963.6105	239
0None_none_SPB_227963.6106	147
0None_none_SPB_227963.6107	795
0None_none_SPB_227963.6108	472
0None_none_SPB_227963.6109	636
0None_none_SPB_227963.6110	278
0None_none_SPB_227963.6111	248
0None_none_SPB_227963.6112	364
0None_none_SPB_227963.6113	530
0None_none_SPB_227963.6114	28
0None_none_SPB_227963.6115	287
0None_none_SPB_227963.6116	397
0None_none_SPB_227963.6117	561
0None_none_SPB_227963.6118	245
0None_none_SPB_227963.6119	621
0None_none_SPB_227963.6120	539
0None_none_SPB_227963.6121	531
0None_none_SPB_227963.6122	554
0None_none_SPB_227963.6123	387
0None_none_SPB_227963.6124	443
0None_none_SPB_227963.6125	455
0None_none_SPB_227963.6126	411
0None_none_SPB_227963.6127	656
0None_none_SPB_227963.6128	370
0None_none_SPB_227963.6129	497
0None_none_SPB_227963.6130	502
0None_none_SPB_227963.6131	631
0None_none_SPB_227963.6132	657
0None_none_SPB_227963.6133	92
0None_none_SPB_227963.6134	431
0None_none_SPB_227963.6135	323
0None_none_SPB_227963.6136	558
0None_none_SPB_227963.6137	584
0None_none_SPB_227963.6138	426
0None_none_SPB_227963.6139	847
0None_none_SPB_227963.6140	366
0None_none_SPB_227963.6141	326
0None_none_SPB_227963.6142	598
0None_none_SPB_227963.6143	268
0None_none_SPB_227963.6144	444
0None_none_SPB_227963.6145	764
0None_none_SPB_227963.6146	786
0None_none_SPB_227963.6147	71
0None_none_SPB_227963.6148	659
0None_none_SPB_227963.6149	634
0None_none_SPB_227963.6150	1100
0None_none_SPB_227963.6151	316
0None_none_SPB_227963.6152	870
0None_none_SPB_227963.6153	552
0None_none_SPB_227963.6154	630
0None_none_SPB_227963.6155	237
0None_none_SPB_227963.6156	801
0None_none_SPB_227963.6157	332
0None_none_SPB_227963.6158	258
0None_none_SPB_227963.6159	118
0None_none_SPB_227963.6160	276
0None_none_SPB_227963.6161	485
0None_none_SPB_227963.6162	761
0None_none_SPB_227963.6163	475
0None_none_SPB_227963.6164	544
0None_none_SPB_227963.6165	551
0None_none_SPB_227963.6166	1508
0None_none_SPB_227963.6167	443
0None_none_SPB_227963.6168	412
0None_none_SPB_227963.6169	431
0None_none_SPB_227963.6170	279
0None_none_SPB_227963.6171	632
0None_none_SPB_227963.6172	681
0None_none_SPB_227963.6173	418
0None_none_SPB_227963.6174	489
0None_none_SPB_227963.6175	430
0None_none_SPB_227963.6176	669
0None_none_SPB_227963.6177	802
0None_none_SPB_227963.6178	603
0None_none_SPB_227963.6179	421
0None_none_SPB_227963.6180	178
0None_none_SPB_227963.6181	326
0None_none_SPB_227963.6182	720
0None_none_SPB_227963.6183	432
0None_none_SPB_227963.6184	665
0None_none_SPB_227963.6185	762
0None_none_SPB_227963.6186	231
0None_none_SPB_227963.6187	433
0None_none_SPB_227963.6188	391
0None_none_SPB_227963.6189	405
0None_none_SPB_227963.6190	745
0None_none_SPB_227963.6191	454
0None_none_SPB_227963.6192	170
0None_none_SPB_227963.6193	491
0None_none_SPB_227963.6194	730
0None_none_SPB_227963.6195	464
0None_none_SPB_227963.6196	151
0None_none_SPB_227963.6197	353
0None_none_SPB_227963.6198	293
0None_none_SPB_227963.6199	378
0None_none_SPB_227963.6200	512
0None_none_SPB_227963.6201	618
0None_none_SPB_227963.6202	413
0None_none_SPB_227963.6203	313
0None_none_SPB_227963.6204	53
0None_none_SPB_227963.6205	496
0None_none_SPB_227963.6206	785
0None_none_SPB_227963.6207	766
0None_none_SPB_227963.6208	301
0None_none_SPB_227963.6209	588
0None_none_SPB_227963.6210	248
0None_none_SPB_227963.6211	497
0None_none_SPB_227963.6212	268
0None_none_SPB_227963.6213	56
0None_none_SPB_227963.6214	235
0None_none_SPB_227963.6215	382
0None_none_SPB_227963.6216	310
0None_none_SPB_227963.6217	600
0None_none_SPB_227963.6218	634
0None_none_SPB_227963.6219	601
0None_none_SPB_227963.6220	502
0None_none_SPB_227963.6221	214
0None_none_SPB_227963.6222	634
0None_none_SPB_227963.6223	582
0None_none_SPB_227963.6224	638
0None_none_SPB_227963.6225	888
0None_none_SPB_227963.6226	231
0None_none_SPB_227963.6227	568
0None_none_SPB_227963.6229	325
0None_none_SPB_227963.6230	774
0None_none_SPB_227963.6231	624
0None_none_SPB_227963.6232	769
0None_none_SPB_227963.6233	1119
0None_none_SPB_227963.6234	426
0None_none_SPB_227963.6235	450
0None_none_SPB_227963.6236	494
0None_none_SPB_227963.6237	510
0None_none_SPB_227963.6238	392
0None_none_SPB_227963.6239	402
0None_none_SPB_227963.6240	665
0None_none_SPB_227963.6241	287
0None_none_SPB_227963.6242	274
0None_none_SPB_227963.6243	162
0None_none_SPB_227963.6244	308
0None_none_SPB_227963.6245	139
0None_none_SPB_227963.6246	714
0None_none_SPB_227963.6247	656
0None_none_SPB_227963.6248	420
0None_none_SPB_227963.6249	275
0None_none_SPB_227963.6250	334
0None_none_SPB_227963.6251	560
0None_none_SPB_227963.6252	647
0None_none_SPB_227963.6253	763
0None_none_SPB_227963.6254	55
0None_none_SPB_227963.6255	439
0None_none_SPB_227963.6256	223
0None_none_SPB_227963.6257	128
0None_none_SPB_227963.6258	556
0None_none_SPB_227963.6259	379
0None_none_SPB_227963.6260	398
0None_none_SPB_227963.6261	550
0None_none_SPB_227963.6262	174
0None_none_SPB_227963.6263	510
0None_none_SPB_227963.6264	139
0None_none_SPB_227963.6265	547
0None_none_SPB_227963.6266	377
0None_none_SPB_227963.6267	260
0None_none_SPB_227963.6268	1034
0None_none_SPB_227963.6269	589
0None_none_SPB_227963.6270	236
0None_none_SPB_227963.6271	670
0None_none_SPB_227963.6272	297
0None_none_SPB_227963.6273	521
0None_none_SPB_227963.6274	556
0None_none_SPB_227963.6275	390
0None_none_SPB_227963.6276	655
0None_none_SPB_227963.6277	256
0None_none_SPB_227963.6278	441
0None_none_SPB_227963.6279	340
0None_none_SPB_227963.6280	347
0None_none_SPB_227963.6281	759
0None_none_SPB_227963.6282	871
0None_none_SPB_227963.6283	189
0None_none_SPB_227963.6284	634
0None_none_SPB_227963.6285	212
0None_none_SPB_227963.6286	751
0None_none_SPB_227963.6287	801
0None_none_SPB_227963.6288	956
0None_none_SPB_227963.6289	539
0None_none_SPB_227963.6290	142
0None_none_SPB_227963.6291	970
0None_none_SPB_227963.6292	123
0None_none_SPB_227963.6293	267
0None_none_SPB_227963.6294	301
0None_none_SPB_227963.6295	825
0None_none_SPB_227963.6296	939
0None_none_SPB_227963.6297	375
0None_none_SPB_227963.6298	430
0None_none_SPB_227963.6299	345
0None_none_SPB_227963.6300	885
0None_none_SPB_227963.6301	351
0None_none_SPB_227963.6302	429
0None_none_SPB_227963.6303	1152
0None_none_SPB_227963.6304	88
0None_none_SPB_227963.6305	719
0None_none_SPB_227963.6306	781
0None_none_SPB_227963.6307	547
0None_none_SPB_227963.6308	279
0None_none_SPB_227963.6309	342
0None_none_SPB_227963.6310	197
0None_none_SPB_227963.6311	315
0None_none_SPB_227963.6312	227
0None_none_SPB_227963.6313	643
0None_none_SPB_227963.6314	739
0None_none_SPB_227963.6315	468
0None_none_SPB_227963.6316	334
0None_none_SPB_227963.6317	841
0None_none_SPB_227963.6318	503
0None_none_SPB_227963.6319	896
0None_none_SPB_227963.6320	104
0None_none_SPB_227963.6321	423
0None_none_SPB_227963.6322	551
0None_none_SPB_227963.6323	768
0None_none_SPB_227963.6324	188
0None_none_SPB_227963.6325	219
0None_none_SPB_227963.6326	608
0None_none_SPB_227963.6327	454
0None_none_SPB_227963.6328	643
0None_none_SPB_227963.6329	526
0None_none_SPB_227963.6330	596
0None_none_SPB_227963.6331	542
0None_none_SPB_227963.6332	711
0None_none_SPB_227963.6333	148
0None_none_SPB_227963.6334	717
0None_none_SPB_227963.6335	211
0None_none_SPB_227963.6336	581
0None_none_SPB_227963.6337	449
0None_none_SPB_227963.6338	336
0None_none_SPB_227963.6339	862
0None_none_SPB_227963.6340	288
0None_none_SPB_227963.6341	1034
0None_none_SPB_227963.6342	335
0None_none_SPB_227963.6343	433
0None_none_SPB_227963.6344	636
0None_none_SPB_227963.6345	262
0None_none_SPB_227963.6346	857
0None_none_SPB_227963.6347	258
0None_none_SPB_227963.6348	158
0None_none_SPB_227963.6349	514
0None_none_SPB_227963.6350	622
0None_none_SPB_227963.6351	438
0None_none_SPB_227963.6352	300
0None_none_SPB_227963.6353	293
0None_none_SPB_227963.6354	216
0None_none_SPB_227963.6355	676
0None_none_SPB_227963.6356	115
0None_none_SPB_227963.6357	422
0None_none_SPB_227963.6358	415
0None_none_SPB_227963.6359	202
0None_none_SPB_227963.6360	231
0None_none_SPB_227963.6361	168
0None_none_SPB_227963.6362	397
0None_none_SPB_227963.6363	415
0None_none_SPB_227963.6364	411
0None_none_SPB_227963.6365	430
0None_none_SPB_227963.6366	356
0None_none_SPB_227963.6367	789
0None_none_SPB_227963.6368	468
0None_none_SPB_227963.6369	505
0None_none_SPB_227963.6370	221
0None_none_SPB_227963.6371	342
0None_none_SPB_227963.6372	310
0None_none_SPB_227963.6373	401
0None_none_SPB_227963.6374	265
0None_none_SPB_227963.6375	226
0None_none_TMMB_227963.3157	17
0None_none_U1A_227963.6384	1
0None_none_U1B_227963.677	7
0None_none_U1B_227963.695	3
0None_none_U2A_227963.1706	7
0None_none_U2A_227963.1745	49
0None_none_U2A_227963.1749	4
0None_none_U2A_227963.1818	2
0None_none_U2A_227963.1830	20
0Safe_safe_ACOCA_227963.4513	4
0Safe_safe_ACOCA_227963.4549	10
0Safe_safe_ACOCA_227963.4753	215
0Safe_safe_ACOCB_227963.4998	5
0Safe_safe_ACOCB_227963.5136	149
0Safe_safe_ACOCB_227963.5217	20
0Safe_safe_DTKPA_227963.6793	21
0Safe_safe_DTKPA_227963.6806	40
0Safe_safe_DTKPA_227963.6812	5
0Safe_safe_DTKPA_227963.6817	31
0Safe_safe_DTKPA_227963.6825	32
0Safe_safe_DTKPA_227963.6833	11
0Safe_safe_DTKPA_227963.6839	2
0Safe_safe_DTKPA_227963.6841	23
0Safe_safe_DTKPA_227963.6844	36
0Safe_safe_DTKPA_227963.6847	7
0Safe_safe_DTKPA_227963.6857	16
0Safe_safe_DTKPA_227963.6865	11
0Safe_safe_DTKPA_227963.6871	2
0Safe_safe_DTKPA_227963.6875	14
0Safe_safe_DTKPA_227963.6899	28
0Safe_safe_DTKPA_227963.6900	17
0Safe_safe_DTKPA_227963.6901	28
0Safe_safe_DTKPA_227963.6906	15
0Safe_safe_DTKPA_227963.6908	47
0Safe_safe_DTKPA_227963.6927	14
0Safe_safe_DTKPA_227963.6928	27
0Safe_safe_DTKPA_227963.6936	10
0Safe_safe_DTKPA_227963.6940	6
0Safe_safe_DTKPA_227963.6947	37
0Safe_safe_DTKPA_227963.6961	55
0Safe_safe_DTKPA_227963.6962	3
0Safe_safe_DTKPA_227963.6969	1
0Safe_safe_DTKPA_227963.6972	4
0Safe_safe_DTKPA_227963.6984	20
0Safe_safe_DTKPA_227963.6991	21
0Safe_safe_DTKPA_227963.7004	14
0Safe_safe_DTKPA_227963.7006	5
0Safe_safe_DTKPA_227963.7008	17
0Safe_safe_DTKPA_227963.7036	8
0Safe_safe_DTKPA_227963.7042	27
0Safe_safe_DTKPA_227963.7052	25
0Safe_safe_DTKPA_227963.7061	7
0Safe_safe_DTKPA_227963.7089	14
0Safe_safe_DTKPA_227963.7092	8
0Safe_safe_DTKPA_227963.7096	16
0Safe_safe_DTKPA_227963.7105	7
0Safe_safe_DTKPA_227963.7111	6
0Safe_safe_DTKPB_227963.7129	12
0Safe_safe_DTKPB_227963.7138	4
0Safe_safe_DTKPB_227963.7160	17
0Safe_safe_DTKPB_227963.7259	2
0Safe_safe_DTKPB_227963.7333	15
0Safe_safe_DTKPB_227963.7354	102
0Safe_safe_DTKPB_227963.7363	21
0Safe_safe_DTKPB_227963.7466	590
0Safe_safe_GEA_227963.3478	1
0Safe_safe_GEA_227963.3486	743
0Safe_safe_GEA_227963.3629	21
0Safe_safe_GEA_227963.3712	9
0Safe_safe_GEA_227963.3742	133
0Safe_safe_GEB_227963.3811	5
0Safe_safe_GEB_227963.3824	8
0Safe_safe_GEB_227963.3888	1
0Safe_safe_GEB_227963.3899	1
0Safe_safe_GEB_227963.3911	1
0Safe_safe_GEB_227963.4015	19
0Safe_safe_MPB_227963.5650	2
0Safe_safe_MPB_227963.5654	19
0Safe_safe_MPB_227963.5662	1
0Safe_safe_MPB_227963.5670	93
0Safe_safe_MPB_227963.5684	11
0Safe_safe_MPB_227963.5699	8
0Safe_safe_MPB_227963.5754	3
0Safe_safe_MPB_227963.5756	2
0Safe_safe_MPB_227963.5760	8
0Safe_safe_MPB_227963.5762	10
0Safe_safe_MPB_227963.5767	45
0Safe_safe_MPB_227963.5768	6
0Safe_safe_MPB_227963.5781	42
0Safe_safe_MPB_227963.5791	1
0Safe_safe_MPB_227963.5807	13
0Safe_safe_MPB_227963.5822	31
0Safe_safe_MPB_227963.5829	54
0Safe_safe_MPB_227963.5844	4
0Safe_safe_MPB_227963.5859	32
0Safe_safe_MPB_227963.5877	8
0Safe_safe_MPB_227963.5886	9
0Safe_safe_MPB_227963.5889	6
0Safe_safe_MPB_227963.5896	8
0Safe_safe_MPB_227963.5900	7
0Safe_safe_MPB_227963.5942	7
0Safe_safe_MPB_227963.5949	2
0Safe_safe_MPB_227963.5971	262
0Safe_safe_MPB_227963.5977	35
0Safe_safe_MPB_227963.5981	78
0Safe_safe_MPB_227963.5993	33
0Safe_safe_MU1A_227963.1896	33
0Safe_safe_MU1A_227963.1972	1341
0Safe_safe_MU1A_227963.1998	591
0Safe_safe_MU1A_227963.2025	16
0Safe_safe_MU1A_227963.2027	153
0Safe_safe_MU1A_227963.2092	671
0Safe_safe_MU1B_227963.1002	19
0Safe_safe_MU1B_227963.1081	18
0Safe_safe_MU2A_227963.2368	50
0Safe_safe_MU2A_227963.2401	30
0Safe_safe_MU2A_227963.2610	381
0Safe_safe_MU2B_227963.162	1063
0Safe_safe_MU2B_227963.170	8
0Safe_safe_MU2B_227963.194	1
0Safe_safe_MU2B_227963.266	5
0Safe_safe_SPA_227963.5327	8
0Safe_safe_SPA_227963.5372	27
0Safe_safe_SPA_227963.5519	1
0Safe_safe_SPA_227963.5561	20
0Safe_safe_SPB_227963.6001	311
0Safe_safe_SPB_227963.6002	222
0Safe_safe_SPB_227963.6003	149
0Safe_safe_SPB_227963.6004	628
0Safe_safe_SPB_227963.6005	285
0Safe_safe_SPB_227963.6006	242
0Safe_safe_SPB_227963.6007	696
0Safe_safe_SPB_227963.6008	517
0Safe_safe_SPB_227963.6009	415
0Safe_safe_SPB_227963.6010	284
0Safe_safe_SPB_227963.6011	269
0Safe_safe_SPB_227963.6012	232
0Safe_safe_SPB_227963.6013	676
0Safe_safe_SPB_227963.6014	312
0Safe_safe_SPB_227963.6015	411
0Safe_safe_SPB_227963.6016	93
0Safe_safe_SPB_227963.6017	386
0Safe_safe_SPB_227963.6018	457
0Safe_safe_SPB_227963.6019	646
0Safe_safe_SPB_227963.6020	517
0Safe_safe_SPB_227963.6021	403
0Safe_safe_SPB_227963.6022	1059
0Safe_safe_SPB_227963.6023	236
0Safe_safe_SPB_227963.6025	798
0Safe_safe_SPB_227963.6026	216
0Safe_safe_SPB_227963.6027	317
0Safe_safe_SPB_227963.6028	149
0Safe_safe_SPB_227963.6029	826
0Safe_safe_SPB_227963.6030	215
0Safe_safe_SPB_227963.6031	1341
0Safe_safe_SPB_227963.6032	650
0Safe_safe_SPB_227963.6033	299
0Safe_safe_SPB_227963.6035	463
0Safe_safe_SPB_227963.6036	427
0Safe_safe_SPB_227963.6037	199
0Safe_safe_SPB_227963.6038	601
0Safe_safe_SPB_227963.6039	778
0Safe_safe_SPB_227963.6040	584
0Safe_safe_SPB_227963.6041	781
0Safe_safe_SPB_227963.6042	507
0Safe_safe_SPB_227963.6043	290
0Safe_safe_SPB_227963.6044	591
0Safe_safe_SPB_227963.6045	116
0Safe_safe_SPB_227963.6046	583
0Safe_safe_SPB_227963.6047	166
0Safe_safe_SPB_227963.6048	526
0Safe_safe_SPB_227963.6049	223
0Safe_safe_SPB_227963.6050	767
0Safe_safe_SPB_227963.6051	307
0Safe_safe_SPB_227963.6052	312
0Safe_safe_SPB_227963.6053	538
0Safe_safe_SPB_227963.6054	575
0Safe_safe_SPB_227963.6055	439
0Safe_safe_SPB_227963.6056	9
0Safe_safe_SPB_227963.6057	208
0Safe_safe_SPB_227963.6058	445
0Safe_safe_SPB_227963.6059	507
0Safe_safe_SPB_227963.6060	206
0Safe_safe_SPB_227963.6061	893
0Safe_safe_SPB_227963.6062	895
0Safe_safe_SPB_227963.6063	401
0Safe_safe_SPB_227963.6064	1131
0Safe_safe_SPB_227963.6065	169
0Safe_safe_SPB_227963.6066	185
0Safe_safe_SPB_227963.6067	410
0Safe_safe_SPB_227963.6068	297
0Safe_safe_SPB_227963.6069	458
0Safe_safe_SPB_227963.6070	343
0Safe_safe_SPB_227963.6071	809
0Safe_safe_SPB_227963.6072	738
0Safe_safe_SPB_227963.6073	492
0Safe_safe_SPB_227963.6074	30
0Safe_safe_SPB_227963.6075	697
0Safe_safe_SPB_227963.6076	562
0Safe_safe_SPB_227963.6077	483
0Safe_safe_SPB_227963.6078	645
0Safe_safe_SPB_227963.6079	530
0Safe_safe_SPB_227963.6080	633
0Safe_safe_SPB_227963.6081	222
0Safe_safe_SPB_227963.6082	76
0Safe_safe_SPB_227963.6083	508
0Safe_safe_SPB_227963.6084	828
0Safe_safe_SPB_227963.6085	341
0Safe_safe_SPB_227963.6086	521
0Safe_safe_SPB_227963.6087	541
0Safe_safe_SPB_227963.6088	440
0Safe_safe_SPB_227963.6089	369
0Safe_safe_SPB_227963.6090	419
0Safe_safe_SPB_227963.6091	730
0Safe_safe_SPB_227963.6092	408
0Safe_safe_SPB_227963.6093	262
0Safe_safe_SPB_227963.6094	489
0Safe_safe_SPB_227963.6095	770
0Safe_safe_SPB_227963.6096	617
0Safe_safe_SPB_227963.6097	61
0Safe_safe_SPB_227963.6098	339
0Safe_safe_SPB_227963.6099	452
0Safe_safe_SPB_227963.6100	1161
0Safe_safe_SPB_227963.6101	997
0Safe_safe_SPB_227963.6102	446
0Safe_safe_SPB_227963.6103	20
0Safe_safe_SPB_227963.6104	156
0Safe_safe_SPB_227963.6105	212
0Safe_safe_SPB_227963.6106	709
0Safe_safe_SPB_227963.6107	211
0Safe_safe_SPB_227963.6108	484
0Safe_safe_SPB_227963.6109	560
0Safe_safe_SPB_227963.6110	473
0Safe_safe_SPB_227963.6111	101
0Safe_safe_SPB_227963.6112	473
0Safe_safe_SPB_227963.6113	496
0Safe_safe_SPB_227963.6114	215
0Safe_safe_SPB_227963.6115	539
0Safe_safe_SPB_227963.6116	208
0Safe_safe_SPB_227963.6117	605
0Safe_safe_SPB_227963.6118	1063
0Safe_safe_SPB_227963.6119	470
0Safe_safe_SPB_227963.6120	735
0Safe_safe_SPB_227963.6121	208
0Safe_safe_SPB_227963.6122	412
0Safe_safe_SPB_227963.6123	429
0Safe_safe_SPB_227963.6124	326
0Safe_safe_SPB_227963.6125	588
0Safe_safe_SPB_227963.6126	931
0Safe_safe_SPB_227963.6127	133
0Safe_safe_SPB_227963.6128	449
0Safe_safe_SPB_227963.6129	234
0Safe_safe_SPB_227963.6130	187
0Safe_safe_SPB_227963.6131	175
0Safe_safe_SPB_227963.6132	704
0Safe_safe_SPB_227963.6133	463
0Safe_safe_SPB_227963.6134	420
0Safe_safe_SPB_227963.6135	624
0Safe_safe_SPB_227963.6136	461
0Safe_safe_SPB_227963.6137	58
0Safe_safe_SPB_227963.6138	477
0Safe_safe_SPB_227963.6139	942
0Safe_safe_SPB_227963.6140	257
0Safe_safe_SPB_227963.6141	247
0Safe_safe_SPB_227963.6142	419
0Safe_safe_SPB_227963.6143	325
0Safe_safe_SPB_227963.6144	677
0Safe_safe_SPB_227963.6145	743
0Safe_safe_SPB_227963.6146	299
0Safe_safe_SPB_227963.6147	457
0Safe_safe_SPB_227963.6148	245
0Safe_safe_SPB_227963.6149	264
0Safe_safe_SPB_227963.6150	1214
0Safe_safe_SPB_227963.6151	500
0Safe_safe_SPB_227963.6152	221
0Safe_safe_SPB_227963.6153	355
0Safe_safe_SPB_227963.6154	376
0Safe_safe_SPB_227963.6155	872
0Safe_safe_SPB_227963.6156	179
0Safe_safe_SPB_227963.6157	368
0Safe_safe_SPB_227963.6158	577
0Safe_safe_SPB_227963.6159	384
0Safe_safe_SPB_227963.6160	737
0Safe_safe_SPB_227963.6161	261
0Safe_safe_SPB_227963.6162	427
0Safe_safe_SPB_227963.6163	783
0Safe_safe_SPB_227963.6164	485
0Safe_safe_SPB_227963.6165	147
0Safe_safe_SPB_227963.6166	490
0Safe_safe_SPB_227963.6167	213
0Safe_safe_SPB_227963.6168	449
0Safe_safe_SPB_227963.6169	257
0Safe_safe_SPB_227963.6170	765
0Safe_safe_SPB_227963.6171	301
0Safe_safe_SPB_227963.6172	646
0Safe_safe_SPB_227963.6173	534
0Safe_safe_SPB_227963.6174	485
0Safe_safe_SPB_227963.6175	436
0Safe_safe_SPB_227963.6176	759
0Safe_safe_SPB_227963.6177	1170
0Safe_safe_SPB_227963.6178	998
0Safe_safe_SPB_227963.6179	849
0Safe_safe_SPB_227963.6180	417
0Safe_safe_SPB_227963.6181	57
0Safe_safe_SPB_227963.6182	347
0Safe_safe_SPB_227963.6183	55
0Safe_safe_SPB_227963.6184	153
0Safe_safe_SPB_227963.6185	482
0Safe_safe_SPB_227963.6186	328
0Safe_safe_SPB_227963.6187	666
0Safe_safe_SPB_227963.6188	215
0Safe_safe_SPB_227963.6189	522
0Safe_safe_SPB_227963.6190	632
0Safe_safe_SPB_227963.6191	639
0Safe_safe_SPB_227963.6192	563
0Safe_safe_SPB_227963.6193	215
0Safe_safe_SPB_227963.6194	122
0Safe_safe_SPB_227963.6195	182
0Safe_safe_SPB_227963.6196	544
0Safe_safe_SPB_227963.6197	796
0Safe_safe_SPB_227963.6198	240
0Safe_safe_SPB_227963.6199	345
0Safe_safe_SPB_227963.6200	555
0Safe_safe_SPB_227963.6201	289
0Safe_safe_SPB_227963.6202	589
0Safe_safe_SPB_227963.6203	258
0Safe_safe_SPB_227963.6204	572
0Safe_safe_SPB_227963.6205	270
0Safe_safe_SPB_227963.6206	411
0Safe_safe_SPB_227963.6207	843
0Safe_safe_SPB_227963.6208	414
0Safe_safe_SPB_227963.6209	266
0Safe_safe_SPB_227963.6210	261
0Safe_safe_SPB_227963.6211	671
0Safe_safe_SPB_227963.6212	815
0Safe_safe_SPB_227963.6213	1364
0Safe_safe_SPB_227963.6214	352
0Safe_safe_SPB_227963.6215	543
0Safe_safe_SPB_227963.6216	897
0Safe_safe_SPB_227963.6217	996
0Safe_safe_SPB_227963.6218	898
0Safe_safe_SPB_227963.6219	658
0Safe_safe_SPB_227963.6220	474
0Safe_safe_SPB_227963.6221	795
0Safe_safe_SPB_227963.6222	410
0Safe_safe_SPB_227963.6223	735
0Safe_safe_SPB_227963.6224	704
0Safe_safe_SPB_227963.6225	274
0Safe_safe_SPB_227963.6226	378
0Safe_safe_SPB_227963.6227	224
0Safe_safe_SPB_227963.6228	572
0Safe_safe_SPB_227963.6229	751
0Safe_safe_SPB_227963.6230	79
0Safe_safe_SPB_227963.6231	506
0Safe_safe_SPB_227963.6232	339
0Safe_safe_SPB_227963.6233	698
0Safe_safe_SPB_227963.6234	388
0Safe_safe_SPB_227963.6235	1311
0Safe_safe_SPB_227963.6236	576
0Safe_safe_SPB_227963.6237	102
0Safe_safe_SPB_227963.6238	514
0Safe_safe_SPB_227963.6239	35
0Safe_safe_SPB_227963.6240	719
0Safe_safe_SPB_227963.6241	379
0Safe_safe_SPB_227963.6242	578
0Safe_safe_SPB_227963.6243	978
0Safe_safe_SPB_227963.6244	192
0Safe_safe_SPB_227963.6245	96
0Safe_safe_SPB_227963.6246	238
0Safe_safe_SPB_227963.6247	381
0Safe_safe_SPB_227963.6248	428
0Safe_safe_SPB_227963.6249	590
0Safe_safe_SPB_227963.6250	276
0Safe_safe_SPB_227963.6251	60
0Safe_safe_SPB_227963.6252	1043
0Safe_safe_SPB_227963.6253	375
0Safe_safe_SPB_227963.6254	662
0Safe_safe_SPB_227963.6255	716
0Safe_safe_SPB_227963.6256	122
0Safe_safe_SPB_227963.6257	409
0Safe_safe_SPB_227963.6258	474
0Safe_safe_SPB_227963.6259	814
0Safe_safe_SPB_227963.6260	619
0Safe_safe_SPB_227963.6261	643
0Safe_safe_SPB_227963.6262	274
0Safe_safe_SPB_227963.6263	461
0Safe_safe_SPB_227963.6264	307
0Safe_safe_SPB_227963.6265	436
0Safe_safe_SPB_227963.6266	347
0Safe_safe_SPB_227963.6267	291
0Safe_safe_SPB_227963.6268	428
0Safe_safe_SPB_227963.6269	345
0Safe_safe_SPB_227963.6270	411
0Safe_safe_SPB_227963.6271	448
0Safe_safe_SPB_227963.6272	258
0Safe_safe_SPB_227963.6273	159
0Safe_safe_SPB_227963.6274	160
0Safe_safe_SPB_227963.6275	256
0Safe_safe_SPB_227963.6276	673
0Safe_safe_SPB_227963.6277	728
0Safe_safe_SPB_227963.6278	276
0Safe_safe_SPB_227963.6279	395
0Safe_safe_SPB_227963.6280	197
0Safe_safe_SPB_227963.6281	590
0Safe_safe_SPB_227963.6282	945
0Safe_safe_SPB_227963.6283	590
0Safe_safe_SPB_227963.6284	359
0Safe_safe_SPB_227963.6285	596
0Safe_safe_SPB_227963.6286	154
0Safe_safe_SPB_227963.6287	53
0Safe_safe_SPB_227963.6288	875
0Safe_safe_SPB_227963.6289	309
0Safe_safe_SPB_227963.6290	652
0Safe_safe_SPB_227963.6291	485
0Safe_safe_SPB_227963.6292	209
0Safe_safe_SPB_227963.6293	304
0Safe_safe_SPB_227963.6294	329
0Safe_safe_SPB_227963.6295	318
0Safe_safe_SPB_227963.6296	355
0Safe_safe_SPB_227963.6297	396
0Safe_safe_SPB_227963.6298	527
0Safe_safe_SPB_227963.6299	52
0Safe_safe_SPB_227963.6300	470
0Safe_safe_SPB_227963.6301	583
0Safe_safe_SPB_227963.6302	436
0Safe_safe_SPB_227963.6303	847
0Safe_safe_SPB_227963.6304	901
0Safe_safe_SPB_227963.6305	335
0Safe_safe_SPB_227963.6306	251
0Safe_safe_SPB_227963.6307	391
0Safe_safe_SPB_227963.6308	1040
0Safe_safe_SPB_227963.6309	419
0Safe_safe_SPB_227963.6310	597
0Safe_safe_SPB_227963.6311	623
0Safe_safe_SPB_227963.6312	782
0Safe_safe_SPB_227963.6313	439
0Safe_safe_SPB_227963.6314	716
0Safe_safe_SPB_227963.6315	443
0Safe_safe_SPB_227963.6316	514
0Safe_safe_SPB_227963.6317	413
0Safe_safe_SPB_227963.6318	129
0Safe_safe_SPB_227963.6319	967
0Safe_safe_SPB_227963.6320	339
0Safe_safe_SPB_227963.6321	436
0Safe_safe_SPB_227963.6322	161
0Safe_safe_SPB_227963.6323	455
0Safe_safe_SPB_227963.6324	617
0Safe_safe_SPB_227963.6325	405
0Safe_safe_SPB_227963.6326	456
0Safe_safe_SPB_227963.6327	769
0Safe_safe_SPB_227963.6328	315
0Safe_safe_SPB_227963.6329	420
0Safe_safe_SPB_227963.6330	533
0Safe_safe_SPB_227963.6331	150
0Safe_safe_SPB_227963.6332	405
0Safe_safe_SPB_227963.6333	312
0Safe_safe_SPB_227963.6334	498
0Safe_safe_SPB_227963.6335	542
0Safe_safe_SPB_227963.6336	384
0Safe_safe_SPB_227963.6337	196
0Safe_safe_SPB_227963.6338	616
0Safe_safe_SPB_227963.6339	301
0Safe_safe_SPB_227963.6340	639
0Safe_safe_SPB_227963.6341	514
0Safe_safe_SPB_227963.6342	266
0Safe_safe_SPB_227963.6343	747
0Safe_safe_SPB_227963.6344	1272
0Safe_safe_SPB_227963.6345	209
0Safe_safe_SPB_227963.6346	318
0Safe_safe_SPB_227963.6347	434
0Safe_safe_SPB_227963.6348	280
0Safe_safe_SPB_227963.6349	315
0Safe_safe_SPB_227963.6350	12
0Safe_safe_SPB_227963.6351	885
0Safe_safe_SPB_227963.6352	354
0Safe_safe_SPB_227963.6353	843
0Safe_safe_SPB_227963.6354	190
0Safe_safe_SPB_227963.6355	637
0Safe_safe_SPB_227963.6356	224
0Safe_safe_SPB_227963.6357	175
0Safe_safe_SPB_227963.6358	396
0Safe_safe_SPB_227963.6359	374
0Safe_safe_SPB_227963.6360	420
0Safe_safe_SPB_227963.6361	678
0Safe_safe_SPB_227963.6362	956
0Safe_safe_SPB_227963.6363	284
0Safe_safe_SPB_227963.6364	572
0Safe_safe_SPB_227963.6365	131
0Safe_safe_SPB_227963.6366	718
0Safe_safe_SPB_227963.6367	840
0Safe_safe_SPB_227963.6368	650
0Safe_safe_SPB_227963.6369	298
0Safe_safe_SPB_227963.6370	528
0Safe_safe_SPB_227963.6371	252
0Safe_safe_SPB_227963.6372	129
0Safe_safe_SPB_227963.6373	877
0Safe_safe_SPB_227963.6374	74
0Safe_safe_SPB_227963.6375	250
0Safe_safe_TMMA_227963.2910	28
0Safe_safe_TMMB_227963.3070	26
0Safe_safe_TMMB_227963.3145	8
0Safe_safe_TMMB_227963.3309	26
0Safe_safe_TMMB_227963.3374	80
0Safe_safe_U1A_227963.6421	250
0Safe_safe_U1B_227963.686	376
0Safe_safe_U1B_227963.747	3
0Safe_safe_U2A_227963.1544	7
0Safe_safe_U2A_227963.1821	299
0Safe_safe_U2A_227963.1834	428
0Safe_safe_U2B_227963.1397	1
0Safe_safe_U2B_227963.1462	539
ENSMUSG00000000049_Apoh_DTKPA_223001.4	2
ENSMUSG00000000049_Apoh_DTKPA_223003.6	20
ENSMUSG00000000049_Apoh_DTKPA_223007.10	69
ENSMUSG00000000088_Cox5a_DTKPA_96982.8	25
ENSMUSG00000000120_Ngfr_SPA_15524.1	4
ENSMUSG00000000197_Nalcn_SPB_23952.1	616
ENSMUSG00000000197_Nalcn_SPB_23953.2	907
ENSMUSG00000000197_Nalcn_SPB_23954.3	446
ENSMUSG00000000197_Nalcn_SPB_23955.4	696
ENSMUSG00000000197_Nalcn_SPB_23956.5	522
ENSMUSG00000000197_Nalcn_SPB_23957.6	655
ENSMUSG00000000197_Nalcn_SPB_23958.7	705
ENSMUSG00000000197_Nalcn_SPB_23959.8	280
ENSMUSG00000000197_Nalcn_SPB_23960.9	499
ENSMUSG00000000197_Nalcn_SPB_23961.10	695
ENSMUSG00000000216_Scnn1g_SPB_160701.1	566
ENSMUSG00000000216_Scnn1g_SPB_160702.2	149
ENSMUSG00000000216_Scnn1g_SPB_160703.3	771
ENSMUSG00000000216_Scnn1g_SPB_160704.4	310
ENSMUSG00000000216_Scnn1g_SPB_160705.5	20
ENSMUSG00000000216_Scnn1g_SPB_160706.6	162
ENSMUSG00000000216_Scnn1g_SPB_160707.7	257
ENSMUSG00000000216_Scnn1g_SPB_160708.8	368
ENSMUSG00000000216_Scnn1g_SPB_160709.9	341
ENSMUSG00000000216_Scnn1g_SPB_160710.10	141
ENSMUSG00000000253_Gmpr_DTKPA_31024.3	3
ENSMUSG00000000263_Glra1_DTKPA_67936.3	26
ENSMUSG00000000275_Trim25_SPB_211879.1	453
ENSMUSG00000000275_Trim25_SPB_211880.2	360
ENSMUSG00000000275_Trim25_SPB_211881.3	122
ENSMUSG00000000275_Trim25_SPB_211882.4	905
ENSMUSG00000000275_Trim25_SPB_211883.5	707
ENSMUSG00000000275_Trim25_SPB_211884.6	18
ENSMUSG00000000275_Trim25_SPB_211885.7	638
ENSMUSG00000000275_Trim25_SPB_211886.8	212
ENSMUSG00000000275_Trim25_SPB_211887.9	203
ENSMUSG00000000275_Trim25_SPB_211888.10	337
ENSMUSG00000000276_Dgke_DTKPA_211913.5	39
ENSMUSG00000000276_Dgke_DTKPA_211915.7	2
ENSMUSG00000000278_Scpep1_DTKPA_132595.5	9
ENSMUSG00000000278_Scpep1_DTKPA_132598.8	10
ENSMUSG00000000278_Scpep1_DTKPA_132600.10	9
ENSMUSG00000000303_Cdh1_ACOCA_55484.10	78
ENSMUSG00000000308_Ckmt1_DTKPA_55536.2	10
ENSMUSG00000000308_Ckmt1_DTKPA_55539.5	48
ENSMUSG00000000318_Clec10a_SPB_156261.1	210
ENSMUSG00000000318_Clec10a_SPB_156262.2	460
ENSMUSG00000000318_Clec10a_SPB_156263.3	286
ENSMUSG00000000318_Clec10a_SPB_156264.4	765
ENSMUSG00000000318_Clec10a_SPB_156265.5	337
ENSMUSG00000000318_Clec10a_SPB_156266.6	266
ENSMUSG00000000318_Clec10a_SPB_156267.7	611
ENSMUSG00000000318_Clec10a_SPB_156268.8	117
ENSMUSG00000000318_Clec10a_SPB_156269.9	609
ENSMUSG00000000318_Clec10a_SPB_156270.10	708
ENSMUSG00000000409_Lck_DTKPA_70156.8	2
ENSMUSG00000000420_Galnt1_DTKPA_184761.7	131
ENSMUSG00000000441_Raf1_DTKPB_7888.3	2
ENSMUSG00000000555_Itga5_ACOCB_161766.7	1
ENSMUSG00000000560_Gabra2_DTKPB_112997.4	4
ENSMUSG00000000562_Adora3_DTKPB_19235.2	2
ENSMUSG00000000581_C1d_SPB_204039.1	220
ENSMUSG00000000581_C1d_SPB_204040.2	35
ENSMUSG00000000581_C1d_SPB_204041.3	233
ENSMUSG00000000581_C1d_SPB_204042.4	280
ENSMUSG00000000581_C1d_SPB_204043.5	34
ENSMUSG00000000581_C1d_SPB_204044.6	172
ENSMUSG00000000581_C1d_SPB_204045.7	328
ENSMUSG00000000581_C1d_SPB_204046.8	7
ENSMUSG00000000581_C1d_SPB_204047.9	38
ENSMUSG00000000581_C1d_SPB_204048.10	237
ENSMUSG00000000628_Hk2_DTKPA_207066.5	6
ENSMUSG00000000632_Sez6_SPB_121984.1	69
ENSMUSG00000000632_Sez6_SPB_121985.2	699
ENSMUSG00000000632_Sez6_SPB_121986.3	1006
ENSMUSG00000000632_Sez6_SPB_121987.4	583
ENSMUSG00000000632_Sez6_SPB_121988.5	452
ENSMUSG00000000632_Sez6_SPB_121989.6	257
ENSMUSG00000000632_Sez6_SPB_121990.7	332
ENSMUSG00000000632_Sez6_SPB_121991.8	434
ENSMUSG00000000632_Sez6_SPB_121992.9	294
ENSMUSG00000000632_Sez6_SPB_121993.10	39
ENSMUSG00000000690_Hoxb6_GEB_173494.2	16
ENSMUSG00000000708_Kat2b_ACOCA_107866.2	2
ENSMUSG00000000731_Aire_GEB_23858.7	72
ENSMUSG00000000753_Serpinf1_SPA_74019.6	6
ENSMUSG00000000776_Polr3d_ACOCA_133559.9	77
ENSMUSG00000000792_Slc5a5_MPB_184650.6	7
ENSMUSG00000000794_Kcnn3_DTKPA_184635.1	1
ENSMUSG00000000804_Usp32_SPB_32384.1	24
ENSMUSG00000000804_Usp32_SPB_32385.2	433
ENSMUSG00000000804_Usp32_SPB_32386.3	567
ENSMUSG00000000804_Usp32_SPB_32387.4	213
ENSMUSG00000000804_Usp32_SPB_32388.5	422
ENSMUSG00000000804_Usp32_SPB_32389.6	275
ENSMUSG00000000804_Usp32_SPB_32390.7	342
ENSMUSG00000000804_Usp32_SPB_32391.8	220
ENSMUSG00000000804_Usp32_SPB_32392.9	177
ENSMUSG00000000804_Usp32_SPB_32393.10	592
ENSMUSG00000000805_Car4_DTKPA_32399.6	18
ENSMUSG00000000889_Dbh_DTKPB_40007.3	38
ENSMUSG00000000934_Top1mt_DTKPA_127156.1	10
ENSMUSG00000000982_Ccl3_SPA_110812.3	2
ENSMUSG00000001025_S100a6_SPB_80602.1	270
ENSMUSG00000001025_S100a6_SPB_80603.2	296
ENSMUSG00000001025_S100a6_SPB_80604.3	188
ENSMUSG00000001025_S100a6_SPB_80605.4	689
ENSMUSG00000001025_S100a6_SPB_80606.5	608
ENSMUSG00000001025_S100a6_SPB_80607.6	388
ENSMUSG00000001025_S100a6_SPB_80608.7	355
ENSMUSG00000001025_S100a6_SPB_80609.8	223
ENSMUSG00000001025_S100a6_SPB_80610.9	249
ENSMUSG00000001025_S100a6_SPB_80611.10	511
ENSMUSG00000001029_Icam2_MPB_80523.2	8
ENSMUSG00000001029_Icam2_MPB_80531.10	7
ENSMUSG00000001052_Sec24b_SPB_223994.1	191
ENSMUSG00000001052_Sec24b_SPB_223995.2	369
ENSMUSG00000001052_Sec24b_SPB_223996.3	347
ENSMUSG00000001052_Sec24b_SPB_223997.4	558
ENSMUSG00000001052_Sec24b_SPB_223998.5	469
ENSMUSG00000001052_Sec24b_SPB_223999.6	702
ENSMUSG00000001052_Sec24b_SPB_224000.7	267
ENSMUSG00000001052_Sec24b_SPB_224001.8	183
ENSMUSG00000001052_Sec24b_SPB_224002.9	905
ENSMUSG00000001052_Sec24b_SPB_224003.10	494
ENSMUSG00000001098_Kctd10_SPB_113893.1	353
ENSMUSG00000001098_Kctd10_SPB_113894.2	573
ENSMUSG00000001098_Kctd10_SPB_113895.3	623
ENSMUSG00000001098_Kctd10_SPB_113896.4	225
ENSMUSG00000001098_Kctd10_SPB_113897.5	319
ENSMUSG00000001098_Kctd10_SPB_113898.6	567
ENSMUSG00000001098_Kctd10_SPB_113899.7	227
ENSMUSG00000001098_Kctd10_SPB_113900.8	478
ENSMUSG00000001098_Kctd10_SPB_113901.9	191
ENSMUSG00000001098_Kctd10_SPB_113902.10	185
ENSMUSG00000001105_Ift20_SPB_211625.1	93
ENSMUSG00000001105_Ift20_SPB_211626.2	226
ENSMUSG00000001105_Ift20_SPB_211627.3	337
ENSMUSG00000001105_Ift20_SPB_211628.4	506
ENSMUSG00000001105_Ift20_SPB_211629.5	270
ENSMUSG00000001105_Ift20_SPB_211630.6	243
ENSMUSG00000001105_Ift20_SPB_211631.7	230
ENSMUSG00000001105_Ift20_SPB_211632.8	893
ENSMUSG00000001105_Ift20_SPB_211633.9	856
ENSMUSG00000001105_Ift20_SPB_211634.10	200
ENSMUSG00000001138_Cnnm3_MPB_67733.10	7
ENSMUSG00000001143_Lman2l_SPB_93837.1	239
ENSMUSG00000001143_Lman2l_SPB_93838.2	128
ENSMUSG00000001143_Lman2l_SPB_93839.3	442
ENSMUSG00000001143_Lman2l_SPB_93840.4	378
ENSMUSG00000001143_Lman2l_SPB_93841.5	147
ENSMUSG00000001143_Lman2l_SPB_93842.6	280
ENSMUSG00000001143_Lman2l_SPB_93843.7	669
ENSMUSG00000001143_Lman2l_SPB_93844.8	417
ENSMUSG00000001143_Lman2l_SPB_93845.9	378
ENSMUSG00000001143_Lman2l_SPB_93846.10	517
ENSMUSG00000001173_Ocrl_ACOCA_178374.1	1
ENSMUSG00000001211_Agpat3_DTKPA_226183.3	8
ENSMUSG00000001249_Hpn_DTKPA_32016.3	2
ENSMUSG00000001260_Gabrg1_DTKPA_201308.9	74
ENSMUSG00000001285_Myg1_TMMA_117782.4	10
ENSMUSG00000001288_Rarg_DTKPA_133472.2	15
ENSMUSG00000001288_Rarg_DTKPA_133477.7	30
ENSMUSG00000001289_Pfdn5_SPB_133461.1	1835
ENSMUSG00000001289_Pfdn5_SPB_133462.2	423
ENSMUSG00000001289_Pfdn5_SPB_133463.3	348
ENSMUSG00000001289_Pfdn5_SPB_133464.4	144
ENSMUSG00000001289_Pfdn5_SPB_133465.5	439
ENSMUSG00000001289_Pfdn5_SPB_133466.6	900
ENSMUSG00000001289_Pfdn5_SPB_133467.7	248
ENSMUSG00000001289_Pfdn5_SPB_133468.8	442
ENSMUSG00000001289_Pfdn5_SPB_133469.9	443
ENSMUSG00000001289_Pfdn5_SPB_133470.10	81
ENSMUSG00000001300_Efnb2_DTKPA_71013.8	51
ENSMUSG00000001366_Fbxo9_SPB_21152.1	434
ENSMUSG00000001366_Fbxo9_SPB_21153.2	81
ENSMUSG00000001366_Fbxo9_SPB_21154.3	438
ENSMUSG00000001366_Fbxo9_SPB_21155.4	533
ENSMUSG00000001366_Fbxo9_SPB_21156.5	132
ENSMUSG00000001366_Fbxo9_SPB_21157.6	492
ENSMUSG00000001366_Fbxo9_SPB_21158.7	198
ENSMUSG00000001366_Fbxo9_SPB_21159.8	764
ENSMUSG00000001366_Fbxo9_SPB_21160.9	99
ENSMUSG00000001366_Fbxo9_SPB_21161.10	329
ENSMUSG00000001424_Snd1_SPB_133141.1	638
ENSMUSG00000001424_Snd1_SPB_133142.2	183
ENSMUSG00000001424_Snd1_SPB_133143.3	295
ENSMUSG00000001424_Snd1_SPB_133144.4	144
ENSMUSG00000001424_Snd1_SPB_133145.5	308
ENSMUSG00000001424_Snd1_SPB_133146.6	348
ENSMUSG00000001424_Snd1_SPB_133147.7	347
ENSMUSG00000001424_Snd1_SPB_133148.8	122
ENSMUSG00000001424_Snd1_SPB_133149.9	432
ENSMUSG00000001424_Snd1_SPB_133150.10	441
ENSMUSG00000001473_Tubb6_SPB_99633.1	603
ENSMUSG00000001473_Tubb6_SPB_99634.2	473
ENSMUSG00000001473_Tubb6_SPB_99635.3	235
ENSMUSG00000001473_Tubb6_SPB_99636.4	745
ENSMUSG00000001473_Tubb6_SPB_99637.5	259
ENSMUSG00000001473_Tubb6_SPB_99638.6	100
ENSMUSG00000001473_Tubb6_SPB_99639.7	498
ENSMUSG00000001473_Tubb6_SPB_99640.8	206
ENSMUSG00000001473_Tubb6_SPB_99641.9	626
ENSMUSG00000001473_Tubb6_SPB_99642.10	612
ENSMUSG00000001508_Sgca_SPB_4274.1	434
ENSMUSG00000001508_Sgca_SPB_4275.2	120
ENSMUSG00000001508_Sgca_SPB_4276.3	325
ENSMUSG00000001508_Sgca_SPB_4277.4	253
ENSMUSG00000001508_Sgca_SPB_4278.5	606
ENSMUSG00000001508_Sgca_SPB_4279.6	591
ENSMUSG00000001508_Sgca_SPB_4280.7	321
ENSMUSG00000001508_Sgca_SPB_4281.8	335
ENSMUSG00000001508_Sgca_SPB_4282.9	766
ENSMUSG00000001508_Sgca_SPB_4283.10	195
ENSMUSG00000001510_Dlx3_SPB_147863.1	921
ENSMUSG00000001510_Dlx3_SPB_147864.2	476
ENSMUSG00000001510_Dlx3_SPB_147865.3	949
ENSMUSG00000001510_Dlx3_SPB_147866.4	778
ENSMUSG00000001510_Dlx3_SPB_147867.5	489
ENSMUSG00000001510_Dlx3_SPB_147868.6	311
ENSMUSG00000001510_Dlx3_SPB_147869.7	305
ENSMUSG00000001510_Dlx3_SPB_147870.8	198
ENSMUSG00000001510_Dlx3_SPB_147871.9	289
ENSMUSG00000001510_Dlx3_SPB_147872.10	412
ENSMUSG00000001520_Nrip2_SPB_173142.1	622
ENSMUSG00000001520_Nrip2_SPB_173143.2	387
ENSMUSG00000001520_Nrip2_SPB_173144.3	98
ENSMUSG00000001520_Nrip2_SPB_173145.4	296
ENSMUSG00000001520_Nrip2_SPB_173146.5	593
ENSMUSG00000001520_Nrip2_SPB_173147.6	165
ENSMUSG00000001520_Nrip2_SPB_173148.7	408
ENSMUSG00000001520_Nrip2_SPB_173149.8	619
ENSMUSG00000001520_Nrip2_SPB_173150.9	461
ENSMUSG00000001520_Nrip2_SPB_173151.10	555
ENSMUSG00000001521_Tulp3_ACOCA_173158.7	3
ENSMUSG00000001524_Gtf2h4_ACOCA_127316.1	100
ENSMUSG00000001555_Fkbp10_SPB_37637.1	242
ENSMUSG00000001555_Fkbp10_SPB_37638.2	471
ENSMUSG00000001555_Fkbp10_SPB_37639.3	294
ENSMUSG00000001555_Fkbp10_SPB_37640.4	553
ENSMUSG00000001555_Fkbp10_SPB_37641.5	169
ENSMUSG00000001555_Fkbp10_SPB_37642.6	898
ENSMUSG00000001555_Fkbp10_SPB_37643.7	221
ENSMUSG00000001555_Fkbp10_SPB_37644.8	229
ENSMUSG00000001555_Fkbp10_SPB_37645.9	91
ENSMUSG00000001555_Fkbp10_SPB_37646.10	247
ENSMUSG00000001627_Ifrd1_MPB_103139.9	10
ENSMUSG00000001632_Brpf1_SPB_188079.1	724
ENSMUSG00000001632_Brpf1_SPB_188080.2	285
ENSMUSG00000001632_Brpf1_SPB_188081.3	287
ENSMUSG00000001632_Brpf1_SPB_188082.4	157
ENSMUSG00000001632_Brpf1_SPB_188083.5	357
ENSMUSG00000001632_Brpf1_SPB_188084.6	24
ENSMUSG00000001632_Brpf1_SPB_188085.7	88
ENSMUSG00000001632_Brpf1_SPB_188086.8	216
ENSMUSG00000001632_Brpf1_SPB_188087.9	221
ENSMUSG00000001632_Brpf1_SPB_188088.10	725
ENSMUSG00000001670_Tat_DTKPA_68830.2	10
ENSMUSG00000001670_Tat_DTKPA_68838.10	11
ENSMUSG00000001729_Akt1_DTKPA_150828.5	38
ENSMUSG00000001729_Akt1_DTKPA_150831.8	9
ENSMUSG00000001750_Tcirg1_SPB_117111.1	253
ENSMUSG00000001750_Tcirg1_SPB_117112.2	295
ENSMUSG00000001750_Tcirg1_SPB_117113.3	343
ENSMUSG00000001750_Tcirg1_SPB_117114.4	650
ENSMUSG00000001750_Tcirg1_SPB_117115.5	575
ENSMUSG00000001750_Tcirg1_SPB_117116.6	1010
ENSMUSG00000001750_Tcirg1_SPB_117117.7	368
ENSMUSG00000001750_Tcirg1_SPB_117118.8	562
ENSMUSG00000001750_Tcirg1_SPB_117119.9	244
ENSMUSG00000001750_Tcirg1_SPB_117120.10	83
ENSMUSG00000001774_Chordc1_SPB_147363.1	47
ENSMUSG00000001774_Chordc1_SPB_147364.2	142
ENSMUSG00000001774_Chordc1_SPB_147365.3	73
ENSMUSG00000001774_Chordc1_SPB_147366.4	22
ENSMUSG00000001774_Chordc1_SPB_147367.5	42
ENSMUSG00000001774_Chordc1_SPB_147368.6	650
ENSMUSG00000001774_Chordc1_SPB_147369.7	287
ENSMUSG00000001774_Chordc1_SPB_147370.8	260
ENSMUSG00000001774_Chordc1_SPB_147371.9	607
ENSMUSG00000001774_Chordc1_SPB_147372.10	64
ENSMUSG00000001785_Pwp1_GEB_99661.9	21
ENSMUSG00000001827_Folr1_SPB_39885.1	517
ENSMUSG00000001827_Folr1_SPB_39886.2	156
ENSMUSG00000001827_Folr1_SPB_39887.3	26
ENSMUSG00000001827_Folr1_SPB_39888.4	525
ENSMUSG00000001827_Folr1_SPB_39889.5	126
ENSMUSG00000001827_Folr1_SPB_39890.6	414
ENSMUSG00000001827_Folr1_SPB_39891.7	183
ENSMUSG00000001827_Folr1_SPB_39892.8	968
ENSMUSG00000001827_Folr1_SPB_39893.9	745
ENSMUSG00000001827_Folr1_SPB_39894.10	579
ENSMUSG00000001964_Emd_MPB_226680.3	2
ENSMUSG00000001985_Grik3_DTKPA_147193.1	83
ENSMUSG00000001985_Grik3_DTKPA_147195.3	4
ENSMUSG00000001986_Gria3_DTKPB_147204.2	85
ENSMUSG00000002007_Srpk3_DTKPB_198914.5	6
ENSMUSG00000002017_Fam98a_SPB_113622.1	466
ENSMUSG00000002017_Fam98a_SPB_113623.2	452
ENSMUSG00000002017_Fam98a_SPB_113624.3	539
ENSMUSG00000002017_Fam98a_SPB_113625.4	358
ENSMUSG00000002017_Fam98a_SPB_113626.5	876
ENSMUSG00000002017_Fam98a_SPB_113627.6	151
ENSMUSG00000002017_Fam98a_SPB_113628.7	389
ENSMUSG00000002017_Fam98a_SPB_113629.8	283
ENSMUSG00000002017_Fam98a_SPB_113630.9	784
ENSMUSG00000002017_Fam98a_SPB_113631.10	274
ENSMUSG00000002032_Tmem25_MPB_54912.3	10
ENSMUSG00000002043_Trappc6a_DTKPA_88409.5	25
ENSMUSG00000002064_Sdf2_SPB_29293.1	328
ENSMUSG00000002064_Sdf2_SPB_29294.2	440
ENSMUSG00000002064_Sdf2_SPB_29295.3	391
ENSMUSG00000002064_Sdf2_SPB_29296.4	442
ENSMUSG00000002064_Sdf2_SPB_29297.5	279
ENSMUSG00000002064_Sdf2_SPB_29298.6	676
ENSMUSG00000002064_Sdf2_SPB_29299.7	421
ENSMUSG00000002064_Sdf2_SPB_29300.8	347
ENSMUSG00000002064_Sdf2_SPB_29301.9	813
ENSMUSG00000002064_Sdf2_SPB_29302.10	422
ENSMUSG00000002076_Hsf2bp_SPB_172904.1	124
ENSMUSG00000002076_Hsf2bp_SPB_172905.2	442
ENSMUSG00000002076_Hsf2bp_SPB_172906.3	343
ENSMUSG00000002076_Hsf2bp_SPB_172907.4	952
ENSMUSG00000002076_Hsf2bp_SPB_172908.5	467
ENSMUSG00000002076_Hsf2bp_SPB_172909.6	236
ENSMUSG00000002076_Hsf2bp_SPB_172910.7	596
ENSMUSG00000002076_Hsf2bp_SPB_172911.8	232
ENSMUSG00000002076_Hsf2bp_SPB_172912.9	473
ENSMUSG00000002076_Hsf2bp_SPB_172913.10	68
ENSMUSG00000002103_Acp2_DTKPA_40255.1	4
ENSMUSG00000002104_Rapsn_SPB_40225.1	219
ENSMUSG00000002104_Rapsn_SPB_40226.2	191
ENSMUSG00000002104_Rapsn_SPB_40227.3	135
ENSMUSG00000002104_Rapsn_SPB_40228.4	375
ENSMUSG00000002104_Rapsn_SPB_40229.5	295
ENSMUSG00000002104_Rapsn_SPB_40230.6	632
ENSMUSG00000002104_Rapsn_SPB_40231.7	193
ENSMUSG00000002104_Rapsn_SPB_40232.8	418
ENSMUSG00000002104_Rapsn_SPB_40233.9	426
ENSMUSG00000002104_Rapsn_SPB_40234.10	200
ENSMUSG00000002111_Spi1_SPB_124154.1	10
ENSMUSG00000002111_Spi1_SPB_124155.2	72
ENSMUSG00000002111_Spi1_SPB_124156.3	39
ENSMUSG00000002111_Spi1_SPB_124157.4	99
ENSMUSG00000002111_Spi1_SPB_124158.5	10
ENSMUSG00000002111_Spi1_SPB_124159.6	42
ENSMUSG00000002111_Spi1_SPB_124160.7	22
ENSMUSG00000002111_Spi1_SPB_124161.8	74
ENSMUSG00000002111_Spi1_SPB_124162.9	27
ENSMUSG00000002111_Spi1_SPB_124163.10	60
ENSMUSG00000002129_Sf3a1_SPB_99419.1	142
ENSMUSG00000002129_Sf3a1_SPB_99420.2	4
ENSMUSG00000002129_Sf3a1_SPB_99421.3	9
ENSMUSG00000002129_Sf3a1_SPB_99422.4	45
ENSMUSG00000002129_Sf3a1_SPB_99423.5	84
ENSMUSG00000002129_Sf3a1_SPB_99424.6	218
ENSMUSG00000002129_Sf3a1_SPB_99425.7	62
ENSMUSG00000002129_Sf3a1_SPB_99426.8	9
ENSMUSG00000002129_Sf3a1_SPB_99427.9	17
ENSMUSG00000002129_Sf3a1_SPB_99428.10	34
ENSMUSG00000002250_Ppard_DTKPA_83474.1	3
ENSMUSG00000002250_Ppard_DTKPA_83479.6	34
ENSMUSG00000002250_Ppard_DTKPA_83480.7	4
ENSMUSG00000002324_Rec8_ACOCA_68573.5	2
ENSMUSG00000002324_Rec8_ACOCA_68577.9	15
ENSMUSG00000002546_Golga2_SPB_105745.1	448
ENSMUSG00000002546_Golga2_SPB_105746.2	339
ENSMUSG00000002546_Golga2_SPB_105747.3	230
ENSMUSG00000002546_Golga2_SPB_105748.4	482
ENSMUSG00000002546_Golga2_SPB_105749.5	163
ENSMUSG00000002546_Golga2_SPB_105750.6	509
ENSMUSG00000002546_Golga2_SPB_105751.7	318
ENSMUSG00000002546_Golga2_SPB_105752.8	679
ENSMUSG00000002546_Golga2_SPB_105753.9	171
ENSMUSG00000002546_Golga2_SPB_105754.10	736
ENSMUSG00000002588_Pon1_DTKPA_223764.1	20
ENSMUSG00000002588_Pon1_DTKPA_223773.10	20
ENSMUSG00000002688_Prkd1_DTKPB_29495.4	16
ENSMUSG00000002732_Fkbp7_SPB_133361.1	540
ENSMUSG00000002732_Fkbp7_SPB_133362.2	153
ENSMUSG00000002732_Fkbp7_SPB_133363.3	912
ENSMUSG00000002732_Fkbp7_SPB_133364.4	401
ENSMUSG00000002732_Fkbp7_SPB_133365.5	58
ENSMUSG00000002732_Fkbp7_SPB_133366.6	616
ENSMUSG00000002732_Fkbp7_SPB_133367.7	173
ENSMUSG00000002732_Fkbp7_SPB_133368.8	477
ENSMUSG00000002732_Fkbp7_SPB_133369.9	806
ENSMUSG00000002732_Fkbp7_SPB_133370.10	624
ENSMUSG00000002769_Gnmt_DTKPA_167073.2	14
ENSMUSG00000002771_Grin2d_DTKPA_23785.4	14
ENSMUSG00000002771_Grin2d_DTKPA_23786.5	5
ENSMUSG00000002771_Grin2d_DTKPA_23788.7	19
ENSMUSG00000002771_Grin2d_DTKPA_23790.9	25
ENSMUSG00000002778_Kdelr1_SPB_23812.1	372
ENSMUSG00000002778_Kdelr1_SPB_23813.2	709
ENSMUSG00000002778_Kdelr1_SPB_23814.3	447
ENSMUSG00000002778_Kdelr1_SPB_23815.4	116
ENSMUSG00000002778_Kdelr1_SPB_23816.5	359
ENSMUSG00000002778_Kdelr1_SPB_23817.6	226
ENSMUSG00000002778_Kdelr1_SPB_23818.7	106
ENSMUSG00000002778_Kdelr1_SPB_23819.8	720
ENSMUSG00000002778_Kdelr1_SPB_23820.9	469
ENSMUSG00000002778_Kdelr1_SPB_23821.10	259
ENSMUSG00000002845_Tmem39a_SPB_15988.1	170
ENSMUSG00000002845_Tmem39a_SPB_15989.2	560
ENSMUSG00000002845_Tmem39a_SPB_15990.3	280
ENSMUSG00000002845_Tmem39a_SPB_15991.4	264
ENSMUSG00000002845_Tmem39a_SPB_15992.5	463
ENSMUSG00000002845_Tmem39a_SPB_15993.6	379
ENSMUSG00000002845_Tmem39a_SPB_15994.7	216
ENSMUSG00000002845_Tmem39a_SPB_15995.8	459
ENSMUSG00000002845_Tmem39a_SPB_15996.9	390
ENSMUSG00000002845_Tmem39a_SPB_15997.10	261
ENSMUSG00000002900_Lamb1_ACOCA_195767.4	19
ENSMUSG00000002908_Kcnn1_DTKPA_195704.1	15
ENSMUSG00000002908_Kcnn1_DTKPA_195709.6	3
ENSMUSG00000002910_Arrdc2_SPB_51797.1	887
ENSMUSG00000002910_Arrdc2_SPB_51798.2	901
ENSMUSG00000002910_Arrdc2_SPB_51799.3	278
ENSMUSG00000002910_Arrdc2_SPB_51800.4	511
ENSMUSG00000002910_Arrdc2_SPB_51801.5	733
ENSMUSG00000002910_Arrdc2_SPB_51802.6	1130
ENSMUSG00000002910_Arrdc2_SPB_51803.7	334
ENSMUSG00000002910_Arrdc2_SPB_51804.8	363
ENSMUSG00000002910_Arrdc2_SPB_51805.9	558
ENSMUSG00000002910_Arrdc2_SPB_51806.10	372
ENSMUSG00000002949_Timm44_ACOCA_77107.6	4
ENSMUSG00000002957_Ap2a2_SPB_161560.1	99
ENSMUSG00000002957_Ap2a2_SPB_161561.2	575
ENSMUSG00000002957_Ap2a2_SPB_161562.3	110
ENSMUSG00000002957_Ap2a2_SPB_161563.4	394
ENSMUSG00000002957_Ap2a2_SPB_161564.5	689
ENSMUSG00000002957_Ap2a2_SPB_161565.6	410
ENSMUSG00000002957_Ap2a2_SPB_161566.7	409
ENSMUSG00000002957_Ap2a2_SPB_161567.8	786
ENSMUSG00000002957_Ap2a2_SPB_161568.9	182
ENSMUSG00000002957_Ap2a2_SPB_161569.10	413
ENSMUSG00000002981_Clptm1_SPB_203979.1	316
ENSMUSG00000002981_Clptm1_SPB_203980.2	382
ENSMUSG00000002981_Clptm1_SPB_203981.3	50
ENSMUSG00000002981_Clptm1_SPB_203982.4	180
ENSMUSG00000002981_Clptm1_SPB_203983.5	722
ENSMUSG00000002981_Clptm1_SPB_203984.6	512
ENSMUSG00000002981_Clptm1_SPB_203985.7	460
ENSMUSG00000002981_Clptm1_SPB_203986.8	322
ENSMUSG00000002981_Clptm1_SPB_203987.9	103
ENSMUSG00000002981_Clptm1_SPB_203988.10	51
ENSMUSG00000002985_Apoe_DTKPA_203951.3	14
ENSMUSG00000002985_Apoe_DTKPA_203953.5	7
ENSMUSG00000002985_Apoe_DTKPA_203954.6	39
ENSMUSG00000002985_Apoe_DTKPA_203956.8	1
ENSMUSG00000002992_Apoc2_SPB_60215.1	445
ENSMUSG00000002992_Apoc2_SPB_60216.2	1181
ENSMUSG00000002992_Apoc2_SPB_60217.3	596
ENSMUSG00000002992_Apoc2_SPB_60218.4	595
ENSMUSG00000002992_Apoc2_SPB_60219.5	348
ENSMUSG00000002992_Apoc2_SPB_60220.6	448
ENSMUSG00000002992_Apoc2_SPB_60221.7	87
ENSMUSG00000002992_Apoc2_SPB_60222.8	332
ENSMUSG00000002992_Apoc2_SPB_60223.9	325
ENSMUSG00000002992_Apoc2_SPB_60224.10	1181
ENSMUSG00000002997_Prkar2b_DTKPA_60209.5	23
ENSMUSG00000002997_Prkar2b_DTKPA_60212.8	23
ENSMUSG00000003033_Ap1m1_SPB_12505.1	564
ENSMUSG00000003033_Ap1m1_SPB_12506.2	173
ENSMUSG00000003033_Ap1m1_SPB_12507.3	84
ENSMUSG00000003033_Ap1m1_SPB_12508.4	460
ENSMUSG00000003033_Ap1m1_SPB_12509.5	158
ENSMUSG00000003033_Ap1m1_SPB_12510.6	621
ENSMUSG00000003033_Ap1m1_SPB_12511.7	311
ENSMUSG00000003033_Ap1m1_SPB_12512.8	352
ENSMUSG00000003033_Ap1m1_SPB_12513.9	386
ENSMUSG00000003033_Ap1m1_SPB_12514.10	649
ENSMUSG00000003053_Cyp2c29_DTKPA_189591.6	7
ENSMUSG00000003070_Efna2_SPB_129650.1	674
ENSMUSG00000003070_Efna2_SPB_129651.2	278
ENSMUSG00000003070_Efna2_SPB_129652.3	258
ENSMUSG00000003070_Efna2_SPB_129653.4	567
ENSMUSG00000003070_Efna2_SPB_129654.5	446
ENSMUSG00000003070_Efna2_SPB_129655.6	473
ENSMUSG00000003070_Efna2_SPB_129656.7	11
ENSMUSG00000003070_Efna2_SPB_129657.8	364
ENSMUSG00000003070_Efna2_SPB_129658.9	470
ENSMUSG00000003070_Efna2_SPB_129659.10	341
ENSMUSG00000003119_Cdk12_DTKPB_59939.5	17
ENSMUSG00000003123_Lipe_SPB_203628.1	690
ENSMUSG00000003123_Lipe_SPB_203629.2	486
ENSMUSG00000003123_Lipe_SPB_203630.3	491
ENSMUSG00000003123_Lipe_SPB_203631.4	579
ENSMUSG00000003123_Lipe_SPB_203632.5	448
ENSMUSG00000003123_Lipe_SPB_203633.6	437
ENSMUSG00000003123_Lipe_SPB_203634.7	111
ENSMUSG00000003123_Lipe_SPB_203635.8	373
ENSMUSG00000003123_Lipe_SPB_203636.9	384
ENSMUSG00000003123_Lipe_SPB_203637.10	261
ENSMUSG00000003199_Mpnd_SPB_67404.1	449
ENSMUSG00000003199_Mpnd_SPB_67405.2	545
ENSMUSG00000003199_Mpnd_SPB_67406.3	325
ENSMUSG00000003199_Mpnd_SPB_67407.4	283
ENSMUSG00000003199_Mpnd_SPB_67408.5	182
ENSMUSG00000003199_Mpnd_SPB_67409.6	718
ENSMUSG00000003199_Mpnd_SPB_67410.7	277
ENSMUSG00000003199_Mpnd_SPB_67411.8	341
ENSMUSG00000003199_Mpnd_SPB_67412.9	389
ENSMUSG00000003199_Mpnd_SPB_67413.10	623
ENSMUSG00000003200_Sh3gl1_SPB_126092.1	452
ENSMUSG00000003200_Sh3gl1_SPB_126093.2	744
ENSMUSG00000003200_Sh3gl1_SPB_126094.3	528
ENSMUSG00000003200_Sh3gl1_SPB_126095.4	414
ENSMUSG00000003200_Sh3gl1_SPB_126096.5	794
ENSMUSG00000003200_Sh3gl1_SPB_126097.6	479
ENSMUSG00000003200_Sh3gl1_SPB_126098.7	709
ENSMUSG00000003200_Sh3gl1_SPB_126099.8	667
ENSMUSG00000003200_Sh3gl1_SPB_126100.9	187
ENSMUSG00000003200_Sh3gl1_SPB_126101.10	433
ENSMUSG00000003269_Cyth2_DTKPA_209433.2	6
ENSMUSG00000003269_Cyth2_DTKPA_209437.6	36
ENSMUSG00000003283_Hck_DTKPA_118580.2	6
ENSMUSG00000003309_Ap1m2_SPB_57098.1	448
ENSMUSG00000003309_Ap1m2_SPB_57099.2	492
ENSMUSG00000003309_Ap1m2_SPB_57100.3	123
ENSMUSG00000003309_Ap1m2_SPB_57101.4	350
ENSMUSG00000003309_Ap1m2_SPB_57102.5	575
ENSMUSG00000003309_Ap1m2_SPB_57103.6	316
ENSMUSG00000003309_Ap1m2_SPB_57104.7	234
ENSMUSG00000003309_Ap1m2_SPB_57105.8	863
ENSMUSG00000003309_Ap1m2_SPB_57106.9	489
ENSMUSG00000003309_Ap1m2_SPB_57107.10	278
ENSMUSG00000003344_Btbd2_SPA_88033.9	15
ENSMUSG00000003345_Csnk1g2_DTKPA_166535.3	8
ENSMUSG00000003345_Csnk1g2_DTKPA_166539.7	18
ENSMUSG00000003345_Csnk1g2_DTKPA_166540.8	63
ENSMUSG00000003352_Cacnb3_DTKPA_82104.1	8
ENSMUSG00000003352_Cacnb3_DTKPA_82112.9	8
ENSMUSG00000003355_Fkbp11_SPB_82114.1	510
ENSMUSG00000003355_Fkbp11_SPB_82115.2	830
ENSMUSG00000003355_Fkbp11_SPB_82116.3	1112
ENSMUSG00000003355_Fkbp11_SPB_82117.4	273
ENSMUSG00000003355_Fkbp11_SPB_82118.5	660
ENSMUSG00000003355_Fkbp11_SPB_82119.6	585
ENSMUSG00000003355_Fkbp11_SPB_82120.7	506
ENSMUSG00000003355_Fkbp11_SPB_82121.8	260
ENSMUSG00000003355_Fkbp11_SPB_82122.9	436
ENSMUSG00000003355_Fkbp11_SPB_82123.10	798
ENSMUSG00000003363_Pld3_SPB_107460.1	201
ENSMUSG00000003363_Pld3_SPB_107461.2	337
ENSMUSG00000003363_Pld3_SPB_107462.3	531
ENSMUSG00000003363_Pld3_SPB_107463.4	517
ENSMUSG00000003363_Pld3_SPB_107464.5	213
ENSMUSG00000003363_Pld3_SPB_107465.6	462
ENSMUSG00000003363_Pld3_SPB_107466.7	356
ENSMUSG00000003363_Pld3_SPB_107467.8	311
ENSMUSG00000003363_Pld3_SPB_107468.9	175
ENSMUSG00000003363_Pld3_SPB_107469.10	177
ENSMUSG00000003378_Grik5_DTKPA_23443.2	165
ENSMUSG00000003380_Rabac1_SPB_210076.1	301
ENSMUSG00000003380_Rabac1_SPB_210077.2	478
ENSMUSG00000003380_Rabac1_SPB_210078.3	601
ENSMUSG00000003380_Rabac1_SPB_210079.4	256
ENSMUSG00000003380_Rabac1_SPB_210080.5	234
ENSMUSG00000003380_Rabac1_SPB_210081.6	256
ENSMUSG00000003380_Rabac1_SPB_210082.7	228
ENSMUSG00000003380_Rabac1_SPB_210083.8	563
ENSMUSG00000003380_Rabac1_SPB_210084.9	546
ENSMUSG00000003380_Rabac1_SPB_210085.10	141
ENSMUSG00000003421_Nosip_SPB_208351.1	654
ENSMUSG00000003421_Nosip_SPB_208352.2	446
ENSMUSG00000003421_Nosip_SPB_208353.3	985
ENSMUSG00000003421_Nosip_SPB_208354.4	154
ENSMUSG00000003421_Nosip_SPB_208355.5	984
ENSMUSG00000003421_Nosip_SPB_208356.6	258
ENSMUSG00000003421_Nosip_SPB_208357.7	519
ENSMUSG00000003421_Nosip_SPB_208358.8	366
ENSMUSG00000003421_Nosip_SPB_208359.9	391
ENSMUSG00000003421_Nosip_SPB_208360.10	438
ENSMUSG00000003436_Dll3_ACOCA_159991.9	1
ENSMUSG00000003458_Ncstn_SPB_34415.1	443
ENSMUSG00000003458_Ncstn_SPB_34416.2	375
ENSMUSG00000003458_Ncstn_SPB_34417.3	518
ENSMUSG00000003458_Ncstn_SPB_34418.4	246
ENSMUSG00000003458_Ncstn_SPB_34419.5	609
ENSMUSG00000003458_Ncstn_SPB_34420.6	196
ENSMUSG00000003458_Ncstn_SPB_34421.7	357
ENSMUSG00000003458_Ncstn_SPB_34422.8	186
ENSMUSG00000003458_Ncstn_SPB_34423.9	315
ENSMUSG00000003458_Ncstn_SPB_34424.10	319
ENSMUSG00000003581_Rnf215_SPB_189356.1	522
ENSMUSG00000003581_Rnf215_SPB_189357.2	263
ENSMUSG00000003581_Rnf215_SPB_189358.3	157
ENSMUSG00000003581_Rnf215_SPB_189359.4	120
ENSMUSG00000003581_Rnf215_SPB_189360.5	375
ENSMUSG00000003581_Rnf215_SPB_189361.6	596
ENSMUSG00000003581_Rnf215_SPB_189362.7	193
ENSMUSG00000003581_Rnf215_SPB_189363.8	210
ENSMUSG00000003581_Rnf215_SPB_189364.9	173
ENSMUSG00000003581_Rnf215_SPB_189365.10	741
ENSMUSG00000003585_Sec14l2_DTKPA_189347.2	17
ENSMUSG00000003585_Sec14l2_DTKPA_189349.4	12
ENSMUSG00000003585_Sec14l2_DTKPA_189350.5	15
ENSMUSG00000003585_Sec14l2_DTKPA_189353.8	4
ENSMUSG00000003644_Rps6ka1_SPB_29054.1	414
ENSMUSG00000003644_Rps6ka1_SPB_29055.2	500
ENSMUSG00000003644_Rps6ka1_SPB_29056.3	99
ENSMUSG00000003644_Rps6ka1_SPB_29057.4	412
ENSMUSG00000003644_Rps6ka1_SPB_29058.5	142
ENSMUSG00000003644_Rps6ka1_SPB_29059.6	166
ENSMUSG00000003644_Rps6ka1_SPB_29060.7	204
ENSMUSG00000003644_Rps6ka1_SPB_29061.8	115
ENSMUSG00000003644_Rps6ka1_SPB_29063.10	11
ENSMUSG00000003660_Snrnp200_SPB_88315.1	7
ENSMUSG00000003660_Snrnp200_SPB_88316.2	16
ENSMUSG00000003660_Snrnp200_SPB_88317.3	60
ENSMUSG00000003660_Snrnp200_SPB_88318.4	17
ENSMUSG00000003660_Snrnp200_SPB_88319.5	5
ENSMUSG00000003660_Snrnp200_SPB_88320.6	23
ENSMUSG00000003660_Snrnp200_SPB_88321.7	53
ENSMUSG00000003660_Snrnp200_SPB_88322.8	29
ENSMUSG00000003660_Snrnp200_SPB_88323.9	125
ENSMUSG00000003660_Snrnp200_SPB_88324.10	925
ENSMUSG00000003752_Itpkc_DTKPA_111018.9	19
ENSMUSG00000003762_Adck4_DTKPB_136332.5	11
ENSMUSG00000003779_Kif20a_SPB_51459.1	184
ENSMUSG00000003779_Kif20a_SPB_51460.2	82
ENSMUSG00000003779_Kif20a_SPB_51461.3	208
ENSMUSG00000003779_Kif20a_SPB_51462.4	126
ENSMUSG00000003779_Kif20a_SPB_51463.5	137
ENSMUSG00000003779_Kif20a_SPB_51464.6	181
ENSMUSG00000003779_Kif20a_SPB_51465.7	46
ENSMUSG00000003779_Kif20a_SPB_51466.8	166
ENSMUSG00000003779_Kif20a_SPB_51467.9	182
ENSMUSG00000003779_Kif20a_SPB_51468.10	511
ENSMUSG00000003848_Nob1_SPB_177824.1	20
ENSMUSG00000003848_Nob1_SPB_177826.3	13
ENSMUSG00000003848_Nob1_SPB_177827.4	122
ENSMUSG00000003848_Nob1_SPB_177828.5	1
ENSMUSG00000003848_Nob1_SPB_177829.6	80
ENSMUSG00000003848_Nob1_SPB_177830.7	315
ENSMUSG00000003848_Nob1_SPB_177831.8	389
ENSMUSG00000003848_Nob1_SPB_177832.9	528
ENSMUSG00000003848_Nob1_SPB_177833.10	238
ENSMUSG00000003863_Ppfia3_DTKPA_118443.5	3
ENSMUSG00000003865_Gys1_SPB_118429.1	251
ENSMUSG00000003865_Gys1_SPB_118430.2	403
ENSMUSG00000003865_Gys1_SPB_118431.3	446
ENSMUSG00000003865_Gys1_SPB_118432.4	213
ENSMUSG00000003865_Gys1_SPB_118433.5	456
ENSMUSG00000003865_Gys1_SPB_118434.6	111
ENSMUSG00000003865_Gys1_SPB_118435.7	535
ENSMUSG00000003865_Gys1_SPB_118436.8	435
ENSMUSG00000003865_Gys1_SPB_118437.9	235
ENSMUSG00000003865_Gys1_SPB_118438.10	368
ENSMUSG00000003868_Ruvbl2_SPB_118449.1	119
ENSMUSG00000003868_Ruvbl2_SPB_118450.2	7
ENSMUSG00000003868_Ruvbl2_SPB_118451.3	690
ENSMUSG00000003868_Ruvbl2_SPB_118452.4	70
ENSMUSG00000003868_Ruvbl2_SPB_118453.5	97
ENSMUSG00000003868_Ruvbl2_SPB_118454.6	18
ENSMUSG00000003868_Ruvbl2_SPB_118455.7	66
ENSMUSG00000003868_Ruvbl2_SPB_118457.9	467
ENSMUSG00000003868_Ruvbl2_SPB_118458.10	24
ENSMUSG00000003872_Lin7b_ACOCA_77942.4	18
ENSMUSG00000003948_Mmd_SPB_107260.1	534
ENSMUSG00000003948_Mmd_SPB_107261.2	654
ENSMUSG00000003948_Mmd_SPB_107262.3	133
ENSMUSG00000003948_Mmd_SPB_107263.4	426
ENSMUSG00000003948_Mmd_SPB_107264.5	270
ENSMUSG00000003948_Mmd_SPB_107265.6	239
ENSMUSG00000003948_Mmd_SPB_107266.7	194
ENSMUSG00000003948_Mmd_SPB_107267.8	101
ENSMUSG00000003948_Mmd_SPB_107268.9	619
ENSMUSG00000003948_Mmd_SPB_107269.10	496
ENSMUSG00000004044_Ptrf_SPB_45156.1	275
ENSMUSG00000004044_Ptrf_SPB_45157.2	319
ENSMUSG00000004044_Ptrf_SPB_45158.3	179
ENSMUSG00000004044_Ptrf_SPB_45159.4	546
ENSMUSG00000004044_Ptrf_SPB_45160.5	149
ENSMUSG00000004044_Ptrf_SPB_45161.6	39
ENSMUSG00000004044_Ptrf_SPB_45162.7	976
ENSMUSG00000004044_Ptrf_SPB_45163.8	499
ENSMUSG00000004044_Ptrf_SPB_45164.9	399
ENSMUSG00000004044_Ptrf_SPB_45165.10	293
ENSMUSG00000004070_Hmox2_DTKPA_20295.4	40
ENSMUSG00000004151_Etv1_ACOCA_200520.1	21
ENSMUSG00000004231_Pax2_ACOCA_127240.5	5
ENSMUSG00000004264_Phb2_SPB_158481.1	95
ENSMUSG00000004264_Phb2_SPB_158482.2	11
ENSMUSG00000004264_Phb2_SPB_158483.3	47
ENSMUSG00000004264_Phb2_SPB_158484.4	28
ENSMUSG00000004264_Phb2_SPB_158485.5	13
ENSMUSG00000004264_Phb2_SPB_158486.6	9
ENSMUSG00000004264_Phb2_SPB_158487.7	418
ENSMUSG00000004264_Phb2_SPB_158488.8	9
ENSMUSG00000004264_Phb2_SPB_158489.9	50
ENSMUSG00000004264_Phb2_SPB_158490.10	194
ENSMUSG00000004266_Ptpn6_DTKPA_102510.1	21
ENSMUSG00000004270_Lpcat3_SPB_18445.1	359
ENSMUSG00000004270_Lpcat3_SPB_18446.2	492
ENSMUSG00000004270_Lpcat3_SPB_18447.3	363
ENSMUSG00000004270_Lpcat3_SPB_18448.4	66
ENSMUSG00000004270_Lpcat3_SPB_18449.5	471
ENSMUSG00000004270_Lpcat3_SPB_18450.6	318
ENSMUSG00000004270_Lpcat3_SPB_18451.7	613
ENSMUSG00000004270_Lpcat3_SPB_18452.8	431
ENSMUSG00000004270_Lpcat3_SPB_18453.9	268
ENSMUSG00000004270_Lpcat3_SPB_18454.10	344
ENSMUSG00000004285_Atp6v1f_SPB_51259.1	512
ENSMUSG00000004285_Atp6v1f_SPB_51260.2	94
ENSMUSG00000004285_Atp6v1f_SPB_51261.3	1106
ENSMUSG00000004285_Atp6v1f_SPB_51262.4	117
ENSMUSG00000004285_Atp6v1f_SPB_51263.5	88
ENSMUSG00000004285_Atp6v1f_SPB_51264.6	731
ENSMUSG00000004285_Atp6v1f_SPB_51265.7	302
ENSMUSG00000004285_Atp6v1f_SPB_51266.8	1947
ENSMUSG00000004285_Atp6v1f_SPB_51267.9	128
ENSMUSG00000004285_Atp6v1f_SPB_51268.10	42
ENSMUSG00000004317_Clcn5_TMMB_198555.4	36
ENSMUSG00000004341_Gpx6_DTKPA_223257.9	2
ENSMUSG00000004415_Col26a1_SPB_26486.1	302
ENSMUSG00000004415_Col26a1_SPB_26487.2	279
ENSMUSG00000004415_Col26a1_SPB_26488.3	561
ENSMUSG00000004415_Col26a1_SPB_26489.4	263
ENSMUSG00000004415_Col26a1_SPB_26490.5	909
ENSMUSG00000004415_Col26a1_SPB_26491.6	230
ENSMUSG00000004415_Col26a1_SPB_26492.7	445
ENSMUSG00000004415_Col26a1_SPB_26493.8	266
ENSMUSG00000004415_Col26a1_SPB_26494.9	174
ENSMUSG00000004415_Col26a1_SPB_26495.10	352
ENSMUSG00000004451_Ralb_SPA_144846.10	30
ENSMUSG00000004462_Tbccd1_SPB_59875.1	412
ENSMUSG00000004462_Tbccd1_SPB_59876.2	399
ENSMUSG00000004462_Tbccd1_SPB_59877.3	984
ENSMUSG00000004462_Tbccd1_SPB_59878.4	151
ENSMUSG00000004462_Tbccd1_SPB_59879.5	373
ENSMUSG00000004462_Tbccd1_SPB_59880.6	249
ENSMUSG00000004462_Tbccd1_SPB_59881.7	174
ENSMUSG00000004462_Tbccd1_SPB_59882.8	723
ENSMUSG00000004462_Tbccd1_SPB_59883.9	410
ENSMUSG00000004462_Tbccd1_SPB_59884.10	523
ENSMUSG00000004473_Clec11a_SPB_203588.1	121
ENSMUSG00000004473_Clec11a_SPB_203589.2	330
ENSMUSG00000004473_Clec11a_SPB_203590.3	618
ENSMUSG00000004473_Clec11a_SPB_203591.4	91
ENSMUSG00000004473_Clec11a_SPB_203592.5	519
ENSMUSG00000004473_Clec11a_SPB_203593.6	805
ENSMUSG00000004473_Clec11a_SPB_203594.7	725
ENSMUSG00000004473_Clec11a_SPB_203595.8	407
ENSMUSG00000004473_Clec11a_SPB_203596.9	349
ENSMUSG00000004473_Clec11a_SPB_203597.10	471
ENSMUSG00000004558_Ndrg2_MPB_155329.9	26
ENSMUSG00000004565_Pnpla6_SPB_12186.1	636
ENSMUSG00000004565_Pnpla6_SPB_12187.2	491
ENSMUSG00000004565_Pnpla6_SPB_12188.3	613
ENSMUSG00000004565_Pnpla6_SPB_12189.4	133
ENSMUSG00000004565_Pnpla6_SPB_12190.5	373
ENSMUSG00000004565_Pnpla6_SPB_12191.6	204
ENSMUSG00000004565_Pnpla6_SPB_12192.7	368
ENSMUSG00000004565_Pnpla6_SPB_12193.8	402
ENSMUSG00000004565_Pnpla6_SPB_12194.9	67
ENSMUSG00000004565_Pnpla6_SPB_12195.10	499
ENSMUSG00000004567_Mcoln1_SPB_155861.1	77
ENSMUSG00000004567_Mcoln1_SPB_155862.2	532
ENSMUSG00000004567_Mcoln1_SPB_155863.3	539
ENSMUSG00000004567_Mcoln1_SPB_155864.4	789
ENSMUSG00000004567_Mcoln1_SPB_155865.5	342
ENSMUSG00000004567_Mcoln1_SPB_155866.6	469
ENSMUSG00000004567_Mcoln1_SPB_155867.7	434
ENSMUSG00000004567_Mcoln1_SPB_155868.8	546
ENSMUSG00000004567_Mcoln1_SPB_155869.9	456
ENSMUSG00000004567_Mcoln1_SPB_155870.10	252
ENSMUSG00000004591_Pkn2_DTKPA_45227.3	26
ENSMUSG00000004591_Pkn2_DTKPA_45230.6	7
ENSMUSG00000004609_Cd33_MU1A_23365.4	3
ENSMUSG00000004612_Nkg7_MPB_166511.9	12
ENSMUSG00000004626_Stxbp2_U1B_192179.5	2
ENSMUSG00000004651_Tyr_ACOCB_48343.1	2
ENSMUSG00000004654_Ghrhr_DTKPA_48373.1	32
ENSMUSG00000004654_Ghrhr_DTKPA_48380.8	19
ENSMUSG00000004677_Myo9b_SPB_164263.1	535
ENSMUSG00000004677_Myo9b_SPB_164264.2	277
ENSMUSG00000004677_Myo9b_SPB_164265.3	261
ENSMUSG00000004677_Myo9b_SPB_164266.4	730
ENSMUSG00000004677_Myo9b_SPB_164267.5	335
ENSMUSG00000004677_Myo9b_SPB_164268.6	217
ENSMUSG00000004677_Myo9b_SPB_164269.7	220
ENSMUSG00000004677_Myo9b_SPB_164270.8	140
ENSMUSG00000004677_Myo9b_SPB_164271.9	1025
ENSMUSG00000004677_Myo9b_SPB_164272.10	582
ENSMUSG00000004768_Rab23_SPB_41983.1	732
ENSMUSG00000004768_Rab23_SPB_41984.2	272
ENSMUSG00000004768_Rab23_SPB_41985.3	122
ENSMUSG00000004768_Rab23_SPB_41986.4	589
ENSMUSG00000004768_Rab23_SPB_41987.5	464
ENSMUSG00000004768_Rab23_SPB_41988.6	558
ENSMUSG00000004768_Rab23_SPB_41989.7	694
ENSMUSG00000004768_Rab23_SPB_41990.8	226
ENSMUSG00000004768_Rab23_SPB_41991.9	281
ENSMUSG00000004768_Rab23_SPB_41992.10	221
ENSMUSG00000004815_Dgkq_DTKPB_20942.9	16
ENSMUSG00000004849_Ap1s1_SPA_214585.1	1
ENSMUSG00000004849_Ap1s1_SPA_214594.10	1
ENSMUSG00000004929_Thop1_SPB_115931.1	1028
ENSMUSG00000004929_Thop1_SPB_115932.2	578
ENSMUSG00000004929_Thop1_SPB_115933.3	258
ENSMUSG00000004929_Thop1_SPB_115934.4	503
ENSMUSG00000004929_Thop1_SPB_115935.5	142
ENSMUSG00000004929_Thop1_SPB_115936.6	957
ENSMUSG00000004929_Thop1_SPB_115937.7	709
ENSMUSG00000004929_Thop1_SPB_115938.8	456
ENSMUSG00000004929_Thop1_SPB_115939.9	180
ENSMUSG00000004929_Thop1_SPB_115940.10	653
ENSMUSG00000004937_Sgta_SPB_201150.1	448
ENSMUSG00000004937_Sgta_SPB_201151.2	349
ENSMUSG00000004937_Sgta_SPB_201152.3	453
ENSMUSG00000004937_Sgta_SPB_201153.4	558
ENSMUSG00000004937_Sgta_SPB_201154.5	244
ENSMUSG00000004937_Sgta_SPB_201155.6	399
ENSMUSG00000004937_Sgta_SPB_201156.7	690
ENSMUSG00000004937_Sgta_SPB_201157.8	364
ENSMUSG00000004937_Sgta_SPB_201158.9	252
ENSMUSG00000004937_Sgta_SPB_201159.10	226
ENSMUSG00000004947_Dtx2_SPB_57437.1	488
ENSMUSG00000004947_Dtx2_SPB_57438.2	413
ENSMUSG00000004947_Dtx2_SPB_57439.3	517
ENSMUSG00000004947_Dtx2_SPB_57440.4	585
ENSMUSG00000004947_Dtx2_SPB_57441.5	214
ENSMUSG00000004947_Dtx2_SPB_57442.6	947
ENSMUSG00000004947_Dtx2_SPB_57443.7	356
ENSMUSG00000004947_Dtx2_SPB_57444.8	351
ENSMUSG00000004947_Dtx2_SPB_57445.9	601
ENSMUSG00000004947_Dtx2_SPB_57446.10	456
ENSMUSG00000004952_Rasa4_SPB_142175.1	363
ENSMUSG00000004952_Rasa4_SPB_142176.2	603
ENSMUSG00000004952_Rasa4_SPB_142177.3	337
ENSMUSG00000004952_Rasa4_SPB_142178.4	732
ENSMUSG00000004952_Rasa4_SPB_142179.5	669
ENSMUSG00000004952_Rasa4_SPB_142180.6	527
ENSMUSG00000004952_Rasa4_SPB_142181.7	49
ENSMUSG00000004952_Rasa4_SPB_142182.8	172
ENSMUSG00000004952_Rasa4_SPB_142183.9	126
ENSMUSG00000004952_Rasa4_SPB_142184.10	898
ENSMUSG00000004996_Mri1_GEB_39510.6	41
ENSMUSG00000005034_Prkacb_DTKPB_222992.5	8
ENSMUSG00000005045_Chd5_SPA_190074.9	10
ENSMUSG00000005107_Slc2a9_SPB_10000.5	739
ENSMUSG00000005107_Slc2a9_SPB_10001.6	436
ENSMUSG00000005107_Slc2a9_SPB_10002.7	375
ENSMUSG00000005107_Slc2a9_SPB_10003.8	236
ENSMUSG00000005107_Slc2a9_SPB_10004.9	978
ENSMUSG00000005107_Slc2a9_SPB_10005.10	101
ENSMUSG00000005107_Slc2a9_SPB_9996.1	351
ENSMUSG00000005107_Slc2a9_SPB_9997.2	351
ENSMUSG00000005107_Slc2a9_SPB_9998.3	287
ENSMUSG00000005107_Slc2a9_SPB_9999.4	468
ENSMUSG00000005198_Polr2a_SPB_160741.1	7
ENSMUSG00000005198_Polr2a_SPB_160742.2	29
ENSMUSG00000005198_Polr2a_SPB_160743.3	41
ENSMUSG00000005198_Polr2a_SPB_160744.4	117
ENSMUSG00000005198_Polr2a_SPB_160745.5	66
ENSMUSG00000005198_Polr2a_SPB_160746.6	25
ENSMUSG00000005198_Polr2a_SPB_160747.7	63
ENSMUSG00000005198_Polr2a_SPB_160748.8	744
ENSMUSG00000005198_Polr2a_SPB_160750.10	323
ENSMUSG00000005220_Corin_SPB_141309.1	595
ENSMUSG00000005220_Corin_SPB_141310.2	563
ENSMUSG00000005220_Corin_SPB_141311.3	297
ENSMUSG00000005220_Corin_SPB_141312.4	372
ENSMUSG00000005220_Corin_SPB_141313.5	649
ENSMUSG00000005220_Corin_SPB_141314.6	1215
ENSMUSG00000005220_Corin_SPB_141315.7	814
ENSMUSG00000005220_Corin_SPB_141316.8	37
ENSMUSG00000005220_Corin_SPB_141317.9	377
ENSMUSG00000005220_Corin_SPB_141318.10	922
ENSMUSG00000005237_Dnah2_SPB_225120.1	203
ENSMUSG00000005237_Dnah2_SPB_225121.2	319
ENSMUSG00000005237_Dnah2_SPB_225122.3	278
ENSMUSG00000005237_Dnah2_SPB_225123.4	580
ENSMUSG00000005237_Dnah2_SPB_225124.5	440
ENSMUSG00000005237_Dnah2_SPB_225125.6	292
ENSMUSG00000005237_Dnah2_SPB_225126.7	570
ENSMUSG00000005237_Dnah2_SPB_225127.8	256
ENSMUSG00000005237_Dnah2_SPB_225128.9	244
ENSMUSG00000005237_Dnah2_SPB_225129.10	367
ENSMUSG00000005251_Ripk4_DTKPA_166178.6	13
ENSMUSG00000005267_Zfp287_GEB_136887.6	54
ENSMUSG00000005339_Fcer1a_DTKPA_104214.5	11
ENSMUSG00000005355_Casp14_SPA_155139.9	3
ENSMUSG00000005362_Crbn_SPB_70239.1	675
ENSMUSG00000005362_Crbn_SPB_70240.2	421
ENSMUSG00000005362_Crbn_SPB_70241.3	225
ENSMUSG00000005362_Crbn_SPB_70242.4	534
ENSMUSG00000005362_Crbn_SPB_70243.5	469
ENSMUSG00000005362_Crbn_SPB_70244.6	657
ENSMUSG00000005362_Crbn_SPB_70245.7	211
ENSMUSG00000005362_Crbn_SPB_70246.8	502
ENSMUSG00000005362_Crbn_SPB_70247.9	427
ENSMUSG00000005362_Crbn_SPB_70248.10	978
ENSMUSG00000005371_Fbxo11_SPB_213715.1	342
ENSMUSG00000005371_Fbxo11_SPB_213716.2	128
ENSMUSG00000005371_Fbxo11_SPB_213717.3	480
ENSMUSG00000005371_Fbxo11_SPB_213718.4	568
ENSMUSG00000005371_Fbxo11_SPB_213719.5	245
ENSMUSG00000005371_Fbxo11_SPB_213720.6	997
ENSMUSG00000005371_Fbxo11_SPB_213721.7	308
ENSMUSG00000005371_Fbxo11_SPB_213722.8	338
ENSMUSG00000005371_Fbxo11_SPB_213723.9	66
ENSMUSG00000005371_Fbxo11_SPB_213724.10	326
ENSMUSG00000005397_Nid1_DTKPA_37188.2	1
ENSMUSG00000005397_Nid1_DTKPA_37193.7	11
ENSMUSG00000005465_Il27ra_MPB_8943.8	27
ENSMUSG00000005469_Prkaca_DTKPB_8918.3	1
ENSMUSG00000005481_Ddx39_SPA_51010.2	23
ENSMUSG00000005483_Dnajb1_SPB_79890.1	331
ENSMUSG00000005483_Dnajb1_SPB_79891.2	471
ENSMUSG00000005483_Dnajb1_SPB_79892.3	232
ENSMUSG00000005483_Dnajb1_SPB_79893.4	454
ENSMUSG00000005483_Dnajb1_SPB_79894.5	318
ENSMUSG00000005483_Dnajb1_SPB_79895.6	218
ENSMUSG00000005483_Dnajb1_SPB_79896.7	295
ENSMUSG00000005483_Dnajb1_SPB_79897.8	355
ENSMUSG00000005483_Dnajb1_SPB_79898.9	501
ENSMUSG00000005483_Dnajb1_SPB_79899.10	415
ENSMUSG00000005501_Usp40_SPB_216931.1	294
ENSMUSG00000005501_Usp40_SPB_216932.2	309
ENSMUSG00000005501_Usp40_SPB_216933.3	612
ENSMUSG00000005501_Usp40_SPB_216934.4	487
ENSMUSG00000005501_Usp40_SPB_216935.5	496
ENSMUSG00000005501_Usp40_SPB_216936.6	474
ENSMUSG00000005501_Usp40_SPB_216937.7	468
ENSMUSG00000005501_Usp40_SPB_216938.8	507
ENSMUSG00000005501_Usp40_SPB_216939.9	252
ENSMUSG00000005501_Usp40_SPB_216940.10	355
ENSMUSG00000005505_Kbtbd4_SPB_163851.1	734
ENSMUSG00000005505_Kbtbd4_SPB_163852.2	427
ENSMUSG00000005505_Kbtbd4_SPB_163853.3	411
ENSMUSG00000005505_Kbtbd4_SPB_163854.4	520
ENSMUSG00000005505_Kbtbd4_SPB_163855.5	586
ENSMUSG00000005505_Kbtbd4_SPB_163856.6	674
ENSMUSG00000005505_Kbtbd4_SPB_163857.7	503
ENSMUSG00000005505_Kbtbd4_SPB_163858.8	344
ENSMUSG00000005505_Kbtbd4_SPB_163859.9	566
ENSMUSG00000005505_Kbtbd4_SPB_163860.10	118
ENSMUSG00000005510_Ndufs3_DTKPB_132662.2	1
ENSMUSG00000005510_Ndufs3_DTKPB_132667.7	3
ENSMUSG00000005510_Ndufs3_DTKPB_132670.10	3
ENSMUSG00000005514_Por_DTKPA_132652.2	4
ENSMUSG00000005514_Por_DTKPA_132658.8	3
ENSMUSG00000005534_Insr_DTKPA_73297.1	3
ENSMUSG00000005615_Pcyt1a_DTKPA_3744.1	8
ENSMUSG00000005667_Mthfd2_DTKPA_206345.3	8
ENSMUSG00000005667_Mthfd2_DTKPA_206352.10	27
ENSMUSG00000005681_Apoa2_SPA_155256.6	21
ENSMUSG00000005682_Pan2_SPB_155241.1	115
ENSMUSG00000005682_Pan2_SPB_155242.2	378
ENSMUSG00000005682_Pan2_SPB_155243.3	205
ENSMUSG00000005682_Pan2_SPB_155244.4	357
ENSMUSG00000005682_Pan2_SPB_155245.5	274
ENSMUSG00000005682_Pan2_SPB_155246.6	231
ENSMUSG00000005682_Pan2_SPB_155247.7	283
ENSMUSG00000005682_Pan2_SPB_155248.8	434
ENSMUSG00000005682_Pan2_SPB_155249.9	321
ENSMUSG00000005682_Pan2_SPB_155250.10	88
ENSMUSG00000005683_Cs_DTKPA_155238.8	9
ENSMUSG00000005696_Sh2d1a_SPB_12146.1	211
ENSMUSG00000005696_Sh2d1a_SPB_12147.2	324
ENSMUSG00000005696_Sh2d1a_SPB_12148.3	457
ENSMUSG00000005696_Sh2d1a_SPB_12149.4	314
ENSMUSG00000005696_Sh2d1a_SPB_12150.5	168
ENSMUSG00000005696_Sh2d1a_SPB_12151.6	359
ENSMUSG00000005696_Sh2d1a_SPB_12152.7	29
ENSMUSG00000005696_Sh2d1a_SPB_12153.8	63
ENSMUSG00000005696_Sh2d1a_SPB_12154.9	369
ENSMUSG00000005696_Sh2d1a_SPB_12155.10	377
ENSMUSG00000005779_Psmb4_ACOCA_169680.3	1
ENSMUSG00000005800_Mmp8_DTKPA_53363.4	5
ENSMUSG00000005800_Mmp8_DTKPA_53365.6	54
ENSMUSG00000005804_Bloc1s6_SPB_53350.1	372
ENSMUSG00000005804_Bloc1s6_SPB_53351.2	415
ENSMUSG00000005804_Bloc1s6_SPB_53352.3	313
ENSMUSG00000005804_Bloc1s6_SPB_53353.4	621
ENSMUSG00000005804_Bloc1s6_SPB_53354.5	373
ENSMUSG00000005804_Bloc1s6_SPB_53355.6	201
ENSMUSG00000005804_Bloc1s6_SPB_53356.7	169
ENSMUSG00000005804_Bloc1s6_SPB_53357.8	228
ENSMUSG00000005804_Bloc1s6_SPB_53358.9	821
ENSMUSG00000005804_Bloc1s6_SPB_53359.10	737
ENSMUSG00000005813_Metap1_DTKPA_138571.4	3
ENSMUSG00000005883_Spo11_GEB_45437.3	41
ENSMUSG00000005917_Otx1_SPB_77849.1	464
ENSMUSG00000005917_Otx1_SPB_77850.2	754
ENSMUSG00000005917_Otx1_SPB_77851.3	467
ENSMUSG00000005917_Otx1_SPB_77852.4	638
ENSMUSG00000005917_Otx1_SPB_77853.5	371
ENSMUSG00000005917_Otx1_SPB_77854.6	597
ENSMUSG00000005917_Otx1_SPB_77855.7	870
[truncated: 16,257 more rows]
