# Supplementary material for: Genome-scale CRISPR screening reveals that C3aR signaling is critical for rapid capture of fungi by macrophages
Source: PLoS Pathog. 2022 Sep 29;18(9):e1010237. doi: 10.1371/journal.ppat.1010237 (PMC9578593; doi:10.1371/journal.ppat.1010237)
Supplement: S1 Data — A ZIP archive of tables in CSV format giving counts for each sgRNA. File names indicate sub-library and experimental sample. (ZIP) [file ppat.1010237.s023.zip › DIR_MAIN/20190208_GEA_Hc1_counts.csv]

0None_none_DTKPB_227963.7140	1
0None_none_GEA_227963.3376	601
0None_none_GEA_227963.3377	357
0None_none_GEA_227963.3378	185
0None_none_GEA_227963.3379	577
0None_none_GEA_227963.3380	464
0None_none_GEA_227963.3381	584
0None_none_GEA_227963.3382	328
0None_none_GEA_227963.3383	371
0None_none_GEA_227963.3384	627
0None_none_GEA_227963.3385	538
0None_none_GEA_227963.3386	750
0None_none_GEA_227963.3387	542
0None_none_GEA_227963.3388	577
0None_none_GEA_227963.3389	260
0None_none_GEA_227963.3390	337
0None_none_GEA_227963.3391	777
0None_none_GEA_227963.3392	438
0None_none_GEA_227963.3393	359
0None_none_GEA_227963.3394	600
0None_none_GEA_227963.3395	945
0None_none_GEA_227963.3396	516
0None_none_GEA_227963.3397	390
0None_none_GEA_227963.3398	573
0None_none_GEA_227963.3399	626
0None_none_GEA_227963.3400	618
0None_none_GEA_227963.3401	519
0None_none_GEA_227963.3402	298
0None_none_GEA_227963.3403	870
0None_none_GEA_227963.3404	316
0None_none_GEA_227963.3405	328
0None_none_GEA_227963.3406	728
0None_none_GEA_227963.3407	276
0None_none_GEA_227963.3408	464
0None_none_GEA_227963.3409	118
0None_none_GEA_227963.3410	342
0None_none_GEA_227963.3411	573
0None_none_GEA_227963.3412	521
0None_none_GEA_227963.3413	658
0None_none_GEA_227963.3414	523
0None_none_GEA_227963.3415	573
0None_none_GEA_227963.3416	617
0None_none_GEA_227963.3417	444
0None_none_GEA_227963.3418	1029
0None_none_GEA_227963.3419	844
0None_none_GEA_227963.3420	681
0None_none_GEA_227963.3421	524
0None_none_GEA_227963.3422	666
0None_none_GEA_227963.3423	419
0None_none_GEA_227963.3424	712
0None_none_GEA_227963.3425	599
0None_none_GEA_227963.3426	359
0None_none_GEA_227963.3427	880
0None_none_GEA_227963.3428	351
0None_none_GEA_227963.3429	411
0None_none_GEA_227963.3430	447
0None_none_GEA_227963.3431	897
0None_none_GEA_227963.3432	246
0None_none_GEA_227963.3433	484
0None_none_GEA_227963.3434	500
0None_none_GEA_227963.3435	79
0None_none_GEA_227963.3436	527
0None_none_GEA_227963.3437	946
0None_none_GEA_227963.3438	309
0None_none_GEA_227963.3439	835
0None_none_GEA_227963.3440	507
0None_none_GEA_227963.3441	497
0None_none_GEA_227963.3442	306
0None_none_GEA_227963.3443	362
0None_none_GEA_227963.3444	508
0None_none_GEA_227963.3445	581
0None_none_GEA_227963.3446	461
0None_none_GEA_227963.3447	496
0None_none_GEA_227963.3448	529
0None_none_GEA_227963.3449	34
0None_none_GEA_227963.3450	350
0None_none_GEA_227963.3451	560
0None_none_GEA_227963.3452	798
0None_none_GEA_227963.3453	542
0None_none_GEA_227963.3454	601
0None_none_GEA_227963.3455	1136
0None_none_GEA_227963.3456	481
0None_none_GEA_227963.3457	517
0None_none_GEA_227963.3458	360
0None_none_GEA_227963.3459	367
0None_none_GEA_227963.3460	427
0None_none_GEA_227963.3461	154
0None_none_GEA_227963.3462	616
0None_none_GEA_227963.3463	164
0None_none_GEA_227963.3464	943
0None_none_GEA_227963.3465	376
0None_none_GEA_227963.3466	436
0None_none_GEA_227963.3467	623
0None_none_GEA_227963.3468	356
0None_none_GEA_227963.3469	995
0None_none_GEA_227963.3470	550
0None_none_GEA_227963.3471	380
0None_none_GEA_227963.3472	503
0None_none_GEA_227963.3473	473
0None_none_GEA_227963.3474	147
0None_none_GEA_227963.3475	898
0None_none_GEA_227963.3476	249
0None_none_GEA_227963.3477	595
0None_none_GEA_227963.3478	319
0None_none_GEA_227963.3479	434
0None_none_GEA_227963.3480	260
0None_none_GEA_227963.3481	468
0None_none_GEA_227963.3482	739
0None_none_GEA_227963.3483	190
0None_none_GEA_227963.3484	700
0None_none_GEA_227963.3485	570
0None_none_GEA_227963.3486	626
0None_none_GEA_227963.3487	701
0None_none_GEA_227963.3488	424
0None_none_GEA_227963.3489	439
0None_none_GEA_227963.3490	653
0None_none_GEA_227963.3491	729
0None_none_GEA_227963.3492	717
0None_none_GEA_227963.3493	646
0None_none_GEA_227963.3494	474
0None_none_GEA_227963.3495	922
0None_none_GEA_227963.3496	442
0None_none_GEA_227963.3497	839
0None_none_GEA_227963.3498	766
0None_none_GEA_227963.3499	1090
0None_none_GEA_227963.3500	212
0None_none_GEA_227963.3501	663
0None_none_GEA_227963.3502	415
0None_none_GEA_227963.3503	557
0None_none_GEA_227963.3504	863
0None_none_GEA_227963.3505	305
0None_none_GEA_227963.3506	247
0None_none_GEA_227963.3507	773
0None_none_GEA_227963.3508	671
0None_none_GEA_227963.3509	460
0None_none_GEA_227963.3510	664
0None_none_GEA_227963.3511	420
0None_none_GEA_227963.3512	544
0None_none_GEA_227963.3513	922
0None_none_GEA_227963.3514	221
0None_none_GEA_227963.3515	705
0None_none_GEA_227963.3516	727
0None_none_GEA_227963.3517	543
0None_none_GEA_227963.3518	729
0None_none_GEA_227963.3519	389
0None_none_GEA_227963.3520	262
0None_none_GEA_227963.3521	339
0None_none_GEA_227963.3522	1126
0None_none_GEA_227963.3523	562
0None_none_GEA_227963.3524	701
0None_none_GEA_227963.3525	334
0None_none_GEA_227963.3526	283
0None_none_GEA_227963.3527	205
0None_none_GEA_227963.3528	1150
0None_none_GEA_227963.3529	334
0None_none_GEA_227963.3530	247
0None_none_GEA_227963.3531	738
0None_none_GEA_227963.3532	572
0None_none_GEA_227963.3533	695
0None_none_GEA_227963.3534	663
0None_none_GEA_227963.3535	791
0None_none_GEA_227963.3536	943
0None_none_GEA_227963.3537	455
0None_none_GEA_227963.3538	125
0None_none_GEA_227963.3539	591
0None_none_GEA_227963.3540	452
0None_none_GEA_227963.3541	768
0None_none_GEA_227963.3542	495
0None_none_GEA_227963.3543	623
0None_none_GEA_227963.3544	609
0None_none_GEA_227963.3545	560
0None_none_GEA_227963.3546	572
0None_none_GEA_227963.3547	458
0None_none_GEA_227963.3548	643
0None_none_GEA_227963.3549	351
0None_none_GEA_227963.3550	272
0None_none_GEA_227963.3551	668
0None_none_GEA_227963.3552	706
0None_none_GEA_227963.3553	356
0None_none_GEA_227963.3554	645
0None_none_GEA_227963.3555	420
0None_none_GEA_227963.3556	547
0None_none_GEA_227963.3557	419
0None_none_GEA_227963.3558	254
0None_none_GEA_227963.3559	448
0None_none_GEA_227963.3560	721
0None_none_GEA_227963.3561	422
0None_none_GEA_227963.3562	707
0None_none_GEA_227963.3563	797
0None_none_GEA_227963.3564	371
0None_none_GEA_227963.3565	378
0None_none_GEA_227963.3566	633
0None_none_GEA_227963.3567	840
0None_none_GEA_227963.3568	836
0None_none_GEA_227963.3569	146
0None_none_GEA_227963.3570	522
0None_none_GEA_227963.3571	969
0None_none_GEA_227963.3572	161
0None_none_GEA_227963.3573	588
0None_none_GEA_227963.3574	410
0None_none_GEA_227963.3575	617
0None_none_GEA_227963.3576	374
0None_none_GEA_227963.3577	395
0None_none_GEA_227963.3578	663
0None_none_GEA_227963.3579	964
0None_none_GEA_227963.3580	1053
0None_none_GEA_227963.3581	729
0None_none_GEA_227963.3582	951
0None_none_GEA_227963.3583	393
0None_none_GEA_227963.3584	256
0None_none_GEA_227963.3585	172
0None_none_GEA_227963.3586	20
0None_none_GEA_227963.3587	227
0None_none_GEA_227963.3588	886
0None_none_GEA_227963.3589	386
0None_none_GEA_227963.3590	373
0None_none_GEA_227963.3591	713
0None_none_GEA_227963.3592	1027
0None_none_GEA_227963.3593	1114
0None_none_GEA_227963.3594	157
0None_none_GEA_227963.3595	572
0None_none_GEA_227963.3596	768
0None_none_GEA_227963.3597	605
0None_none_GEA_227963.3598	544
0None_none_GEA_227963.3599	693
0None_none_GEA_227963.3600	824
0None_none_GEA_227963.3601	223
0None_none_GEA_227963.3602	784
0None_none_GEA_227963.3603	756
0None_none_GEA_227963.3604	383
0None_none_GEA_227963.3605	292
0None_none_GEA_227963.3606	502
0None_none_GEA_227963.3607	760
0None_none_GEA_227963.3608	490
0None_none_GEA_227963.3609	389
0None_none_GEA_227963.3610	382
0None_none_GEA_227963.3611	828
0None_none_GEA_227963.3612	369
0None_none_GEA_227963.3613	675
0None_none_GEA_227963.3614	779
0None_none_GEA_227963.3615	32
0None_none_GEA_227963.3616	178
0None_none_GEA_227963.3617	667
0None_none_GEA_227963.3618	173
0None_none_GEA_227963.3619	583
0None_none_GEA_227963.3620	405
0None_none_GEA_227963.3621	963
0None_none_GEA_227963.3622	797
0None_none_GEA_227963.3623	427
0None_none_GEA_227963.3624	41
0None_none_GEA_227963.3625	768
0None_none_GEA_227963.3626	272
0None_none_GEA_227963.3627	472
0None_none_GEA_227963.3628	638
0None_none_GEA_227963.3629	545
0None_none_GEA_227963.3630	528
0None_none_GEA_227963.3631	467
0None_none_GEA_227963.3632	608
0None_none_GEA_227963.3633	374
0None_none_GEA_227963.3634	224
0None_none_GEA_227963.3635	344
0None_none_GEA_227963.3636	540
0None_none_GEA_227963.3637	290
0None_none_GEA_227963.3638	471
0None_none_GEA_227963.3639	781
0None_none_GEA_227963.3640	225
0None_none_GEA_227963.3641	456
0None_none_GEA_227963.3642	28
0None_none_GEA_227963.3643	554
0None_none_GEA_227963.3644	645
0None_none_GEA_227963.3645	423
0None_none_GEA_227963.3646	573
0None_none_GEA_227963.3647	669
0None_none_GEA_227963.3648	792
0None_none_GEA_227963.3649	487
0None_none_GEA_227963.3650	160
0None_none_GEA_227963.3651	501
0None_none_GEA_227963.3652	344
0None_none_GEA_227963.3653	573
0None_none_GEA_227963.3654	648
0None_none_GEA_227963.3655	557
0None_none_GEA_227963.3656	534
0None_none_GEA_227963.3657	445
0None_none_GEA_227963.3658	488
0None_none_GEA_227963.3659	459
0None_none_GEA_227963.3660	150
0None_none_GEA_227963.3661	618
0None_none_GEA_227963.3662	657
0None_none_GEA_227963.3663	306
0None_none_GEA_227963.3664	352
0None_none_GEA_227963.3665	683
0None_none_GEA_227963.3666	375
0None_none_GEA_227963.3667	781
0None_none_GEA_227963.3668	682
0None_none_GEA_227963.3669	308
0None_none_GEA_227963.3670	627
0None_none_GEA_227963.3671	662
0None_none_GEA_227963.3672	172
0None_none_GEA_227963.3673	227
0None_none_GEA_227963.3674	562
0None_none_GEA_227963.3675	318
0None_none_GEA_227963.3676	598
0None_none_GEA_227963.3677	674
0None_none_GEA_227963.3678	806
0None_none_GEA_227963.3679	467
0None_none_GEA_227963.3680	732
0None_none_GEA_227963.3681	331
0None_none_GEA_227963.3682	654
0None_none_GEA_227963.3683	735
0None_none_GEA_227963.3684	585
0None_none_GEA_227963.3685	194
0None_none_GEA_227963.3686	619
0None_none_GEA_227963.3687	770
0None_none_GEA_227963.3688	589
0None_none_GEA_227963.3689	678
0None_none_GEA_227963.3690	688
0None_none_GEA_227963.3691	574
0None_none_GEA_227963.3692	579
0None_none_GEA_227963.3693	186
0None_none_GEA_227963.3694	708
0None_none_GEA_227963.3695	273
0None_none_GEA_227963.3696	493
0None_none_GEA_227963.3697	394
0None_none_GEA_227963.3698	419
0None_none_GEA_227963.3699	404
0None_none_GEA_227963.3700	680
0None_none_GEA_227963.3701	381
0None_none_GEA_227963.3702	648
0None_none_GEA_227963.3703	195
0None_none_GEA_227963.3704	755
0None_none_GEA_227963.3705	957
0None_none_GEA_227963.3706	883
0None_none_GEA_227963.3707	595
0None_none_GEA_227963.3708	356
0None_none_GEA_227963.3709	752
0None_none_GEA_227963.3710	707
0None_none_GEA_227963.3711	642
0None_none_GEA_227963.3712	640
0None_none_GEA_227963.3713	574
0None_none_GEA_227963.3714	790
0None_none_GEA_227963.3715	123
0None_none_GEA_227963.3716	300
0None_none_GEA_227963.3717	926
0None_none_GEA_227963.3718	488
0None_none_GEA_227963.3719	606
0None_none_GEA_227963.3720	511
0None_none_GEA_227963.3721	607
0None_none_GEA_227963.3722	656
0None_none_GEA_227963.3723	887
0None_none_GEA_227963.3724	868
0None_none_GEA_227963.3725	368
0None_none_GEA_227963.3726	351
0None_none_GEA_227963.3727	689
0None_none_GEA_227963.3728	320
0None_none_GEA_227963.3729	373
0None_none_GEA_227963.3730	121
0None_none_GEA_227963.3731	643
0None_none_GEA_227963.3732	477
0None_none_GEA_227963.3733	471
0None_none_GEA_227963.3734	108
0None_none_GEA_227963.3735	379
0None_none_GEA_227963.3736	534
0None_none_GEA_227963.3737	141
0None_none_GEA_227963.3738	502
0None_none_GEA_227963.3739	466
0None_none_GEA_227963.3740	462
0None_none_GEA_227963.3741	1001
0None_none_GEA_227963.3742	726
0None_none_GEA_227963.3743	251
0None_none_GEA_227963.3744	450
0None_none_GEA_227963.3745	429
0None_none_GEA_227963.3746	529
0None_none_GEA_227963.3747	198
0None_none_GEA_227963.3748	797
0None_none_GEA_227963.3749	575
0None_none_GEA_227963.3750	491
0None_none_GEB_227963.3838	1
0None_none_GEB_227963.4057	1
0None_none_MU1A_227963.1960	28
0None_none_MU2A_227963.2371	64
0None_none_MU2B_227963.40	5
0None_none_TMMA_227963.2772	6
0None_none_TMMA_227963.2812	25
0None_none_TMMB_227963.3098	36
0None_none_U1A_227963.6644	1
0None_none_U1B_227963.387	1
0None_none_U1B_227963.646	1
0None_none_U2A_227963.1583	1
0None_none_U2A_227963.1589	1
0None_none_U2A_227963.1676	1
0None_none_U2A_227963.1737	1
0None_none_U2A_227963.1742	2
0None_none_U2A_227963.1788	1
0None_none_U2A_227963.1858	1
0None_none_U2B_227963.1149	1
0None_none_U2B_227963.1211	1
0None_none_U2B_227963.1319	1
0None_none_U2B_227963.1364	7
0None_none_U2B_227963.1427	1
0None_none_U2B_227963.1431	1
0None_none_U2B_227963.1440	1
0Safe_safe_ACOCA_227963.4728	1
0Safe_safe_ACOCA_227963.4775	645
0Safe_safe_ACOCB_227963.5078	484
0Safe_safe_DTKPA_227963.6981	1
0Safe_safe_DTKPA_227963.7034	370
0Safe_safe_DTKPB_227963.7423	3
0Safe_safe_GEA_227963.3376	281
0Safe_safe_GEA_227963.3377	520
0Safe_safe_GEA_227963.3378	534
0Safe_safe_GEA_227963.3379	457
0Safe_safe_GEA_227963.3380	345
0Safe_safe_GEA_227963.3381	354
0Safe_safe_GEA_227963.3382	846
0Safe_safe_GEA_227963.3383	394
0Safe_safe_GEA_227963.3384	374
0Safe_safe_GEA_227963.3385	721
0Safe_safe_GEA_227963.3386	82
0Safe_safe_GEA_227963.3387	606
0Safe_safe_GEA_227963.3388	490
0Safe_safe_GEA_227963.3389	414
0Safe_safe_GEA_227963.3390	212
0Safe_safe_GEA_227963.3391	332
0Safe_safe_GEA_227963.3392	922
0Safe_safe_GEA_227963.3393	374
0Safe_safe_GEA_227963.3394	225
0Safe_safe_GEA_227963.3395	246
0Safe_safe_GEA_227963.3396	529
0Safe_safe_GEA_227963.3397	73
0Safe_safe_GEA_227963.3398	582
0Safe_safe_GEA_227963.3399	640
0Safe_safe_GEA_227963.3400	341
0Safe_safe_GEA_227963.3401	471
0Safe_safe_GEA_227963.3402	345
0Safe_safe_GEA_227963.3403	495
0Safe_safe_GEA_227963.3404	672
0Safe_safe_GEA_227963.3405	485
0Safe_safe_GEA_227963.3406	306
0Safe_safe_GEA_227963.3407	588
0Safe_safe_GEA_227963.3408	323
0Safe_safe_GEA_227963.3409	287
0Safe_safe_GEA_227963.3410	130
0Safe_safe_GEA_227963.3411	775
0Safe_safe_GEA_227963.3412	273
0Safe_safe_GEA_227963.3413	157
0Safe_safe_GEA_227963.3414	169
0Safe_safe_GEA_227963.3415	170
0Safe_safe_GEA_227963.3416	186
0Safe_safe_GEA_227963.3417	373
0Safe_safe_GEA_227963.3418	370
0Safe_safe_GEA_227963.3419	273
0Safe_safe_GEA_227963.3420	346
0Safe_safe_GEA_227963.3422	413
0Safe_safe_GEA_227963.3423	175
0Safe_safe_GEA_227963.3424	536
0Safe_safe_GEA_227963.3425	363
0Safe_safe_GEA_227963.3426	206
0Safe_safe_GEA_227963.3427	196
0Safe_safe_GEA_227963.3428	610
0Safe_safe_GEA_227963.3429	318
0Safe_safe_GEA_227963.3430	227
0Safe_safe_GEA_227963.3431	295
0Safe_safe_GEA_227963.3432	323
0Safe_safe_GEA_227963.3433	546
0Safe_safe_GEA_227963.3434	152
0Safe_safe_GEA_227963.3435	193
0Safe_safe_GEA_227963.3436	141
0Safe_safe_GEA_227963.3437	410
0Safe_safe_GEA_227963.3438	378
0Safe_safe_GEA_227963.3439	367
0Safe_safe_GEA_227963.3440	463
0Safe_safe_GEA_227963.3441	390
0Safe_safe_GEA_227963.3442	675
0Safe_safe_GEA_227963.3443	435
0Safe_safe_GEA_227963.3444	330
0Safe_safe_GEA_227963.3445	440
0Safe_safe_GEA_227963.3446	439
0Safe_safe_GEA_227963.3447	432
0Safe_safe_GEA_227963.3448	475
0Safe_safe_GEA_227963.3449	79
0Safe_safe_GEA_227963.3450	358
0Safe_safe_GEA_227963.3451	345
0Safe_safe_GEA_227963.3452	174
0Safe_safe_GEA_227963.3453	389
0Safe_safe_GEA_227963.3454	323
0Safe_safe_GEA_227963.3455	455
0Safe_safe_GEA_227963.3456	283
0Safe_safe_GEA_227963.3457	309
0Safe_safe_GEA_227963.3458	320
0Safe_safe_GEA_227963.3459	371
0Safe_safe_GEA_227963.3460	338
0Safe_safe_GEA_227963.3461	825
0Safe_safe_GEA_227963.3462	655
0Safe_safe_GEA_227963.3463	498
0Safe_safe_GEA_227963.3464	462
0Safe_safe_GEA_227963.3465	158
0Safe_safe_GEA_227963.3466	543
0Safe_safe_GEA_227963.3467	271
0Safe_safe_GEA_227963.3468	44
0Safe_safe_GEA_227963.3469	105
0Safe_safe_GEA_227963.3470	322
0Safe_safe_GEA_227963.3471	312
0Safe_safe_GEA_227963.3472	176
0Safe_safe_GEA_227963.3473	298
0Safe_safe_GEA_227963.3474	333
0Safe_safe_GEA_227963.3475	147
0Safe_safe_GEA_227963.3476	223
0Safe_safe_GEA_227963.3477	215
0Safe_safe_GEA_227963.3478	448
0Safe_safe_GEA_227963.3479	178
0Safe_safe_GEA_227963.3480	157
0Safe_safe_GEA_227963.3481	235
0Safe_safe_GEA_227963.3482	645
0Safe_safe_GEA_227963.3483	894
0Safe_safe_GEA_227963.3484	369
0Safe_safe_GEA_227963.3485	320
0Safe_safe_GEA_227963.3486	444
0Safe_safe_GEA_227963.3487	349
0Safe_safe_GEA_227963.3488	588
0Safe_safe_GEA_227963.3489	319
0Safe_safe_GEA_227963.3490	142
0Safe_safe_GEA_227963.3491	100
0Safe_safe_GEA_227963.3492	661
0Safe_safe_GEA_227963.3493	266
0Safe_safe_GEA_227963.3494	624
0Safe_safe_GEA_227963.3495	504
0Safe_safe_GEA_227963.3496	613
0Safe_safe_GEA_227963.3497	585
0Safe_safe_GEA_227963.3498	1029
0Safe_safe_GEA_227963.3499	253
0Safe_safe_GEA_227963.3500	332
0Safe_safe_GEA_227963.3501	292
0Safe_safe_GEA_227963.3502	386
0Safe_safe_GEA_227963.3503	967
0Safe_safe_GEA_227963.3504	484
0Safe_safe_GEA_227963.3505	297
0Safe_safe_GEA_227963.3506	202
0Safe_safe_GEA_227963.3507	184
0Safe_safe_GEA_227963.3508	323
0Safe_safe_GEA_227963.3509	644
0Safe_safe_GEA_227963.3510	125
0Safe_safe_GEA_227963.3511	243
0Safe_safe_GEA_227963.3512	699
0Safe_safe_GEA_227963.3513	503
0Safe_safe_GEA_227963.3514	602
0Safe_safe_GEA_227963.3515	258
0Safe_safe_GEA_227963.3516	679
0Safe_safe_GEA_227963.3517	289
0Safe_safe_GEA_227963.3518	420
0Safe_safe_GEA_227963.3519	259
0Safe_safe_GEA_227963.3520	494
0Safe_safe_GEA_227963.3521	304
0Safe_safe_GEA_227963.3522	589
0Safe_safe_GEA_227963.3523	966
0Safe_safe_GEA_227963.3524	457
0Safe_safe_GEA_227963.3525	638
0Safe_safe_GEA_227963.3526	854
0Safe_safe_GEA_227963.3527	278
0Safe_safe_GEA_227963.3528	14
0Safe_safe_GEA_227963.3529	435
0Safe_safe_GEA_227963.3530	374
0Safe_safe_GEA_227963.3531	208
0Safe_safe_GEA_227963.3532	214
0Safe_safe_GEA_227963.3533	406
0Safe_safe_GEA_227963.3534	571
0Safe_safe_GEA_227963.3535	758
0Safe_safe_GEA_227963.3536	418
0Safe_safe_GEA_227963.3537	390
0Safe_safe_GEA_227963.3538	363
0Safe_safe_GEA_227963.3539	138
0Safe_safe_GEA_227963.3540	184
0Safe_safe_GEA_227963.3541	319
0Safe_safe_GEA_227963.3542	162
0Safe_safe_GEA_227963.3543	377
0Safe_safe_GEA_227963.3544	352
0Safe_safe_GEA_227963.3545	422
0Safe_safe_GEA_227963.3546	375
0Safe_safe_GEA_227963.3547	408
0Safe_safe_GEA_227963.3548	140
0Safe_safe_GEA_227963.3549	531
0Safe_safe_GEA_227963.3550	207
0Safe_safe_GEA_227963.3551	439
0Safe_safe_GEA_227963.3552	93
0Safe_safe_GEA_227963.3553	474
0Safe_safe_GEA_227963.3554	585
0Safe_safe_GEA_227963.3555	543
0Safe_safe_GEA_227963.3556	384
0Safe_safe_GEA_227963.3557	326
0Safe_safe_GEA_227963.3558	392
0Safe_safe_GEA_227963.3559	824
0Safe_safe_GEA_227963.3560	440
0Safe_safe_GEA_227963.3561	170
0Safe_safe_GEA_227963.3562	343
0Safe_safe_GEA_227963.3563	251
0Safe_safe_GEA_227963.3564	448
0Safe_safe_GEA_227963.3565	170
0Safe_safe_GEA_227963.3566	338
0Safe_safe_GEA_227963.3567	742
0Safe_safe_GEA_227963.3568	458
0Safe_safe_GEA_227963.3569	376
0Safe_safe_GEA_227963.3570	336
0Safe_safe_GEA_227963.3571	238
0Safe_safe_GEA_227963.3572	516
0Safe_safe_GEA_227963.3573	568
0Safe_safe_GEA_227963.3574	252
0Safe_safe_GEA_227963.3575	167
0Safe_safe_GEA_227963.3576	223
0Safe_safe_GEA_227963.3577	245
0Safe_safe_GEA_227963.3578	210
0Safe_safe_GEA_227963.3579	642
0Safe_safe_GEA_227963.3580	67
0Safe_safe_GEA_227963.3581	83
0Safe_safe_GEA_227963.3582	308
0Safe_safe_GEA_227963.3583	201
0Safe_safe_GEA_227963.3584	585
0Safe_safe_GEA_227963.3585	163
0Safe_safe_GEA_227963.3586	540
0Safe_safe_GEA_227963.3587	491
0Safe_safe_GEA_227963.3588	459
0Safe_safe_GEA_227963.3589	536
0Safe_safe_GEA_227963.3590	614
0Safe_safe_GEA_227963.3591	349
0Safe_safe_GEA_227963.3592	445
0Safe_safe_GEA_227963.3593	554
0Safe_safe_GEA_227963.3594	210
0Safe_safe_GEA_227963.3595	337
0Safe_safe_GEA_227963.3596	645
0Safe_safe_GEA_227963.3597	388
0Safe_safe_GEA_227963.3598	179
0Safe_safe_GEA_227963.3599	255
0Safe_safe_GEA_227963.3600	317
0Safe_safe_GEA_227963.3601	293
0Safe_safe_GEA_227963.3602	404
0Safe_safe_GEA_227963.3603	357
0Safe_safe_GEA_227963.3604	423
0Safe_safe_GEA_227963.3605	163
0Safe_safe_GEA_227963.3606	125
0Safe_safe_GEA_227963.3607	207
0Safe_safe_GEA_227963.3608	273
0Safe_safe_GEA_227963.3609	279
0Safe_safe_GEA_227963.3610	581
0Safe_safe_GEA_227963.3611	300
0Safe_safe_GEA_227963.3612	521
0Safe_safe_GEA_227963.3613	340
0Safe_safe_GEA_227963.3614	866
0Safe_safe_GEA_227963.3615	271
0Safe_safe_GEA_227963.3616	253
0Safe_safe_GEA_227963.3617	366
0Safe_safe_GEA_227963.3618	325
0Safe_safe_GEA_227963.3619	242
0Safe_safe_GEA_227963.3620	439
0Safe_safe_GEA_227963.3621	244
0Safe_safe_GEA_227963.3622	205
0Safe_safe_GEA_227963.3623	520
0Safe_safe_GEA_227963.3624	326
0Safe_safe_GEA_227963.3625	551
0Safe_safe_GEA_227963.3626	519
0Safe_safe_GEA_227963.3627	491
0Safe_safe_GEA_227963.3628	576
0Safe_safe_GEA_227963.3629	426
0Safe_safe_GEA_227963.3630	455
0Safe_safe_GEA_227963.3631	1076
0Safe_safe_GEA_227963.3632	455
0Safe_safe_GEA_227963.3633	241
0Safe_safe_GEA_227963.3634	349
0Safe_safe_GEA_227963.3635	208
0Safe_safe_GEA_227963.3636	485
0Safe_safe_GEA_227963.3637	459
0Safe_safe_GEA_227963.3638	453
0Safe_safe_GEA_227963.3639	103
0Safe_safe_GEA_227963.3640	438
0Safe_safe_GEA_227963.3641	484
0Safe_safe_GEA_227963.3642	446
0Safe_safe_GEA_227963.3643	444
0Safe_safe_GEA_227963.3644	412
0Safe_safe_GEA_227963.3645	64
0Safe_safe_GEA_227963.3646	568
0Safe_safe_GEA_227963.3647	384
0Safe_safe_GEA_227963.3648	913
0Safe_safe_GEA_227963.3649	280
0Safe_safe_GEA_227963.3650	490
0Safe_safe_GEA_227963.3651	178
0Safe_safe_GEA_227963.3652	235
0Safe_safe_GEA_227963.3653	285
0Safe_safe_GEA_227963.3654	237
0Safe_safe_GEA_227963.3655	816
0Safe_safe_GEA_227963.3656	525
0Safe_safe_GEA_227963.3657	172
0Safe_safe_GEA_227963.3658	324
0Safe_safe_GEA_227963.3659	618
0Safe_safe_GEA_227963.3660	477
0Safe_safe_GEA_227963.3661	721
0Safe_safe_GEA_227963.3662	435
0Safe_safe_GEA_227963.3663	244
0Safe_safe_GEA_227963.3664	266
0Safe_safe_GEA_227963.3665	350
0Safe_safe_GEA_227963.3666	109
0Safe_safe_GEA_227963.3667	408
0Safe_safe_GEA_227963.3668	185
0Safe_safe_GEA_227963.3669	115
0Safe_safe_GEA_227963.3670	240
0Safe_safe_GEA_227963.3671	425
0Safe_safe_GEA_227963.3672	219
0Safe_safe_GEA_227963.3673	598
0Safe_safe_GEA_227963.3674	98
0Safe_safe_GEA_227963.3675	304
0Safe_safe_GEA_227963.3676	428
0Safe_safe_GEA_227963.3677	362
0Safe_safe_GEA_227963.3678	716
0Safe_safe_GEA_227963.3679	468
0Safe_safe_GEA_227963.3680	511
0Safe_safe_GEA_227963.3681	309
0Safe_safe_GEA_227963.3682	171
0Safe_safe_GEA_227963.3683	196
0Safe_safe_GEA_227963.3684	277
0Safe_safe_GEA_227963.3685	215
0Safe_safe_GEA_227963.3686	108
0Safe_safe_GEA_227963.3687	563
0Safe_safe_GEA_227963.3688	127
0Safe_safe_GEA_227963.3689	90
0Safe_safe_GEA_227963.3690	273
0Safe_safe_GEA_227963.3691	966
0Safe_safe_GEA_227963.3692	24
0Safe_safe_GEA_227963.3693	451
0Safe_safe_GEA_227963.3694	930
0Safe_safe_GEA_227963.3695	227
0Safe_safe_GEA_227963.3696	74
0Safe_safe_GEA_227963.3697	168
0Safe_safe_GEA_227963.3698	535
0Safe_safe_GEA_227963.3699	679
0Safe_safe_GEA_227963.3700	269
0Safe_safe_GEA_227963.3701	783
0Safe_safe_GEA_227963.3702	412
0Safe_safe_GEA_227963.3703	150
0Safe_safe_GEA_227963.3704	541
0Safe_safe_GEA_227963.3705	485
0Safe_safe_GEA_227963.3706	462
0Safe_safe_GEA_227963.3707	561
0Safe_safe_GEA_227963.3708	333
0Safe_safe_GEA_227963.3709	157
0Safe_safe_GEA_227963.3710	356
0Safe_safe_GEA_227963.3711	361
0Safe_safe_GEA_227963.3712	614
0Safe_safe_GEA_227963.3713	196
0Safe_safe_GEA_227963.3714	288
0Safe_safe_GEA_227963.3715	421
0Safe_safe_GEA_227963.3716	907
0Safe_safe_GEA_227963.3717	413
0Safe_safe_GEA_227963.3718	357
0Safe_safe_GEA_227963.3719	346
0Safe_safe_GEA_227963.3720	407
0Safe_safe_GEA_227963.3721	199
0Safe_safe_GEA_227963.3722	265
0Safe_safe_GEA_227963.3723	286
0Safe_safe_GEA_227963.3724	274
0Safe_safe_GEA_227963.3725	288
0Safe_safe_GEA_227963.3726	414
0Safe_safe_GEA_227963.3727	574
0Safe_safe_GEA_227963.3728	470
0Safe_safe_GEA_227963.3729	473
0Safe_safe_GEA_227963.3730	251
0Safe_safe_GEA_227963.3731	169
0Safe_safe_GEA_227963.3732	332
0Safe_safe_GEA_227963.3733	235
0Safe_safe_GEA_227963.3734	894
0Safe_safe_GEA_227963.3735	757
0Safe_safe_GEA_227963.3736	369
0Safe_safe_GEA_227963.3737	413
0Safe_safe_GEA_227963.3738	320
0Safe_safe_GEA_227963.3739	345
0Safe_safe_GEA_227963.3740	170
0Safe_safe_GEA_227963.3741	925
0Safe_safe_GEA_227963.3742	324
0Safe_safe_GEA_227963.3743	458
0Safe_safe_GEA_227963.3744	627
0Safe_safe_GEA_227963.3745	280
0Safe_safe_GEA_227963.3746	251
0Safe_safe_GEA_227963.3747	380
0Safe_safe_GEA_227963.3748	538
0Safe_safe_GEA_227963.3749	41
0Safe_safe_GEA_227963.3750	652
0Safe_safe_GEB_227963.3877	1
0Safe_safe_MPA_227963.4135	1
0Safe_safe_MPA_227963.4195	1
0Safe_safe_MPA_227963.4457	6
0Safe_safe_MPB_227963.5749	253
0Safe_safe_MPB_227963.5869	1
0Safe_safe_MPB_227963.5912	1
0Safe_safe_MPB_227963.5990	309
0Safe_safe_MU1A_227963.2019	371
0Safe_safe_MU1A_227963.2046	6
0Safe_safe_MU1A_227963.2061	52
0Safe_safe_MU1A_227963.2068	11
0Safe_safe_MU1A_227963.2069	2
0Safe_safe_MU1B_227963.1047	196
0Safe_safe_MU1B_227963.1092	373
0Safe_safe_MU1B_227963.787	7
0Safe_safe_MU1B_227963.834	484
0Safe_safe_MU2A_227963.2311	1
0Safe_safe_MU2A_227963.2422	3
0Safe_safe_MU2A_227963.2447	394
0Safe_safe_MU2A_227963.2550	3
0Safe_safe_SPA_227963.5325	14
0Safe_safe_SPB_227963.6145	1
0Safe_safe_SPB_227963.6320	448
0Safe_safe_TMMA_227963.2729	79
0Safe_safe_TMMA_227963.2928	277
0Safe_safe_TMMA_227963.2943	78
0Safe_safe_TMMB_227963.3006	106
0Safe_safe_TMMB_227963.3028	345
0Safe_safe_TMMB_227963.3070	12
0Safe_safe_TMMB_227963.3108	19
0Safe_safe_TMMB_227963.3125	10
0Safe_safe_TMMB_227963.3126	61
0Safe_safe_TMMB_227963.3226	8
0Safe_safe_U1A_227963.6672	468
0Safe_safe_U1B_227963.402	1
0Safe_safe_U1B_227963.466	1
0Safe_safe_U1B_227963.469	1
0Safe_safe_U1B_227963.515	1
0Safe_safe_U1B_227963.575	1
0Safe_safe_U1B_227963.675	1
0Safe_safe_U2A_227963.1585	1
0Safe_safe_U2A_227963.1802	1
0Safe_safe_U2A_227963.1863	73
ENSMUSG00000000223_Drp2_TMMB_187202.4	66
ENSMUSG00000000244_Tspan32_GEA_126882.1	453
ENSMUSG00000000244_Tspan32_GEA_126883.2	276
ENSMUSG00000000244_Tspan32_GEA_126884.3	236
ENSMUSG00000000244_Tspan32_GEA_126885.4	495
ENSMUSG00000000244_Tspan32_GEA_126886.5	593
ENSMUSG00000000244_Tspan32_GEA_126887.6	215
ENSMUSG00000000244_Tspan32_GEA_126888.7	279
ENSMUSG00000000244_Tspan32_GEA_126889.8	262
ENSMUSG00000000244_Tspan32_GEA_126890.9	812
ENSMUSG00000000244_Tspan32_GEA_126891.10	338
ENSMUSG00000000317_Bcl6b_GEB_140422.8	1
ENSMUSG00000000617_Grm6_GEA_181568.1	414
ENSMUSG00000000617_Grm6_GEA_181569.2	526
ENSMUSG00000000617_Grm6_GEA_181570.3	492
ENSMUSG00000000617_Grm6_GEA_181571.4	385
ENSMUSG00000000617_Grm6_GEA_181572.5	426
ENSMUSG00000000617_Grm6_GEA_181573.6	469
ENSMUSG00000000617_Grm6_GEA_181574.7	988
ENSMUSG00000000617_Grm6_GEA_181575.8	77
ENSMUSG00000000617_Grm6_GEA_181576.9	279
ENSMUSG00000000617_Grm6_GEA_181577.10	572
ENSMUSG00000000693_Loxl3_U1A_173489.7	1
ENSMUSG00000000730_Dnmt3l_GEA_23842.1	200
ENSMUSG00000000730_Dnmt3l_GEA_23843.2	345
ENSMUSG00000000730_Dnmt3l_GEA_23844.3	245
ENSMUSG00000000730_Dnmt3l_GEA_23845.4	518
ENSMUSG00000000730_Dnmt3l_GEA_23846.5	345
ENSMUSG00000000730_Dnmt3l_GEA_23847.6	321
ENSMUSG00000000730_Dnmt3l_GEA_23848.7	537
ENSMUSG00000000730_Dnmt3l_GEA_23849.8	882
ENSMUSG00000000730_Dnmt3l_GEA_23850.9	150
ENSMUSG00000000730_Dnmt3l_GEA_23851.10	502
ENSMUSG00000000823_Znf512b_GEA_91373.1	455
ENSMUSG00000000823_Znf512b_GEA_91374.2	720
ENSMUSG00000000823_Znf512b_GEA_91375.3	816
ENSMUSG00000000823_Znf512b_GEA_91376.4	351
ENSMUSG00000000823_Znf512b_GEA_91377.5	143
ENSMUSG00000000823_Znf512b_GEA_91378.6	468
ENSMUSG00000000823_Znf512b_GEA_91379.7	350
ENSMUSG00000000823_Znf512b_GEA_91380.8	251
ENSMUSG00000000823_Znf512b_GEA_91381.9	533
ENSMUSG00000000823_Znf512b_GEA_91382.10	747
ENSMUSG00000000942_Hoxa4_GEA_220076.1	517
ENSMUSG00000000942_Hoxa4_GEA_220077.2	83
ENSMUSG00000000942_Hoxa4_GEA_220078.3	359
ENSMUSG00000000942_Hoxa4_GEA_220079.4	341
ENSMUSG00000000942_Hoxa4_GEA_220080.5	636
ENSMUSG00000000942_Hoxa4_GEA_220081.6	83
ENSMUSG00000000942_Hoxa4_GEA_220082.7	126
ENSMUSG00000000942_Hoxa4_GEA_220083.8	492
ENSMUSG00000000942_Hoxa4_GEA_220084.9	939
ENSMUSG00000000942_Hoxa4_GEA_220085.10	466
ENSMUSG00000000948_Snrpn_U1B_220114.9	1
ENSMUSG00000001062_Vps9d1_U1B_53131.2	1
ENSMUSG00000001065_Zfp276_GEA_199040.1	265
ENSMUSG00000001065_Zfp276_GEA_199041.2	655
ENSMUSG00000001065_Zfp276_GEA_199042.3	372
ENSMUSG00000001065_Zfp276_GEA_199043.4	592
ENSMUSG00000001065_Zfp276_GEA_199044.5	724
ENSMUSG00000001065_Zfp276_GEA_199045.6	574
ENSMUSG00000001065_Zfp276_GEA_199046.7	414
ENSMUSG00000001065_Zfp276_GEA_199047.8	559
ENSMUSG00000001065_Zfp276_GEA_199048.9	379
ENSMUSG00000001065_Zfp276_GEA_199049.10	261
ENSMUSG00000001100_Poldip2_TMMA_211599.5	14
ENSMUSG00000001158_Snrnp27_GEA_9626.1	448
ENSMUSG00000001158_Snrnp27_GEA_9627.2	162
ENSMUSG00000001158_Snrnp27_GEA_9628.3	268
ENSMUSG00000001158_Snrnp27_GEA_9629.4	328
ENSMUSG00000001158_Snrnp27_GEA_9630.5	68
ENSMUSG00000001158_Snrnp27_GEA_9631.6	80
ENSMUSG00000001158_Snrnp27_GEA_9632.7	643
ENSMUSG00000001158_Snrnp27_GEA_9633.8	313
ENSMUSG00000001158_Snrnp27_GEA_9634.9	564
ENSMUSG00000001158_Snrnp27_GEA_9635.10	378
ENSMUSG00000001383_Zmat2_GEA_62811.1	108
ENSMUSG00000001383_Zmat2_GEA_62812.2	60
ENSMUSG00000001383_Zmat2_GEA_62813.3	42
ENSMUSG00000001383_Zmat2_GEA_62814.4	194
ENSMUSG00000001383_Zmat2_GEA_62815.5	173
ENSMUSG00000001383_Zmat2_GEA_62816.6	401
ENSMUSG00000001383_Zmat2_GEA_62817.7	144
ENSMUSG00000001383_Zmat2_GEA_62818.8	168
ENSMUSG00000001383_Zmat2_GEA_62819.9	61
ENSMUSG00000001383_Zmat2_GEA_62820.10	221
ENSMUSG00000001419_Mef2d_MU1B_158443.3	1
ENSMUSG00000001504_Irx2_GEA_4284.1	305
ENSMUSG00000001504_Irx2_GEA_4285.2	424
ENSMUSG00000001504_Irx2_GEA_4286.3	461
ENSMUSG00000001504_Irx2_GEA_4287.4	351
ENSMUSG00000001504_Irx2_GEA_4288.5	513
ENSMUSG00000001504_Irx2_GEA_4289.6	275
ENSMUSG00000001504_Irx2_GEA_4290.7	249
ENSMUSG00000001504_Irx2_GEA_4291.8	740
ENSMUSG00000001504_Irx2_GEA_4292.9	355
ENSMUSG00000001504_Irx2_GEA_4293.10	561
ENSMUSG00000001517_Foxm1_GEA_147873.1	322
ENSMUSG00000001517_Foxm1_GEA_147874.2	647
ENSMUSG00000001517_Foxm1_GEA_147875.3	422
ENSMUSG00000001517_Foxm1_GEA_147876.4	418
ENSMUSG00000001517_Foxm1_GEA_147877.5	469
ENSMUSG00000001517_Foxm1_GEA_147878.6	324
ENSMUSG00000001517_Foxm1_GEA_147879.7	248
ENSMUSG00000001517_Foxm1_GEA_147880.8	299
ENSMUSG00000001517_Foxm1_GEA_147881.9	233
ENSMUSG00000001517_Foxm1_GEA_147882.10	118
ENSMUSG00000001542_Ell2_GEA_121734.1	892
ENSMUSG00000001542_Ell2_GEA_121735.2	320
ENSMUSG00000001542_Ell2_GEA_121736.3	789
ENSMUSG00000001542_Ell2_GEA_121737.4	432
ENSMUSG00000001542_Ell2_GEA_121738.5	294
ENSMUSG00000001542_Ell2_GEA_121739.6	891
ENSMUSG00000001542_Ell2_GEA_121740.7	189
ENSMUSG00000001542_Ell2_GEA_121741.8	296
ENSMUSG00000001542_Ell2_GEA_121742.9	604
ENSMUSG00000001542_Ell2_GEA_121743.10	438
ENSMUSG00000001657_Hoxc8_GEA_127785.1	397
ENSMUSG00000001657_Hoxc8_GEA_127786.2	187
ENSMUSG00000001657_Hoxc8_GEA_127787.3	272
ENSMUSG00000001657_Hoxc8_GEA_127788.4	199
ENSMUSG00000001657_Hoxc8_GEA_127789.5	277
ENSMUSG00000001657_Hoxc8_GEA_127790.6	665
ENSMUSG00000001657_Hoxc8_GEA_127791.7	213
ENSMUSG00000001657_Hoxc8_GEA_127792.8	244
ENSMUSG00000001657_Hoxc8_GEA_127793.9	184
ENSMUSG00000001657_Hoxc8_GEA_127794.10	230
ENSMUSG00000001661_Hoxc6_GEA_80632.1	397
ENSMUSG00000001661_Hoxc6_GEA_80633.2	341
ENSMUSG00000001661_Hoxc6_GEA_80634.3	563
ENSMUSG00000001661_Hoxc6_GEA_80635.4	334
ENSMUSG00000001661_Hoxc6_GEA_80636.5	708
ENSMUSG00000001661_Hoxc6_GEA_80637.6	562
ENSMUSG00000001661_Hoxc6_GEA_80638.7	522
ENSMUSG00000001661_Hoxc6_GEA_80639.8	490
ENSMUSG00000001661_Hoxc6_GEA_80640.9	206
ENSMUSG00000001661_Hoxc6_GEA_80641.10	533
ENSMUSG00000001672_Marveld3_U2B_68824.6	1
ENSMUSG00000001741_Il16_U2A_202104.5	12
ENSMUSG00000001815_Evx2_GEA_64997.1	230
ENSMUSG00000001815_Evx2_GEA_64998.2	259
ENSMUSG00000001815_Evx2_GEA_64999.3	458
ENSMUSG00000001815_Evx2_GEA_65000.4	407
ENSMUSG00000001815_Evx2_GEA_65001.5	1228
ENSMUSG00000001815_Evx2_GEA_65002.6	536
ENSMUSG00000001815_Evx2_GEA_65003.7	497
ENSMUSG00000001815_Evx2_GEA_65004.8	453
ENSMUSG00000001815_Evx2_GEA_65005.9	456
ENSMUSG00000001815_Evx2_GEA_65006.10	630
ENSMUSG00000001823_Hoxd12_GEA_39875.1	531
ENSMUSG00000001823_Hoxd12_GEA_39876.2	420
ENSMUSG00000001823_Hoxd12_GEA_39877.3	50
ENSMUSG00000001823_Hoxd12_GEA_39878.4	478
ENSMUSG00000001823_Hoxd12_GEA_39879.5	358
ENSMUSG00000001823_Hoxd12_GEA_39880.6	180
ENSMUSG00000001823_Hoxd12_GEA_39881.7	441
ENSMUSG00000001823_Hoxd12_GEA_39882.8	380
ENSMUSG00000001823_Hoxd12_GEA_39883.9	162
ENSMUSG00000001823_Hoxd12_GEA_39884.10	258
ENSMUSG00000001910_Nacc1_GEA_54200.1	452
ENSMUSG00000001910_Nacc1_GEA_54201.2	453
ENSMUSG00000001910_Nacc1_GEA_54202.3	350
ENSMUSG00000001910_Nacc1_GEA_54203.4	516
ENSMUSG00000001910_Nacc1_GEA_54204.5	412
ENSMUSG00000001910_Nacc1_GEA_54205.6	544
ENSMUSG00000001910_Nacc1_GEA_54206.7	710
ENSMUSG00000001910_Nacc1_GEA_54207.8	764
ENSMUSG00000001910_Nacc1_GEA_54208.9	499
ENSMUSG00000001910_Nacc1_GEA_54209.10	519
ENSMUSG00000001918_Slc1a5_U1A_97978.7	1
ENSMUSG00000001988_Npas1_GEA_147173.1	640
ENSMUSG00000001988_Npas1_GEA_147174.2	270
ENSMUSG00000001988_Npas1_GEA_147175.3	220
ENSMUSG00000001988_Npas1_GEA_147176.4	621
ENSMUSG00000001988_Npas1_GEA_147177.5	436
ENSMUSG00000001988_Npas1_GEA_147178.6	371
ENSMUSG00000001988_Npas1_GEA_147179.7	1049
ENSMUSG00000001988_Npas1_GEA_147180.8	417
ENSMUSG00000001988_Npas1_GEA_147181.9	552
ENSMUSG00000001988_Npas1_GEA_147182.10	600
ENSMUSG00000002020_Ltbp2_U2B_139885.9	1
ENSMUSG00000002057_Foxn1_GEA_4044.1	324
ENSMUSG00000002057_Foxn1_GEA_4045.2	379
ENSMUSG00000002057_Foxn1_GEA_4046.3	503
ENSMUSG00000002057_Foxn1_GEA_4047.4	458
ENSMUSG00000002057_Foxn1_GEA_4048.5	275
ENSMUSG00000002057_Foxn1_GEA_4049.6	369
ENSMUSG00000002057_Foxn1_GEA_4050.7	255
ENSMUSG00000002057_Foxn1_GEA_4051.8	914
ENSMUSG00000002057_Foxn1_GEA_4052.9	517
ENSMUSG00000002057_Foxn1_GEA_4053.10	554
ENSMUSG00000002100_Mybpc3_TMMB_40253.9	7
ENSMUSG00000002107_Celf2_GEA_40235.1	24
ENSMUSG00000002107_Celf2_GEA_40236.2	422
ENSMUSG00000002107_Celf2_GEA_40237.3	301
ENSMUSG00000002107_Celf2_GEA_40238.4	504
ENSMUSG00000002107_Celf2_GEA_40239.5	312
ENSMUSG00000002107_Celf2_GEA_40240.6	239
ENSMUSG00000002107_Celf2_GEA_40241.7	87
ENSMUSG00000002107_Celf2_GEA_40242.8	744
ENSMUSG00000002107_Celf2_GEA_40243.9	245
ENSMUSG00000002107_Celf2_GEA_40244.10	255
ENSMUSG00000002280_Narfl_GEA_65437.1	162
ENSMUSG00000002280_Narfl_GEA_65438.2	236
ENSMUSG00000002280_Narfl_GEA_65439.3	40
ENSMUSG00000002280_Narfl_GEA_65440.4	302
ENSMUSG00000002280_Narfl_GEA_65441.5	46
ENSMUSG00000002280_Narfl_GEA_65442.6	187
ENSMUSG00000002280_Narfl_GEA_65443.7	409
ENSMUSG00000002280_Narfl_GEA_65444.8	126
ENSMUSG00000002280_Narfl_GEA_65445.9	276
ENSMUSG00000002280_Narfl_GEA_65446.10	308
ENSMUSG00000002319_Ipo4_TMMB_212502.7	2
ENSMUSG00000002345_2310045N01Rik_GEA_10466.1	355
ENSMUSG00000002345_2310045N01Rik_GEA_10467.2	528
ENSMUSG00000002345_2310045N01Rik_GEA_10468.3	376
ENSMUSG00000002345_2310045N01Rik_GEA_10469.4	553
ENSMUSG00000002345_2310045N01Rik_GEA_10470.5	540
ENSMUSG00000002345_2310045N01Rik_GEA_10471.6	445
ENSMUSG00000002345_2310045N01Rik_GEA_10472.7	607
ENSMUSG00000002345_2310045N01Rik_GEA_10473.8	539
ENSMUSG00000002345_2310045N01Rik_GEA_10474.9	202
ENSMUSG00000002345_2310045N01Rik_GEA_10475.10	867
ENSMUSG00000002346_Slc25a42_TMMB_10464.9	2
ENSMUSG00000002455_Prpf6_GEA_203849.1	5
ENSMUSG00000002455_Prpf6_GEA_203850.2	98
ENSMUSG00000002455_Prpf6_GEA_203851.3	83
ENSMUSG00000002455_Prpf6_GEA_203852.4	56
ENSMUSG00000002455_Prpf6_GEA_203853.5	126
ENSMUSG00000002455_Prpf6_GEA_203854.6	9
ENSMUSG00000002455_Prpf6_GEA_203855.7	59
ENSMUSG00000002455_Prpf6_GEA_203856.8	121
ENSMUSG00000002455_Prpf6_GEA_203857.9	80
ENSMUSG00000002455_Prpf6_GEA_203858.10	42
ENSMUSG00000002602_Axl_GEA_37747.1	579
ENSMUSG00000002602_Axl_GEA_37748.2	611
ENSMUSG00000002602_Axl_GEA_37749.3	473
ENSMUSG00000002602_Axl_GEA_37750.4	145
ENSMUSG00000002602_Axl_GEA_37751.5	371
ENSMUSG00000002602_Axl_GEA_37752.6	278
ENSMUSG00000002602_Axl_GEA_37753.7	883
ENSMUSG00000002602_Axl_GEA_37754.8	390
ENSMUSG00000002602_Axl_GEA_37755.9	800
ENSMUSG00000002602_Axl_GEA_37756.10	304
ENSMUSG00000002658_Gtf2f1_GEA_70946.1	48
ENSMUSG00000002658_Gtf2f1_GEA_70947.2	285
ENSMUSG00000002658_Gtf2f1_GEA_70948.3	236
ENSMUSG00000002658_Gtf2f1_GEA_70949.4	113
ENSMUSG00000002658_Gtf2f1_GEA_70950.5	214
ENSMUSG00000002658_Gtf2f1_GEA_70951.6	309
ENSMUSG00000002658_Gtf2f1_GEA_70952.7	220
ENSMUSG00000002658_Gtf2f1_GEA_70953.8	105
ENSMUSG00000002658_Gtf2f1_GEA_70954.9	445
ENSMUSG00000002658_Gtf2f1_GEA_70955.10	461
ENSMUSG00000002664_Pspn_U1A_214489.5	1
ENSMUSG00000002679_Med6_GEA_129981.2	114
ENSMUSG00000002679_Med6_GEA_129982.3	38
ENSMUSG00000002679_Med6_GEA_129983.4	1
ENSMUSG00000002679_Med6_GEA_129984.5	94
ENSMUSG00000002679_Med6_GEA_129985.6	362
ENSMUSG00000002679_Med6_GEA_129986.7	379
ENSMUSG00000002679_Med6_GEA_129987.8	430
ENSMUSG00000002679_Med6_GEA_129988.9	441
ENSMUSG00000002679_Med6_GEA_129989.10	126
ENSMUSG00000002814_Top3a_ACOCB_40569.5	2
ENSMUSG00000002885_Cd97_GEA_133531.1	256
ENSMUSG00000002885_Cd97_GEA_133532.2	560
ENSMUSG00000002885_Cd97_GEA_133533.3	450
ENSMUSG00000002885_Cd97_GEA_133534.4	142
ENSMUSG00000002885_Cd97_GEA_133535.5	301
ENSMUSG00000002885_Cd97_GEA_133536.6	367
ENSMUSG00000002885_Cd97_GEA_133537.7	91
ENSMUSG00000002885_Cd97_GEA_133538.8	402
ENSMUSG00000002885_Cd97_GEA_133539.9	561
ENSMUSG00000002885_Cd97_GEA_133540.10	462
ENSMUSG00000003135_Cnot11_U1B_118644.3	1
ENSMUSG00000003178_Mical3_TMMB_9317.2	22
ENSMUSG00000003234_Abcf3_GEA_26968.1	336
ENSMUSG00000003234_Abcf3_GEA_26969.2	710
ENSMUSG00000003234_Abcf3_GEA_26970.3	293
ENSMUSG00000003234_Abcf3_GEA_26971.4	623
ENSMUSG00000003234_Abcf3_GEA_26972.5	228
ENSMUSG00000003234_Abcf3_GEA_26973.6	395
ENSMUSG00000003234_Abcf3_GEA_26974.7	526
ENSMUSG00000003234_Abcf3_GEA_26975.8	195
ENSMUSG00000003234_Abcf3_GEA_26976.9	168
ENSMUSG00000003234_Abcf3_GEA_26977.10	179
ENSMUSG00000003382_Etv3_GEB_64509.10	1
ENSMUSG00000003411_Rab3b_TMMA_123053.7	42
ENSMUSG00000003452_Bicd1_GEA_5952.1	562
ENSMUSG00000003452_Bicd1_GEA_5953.2	554
ENSMUSG00000003452_Bicd1_GEA_5954.3	432
ENSMUSG00000003452_Bicd1_GEA_5955.4	455
ENSMUSG00000003452_Bicd1_GEA_5956.5	238
ENSMUSG00000003452_Bicd1_GEA_5957.6	487
ENSMUSG00000003452_Bicd1_GEA_5958.7	185
ENSMUSG00000003452_Bicd1_GEA_5959.8	562
ENSMUSG00000003452_Bicd1_GEA_5960.9	87
ENSMUSG00000003452_Bicd1_GEA_5961.10	156
ENSMUSG00000003505_Psg18_GEA_197242.1	434
ENSMUSG00000003505_Psg18_GEA_197243.2	769
ENSMUSG00000003505_Psg18_GEA_197244.3	401
ENSMUSG00000003505_Psg18_GEA_197245.4	499
ENSMUSG00000003505_Psg18_GEA_197246.5	367
ENSMUSG00000003505_Psg18_GEA_197247.6	246
ENSMUSG00000003505_Psg18_GEA_197248.7	347
ENSMUSG00000003505_Psg18_GEA_197249.8	378
ENSMUSG00000003505_Psg18_GEA_197250.9	245
ENSMUSG00000003505_Psg18_GEA_197251.10	217
ENSMUSG00000003662_Ciao1_GEA_88305.1	5
ENSMUSG00000003662_Ciao1_GEA_88306.2	217
ENSMUSG00000003662_Ciao1_GEA_88307.3	16
ENSMUSG00000003662_Ciao1_GEA_88308.4	44
ENSMUSG00000003662_Ciao1_GEA_88309.5	28
ENSMUSG00000003662_Ciao1_GEA_88310.6	62
ENSMUSG00000003662_Ciao1_GEA_88311.7	143
ENSMUSG00000003662_Ciao1_GEA_88312.8	52
ENSMUSG00000003662_Ciao1_GEA_88313.9	1
ENSMUSG00000003662_Ciao1_GEA_88314.10	124
ENSMUSG00000003721_Insig2_TMMA_18553.2	3
ENSMUSG00000003778_Brd8_TMMA_51474.6	2
ENSMUSG00000003814_Calr_DTKPB_144767.1	17
ENSMUSG00000003847_Nfat5_GEA_177834.1	349
ENSMUSG00000003847_Nfat5_GEA_177835.2	406
ENSMUSG00000003847_Nfat5_GEA_177836.3	175
ENSMUSG00000003847_Nfat5_GEA_177837.4	480
ENSMUSG00000003847_Nfat5_GEA_177838.5	306
ENSMUSG00000003847_Nfat5_GEA_177839.6	65
ENSMUSG00000003847_Nfat5_GEA_177840.7	58
ENSMUSG00000003847_Nfat5_GEA_177841.8	499
ENSMUSG00000003847_Nfat5_GEA_177842.9	148
ENSMUSG00000003847_Nfat5_GEA_177843.10	109
ENSMUSG00000003970_Rpl8_GEA_81964.1	1264
ENSMUSG00000003970_Rpl8_GEA_81965.2	18
ENSMUSG00000003970_Rpl8_GEA_81966.3	16
ENSMUSG00000003970_Rpl8_GEA_81967.4	248
ENSMUSG00000003970_Rpl8_GEA_81969.6	125
ENSMUSG00000004054_Map3k11_GEA_189266.1	578
ENSMUSG00000004054_Map3k11_GEA_189267.2	498
ENSMUSG00000004054_Map3k11_GEA_189268.3	142
ENSMUSG00000004054_Map3k11_GEA_189269.4	186
ENSMUSG00000004054_Map3k11_GEA_189270.5	186
ENSMUSG00000004054_Map3k11_GEA_189271.6	322
ENSMUSG00000004054_Map3k11_GEA_189272.7	315
ENSMUSG00000004054_Map3k11_GEA_189273.8	312
ENSMUSG00000004054_Map3k11_GEA_189274.9	470
ENSMUSG00000004054_Map3k11_GEA_189275.10	507
ENSMUSG00000004317_Clcn5_TMMB_198555.4	16
ENSMUSG00000004328_Hif3a_GEA_172534.1	467
ENSMUSG00000004328_Hif3a_GEA_172535.2	281
ENSMUSG00000004328_Hif3a_GEA_172536.3	522
ENSMUSG00000004328_Hif3a_GEA_172537.4	859
ENSMUSG00000004328_Hif3a_GEA_172538.5	464
ENSMUSG00000004328_Hif3a_GEA_172539.6	600
ENSMUSG00000004328_Hif3a_GEA_172540.7	455
ENSMUSG00000004328_Hif3a_GEA_172541.8	275
ENSMUSG00000004328_Hif3a_GEA_172542.9	254
ENSMUSG00000004328_Hif3a_GEA_172543.10	450
ENSMUSG00000004356_Utp20_GEA_79840.1	449
ENSMUSG00000004356_Utp20_GEA_79841.2	171
ENSMUSG00000004356_Utp20_GEA_79842.3	24
ENSMUSG00000004356_Utp20_GEA_79843.4	16
ENSMUSG00000004356_Utp20_GEA_79844.5	326
ENSMUSG00000004356_Utp20_GEA_79845.6	113
ENSMUSG00000004356_Utp20_GEA_79846.7	163
ENSMUSG00000004356_Utp20_GEA_79847.8	185
ENSMUSG00000004356_Utp20_GEA_79848.9	49
ENSMUSG00000004356_Utp20_GEA_79849.10	166
ENSMUSG00000004364_Cul3_GEA_54500.1	9
ENSMUSG00000004364_Cul3_GEA_54501.2	77
ENSMUSG00000004364_Cul3_GEA_54502.3	108
ENSMUSG00000004364_Cul3_GEA_54503.4	75
ENSMUSG00000004364_Cul3_GEA_54504.5	39
ENSMUSG00000004364_Cul3_GEA_54505.6	121
ENSMUSG00000004364_Cul3_GEA_54506.7	75
ENSMUSG00000004364_Cul3_GEA_54507.8	88
ENSMUSG00000004364_Cul3_GEA_54508.9	31
ENSMUSG00000004364_Cul3_GEA_54509.10	182
ENSMUSG00000004371_Il11_U1B_139544.8	1
ENSMUSG00000004542_Psg19_GEA_70529.1	614
ENSMUSG00000004542_Psg19_GEA_70530.2	287
ENSMUSG00000004542_Psg19_GEA_70531.3	350
ENSMUSG00000004542_Psg19_GEA_70532.4	661
ENSMUSG00000004542_Psg19_GEA_70533.5	416
ENSMUSG00000004542_Psg19_GEA_70534.6	229
ENSMUSG00000004542_Psg19_GEA_70535.7	977
ENSMUSG00000004542_Psg19_GEA_70536.8	255
ENSMUSG00000004542_Psg19_GEA_70537.9	158
ENSMUSG00000004542_Psg19_GEA_70538.10	406
ENSMUSG00000004661_Arid3b_GEA_73438.2	187
ENSMUSG00000004661_Arid3b_GEA_73439.3	342
ENSMUSG00000004661_Arid3b_GEA_73441.5	541
ENSMUSG00000004661_Arid3b_GEA_73442.6	1063
ENSMUSG00000004661_Arid3b_GEA_73443.7	392
ENSMUSG00000004661_Arid3b_GEA_73444.8	551
ENSMUSG00000004661_Arid3b_GEA_73445.9	172
ENSMUSG00000004661_Arid3b_GEA_73446.10	496
ENSMUSG00000004788_Eif2b2_TMMB_85192.9	2
ENSMUSG00000004864_Mapk13_GEA_45605.1	454
ENSMUSG00000004864_Mapk13_GEA_45606.2	211
ENSMUSG00000004864_Mapk13_GEA_45607.3	373
ENSMUSG00000004864_Mapk13_GEA_45608.4	540
ENSMUSG00000004864_Mapk13_GEA_45609.5	537
ENSMUSG00000004864_Mapk13_GEA_45610.6	520
ENSMUSG00000004864_Mapk13_GEA_45611.7	408
ENSMUSG00000004864_Mapk13_GEA_45612.8	214
ENSMUSG00000004864_Mapk13_GEA_45613.9	228
ENSMUSG00000004864_Mapk13_GEA_45614.10	381
ENSMUSG00000004936_Map2k1_GEA_201140.1	460
ENSMUSG00000004936_Map2k1_GEA_201141.2	376
ENSMUSG00000004936_Map2k1_GEA_201142.3	723
ENSMUSG00000004936_Map2k1_GEA_201143.4	610
ENSMUSG00000004936_Map2k1_GEA_201144.5	405
ENSMUSG00000004936_Map2k1_GEA_201145.6	465
ENSMUSG00000004936_Map2k1_GEA_201146.7	334
ENSMUSG00000004936_Map2k1_GEA_201147.8	185
ENSMUSG00000004936_Map2k1_GEA_201148.9	701
ENSMUSG00000004936_Map2k1_GEA_201149.10	451
ENSMUSG00000005043_Sgsh_GEA_190046.1	932
ENSMUSG00000005043_Sgsh_GEA_190047.2	429
ENSMUSG00000005043_Sgsh_GEA_190048.3	456
ENSMUSG00000005043_Sgsh_GEA_190049.4	339
ENSMUSG00000005043_Sgsh_GEA_190050.5	487
ENSMUSG00000005043_Sgsh_GEA_190051.6	604
ENSMUSG00000005043_Sgsh_GEA_190052.7	938
ENSMUSG00000005043_Sgsh_GEA_190053.8	549
ENSMUSG00000005043_Sgsh_GEA_190054.9	747
ENSMUSG00000005043_Sgsh_GEA_190055.10	801
ENSMUSG00000005354_Txn2_TMMB_155147.7	2
ENSMUSG00000005503_Evx1_GEA_216941.1	499
ENSMUSG00000005503_Evx1_GEA_216942.2	620
ENSMUSG00000005503_Evx1_GEA_216943.3	190
ENSMUSG00000005503_Evx1_GEA_216944.4	465
ENSMUSG00000005503_Evx1_GEA_216945.5	184
ENSMUSG00000005503_Evx1_GEA_216946.6	308
ENSMUSG00000005503_Evx1_GEA_216947.7	380
ENSMUSG00000005503_Evx1_GEA_216948.8	314
ENSMUSG00000005503_Evx1_GEA_216949.9	668
ENSMUSG00000005503_Evx1_GEA_216950.10	273
ENSMUSG00000005621_Zfp592_GEA_87985.1	567
ENSMUSG00000005621_Zfp592_GEA_87986.2	123
ENSMUSG00000005621_Zfp592_GEA_87987.3	648
ENSMUSG00000005621_Zfp592_GEA_87988.4	587
ENSMUSG00000005621_Zfp592_GEA_87989.5	573
ENSMUSG00000005621_Zfp592_GEA_87990.6	169
ENSMUSG00000005621_Zfp592_GEA_87991.7	288
ENSMUSG00000005621_Zfp592_GEA_87992.8	344
ENSMUSG00000005621_Zfp592_GEA_87993.9	292
ENSMUSG00000005621_Zfp592_GEA_87994.10	199
ENSMUSG00000005674_Tomm40l_TMMA_62203.3	57
ENSMUSG00000005718_Tfap4_GEA_220096.1	68
ENSMUSG00000005718_Tfap4_GEA_220097.2	468
ENSMUSG00000005718_Tfap4_GEA_220098.3	96
ENSMUSG00000005718_Tfap4_GEA_220099.4	208
ENSMUSG00000005718_Tfap4_GEA_220100.5	74
ENSMUSG00000005718_Tfap4_GEA_220101.6	141
ENSMUSG00000005718_Tfap4_GEA_220102.7	531
ENSMUSG00000005718_Tfap4_GEA_220103.8	294
ENSMUSG00000005718_Tfap4_GEA_220104.9	452
ENSMUSG00000005718_Tfap4_GEA_220105.10	353
ENSMUSG00000005891_Prl4a1_MU2A_129842.3	8
ENSMUSG00000006019_Dhx34_GEA_171934.1	554
ENSMUSG00000006019_Dhx34_GEA_171935.2	1006
ENSMUSG00000006019_Dhx34_GEA_171936.3	608
ENSMUSG00000006019_Dhx34_GEA_171937.4	246
ENSMUSG00000006019_Dhx34_GEA_171938.5	209
ENSMUSG00000006019_Dhx34_GEA_171939.6	684
ENSMUSG00000006019_Dhx34_GEA_171940.7	638
ENSMUSG00000006019_Dhx34_GEA_171941.8	616
ENSMUSG00000006019_Dhx34_GEA_171942.9	503
ENSMUSG00000006019_Dhx34_GEA_171943.10	609
ENSMUSG00000006050_Sra1_GEA_53800.1	560
ENSMUSG00000006050_Sra1_GEA_53801.2	462
ENSMUSG00000006050_Sra1_GEA_53802.3	266
ENSMUSG00000006050_Sra1_GEA_53803.4	621
ENSMUSG00000006050_Sra1_GEA_53804.5	122
ENSMUSG00000006050_Sra1_GEA_53805.6	396
ENSMUSG00000006050_Sra1_GEA_53806.7	288
ENSMUSG00000006050_Sra1_GEA_53807.8	401
ENSMUSG00000006050_Sra1_GEA_53808.9	417
ENSMUSG00000006050_Sra1_GEA_53809.10	412
ENSMUSG00000006311_Etv2_GEA_42824.1	413
ENSMUSG00000006311_Etv2_GEA_42825.2	289
ENSMUSG00000006311_Etv2_GEA_42826.3	510
ENSMUSG00000006311_Etv2_GEA_42827.4	255
ENSMUSG00000006311_Etv2_GEA_42828.5	261
ENSMUSG00000006311_Etv2_GEA_42829.6	453
ENSMUSG00000006311_Etv2_GEA_42830.7	353
ENSMUSG00000006311_Etv2_GEA_42831.8	348
ENSMUSG00000006311_Etv2_GEA_42832.9	201
ENSMUSG00000006311_Etv2_GEA_42833.10	738
ENSMUSG00000006342_Susd2_GEA_75867.1	192
ENSMUSG00000006342_Susd2_GEA_75868.2	365
ENSMUSG00000006342_Susd2_GEA_75869.3	423
ENSMUSG00000006342_Susd2_GEA_75870.4	413
ENSMUSG00000006342_Susd2_GEA_75871.5	331
ENSMUSG00000006342_Susd2_GEA_75872.6	133
ENSMUSG00000006342_Susd2_GEA_75873.7	474
ENSMUSG00000006342_Susd2_GEA_75874.8	350
ENSMUSG00000006342_Susd2_GEA_75875.9	284
ENSMUSG00000006342_Susd2_GEA_75876.10	555
ENSMUSG00000006392_Med8_GEA_34845.1	40
ENSMUSG00000006392_Med8_GEA_34846.2	208
ENSMUSG00000006392_Med8_GEA_34847.3	39
ENSMUSG00000006392_Med8_GEA_34848.4	124
ENSMUSG00000006392_Med8_GEA_34849.5	62
ENSMUSG00000006392_Med8_GEA_34850.6	86
ENSMUSG00000006392_Med8_GEA_34851.7	71
ENSMUSG00000006392_Med8_GEA_34852.8	319
ENSMUSG00000006392_Med8_GEA_34853.9	98
ENSMUSG00000006392_Med8_GEA_34854.10	252
ENSMUSG00000006570_Defb2_MU1B_45201.6	4
ENSMUSG00000006570_Defb2_MU1B_45202.7	4
ENSMUSG00000006576_Slc4a3_U1A_45188.3	1
ENSMUSG00000006705_Pknox1_GEA_107390.1	386
ENSMUSG00000006705_Pknox1_GEA_107391.2	252
ENSMUSG00000006705_Pknox1_GEA_107392.3	448
ENSMUSG00000006705_Pknox1_GEA_107393.4	211
ENSMUSG00000006705_Pknox1_GEA_107394.5	141
ENSMUSG00000006705_Pknox1_GEA_107395.6	347
ENSMUSG00000006705_Pknox1_GEA_107396.7	702
ENSMUSG00000006705_Pknox1_GEA_107397.8	357
ENSMUSG00000006705_Pknox1_GEA_107398.9	740
ENSMUSG00000006705_Pknox1_GEA_107399.10	505
ENSMUSG00000006931_Leprel4_GEB_169371.4	1
ENSMUSG00000006941_Eif1b_GEA_144377.1	327
ENSMUSG00000006941_Eif1b_GEA_144378.2	258
ENSMUSG00000006941_Eif1b_GEA_144379.3	289
ENSMUSG00000006941_Eif1b_GEA_144380.4	272
ENSMUSG00000006941_Eif1b_GEA_144381.5	362
ENSMUSG00000006941_Eif1b_GEA_144382.6	153
ENSMUSG00000006941_Eif1b_GEA_144383.7	948
ENSMUSG00000006941_Eif1b_GEA_144384.8	1199
ENSMUSG00000006941_Eif1b_GEA_144385.9	970
ENSMUSG00000006941_Eif1b_GEA_144386.10	537
ENSMUSG00000007034_Slc44a4_U2A_99350.2	1
ENSMUSG00000007216_Zfp775_GEA_70309.1	349
ENSMUSG00000007216_Zfp775_GEA_70310.2	531
ENSMUSG00000007216_Zfp775_GEA_70311.3	285
ENSMUSG00000007216_Zfp775_GEA_70312.4	705
ENSMUSG00000007216_Zfp775_GEA_70313.5	753
ENSMUSG00000007216_Zfp775_GEA_70314.6	370
ENSMUSG00000007216_Zfp775_GEA_70315.7	328
ENSMUSG00000007216_Zfp775_GEA_70316.8	322
ENSMUSG00000007216_Zfp775_GEA_70317.9	415
ENSMUSG00000007216_Zfp775_GEA_70318.10	385
ENSMUSG00000007415_Gatad1_GEA_9466.1	253
ENSMUSG00000007415_Gatad1_GEA_9467.2	687
ENSMUSG00000007415_Gatad1_GEA_9468.3	163
ENSMUSG00000007415_Gatad1_GEA_9469.4	95
ENSMUSG00000007415_Gatad1_GEA_9470.5	145
ENSMUSG00000007415_Gatad1_GEA_9471.6	81
ENSMUSG00000007415_Gatad1_GEA_9472.7	476
ENSMUSG00000007415_Gatad1_GEA_9473.8	169
ENSMUSG00000007415_Gatad1_GEA_9474.9	203
ENSMUSG00000007415_Gatad1_GEA_9475.10	15
ENSMUSG00000007812_Zfp655_GEA_216421.1	367
ENSMUSG00000007812_Zfp655_GEA_216422.2	382
ENSMUSG00000007812_Zfp655_GEA_216423.3	314
ENSMUSG00000007812_Zfp655_GEA_216424.4	520
ENSMUSG00000007812_Zfp655_GEA_216425.5	350
ENSMUSG00000007812_Zfp655_GEA_216426.6	160
ENSMUSG00000007812_Zfp655_GEA_216427.7	482
ENSMUSG00000007812_Zfp655_GEA_216428.8	295
ENSMUSG00000007812_Zfp655_GEA_216429.9	367
ENSMUSG00000007812_Zfp655_GEA_216430.10	165
ENSMUSG00000007817_Zmiz1_GEA_216441.1	55
ENSMUSG00000007817_Zmiz1_GEA_216442.2	126
ENSMUSG00000007817_Zmiz1_GEA_216443.3	232
ENSMUSG00000007817_Zmiz1_GEA_216444.4	41
ENSMUSG00000007817_Zmiz1_GEA_216445.5	115
ENSMUSG00000007817_Zmiz1_GEA_216446.6	153
ENSMUSG00000007817_Zmiz1_GEA_216447.7	129
ENSMUSG00000007817_Zmiz1_GEA_216448.8	188
ENSMUSG00000007817_Zmiz1_GEA_216449.9	366
ENSMUSG00000007867_Ift43_ACOCB_183513.9	1
ENSMUSG00000007946_Phox2a_GEA_172234.1	509
ENSMUSG00000007946_Phox2a_GEA_172235.2	595
ENSMUSG00000007946_Phox2a_GEA_172236.3	360
ENSMUSG00000007946_Phox2a_GEA_172237.4	347
ENSMUSG00000007946_Phox2a_GEA_172238.5	406
ENSMUSG00000007946_Phox2a_GEA_172239.6	306
ENSMUSG00000007946_Phox2a_GEA_172240.7	825
ENSMUSG00000007946_Phox2a_GEA_172241.8	703
ENSMUSG00000007946_Phox2a_GEA_172242.9	237
ENSMUSG00000007946_Phox2a_GEA_172243.10	744
ENSMUSG00000008193_Spib_GEA_163541.1	371
ENSMUSG00000008193_Spib_GEA_163542.2	957
ENSMUSG00000008193_Spib_GEA_163543.3	286
ENSMUSG00000008193_Spib_GEA_163544.4	133
ENSMUSG00000008193_Spib_GEA_163545.5	452
ENSMUSG00000008193_Spib_GEA_163546.6	249
ENSMUSG00000008193_Spib_GEA_163547.7	526
ENSMUSG00000008193_Spib_GEA_163548.8	800
ENSMUSG00000008193_Spib_GEA_163549.9	285
ENSMUSG00000008193_Spib_GEA_163550.10	646
ENSMUSG00000008206_Cers4_TMMA_142109.5	1
ENSMUSG00000008301_Phax_GEA_130060.1	201
ENSMUSG00000008301_Phax_GEA_130061.2	309
ENSMUSG00000008301_Phax_GEA_130062.3	115
ENSMUSG00000008301_Phax_GEA_130063.4	256
ENSMUSG00000008301_Phax_GEA_130064.5	239
ENSMUSG00000008301_Phax_GEA_130065.6	5
ENSMUSG00000008301_Phax_GEA_130066.7	54
ENSMUSG00000008301_Phax_GEA_130067.8	246
ENSMUSG00000008301_Phax_GEA_130068.9	407
ENSMUSG00000008301_Phax_GEA_130069.10	665
ENSMUSG00000008384_Sertad1_GEA_82875.1	320
ENSMUSG00000008384_Sertad1_GEA_82876.2	318
ENSMUSG00000008384_Sertad1_GEA_82877.3	361
ENSMUSG00000008384_Sertad1_GEA_82878.4	285
ENSMUSG00000008384_Sertad1_GEA_82879.5	504
ENSMUSG00000008384_Sertad1_GEA_82880.6	135
ENSMUSG00000008384_Sertad1_GEA_82881.7	429
ENSMUSG00000008384_Sertad1_GEA_82882.8	529
ENSMUSG00000008384_Sertad1_GEA_82883.9	514
ENSMUSG00000008384_Sertad1_GEA_82884.10	129
ENSMUSG00000008496_Pou2f2_GEA_189746.1	114
ENSMUSG00000008496_Pou2f2_GEA_189747.2	267
ENSMUSG00000008496_Pou2f2_GEA_189748.3	434
ENSMUSG00000008496_Pou2f2_GEA_189749.4	430
ENSMUSG00000008496_Pou2f2_GEA_189750.5	859
ENSMUSG00000008496_Pou2f2_GEA_189751.6	581
ENSMUSG00000008496_Pou2f2_GEA_189752.7	483
ENSMUSG00000008496_Pou2f2_GEA_189753.8	162
ENSMUSG00000008496_Pou2f2_GEA_189754.9	658
ENSMUSG00000008496_Pou2f2_GEA_189755.10	101
ENSMUSG00000008575_Nfib_GEA_189566.1	642
ENSMUSG00000008575_Nfib_GEA_189567.2	596
ENSMUSG00000008575_Nfib_GEA_189568.3	389
ENSMUSG00000008575_Nfib_GEA_189569.4	586
ENSMUSG00000008575_Nfib_GEA_189570.5	406
ENSMUSG00000008575_Nfib_GEA_189571.6	200
ENSMUSG00000008575_Nfib_GEA_189572.7	513
ENSMUSG00000008575_Nfib_GEA_189573.8	438
ENSMUSG00000008575_Nfib_GEA_189574.9	294
ENSMUSG00000008575_Nfib_GEA_189575.10	393
ENSMUSG00000008976_Gabpa_GEA_59985.1	43
ENSMUSG00000008976_Gabpa_GEA_59986.2	250
ENSMUSG00000008976_Gabpa_GEA_59987.3	69
ENSMUSG00000008976_Gabpa_GEA_59988.4	30
ENSMUSG00000008976_Gabpa_GEA_59989.5	122
ENSMUSG00000008976_Gabpa_GEA_59990.6	147
ENSMUSG00000008976_Gabpa_GEA_59991.7	111
ENSMUSG00000008976_Gabpa_GEA_59992.8	43
ENSMUSG00000008976_Gabpa_GEA_59993.9	71
ENSMUSG00000008976_Gabpa_GEA_59994.10	117
ENSMUSG00000009075_Cabp7_U2A_5543.8	1
ENSMUSG00000009076_Zmat5_GEA_129005.1	407
ENSMUSG00000009076_Zmat5_GEA_129006.2	40
ENSMUSG00000009076_Zmat5_GEA_129007.3	277
ENSMUSG00000009076_Zmat5_GEA_129008.4	325
ENSMUSG00000009076_Zmat5_GEA_129009.5	242
ENSMUSG00000009076_Zmat5_GEA_129010.6	337
ENSMUSG00000009076_Zmat5_GEA_129011.7	509
ENSMUSG00000009076_Zmat5_GEA_129012.8	233
ENSMUSG00000009076_Zmat5_GEA_129013.9	103
ENSMUSG00000009076_Zmat5_GEA_129014.10	656
ENSMUSG00000009470_Tnpo1_TMMB_223437.1	1
ENSMUSG00000009535_Rnmt_GEA_212266.1	532
ENSMUSG00000009535_Rnmt_GEA_212267.2	247
ENSMUSG00000009535_Rnmt_GEA_212268.3	25
ENSMUSG00000009535_Rnmt_GEA_212269.4	222
ENSMUSG00000009535_Rnmt_GEA_212270.5	171
ENSMUSG00000009535_Rnmt_GEA_212271.6	72
ENSMUSG00000009535_Rnmt_GEA_212272.7	509
ENSMUSG00000009535_Rnmt_GEA_212273.8	108
ENSMUSG00000009535_Rnmt_GEA_212274.9	67
ENSMUSG00000009535_Rnmt_GEA_212275.10	157
ENSMUSG00000009585_Apobec3_GEA_136458.1	98
ENSMUSG00000009585_Apobec3_GEA_136459.2	27
ENSMUSG00000009585_Apobec3_GEA_136460.3	501
ENSMUSG00000009585_Apobec3_GEA_136461.4	365
ENSMUSG00000009585_Apobec3_GEA_136462.5	197
ENSMUSG00000009585_Apobec3_GEA_136463.6	984
ENSMUSG00000009585_Apobec3_GEA_136464.7	515
ENSMUSG00000009585_Apobec3_GEA_136465.8	364
ENSMUSG00000009585_Apobec3_GEA_136466.9	209
ENSMUSG00000009585_Apobec3_GEA_136467.10	553
ENSMUSG00000009628_Tex15_GEA_31562.1	318
ENSMUSG00000009628_Tex15_GEA_31563.2	145
ENSMUSG00000009628_Tex15_GEA_31564.3	614
ENSMUSG00000009628_Tex15_GEA_31565.4	301
ENSMUSG00000009628_Tex15_GEA_31566.5	384
ENSMUSG00000009628_Tex15_GEA_31567.6	505
ENSMUSG00000009628_Tex15_GEA_31568.7	219
ENSMUSG00000009628_Tex15_GEA_31569.8	202
ENSMUSG00000009628_Tex15_GEA_31570.9	510
ENSMUSG00000009628_Tex15_GEA_31571.10	295
ENSMUSG00000009640_Dmap1_GEB_200873.4	1
ENSMUSG00000009941_Nxf2_GEA_62381.1	516
ENSMUSG00000009941_Nxf2_GEA_62382.2	281
ENSMUSG00000009941_Nxf2_GEA_62383.3	302
ENSMUSG00000009941_Nxf2_GEA_62384.4	689
ENSMUSG00000009941_Nxf2_GEA_62385.5	251
ENSMUSG00000009941_Nxf2_GEA_62386.6	367
ENSMUSG00000009941_Nxf2_GEA_62387.7	359
ENSMUSG00000009941_Nxf2_GEA_62388.8	99
ENSMUSG00000009941_Nxf2_GEA_62389.9	335
ENSMUSG00000009941_Nxf2_GEA_62390.10	586
ENSMUSG00000010021_Kif19a_TMMA_4445.2	8
ENSMUSG00000010142_Tnfrsf13b_U2B_111307.8	47
ENSMUSG00000010142_Tnfrsf13b_U2B_111308.9	47
ENSMUSG00000010362_Rdm1_GEA_184575.1	343
ENSMUSG00000010362_Rdm1_GEA_184576.2	336
ENSMUSG00000010362_Rdm1_GEA_184577.3	117
ENSMUSG00000010362_Rdm1_GEA_184578.4	286
ENSMUSG00000010362_Rdm1_GEA_184579.5	165
ENSMUSG00000010362_Rdm1_GEA_184580.6	160
ENSMUSG00000010362_Rdm1_GEA_184581.7	243
ENSMUSG00000010362_Rdm1_GEA_184582.8	307
ENSMUSG00000010362_Rdm1_GEA_184583.9	323
ENSMUSG00000010362_Rdm1_GEA_184584.10	294
ENSMUSG00000010461_Eya4_GEA_167152.1	340
ENSMUSG00000010461_Eya4_GEA_167153.2	110
ENSMUSG00000010461_Eya4_GEA_167154.3	356
ENSMUSG00000010461_Eya4_GEA_167155.4	390
ENSMUSG00000010461_Eya4_GEA_167156.5	440
ENSMUSG00000010461_Eya4_GEA_167157.6	444
ENSMUSG00000010461_Eya4_GEA_167158.7	189
ENSMUSG00000010461_Eya4_GEA_167159.8	84
ENSMUSG00000010461_Eya4_GEA_167160.9	237
ENSMUSG00000010461_Eya4_GEA_167161.10	418
ENSMUSG00000010476_Ebf3_GEA_23902.1	525
ENSMUSG00000010476_Ebf3_GEA_23903.2	282
ENSMUSG00000010476_Ebf3_GEA_23904.3	449
ENSMUSG00000010476_Ebf3_GEA_23905.4	122
ENSMUSG00000010476_Ebf3_GEA_23906.5	376
ENSMUSG00000010476_Ebf3_GEA_23907.6	672
ENSMUSG00000010476_Ebf3_GEA_23908.7	114
ENSMUSG00000010476_Ebf3_GEA_23909.8	590
ENSMUSG00000010476_Ebf3_GEA_23910.9	627
ENSMUSG00000010476_Ebf3_GEA_23911.10	246
ENSMUSG00000010505_Myt1_GEA_45625.1	1045
ENSMUSG00000010505_Myt1_GEA_45626.2	827
ENSMUSG00000010505_Myt1_GEA_45627.3	762
ENSMUSG00000010505_Myt1_GEA_45628.4	387
ENSMUSG00000010505_Myt1_GEA_45629.5	245
ENSMUSG00000010505_Myt1_GEA_45630.6	219
ENSMUSG00000010505_Myt1_GEA_45631.7	653
ENSMUSG00000010505_Myt1_GEA_45632.8	238
ENSMUSG00000010505_Myt1_GEA_45633.9	398
ENSMUSG00000010505_Myt1_GEA_45634.10	308
ENSMUSG00000010592_Dazl_GEA_181548.1	443
ENSMUSG00000010592_Dazl_GEA_181549.2	355
ENSMUSG00000010592_Dazl_GEA_181550.3	135
ENSMUSG00000010592_Dazl_GEA_181551.4	428
ENSMUSG00000010592_Dazl_GEA_181552.5	795
ENSMUSG00000010592_Dazl_GEA_181553.6	469
ENSMUSG00000010592_Dazl_GEA_181554.7	224
ENSMUSG00000010592_Dazl_GEA_181555.8	269
ENSMUSG00000010592_Dazl_GEA_181556.9	411
ENSMUSG00000010592_Dazl_GEA_181557.10	98
ENSMUSG00000011158_Brf1_GEA_48635.3	1
ENSMUSG00000011158_Brf1_GEA_48636.4	97
ENSMUSG00000011158_Brf1_GEA_48638.6	35
ENSMUSG00000011158_Brf1_GEA_48639.7	311
ENSMUSG00000011158_Brf1_GEA_48640.8	166
ENSMUSG00000011158_Brf1_GEA_48641.9	132
ENSMUSG00000011158_Brf1_GEA_48642.10	97
ENSMUSG00000011306_Sugp1_GEA_205369.1	183
ENSMUSG00000011306_Sugp1_GEA_205370.2	152
ENSMUSG00000011306_Sugp1_GEA_205371.3	158
ENSMUSG00000011306_Sugp1_GEA_205372.4	96
ENSMUSG00000011306_Sugp1_GEA_205373.5	342
ENSMUSG00000011306_Sugp1_GEA_205374.6	378
ENSMUSG00000011306_Sugp1_GEA_205375.7	86
ENSMUSG00000011306_Sugp1_GEA_205376.8	178
ENSMUSG00000011306_Sugp1_GEA_205377.9	543
ENSMUSG00000011306_Sugp1_GEA_205378.10	686
ENSMUSG00000011751_Sptbn4_TMMA_158970.1	67
ENSMUSG00000012076_Brms1l_GEA_132191.1	439
ENSMUSG00000012076_Brms1l_GEA_132192.2	331
ENSMUSG00000012076_Brms1l_GEA_132193.3	656
ENSMUSG00000012076_Brms1l_GEA_132194.4	183
ENSMUSG00000012076_Brms1l_GEA_132195.5	501
ENSMUSG00000012076_Brms1l_GEA_132196.6	343
ENSMUSG00000012076_Brms1l_GEA_132197.7	229
ENSMUSG00000012076_Brms1l_GEA_132198.8	312
ENSMUSG00000012076_Brms1l_GEA_132199.9	342
ENSMUSG00000012076_Brms1l_GEA_132200.10	485
ENSMUSG00000012428_Steap4_U2B_210165.10	2
ENSMUSG00000012640_Zfp715_GEA_120764.1	46
ENSMUSG00000012640_Zfp715_GEA_120765.2	444
ENSMUSG00000012640_Zfp715_GEA_120766.3	46
ENSMUSG00000012640_Zfp715_GEA_120767.4	311
ENSMUSG00000012640_Zfp715_GEA_120768.5	489
ENSMUSG00000012640_Zfp715_GEA_120769.6	126
ENSMUSG00000012640_Zfp715_GEA_120770.7	568
ENSMUSG00000012640_Zfp715_GEA_120771.8	481
ENSMUSG00000012640_Zfp715_GEA_120772.9	197
ENSMUSG00000012640_Zfp715_GEA_120773.10	561
ENSMUSG00000012889_Podnl1_U1B_49484.2	1
ENSMUSG00000013158_4933405L10Rik_U1A_226690.3	1
ENSMUSG00000013822_Elof1_GEA_168002.1	42
ENSMUSG00000013822_Elof1_GEA_168003.2	59
ENSMUSG00000013822_Elof1_GEA_168004.3	106
ENSMUSG00000013822_Elof1_GEA_168005.4	246
ENSMUSG00000013822_Elof1_GEA_168006.5	8
ENSMUSG00000013822_Elof1_GEA_168007.6	146
ENSMUSG00000013822_Elof1_GEA_168008.7	24
ENSMUSG00000013822_Elof1_GEA_168009.8	132
ENSMUSG00000013822_Elof1_GEA_168010.9	83
ENSMUSG00000013822_Elof1_GEA_168011.10	417
ENSMUSG00000014232_Cluap1_SPB_206855.4	110
ENSMUSG00000014503_Pkd2l2_TMMA_44850.5	8
ENSMUSG00000014592_Camta1_MU1A_66342.6	3
ENSMUSG00000014603_Alx3_GEA_10708.1	538
ENSMUSG00000014603_Alx3_GEA_10709.2	192
ENSMUSG00000014603_Alx3_GEA_10710.3	588
ENSMUSG00000014603_Alx3_GEA_10711.4	731
ENSMUSG00000014603_Alx3_GEA_10712.5	251
ENSMUSG00000014603_Alx3_GEA_10713.6	264
ENSMUSG00000014603_Alx3_GEA_10714.7	327
ENSMUSG00000014603_Alx3_GEA_10715.8	457
ENSMUSG00000014603_Alx3_GEA_10716.9	234
ENSMUSG00000014603_Alx3_GEA_10717.10	264
ENSMUSG00000014704_Hoxa2_GEA_71046.1	538
ENSMUSG00000014704_Hoxa2_GEA_71047.2	233
ENSMUSG00000014704_Hoxa2_GEA_71048.3	571
ENSMUSG00000014704_Hoxa2_GEA_71049.4	214
ENSMUSG00000014704_Hoxa2_GEA_71050.5	417
ENSMUSG00000014704_Hoxa2_GEA_71051.6	532
ENSMUSG00000014704_Hoxa2_GEA_71052.7	452
ENSMUSG00000014704_Hoxa2_GEA_71053.8	513
ENSMUSG00000014704_Hoxa2_GEA_71054.9	204
ENSMUSG00000014704_Hoxa2_GEA_71055.10	400
ENSMUSG00000014771_Pdcd2_GEA_37927.1	106
ENSMUSG00000014771_Pdcd2_GEA_37928.2	9
ENSMUSG00000014771_Pdcd2_GEA_37930.4	59
ENSMUSG00000014771_Pdcd2_GEA_37931.5	53
ENSMUSG00000014771_Pdcd2_GEA_37932.6	305
ENSMUSG00000014771_Pdcd2_GEA_37934.8	299
ENSMUSG00000014771_Pdcd2_GEA_37935.9	265
ENSMUSG00000014771_Pdcd2_GEA_37936.10	461
ENSMUSG00000014782_Plekhg4_U1A_62935.5	1
ENSMUSG00000014907_Naf1_GEA_139587.1	264
ENSMUSG00000014907_Naf1_GEA_139588.2	120
ENSMUSG00000014907_Naf1_GEA_139589.3	189
ENSMUSG00000014907_Naf1_GEA_139590.4	72
ENSMUSG00000014907_Naf1_GEA_139591.5	59
ENSMUSG00000014907_Naf1_GEA_139592.6	1
ENSMUSG00000014907_Naf1_GEA_139593.7	179
ENSMUSG00000014907_Naf1_GEA_139594.8	643
ENSMUSG00000014907_Naf1_GEA_139595.9	96
ENSMUSG00000014907_Naf1_GEA_139596.10	116
ENSMUSG00000015001_Oc90_TMMB_105192.2	5
ENSMUSG00000015053_Gata2_GEA_130360.1	509
ENSMUSG00000015053_Gata2_GEA_130361.2	432
ENSMUSG00000015053_Gata2_GEA_130362.3	393
ENSMUSG00000015053_Gata2_GEA_130363.4	922
ENSMUSG00000015053_Gata2_GEA_130364.5	380
ENSMUSG00000015053_Gata2_GEA_130365.6	529
ENSMUSG00000015053_Gata2_GEA_130366.7	478
ENSMUSG00000015053_Gata2_GEA_130367.8	488
ENSMUSG00000015053_Gata2_GEA_130368.9	423
ENSMUSG00000015053_Gata2_GEA_130369.10	427
ENSMUSG00000015090_Ptgds_TMMB_13303.8	16
ENSMUSG00000015143_Actn1_TMMB_161841.2	64
ENSMUSG00000015165_Hnrnpl_GEA_220854.1	71
ENSMUSG00000015165_Hnrnpl_GEA_220855.2	37
ENSMUSG00000015165_Hnrnpl_GEA_220856.3	3
ENSMUSG00000015165_Hnrnpl_GEA_220857.4	60
ENSMUSG00000015165_Hnrnpl_GEA_220858.5	130
ENSMUSG00000015165_Hnrnpl_GEA_220859.6	132
ENSMUSG00000015165_Hnrnpl_GEA_220860.7	5
ENSMUSG00000015165_Hnrnpl_GEA_220861.8	502
ENSMUSG00000015165_Hnrnpl_GEA_220862.9	494
ENSMUSG00000015165_Hnrnpl_GEA_220863.10	118
ENSMUSG00000015242_Nipsnap3a_MU2A_83002.8	1
ENSMUSG00000015533_Itga2_TMMB_12761.6	9
ENSMUSG00000015579_Nkx2-5_GEA_121854.1	223
ENSMUSG00000015579_Nkx2-5_GEA_121855.2	537
ENSMUSG00000015579_Nkx2-5_GEA_121856.3	465
ENSMUSG00000015579_Nkx2-5_GEA_121857.4	159
ENSMUSG00000015579_Nkx2-5_GEA_121858.5	527
ENSMUSG00000015579_Nkx2-5_GEA_121859.6	365
ENSMUSG00000015579_Nkx2-5_GEA_121860.7	411
ENSMUSG00000015579_Nkx2-5_GEA_121861.8	323
ENSMUSG00000015579_Nkx2-5_GEA_121862.9	475
ENSMUSG00000015579_Nkx2-5_GEA_121863.10	523
ENSMUSG00000015597_Zfp318_GEA_127745.1	390
ENSMUSG00000015597_Zfp318_GEA_127746.2	644
ENSMUSG00000015597_Zfp318_GEA_127747.3	202
ENSMUSG00000015597_Zfp318_GEA_127748.4	348
ENSMUSG00000015597_Zfp318_GEA_127749.5	451
ENSMUSG00000015597_Zfp318_GEA_127750.6	542
ENSMUSG00000015597_Zfp318_GEA_127751.7	285
ENSMUSG00000015597_Zfp318_GEA_127752.8	313
ENSMUSG00000015597_Zfp318_GEA_127753.9	778
ENSMUSG00000015597_Zfp318_GEA_127754.10	241
ENSMUSG00000015627_Gata5_GEA_173363.1	639
ENSMUSG00000015627_Gata5_GEA_173364.2	167
ENSMUSG00000015627_Gata5_GEA_173365.3	627
ENSMUSG00000015627_Gata5_GEA_173366.4	288
ENSMUSG00000015627_Gata5_GEA_173367.5	596
ENSMUSG00000015627_Gata5_GEA_173368.6	358
ENSMUSG00000015627_Gata5_GEA_173369.7	256
ENSMUSG00000015627_Gata5_GEA_173370.8	302
ENSMUSG00000015627_Gata5_GEA_173371.9	596
ENSMUSG00000015627_Gata5_GEA_173372.10	244
ENSMUSG00000016018_Skiv2l2_GEA_13586.1	252
ENSMUSG00000016018_Skiv2l2_GEA_13587.2	152
ENSMUSG00000016018_Skiv2l2_GEA_13588.3	120
ENSMUSG00000016018_Skiv2l2_GEA_13589.4	335
ENSMUSG00000016018_Skiv2l2_GEA_13590.5	74
ENSMUSG00000016018_Skiv2l2_GEA_13591.6	31
ENSMUSG00000016018_Skiv2l2_GEA_13592.7	394
ENSMUSG00000016018_Skiv2l2_GEA_13593.8	1
ENSMUSG00000016018_Skiv2l2_GEA_13594.9	56
ENSMUSG00000016018_Skiv2l2_GEA_13595.10	11
ENSMUSG00000016487_Ppfibp1_GEA_127436.1	223
ENSMUSG00000016487_Ppfibp1_GEA_127437.2	265
ENSMUSG00000016487_Ppfibp1_GEA_127438.3	550
ENSMUSG00000016487_Ppfibp1_GEA_127439.4	305
ENSMUSG00000016487_Ppfibp1_GEA_127440.5	223
ENSMUSG00000016487_Ppfibp1_GEA_127441.6	198
ENSMUSG00000016487_Ppfibp1_GEA_127442.7	612
ENSMUSG00000016487_Ppfibp1_GEA_127443.8	456
ENSMUSG00000016487_Ppfibp1_GEA_127444.9	519
ENSMUSG00000016487_Ppfibp1_GEA_127445.10	224
ENSMUSG00000016763_Scube1_U1B_103017.7	1
ENSMUSG00000017264_Exosc10_GEB_164126.4	1
ENSMUSG00000017286_Glod4_TMMB_127601.3	3
ENSMUSG00000017299_Dnttip1_GEA_43487.1	739
ENSMUSG00000017299_Dnttip1_GEA_43488.2	676
ENSMUSG00000017299_Dnttip1_GEA_43489.3	365
ENSMUSG00000017299_Dnttip1_GEA_43490.4	479
ENSMUSG00000017299_Dnttip1_GEA_43491.5	701
ENSMUSG00000017299_Dnttip1_GEA_43492.6	1488
ENSMUSG00000017299_Dnttip1_GEA_43493.7	816
ENSMUSG00000017299_Dnttip1_GEA_43494.8	469
ENSMUSG00000017299_Dnttip1_GEA_43495.9	314
ENSMUSG00000017299_Dnttip1_GEA_43496.10	964
ENSMUSG00000017478_Zc3h18_GEA_51867.1	324
ENSMUSG00000017478_Zc3h18_GEA_51868.2	316
ENSMUSG00000017478_Zc3h18_GEA_51869.3	217
ENSMUSG00000017478_Zc3h18_GEA_51870.4	186
ENSMUSG00000017478_Zc3h18_GEA_51871.5	172
ENSMUSG00000017478_Zc3h18_GEA_51872.6	159
ENSMUSG00000017478_Zc3h18_GEA_51873.7	103
ENSMUSG00000017478_Zc3h18_GEA_51874.8	157
ENSMUSG00000017478_Zc3h18_GEA_51875.9	80
ENSMUSG00000017478_Zc3h18_GEA_51876.10	5
ENSMUSG00000017607_Tns4_GEA_99743.1	406
ENSMUSG00000017607_Tns4_GEA_99744.2	77
ENSMUSG00000017607_Tns4_GEA_99745.3	657
ENSMUSG00000017607_Tns4_GEA_99746.4	276
ENSMUSG00000017607_Tns4_GEA_99747.5	371
ENSMUSG00000017607_Tns4_GEA_99748.6	498
ENSMUSG00000017607_Tns4_GEA_99749.7	539
ENSMUSG00000017607_Tns4_GEA_99750.8	388
ENSMUSG00000017607_Tns4_GEA_99751.9	519
ENSMUSG00000017607_Tns4_GEA_99752.10	302
ENSMUSG00000017747_Ghdc_TMMA_60128.4	19
ENSMUSG00000017843_Ppp2r5c_GEB_155623.3	1
ENSMUSG00000017999_Ddx27_GEA_116361.1	158
ENSMUSG00000017999_Ddx27_GEA_116362.2	318
ENSMUSG00000017999_Ddx27_GEA_116363.3	252
ENSMUSG00000017999_Ddx27_GEA_116364.4	132
ENSMUSG00000017999_Ddx27_GEA_116365.5	304
ENSMUSG00000017999_Ddx27_GEA_116366.6	285
ENSMUSG00000017999_Ddx27_GEA_116367.7	279
ENSMUSG00000017999_Ddx27_GEA_116368.8	108
ENSMUSG00000017999_Ddx27_GEA_116369.9	206
ENSMUSG00000017999_Ddx27_GEA_116370.10	19
ENSMUSG00000018040_Rrp7a_GEA_10346.1	70
ENSMUSG00000018040_Rrp7a_GEA_10347.2	37
ENSMUSG00000018040_Rrp7a_GEA_10348.3	302
ENSMUSG00000018040_Rrp7a_GEA_10349.4	183
ENSMUSG00000018040_Rrp7a_GEA_10350.5	23
ENSMUSG00000018040_Rrp7a_GEA_10351.6	275
ENSMUSG00000018040_Rrp7a_GEA_10352.7	337
ENSMUSG00000018040_Rrp7a_GEA_10353.8	131
ENSMUSG00000018040_Rrp7a_GEA_10354.9	151
ENSMUSG00000018040_Rrp7a_GEA_10355.10	214
ENSMUSG00000018076_Med13l_GEA_35467.1	704
ENSMUSG00000018076_Med13l_GEA_35468.2	195
ENSMUSG00000018076_Med13l_GEA_35469.3	292
ENSMUSG00000018076_Med13l_GEA_35470.4	553
ENSMUSG00000018076_Med13l_GEA_35471.5	510
ENSMUSG00000018076_Med13l_GEA_35472.6	271
ENSMUSG00000018076_Med13l_GEA_35473.7	195
ENSMUSG00000018076_Med13l_GEA_35474.8	296
ENSMUSG00000018076_Med13l_GEA_35475.9	467
ENSMUSG00000018076_Med13l_GEA_35476.10	761
ENSMUSG00000018238_Gdf9_U1A_144300.4	1
ENSMUSG00000018347_Zkscan6_GEA_71402.1	555
ENSMUSG00000018347_Zkscan6_GEA_71403.2	471
ENSMUSG00000018347_Zkscan6_GEA_71404.3	255
ENSMUSG00000018347_Zkscan6_GEA_71405.4	690
ENSMUSG00000018347_Zkscan6_GEA_71406.5	475
ENSMUSG00000018347_Zkscan6_GEA_71407.6	237
ENSMUSG00000018347_Zkscan6_GEA_71408.7	264
ENSMUSG00000018347_Zkscan6_GEA_71409.8	373
ENSMUSG00000018347_Zkscan6_GEA_71410.9	172
ENSMUSG00000018347_Zkscan6_GEA_71411.10	399
ENSMUSG00000018446_C1qbp_TMMB_22772.1	2
ENSMUSG00000018565_Elp5_GEA_11778.1	50
ENSMUSG00000018565_Elp5_GEA_11779.2	27
ENSMUSG00000018565_Elp5_GEA_11780.3	18
ENSMUSG00000018565_Elp5_GEA_11781.4	30
ENSMUSG00000018565_Elp5_GEA_11782.5	63
ENSMUSG00000018565_Elp5_GEA_11783.6	22
ENSMUSG00000018565_Elp5_GEA_11784.7	84
ENSMUSG00000018565_Elp5_GEA_11785.8	7
ENSMUSG00000018565_Elp5_GEA_11786.9	228
ENSMUSG00000018565_Elp5_GEA_11787.10	35
ENSMUSG00000018599_Mief2_TMMB_221691.8	3
ENSMUSG00000018651_Tada2a_GEB_19851.7	1
ENSMUSG00000018678_Sp2_GEB_77995.7	1
ENSMUSG00000018698_Lhx1_GEA_128805.1	467
ENSMUSG00000018698_Lhx1_GEA_128806.2	193
ENSMUSG00000018698_Lhx1_GEA_128807.3	14
ENSMUSG00000018698_Lhx1_GEA_128808.4	459
ENSMUSG00000018698_Lhx1_GEA_128809.5	535
ENSMUSG00000018698_Lhx1_GEA_128810.6	116
ENSMUSG00000018698_Lhx1_GEA_128811.7	368
ENSMUSG00000018698_Lhx1_GEA_128812.8	102
ENSMUSG00000018698_Lhx1_GEA_128813.9	110
ENSMUSG00000018698_Lhx1_GEA_128814.10	340
ENSMUSG00000018740_Slc25a35_TMMA_100684.7	26
ENSMUSG00000018750_Zbtb4_GEB_16851.7	1
ENSMUSG00000018844_Fndc8_U2B_164549.7	6
ENSMUSG00000018893_Mb_DTKPB_139995.1	1
ENSMUSG00000018893_Mb_DTKPB_140002.8	1
ENSMUSG00000018923_Med11_GEA_36027.1	128
ENSMUSG00000018923_Med11_GEA_36028.2	206
ENSMUSG00000018923_Med11_GEA_36029.3	18
ENSMUSG00000018923_Med11_GEA_36030.4	30
ENSMUSG00000018923_Med11_GEA_36031.5	317
ENSMUSG00000018923_Med11_GEA_36032.6	7
ENSMUSG00000018923_Med11_GEA_36033.7	141
ENSMUSG00000018923_Med11_GEA_36034.8	76
ENSMUSG00000018923_Med11_GEA_36035.9	580
ENSMUSG00000018923_Med11_GEA_36036.10	55
ENSMUSG00000018932_Map2k3_GEA_165853.1	574
ENSMUSG00000018932_Map2k3_GEA_165854.2	1342
ENSMUSG00000018932_Map2k3_GEA_165855.3	1444
ENSMUSG00000018932_Map2k3_GEA_165856.4	825
ENSMUSG00000018932_Map2k3_GEA_165857.5	780
ENSMUSG00000018932_Map2k3_GEA_165858.6	597
ENSMUSG00000018932_Map2k3_GEA_165859.7	222
ENSMUSG00000018932_Map2k3_GEA_165860.8	611
ENSMUSG00000018932_Map2k3_GEA_165861.9	2
ENSMUSG00000018932_Map2k3_GEA_165862.10	1005
ENSMUSG00000019230_Lhx9_GEA_37728.2	393
ENSMUSG00000019230_Lhx9_GEA_37729.3	486
ENSMUSG00000019230_Lhx9_GEA_37730.4	241
ENSMUSG00000019230_Lhx9_GEA_37731.5	181
ENSMUSG00000019230_Lhx9_GEA_37732.6	348
ENSMUSG00000019230_Lhx9_GEA_37733.7	450
ENSMUSG00000019230_Lhx9_GEA_37734.8	594
ENSMUSG00000019230_Lhx9_GEA_37735.9	480
ENSMUSG00000019230_Lhx9_GEA_37736.10	425
ENSMUSG00000019297_Nop9_GEA_199100.1	87
ENSMUSG00000019297_Nop9_GEA_199101.2	146
ENSMUSG00000019297_Nop9_GEA_199102.3	341
ENSMUSG00000019297_Nop9_GEA_199103.4	63
ENSMUSG00000019297_Nop9_GEA_199104.5	178
ENSMUSG00000019297_Nop9_GEA_199105.6	416
ENSMUSG00000019297_Nop9_GEA_199106.7	314
ENSMUSG00000019297_Nop9_GEA_199107.8	72
ENSMUSG00000019297_Nop9_GEA_199108.9	275
ENSMUSG00000019297_Nop9_GEA_199109.10	145
ENSMUSG00000019312_Grb7_TMMA_217463.8	19
ENSMUSG00000019826_Zbtb24_GEA_185750.1	261
ENSMUSG00000019826_Zbtb24_GEA_185751.2	377
ENSMUSG00000019826_Zbtb24_GEA_185752.3	288
ENSMUSG00000019826_Zbtb24_GEA_185753.4	532
ENSMUSG00000019826_Zbtb24_GEA_185754.5	233
ENSMUSG00000019826_Zbtb24_GEA_185755.6	589
ENSMUSG00000019826_Zbtb24_GEA_185756.7	492
ENSMUSG00000019826_Zbtb24_GEA_185757.8	1059
ENSMUSG00000019826_Zbtb24_GEA_185758.9	679
ENSMUSG00000019826_Zbtb24_GEA_185759.10	215
ENSMUSG00000019843_Fyn_DTKPB_134377.3	1
ENSMUSG00000019852_D10Bwg1379e_TMMB_49703.1	17
ENSMUSG00000019888_Mgat4c_U2A_8617.4	1
ENSMUSG00000019897_Ccdc59_GEA_151664.1	68
ENSMUSG00000019897_Ccdc59_GEA_151665.2	146
ENSMUSG00000019897_Ccdc59_GEA_151666.3	80
ENSMUSG00000019897_Ccdc59_GEA_151667.4	273
ENSMUSG00000019897_Ccdc59_GEA_151668.5	151
ENSMUSG00000019897_Ccdc59_GEA_151669.6	349
ENSMUSG00000019897_Ccdc59_GEA_151670.7	123
ENSMUSG00000019897_Ccdc59_GEA_151671.8	102
ENSMUSG00000019897_Ccdc59_GEA_151672.9	152
ENSMUSG00000019897_Ccdc59_GEA_151673.10	125
ENSMUSG00000019900_Rfx6_GEA_86345.1	603
ENSMUSG00000019900_Rfx6_GEA_86346.2	308
ENSMUSG00000019900_Rfx6_GEA_86347.3	545
ENSMUSG00000019900_Rfx6_GEA_86348.4	370
ENSMUSG00000019900_Rfx6_GEA_86349.5	387
ENSMUSG00000019900_Rfx6_GEA_86350.6	166
ENSMUSG00000019900_Rfx6_GEA_86351.7	461
ENSMUSG00000019900_Rfx6_GEA_86352.8	450
ENSMUSG00000019900_Rfx6_GEA_86353.9	665
ENSMUSG00000019900_Rfx6_GEA_86354.10	696
ENSMUSG00000019933_2310015B20Rik_MU1A_2047.4	17
ENSMUSG00000019951_Uhrf1bp1l_U1A_52789.3	1
ENSMUSG00000019988_Nedd1_U1B_78170.2	1
ENSMUSG00000019988_Nedd1_U1B_78174.6	1
ENSMUSG00000020015_Cdk17_MU1A_130693.1	86
ENSMUSG00000020029_Nudt4_TMMB_122641.2	143
ENSMUSG00000020042_Btbd11_GEA_63731.1	265
ENSMUSG00000020042_Btbd11_GEA_63732.2	528
ENSMUSG00000020042_Btbd11_GEA_63733.3	352
ENSMUSG00000020042_Btbd11_GEA_63734.4	984
ENSMUSG00000020042_Btbd11_GEA_63735.5	120
ENSMUSG00000020042_Btbd11_GEA_63736.6	364
ENSMUSG00000020042_Btbd11_GEA_63737.7	183
ENSMUSG00000020042_Btbd11_GEA_63738.8	429
ENSMUSG00000020042_Btbd11_GEA_63739.9	539
ENSMUSG00000020042_Btbd11_GEA_63740.10	723
ENSMUSG00000020048_Hsp90b1_ACOCB_63686.6	1
ENSMUSG00000020052_Ascl1_GEA_207742.1	209
ENSMUSG00000020052_Ascl1_GEA_207743.2	698
ENSMUSG00000020052_Ascl1_GEA_207744.3	405
ENSMUSG00000020052_Ascl1_GEA_207745.4	552
ENSMUSG00000020052_Ascl1_GEA_207746.5	479
ENSMUSG00000020052_Ascl1_GEA_207747.6	142
ENSMUSG00000020052_Ascl1_GEA_207748.7	393
ENSMUSG00000020052_Ascl1_GEA_207749.8	759
ENSMUSG00000020052_Ascl1_GEA_207750.9	799
ENSMUSG00000020052_Ascl1_GEA_207751.10	732
ENSMUSG00000020061_Mybpc1_TMMB_5486.1	14
ENSMUSG00000020069_Hnrnph3_GEA_5456.1	554
ENSMUSG00000020069_Hnrnph3_GEA_5457.2	459
ENSMUSG00000020069_Hnrnph3_GEA_5458.3	340
ENSMUSG00000020069_Hnrnph3_GEA_5459.4	272
ENSMUSG00000020069_Hnrnph3_GEA_5460.5	310
ENSMUSG00000020069_Hnrnph3_GEA_5461.6	515
ENSMUSG00000020069_Hnrnph3_GEA_5462.7	395
ENSMUSG00000020069_Hnrnph3_GEA_5463.8	673
ENSMUSG00000020069_Hnrnph3_GEA_5464.9	393
ENSMUSG00000020069_Hnrnph3_GEA_5465.10	649
ENSMUSG00000020076_Ddx50_GEA_148973.1	453
ENSMUSG00000020076_Ddx50_GEA_148974.2	528
ENSMUSG00000020076_Ddx50_GEA_148975.3	473
ENSMUSG00000020076_Ddx50_GEA_148976.4	131
ENSMUSG00000020076_Ddx50_GEA_148977.5	410
ENSMUSG00000020076_Ddx50_GEA_148978.6	270
ENSMUSG00000020076_Ddx50_GEA_148979.7	455
ENSMUSG00000020076_Ddx50_GEA_148980.8	342
ENSMUSG00000020076_Ddx50_GEA_148981.9	186
ENSMUSG00000020076_Ddx50_GEA_148982.10	359
ENSMUSG00000020086_H2afy2_GEA_174563.1	566
ENSMUSG00000020086_H2afy2_GEA_174564.2	307
ENSMUSG00000020086_H2afy2_GEA_174565.3	391
ENSMUSG00000020086_H2afy2_GEA_174566.4	729
ENSMUSG00000020086_H2afy2_GEA_174567.5	82
ENSMUSG00000020086_H2afy2_GEA_174568.6	443
ENSMUSG00000020086_H2afy2_GEA_174569.7	497
ENSMUSG00000020086_H2afy2_GEA_174570.8	449
ENSMUSG00000020086_H2afy2_GEA_174571.9	164
ENSMUSG00000020086_H2afy2_GEA_174572.10	292
ENSMUSG00000020091_Eif4ebp2_GEA_89913.1	535
ENSMUSG00000020091_Eif4ebp2_GEA_89914.2	384
ENSMUSG00000020091_Eif4ebp2_GEA_89915.3	510
ENSMUSG00000020091_Eif4ebp2_GEA_89916.4	40
ENSMUSG00000020091_Eif4ebp2_GEA_89917.5	433
ENSMUSG00000020091_Eif4ebp2_GEA_89918.6	396
ENSMUSG00000020091_Eif4ebp2_GEA_89919.7	210
ENSMUSG00000020091_Eif4ebp2_GEA_89920.8	262
ENSMUSG00000020091_Eif4ebp2_GEA_89921.9	564
ENSMUSG00000020091_Eif4ebp2_GEA_89922.10	871
ENSMUSG00000020171_Yeats4_GEA_154591.1	559
ENSMUSG00000020171_Yeats4_GEA_154592.2	84
ENSMUSG00000020171_Yeats4_GEA_154593.3	105
ENSMUSG00000020171_Yeats4_GEA_154594.4	118
ENSMUSG00000020171_Yeats4_GEA_154595.5	195
ENSMUSG00000020171_Yeats4_GEA_154596.6	250
ENSMUSG00000020171_Yeats4_GEA_154597.7	101
ENSMUSG00000020171_Yeats4_GEA_154598.8	308
[truncated: 9,248 more rows]
