# Supplementary material for: Genome-scale CRISPR screening reveals that C3aR signaling is critical for rapid capture of fungi by macrophages
Source: PLoS Pathog. 2022 Sep 29;18(9):e1010237. doi: 10.1371/journal.ppat.1010237 (PMC9578593; doi:10.1371/journal.ppat.1010237)
Supplement: S1 Data — A ZIP archive of tables in CSV format giving counts for each sgRNA. File names indicate sub-library and experimental sample. (ZIP) [file ppat.1010237.s023.zip › DIR_MAIN/20190208_MPAB_Un1_counts.csv]

0None_none_ACOCA_227963.4819	6
0None_none_ACOCB_227963.5030	2
0None_none_ACOCB_227963.5169	11
0None_none_DTKPA_227963.6858	5
0None_none_DTKPB_227963.7230	11
0None_none_DTKPB_227963.7352	11
0None_none_DTKPB_227963.7448	1
0None_none_GEA_227963.3469	3
0None_none_GEA_227963.3482	1
0None_none_GEA_227963.3651	1
0None_none_GEA_227963.3698	8
0None_none_GEB_227963.3836	6
0None_none_GEB_227963.3894	1
0None_none_MPA_227963.4126	448
0None_none_MPA_227963.4127	531
0None_none_MPA_227963.4128	333
0None_none_MPA_227963.4129	307
0None_none_MPA_227963.4130	619
0None_none_MPA_227963.4131	130
0None_none_MPA_227963.4132	732
0None_none_MPA_227963.4133	744
0None_none_MPA_227963.4134	711
0None_none_MPA_227963.4135	863
0None_none_MPA_227963.4136	731
0None_none_MPA_227963.4137	447
0None_none_MPA_227963.4138	367
0None_none_MPA_227963.4139	361
0None_none_MPA_227963.4140	154
0None_none_MPA_227963.4141	431
0None_none_MPA_227963.4142	439
0None_none_MPA_227963.4143	457
0None_none_MPA_227963.4144	506
0None_none_MPA_227963.4145	480
0None_none_MPA_227963.4146	530
0None_none_MPA_227963.4147	562
0None_none_MPA_227963.4148	376
0None_none_MPA_227963.4149	449
0None_none_MPA_227963.4150	254
0None_none_MPA_227963.4151	485
0None_none_MPA_227963.4152	550
0None_none_MPA_227963.4153	145
0None_none_MPA_227963.4154	664
0None_none_MPA_227963.4155	436
0None_none_MPA_227963.4156	581
0None_none_MPA_227963.4157	250
0None_none_MPA_227963.4158	456
0None_none_MPA_227963.4159	388
0None_none_MPA_227963.4160	520
0None_none_MPA_227963.4161	449
0None_none_MPA_227963.4162	470
0None_none_MPA_227963.4163	444
0None_none_MPA_227963.4164	472
0None_none_MPA_227963.4165	323
0None_none_MPA_227963.4166	616
0None_none_MPA_227963.4167	293
0None_none_MPA_227963.4168	364
0None_none_MPA_227963.4169	479
0None_none_MPA_227963.4170	353
0None_none_MPA_227963.4171	172
0None_none_MPA_227963.4172	856
0None_none_MPA_227963.4173	259
0None_none_MPA_227963.4174	1031
0None_none_MPA_227963.4175	342
0None_none_MPA_227963.4176	417
0None_none_MPA_227963.4177	723
0None_none_MPA_227963.4178	565
0None_none_MPA_227963.4179	392
0None_none_MPA_227963.4180	303
0None_none_MPA_227963.4181	491
0None_none_MPA_227963.4182	434
0None_none_MPA_227963.4183	285
0None_none_MPA_227963.4184	500
0None_none_MPA_227963.4185	628
0None_none_MPA_227963.4186	485
0None_none_MPA_227963.4187	690
0None_none_MPA_227963.4188	197
0None_none_MPA_227963.4189	381
0None_none_MPA_227963.4190	639
0None_none_MPA_227963.4191	323
0None_none_MPA_227963.4192	620
0None_none_MPA_227963.4193	389
0None_none_MPA_227963.4194	556
0None_none_MPA_227963.4195	589
0None_none_MPA_227963.4196	204
0None_none_MPA_227963.4197	464
0None_none_MPA_227963.4198	374
0None_none_MPA_227963.4199	422
0None_none_MPA_227963.4200	377
0None_none_MPA_227963.4201	202
0None_none_MPA_227963.4202	468
0None_none_MPA_227963.4203	574
0None_none_MPA_227963.4204	395
0None_none_MPA_227963.4205	571
0None_none_MPA_227963.4206	585
0None_none_MPA_227963.4207	300
0None_none_MPA_227963.4208	469
0None_none_MPA_227963.4209	359
0None_none_MPA_227963.4210	308
0None_none_MPA_227963.4211	376
0None_none_MPA_227963.4212	488
0None_none_MPA_227963.4213	415
0None_none_MPA_227963.4214	273
0None_none_MPA_227963.4215	426
0None_none_MPA_227963.4216	334
0None_none_MPA_227963.4217	202
0None_none_MPA_227963.4218	1013
0None_none_MPA_227963.4219	406
0None_none_MPA_227963.4220	194
0None_none_MPA_227963.4221	339
0None_none_MPA_227963.4222	115
0None_none_MPA_227963.4223	316
0None_none_MPA_227963.4224	468
0None_none_MPA_227963.4225	908
0None_none_MPA_227963.4226	476
0None_none_MPA_227963.4227	405
0None_none_MPA_227963.4228	495
0None_none_MPA_227963.4229	562
0None_none_MPA_227963.4230	463
0None_none_MPA_227963.4231	362
0None_none_MPA_227963.4232	920
0None_none_MPA_227963.4233	780
0None_none_MPA_227963.4234	524
0None_none_MPA_227963.4235	826
0None_none_MPA_227963.4236	545
0None_none_MPA_227963.4237	453
0None_none_MPA_227963.4238	484
0None_none_MPA_227963.4239	526
0None_none_MPA_227963.4240	455
0None_none_MPA_227963.4241	312
0None_none_MPA_227963.4242	36
0None_none_MPA_227963.4243	356
0None_none_MPA_227963.4244	361
0None_none_MPA_227963.4245	219
0None_none_MPA_227963.4246	258
0None_none_MPA_227963.4247	306
0None_none_MPA_227963.4248	617
0None_none_MPA_227963.4249	528
0None_none_MPA_227963.4250	603
0None_none_MPA_227963.4251	211
0None_none_MPA_227963.4252	132
0None_none_MPA_227963.4253	295
0None_none_MPA_227963.4254	425
0None_none_MPA_227963.4255	440
0None_none_MPA_227963.4256	186
0None_none_MPA_227963.4257	134
0None_none_MPA_227963.4258	260
0None_none_MPA_227963.4259	311
0None_none_MPA_227963.4260	661
0None_none_MPA_227963.4261	827
0None_none_MPA_227963.4262	470
0None_none_MPA_227963.4263	384
0None_none_MPA_227963.4264	305
0None_none_MPA_227963.4265	280
0None_none_MPA_227963.4266	434
0None_none_MPA_227963.4267	564
0None_none_MPA_227963.4268	462
0None_none_MPA_227963.4269	197
0None_none_MPA_227963.4270	298
0None_none_MPA_227963.4271	426
0None_none_MPA_227963.4272	377
0None_none_MPA_227963.4273	313
0None_none_MPA_227963.4274	320
0None_none_MPA_227963.4275	303
0None_none_MPA_227963.4276	233
0None_none_MPA_227963.4277	533
0None_none_MPA_227963.4278	662
0None_none_MPA_227963.4279	362
0None_none_MPA_227963.4280	390
0None_none_MPA_227963.4281	798
0None_none_MPA_227963.4282	593
0None_none_MPA_227963.4283	658
0None_none_MPA_227963.4284	468
0None_none_MPA_227963.4285	471
0None_none_MPA_227963.4286	469
0None_none_MPA_227963.4287	190
0None_none_MPA_227963.4288	156
0None_none_MPA_227963.4289	390
0None_none_MPA_227963.4290	288
0None_none_MPA_227963.4291	361
0None_none_MPA_227963.4292	312
0None_none_MPA_227963.4293	498
0None_none_MPA_227963.4294	314
0None_none_MPA_227963.4295	436
0None_none_MPA_227963.4296	470
0None_none_MPA_227963.4297	536
0None_none_MPA_227963.4298	430
0None_none_MPA_227963.4299	558
0None_none_MPA_227963.4300	431
0None_none_MPA_227963.4301	243
0None_none_MPA_227963.4302	244
0None_none_MPA_227963.4303	348
0None_none_MPA_227963.4304	361
0None_none_MPA_227963.4305	449
0None_none_MPA_227963.4306	756
0None_none_MPA_227963.4307	891
0None_none_MPA_227963.4308	420
0None_none_MPA_227963.4309	313
0None_none_MPA_227963.4310	423
0None_none_MPA_227963.4311	246
0None_none_MPA_227963.4312	418
0None_none_MPA_227963.4313	265
0None_none_MPA_227963.4314	598
0None_none_MPA_227963.4315	581
0None_none_MPA_227963.4316	541
0None_none_MPA_227963.4317	332
0None_none_MPA_227963.4318	767
0None_none_MPA_227963.4319	275
0None_none_MPA_227963.4320	413
0None_none_MPA_227963.4321	247
0None_none_MPA_227963.4322	477
0None_none_MPA_227963.4323	294
0None_none_MPA_227963.4324	300
0None_none_MPA_227963.4325	253
0None_none_MPA_227963.4326	423
0None_none_MPA_227963.4327	292
0None_none_MPA_227963.4328	471
0None_none_MPA_227963.4329	249
0None_none_MPA_227963.4330	755
0None_none_MPA_227963.4331	385
0None_none_MPA_227963.4332	482
0None_none_MPA_227963.4333	722
0None_none_MPA_227963.4334	701
0None_none_MPA_227963.4335	416
0None_none_MPA_227963.4336	568
0None_none_MPA_227963.4337	51
0None_none_MPA_227963.4338	591
0None_none_MPA_227963.4339	266
0None_none_MPA_227963.4340	464
0None_none_MPA_227963.4341	168
0None_none_MPA_227963.4342	399
0None_none_MPA_227963.4343	313
0None_none_MPA_227963.4344	460
0None_none_MPA_227963.4345	352
0None_none_MPA_227963.4346	136
0None_none_MPA_227963.4347	318
0None_none_MPA_227963.4348	271
0None_none_MPA_227963.4349	582
0None_none_MPA_227963.4350	582
0None_none_MPA_227963.4351	279
0None_none_MPA_227963.4352	413
0None_none_MPA_227963.4353	468
0None_none_MPA_227963.4354	155
0None_none_MPA_227963.4355	445
0None_none_MPA_227963.4356	387
0None_none_MPA_227963.4357	382
0None_none_MPA_227963.4358	115
0None_none_MPA_227963.4359	280
0None_none_MPA_227963.4360	435
0None_none_MPA_227963.4361	553
0None_none_MPA_227963.4362	506
0None_none_MPA_227963.4363	661
0None_none_MPA_227963.4364	652
0None_none_MPA_227963.4365	272
0None_none_MPA_227963.4366	348
0None_none_MPA_227963.4367	583
0None_none_MPA_227963.4368	810
0None_none_MPA_227963.4369	116
0None_none_MPA_227963.4370	478
0None_none_MPA_227963.4371	301
0None_none_MPA_227963.4372	518
0None_none_MPA_227963.4373	256
0None_none_MPA_227963.4374	453
0None_none_MPA_227963.4375	324
0None_none_MPA_227963.4376	222
0None_none_MPA_227963.4377	314
0None_none_MPA_227963.4378	597
0None_none_MPA_227963.4379	319
0None_none_MPA_227963.4380	147
0None_none_MPA_227963.4381	463
0None_none_MPA_227963.4382	278
0None_none_MPA_227963.4383	433
0None_none_MPA_227963.4384	444
0None_none_MPA_227963.4385	1115
0None_none_MPA_227963.4386	597
0None_none_MPA_227963.4387	656
0None_none_MPA_227963.4388	387
0None_none_MPA_227963.4389	143
0None_none_MPA_227963.4390	606
0None_none_MPA_227963.4391	615
0None_none_MPA_227963.4392	261
0None_none_MPA_227963.4393	436
0None_none_MPA_227963.4394	281
0None_none_MPA_227963.4395	289
0None_none_MPA_227963.4396	771
0None_none_MPA_227963.4397	410
0None_none_MPA_227963.4398	786
0None_none_MPA_227963.4399	373
0None_none_MPA_227963.4400	160
0None_none_MPA_227963.4401	560
0None_none_MPA_227963.4402	155
0None_none_MPA_227963.4403	279
0None_none_MPA_227963.4404	522
0None_none_MPA_227963.4405	703
0None_none_MPA_227963.4406	662
0None_none_MPA_227963.4407	369
0None_none_MPA_227963.4408	335
0None_none_MPA_227963.4409	286
0None_none_MPA_227963.4410	419
0None_none_MPA_227963.4411	667
0None_none_MPA_227963.4412	520
0None_none_MPA_227963.4413	247
0None_none_MPA_227963.4414	301
0None_none_MPA_227963.4415	419
0None_none_MPA_227963.4416	514
0None_none_MPA_227963.4417	537
0None_none_MPA_227963.4418	338
0None_none_MPA_227963.4419	327
0None_none_MPA_227963.4420	692
0None_none_MPA_227963.4421	371
0None_none_MPA_227963.4422	487
0None_none_MPA_227963.4423	235
0None_none_MPA_227963.4424	459
0None_none_MPA_227963.4425	482
0None_none_MPA_227963.4426	239
0None_none_MPA_227963.4427	591
0None_none_MPA_227963.4428	687
0None_none_MPA_227963.4429	370
0None_none_MPA_227963.4430	563
0None_none_MPA_227963.4431	394
0None_none_MPA_227963.4432	425
0None_none_MPA_227963.4433	388
0None_none_MPA_227963.4434	452
0None_none_MPA_227963.4435	194
0None_none_MPA_227963.4436	478
0None_none_MPA_227963.4437	362
0None_none_MPA_227963.4438	416
0None_none_MPA_227963.4439	298
0None_none_MPA_227963.4440	476
0None_none_MPA_227963.4441	288
0None_none_MPA_227963.4442	389
0None_none_MPA_227963.4443	500
0None_none_MPA_227963.4444	251
0None_none_MPA_227963.4445	539
0None_none_MPA_227963.4446	523
0None_none_MPA_227963.4447	523
0None_none_MPA_227963.4448	367
0None_none_MPA_227963.4449	514
0None_none_MPA_227963.4450	321
0None_none_MPA_227963.4451	299
0None_none_MPA_227963.4452	345
0None_none_MPA_227963.4453	625
0None_none_MPA_227963.4454	292
0None_none_MPA_227963.4455	324
0None_none_MPA_227963.4456	575
0None_none_MPA_227963.4457	287
0None_none_MPA_227963.4458	144
0None_none_MPA_227963.4459	396
0None_none_MPA_227963.4460	628
0None_none_MPA_227963.4461	351
0None_none_MPA_227963.4462	272
0None_none_MPA_227963.4463	694
0None_none_MPA_227963.4464	391
0None_none_MPA_227963.4465	319
0None_none_MPA_227963.4466	221
0None_none_MPA_227963.4467	321
0None_none_MPA_227963.4468	419
0None_none_MPA_227963.4469	355
0None_none_MPA_227963.4470	729
0None_none_MPA_227963.4471	375
0None_none_MPA_227963.4472	537
0None_none_MPA_227963.4473	337
0None_none_MPA_227963.4474	346
0None_none_MPA_227963.4475	499
0None_none_MPA_227963.4476	264
0None_none_MPA_227963.4477	254
0None_none_MPA_227963.4478	244
0None_none_MPA_227963.4479	227
0None_none_MPA_227963.4480	323
0None_none_MPA_227963.4481	243
0None_none_MPA_227963.4482	562
0None_none_MPA_227963.4483	580
0None_none_MPA_227963.4484	98
0None_none_MPA_227963.4485	235
0None_none_MPA_227963.4486	386
0None_none_MPA_227963.4487	28
0None_none_MPA_227963.4488	394
0None_none_MPA_227963.4489	166
0None_none_MPA_227963.4490	249
0None_none_MPA_227963.4491	514
0None_none_MPA_227963.4492	204
0None_none_MPA_227963.4493	106
0None_none_MPA_227963.4494	602
0None_none_MPA_227963.4495	777
0None_none_MPA_227963.4496	557
0None_none_MPA_227963.4497	487
0None_none_MPA_227963.4498	185
0None_none_MPA_227963.4499	330
0None_none_MPA_227963.4500	293
0None_none_MPB_227963.5626	686
0None_none_MPB_227963.5627	394
0None_none_MPB_227963.5628	423
0None_none_MPB_227963.5629	810
0None_none_MPB_227963.5630	518
0None_none_MPB_227963.5631	392
0None_none_MPB_227963.5632	254
0None_none_MPB_227963.5633	336
0None_none_MPB_227963.5634	276
0None_none_MPB_227963.5635	418
0None_none_MPB_227963.5636	309
0None_none_MPB_227963.5637	396
0None_none_MPB_227963.5638	516
0None_none_MPB_227963.5639	560
0None_none_MPB_227963.5640	561
0None_none_MPB_227963.5641	593
0None_none_MPB_227963.5642	630
0None_none_MPB_227963.5643	338
0None_none_MPB_227963.5644	369
0None_none_MPB_227963.5645	437
0None_none_MPB_227963.5646	141
0None_none_MPB_227963.5647	284
0None_none_MPB_227963.5648	366
0None_none_MPB_227963.5649	219
0None_none_MPB_227963.5650	359
0None_none_MPB_227963.5651	374
0None_none_MPB_227963.5652	384
0None_none_MPB_227963.5653	467
0None_none_MPB_227963.5654	291
0None_none_MPB_227963.5655	444
0None_none_MPB_227963.5656	336
0None_none_MPB_227963.5657	578
0None_none_MPB_227963.5658	510
0None_none_MPB_227963.5659	254
0None_none_MPB_227963.5660	229
0None_none_MPB_227963.5661	665
0None_none_MPB_227963.5662	580
0None_none_MPB_227963.5663	658
0None_none_MPB_227963.5664	475
0None_none_MPB_227963.5665	521
0None_none_MPB_227963.5666	363
0None_none_MPB_227963.5667	361
0None_none_MPB_227963.5668	797
0None_none_MPB_227963.5669	373
0None_none_MPB_227963.5670	670
0None_none_MPB_227963.5671	676
0None_none_MPB_227963.5672	249
0None_none_MPB_227963.5673	732
0None_none_MPB_227963.5674	469
0None_none_MPB_227963.5675	691
0None_none_MPB_227963.5676	216
0None_none_MPB_227963.5677	415
0None_none_MPB_227963.5678	269
0None_none_MPB_227963.5679	586
0None_none_MPB_227963.5680	519
0None_none_MPB_227963.5681	515
0None_none_MPB_227963.5682	417
0None_none_MPB_227963.5683	544
0None_none_MPB_227963.5684	308
0None_none_MPB_227963.5685	619
0None_none_MPB_227963.5686	271
0None_none_MPB_227963.5687	512
0None_none_MPB_227963.5688	621
0None_none_MPB_227963.5689	310
0None_none_MPB_227963.5690	655
0None_none_MPB_227963.5691	414
0None_none_MPB_227963.5692	329
0None_none_MPB_227963.5693	193
0None_none_MPB_227963.5694	326
0None_none_MPB_227963.5695	221
0None_none_MPB_227963.5696	431
0None_none_MPB_227963.5697	461
0None_none_MPB_227963.5698	427
0None_none_MPB_227963.5699	858
0None_none_MPB_227963.5700	455
0None_none_MPB_227963.5701	489
0None_none_MPB_227963.5702	493
0None_none_MPB_227963.5703	165
0None_none_MPB_227963.5704	548
0None_none_MPB_227963.5705	417
0None_none_MPB_227963.5706	511
0None_none_MPB_227963.5707	545
0None_none_MPB_227963.5708	423
0None_none_MPB_227963.5709	375
0None_none_MPB_227963.5710	368
0None_none_MPB_227963.5711	271
0None_none_MPB_227963.5712	373
0None_none_MPB_227963.5713	254
0None_none_MPB_227963.5714	392
0None_none_MPB_227963.5715	412
0None_none_MPB_227963.5716	526
0None_none_MPB_227963.5717	222
0None_none_MPB_227963.5718	267
0None_none_MPB_227963.5719	192
0None_none_MPB_227963.5720	466
0None_none_MPB_227963.5721	561
0None_none_MPB_227963.5722	493
0None_none_MPB_227963.5723	631
0None_none_MPB_227963.5724	399
0None_none_MPB_227963.5725	450
0None_none_MPB_227963.5726	402
0None_none_MPB_227963.5727	410
0None_none_MPB_227963.5728	422
0None_none_MPB_227963.5729	534
0None_none_MPB_227963.5730	291
0None_none_MPB_227963.5731	626
0None_none_MPB_227963.5732	380
0None_none_MPB_227963.5733	402
0None_none_MPB_227963.5734	644
0None_none_MPB_227963.5735	831
0None_none_MPB_227963.5736	545
0None_none_MPB_227963.5737	443
0None_none_MPB_227963.5738	295
0None_none_MPB_227963.5739	337
0None_none_MPB_227963.5740	431
0None_none_MPB_227963.5741	588
0None_none_MPB_227963.5742	455
0None_none_MPB_227963.5743	314
0None_none_MPB_227963.5744	340
0None_none_MPB_227963.5745	408
0None_none_MPB_227963.5746	622
0None_none_MPB_227963.5747	473
0None_none_MPB_227963.5748	320
0None_none_MPB_227963.5749	318
0None_none_MPB_227963.5750	464
0None_none_MPB_227963.5751	528
0None_none_MPB_227963.5752	776
0None_none_MPB_227963.5753	717
0None_none_MPB_227963.5754	628
0None_none_MPB_227963.5755	382
0None_none_MPB_227963.5756	1000
0None_none_MPB_227963.5757	799
0None_none_MPB_227963.5758	505
0None_none_MPB_227963.5759	291
0None_none_MPB_227963.5760	798
0None_none_MPB_227963.5761	379
0None_none_MPB_227963.5762	1030
0None_none_MPB_227963.5763	740
0None_none_MPB_227963.5764	666
0None_none_MPB_227963.5765	275
0None_none_MPB_227963.5766	519
0None_none_MPB_227963.5767	461
0None_none_MPB_227963.5768	483
0None_none_MPB_227963.5769	624
0None_none_MPB_227963.5770	483
0None_none_MPB_227963.5771	820
0None_none_MPB_227963.5772	582
0None_none_MPB_227963.5773	345
0None_none_MPB_227963.5774	518
0None_none_MPB_227963.5775	581
0None_none_MPB_227963.5776	464
0None_none_MPB_227963.5777	485
0None_none_MPB_227963.5778	616
0None_none_MPB_227963.5779	476
0None_none_MPB_227963.5780	336
0None_none_MPB_227963.5781	144
0None_none_MPB_227963.5782	691
0None_none_MPB_227963.5783	556
0None_none_MPB_227963.5784	447
0None_none_MPB_227963.5785	176
0None_none_MPB_227963.5786	496
0None_none_MPB_227963.5787	357
0None_none_MPB_227963.5788	572
0None_none_MPB_227963.5789	331
0None_none_MPB_227963.5790	438
0None_none_MPB_227963.5791	347
0None_none_MPB_227963.5792	596
0None_none_MPB_227963.5793	695
0None_none_MPB_227963.5794	465
0None_none_MPB_227963.5795	537
0None_none_MPB_227963.5796	334
0None_none_MPB_227963.5797	207
0None_none_MPB_227963.5798	288
0None_none_MPB_227963.5799	742
0None_none_MPB_227963.5800	383
0None_none_MPB_227963.5801	856
0None_none_MPB_227963.5802	448
0None_none_MPB_227963.5803	527
0None_none_MPB_227963.5804	574
0None_none_MPB_227963.5805	376
0None_none_MPB_227963.5806	739
0None_none_MPB_227963.5807	695
0None_none_MPB_227963.5808	513
0None_none_MPB_227963.5809	554
0None_none_MPB_227963.5810	347
0None_none_MPB_227963.5811	536
0None_none_MPB_227963.5812	595
0None_none_MPB_227963.5813	428
0None_none_MPB_227963.5814	572
0None_none_MPB_227963.5815	847
0None_none_MPB_227963.5816	677
0None_none_MPB_227963.5817	561
0None_none_MPB_227963.5818	1038
0None_none_MPB_227963.5819	403
0None_none_MPB_227963.5820	390
0None_none_MPB_227963.5821	582
0None_none_MPB_227963.5822	320
0None_none_MPB_227963.5823	330
0None_none_MPB_227963.5824	507
0None_none_MPB_227963.5825	145
0None_none_MPB_227963.5826	426
0None_none_MPB_227963.5827	351
0None_none_MPB_227963.5828	275
0None_none_MPB_227963.5829	345
0None_none_MPB_227963.5830	364
0None_none_MPB_227963.5831	483
0None_none_MPB_227963.5832	442
0None_none_MPB_227963.5833	482
0None_none_MPB_227963.5834	455
0None_none_MPB_227963.5835	468
0None_none_MPB_227963.5836	382
0None_none_MPB_227963.5837	442
0None_none_MPB_227963.5838	380
0None_none_MPB_227963.5839	492
0None_none_MPB_227963.5840	223
0None_none_MPB_227963.5841	451
0None_none_MPB_227963.5842	337
0None_none_MPB_227963.5843	419
0None_none_MPB_227963.5844	654
0None_none_MPB_227963.5845	638
0None_none_MPB_227963.5846	375
0None_none_MPB_227963.5847	486
0None_none_MPB_227963.5848	369
0None_none_MPB_227963.5849	517
0None_none_MPB_227963.5850	609
0None_none_MPB_227963.5851	858
0None_none_MPB_227963.5852	584
0None_none_MPB_227963.5853	362
0None_none_MPB_227963.5854	461
0None_none_MPB_227963.5855	459
0None_none_MPB_227963.5856	213
0None_none_MPB_227963.5857	574
0None_none_MPB_227963.5858	324
0None_none_MPB_227963.5859	484
0None_none_MPB_227963.5860	566
0None_none_MPB_227963.5861	549
0None_none_MPB_227963.5862	315
0None_none_MPB_227963.5863	186
0None_none_MPB_227963.5864	723
0None_none_MPB_227963.5865	640
0None_none_MPB_227963.5866	396
0None_none_MPB_227963.5867	420
0None_none_MPB_227963.5868	366
0None_none_MPB_227963.5869	470
0None_none_MPB_227963.5870	500
0None_none_MPB_227963.5871	491
0None_none_MPB_227963.5872	485
0None_none_MPB_227963.5873	429
0None_none_MPB_227963.5874	306
0None_none_MPB_227963.5875	174
0None_none_MPB_227963.5876	873
0None_none_MPB_227963.5877	348
0None_none_MPB_227963.5878	612
0None_none_MPB_227963.5879	551
0None_none_MPB_227963.5880	343
0None_none_MPB_227963.5881	597
0None_none_MPB_227963.5882	619
0None_none_MPB_227963.5883	391
0None_none_MPB_227963.5884	439
0None_none_MPB_227963.5885	336
0None_none_MPB_227963.5886	227
0None_none_MPB_227963.5887	374
0None_none_MPB_227963.5888	284
0None_none_MPB_227963.5889	570
0None_none_MPB_227963.5890	447
0None_none_MPB_227963.5891	476
0None_none_MPB_227963.5892	435
0None_none_MPB_227963.5893	544
0None_none_MPB_227963.5894	413
0None_none_MPB_227963.5895	355
0None_none_MPB_227963.5896	276
0None_none_MPB_227963.5897	271
0None_none_MPB_227963.5898	629
0None_none_MPB_227963.5899	706
0None_none_MPB_227963.5900	371
0None_none_MPB_227963.5901	299
0None_none_MPB_227963.5902	364
0None_none_MPB_227963.5903	668
0None_none_MPB_227963.5904	484
0None_none_MPB_227963.5905	494
0None_none_MPB_227963.5906	272
0None_none_MPB_227963.5907	323
0None_none_MPB_227963.5908	481
0None_none_MPB_227963.5909	456
0None_none_MPB_227963.5910	419
0None_none_MPB_227963.5911	254
0None_none_MPB_227963.5912	535
0None_none_MPB_227963.5913	341
0None_none_MPB_227963.5914	546
0None_none_MPB_227963.5915	559
0None_none_MPB_227963.5916	341
0None_none_MPB_227963.5917	340
0None_none_MPB_227963.5918	639
0None_none_MPB_227963.5919	377
0None_none_MPB_227963.5920	667
0None_none_MPB_227963.5921	219
0None_none_MPB_227963.5922	440
0None_none_MPB_227963.5923	769
0None_none_MPB_227963.5924	176
0None_none_MPB_227963.5925	239
0None_none_MPB_227963.5926	364
0None_none_MPB_227963.5927	535
0None_none_MPB_227963.5928	362
0None_none_MPB_227963.5929	776
0None_none_MPB_227963.5930	561
0None_none_MPB_227963.5931	363
0None_none_MPB_227963.5932	471
0None_none_MPB_227963.5933	379
0None_none_MPB_227963.5934	419
0None_none_MPB_227963.5935	390
0None_none_MPB_227963.5936	362
0None_none_MPB_227963.5937	556
0None_none_MPB_227963.5938	418
0None_none_MPB_227963.5939	331
0None_none_MPB_227963.5940	303
0None_none_MPB_227963.5941	380
0None_none_MPB_227963.5942	745
0None_none_MPB_227963.5943	515
0None_none_MPB_227963.5944	600
0None_none_MPB_227963.5945	454
0None_none_MPB_227963.5946	251
0None_none_MPB_227963.5947	48
0None_none_MPB_227963.5948	670
0None_none_MPB_227963.5949	320
0None_none_MPB_227963.5950	483
0None_none_MPB_227963.5951	186
0None_none_MPB_227963.5952	371
0None_none_MPB_227963.5953	409
0None_none_MPB_227963.5954	394
0None_none_MPB_227963.5955	382
0None_none_MPB_227963.5956	767
0None_none_MPB_227963.5957	916
0None_none_MPB_227963.5958	531
0None_none_MPB_227963.5959	396
0None_none_MPB_227963.5960	241
0None_none_MPB_227963.5961	577
0None_none_MPB_227963.5962	635
0None_none_MPB_227963.5963	356
0None_none_MPB_227963.5964	486
0None_none_MPB_227963.5965	337
0None_none_MPB_227963.5966	175
0None_none_MPB_227963.5967	469
0None_none_MPB_227963.5968	414
0None_none_MPB_227963.5969	270
0None_none_MPB_227963.5970	498
0None_none_MPB_227963.5971	615
0None_none_MPB_227963.5972	670
0None_none_MPB_227963.5973	413
0None_none_MPB_227963.5974	348
0None_none_MPB_227963.5975	217
0None_none_MPB_227963.5976	455
0None_none_MPB_227963.5977	231
0None_none_MPB_227963.5978	678
0None_none_MPB_227963.5979	457
0None_none_MPB_227963.5980	1557
0None_none_MPB_227963.5981	784
0None_none_MPB_227963.5982	351
0None_none_MPB_227963.5983	485
0None_none_MPB_227963.5984	415
0None_none_MPB_227963.5985	752
0None_none_MPB_227963.5986	649
0None_none_MPB_227963.5987	621
0None_none_MPB_227963.5988	408
0None_none_MPB_227963.5989	284
0None_none_MPB_227963.5990	212
0None_none_MPB_227963.5991	355
0None_none_MPB_227963.5992	628
0None_none_MPB_227963.5993	190
0None_none_MPB_227963.5994	795
0None_none_MPB_227963.5995	657
0None_none_MPB_227963.5996	412
0None_none_MPB_227963.5997	465
0None_none_MPB_227963.5998	604
0None_none_MPB_227963.5999	900
0None_none_MPB_227963.6000	361
0None_none_MU1B_227963.866	52
0None_none_MU1B_227963.990	1
0None_none_MU2A_227963.2459	1
0None_none_MU2A_227963.2516	3
0None_none_MU2B_227963.192	1
0None_none_SPA_227963.5264	1
0None_none_SPA_227963.5309	26
0None_none_SPA_227963.5350	1
0None_none_SPA_227963.5394	12
0None_none_SPA_227963.5406	3
0None_none_SPA_227963.5456	11
0None_none_SPA_227963.5524	5
0None_none_SPA_227963.5537	4
0None_none_SPA_227963.5597	19
0None_none_SPA_227963.5598	11
0None_none_SPB_227963.6072	6
0None_none_SPB_227963.6225	4
0None_none_TMMA_227963.2741	12
0None_none_TMMA_227963.2996	4
0None_none_TMMB_227963.3057	4
0None_none_TMMB_227963.3195	6
0None_none_TMMB_227963.3240	13
0None_none_U1A_227963.6479	12
0None_none_U1A_227963.6505	3
0None_none_U1A_227963.6688	4
0None_none_U1B_227963.385	1
0None_none_U1B_227963.658	1
0None_none_U2A_227963.1539	3
0None_none_U2A_227963.1745	1
0None_none_U2A_227963.1840	12
0None_none_U2B_227963.1127	3
0None_none_U2B_227963.1271	4
0Safe_safe_ACOCA_227963.4653	4
0Safe_safe_ACOCA_227963.4666	608
0Safe_safe_ACOCA_227963.4728	18
0Safe_safe_ACOCA_227963.4863	4
0Safe_safe_ACOCB_227963.5174	4
0Safe_safe_ACOCB_227963.5212	241
0Safe_safe_DTKPA_227963.6774	341
0Safe_safe_DTKPA_227963.6911	9
0Safe_safe_DTKPA_227963.6916	668
0Safe_safe_DTKPA_227963.6992	593
0Safe_safe_DTKPA_227963.7001	531
0Safe_safe_DTKPA_227963.7021	15
0Safe_safe_DTKPB_227963.7139	3
0Safe_safe_DTKPB_227963.7178	19
0Safe_safe_DTKPB_227963.7226	14
0Safe_safe_DTKPB_227963.7361	2
0Safe_safe_GEA_227963.3526	1
0Safe_safe_GEA_227963.3556	493
0Safe_safe_GEA_227963.3624	22
0Safe_safe_GEA_227963.3681	764
0Safe_safe_GEB_227963.3772	203
0Safe_safe_GEB_227963.3820	3
0Safe_safe_GEB_227963.3850	557
0Safe_safe_GEB_227963.3878	7
0Safe_safe_GEB_227963.4036	4
0Safe_safe_GEB_227963.4045	5
0Safe_safe_MPA_227963.4126	419
0Safe_safe_MPA_227963.4127	127
0Safe_safe_MPA_227963.4128	354
0Safe_safe_MPA_227963.4129	319
0Safe_safe_MPA_227963.4130	711
0Safe_safe_MPA_227963.4131	559
0Safe_safe_MPA_227963.4132	383
0Safe_safe_MPA_227963.4133	395
0Safe_safe_MPA_227963.4134	795
0Safe_safe_MPA_227963.4135	389
0Safe_safe_MPA_227963.4136	393
0Safe_safe_MPA_227963.4137	384
0Safe_safe_MPA_227963.4138	468
0Safe_safe_MPA_227963.4139	959
0Safe_safe_MPA_227963.4140	231
0Safe_safe_MPA_227963.4141	87
0Safe_safe_MPA_227963.4142	572
0Safe_safe_MPA_227963.4143	608
0Safe_safe_MPA_227963.4144	475
0Safe_safe_MPA_227963.4145	429
0Safe_safe_MPA_227963.4146	382
0Safe_safe_MPA_227963.4147	278
0Safe_safe_MPA_227963.4148	443
0Safe_safe_MPA_227963.4149	268
0Safe_safe_MPA_227963.4150	432
0Safe_safe_MPA_227963.4151	344
0Safe_safe_MPA_227963.4152	233
0Safe_safe_MPA_227963.4153	356
0Safe_safe_MPA_227963.4154	13
0Safe_safe_MPA_227963.4155	361
0Safe_safe_MPA_227963.4156	229
0Safe_safe_MPA_227963.4157	551
0Safe_safe_MPA_227963.4158	240
0Safe_safe_MPA_227963.4159	447
0Safe_safe_MPA_227963.4160	304
0Safe_safe_MPA_227963.4161	549
0Safe_safe_MPA_227963.4162	554
0Safe_safe_MPA_227963.4163	504
0Safe_safe_MPA_227963.4164	66
0Safe_safe_MPA_227963.4165	520
0Safe_safe_MPA_227963.4166	279
0Safe_safe_MPA_227963.4167	564
0Safe_safe_MPA_227963.4168	667
0Safe_safe_MPA_227963.4169	184
0Safe_safe_MPA_227963.4170	310
0Safe_safe_MPA_227963.4171	151
0Safe_safe_MPA_227963.4172	334
0Safe_safe_MPA_227963.4173	580
0Safe_safe_MPA_227963.4174	293
0Safe_safe_MPA_227963.4175	271
0Safe_safe_MPA_227963.4176	598
0Safe_safe_MPA_227963.4177	351
0Safe_safe_MPA_227963.4178	320
0Safe_safe_MPA_227963.4179	105
0Safe_safe_MPA_227963.4180	179
0Safe_safe_MPA_227963.4181	278
0Safe_safe_MPA_227963.4182	429
0Safe_safe_MPA_227963.4183	511
0Safe_safe_MPA_227963.4184	708
0Safe_safe_MPA_227963.4185	253
0Safe_safe_MPA_227963.4186	244
0Safe_safe_MPA_227963.4187	304
0Safe_safe_MPA_227963.4188	259
0Safe_safe_MPA_227963.4189	584
0Safe_safe_MPA_227963.4190	534
0Safe_safe_MPA_227963.4191	378
0Safe_safe_MPA_227963.4192	434
0Safe_safe_MPA_227963.4193	591
0Safe_safe_MPA_227963.4194	670
0Safe_safe_MPA_227963.4195	644
0Safe_safe_MPA_227963.4196	591
0Safe_safe_MPA_227963.4197	370
0Safe_safe_MPA_227963.4198	348
0Safe_safe_MPA_227963.4199	282
0Safe_safe_MPA_227963.4200	272
0Safe_safe_MPA_227963.4201	378
0Safe_safe_MPA_227963.4202	523
0Safe_safe_MPA_227963.4203	296
0Safe_safe_MPA_227963.4204	452
0Safe_safe_MPA_227963.4205	596
0Safe_safe_MPA_227963.4206	343
0Safe_safe_MPA_227963.4207	320
0Safe_safe_MPA_227963.4208	408
0Safe_safe_MPA_227963.4209	502
0Safe_safe_MPA_227963.4210	935
0Safe_safe_MPA_227963.4211	15
0Safe_safe_MPA_227963.4212	671
0Safe_safe_MPA_227963.4213	250
0Safe_safe_MPA_227963.4214	181
0Safe_safe_MPA_227963.4215	635
0Safe_safe_MPA_227963.4216	271
0Safe_safe_MPA_227963.4217	720
0Safe_safe_MPA_227963.4218	445
0Safe_safe_MPA_227963.4219	713
0Safe_safe_MPA_227963.4220	549
0Safe_safe_MPA_227963.4221	590
0Safe_safe_MPA_227963.4222	200
0Safe_safe_MPA_227963.4223	257
0Safe_safe_MPA_227963.4224	363
0Safe_safe_MPA_227963.4225	245
0Safe_safe_MPA_227963.4226	534
0Safe_safe_MPA_227963.4227	331
0Safe_safe_MPA_227963.4228	581
0Safe_safe_MPA_227963.4229	575
0Safe_safe_MPA_227963.4230	294
0Safe_safe_MPA_227963.4231	504
0Safe_safe_MPA_227963.4232	483
0Safe_safe_MPA_227963.4233	492
0Safe_safe_MPA_227963.4234	805
0Safe_safe_MPA_227963.4235	259
0Safe_safe_MPA_227963.4236	448
0Safe_safe_MPA_227963.4237	532
0Safe_safe_MPA_227963.4238	306
0Safe_safe_MPA_227963.4239	450
0Safe_safe_MPA_227963.4240	184
0Safe_safe_MPA_227963.4241	352
0Safe_safe_MPA_227963.4242	498
0Safe_safe_MPA_227963.4243	665
0Safe_safe_MPA_227963.4244	532
0Safe_safe_MPA_227963.4245	274
0Safe_safe_MPA_227963.4246	446
0Safe_safe_MPA_227963.4247	556
0Safe_safe_MPA_227963.4248	452
0Safe_safe_MPA_227963.4249	689
0Safe_safe_MPA_227963.4250	443
0Safe_safe_MPA_227963.4251	341
0Safe_safe_MPA_227963.4252	128
0Safe_safe_MPA_227963.4253	284
0Safe_safe_MPA_227963.4254	281
0Safe_safe_MPA_227963.4255	270
0Safe_safe_MPA_227963.4256	214
0Safe_safe_MPA_227963.4257	462
0Safe_safe_MPA_227963.4258	300
0Safe_safe_MPA_227963.4259	434
0Safe_safe_MPA_227963.4260	459
0Safe_safe_MPA_227963.4261	779
0Safe_safe_MPA_227963.4262	349
0Safe_safe_MPA_227963.4263	461
0Safe_safe_MPA_227963.4264	284
0Safe_safe_MPA_227963.4265	440
0Safe_safe_MPA_227963.4266	715
0Safe_safe_MPA_227963.4267	359
0Safe_safe_MPA_227963.4268	243
0Safe_safe_MPA_227963.4269	189
0Safe_safe_MPA_227963.4270	290
0Safe_safe_MPA_227963.4271	504
0Safe_safe_MPA_227963.4272	386
0Safe_safe_MPA_227963.4273	865
0Safe_safe_MPA_227963.4274	558
0Safe_safe_MPA_227963.4275	483
0Safe_safe_MPA_227963.4276	519
0Safe_safe_MPA_227963.4277	342
0Safe_safe_MPA_227963.4278	320
0Safe_safe_MPA_227963.4279	688
0Safe_safe_MPA_227963.4280	577
0Safe_safe_MPA_227963.4281	485
0Safe_safe_MPA_227963.4282	104
0Safe_safe_MPA_227963.4283	223
0Safe_safe_MPA_227963.4284	725
0Safe_safe_MPA_227963.4285	290
0Safe_safe_MPA_227963.4286	364
0Safe_safe_MPA_227963.4287	332
0Safe_safe_MPA_227963.4288	124
0Safe_safe_MPA_227963.4289	581
0Safe_safe_MPA_227963.4290	570
0Safe_safe_MPA_227963.4291	508
0Safe_safe_MPA_227963.4292	451
0Safe_safe_MPA_227963.4293	331
0Safe_safe_MPA_227963.4294	353
0Safe_safe_MPA_227963.4295	300
0Safe_safe_MPA_227963.4296	441
0Safe_safe_MPA_227963.4297	279
0Safe_safe_MPA_227963.4298	312
0Safe_safe_MPA_227963.4299	690
0Safe_safe_MPA_227963.4300	234
0Safe_safe_MPA_227963.4301	469
0Safe_safe_MPA_227963.4302	460
0Safe_safe_MPA_227963.4303	305
0Safe_safe_MPA_227963.4304	377
0Safe_safe_MPA_227963.4305	514
0Safe_safe_MPA_227963.4306	750
0Safe_safe_MPA_227963.4307	804
0Safe_safe_MPA_227963.4308	313
0Safe_safe_MPA_227963.4309	186
0Safe_safe_MPA_227963.4310	774
0Safe_safe_MPA_227963.4311	409
0Safe_safe_MPA_227963.4312	359
0Safe_safe_MPA_227963.4313	127
0Safe_safe_MPA_227963.4314	398
0Safe_safe_MPA_227963.4315	260
0Safe_safe_MPA_227963.4316	438
0Safe_safe_MPA_227963.4317	899
0Safe_safe_MPA_227963.4318	686
0Safe_safe_MPA_227963.4319	417
0Safe_safe_MPA_227963.4320	178
0Safe_safe_MPA_227963.4321	181
0Safe_safe_MPA_227963.4322	463
0Safe_safe_MPA_227963.4323	267
0Safe_safe_MPA_227963.4324	559
0Safe_safe_MPA_227963.4325	350
0Safe_safe_MPA_227963.4326	585
0Safe_safe_MPA_227963.4327	668
0Safe_safe_MPA_227963.4328	415
0Safe_safe_MPA_227963.4329	136
0Safe_safe_MPA_227963.4330	194
0Safe_safe_MPA_227963.4331	505
0Safe_safe_MPA_227963.4332	266
0Safe_safe_MPA_227963.4333	413
0Safe_safe_MPA_227963.4334	6
0Safe_safe_MPA_227963.4335	294
0Safe_safe_MPA_227963.4336	422
0Safe_safe_MPA_227963.4337	547
0Safe_safe_MPA_227963.4338	157
0Safe_safe_MPA_227963.4339	278
0Safe_safe_MPA_227963.4340	363
0Safe_safe_MPA_227963.4341	296
0Safe_safe_MPA_227963.4342	462
0Safe_safe_MPA_227963.4343	409
0Safe_safe_MPA_227963.4344	332
0Safe_safe_MPA_227963.4345	690
0Safe_safe_MPA_227963.4346	226
0Safe_safe_MPA_227963.4347	123
0Safe_safe_MPA_227963.4348	366
0Safe_safe_MPA_227963.4349	668
0Safe_safe_MPA_227963.4350	373
0Safe_safe_MPA_227963.4351	515
0Safe_safe_MPA_227963.4352	351
0Safe_safe_MPA_227963.4353	457
0Safe_safe_MPA_227963.4354	912
0Safe_safe_MPA_227963.4355	454
0Safe_safe_MPA_227963.4356	629
0Safe_safe_MPA_227963.4357	110
0Safe_safe_MPA_227963.4358	633
0Safe_safe_MPA_227963.4359	541
0Safe_safe_MPA_227963.4360	2
0Safe_safe_MPA_227963.4361	201
0Safe_safe_MPA_227963.4362	464
0Safe_safe_MPA_227963.4363	597
0Safe_safe_MPA_227963.4364	473
0Safe_safe_MPA_227963.4365	278
0Safe_safe_MPA_227963.4366	277
0Safe_safe_MPA_227963.4367	315
0Safe_safe_MPA_227963.4368	295
0Safe_safe_MPA_227963.4369	913
0Safe_safe_MPA_227963.4370	556
0Safe_safe_MPA_227963.4371	339
0Safe_safe_MPA_227963.4372	305
0Safe_safe_MPA_227963.4373	817
0Safe_safe_MPA_227963.4374	595
0Safe_safe_MPA_227963.4375	423
0Safe_safe_MPA_227963.4376	360
0Safe_safe_MPA_227963.4377	256
0Safe_safe_MPA_227963.4378	251
0Safe_safe_MPA_227963.4379	525
0Safe_safe_MPA_227963.4380	586
0Safe_safe_MPA_227963.4381	64
0Safe_safe_MPA_227963.4382	303
0Safe_safe_MPA_227963.4383	392
0Safe_safe_MPA_227963.4384	347
0Safe_safe_MPA_227963.4385	221
0Safe_safe_MPA_227963.4386	148
0Safe_safe_MPA_227963.4387	278
0Safe_safe_MPA_227963.4388	298
0Safe_safe_MPA_227963.4389	376
0Safe_safe_MPA_227963.4390	351
0Safe_safe_MPA_227963.4391	129
0Safe_safe_MPA_227963.4392	736
0Safe_safe_MPA_227963.4393	287
0Safe_safe_MPA_227963.4394	270
0Safe_safe_MPA_227963.4395	133
0Safe_safe_MPA_227963.4396	107
0Safe_safe_MPA_227963.4397	492
0Safe_safe_MPA_227963.4398	1051
0Safe_safe_MPA_227963.4399	749
0Safe_safe_MPA_227963.4400	276
0Safe_safe_MPA_227963.4401	296
0Safe_safe_MPA_227963.4402	720
0Safe_safe_MPA_227963.4403	628
0Safe_safe_MPA_227963.4404	494
0Safe_safe_MPA_227963.4405	557
0Safe_safe_MPA_227963.4406	485
0Safe_safe_MPA_227963.4407	251
0Safe_safe_MPA_227963.4408	347
0Safe_safe_MPA_227963.4409	545
0Safe_safe_MPA_227963.4410	520
0Safe_safe_MPA_227963.4411	312
0Safe_safe_MPA_227963.4412	299
0Safe_safe_MPA_227963.4413	526
0Safe_safe_MPA_227963.4414	634
0Safe_safe_MPA_227963.4415	421
0Safe_safe_MPA_227963.4416	528
0Safe_safe_MPA_227963.4417	572
0Safe_safe_MPA_227963.4418	389
0Safe_safe_MPA_227963.4419	146
0Safe_safe_MPA_227963.4420	247
0Safe_safe_MPA_227963.4421	345
0Safe_safe_MPA_227963.4422	336
0Safe_safe_MPA_227963.4423	464
0Safe_safe_MPA_227963.4424	186
0Safe_safe_MPA_227963.4425	112
0Safe_safe_MPA_227963.4426	728
0Safe_safe_MPA_227963.4427	239
0Safe_safe_MPA_227963.4428	94
0Safe_safe_MPA_227963.4429	422
0Safe_safe_MPA_227963.4430	412
0Safe_safe_MPA_227963.4431	46
0Safe_safe_MPA_227963.4432	384
0Safe_safe_MPA_227963.4433	612
0Safe_safe_MPA_227963.4434	429
0Safe_safe_MPA_227963.4435	339
0Safe_safe_MPA_227963.4436	448
0Safe_safe_MPA_227963.4437	247
0Safe_safe_MPA_227963.4438	194
0Safe_safe_MPA_227963.4439	555
0Safe_safe_MPA_227963.4440	370
0Safe_safe_MPA_227963.4441	339
0Safe_safe_MPA_227963.4442	507
0Safe_safe_MPA_227963.4443	340
0Safe_safe_MPA_227963.4444	363
0Safe_safe_MPA_227963.4445	257
0Safe_safe_MPA_227963.4446	241
0Safe_safe_MPA_227963.4447	232
0Safe_safe_MPA_227963.4448	805
0Safe_safe_MPA_227963.4449	249
0Safe_safe_MPA_227963.4450	613
0Safe_safe_MPA_227963.4451	252
0Safe_safe_MPA_227963.4452	245
0Safe_safe_MPA_227963.4453	239
0Safe_safe_MPA_227963.4454	151
0Safe_safe_MPA_227963.4455	752
0Safe_safe_MPA_227963.4456	314
0Safe_safe_MPA_227963.4457	443
0Safe_safe_MPA_227963.4458	713
0Safe_safe_MPA_227963.4459	349
0Safe_safe_MPA_227963.4460	737
0Safe_safe_MPA_227963.4461	434
0Safe_safe_MPA_227963.4462	554
0Safe_safe_MPA_227963.4463	190
0Safe_safe_MPA_227963.4464	808
0Safe_safe_MPA_227963.4465	266
0Safe_safe_MPA_227963.4466	272
0Safe_safe_MPA_227963.4467	650
0Safe_safe_MPA_227963.4468	616
0Safe_safe_MPA_227963.4469	721
0Safe_safe_MPA_227963.4470	550
0Safe_safe_MPA_227963.4471	282
0Safe_safe_MPA_227963.4472	509
0Safe_safe_MPA_227963.4473	826
0Safe_safe_MPA_227963.4474	1069
0Safe_safe_MPA_227963.4475	217
0Safe_safe_MPA_227963.4476	265
0Safe_safe_MPA_227963.4477	487
0Safe_safe_MPA_227963.4478	859
0Safe_safe_MPA_227963.4479	474
0Safe_safe_MPA_227963.4480	225
0Safe_safe_MPA_227963.4481	273
0Safe_safe_MPA_227963.4482	251
0Safe_safe_MPA_227963.4483	218
0Safe_safe_MPA_227963.4484	520
0Safe_safe_MPA_227963.4485	304
0Safe_safe_MPA_227963.4486	283
0Safe_safe_MPA_227963.4487	558
0Safe_safe_MPA_227963.4488	682
0Safe_safe_MPA_227963.4489	229
0Safe_safe_MPA_227963.4490	351
0Safe_safe_MPA_227963.4491	235
0Safe_safe_MPA_227963.4492	351
0Safe_safe_MPA_227963.4493	506
0Safe_safe_MPA_227963.4494	826
0Safe_safe_MPA_227963.4495	310
0Safe_safe_MPA_227963.4496	282
0Safe_safe_MPA_227963.4497	6
0Safe_safe_MPA_227963.4498	310
0Safe_safe_MPA_227963.4499	183
0Safe_safe_MPA_227963.4500	531
0Safe_safe_MPB_227963.5626	464
0Safe_safe_MPB_227963.5627	321
0Safe_safe_MPB_227963.5628	514
0Safe_safe_MPB_227963.5629	343
0Safe_safe_MPB_227963.5630	290
0Safe_safe_MPB_227963.5631	396
0Safe_safe_MPB_227963.5632	475
0Safe_safe_MPB_227963.5633	271
0Safe_safe_MPB_227963.5634	341
0Safe_safe_MPB_227963.5635	541
0Safe_safe_MPB_227963.5636	498
0Safe_safe_MPB_227963.5637	237
0Safe_safe_MPB_227963.5638	334
0Safe_safe_MPB_227963.5639	330
0Safe_safe_MPB_227963.5640	207
0Safe_safe_MPB_227963.5641	302
0Safe_safe_MPB_227963.5642	434
0Safe_safe_MPB_227963.5643	198
0Safe_safe_MPB_227963.5644	301
0Safe_safe_MPB_227963.5645	158
0Safe_safe_MPB_227963.5646	179
0Safe_safe_MPB_227963.5647	414
0Safe_safe_MPB_227963.5648	380
0Safe_safe_MPB_227963.5649	295
0Safe_safe_MPB_227963.5650	250
0Safe_safe_MPB_227963.5651	307
0Safe_safe_MPB_227963.5652	562
0Safe_safe_MPB_227963.5653	796
0Safe_safe_MPB_227963.5654	152
0Safe_safe_MPB_227963.5655	480
0Safe_safe_MPB_227963.5656	399
0Safe_safe_MPB_227963.5657	332
0Safe_safe_MPB_227963.5658	300
0Safe_safe_MPB_227963.5659	545
0Safe_safe_MPB_227963.5660	520
0Safe_safe_MPB_227963.5661	131
0Safe_safe_MPB_227963.5662	486
0Safe_safe_MPB_227963.5663	593
0Safe_safe_MPB_227963.5664	445
0Safe_safe_MPB_227963.5665	593
0Safe_safe_MPB_227963.5666	330
0Safe_safe_MPB_227963.5667	490
0Safe_safe_MPB_227963.5668	373
0Safe_safe_MPB_227963.5669	297
0Safe_safe_MPB_227963.5670	330
0Safe_safe_MPB_227963.5671	435
0Safe_safe_MPB_227963.5672	418
0Safe_safe_MPB_227963.5673	203
0Safe_safe_MPB_227963.5674	271
0Safe_safe_MPB_227963.5675	579
0Safe_safe_MPB_227963.5676	226
0Safe_safe_MPB_227963.5677	217
0Safe_safe_MPB_227963.5678	418
0Safe_safe_MPB_227963.5679	666
0Safe_safe_MPB_227963.5680	418
0Safe_safe_MPB_227963.5681	276
0Safe_safe_MPB_227963.5682	318
0Safe_safe_MPB_227963.5683	536
0Safe_safe_MPB_227963.5684	251
0Safe_safe_MPB_227963.5685	840
0Safe_safe_MPB_227963.5686	326
0Safe_safe_MPB_227963.5687	408
0Safe_safe_MPB_227963.5688	296
0Safe_safe_MPB_227963.5689	686
0Safe_safe_MPB_227963.5690	313
0Safe_safe_MPB_227963.5691	334
0Safe_safe_MPB_227963.5692	318
0Safe_safe_MPB_227963.5693	358
0Safe_safe_MPB_227963.5694	263
0Safe_safe_MPB_227963.5695	177
0Safe_safe_MPB_227963.5696	279
0Safe_safe_MPB_227963.5697	556
0Safe_safe_MPB_227963.5698	222
0Safe_safe_MPB_227963.5699	401
0Safe_safe_MPB_227963.5700	222
0Safe_safe_MPB_227963.5701	209
0Safe_safe_MPB_227963.5702	305
0Safe_safe_MPB_227963.5703	540
0Safe_safe_MPB_227963.5704	207
0Safe_safe_MPB_227963.5705	569
0Safe_safe_MPB_227963.5706	192
0Safe_safe_MPB_227963.5707	553
0Safe_safe_MPB_227963.5708	207
0Safe_safe_MPB_227963.5709	385
0Safe_safe_MPB_227963.5710	297
0Safe_safe_MPB_227963.5711	244
0Safe_safe_MPB_227963.5712	433
0Safe_safe_MPB_227963.5713	22
0Safe_safe_MPB_227963.5714	192
0Safe_safe_MPB_227963.5715	286
0Safe_safe_MPB_227963.5716	309
0Safe_safe_MPB_227963.5717	255
0Safe_safe_MPB_227963.5718	332
0Safe_safe_MPB_227963.5719	150
0Safe_safe_MPB_227963.5720	346
0Safe_safe_MPB_227963.5721	475
0Safe_safe_MPB_227963.5722	278
0Safe_safe_MPB_227963.5723	362
0Safe_safe_MPB_227963.5724	216
0Safe_safe_MPB_227963.5725	161
0Safe_safe_MPB_227963.5726	497
0Safe_safe_MPB_227963.5727	493
0Safe_safe_MPB_227963.5728	389
0Safe_safe_MPB_227963.5729	639
0Safe_safe_MPB_227963.5730	319
0Safe_safe_MPB_227963.5731	155
0Safe_safe_MPB_227963.5732	517
0Safe_safe_MPB_227963.5733	142
0Safe_safe_MPB_227963.5734	824
0Safe_safe_MPB_227963.5735	331
0Safe_safe_MPB_227963.5736	317
0Safe_safe_MPB_227963.5737	455
0Safe_safe_MPB_227963.5738	502
0Safe_safe_MPB_227963.5739	728
0Safe_safe_MPB_227963.5740	369
0Safe_safe_MPB_227963.5741	307
0Safe_safe_MPB_227963.5742	403
0Safe_safe_MPB_227963.5743	461
0Safe_safe_MPB_227963.5744	521
0Safe_safe_MPB_227963.5745	307
0Safe_safe_MPB_227963.5746	147
0Safe_safe_MPB_227963.5747	259
0Safe_safe_MPB_227963.5748	587
0Safe_safe_MPB_227963.5749	439
0Safe_safe_MPB_227963.5750	473
0Safe_safe_MPB_227963.5751	307
0Safe_safe_MPB_227963.5752	97
0Safe_safe_MPB_227963.5753	349
0Safe_safe_MPB_227963.5754	576
0Safe_safe_MPB_227963.5755	317
0Safe_safe_MPB_227963.5756	273
0Safe_safe_MPB_227963.5757	105
0Safe_safe_MPB_227963.5758	435
0Safe_safe_MPB_227963.5759	503
0Safe_safe_MPB_227963.5760	508
0Safe_safe_MPB_227963.5761	458
0Safe_safe_MPB_227963.5762	394
0Safe_safe_MPB_227963.5763	483
0Safe_safe_MPB_227963.5764	333
0Safe_safe_MPB_227963.5765	295
0Safe_safe_MPB_227963.5766	438
0Safe_safe_MPB_227963.5767	372
0Safe_safe_MPB_227963.5768	289
0Safe_safe_MPB_227963.5769	375
0Safe_safe_MPB_227963.5770	252
0Safe_safe_MPB_227963.5771	262
0Safe_safe_MPB_227963.5772	459
0Safe_safe_MPB_227963.5773	341
0Safe_safe_MPB_227963.5774	483
0Safe_safe_MPB_227963.5775	566
0Safe_safe_MPB_227963.5776	119
0Safe_safe_MPB_227963.5777	354
0Safe_safe_MPB_227963.5778	471
0Safe_safe_MPB_227963.5779	504
0Safe_safe_MPB_227963.5780	516
0Safe_safe_MPB_227963.5781	123
0Safe_safe_MPB_227963.5782	645
0Safe_safe_MPB_227963.5783	467
0Safe_safe_MPB_227963.5784	432
0Safe_safe_MPB_227963.5785	269
0Safe_safe_MPB_227963.5786	428
0Safe_safe_MPB_227963.5787	112
0Safe_safe_MPB_227963.5788	362
0Safe_safe_MPB_227963.5789	527
0Safe_safe_MPB_227963.5790	745
0Safe_safe_MPB_227963.5791	507
0Safe_safe_MPB_227963.5792	274
0Safe_safe_MPB_227963.5793	1193
0Safe_safe_MPB_227963.5794	472
0Safe_safe_MPB_227963.5795	479
0Safe_safe_MPB_227963.5796	377
0Safe_safe_MPB_227963.5797	303
0Safe_safe_MPB_227963.5798	529
0Safe_safe_MPB_227963.5799	371
0Safe_safe_MPB_227963.5800	511
0Safe_safe_MPB_227963.5801	225
0Safe_safe_MPB_227963.5802	395
0Safe_safe_MPB_227963.5803	405
0Safe_safe_MPB_227963.5804	466
0Safe_safe_MPB_227963.5805	352
0Safe_safe_MPB_227963.5806	275
0Safe_safe_MPB_227963.5807	455
0Safe_safe_MPB_227963.5808	411
0Safe_safe_MPB_227963.5809	248
0Safe_safe_MPB_227963.5810	515
0Safe_safe_MPB_227963.5811	394
0Safe_safe_MPB_227963.5812	473
0Safe_safe_MPB_227963.5813	401
0Safe_safe_MPB_227963.5814	64
0Safe_safe_MPB_227963.5815	264
0Safe_safe_MPB_227963.5816	227
0Safe_safe_MPB_227963.5817	760
0Safe_safe_MPB_227963.5818	342
0Safe_safe_MPB_227963.5819	362
0Safe_safe_MPB_227963.5820	253
0Safe_safe_MPB_227963.5821	815
0Safe_safe_MPB_227963.5822	713
0Safe_safe_MPB_227963.5823	544
0Safe_safe_MPB_227963.5824	315
0Safe_safe_MPB_227963.5825	256
0Safe_safe_MPB_227963.5826	386
0Safe_safe_MPB_227963.5827	331
0Safe_safe_MPB_227963.5828	374
0Safe_safe_MPB_227963.5829	455
0Safe_safe_MPB_227963.5830	193
0Safe_safe_MPB_227963.5831	328
0Safe_safe_MPB_227963.5832	488
0Safe_safe_MPB_227963.5833	318
0Safe_safe_MPB_227963.5834	200
0Safe_safe_MPB_227963.5835	327
0Safe_safe_MPB_227963.5836	540
0Safe_safe_MPB_227963.5837	680
0Safe_safe_MPB_227963.5838	630
0Safe_safe_MPB_227963.5839	438
0Safe_safe_MPB_227963.5840	405
0Safe_safe_MPB_227963.5841	285
0Safe_safe_MPB_227963.5842	530
0Safe_safe_MPB_227963.5843	81
0Safe_safe_MPB_227963.5844	336
0Safe_safe_MPB_227963.5845	345
0Safe_safe_MPB_227963.5846	326
0Safe_safe_MPB_227963.5847	478
0Safe_safe_MPB_227963.5848	339
0Safe_safe_MPB_227963.5849	140
0Safe_safe_MPB_227963.5850	388
0Safe_safe_MPB_227963.5851	570
0Safe_safe_MPB_227963.5852	206
0Safe_safe_MPB_227963.5853	598
0Safe_safe_MPB_227963.5854	395
0Safe_safe_MPB_227963.5855	342
0Safe_safe_MPB_227963.5856	237
0Safe_safe_MPB_227963.5857	115
0Safe_safe_MPB_227963.5858	312
0Safe_safe_MPB_227963.5859	302
0Safe_safe_MPB_227963.5860	318
0Safe_safe_MPB_227963.5861	514
0Safe_safe_MPB_227963.5862	416
0Safe_safe_MPB_227963.5863	288
0Safe_safe_MPB_227963.5864	550
0Safe_safe_MPB_227963.5865	604
0Safe_safe_MPB_227963.5866	573
0Safe_safe_MPB_227963.5867	159
0Safe_safe_MPB_227963.5868	224
0Safe_safe_MPB_227963.5869	296
0Safe_safe_MPB_227963.5870	341
0Safe_safe_MPB_227963.5871	270
0Safe_safe_MPB_227963.5872	605
0Safe_safe_MPB_227963.5873	381
0Safe_safe_MPB_227963.5874	424
0Safe_safe_MPB_227963.5875	365
0Safe_safe_MPB_227963.5876	358
0Safe_safe_MPB_227963.5877	515
0Safe_safe_MPB_227963.5878	597
0Safe_safe_MPB_227963.5879	348
0Safe_safe_MPB_227963.5880	246
0Safe_safe_MPB_227963.5881	492
0Safe_safe_MPB_227963.5882	213
0Safe_safe_MPB_227963.5883	426
0Safe_safe_MPB_227963.5884	200
0Safe_safe_MPB_227963.5885	360
0Safe_safe_MPB_227963.5886	687
0Safe_safe_MPB_227963.5887	533
0Safe_safe_MPB_227963.5888	131
0Safe_safe_MPB_227963.5889	428
0Safe_safe_MPB_227963.5890	423
0Safe_safe_MPB_227963.5891	168
0Safe_safe_MPB_227963.5892	915
0Safe_safe_MPB_227963.5893	385
0Safe_safe_MPB_227963.5894	353
0Safe_safe_MPB_227963.5895	509
0Safe_safe_MPB_227963.5896	256
0Safe_safe_MPB_227963.5897	333
0Safe_safe_MPB_227963.5898	448
0Safe_safe_MPB_227963.5899	426
0Safe_safe_MPB_227963.5900	199
0Safe_safe_MPB_227963.5901	295
0Safe_safe_MPB_227963.5902	408
0Safe_safe_MPB_227963.5903	164
0Safe_safe_MPB_227963.5904	165
0Safe_safe_MPB_227963.5905	198
0Safe_safe_MPB_227963.5906	303
0Safe_safe_MPB_227963.5907	548
0Safe_safe_MPB_227963.5908	587
0Safe_safe_MPB_227963.5909	320
0Safe_safe_MPB_227963.5910	292
0Safe_safe_MPB_227963.5911	131
0Safe_safe_MPB_227963.5912	551
0Safe_safe_MPB_227963.5913	397
0Safe_safe_MPB_227963.5914	159
0Safe_safe_MPB_227963.5915	330
0Safe_safe_MPB_227963.5916	294
0Safe_safe_MPB_227963.5917	383
0Safe_safe_MPB_227963.5918	198
0Safe_safe_MPB_227963.5919	536
0Safe_safe_MPB_227963.5920	363
0Safe_safe_MPB_227963.5921	295
0Safe_safe_MPB_227963.5922	372
0Safe_safe_MPB_227963.5923	204
0Safe_safe_MPB_227963.5924	321
0Safe_safe_MPB_227963.5925	742
0Safe_safe_MPB_227963.5926	224
0Safe_safe_MPB_227963.5927	462
0Safe_safe_MPB_227963.5928	258
0Safe_safe_MPB_227963.5929	307
0Safe_safe_MPB_227963.5930	368
0Safe_safe_MPB_227963.5931	521
0Safe_safe_MPB_227963.5932	414
0Safe_safe_MPB_227963.5933	253
0Safe_safe_MPB_227963.5934	461
0Safe_safe_MPB_227963.5935	150
0Safe_safe_MPB_227963.5936	289
0Safe_safe_MPB_227963.5937	546
0Safe_safe_MPB_227963.5938	911
0Safe_safe_MPB_227963.5939	132
0Safe_safe_MPB_227963.5940	409
0Safe_safe_MPB_227963.5941	376
0Safe_safe_MPB_227963.5942	486
0Safe_safe_MPB_227963.5943	230
0Safe_safe_MPB_227963.5944	286
0Safe_safe_MPB_227963.5945	349
0Safe_safe_MPB_227963.5946	275
0Safe_safe_MPB_227963.5947	452
0Safe_safe_MPB_227963.5948	383
0Safe_safe_MPB_227963.5949	328
0Safe_safe_MPB_227963.5950	161
0Safe_safe_MPB_227963.5951	290
0Safe_safe_MPB_227963.5952	358
0Safe_safe_MPB_227963.5953	487
0Safe_safe_MPB_227963.5954	246
0Safe_safe_MPB_227963.5955	531
0Safe_safe_MPB_227963.5956	357
0Safe_safe_MPB_227963.5957	291
0Safe_safe_MPB_227963.5958	620
0Safe_safe_MPB_227963.5959	285
0Safe_safe_MPB_227963.5960	189
0Safe_safe_MPB_227963.5961	241
0Safe_safe_MPB_227963.5962	392
0Safe_safe_MPB_227963.5963	471
0Safe_safe_MPB_227963.5964	99
0Safe_safe_MPB_227963.5965	380
0Safe_safe_MPB_227963.5966	365
0Safe_safe_MPB_227963.5967	602
0Safe_safe_MPB_227963.5968	369
0Safe_safe_MPB_227963.5969	422
0Safe_safe_MPB_227963.5970	255
0Safe_safe_MPB_227963.5971	428
0Safe_safe_MPB_227963.5972	288
0Safe_safe_MPB_227963.5973	309
0Safe_safe_MPB_227963.5974	262
0Safe_safe_MPB_227963.5975	694
0Safe_safe_MPB_227963.5976	198
0Safe_safe_MPB_227963.5977	491
0Safe_safe_MPB_227963.5978	228
0Safe_safe_MPB_227963.5979	306
0Safe_safe_MPB_227963.5980	388
0Safe_safe_MPB_227963.5981	303
0Safe_safe_MPB_227963.5982	577
0Safe_safe_MPB_227963.5983	340
0Safe_safe_MPB_227963.5984	495
0Safe_safe_MPB_227963.5985	215
0Safe_safe_MPB_227963.5986	31
0Safe_safe_MPB_227963.5987	429
0Safe_safe_MPB_227963.5988	397
0Safe_safe_MPB_227963.5989	437
0Safe_safe_MPB_227963.5990	764
0Safe_safe_MPB_227963.5991	176
0Safe_safe_MPB_227963.5992	541
0Safe_safe_MPB_227963.5993	470
0Safe_safe_MPB_227963.5994	344
0Safe_safe_MPB_227963.5995	466
0Safe_safe_MPB_227963.5996	552
0Safe_safe_MPB_227963.5997	365
0Safe_safe_MPB_227963.5998	180
0Safe_safe_MPB_227963.5999	96
0Safe_safe_MPB_227963.6000	360
0Safe_safe_MU1A_227963.1999	805
0Safe_safe_MU1A_227963.2049	13
0Safe_safe_MU1A_227963.2194	180
0Safe_safe_MU1B_227963.1014	266
0Safe_safe_MU1B_227963.1063	303
0Safe_safe_MU1B_227963.763	4
0Safe_safe_MU1B_227963.814	22
0Safe_safe_MU1B_227963.926	365
0Safe_safe_MU1B_227963.938	2
0Safe_safe_MU2A_227963.2306	2
0Safe_safe_MU2A_227963.2419	728
0Safe_safe_MU2A_227963.2620	18
0Safe_safe_MU2B_227963.170	401
0Safe_safe_MU2B_227963.220	6
0Safe_safe_MU2B_227963.48	1
0Safe_safe_SPA_227963.5267	5
0Safe_safe_SPA_227963.5275	10
0Safe_safe_SPA_227963.5309	4
0Safe_safe_SPA_227963.5400	5
0Safe_safe_SPA_227963.5407	11
0Safe_safe_SPA_227963.5458	255
0Safe_safe_SPA_227963.5472	3
0Safe_safe_SPA_227963.5499	16
0Safe_safe_SPA_227963.5553	230
0Safe_safe_SPA_227963.5571	350
0Safe_safe_SPA_227963.5572	128
0Safe_safe_SPA_227963.5581	24
0Safe_safe_SPA_227963.5612	3
0Safe_safe_SPB_227963.6016	16
0Safe_safe_SPB_227963.6093	428
0Safe_safe_SPB_227963.6116	715
0Safe_safe_SPB_227963.6128	278
0Safe_safe_SPB_227963.6215	5
0Safe_safe_SPB_227963.6250	2
0Safe_safe_SPB_227963.6326	2
0Safe_safe_TMMA_227963.2703	6
0Safe_safe_TMMA_227963.2728	26
0Safe_safe_TMMA_227963.2783	5
0Safe_safe_TMMA_227963.2801	14
0Safe_safe_TMMA_227963.2834	493
0Safe_safe_TMMA_227963.2835	20
0Safe_safe_TMMA_227963.2914	514
0Safe_safe_TMMB_227963.3066	1
0Safe_safe_TMMB_227963.3100	490
0Safe_safe_TMMB_227963.3113	330
0Safe_safe_TMMB_227963.3145	515
0Safe_safe_TMMB_227963.3178	334
0Safe_safe_TMMB_227963.3196	2
0Safe_safe_TMMB_227963.3206	276
0Safe_safe_TMMB_227963.3223	151
0Safe_safe_TMMB_227963.3291	23
0Safe_safe_TMMB_227963.3314	7
0Safe_safe_U1A_227963.6387	9
0Safe_safe_U1A_227963.6432	305
0Safe_safe_U1A_227963.6480	151
0Safe_safe_U1A_227963.6512	1
0Safe_safe_U1A_227963.6573	11
0Safe_safe_U1A_227963.6587	4
0Safe_safe_U1A_227963.6592	124
0Safe_safe_U1A_227963.6709	12
0Safe_safe_U1B_227963.452	2
0Safe_safe_U1B_227963.507	307
0Safe_safe_U1B_227963.540	1
0Safe_safe_U1B_227963.735	340
0Safe_safe_U2A_227963.1661	1
0Safe_safe_U2A_227963.1664	320
0Safe_safe_U2A_227963.1784	2
0Safe_safe_U2A_227963.1802	296
0Safe_safe_U2B_227963.1134	5
ENSMUSG00000000085_Scmh1_MPB_96965.1	236
ENSMUSG00000000085_Scmh1_MPB_96966.2	692
ENSMUSG00000000085_Scmh1_MPB_96967.3	204
ENSMUSG00000000085_Scmh1_MPB_96968.4	267
ENSMUSG00000000085_Scmh1_MPB_96969.5	351
ENSMUSG00000000085_Scmh1_MPB_96970.6	85
ENSMUSG00000000085_Scmh1_MPB_96971.7	360
ENSMUSG00000000085_Scmh1_MPB_96972.8	348
ENSMUSG00000000085_Scmh1_MPB_96973.9	699
ENSMUSG00000000085_Scmh1_MPB_96974.10	105
ENSMUSG00000000120_Ngfr_SPA_15524.1	3
ENSMUSG00000000131_Xpo6_TMMA_201484.5	44
ENSMUSG00000000154_Slc22a18_MPA_150124.1	234
ENSMUSG00000000154_Slc22a18_MPA_150125.2	167
ENSMUSG00000000154_Slc22a18_MPA_150126.3	561
ENSMUSG00000000154_Slc22a18_MPA_150127.4	715
ENSMUSG00000000154_Slc22a18_MPA_150128.5	308
ENSMUSG00000000154_Slc22a18_MPA_150129.6	56
ENSMUSG00000000154_Slc22a18_MPA_150130.7	505
ENSMUSG00000000154_Slc22a18_MPA_150131.8	217
ENSMUSG00000000154_Slc22a18_MPA_150132.9	442
ENSMUSG00000000154_Slc22a18_MPA_150133.10	477
ENSMUSG00000000183_Fgf6_MPA_167282.1	270
ENSMUSG00000000183_Fgf6_MPA_167283.2	397
ENSMUSG00000000183_Fgf6_MPA_167284.3	81
ENSMUSG00000000183_Fgf6_MPA_167285.4	532
ENSMUSG00000000183_Fgf6_MPA_167286.5	361
ENSMUSG00000000183_Fgf6_MPA_167287.6	245
ENSMUSG00000000183_Fgf6_MPA_167288.7	357
ENSMUSG00000000183_Fgf6_MPA_167289.8	397
ENSMUSG00000000183_Fgf6_MPA_167290.9	516
ENSMUSG00000000183_Fgf6_MPA_167291.10	587
ENSMUSG00000000247_Lhx2_SPA_81944.1	1
ENSMUSG00000000552_Zfp385a_MPB_61951.1	250
ENSMUSG00000000552_Zfp385a_MPB_61952.2	255
ENSMUSG00000000552_Zfp385a_MPB_61953.3	221
ENSMUSG00000000552_Zfp385a_MPB_61954.4	338
ENSMUSG00000000552_Zfp385a_MPB_61955.5	614
ENSMUSG00000000552_Zfp385a_MPB_61956.6	234
ENSMUSG00000000552_Zfp385a_MPB_61957.7	338
ENSMUSG00000000552_Zfp385a_MPB_61958.8	299
ENSMUSG00000000552_Zfp385a_MPB_61959.9	366
ENSMUSG00000000552_Zfp385a_MPB_61960.10	246
ENSMUSG00000000605_Clcn4-2_MPB_37817.1	293
ENSMUSG00000000605_Clcn4-2_MPB_37818.2	423
ENSMUSG00000000605_Clcn4-2_MPB_37819.3	377
ENSMUSG00000000605_Clcn4-2_MPB_37820.4	273
ENSMUSG00000000605_Clcn4-2_MPB_37821.5	355
ENSMUSG00000000605_Clcn4-2_MPB_37822.6	137
ENSMUSG00000000605_Clcn4-2_MPB_37823.7	426
ENSMUSG00000000605_Clcn4-2_MPB_37824.8	352
ENSMUSG00000000605_Clcn4-2_MPB_37825.9	377
ENSMUSG00000000605_Clcn4-2_MPB_37826.10	290
ENSMUSG00000000673_Haao_SPA_12833.8	4
ENSMUSG00000000706_Btn1a1_MPA_107845.1	483
ENSMUSG00000000706_Btn1a1_MPA_107846.2	345
ENSMUSG00000000706_Btn1a1_MPA_107847.3	598
ENSMUSG00000000706_Btn1a1_MPA_107848.4	615
ENSMUSG00000000706_Btn1a1_MPA_107849.5	568
ENSMUSG00000000706_Btn1a1_MPA_107850.6	359
ENSMUSG00000000706_Btn1a1_MPA_107851.7	71
ENSMUSG00000000706_Btn1a1_MPA_107852.8	151
ENSMUSG00000000706_Btn1a1_MPA_107853.9	664
ENSMUSG00000000706_Btn1a1_MPA_107854.10	692
ENSMUSG00000000792_Slc5a5_MPB_184645.1	384
ENSMUSG00000000792_Slc5a5_MPB_184646.2	293
ENSMUSG00000000792_Slc5a5_MPB_184647.3	443
ENSMUSG00000000792_Slc5a5_MPB_184648.4	491
ENSMUSG00000000792_Slc5a5_MPB_184649.5	414
ENSMUSG00000000792_Slc5a5_MPB_184650.6	394
ENSMUSG00000000792_Slc5a5_MPB_184651.7	358
ENSMUSG00000000792_Slc5a5_MPB_184652.8	317
ENSMUSG00000000792_Slc5a5_MPB_184653.9	249
ENSMUSG00000000792_Slc5a5_MPB_184654.10	397
ENSMUSG00000000915_Hip1r_MPA_187429.1	328
ENSMUSG00000000915_Hip1r_MPA_187430.2	312
ENSMUSG00000000915_Hip1r_MPA_187431.3	227
ENSMUSG00000000915_Hip1r_MPA_187432.4	421
ENSMUSG00000000915_Hip1r_MPA_187433.5	169
ENSMUSG00000000915_Hip1r_MPA_187434.6	272
ENSMUSG00000000915_Hip1r_MPA_187435.7	361
ENSMUSG00000000915_Hip1r_MPA_187436.8	459
ENSMUSG00000000915_Hip1r_MPA_187437.9	181
ENSMUSG00000000915_Hip1r_MPA_187438.10	562
ENSMUSG00000001014_Icam4_MPA_182206.1	328
ENSMUSG00000001014_Icam4_MPA_182207.2	306
ENSMUSG00000001014_Icam4_MPA_182208.3	147
ENSMUSG00000001014_Icam4_MPA_182209.4	371
ENSMUSG00000001014_Icam4_MPA_182210.5	304
ENSMUSG00000001014_Icam4_MPA_182211.6	312
ENSMUSG00000001014_Icam4_MPA_182212.7	275
ENSMUSG00000001014_Icam4_MPA_182213.8	666
ENSMUSG00000001014_Icam4_MPA_182214.9	376
ENSMUSG00000001014_Icam4_MPA_182215.10	253
ENSMUSG00000001023_S100a5_SPA_29104.1	14
ENSMUSG00000001029_Icam2_MPB_80522.1	86
ENSMUSG00000001029_Icam2_MPB_80523.2	339
ENSMUSG00000001029_Icam2_MPB_80524.3	339
ENSMUSG00000001029_Icam2_MPB_80525.4	251
ENSMUSG00000001029_Icam2_MPB_80526.5	285
ENSMUSG00000001029_Icam2_MPB_80527.6	484
ENSMUSG00000001029_Icam2_MPB_80528.7	426
ENSMUSG00000001029_Icam2_MPB_80529.8	170
ENSMUSG00000001029_Icam2_MPB_80530.9	441
ENSMUSG00000001029_Icam2_MPB_80531.10	477
ENSMUSG00000001082_Mfsd10_MPB_29712.1	492
ENSMUSG00000001082_Mfsd10_MPB_29713.2	770
ENSMUSG00000001082_Mfsd10_MPB_29714.3	406
ENSMUSG00000001082_Mfsd10_MPB_29715.4	625
ENSMUSG00000001082_Mfsd10_MPB_29716.5	391
ENSMUSG00000001082_Mfsd10_MPB_29717.6	189
ENSMUSG00000001082_Mfsd10_MPB_29718.7	397
ENSMUSG00000001082_Mfsd10_MPB_29719.8	172
ENSMUSG00000001082_Mfsd10_MPB_29720.9	455
ENSMUSG00000001082_Mfsd10_MPB_29721.10	256
ENSMUSG00000001098_Kctd10_SPB_113898.6	5
ENSMUSG00000001138_Cnnm3_MPB_67724.1	753
ENSMUSG00000001138_Cnnm3_MPB_67725.2	195
ENSMUSG00000001138_Cnnm3_MPB_67726.3	411
ENSMUSG00000001138_Cnnm3_MPB_67727.4	367
ENSMUSG00000001138_Cnnm3_MPB_67728.5	490
ENSMUSG00000001138_Cnnm3_MPB_67729.6	306
ENSMUSG00000001138_Cnnm3_MPB_67730.7	635
ENSMUSG00000001138_Cnnm3_MPB_67731.8	246
ENSMUSG00000001138_Cnnm3_MPB_67732.9	351
ENSMUSG00000001138_Cnnm3_MPB_67733.10	191
ENSMUSG00000001248_Gramd1a_MPB_32024.1	287
ENSMUSG00000001248_Gramd1a_MPB_32025.2	528
ENSMUSG00000001248_Gramd1a_MPB_32026.3	479
ENSMUSG00000001248_Gramd1a_MPB_32027.4	75
ENSMUSG00000001248_Gramd1a_MPB_32028.5	415
ENSMUSG00000001248_Gramd1a_MPB_32029.6	331
ENSMUSG00000001248_Gramd1a_MPB_32030.7	339
ENSMUSG00000001248_Gramd1a_MPB_32031.8	306
ENSMUSG00000001248_Gramd1a_MPB_32032.9	584
ENSMUSG00000001248_Gramd1a_MPB_32033.10	361
ENSMUSG00000001334_Fndc5_MPB_45715.1	389
ENSMUSG00000001334_Fndc5_MPB_45716.2	373
ENSMUSG00000001334_Fndc5_MPB_45717.3	320
ENSMUSG00000001334_Fndc5_MPB_45718.4	345
ENSMUSG00000001334_Fndc5_MPB_45719.5	335
ENSMUSG00000001334_Fndc5_MPB_45720.6	516
ENSMUSG00000001334_Fndc5_MPB_45721.7	380
ENSMUSG00000001334_Fndc5_MPB_45722.8	319
ENSMUSG00000001334_Fndc5_MPB_45723.9	422
ENSMUSG00000001334_Fndc5_MPB_45724.10	412
ENSMUSG00000001379_Apbb3_SPA_163808.8	3
ENSMUSG00000001441_Npepps_SPA_184423.9	1
ENSMUSG00000001576_Ergic1_SPA_206886.5	9
ENSMUSG00000001627_Ifrd1_MPB_103131.1	249
ENSMUSG00000001627_Ifrd1_MPB_103132.2	259
ENSMUSG00000001627_Ifrd1_MPB_103133.3	460
ENSMUSG00000001627_Ifrd1_MPB_103134.4	509
ENSMUSG00000001627_Ifrd1_MPB_103135.5	356
ENSMUSG00000001627_Ifrd1_MPB_103136.6	806
ENSMUSG00000001627_Ifrd1_MPB_103137.7	248
ENSMUSG00000001627_Ifrd1_MPB_103138.8	311
ENSMUSG00000001627_Ifrd1_MPB_103139.9	159
ENSMUSG00000001627_Ifrd1_MPB_103140.10	426
ENSMUSG00000001687_Ubl3_SPA_170023.6	4
ENSMUSG00000001739_Cldn15_MPB_171066.1	229
ENSMUSG00000001739_Cldn15_MPB_171067.2	312
ENSMUSG00000001739_Cldn15_MPB_171068.3	382
ENSMUSG00000001739_Cldn15_MPB_171069.4	259
ENSMUSG00000001739_Cldn15_MPB_171070.5	125
ENSMUSG00000001739_Cldn15_MPB_171071.6	437
ENSMUSG00000001739_Cldn15_MPB_171072.7	312
ENSMUSG00000001739_Cldn15_MPB_171073.8	280
ENSMUSG00000001739_Cldn15_MPB_171074.9	290
ENSMUSG00000001739_Cldn15_MPB_171075.10	461
ENSMUSG00000001786_Fbxo7_SPA_99651.9	13
ENSMUSG00000001802_Lrp3_SPA_209098.7	13
ENSMUSG00000001829_Clpb_SPA_39899.5	9
ENSMUSG00000001829_Clpb_SPA_39902.8	6
ENSMUSG00000001946_Esam_MPB_21272.1	3
ENSMUSG00000001946_Esam_MPB_21273.2	521
ENSMUSG00000001946_Esam_MPB_21274.3	337
ENSMUSG00000001946_Esam_MPB_21275.4	347
ENSMUSG00000001946_Esam_MPB_21276.5	400
ENSMUSG00000001946_Esam_MPB_21277.6	430
ENSMUSG00000001946_Esam_MPB_21278.7	290
ENSMUSG00000001946_Esam_MPB_21279.8	248
ENSMUSG00000001946_Esam_MPB_21280.9	401
ENSMUSG00000001946_Esam_MPB_21281.10	249
ENSMUSG00000001964_Emd_MPB_226678.1	517
ENSMUSG00000001964_Emd_MPB_226679.2	489
ENSMUSG00000001964_Emd_MPB_226680.3	430
ENSMUSG00000001964_Emd_MPB_226681.4	361
ENSMUSG00000001964_Emd_MPB_226682.5	278
ENSMUSG00000001964_Emd_MPB_226683.6	379
ENSMUSG00000001964_Emd_MPB_226684.7	344
ENSMUSG00000001964_Emd_MPB_226685.8	164
ENSMUSG00000001964_Emd_MPB_226686.9	358
ENSMUSG00000001964_Emd_MPB_226687.10	292
ENSMUSG00000002006_Pdzd4_U1A_198903.4	1
ENSMUSG00000002015_Bcap31_SPA_113632.1	5
ENSMUSG00000002032_Tmem25_MPB_54910.1	177
ENSMUSG00000002032_Tmem25_MPB_54911.2	472
ENSMUSG00000002032_Tmem25_MPB_54912.3	821
ENSMUSG00000002032_Tmem25_MPB_54913.4	418
ENSMUSG00000002032_Tmem25_MPB_54914.5	404
ENSMUSG00000002032_Tmem25_MPB_54915.6	421
ENSMUSG00000002032_Tmem25_MPB_54916.7	317
ENSMUSG00000002032_Tmem25_MPB_54917.8	459
ENSMUSG00000002032_Tmem25_MPB_54918.9	265
ENSMUSG00000002032_Tmem25_MPB_54919.10	264
ENSMUSG00000002265_Peg3_ACOCA_227049.2	3
ENSMUSG00000002496_Tsc2_ACOCA_85556.7	2
ENSMUSG00000002496_Tsc2_ACOCA_85557.8	2
ENSMUSG00000002496_Tsc2_ACOCA_85558.9	4
ENSMUSG00000002897_Il17ra_MPA_48993.1	633
ENSMUSG00000002897_Il17ra_MPA_48994.2	671
ENSMUSG00000002897_Il17ra_MPA_48995.3	304
ENSMUSG00000002897_Il17ra_MPA_48996.4	287
ENSMUSG00000002897_Il17ra_MPA_48997.5	899
ENSMUSG00000002897_Il17ra_MPA_48998.6	230
ENSMUSG00000002897_Il17ra_MPA_48999.7	86
ENSMUSG00000002897_Il17ra_MPA_49000.8	108
ENSMUSG00000002897_Il17ra_MPA_49001.9	357
ENSMUSG00000002897_Il17ra_MPA_49002.10	238
ENSMUSG00000002980_Bcam_MPA_203989.1	470
ENSMUSG00000002980_Bcam_MPA_203990.2	360
ENSMUSG00000002980_Bcam_MPA_203991.3	602
ENSMUSG00000002980_Bcam_MPA_203992.4	190
ENSMUSG00000002980_Bcam_MPA_203993.5	361
ENSMUSG00000002980_Bcam_MPA_203994.6	231
ENSMUSG00000002980_Bcam_MPA_203995.7	178
ENSMUSG00000002980_Bcam_MPA_203996.8	370
ENSMUSG00000002980_Bcam_MPA_203997.9	156
ENSMUSG00000002980_Bcam_MPA_203998.10	316
ENSMUSG00000003051_Elf3_GEB_189578.3	3
ENSMUSG00000003234_Abcf3_GEA_26973.6	1
ENSMUSG00000003341_Atp8b3_MPA_166553.1	338
ENSMUSG00000003341_Atp8b3_MPA_166554.2	397
ENSMUSG00000003341_Atp8b3_MPA_166555.3	432
ENSMUSG00000003341_Atp8b3_MPA_166556.4	229
ENSMUSG00000003341_Atp8b3_MPA_166557.5	829
ENSMUSG00000003341_Atp8b3_MPA_166558.6	392
ENSMUSG00000003341_Atp8b3_MPA_166559.7	777
ENSMUSG00000003341_Atp8b3_MPA_166560.8	808
ENSMUSG00000003341_Atp8b3_MPA_166561.9	15
ENSMUSG00000003341_Atp8b3_MPA_166562.10	625
ENSMUSG00000003344_Btbd2_SPA_88029.5	11
ENSMUSG00000003665_Has1_MPA_88345.1	384
ENSMUSG00000003665_Has1_MPA_88346.2	590
ENSMUSG00000003665_Has1_MPA_88347.3	383
ENSMUSG00000003665_Has1_MPA_88348.4	238
ENSMUSG00000003665_Has1_MPA_88349.5	312
ENSMUSG00000003665_Has1_MPA_88350.6	363
ENSMUSG00000003665_Has1_MPA_88351.7	394
ENSMUSG00000003665_Has1_MPA_88352.8	452
ENSMUSG00000003665_Has1_MPA_88353.9	123
ENSMUSG00000003665_Has1_MPA_88354.10	311
ENSMUSG00000003948_Mmd_SPB_107260.1	16
ENSMUSG00000004105_Angptl2_GEB_33271.10	14
ENSMUSG00000004207_Psap_DTKPB_43226.4	8
ENSMUSG00000004266_Ptpn6_DTKPA_102511.2	15
ENSMUSG00000004371_Il11_U1B_139540.4	1
ENSMUSG00000004451_Ralb_SPA_144842.6	68
ENSMUSG00000004558_Ndrg2_MPB_155321.1	620
ENSMUSG00000004558_Ndrg2_MPB_155322.2	669
ENSMUSG00000004558_Ndrg2_MPB_155323.3	616
ENSMUSG00000004558_Ndrg2_MPB_155324.4	180
ENSMUSG00000004558_Ndrg2_MPB_155325.5	158
ENSMUSG00000004558_Ndrg2_MPB_155326.6	552
ENSMUSG00000004558_Ndrg2_MPB_155327.7	402
ENSMUSG00000004558_Ndrg2_MPB_155328.8	508
ENSMUSG00000004558_Ndrg2_MPB_155329.9	446
ENSMUSG00000004558_Ndrg2_MPB_155330.10	372
ENSMUSG00000004612_Nkg7_MPB_166503.1	306
ENSMUSG00000004612_Nkg7_MPB_166504.2	86
ENSMUSG00000004612_Nkg7_MPB_166505.3	144
ENSMUSG00000004612_Nkg7_MPB_166506.4	279
ENSMUSG00000004612_Nkg7_MPB_166507.5	387
ENSMUSG00000004612_Nkg7_MPB_166508.6	570
ENSMUSG00000004612_Nkg7_MPB_166509.7	90
ENSMUSG00000004612_Nkg7_MPB_166510.8	230
ENSMUSG00000004612_Nkg7_MPB_166511.9	398
ENSMUSG00000004612_Nkg7_MPB_166512.10	675
ENSMUSG00000004631_Sgce_SPA_107332.3	1
ENSMUSG00000004642_Slbp_SPA_132816.6	19
ENSMUSG00000004798_Ulk2_MPB_169648.1	411
ENSMUSG00000004798_Ulk2_MPB_169649.2	345
ENSMUSG00000004798_Ulk2_MPB_169650.3	356
ENSMUSG00000004798_Ulk2_MPB_169651.4	382
ENSMUSG00000004798_Ulk2_MPB_169652.5	262
ENSMUSG00000004798_Ulk2_MPB_169653.6	113
ENSMUSG00000004798_Ulk2_MPB_169654.7	333
ENSMUSG00000004798_Ulk2_MPB_169655.8	410
ENSMUSG00000004798_Ulk2_MPB_169656.9	365
ENSMUSG00000004798_Ulk2_MPB_169657.10	250
ENSMUSG00000004864_Mapk13_GEA_45607.3	1
ENSMUSG00000004931_Apba3_SPA_201185.6	27
ENSMUSG00000004945_Tmem242_MPA_57447.1	230
ENSMUSG00000004945_Tmem242_MPA_57448.2	198
ENSMUSG00000004945_Tmem242_MPA_57449.3	301
ENSMUSG00000004945_Tmem242_MPA_57450.4	456
ENSMUSG00000004945_Tmem242_MPA_57451.5	10
ENSMUSG00000004945_Tmem242_MPA_57452.6	287
ENSMUSG00000004945_Tmem242_MPA_57453.7	267
ENSMUSG00000004945_Tmem242_MPA_57454.8	406
ENSMUSG00000004945_Tmem242_MPA_57455.9	192
ENSMUSG00000004945_Tmem242_MPA_57456.10	139
ENSMUSG00000004948_Zp3_MPB_57397.1	357
ENSMUSG00000004948_Zp3_MPB_57398.2	193
ENSMUSG00000004948_Zp3_MPB_57399.3	353
ENSMUSG00000004948_Zp3_MPB_57400.4	327
ENSMUSG00000004948_Zp3_MPB_57401.5	170
ENSMUSG00000004948_Zp3_MPB_57402.6	383
ENSMUSG00000004948_Zp3_MPB_57403.7	321
ENSMUSG00000004948_Zp3_MPB_57404.8	314
ENSMUSG00000004948_Zp3_MPB_57405.9	379
ENSMUSG00000004948_Zp3_MPB_57406.10	333
ENSMUSG00000005465_Il27ra_MPB_8936.1	541
ENSMUSG00000005465_Il27ra_MPB_8937.2	248
ENSMUSG00000005465_Il27ra_MPB_8938.3	612
ENSMUSG00000005465_Il27ra_MPB_8939.4	39
ENSMUSG00000005465_Il27ra_MPB_8940.5	322
ENSMUSG00000005465_Il27ra_MPB_8941.6	396
ENSMUSG00000005465_Il27ra_MPB_8942.7	353
ENSMUSG00000005465_Il27ra_MPB_8943.8	491
ENSMUSG00000005465_Il27ra_MPB_8944.9	310
ENSMUSG00000005465_Il27ra_MPB_8945.10	312
ENSMUSG00000005493_Msh4_SPA_136001.4	6
ENSMUSG00000005649_Cabp5_MPB_37357.1	531
ENSMUSG00000005649_Cabp5_MPB_37358.2	403
ENSMUSG00000005649_Cabp5_MPB_37359.3	187
ENSMUSG00000005649_Cabp5_MPB_37360.4	470
ENSMUSG00000005649_Cabp5_MPB_37361.5	165
ENSMUSG00000005649_Cabp5_MPB_37362.6	213
ENSMUSG00000005649_Cabp5_MPB_37363.7	327
ENSMUSG00000005649_Cabp5_MPB_37364.8	509
ENSMUSG00000005649_Cabp5_MPB_37365.9	520
ENSMUSG00000005649_Cabp5_MPB_37366.10	524
ENSMUSG00000005802_Slc30a4_SPA_53388.9	12
ENSMUSG00000005823_Gpr108_SPA_112426.6	3
ENSMUSG00000005947_Itgae_MPB_101600.1	430
ENSMUSG00000005947_Itgae_MPB_101601.2	365
ENSMUSG00000005947_Itgae_MPB_101602.3	256
ENSMUSG00000005947_Itgae_MPB_101603.4	171
ENSMUSG00000005947_Itgae_MPB_101604.5	134
ENSMUSG00000005947_Itgae_MPB_101605.6	545
ENSMUSG00000005947_Itgae_MPB_101606.7	384
ENSMUSG00000005947_Itgae_MPB_101607.8	400
ENSMUSG00000005947_Itgae_MPB_101608.9	321
ENSMUSG00000005947_Itgae_MPB_101609.10	186
ENSMUSG00000005950_P2rx5_MPB_102600.1	619
ENSMUSG00000005950_P2rx5_MPB_102601.2	303
ENSMUSG00000005950_P2rx5_MPB_102602.3	369
ENSMUSG00000005950_P2rx5_MPB_102603.4	120
ENSMUSG00000005950_P2rx5_MPB_102604.5	466
ENSMUSG00000005950_P2rx5_MPB_102605.6	510
ENSMUSG00000005950_P2rx5_MPB_102606.7	383
ENSMUSG00000005950_P2rx5_MPB_102607.8	425
ENSMUSG00000005950_P2rx5_MPB_102608.9	424
ENSMUSG00000005950_P2rx5_MPB_102609.10	284
ENSMUSG00000006010_BC003331_MPA_171954.1	137
ENSMUSG00000006010_BC003331_MPA_171955.2	67
ENSMUSG00000006010_BC003331_MPA_171956.3	298
ENSMUSG00000006010_BC003331_MPA_171957.4	98
[truncated: 9,691 more rows]
