# Supplementary material for: Genome-scale CRISPR screening reveals that C3aR signaling is critical for rapid capture of fungi by macrophages
Source: PLoS Pathog. 2022 Sep 29;18(9):e1010237. doi: 10.1371/journal.ppat.1010237 (PMC9578593; doi:10.1371/journal.ppat.1010237)
Supplement: S1 Data — A ZIP archive of tables in CSV format giving counts for each sgRNA. File names indicate sub-library and experimental sample. (ZIP) [file ppat.1010237.s023.zip › DIR_MAIN/20180503_AC_TMMA_T0_counts.csv]

0None_none_MU1A_227963.1930	56
0None_none_MU1A_227963.2058	1
0None_none_MU1A_227963.2142	3
0None_none_MU1A_227963.2164	18
0None_none_MU1A_227963.2239	4
0None_none_MU1B_227963.869	26
0None_none_MU1B_227963.907	23
0None_none_MU2A_227963.2618	22
0None_none_TMMA_227963.2626	591
0None_none_TMMA_227963.2627	473
0None_none_TMMA_227963.2628	632
0None_none_TMMA_227963.2629	679
0None_none_TMMA_227963.2630	733
0None_none_TMMA_227963.2631	354
0None_none_TMMA_227963.2632	291
0None_none_TMMA_227963.2633	668
0None_none_TMMA_227963.2634	567
0None_none_TMMA_227963.2635	140
0None_none_TMMA_227963.2636	585
0None_none_TMMA_227963.2637	167
0None_none_TMMA_227963.2638	354
0None_none_TMMA_227963.2639	526
0None_none_TMMA_227963.2640	1138
0None_none_TMMA_227963.2641	475
0None_none_TMMA_227963.2642	1489
0None_none_TMMA_227963.2643	852
0None_none_TMMA_227963.2644	485
0None_none_TMMA_227963.2645	712
0None_none_TMMA_227963.2646	779
0None_none_TMMA_227963.2647	1288
0None_none_TMMA_227963.2648	539
0None_none_TMMA_227963.2649	348
0None_none_TMMA_227963.2650	784
0None_none_TMMA_227963.2651	825
0None_none_TMMA_227963.2652	1063
0None_none_TMMA_227963.2653	142
0None_none_TMMA_227963.2654	492
0None_none_TMMA_227963.2655	774
0None_none_TMMA_227963.2656	433
0None_none_TMMA_227963.2657	348
0None_none_TMMA_227963.2658	722
0None_none_TMMA_227963.2659	496
0None_none_TMMA_227963.2660	810
0None_none_TMMA_227963.2661	1010
0None_none_TMMA_227963.2662	806
0None_none_TMMA_227963.2663	506
0None_none_TMMA_227963.2664	613
0None_none_TMMA_227963.2665	461
0None_none_TMMA_227963.2666	401
0None_none_TMMA_227963.2667	792
0None_none_TMMA_227963.2668	510
0None_none_TMMA_227963.2669	634
0None_none_TMMA_227963.2670	246
0None_none_TMMA_227963.2671	229
0None_none_TMMA_227963.2672	603
0None_none_TMMA_227963.2673	349
0None_none_TMMA_227963.2674	499
0None_none_TMMA_227963.2675	625
0None_none_TMMA_227963.2676	750
0None_none_TMMA_227963.2677	314
0None_none_TMMA_227963.2678	811
0None_none_TMMA_227963.2679	819
0None_none_TMMA_227963.2680	424
0None_none_TMMA_227963.2681	677
0None_none_TMMA_227963.2682	1175
0None_none_TMMA_227963.2683	305
0None_none_TMMA_227963.2684	406
0None_none_TMMA_227963.2685	555
0None_none_TMMA_227963.2686	658
0None_none_TMMA_227963.2687	463
0None_none_TMMA_227963.2688	361
0None_none_TMMA_227963.2689	874
0None_none_TMMA_227963.2690	407
0None_none_TMMA_227963.2691	803
0None_none_TMMA_227963.2692	30
0None_none_TMMA_227963.2693	846
0None_none_TMMA_227963.2694	219
0None_none_TMMA_227963.2695	545
0None_none_TMMA_227963.2696	758
0None_none_TMMA_227963.2697	206
0None_none_TMMA_227963.2698	768
0None_none_TMMA_227963.2699	392
0None_none_TMMA_227963.2700	618
0None_none_TMMA_227963.2701	252
0None_none_TMMA_227963.2702	594
0None_none_TMMA_227963.2703	1565
0None_none_TMMA_227963.2704	715
0None_none_TMMA_227963.2705	565
0None_none_TMMA_227963.2706	1380
0None_none_TMMA_227963.2707	368
0None_none_TMMA_227963.2708	623
0None_none_TMMA_227963.2709	378
0None_none_TMMA_227963.2710	388
0None_none_TMMA_227963.2711	497
0None_none_TMMA_227963.2712	919
0None_none_TMMA_227963.2713	963
0None_none_TMMA_227963.2714	510
0None_none_TMMA_227963.2715	1273
0None_none_TMMA_227963.2716	768
0None_none_TMMA_227963.2717	325
0None_none_TMMA_227963.2718	852
0None_none_TMMA_227963.2719	308
0None_none_TMMA_227963.2720	384
0None_none_TMMA_227963.2721	894
0None_none_TMMA_227963.2722	414
0None_none_TMMA_227963.2723	942
0None_none_TMMA_227963.2724	184
0None_none_TMMA_227963.2725	779
0None_none_TMMA_227963.2726	1120
0None_none_TMMA_227963.2727	381
0None_none_TMMA_227963.2728	1243
0None_none_TMMA_227963.2729	667
0None_none_TMMA_227963.2730	945
0None_none_TMMA_227963.2731	520
0None_none_TMMA_227963.2732	661
0None_none_TMMA_227963.2733	559
0None_none_TMMA_227963.2734	562
0None_none_TMMA_227963.2735	63
0None_none_TMMA_227963.2736	1699
0None_none_TMMA_227963.2737	371
0None_none_TMMA_227963.2738	602
0None_none_TMMA_227963.2739	582
0None_none_TMMA_227963.2740	840
0None_none_TMMA_227963.2741	732
0None_none_TMMA_227963.2742	884
0None_none_TMMA_227963.2743	611
0None_none_TMMA_227963.2744	838
0None_none_TMMA_227963.2745	774
0None_none_TMMA_227963.2746	1120
0None_none_TMMA_227963.2747	907
0None_none_TMMA_227963.2748	690
0None_none_TMMA_227963.2749	1081
0None_none_TMMA_227963.2750	626
0None_none_TMMA_227963.2751	826
0None_none_TMMA_227963.2752	345
0None_none_TMMA_227963.2753	401
0None_none_TMMA_227963.2754	628
0None_none_TMMA_227963.2755	635
0None_none_TMMA_227963.2756	687
0None_none_TMMA_227963.2757	652
0None_none_TMMA_227963.2758	167
0None_none_TMMA_227963.2759	598
0None_none_TMMA_227963.2760	879
0None_none_TMMA_227963.2761	926
0None_none_TMMA_227963.2762	1076
0None_none_TMMA_227963.2763	814
0None_none_TMMA_227963.2764	1080
0None_none_TMMA_227963.2765	589
0None_none_TMMA_227963.2766	774
0None_none_TMMA_227963.2767	270
0None_none_TMMA_227963.2768	397
0None_none_TMMA_227963.2769	605
0None_none_TMMA_227963.2770	352
0None_none_TMMA_227963.2771	805
0None_none_TMMA_227963.2772	725
0None_none_TMMA_227963.2773	659
0None_none_TMMA_227963.2774	481
0None_none_TMMA_227963.2775	719
0None_none_TMMA_227963.2776	635
0None_none_TMMA_227963.2777	476
0None_none_TMMA_227963.2778	795
0None_none_TMMA_227963.2779	335
0None_none_TMMA_227963.2780	960
0None_none_TMMA_227963.2781	919
0None_none_TMMA_227963.2782	290
0None_none_TMMA_227963.2783	851
0None_none_TMMA_227963.2784	666
0None_none_TMMA_227963.2785	789
0None_none_TMMA_227963.2786	417
0None_none_TMMA_227963.2787	845
0None_none_TMMA_227963.2788	212
0None_none_TMMA_227963.2789	527
0None_none_TMMA_227963.2790	528
0None_none_TMMA_227963.2791	783
0None_none_TMMA_227963.2792	398
0None_none_TMMA_227963.2793	708
0None_none_TMMA_227963.2794	863
0None_none_TMMA_227963.2795	1211
0None_none_TMMA_227963.2796	740
0None_none_TMMA_227963.2797	1306
0None_none_TMMA_227963.2798	464
0None_none_TMMA_227963.2799	263
0None_none_TMMA_227963.2800	468
0None_none_TMMA_227963.2801	812
0None_none_TMMA_227963.2802	731
0None_none_TMMA_227963.2803	598
0None_none_TMMA_227963.2804	531
0None_none_TMMA_227963.2805	723
0None_none_TMMA_227963.2806	812
0None_none_TMMA_227963.2807	280
0None_none_TMMA_227963.2808	717
0None_none_TMMA_227963.2809	568
0None_none_TMMA_227963.2810	800
0None_none_TMMA_227963.2811	479
0None_none_TMMA_227963.2812	364
0None_none_TMMA_227963.2813	556
0None_none_TMMA_227963.2814	345
0None_none_TMMA_227963.2815	458
0None_none_TMMA_227963.2816	1055
0None_none_TMMA_227963.2817	1002
0None_none_TMMA_227963.2818	274
0None_none_TMMA_227963.2819	625
0None_none_TMMA_227963.2821	788
0None_none_TMMA_227963.2822	741
0None_none_TMMA_227963.2823	299
0None_none_TMMA_227963.2824	466
0None_none_TMMA_227963.2825	595
0None_none_TMMA_227963.2826	148
0None_none_TMMA_227963.2827	214
0None_none_TMMA_227963.2828	993
0None_none_TMMA_227963.2829	502
0None_none_TMMA_227963.2830	870
0None_none_TMMA_227963.2831	360
0None_none_TMMA_227963.2832	340
0None_none_TMMA_227963.2833	271
0None_none_TMMA_227963.2834	550
0None_none_TMMA_227963.2835	1215
0None_none_TMMA_227963.2836	508
0None_none_TMMA_227963.2837	645
0None_none_TMMA_227963.2838	352
0None_none_TMMA_227963.2839	441
0None_none_TMMA_227963.2840	493
0None_none_TMMA_227963.2841	669
0None_none_TMMA_227963.2842	1003
0None_none_TMMA_227963.2843	245
0None_none_TMMA_227963.2844	695
0None_none_TMMA_227963.2845	1114
0None_none_TMMA_227963.2846	499
0None_none_TMMA_227963.2847	60
0None_none_TMMA_227963.2848	1004
0None_none_TMMA_227963.2849	342
0None_none_TMMA_227963.2850	606
0None_none_TMMA_227963.2851	1011
0None_none_TMMA_227963.2852	310
0None_none_TMMA_227963.2853	462
0None_none_TMMA_227963.2854	1171
0None_none_TMMA_227963.2855	1211
0None_none_TMMA_227963.2856	408
0None_none_TMMA_227963.2857	841
0None_none_TMMA_227963.2858	384
0None_none_TMMA_227963.2859	664
0None_none_TMMA_227963.2860	338
0None_none_TMMA_227963.2861	523
0None_none_TMMA_227963.2862	562
0None_none_TMMA_227963.2863	1247
0None_none_TMMA_227963.2864	959
0None_none_TMMA_227963.2865	506
0None_none_TMMA_227963.2866	37
0None_none_TMMA_227963.2867	1248
0None_none_TMMA_227963.2868	537
0None_none_TMMA_227963.2869	1166
0None_none_TMMA_227963.2870	660
0None_none_TMMA_227963.2871	740
0None_none_TMMA_227963.2872	884
0None_none_TMMA_227963.2873	329
0None_none_TMMA_227963.2874	752
0None_none_TMMA_227963.2875	309
0None_none_TMMA_227963.2876	730
0None_none_TMMA_227963.2877	711
0None_none_TMMA_227963.2878	1365
0None_none_TMMA_227963.2879	565
0None_none_TMMA_227963.2880	127
0None_none_TMMA_227963.2881	502
0None_none_TMMA_227963.2882	353
0None_none_TMMA_227963.2883	1018
0None_none_TMMA_227963.2884	1528
0None_none_TMMA_227963.2885	1117
0None_none_TMMA_227963.2886	537
0None_none_TMMA_227963.2887	1409
0None_none_TMMA_227963.2888	635
0None_none_TMMA_227963.2889	1311
0None_none_TMMA_227963.2890	605
0None_none_TMMA_227963.2891	1036
0None_none_TMMA_227963.2892	230
0None_none_TMMA_227963.2893	326
0None_none_TMMA_227963.2894	909
0None_none_TMMA_227963.2895	468
0None_none_TMMA_227963.2896	796
0None_none_TMMA_227963.2897	666
0None_none_TMMA_227963.2898	533
0None_none_TMMA_227963.2899	617
0None_none_TMMA_227963.2900	683
0None_none_TMMA_227963.2901	760
0None_none_TMMA_227963.2902	510
0None_none_TMMA_227963.2903	585
0None_none_TMMA_227963.2904	210
0None_none_TMMA_227963.2905	231
0None_none_TMMA_227963.2906	580
0None_none_TMMA_227963.2907	645
0None_none_TMMA_227963.2908	833
0None_none_TMMA_227963.2909	636
0None_none_TMMA_227963.2910	586
0None_none_TMMA_227963.2911	466
0None_none_TMMA_227963.2912	1081
0None_none_TMMA_227963.2913	565
0None_none_TMMA_227963.2914	995
0None_none_TMMA_227963.2915	156
0None_none_TMMA_227963.2916	898
0None_none_TMMA_227963.2917	814
0None_none_TMMA_227963.2918	1436
0None_none_TMMA_227963.2919	1221
0None_none_TMMA_227963.2920	384
0None_none_TMMA_227963.2921	885
0None_none_TMMA_227963.2922	465
0None_none_TMMA_227963.2923	696
0None_none_TMMA_227963.2924	855
0None_none_TMMA_227963.2925	389
0None_none_TMMA_227963.2926	860
0None_none_TMMA_227963.2927	568
0None_none_TMMA_227963.2928	626
0None_none_TMMA_227963.2929	693
0None_none_TMMA_227963.2930	1228
0None_none_TMMA_227963.2931	968
0None_none_TMMA_227963.2932	530
0None_none_TMMA_227963.2933	1006
0None_none_TMMA_227963.2934	369
0None_none_TMMA_227963.2935	803
0None_none_TMMA_227963.2936	762
0None_none_TMMA_227963.2937	1178
0None_none_TMMA_227963.2938	822
0None_none_TMMA_227963.2939	483
0None_none_TMMA_227963.2940	1082
0None_none_TMMA_227963.2941	613
0None_none_TMMA_227963.2942	493
0None_none_TMMA_227963.2943	607
0None_none_TMMA_227963.2944	1106
0None_none_TMMA_227963.2945	871
0None_none_TMMA_227963.2946	231
0None_none_TMMA_227963.2947	581
0None_none_TMMA_227963.2948	323
0None_none_TMMA_227963.2949	799
0None_none_TMMA_227963.2950	617
0None_none_TMMA_227963.2951	203
0None_none_TMMA_227963.2952	454
0None_none_TMMA_227963.2953	69
0None_none_TMMA_227963.2954	166
0None_none_TMMA_227963.2955	1125
0None_none_TMMA_227963.2956	673
0None_none_TMMA_227963.2957	349
0None_none_TMMA_227963.2958	812
0None_none_TMMA_227963.2959	497
0None_none_TMMA_227963.2960	582
0None_none_TMMA_227963.2961	791
0None_none_TMMA_227963.2962	712
0None_none_TMMA_227963.2963	733
0None_none_TMMA_227963.2964	1457
0None_none_TMMA_227963.2965	1070
0None_none_TMMA_227963.2966	680
0None_none_TMMA_227963.2967	532
0None_none_TMMA_227963.2968	316
0None_none_TMMA_227963.2969	550
0None_none_TMMA_227963.2970	808
0None_none_TMMA_227963.2971	634
0None_none_TMMA_227963.2972	1077
0None_none_TMMA_227963.2973	883
0None_none_TMMA_227963.2974	576
0None_none_TMMA_227963.2975	291
0None_none_TMMA_227963.2976	739
0None_none_TMMA_227963.2977	318
0None_none_TMMA_227963.2978	1
0None_none_TMMA_227963.2979	305
0None_none_TMMA_227963.2980	823
0None_none_TMMA_227963.2981	727
0None_none_TMMA_227963.2982	501
0None_none_TMMA_227963.2983	567
0None_none_TMMA_227963.2984	811
0None_none_TMMA_227963.2985	1121
0None_none_TMMA_227963.2986	1105
0None_none_TMMA_227963.2987	523
0None_none_TMMA_227963.2988	938
0None_none_TMMA_227963.2989	463
0None_none_TMMA_227963.2990	423
0None_none_TMMA_227963.2991	391
0None_none_TMMA_227963.2992	245
0None_none_TMMA_227963.2993	574
0None_none_TMMA_227963.2994	945
0None_none_TMMA_227963.2995	915
0None_none_TMMA_227963.2996	1366
0None_none_TMMA_227963.2997	612
0None_none_TMMA_227963.2998	697
0None_none_TMMA_227963.2999	427
0None_none_TMMA_227963.3000	287
0None_none_TMMB_227963.3159	9
0None_none_TMMB_227963.3298	34
0None_none_U2A_227963.1512	17
0None_none_U2A_227963.1677	75
0None_none_U2A_227963.1748	11
0None_none_U2B_227963.1167	28
0None_none_U2B_227963.1173	9
0None_none_U2B_227963.1392	81
0Safe_safe_ACOCA_227963.4776	430
0Safe_safe_ACOCA_227963.4870	649
0Safe_safe_DTKPA_227963.7059	1
0Safe_safe_GEB_227963.4040	765
0Safe_safe_MPA_227963.4470	739
0Safe_safe_MPA_227963.4488	587
0Safe_safe_MPB_227963.5778	297
0Safe_safe_MPB_227963.5923	477
0Safe_safe_MU1A_227963.1926	817
0Safe_safe_MU1A_227963.1959	490
0Safe_safe_MU1A_227963.2199	2
0Safe_safe_MU2A_227963.2302	6
0Safe_safe_MU2A_227963.2388	18
0Safe_safe_MU2A_227963.2441	1
0Safe_safe_MU2A_227963.2454	637
0Safe_safe_MU2A_227963.2547	18
0Safe_safe_MU2A_227963.2548	777
0Safe_safe_SPA_227963.5342	1015
0Safe_safe_SPB_227963.6059	1
0Safe_safe_TMMA_227963.2626	459
0Safe_safe_TMMA_227963.2627	433
0Safe_safe_TMMA_227963.2628	802
0Safe_safe_TMMA_227963.2629	269
0Safe_safe_TMMA_227963.2630	524
0Safe_safe_TMMA_227963.2631	451
0Safe_safe_TMMA_227963.2632	686
0Safe_safe_TMMA_227963.2633	408
0Safe_safe_TMMA_227963.2634	214
0Safe_safe_TMMA_227963.2635	351
0Safe_safe_TMMA_227963.2636	384
0Safe_safe_TMMA_227963.2637	444
0Safe_safe_TMMA_227963.2638	465
0Safe_safe_TMMA_227963.2639	575
0Safe_safe_TMMA_227963.2640	353
0Safe_safe_TMMA_227963.2641	843
0Safe_safe_TMMA_227963.2642	185
0Safe_safe_TMMA_227963.2643	341
0Safe_safe_TMMA_227963.2644	875
0Safe_safe_TMMA_227963.2645	896
0Safe_safe_TMMA_227963.2646	952
0Safe_safe_TMMA_227963.2647	658
0Safe_safe_TMMA_227963.2648	517
0Safe_safe_TMMA_227963.2649	26
0Safe_safe_TMMA_227963.2650	122
0Safe_safe_TMMA_227963.2651	143
0Safe_safe_TMMA_227963.2652	270
0Safe_safe_TMMA_227963.2653	325
0Safe_safe_TMMA_227963.2654	642
0Safe_safe_TMMA_227963.2655	843
0Safe_safe_TMMA_227963.2656	739
0Safe_safe_TMMA_227963.2657	949
0Safe_safe_TMMA_227963.2658	703
0Safe_safe_TMMA_227963.2659	418
0Safe_safe_TMMA_227963.2660	469
0Safe_safe_TMMA_227963.2661	648
0Safe_safe_TMMA_227963.2662	716
0Safe_safe_TMMA_227963.2663	544
0Safe_safe_TMMA_227963.2664	508
0Safe_safe_TMMA_227963.2665	263
0Safe_safe_TMMA_227963.2666	481
0Safe_safe_TMMA_227963.2667	463
0Safe_safe_TMMA_227963.2668	343
0Safe_safe_TMMA_227963.2669	510
0Safe_safe_TMMA_227963.2670	718
0Safe_safe_TMMA_227963.2671	835
0Safe_safe_TMMA_227963.2672	990
0Safe_safe_TMMA_227963.2673	583
0Safe_safe_TMMA_227963.2674	524
0Safe_safe_TMMA_227963.2675	701
0Safe_safe_TMMA_227963.2676	949
0Safe_safe_TMMA_227963.2677	400
0Safe_safe_TMMA_227963.2678	655
0Safe_safe_TMMA_227963.2679	335
0Safe_safe_TMMA_227963.2680	936
0Safe_safe_TMMA_227963.2681	699
0Safe_safe_TMMA_227963.2682	847
0Safe_safe_TMMA_227963.2683	670
0Safe_safe_TMMA_227963.2684	437
0Safe_safe_TMMA_227963.2685	839
0Safe_safe_TMMA_227963.2686	1045
0Safe_safe_TMMA_227963.2687	634
0Safe_safe_TMMA_227963.2688	575
0Safe_safe_TMMA_227963.2689	634
0Safe_safe_TMMA_227963.2690	788
0Safe_safe_TMMA_227963.2691	601
0Safe_safe_TMMA_227963.2692	927
0Safe_safe_TMMA_227963.2693	669
0Safe_safe_TMMA_227963.2694	301
0Safe_safe_TMMA_227963.2695	471
0Safe_safe_TMMA_227963.2696	589
0Safe_safe_TMMA_227963.2697	335
0Safe_safe_TMMA_227963.2698	256
0Safe_safe_TMMA_227963.2699	1015
0Safe_safe_TMMA_227963.2700	1015
0Safe_safe_TMMA_227963.2701	632
0Safe_safe_TMMA_227963.2702	1068
0Safe_safe_TMMA_227963.2703	264
0Safe_safe_TMMA_227963.2704	155
0Safe_safe_TMMA_227963.2705	735
0Safe_safe_TMMA_227963.2706	658
0Safe_safe_TMMA_227963.2707	826
0Safe_safe_TMMA_227963.2708	289
0Safe_safe_TMMA_227963.2709	118
0Safe_safe_TMMA_227963.2710	423
0Safe_safe_TMMA_227963.2711	540
0Safe_safe_TMMA_227963.2712	381
0Safe_safe_TMMA_227963.2713	417
0Safe_safe_TMMA_227963.2714	755
0Safe_safe_TMMA_227963.2715	463
0Safe_safe_TMMA_227963.2716	1084
0Safe_safe_TMMA_227963.2717	178
0Safe_safe_TMMA_227963.2718	219
0Safe_safe_TMMA_227963.2719	349
0Safe_safe_TMMA_227963.2720	496
0Safe_safe_TMMA_227963.2721	997
0Safe_safe_TMMA_227963.2722	150
0Safe_safe_TMMA_227963.2723	810
0Safe_safe_TMMA_227963.2724	858
0Safe_safe_TMMA_227963.2725	552
0Safe_safe_TMMA_227963.2726	1671
0Safe_safe_TMMA_227963.2727	786
0Safe_safe_TMMA_227963.2728	587
0Safe_safe_TMMA_227963.2729	441
0Safe_safe_TMMA_227963.2731	961
0Safe_safe_TMMA_227963.2732	590
0Safe_safe_TMMA_227963.2733	614
0Safe_safe_TMMA_227963.2734	331
0Safe_safe_TMMA_227963.2735	537
0Safe_safe_TMMA_227963.2736	839
0Safe_safe_TMMA_227963.2737	87
0Safe_safe_TMMA_227963.2738	477
0Safe_safe_TMMA_227963.2739	716
0Safe_safe_TMMA_227963.2740	649
0Safe_safe_TMMA_227963.2741	591
0Safe_safe_TMMA_227963.2742	205
0Safe_safe_TMMA_227963.2743	608
0Safe_safe_TMMA_227963.2744	463
0Safe_safe_TMMA_227963.2745	479
0Safe_safe_TMMA_227963.2746	1754
0Safe_safe_TMMA_227963.2747	776
0Safe_safe_TMMA_227963.2748	743
0Safe_safe_TMMA_227963.2749	668
0Safe_safe_TMMA_227963.2750	480
0Safe_safe_TMMA_227963.2751	406
0Safe_safe_TMMA_227963.2752	895
0Safe_safe_TMMA_227963.2753	632
0Safe_safe_TMMA_227963.2754	797
0Safe_safe_TMMA_227963.2755	505
0Safe_safe_TMMA_227963.2756	1065
0Safe_safe_TMMA_227963.2757	494
0Safe_safe_TMMA_227963.2758	716
0Safe_safe_TMMA_227963.2759	442
0Safe_safe_TMMA_227963.2760	481
0Safe_safe_TMMA_227963.2761	374
0Safe_safe_TMMA_227963.2762	1473
0Safe_safe_TMMA_227963.2763	384
0Safe_safe_TMMA_227963.2764	623
0Safe_safe_TMMA_227963.2765	311
0Safe_safe_TMMA_227963.2766	325
0Safe_safe_TMMA_227963.2767	406
0Safe_safe_TMMA_227963.2768	850
0Safe_safe_TMMA_227963.2769	772
0Safe_safe_TMMA_227963.2770	804
0Safe_safe_TMMA_227963.2771	413
0Safe_safe_TMMA_227963.2772	659
0Safe_safe_TMMA_227963.2773	832
0Safe_safe_TMMA_227963.2774	611
0Safe_safe_TMMA_227963.2775	466
0Safe_safe_TMMA_227963.2776	765
0Safe_safe_TMMA_227963.2777	567
0Safe_safe_TMMA_227963.2778	348
0Safe_safe_TMMA_227963.2779	270
0Safe_safe_TMMA_227963.2780	655
0Safe_safe_TMMA_227963.2781	649
0Safe_safe_TMMA_227963.2782	411
0Safe_safe_TMMA_227963.2783	358
0Safe_safe_TMMA_227963.2784	655
0Safe_safe_TMMA_227963.2785	426
0Safe_safe_TMMA_227963.2786	624
0Safe_safe_TMMA_227963.2787	250
0Safe_safe_TMMA_227963.2788	278
0Safe_safe_TMMA_227963.2789	560
0Safe_safe_TMMA_227963.2790	926
0Safe_safe_TMMA_227963.2791	685
0Safe_safe_TMMA_227963.2792	271
0Safe_safe_TMMA_227963.2793	960
0Safe_safe_TMMA_227963.2794	255
0Safe_safe_TMMA_227963.2795	550
0Safe_safe_TMMA_227963.2796	701
0Safe_safe_TMMA_227963.2797	395
0Safe_safe_TMMA_227963.2798	777
0Safe_safe_TMMA_227963.2799	612
0Safe_safe_TMMA_227963.2800	502
0Safe_safe_TMMA_227963.2801	336
0Safe_safe_TMMA_227963.2802	516
0Safe_safe_TMMA_227963.2803	318
0Safe_safe_TMMA_227963.2804	256
0Safe_safe_TMMA_227963.2805	394
0Safe_safe_TMMA_227963.2806	524
0Safe_safe_TMMA_227963.2807	496
0Safe_safe_TMMA_227963.2808	504
0Safe_safe_TMMA_227963.2809	487
0Safe_safe_TMMA_227963.2810	637
0Safe_safe_TMMA_227963.2811	752
0Safe_safe_TMMA_227963.2812	232
0Safe_safe_TMMA_227963.2813	495
0Safe_safe_TMMA_227963.2814	441
0Safe_safe_TMMA_227963.2815	355
0Safe_safe_TMMA_227963.2816	246
0Safe_safe_TMMA_227963.2817	540
0Safe_safe_TMMA_227963.2818	812
0Safe_safe_TMMA_227963.2819	371
0Safe_safe_TMMA_227963.2820	441
0Safe_safe_TMMA_227963.2821	332
0Safe_safe_TMMA_227963.2822	433
0Safe_safe_TMMA_227963.2823	734
0Safe_safe_TMMA_227963.2824	666
0Safe_safe_TMMA_227963.2825	490
0Safe_safe_TMMA_227963.2826	873
0Safe_safe_TMMA_227963.2827	415
0Safe_safe_TMMA_227963.2828	786
0Safe_safe_TMMA_227963.2829	734
0Safe_safe_TMMA_227963.2830	421
0Safe_safe_TMMA_227963.2831	143
0Safe_safe_TMMA_227963.2832	468
0Safe_safe_TMMA_227963.2833	899
0Safe_safe_TMMA_227963.2834	565
0Safe_safe_TMMA_227963.2835	297
0Safe_safe_TMMA_227963.2836	457
0Safe_safe_TMMA_227963.2837	222
0Safe_safe_TMMA_227963.2838	639
0Safe_safe_TMMA_227963.2839	682
0Safe_safe_TMMA_227963.2840	662
0Safe_safe_TMMA_227963.2841	906
0Safe_safe_TMMA_227963.2842	331
0Safe_safe_TMMA_227963.2843	290
0Safe_safe_TMMA_227963.2844	639
0Safe_safe_TMMA_227963.2845	1057
0Safe_safe_TMMA_227963.2846	347
0Safe_safe_TMMA_227963.2847	1301
0Safe_safe_TMMA_227963.2848	499
0Safe_safe_TMMA_227963.2849	677
0Safe_safe_TMMA_227963.2850	691
0Safe_safe_TMMA_227963.2851	318
0Safe_safe_TMMA_227963.2852	331
0Safe_safe_TMMA_227963.2853	595
0Safe_safe_TMMA_227963.2854	538
0Safe_safe_TMMA_227963.2855	96
0Safe_safe_TMMA_227963.2856	739
0Safe_safe_TMMA_227963.2857	359
0Safe_safe_TMMA_227963.2858	472
0Safe_safe_TMMA_227963.2859	127
0Safe_safe_TMMA_227963.2860	752
0Safe_safe_TMMA_227963.2861	817
0Safe_safe_TMMA_227963.2862	707
0Safe_safe_TMMA_227963.2863	522
0Safe_safe_TMMA_227963.2864	769
0Safe_safe_TMMA_227963.2865	777
0Safe_safe_TMMA_227963.2866	906
0Safe_safe_TMMA_227963.2867	538
0Safe_safe_TMMA_227963.2868	486
0Safe_safe_TMMA_227963.2869	439
0Safe_safe_TMMA_227963.2870	829
0Safe_safe_TMMA_227963.2871	425
0Safe_safe_TMMA_227963.2872	564
0Safe_safe_TMMA_227963.2873	264
0Safe_safe_TMMA_227963.2874	214
0Safe_safe_TMMA_227963.2875	787
0Safe_safe_TMMA_227963.2876	346
0Safe_safe_TMMA_227963.2877	243
0Safe_safe_TMMA_227963.2878	425
0Safe_safe_TMMA_227963.2879	686
0Safe_safe_TMMA_227963.2880	790
0Safe_safe_TMMA_227963.2881	752
0Safe_safe_TMMA_227963.2882	852
0Safe_safe_TMMA_227963.2883	290
0Safe_safe_TMMA_227963.2884	592
0Safe_safe_TMMA_227963.2885	807
0Safe_safe_TMMA_227963.2886	429
0Safe_safe_TMMA_227963.2887	652
0Safe_safe_TMMA_227963.2888	487
0Safe_safe_TMMA_227963.2889	637
0Safe_safe_TMMA_227963.2890	646
0Safe_safe_TMMA_227963.2891	353
0Safe_safe_TMMA_227963.2892	612
0Safe_safe_TMMA_227963.2893	558
0Safe_safe_TMMA_227963.2894	394
0Safe_safe_TMMA_227963.2895	548
0Safe_safe_TMMA_227963.2896	1104
0Safe_safe_TMMA_227963.2897	786
0Safe_safe_TMMA_227963.2898	319
0Safe_safe_TMMA_227963.2899	883
0Safe_safe_TMMA_227963.2900	218
0Safe_safe_TMMA_227963.2901	468
0Safe_safe_TMMA_227963.2902	505
0Safe_safe_TMMA_227963.2903	778
0Safe_safe_TMMA_227963.2904	655
0Safe_safe_TMMA_227963.2905	660
0Safe_safe_TMMA_227963.2906	1254
0Safe_safe_TMMA_227963.2907	864
0Safe_safe_TMMA_227963.2908	1413
0Safe_safe_TMMA_227963.2909	375
0Safe_safe_TMMA_227963.2910	520
0Safe_safe_TMMA_227963.2911	920
0Safe_safe_TMMA_227963.2912	161
0Safe_safe_TMMA_227963.2913	476
0Safe_safe_TMMA_227963.2914	517
0Safe_safe_TMMA_227963.2915	748
0Safe_safe_TMMA_227963.2916	337
0Safe_safe_TMMA_227963.2917	512
0Safe_safe_TMMA_227963.2918	581
0Safe_safe_TMMA_227963.2919	609
0Safe_safe_TMMA_227963.2920	926
0Safe_safe_TMMA_227963.2921	848
0Safe_safe_TMMA_227963.2922	439
0Safe_safe_TMMA_227963.2923	737
0Safe_safe_TMMA_227963.2924	369
0Safe_safe_TMMA_227963.2925	79
0Safe_safe_TMMA_227963.2926	232
0Safe_safe_TMMA_227963.2927	530
0Safe_safe_TMMA_227963.2928	247
0Safe_safe_TMMA_227963.2929	422
0Safe_safe_TMMA_227963.2930	140
0Safe_safe_TMMA_227963.2931	520
0Safe_safe_TMMA_227963.2932	282
0Safe_safe_TMMA_227963.2933	1206
0Safe_safe_TMMA_227963.2934	610
0Safe_safe_TMMA_227963.2935	548
0Safe_safe_TMMA_227963.2936	680
0Safe_safe_TMMA_227963.2937	561
0Safe_safe_TMMA_227963.2938	509
0Safe_safe_TMMA_227963.2939	1117
0Safe_safe_TMMA_227963.2940	320
0Safe_safe_TMMA_227963.2941	792
0Safe_safe_TMMA_227963.2942	712
0Safe_safe_TMMA_227963.2943	476
0Safe_safe_TMMA_227963.2944	474
0Safe_safe_TMMA_227963.2945	223
0Safe_safe_TMMA_227963.2946	1033
0Safe_safe_TMMA_227963.2947	377
0Safe_safe_TMMA_227963.2948	336
0Safe_safe_TMMA_227963.2949	979
0Safe_safe_TMMA_227963.2950	535
0Safe_safe_TMMA_227963.2951	494
0Safe_safe_TMMA_227963.2952	418
0Safe_safe_TMMA_227963.2953	347
0Safe_safe_TMMA_227963.2954	541
0Safe_safe_TMMA_227963.2955	739
0Safe_safe_TMMA_227963.2956	1680
0Safe_safe_TMMA_227963.2957	703
0Safe_safe_TMMA_227963.2958	658
0Safe_safe_TMMA_227963.2959	223
0Safe_safe_TMMA_227963.2960	601
0Safe_safe_TMMA_227963.2961	584
0Safe_safe_TMMA_227963.2962	871
0Safe_safe_TMMA_227963.2963	387
0Safe_safe_TMMA_227963.2964	557
0Safe_safe_TMMA_227963.2965	145
0Safe_safe_TMMA_227963.2966	358
0Safe_safe_TMMA_227963.2967	480
0Safe_safe_TMMA_227963.2968	947
0Safe_safe_TMMA_227963.2969	1359
0Safe_safe_TMMA_227963.2970	780
0Safe_safe_TMMA_227963.2971	779
0Safe_safe_TMMA_227963.2972	1698
0Safe_safe_TMMA_227963.2973	706
0Safe_safe_TMMA_227963.2974	128
0Safe_safe_TMMA_227963.2975	549
0Safe_safe_TMMA_227963.2976	734
0Safe_safe_TMMA_227963.2977	624
0Safe_safe_TMMA_227963.2978	416
0Safe_safe_TMMA_227963.2979	464
0Safe_safe_TMMA_227963.2980	529
0Safe_safe_TMMA_227963.2981	447
0Safe_safe_TMMA_227963.2982	634
0Safe_safe_TMMA_227963.2983	309
0Safe_safe_TMMA_227963.2984	497
0Safe_safe_TMMA_227963.2985	1098
0Safe_safe_TMMA_227963.2986	490
0Safe_safe_TMMA_227963.2987	702
0Safe_safe_TMMA_227963.2988	161
0Safe_safe_TMMA_227963.2989	138
0Safe_safe_TMMA_227963.2990	288
0Safe_safe_TMMA_227963.2991	310
0Safe_safe_TMMA_227963.2992	533
0Safe_safe_TMMA_227963.2993	670
0Safe_safe_TMMA_227963.2995	703
0Safe_safe_TMMA_227963.2996	422
0Safe_safe_TMMA_227963.2997	223
0Safe_safe_TMMA_227963.2998	829
0Safe_safe_TMMA_227963.2999	975
0Safe_safe_TMMA_227963.3000	717
0Safe_safe_TMMB_227963.3171	4
0Safe_safe_U1B_227963.465	1
0Safe_safe_U1B_227963.588	512
0Safe_safe_U2A_227963.1662	1
0Safe_safe_U2A_227963.1687	74
0Safe_safe_U2A_227963.1697	433
0Safe_safe_U2A_227963.1838	13
0Safe_safe_U2B_227963.1167	6
0Safe_safe_U2B_227963.1249	2
0Safe_safe_U2B_227963.1252	8
0Safe_safe_U2B_227963.1258	19
0Safe_safe_U2B_227963.1283	1
0Safe_safe_U2B_227963.1373	786
ENSMUSG00000000131_Xpo6_TMMA_201480.1	522
ENSMUSG00000000131_Xpo6_TMMA_201481.2	629
ENSMUSG00000000131_Xpo6_TMMA_201482.3	361
ENSMUSG00000000131_Xpo6_TMMA_201483.4	597
ENSMUSG00000000131_Xpo6_TMMA_201484.5	589
ENSMUSG00000000131_Xpo6_TMMA_201485.6	1035
ENSMUSG00000000131_Xpo6_TMMA_201486.7	83
ENSMUSG00000000131_Xpo6_TMMA_201487.8	801
ENSMUSG00000000131_Xpo6_TMMA_201488.9	405
ENSMUSG00000000131_Xpo6_TMMA_201489.10	629
ENSMUSG00000000194_Gpr107_TMMA_23942.1	420
ENSMUSG00000000194_Gpr107_TMMA_23943.2	588
ENSMUSG00000000194_Gpr107_TMMA_23944.3	130
ENSMUSG00000000194_Gpr107_TMMA_23945.4	565
ENSMUSG00000000194_Gpr107_TMMA_23946.5	433
ENSMUSG00000000194_Gpr107_TMMA_23947.6	309
ENSMUSG00000000194_Gpr107_TMMA_23948.7	1184
ENSMUSG00000000194_Gpr107_TMMA_23949.8	252
ENSMUSG00000000194_Gpr107_TMMA_23950.9	536
ENSMUSG00000000194_Gpr107_TMMA_23951.10	489
ENSMUSG00000000325_Arvcf_TMMA_114183.1	958
ENSMUSG00000000325_Arvcf_TMMA_114184.2	363
ENSMUSG00000000325_Arvcf_TMMA_114185.3	647
ENSMUSG00000000325_Arvcf_TMMA_114186.4	327
ENSMUSG00000000325_Arvcf_TMMA_114187.5	400
ENSMUSG00000000325_Arvcf_TMMA_114188.6	595
ENSMUSG00000000325_Arvcf_TMMA_114189.7	371
ENSMUSG00000000325_Arvcf_TMMA_114190.8	345
ENSMUSG00000000325_Arvcf_TMMA_114191.9	476
ENSMUSG00000000325_Arvcf_TMMA_114192.10	1261
ENSMUSG00000000340_Dbt_TMMA_173603.1	424
ENSMUSG00000000340_Dbt_TMMA_173604.2	540
ENSMUSG00000000340_Dbt_TMMA_173605.3	1093
ENSMUSG00000000340_Dbt_TMMA_173606.4	771
ENSMUSG00000000340_Dbt_TMMA_173607.5	409
ENSMUSG00000000340_Dbt_TMMA_173608.6	682
ENSMUSG00000000340_Dbt_TMMA_173609.7	861
ENSMUSG00000000340_Dbt_TMMA_173610.8	663
ENSMUSG00000000340_Dbt_TMMA_173611.9	536
ENSMUSG00000000340_Dbt_TMMA_173612.10	568
ENSMUSG00000000359_Rem1_TMMA_29922.1	388
ENSMUSG00000000359_Rem1_TMMA_29923.2	1050
ENSMUSG00000000359_Rem1_TMMA_29924.3	575
ENSMUSG00000000359_Rem1_TMMA_29925.4	233
ENSMUSG00000000359_Rem1_TMMA_29926.5	205
ENSMUSG00000000359_Rem1_TMMA_29927.6	1084
ENSMUSG00000000359_Rem1_TMMA_29928.7	491
ENSMUSG00000000359_Rem1_TMMA_29929.8	861
ENSMUSG00000000359_Rem1_TMMA_29930.9	358
ENSMUSG00000000359_Rem1_TMMA_29931.10	600
ENSMUSG00000000374_Trappc10_TMMA_88974.1	437
ENSMUSG00000000374_Trappc10_TMMA_88975.2	399
ENSMUSG00000000374_Trappc10_TMMA_88976.3	437
ENSMUSG00000000374_Trappc10_TMMA_88977.4	279
ENSMUSG00000000374_Trappc10_TMMA_88978.5	142
ENSMUSG00000000374_Trappc10_TMMA_88979.6	622
ENSMUSG00000000374_Trappc10_TMMA_88980.7	99
ENSMUSG00000000374_Trappc10_TMMA_88981.8	651
ENSMUSG00000000374_Trappc10_TMMA_88982.9	538
ENSMUSG00000000374_Trappc10_TMMA_88983.10	173
ENSMUSG00000000538_Tom1l2_MU1A_220883.10	3
ENSMUSG00000000568_Hnrnpd_TMMA_113024.1	362
ENSMUSG00000000568_Hnrnpd_TMMA_113025.2	454
ENSMUSG00000000568_Hnrnpd_TMMA_113026.3	1122
ENSMUSG00000000568_Hnrnpd_TMMA_113027.4	448
ENSMUSG00000000568_Hnrnpd_TMMA_113028.5	528
ENSMUSG00000000568_Hnrnpd_TMMA_113029.6	405
ENSMUSG00000000568_Hnrnpd_TMMA_113030.7	209
ENSMUSG00000000568_Hnrnpd_TMMA_113031.8	788
ENSMUSG00000000568_Hnrnpd_TMMA_113032.9	471
ENSMUSG00000000568_Hnrnpd_TMMA_113033.10	441
ENSMUSG00000000579_Dynlt1c_TMMB_103251.1	176
ENSMUSG00000000579_Dynlt1c_TMMB_103252.2	218
ENSMUSG00000000579_Dynlt1c_TMMB_103253.3	309
ENSMUSG00000000579_Dynlt1c_TMMB_103254.4	178
ENSMUSG00000000579_Dynlt1c_TMMB_103255.5	294
ENSMUSG00000000579_Dynlt1c_TMMB_103256.6	195
ENSMUSG00000000579_Dynlt1c_TMMB_103257.7	142
ENSMUSG00000000579_Dynlt1c_TMMB_103260.10	294
ENSMUSG00000000740_Rpl13_TMMA_217565.1	1917
ENSMUSG00000000740_Rpl13_TMMA_217566.2	31
ENSMUSG00000000740_Rpl13_TMMA_217567.3	847
ENSMUSG00000000740_Rpl13_TMMA_217568.4	15
ENSMUSG00000000740_Rpl13_TMMA_217569.5	371
ENSMUSG00000000740_Rpl13_TMMA_217570.6	97
ENSMUSG00000000740_Rpl13_TMMA_217571.7	298
ENSMUSG00000000740_Rpl13_TMMA_217572.8	322
ENSMUSG00000000740_Rpl13_TMMA_217573.9	53
ENSMUSG00000000740_Rpl13_TMMA_217574.10	60
ENSMUSG00000000811_Txnrd3_TMMA_176133.1	342
ENSMUSG00000000811_Txnrd3_TMMA_176134.2	902
ENSMUSG00000000811_Txnrd3_TMMA_176135.3	815
ENSMUSG00000000811_Txnrd3_TMMA_176136.4	920
ENSMUSG00000000811_Txnrd3_TMMA_176137.5	890
ENSMUSG00000000811_Txnrd3_TMMA_176138.6	368
ENSMUSG00000000811_Txnrd3_TMMA_176139.7	441
ENSMUSG00000000811_Txnrd3_TMMA_176140.8	328
ENSMUSG00000000811_Txnrd3_TMMA_176141.9	701
ENSMUSG00000000811_Txnrd3_TMMA_176142.10	1032
ENSMUSG00000000889_Dbh_DTKPB_40014.10	11
ENSMUSG00000000976_Heatr6_U1A_18415.1	1
ENSMUSG00000001053_N4bp3_TMMA_224004.1	573
ENSMUSG00000001053_N4bp3_TMMA_224005.2	483
ENSMUSG00000001053_N4bp3_TMMA_224006.3	399
ENSMUSG00000001053_N4bp3_TMMA_224007.4	188
ENSMUSG00000001053_N4bp3_TMMA_224008.5	496
ENSMUSG00000001053_N4bp3_TMMA_224009.6	371
ENSMUSG00000001053_N4bp3_TMMA_224010.7	664
ENSMUSG00000001053_N4bp3_TMMA_224011.8	300
ENSMUSG00000001053_N4bp3_TMMA_224012.9	389
ENSMUSG00000001053_N4bp3_TMMA_224013.10	527
ENSMUSG00000001089_Luzp1_TMMA_29682.1	479
ENSMUSG00000001089_Luzp1_TMMA_29683.2	552
ENSMUSG00000001089_Luzp1_TMMA_29684.3	421
ENSMUSG00000001089_Luzp1_TMMA_29685.4	526
ENSMUSG00000001089_Luzp1_TMMA_29686.5	218
ENSMUSG00000001089_Luzp1_TMMA_29687.6	285
ENSMUSG00000001089_Luzp1_TMMA_29688.7	313
ENSMUSG00000001089_Luzp1_TMMA_29689.8	474
ENSMUSG00000001089_Luzp1_TMMA_29690.9	755
ENSMUSG00000001089_Luzp1_TMMA_29691.10	320
ENSMUSG00000001100_Poldip2_TMMA_211595.1	424
ENSMUSG00000001100_Poldip2_TMMA_211596.2	571
ENSMUSG00000001100_Poldip2_TMMA_211597.3	476
ENSMUSG00000001100_Poldip2_TMMA_211598.4	644
ENSMUSG00000001100_Poldip2_TMMA_211599.5	409
ENSMUSG00000001100_Poldip2_TMMA_211600.6	668
ENSMUSG00000001100_Poldip2_TMMA_211601.7	350
ENSMUSG00000001100_Poldip2_TMMA_211602.8	155
ENSMUSG00000001100_Poldip2_TMMA_211603.9	592
ENSMUSG00000001100_Poldip2_TMMA_211604.10	308
ENSMUSG00000001120_Pcbp3_TMMA_152684.1	591
ENSMUSG00000001120_Pcbp3_TMMA_152685.2	320
ENSMUSG00000001120_Pcbp3_TMMA_152686.3	392
ENSMUSG00000001120_Pcbp3_TMMA_152687.4	362
ENSMUSG00000001120_Pcbp3_TMMA_152688.5	418
ENSMUSG00000001120_Pcbp3_TMMA_152689.6	455
ENSMUSG00000001120_Pcbp3_TMMA_152690.7	902
ENSMUSG00000001120_Pcbp3_TMMA_152691.8	963
ENSMUSG00000001120_Pcbp3_TMMA_152692.9	657
ENSMUSG00000001120_Pcbp3_TMMA_152693.10	1128
ENSMUSG00000001156_Mxd1_TMMA_9606.1	290
ENSMUSG00000001156_Mxd1_TMMA_9607.2	423
ENSMUSG00000001156_Mxd1_TMMA_9608.3	568
ENSMUSG00000001156_Mxd1_TMMA_9609.4	678
ENSMUSG00000001156_Mxd1_TMMA_9610.5	530
ENSMUSG00000001156_Mxd1_TMMA_9611.6	498
ENSMUSG00000001156_Mxd1_TMMA_9612.7	323
ENSMUSG00000001156_Mxd1_TMMA_9613.8	970
ENSMUSG00000001156_Mxd1_TMMA_9614.9	581
ENSMUSG00000001156_Mxd1_TMMA_9615.10	767
ENSMUSG00000001247_Lsr_TMMA_32034.1	482
ENSMUSG00000001247_Lsr_TMMA_32035.2	882
ENSMUSG00000001247_Lsr_TMMA_32036.3	736
ENSMUSG00000001247_Lsr_TMMA_32037.4	146
ENSMUSG00000001247_Lsr_TMMA_32038.5	168
ENSMUSG00000001247_Lsr_TMMA_32039.6	814
ENSMUSG00000001247_Lsr_TMMA_32040.7	689
ENSMUSG00000001247_Lsr_TMMA_32041.8	598
ENSMUSG00000001247_Lsr_TMMA_32042.9	320
ENSMUSG00000001247_Lsr_TMMA_32043.10	881
ENSMUSG00000001285_Myg1_TMMA_117779.1	736
ENSMUSG00000001285_Myg1_TMMA_117780.2	592
ENSMUSG00000001285_Myg1_TMMA_117781.3	309
ENSMUSG00000001285_Myg1_TMMA_117782.4	538
ENSMUSG00000001285_Myg1_TMMA_117783.5	380
ENSMUSG00000001285_Myg1_TMMA_117784.6	241
ENSMUSG00000001285_Myg1_TMMA_117785.7	523
ENSMUSG00000001285_Myg1_TMMA_117786.8	339
ENSMUSG00000001285_Myg1_TMMA_117787.9	522
ENSMUSG00000001285_Myg1_TMMA_117788.10	589
ENSMUSG00000001349_Cnn1_TMMA_189886.1	371
ENSMUSG00000001349_Cnn1_TMMA_189887.2	1116
ENSMUSG00000001349_Cnn1_TMMA_189888.3	244
ENSMUSG00000001349_Cnn1_TMMA_189889.4	818
ENSMUSG00000001349_Cnn1_TMMA_189890.5	922
ENSMUSG00000001349_Cnn1_TMMA_189891.6	553
ENSMUSG00000001349_Cnn1_TMMA_189892.7	594
ENSMUSG00000001349_Cnn1_TMMA_189893.8	1227
ENSMUSG00000001349_Cnn1_TMMA_189894.9	592
ENSMUSG00000001349_Cnn1_TMMA_189895.10	663
ENSMUSG00000001417_Rhbg_TMMA_158411.1	67
ENSMUSG00000001417_Rhbg_TMMA_158412.2	477
ENSMUSG00000001417_Rhbg_TMMA_158413.3	338
ENSMUSG00000001417_Rhbg_TMMA_158414.4	777
ENSMUSG00000001417_Rhbg_TMMA_158415.5	35
ENSMUSG00000001417_Rhbg_TMMA_158416.6	500
ENSMUSG00000001417_Rhbg_TMMA_158417.7	189
ENSMUSG00000001417_Rhbg_TMMA_158418.8	1179
ENSMUSG00000001417_Rhbg_TMMA_158419.9	442
ENSMUSG00000001417_Rhbg_TMMA_158420.10	832
ENSMUSG00000001445_Mrpl10_TMMA_184435.1	269
ENSMUSG00000001445_Mrpl10_TMMA_184436.2	370
ENSMUSG00000001445_Mrpl10_TMMA_184437.3	782
ENSMUSG00000001445_Mrpl10_TMMA_184438.4	261
ENSMUSG00000001445_Mrpl10_TMMA_184439.5	392
ENSMUSG00000001445_Mrpl10_TMMA_184440.6	395
ENSMUSG00000001445_Mrpl10_TMMA_184441.7	675
ENSMUSG00000001445_Mrpl10_TMMA_184442.8	285
ENSMUSG00000001445_Mrpl10_TMMA_184443.9	480
ENSMUSG00000001445_Mrpl10_TMMA_184444.10	354
ENSMUSG00000001497_Pax9_TMMA_150684.1	411
ENSMUSG00000001497_Pax9_TMMA_150685.2	624
ENSMUSG00000001497_Pax9_TMMA_150686.3	417
ENSMUSG00000001497_Pax9_TMMA_150687.4	238
ENSMUSG00000001497_Pax9_TMMA_150688.5	669
ENSMUSG00000001497_Pax9_TMMA_150689.6	320
ENSMUSG00000001497_Pax9_TMMA_150690.7	254
ENSMUSG00000001497_Pax9_TMMA_150691.8	221
ENSMUSG00000001497_Pax9_TMMA_150692.9	558
ENSMUSG00000001497_Pax9_TMMA_150693.10	501
ENSMUSG00000001507_Itga3_TMMA_4304.1	421
ENSMUSG00000001507_Itga3_TMMA_4305.2	347
ENSMUSG00000001507_Itga3_TMMA_4306.3	564
ENSMUSG00000001507_Itga3_TMMA_4307.4	502
ENSMUSG00000001507_Itga3_TMMA_4308.5	556
ENSMUSG00000001507_Itga3_TMMA_4309.6	588
ENSMUSG00000001507_Itga3_TMMA_4310.7	251
ENSMUSG00000001507_Itga3_TMMA_4311.8	882
ENSMUSG00000001507_Itga3_TMMA_4312.9	534
ENSMUSG00000001507_Itga3_TMMA_4313.10	422
ENSMUSG00000001763_Tspan33_U2A_32777.4	1
ENSMUSG00000001768_Rin2_TMMA_198562.1	611
ENSMUSG00000001768_Rin2_TMMA_198563.2	239
ENSMUSG00000001768_Rin2_TMMA_198564.3	1147
ENSMUSG00000001768_Rin2_TMMA_198565.4	293
ENSMUSG00000001768_Rin2_TMMA_198566.5	230
ENSMUSG00000001768_Rin2_TMMA_198567.6	803
ENSMUSG00000001768_Rin2_TMMA_198568.7	292
ENSMUSG00000001768_Rin2_TMMA_198569.8	683
ENSMUSG00000001768_Rin2_TMMA_198570.9	261
ENSMUSG00000001768_Rin2_TMMA_198571.10	725
ENSMUSG00000001909_Trmt1_TMMA_139347.1	557
ENSMUSG00000001909_Trmt1_TMMA_139348.2	1294
ENSMUSG00000001909_Trmt1_TMMA_139349.3	135
ENSMUSG00000001909_Trmt1_TMMA_139350.4	103
ENSMUSG00000001909_Trmt1_TMMA_139351.5	669
ENSMUSG00000001909_Trmt1_TMMA_139352.6	352
ENSMUSG00000001909_Trmt1_TMMA_139353.7	623
ENSMUSG00000001909_Trmt1_TMMA_139354.8	535
ENSMUSG00000001909_Trmt1_TMMA_139355.9	626
ENSMUSG00000001909_Trmt1_TMMA_139356.10	453
ENSMUSG00000002059_Rab34_TMMA_4024.1	259
ENSMUSG00000002059_Rab34_TMMA_4025.2	618
ENSMUSG00000002059_Rab34_TMMA_4026.3	284
ENSMUSG00000002059_Rab34_TMMA_4027.4	339
ENSMUSG00000002059_Rab34_TMMA_4028.5	237
ENSMUSG00000002059_Rab34_TMMA_4029.6	673
ENSMUSG00000002059_Rab34_TMMA_4030.7	293
ENSMUSG00000002059_Rab34_TMMA_4031.8	365
ENSMUSG00000002059_Rab34_TMMA_4032.9	598
ENSMUSG00000002059_Rab34_TMMA_4033.10	250
ENSMUSG00000002289_Angptl4_TMMA_169658.1	660
ENSMUSG00000002289_Angptl4_TMMA_169659.2	532
ENSMUSG00000002289_Angptl4_TMMA_169660.3	796
ENSMUSG00000002289_Angptl4_TMMA_169661.4	232
ENSMUSG00000002289_Angptl4_TMMA_169662.5	443
ENSMUSG00000002289_Angptl4_TMMA_169663.6	486
ENSMUSG00000002289_Angptl4_TMMA_169664.7	626
ENSMUSG00000002289_Angptl4_TMMA_169665.8	694
ENSMUSG00000002289_Angptl4_TMMA_169666.9	973
ENSMUSG00000002289_Angptl4_TMMA_169667.10	347
ENSMUSG00000002365_Snx9_TMMA_179134.1	666
ENSMUSG00000002365_Snx9_TMMA_179135.2	621
ENSMUSG00000002365_Snx9_TMMA_179136.3	291
ENSMUSG00000002365_Snx9_TMMA_179137.4	491
ENSMUSG00000002365_Snx9_TMMA_179138.5	310
ENSMUSG00000002365_Snx9_TMMA_179139.6	253
ENSMUSG00000002365_Snx9_TMMA_179140.7	525
ENSMUSG00000002365_Snx9_TMMA_179141.8	444
ENSMUSG00000002365_Snx9_TMMA_179142.9	592
ENSMUSG00000002365_Snx9_TMMA_179143.10	901
ENSMUSG00000002486_Tchp_TMMA_170056.1	536
ENSMUSG00000002486_Tchp_TMMA_170057.2	405
ENSMUSG00000002486_Tchp_TMMA_170058.3	781
ENSMUSG00000002486_Tchp_TMMA_170059.4	735
ENSMUSG00000002486_Tchp_TMMA_170060.5	299
ENSMUSG00000002486_Tchp_TMMA_170061.6	368
ENSMUSG00000002486_Tchp_TMMA_170062.7	580
ENSMUSG00000002486_Tchp_TMMA_170063.8	692
ENSMUSG00000002486_Tchp_TMMA_170064.9	101
ENSMUSG00000002486_Tchp_TMMA_170065.10	353
ENSMUSG00000002500_Rpl3l_TMMA_156391.1	481
ENSMUSG00000002500_Rpl3l_TMMA_156392.2	665
ENSMUSG00000002500_Rpl3l_TMMA_156393.3	516
ENSMUSG00000002500_Rpl3l_TMMA_156394.4	633
ENSMUSG00000002500_Rpl3l_TMMA_156395.5	598
ENSMUSG00000002500_Rpl3l_TMMA_156396.6	504
ENSMUSG00000002500_Rpl3l_TMMA_156397.7	314
ENSMUSG00000002500_Rpl3l_TMMA_156398.8	466
ENSMUSG00000002500_Rpl3l_TMMA_156399.9	533
ENSMUSG00000002500_Rpl3l_TMMA_156400.10	778
ENSMUSG00000002733_Plekha3_TMMA_84994.1	378
ENSMUSG00000002733_Plekha3_TMMA_84995.2	608
ENSMUSG00000002733_Plekha3_TMMA_84996.3	377
ENSMUSG00000002733_Plekha3_TMMA_84997.4	222
ENSMUSG00000002733_Plekha3_TMMA_84998.5	550
ENSMUSG00000002733_Plekha3_TMMA_84999.6	497
ENSMUSG00000002733_Plekha3_TMMA_85000.7	464
ENSMUSG00000002733_Plekha3_TMMA_85001.8	304
ENSMUSG00000002733_Plekha3_TMMA_85002.9	1047
ENSMUSG00000002733_Plekha3_TMMA_85003.10	547
ENSMUSG00000002831_Plin4_TMMA_209826.1	390
ENSMUSG00000002831_Plin4_TMMA_209827.2	139
ENSMUSG00000002831_Plin4_TMMA_209828.3	259
ENSMUSG00000002831_Plin4_TMMA_209829.4	724
ENSMUSG00000002831_Plin4_TMMA_209830.5	457
ENSMUSG00000002831_Plin4_TMMA_209831.6	685
ENSMUSG00000002831_Plin4_TMMA_209832.7	543
ENSMUSG00000002831_Plin4_TMMA_209833.8	596
ENSMUSG00000002831_Plin4_TMMA_209834.9	492
ENSMUSG00000002831_Plin4_TMMA_209835.10	752
ENSMUSG00000002846_Timmdc1_TMMA_15998.1	661
ENSMUSG00000002846_Timmdc1_TMMA_15999.2	546
ENSMUSG00000002846_Timmdc1_TMMA_16000.3	784
ENSMUSG00000002846_Timmdc1_TMMA_16001.4	161
ENSMUSG00000002846_Timmdc1_TMMA_16002.5	523
ENSMUSG00000002846_Timmdc1_TMMA_16003.6	567
ENSMUSG00000002846_Timmdc1_TMMA_16004.7	111
ENSMUSG00000002846_Timmdc1_TMMA_16005.8	733
ENSMUSG00000002846_Timmdc1_TMMA_16006.9	229
ENSMUSG00000002846_Timmdc1_TMMA_16007.10	379
ENSMUSG00000002930_Ppp1r17_TMMA_211355.1	337
ENSMUSG00000002930_Ppp1r17_TMMA_211356.2	583
ENSMUSG00000002930_Ppp1r17_TMMA_211357.3	332
ENSMUSG00000002930_Ppp1r17_TMMA_211358.4	241
ENSMUSG00000002930_Ppp1r17_TMMA_211359.5	401
ENSMUSG00000002930_Ppp1r17_TMMA_211360.6	388
ENSMUSG00000002930_Ppp1r17_TMMA_211361.7	455
ENSMUSG00000002930_Ppp1r17_TMMA_211362.8	92
ENSMUSG00000002930_Ppp1r17_TMMA_211363.9	470
ENSMUSG00000002930_Ppp1r17_TMMA_211364.10	609
ENSMUSG00000003226_Ranbp2_TMMA_186289.1	254
ENSMUSG00000003226_Ranbp2_TMMA_186290.2	226
ENSMUSG00000003226_Ranbp2_TMMA_186291.3	347
ENSMUSG00000003226_Ranbp2_TMMA_186292.4	342
ENSMUSG00000003226_Ranbp2_TMMA_186293.5	93
ENSMUSG00000003226_Ranbp2_TMMA_186294.6	473
ENSMUSG00000003226_Ranbp2_TMMA_186295.7	150
ENSMUSG00000003226_Ranbp2_TMMA_186296.8	123
ENSMUSG00000003226_Ranbp2_TMMA_186297.9	191
ENSMUSG00000003226_Ranbp2_TMMA_186298.10	270
ENSMUSG00000003299_Mrpl4_TMMA_203578.1	656
ENSMUSG00000003299_Mrpl4_TMMA_203579.2	274
ENSMUSG00000003299_Mrpl4_TMMA_203580.3	318
ENSMUSG00000003299_Mrpl4_TMMA_203581.4	530
ENSMUSG00000003299_Mrpl4_TMMA_203582.5	558
ENSMUSG00000003299_Mrpl4_TMMA_203583.6	324
ENSMUSG00000003299_Mrpl4_TMMA_203584.7	342
ENSMUSG00000003299_Mrpl4_TMMA_203585.8	399
ENSMUSG00000003299_Mrpl4_TMMA_203586.9	830
ENSMUSG00000003299_Mrpl4_TMMA_203587.10	541
ENSMUSG00000003411_Rab3b_TMMA_123047.1	417
ENSMUSG00000003411_Rab3b_TMMA_123048.2	456
ENSMUSG00000003411_Rab3b_TMMA_123049.3	813
ENSMUSG00000003411_Rab3b_TMMA_123050.4	510
ENSMUSG00000003411_Rab3b_TMMA_123051.5	527
ENSMUSG00000003411_Rab3b_TMMA_123052.6	564
ENSMUSG00000003411_Rab3b_TMMA_123053.7	327
ENSMUSG00000003411_Rab3b_TMMA_123054.8	683
ENSMUSG00000003411_Rab3b_TMMA_123055.9	624
ENSMUSG00000003411_Rab3b_TMMA_123056.10	773
ENSMUSG00000003429_Rps11_TMMA_208401.1	101
ENSMUSG00000003429_Rps11_TMMA_208402.2	130
ENSMUSG00000003429_Rps11_TMMA_208403.3	3
ENSMUSG00000003429_Rps11_TMMA_208404.4	75
ENSMUSG00000003429_Rps11_TMMA_208405.5	39
ENSMUSG00000003429_Rps11_TMMA_208406.6	34
ENSMUSG00000003429_Rps11_TMMA_208407.7	697
ENSMUSG00000003429_Rps11_TMMA_208408.8	299
ENSMUSG00000003429_Rps11_TMMA_208409.9	649
ENSMUSG00000003429_Rps11_TMMA_208410.10	184
ENSMUSG00000003438_Timm50_TMMA_64250.1	622
ENSMUSG00000003438_Timm50_TMMA_64251.2	382
ENSMUSG00000003438_Timm50_TMMA_64252.3	96
ENSMUSG00000003438_Timm50_TMMA_64253.4	444
ENSMUSG00000003438_Timm50_TMMA_64254.5	381
ENSMUSG00000003438_Timm50_TMMA_64255.6	169
ENSMUSG00000003438_Timm50_TMMA_64256.7	508
ENSMUSG00000003438_Timm50_TMMA_64257.8	640
ENSMUSG00000003438_Timm50_TMMA_64258.9	564
ENSMUSG00000003438_Timm50_TMMA_64259.10	491
ENSMUSG00000003484_Cyp4f18_TMMA_160891.1	596
ENSMUSG00000003484_Cyp4f18_TMMA_160892.2	679
ENSMUSG00000003484_Cyp4f18_TMMA_160893.3	747
ENSMUSG00000003484_Cyp4f18_TMMA_160894.4	432
ENSMUSG00000003484_Cyp4f18_TMMA_160895.5	847
ENSMUSG00000003484_Cyp4f18_TMMA_160896.6	929
ENSMUSG00000003484_Cyp4f18_TMMA_160897.7	203
ENSMUSG00000003484_Cyp4f18_TMMA_160898.8	368
ENSMUSG00000003484_Cyp4f18_TMMA_160899.9	461
ENSMUSG00000003484_Cyp4f18_TMMA_160900.10	359
ENSMUSG00000003559_As3mt_TMMA_222214.1	870
ENSMUSG00000003559_As3mt_TMMA_222215.2	489
ENSMUSG00000003559_As3mt_TMMA_222216.3	243
ENSMUSG00000003559_As3mt_TMMA_222217.4	674
ENSMUSG00000003559_As3mt_TMMA_222218.5	244
ENSMUSG00000003559_As3mt_TMMA_222219.6	420
ENSMUSG00000003559_As3mt_TMMA_222220.7	125
ENSMUSG00000003559_As3mt_TMMA_222221.8	435
ENSMUSG00000003559_As3mt_TMMA_222222.9	1228
ENSMUSG00000003559_As3mt_TMMA_222223.10	554
ENSMUSG00000003721_Insig2_TMMA_18552.1	640
ENSMUSG00000003721_Insig2_TMMA_18553.2	822
ENSMUSG00000003721_Insig2_TMMA_18554.3	629
ENSMUSG00000003721_Insig2_TMMA_18555.4	334
ENSMUSG00000003721_Insig2_TMMA_18556.5	792
ENSMUSG00000003721_Insig2_TMMA_18557.6	750
ENSMUSG00000003721_Insig2_TMMA_18558.7	256
ENSMUSG00000003721_Insig2_TMMA_18559.8	461
ENSMUSG00000003721_Insig2_TMMA_18560.9	752
ENSMUSG00000003721_Insig2_TMMA_18561.10	505
ENSMUSG00000003778_Brd8_TMMA_51469.1	265
ENSMUSG00000003778_Brd8_TMMA_51470.2	59
ENSMUSG00000003778_Brd8_TMMA_51471.3	371
ENSMUSG00000003778_Brd8_TMMA_51472.4	145
ENSMUSG00000003778_Brd8_TMMA_51473.5	621
ENSMUSG00000003778_Brd8_TMMA_51474.6	423
ENSMUSG00000003778_Brd8_TMMA_51475.7	291
ENSMUSG00000003778_Brd8_TMMA_51476.8	210
ENSMUSG00000003778_Brd8_TMMA_51477.9	359
ENSMUSG00000003778_Brd8_TMMA_51478.10	529
ENSMUSG00000003955_Fam162a_TMMA_23162.1	627
ENSMUSG00000003955_Fam162a_TMMA_23163.2	848
ENSMUSG00000003955_Fam162a_TMMA_23164.3	662
ENSMUSG00000003955_Fam162a_TMMA_23165.4	97
ENSMUSG00000003955_Fam162a_TMMA_23166.5	916
ENSMUSG00000003955_Fam162a_TMMA_23167.6	518
ENSMUSG00000003955_Fam162a_TMMA_23168.7	244
ENSMUSG00000003955_Fam162a_TMMA_23169.8	135
ENSMUSG00000003955_Fam162a_TMMA_23170.9	538
ENSMUSG00000003955_Fam162a_TMMA_23171.10	717
ENSMUSG00000004187_Kifc2_TMMA_225410.1	551
ENSMUSG00000004187_Kifc2_TMMA_225411.2	682
ENSMUSG00000004187_Kifc2_TMMA_225412.3	392
ENSMUSG00000004187_Kifc2_TMMA_225413.4	510
ENSMUSG00000004187_Kifc2_TMMA_225414.5	620
ENSMUSG00000004187_Kifc2_TMMA_225415.6	618
ENSMUSG00000004187_Kifc2_TMMA_225416.7	1444
ENSMUSG00000004187_Kifc2_TMMA_225417.8	350
ENSMUSG00000004187_Kifc2_TMMA_225418.9	558
ENSMUSG00000004187_Kifc2_TMMA_225419.10	1245
ENSMUSG00000004394_Tmed4_TMMA_206303.1	242
ENSMUSG00000004394_Tmed4_TMMA_206304.2	441
ENSMUSG00000004394_Tmed4_TMMA_206305.3	904
ENSMUSG00000004394_Tmed4_TMMA_206306.4	723
ENSMUSG00000004394_Tmed4_TMMA_206307.5	718
ENSMUSG00000004394_Tmed4_TMMA_206308.6	838
ENSMUSG00000004394_Tmed4_TMMA_206309.7	415
ENSMUSG00000004394_Tmed4_TMMA_206310.8	359
ENSMUSG00000004394_Tmed4_TMMA_206311.9	454
ENSMUSG00000004394_Tmed4_TMMA_206312.10	752
ENSMUSG00000004561_Mettl17_TMMA_12216.1	382
ENSMUSG00000004561_Mettl17_TMMA_12217.2	566
ENSMUSG00000004561_Mettl17_TMMA_12218.3	256
ENSMUSG00000004561_Mettl17_TMMA_12219.4	439
ENSMUSG00000004561_Mettl17_TMMA_12220.5	565
ENSMUSG00000004561_Mettl17_TMMA_12221.6	305
ENSMUSG00000004561_Mettl17_TMMA_12222.7	723
ENSMUSG00000004561_Mettl17_TMMA_12223.8	554
ENSMUSG00000004561_Mettl17_TMMA_12224.9	472
ENSMUSG00000004561_Mettl17_TMMA_12225.10	435
ENSMUSG00000004665_Cnn2_TMMA_73457.1	108
ENSMUSG00000004665_Cnn2_TMMA_73458.2	340
ENSMUSG00000004665_Cnn2_TMMA_73459.3	1027
ENSMUSG00000004665_Cnn2_TMMA_73460.4	694
ENSMUSG00000004665_Cnn2_TMMA_73461.5	488
ENSMUSG00000004665_Cnn2_TMMA_73462.6	577
ENSMUSG00000004665_Cnn2_TMMA_73464.8	667
ENSMUSG00000004665_Cnn2_TMMA_73465.9	640
ENSMUSG00000004665_Cnn2_TMMA_73466.10	452
ENSMUSG00000004707_Ly9_U2A_103464.4	5
ENSMUSG00000004748_Mtfp1_TMMA_210915.1	318
ENSMUSG00000004748_Mtfp1_TMMA_210916.2	286
ENSMUSG00000004748_Mtfp1_TMMA_210917.3	771
ENSMUSG00000004748_Mtfp1_TMMA_210918.4	575
ENSMUSG00000004748_Mtfp1_TMMA_210919.5	353
ENSMUSG00000004748_Mtfp1_TMMA_210920.6	476
ENSMUSG00000004748_Mtfp1_TMMA_210921.7	723
ENSMUSG00000004748_Mtfp1_TMMA_210922.8	908
ENSMUSG00000004748_Mtfp1_TMMA_210923.9	644
ENSMUSG00000004748_Mtfp1_TMMA_210924.10	1168
ENSMUSG00000004843_Chmp2b_TMMA_214565.1	502
ENSMUSG00000004843_Chmp2b_TMMA_214566.2	727
ENSMUSG00000004843_Chmp2b_TMMA_214567.3	680
ENSMUSG00000004843_Chmp2b_TMMA_214568.4	424
ENSMUSG00000004843_Chmp2b_TMMA_214569.5	533
ENSMUSG00000004843_Chmp2b_TMMA_214570.6	583
ENSMUSG00000004843_Chmp2b_TMMA_214571.7	688
ENSMUSG00000004843_Chmp2b_TMMA_214572.8	123
ENSMUSG00000004843_Chmp2b_TMMA_214573.9	758
ENSMUSG00000004843_Chmp2b_TMMA_214574.10	1041
ENSMUSG00000004892_Bcan_TMMA_28464.1	744
ENSMUSG00000004892_Bcan_TMMA_28465.2	321
ENSMUSG00000004892_Bcan_TMMA_28466.3	537
ENSMUSG00000004892_Bcan_TMMA_28467.4	521
ENSMUSG00000004892_Bcan_TMMA_28468.5	335
ENSMUSG00000004892_Bcan_TMMA_28469.6	456
ENSMUSG00000004892_Bcan_TMMA_28470.7	779
ENSMUSG00000004892_Bcan_TMMA_28471.8	799
ENSMUSG00000004892_Bcan_TMMA_28472.9	424
ENSMUSG00000004892_Bcan_TMMA_28473.10	927
ENSMUSG00000004961_Syt5_TMMA_226141.1	521
ENSMUSG00000004961_Syt5_TMMA_226142.2	541
ENSMUSG00000004961_Syt5_TMMA_226143.3	264
ENSMUSG00000004961_Syt5_TMMA_226144.4	875
ENSMUSG00000004961_Syt5_TMMA_226145.5	540
ENSMUSG00000004961_Syt5_TMMA_226146.6	278
ENSMUSG00000004961_Syt5_TMMA_226147.7	393
ENSMUSG00000004961_Syt5_TMMA_226148.8	447
ENSMUSG00000004961_Syt5_TMMA_226149.9	154
ENSMUSG00000004961_Syt5_TMMA_226150.10	313
ENSMUSG00000005069_Pex5_TMMA_21342.1	580
ENSMUSG00000005069_Pex5_TMMA_21343.2	292
ENSMUSG00000005069_Pex5_TMMA_21344.3	148
ENSMUSG00000005069_Pex5_TMMA_21345.4	621
ENSMUSG00000005069_Pex5_TMMA_21346.5	440
ENSMUSG00000005069_Pex5_TMMA_21347.6	467
ENSMUSG00000005069_Pex5_TMMA_21348.7	647
ENSMUSG00000005069_Pex5_TMMA_21349.8	210
ENSMUSG00000005069_Pex5_TMMA_21350.9	297
ENSMUSG00000005069_Pex5_TMMA_21351.10	187
ENSMUSG00000005474_Myl10_TMMA_93067.1	889
ENSMUSG00000005474_Myl10_TMMA_93068.2	191
ENSMUSG00000005474_Myl10_TMMA_93069.3	421
ENSMUSG00000005474_Myl10_TMMA_93070.4	371
ENSMUSG00000005474_Myl10_TMMA_93071.5	160
ENSMUSG00000005474_Myl10_TMMA_93072.6	487
ENSMUSG00000005474_Myl10_TMMA_93073.7	270
ENSMUSG00000005474_Myl10_TMMA_93074.8	538
ENSMUSG00000005474_Myl10_TMMA_93075.9	596
ENSMUSG00000005474_Myl10_TMMA_93076.10	770
ENSMUSG00000005674_Tomm40l_TMMA_62201.1	439
ENSMUSG00000005674_Tomm40l_TMMA_62202.2	713
ENSMUSG00000005674_Tomm40l_TMMA_62203.3	1022
ENSMUSG00000005674_Tomm40l_TMMA_62204.4	816
ENSMUSG00000005674_Tomm40l_TMMA_62205.5	771
ENSMUSG00000005674_Tomm40l_TMMA_62206.6	518
ENSMUSG00000005674_Tomm40l_TMMA_62207.7	526
ENSMUSG00000005674_Tomm40l_TMMA_62208.8	373
ENSMUSG00000005674_Tomm40l_TMMA_62209.9	444
ENSMUSG00000005674_Tomm40l_TMMA_62210.10	531
ENSMUSG00000005763_Cd247_DTKPB_26372.7	1
ENSMUSG00000005881_Ergic3_TMMA_45425.1	299
ENSMUSG00000005881_Ergic3_TMMA_45426.2	409
ENSMUSG00000005881_Ergic3_TMMA_45427.3	675
ENSMUSG00000005881_Ergic3_TMMA_45428.4	243
ENSMUSG00000005881_Ergic3_TMMA_45429.5	736
ENSMUSG00000005881_Ergic3_TMMA_45430.6	1629
ENSMUSG00000005881_Ergic3_TMMA_45431.7	477
ENSMUSG00000005881_Ergic3_TMMA_45432.8	513
ENSMUSG00000005881_Ergic3_TMMA_45433.9	131
ENSMUSG00000005881_Ergic3_TMMA_45434.10	582
ENSMUSG00000005882_Uqcc1_TMMA_45445.1	517
ENSMUSG00000005882_Uqcc1_TMMA_45446.2	552
ENSMUSG00000005882_Uqcc1_TMMA_45447.3	207
ENSMUSG00000005882_Uqcc1_TMMA_45448.4	282
ENSMUSG00000005882_Uqcc1_TMMA_45449.5	558
ENSMUSG00000005882_Uqcc1_TMMA_45450.6	344
ENSMUSG00000005882_Uqcc1_TMMA_45451.7	959
ENSMUSG00000005882_Uqcc1_TMMA_45452.8	586
ENSMUSG00000005882_Uqcc1_TMMA_45453.9	281
ENSMUSG00000005882_Uqcc1_TMMA_45454.10	329
ENSMUSG00000005907_Pex1_TMMA_211175.1	272
ENSMUSG00000005907_Pex1_TMMA_211176.2	337
ENSMUSG00000005907_Pex1_TMMA_211177.3	190
ENSMUSG00000005907_Pex1_TMMA_211178.4	99
ENSMUSG00000005907_Pex1_TMMA_211179.5	661
ENSMUSG00000005907_Pex1_TMMA_211180.6	388
ENSMUSG00000005907_Pex1_TMMA_211181.7	509
ENSMUSG00000005907_Pex1_TMMA_211182.8	183
ENSMUSG00000005907_Pex1_TMMA_211183.9	331
ENSMUSG00000005907_Pex1_TMMA_211184.10	224
ENSMUSG00000005973_Rcn1_TMMA_186309.1	586
ENSMUSG00000005973_Rcn1_TMMA_186310.2	227
ENSMUSG00000005973_Rcn1_TMMA_186311.3	733
ENSMUSG00000005973_Rcn1_TMMA_186312.4	556
ENSMUSG00000005973_Rcn1_TMMA_186313.5	757
ENSMUSG00000005973_Rcn1_TMMA_186314.6	578
ENSMUSG00000005973_Rcn1_TMMA_186315.7	296
ENSMUSG00000005973_Rcn1_TMMA_186316.8	929
ENSMUSG00000005973_Rcn1_TMMA_186317.9	448
ENSMUSG00000005973_Rcn1_TMMA_186318.10	518
ENSMUSG00000006021_Kptn_TMMA_197962.1	78
ENSMUSG00000006021_Kptn_TMMA_197963.2	355
ENSMUSG00000006021_Kptn_TMMA_197964.3	649
ENSMUSG00000006021_Kptn_TMMA_197965.4	433
ENSMUSG00000006021_Kptn_TMMA_197966.5	250
ENSMUSG00000006021_Kptn_TMMA_197967.6	652
ENSMUSG00000006021_Kptn_TMMA_197968.7	151
ENSMUSG00000006021_Kptn_TMMA_197969.8	51
ENSMUSG00000006021_Kptn_TMMA_197970.9	708
ENSMUSG00000006021_Kptn_TMMA_197971.10	223
ENSMUSG00000006169_Clint1_TMMA_144977.1	202
ENSMUSG00000006169_Clint1_TMMA_144978.2	510
ENSMUSG00000006169_Clint1_TMMA_144979.3	326
ENSMUSG00000006169_Clint1_TMMA_144980.4	249
ENSMUSG00000006169_Clint1_TMMA_144981.5	26
ENSMUSG00000006169_Clint1_TMMA_144982.6	397
ENSMUSG00000006169_Clint1_TMMA_144983.7	506
ENSMUSG00000006169_Clint1_TMMA_144984.8	781
ENSMUSG00000006169_Clint1_TMMA_144985.9	441
ENSMUSG00000006169_Clint1_TMMA_144986.10	221
ENSMUSG00000006191_Cdkal1_TMMA_59885.1	810
ENSMUSG00000006191_Cdkal1_TMMA_59886.2	281
ENSMUSG00000006191_Cdkal1_TMMA_59887.3	759
ENSMUSG00000006191_Cdkal1_TMMA_59888.4	288
ENSMUSG00000006191_Cdkal1_TMMA_59889.5	277
ENSMUSG00000006191_Cdkal1_TMMA_59890.6	588
ENSMUSG00000006191_Cdkal1_TMMA_59891.7	246
ENSMUSG00000006191_Cdkal1_TMMA_59892.8	748
ENSMUSG00000006191_Cdkal1_TMMA_59893.9	483
ENSMUSG00000006191_Cdkal1_TMMA_59894.10	465
ENSMUSG00000006219_Fblim1_TMMA_31994.1	300
ENSMUSG00000006219_Fblim1_TMMA_31995.2	493
ENSMUSG00000006219_Fblim1_TMMA_31996.3	1046
ENSMUSG00000006219_Fblim1_TMMA_31997.4	348
ENSMUSG00000006219_Fblim1_TMMA_31998.5	361
ENSMUSG00000006219_Fblim1_TMMA_31999.6	685
ENSMUSG00000006219_Fblim1_TMMA_32000.7	552
ENSMUSG00000006219_Fblim1_TMMA_32001.8	574
ENSMUSG00000006219_Fblim1_TMMA_32002.9	769
ENSMUSG00000006219_Fblim1_TMMA_32003.10	294
ENSMUSG00000006390_Elovl1_TMMB_34838.4	3
ENSMUSG00000006587_Snai3_TMMA_12416.1	340
ENSMUSG00000006587_Snai3_TMMA_12417.2	547
ENSMUSG00000006587_Snai3_TMMA_12418.3	865
ENSMUSG00000006587_Snai3_TMMA_12419.4	402
ENSMUSG00000006587_Snai3_TMMA_12420.5	188
ENSMUSG00000006587_Snai3_TMMA_12421.6	621
ENSMUSG00000006587_Snai3_TMMA_12422.7	340
ENSMUSG00000006587_Snai3_TMMA_12423.8	428
ENSMUSG00000006587_Snai3_TMMA_12424.9	71
ENSMUSG00000006587_Snai3_TMMA_12425.10	319
ENSMUSG00000006800_Sulf2_TMMB_183808.4	8
ENSMUSG00000006930_Hap1_TMMA_169358.1	733
ENSMUSG00000006930_Hap1_TMMA_169359.2	827
ENSMUSG00000006930_Hap1_TMMA_169360.3	712
ENSMUSG00000006930_Hap1_TMMA_169361.4	696
ENSMUSG00000006930_Hap1_TMMA_169362.5	498
ENSMUSG00000006930_Hap1_TMMA_169363.6	389
ENSMUSG00000006930_Hap1_TMMA_169364.7	404
ENSMUSG00000006930_Hap1_TMMA_169365.8	516
ENSMUSG00000006930_Hap1_TMMA_169366.9	804
ENSMUSG00000006930_Hap1_TMMA_169367.10	552
ENSMUSG00000007034_Slc44a4_U2A_99357.9	3
ENSMUSG00000007041_Clic1_TMMA_184175.1	199
ENSMUSG00000007041_Clic1_TMMA_184176.2	435
ENSMUSG00000007041_Clic1_TMMA_184177.3	486
ENSMUSG00000007041_Clic1_TMMA_184178.4	729
ENSMUSG00000007041_Clic1_TMMA_184179.5	453
ENSMUSG00000007041_Clic1_TMMA_184180.6	667
ENSMUSG00000007041_Clic1_TMMA_184181.7	865
ENSMUSG00000007041_Clic1_TMMA_184182.8	438
ENSMUSG00000007041_Clic1_TMMA_184183.9	454
ENSMUSG00000007041_Clic1_TMMA_184184.10	671
ENSMUSG00000007122_Casq1_TMMA_62321.1	362
ENSMUSG00000007122_Casq1_TMMA_62322.2	373
ENSMUSG00000007122_Casq1_TMMA_62323.3	555
ENSMUSG00000007122_Casq1_TMMA_62324.4	615
ENSMUSG00000007122_Casq1_TMMA_62325.5	645
ENSMUSG00000007122_Casq1_TMMA_62326.6	749
ENSMUSG00000007122_Casq1_TMMA_62327.7	605
ENSMUSG00000007122_Casq1_TMMA_62328.8	395
ENSMUSG00000007122_Casq1_TMMA_62329.9	671
ENSMUSG00000007122_Casq1_TMMA_62330.10	358
ENSMUSG00000007610_Gtpbp3_TMMA_18592.1	436
ENSMUSG00000007610_Gtpbp3_TMMA_18593.2	381
ENSMUSG00000007610_Gtpbp3_TMMA_18594.3	788
ENSMUSG00000007610_Gtpbp3_TMMA_18595.4	895
ENSMUSG00000007610_Gtpbp3_TMMA_18596.5	424
ENSMUSG00000007610_Gtpbp3_TMMA_18597.6	783
ENSMUSG00000007610_Gtpbp3_TMMA_18598.7	859
ENSMUSG00000007610_Gtpbp3_TMMA_18599.8	670
ENSMUSG00000007610_Gtpbp3_TMMA_18600.9	648
ENSMUSG00000007610_Gtpbp3_TMMA_18601.10	372
ENSMUSG00000007907_Cabs1_TMMA_61821.1	857
ENSMUSG00000007907_Cabs1_TMMA_61822.2	516
ENSMUSG00000007907_Cabs1_TMMA_61823.3	1526
ENSMUSG00000007907_Cabs1_TMMA_61824.4	1046
ENSMUSG00000007907_Cabs1_TMMA_61825.5	343
ENSMUSG00000007907_Cabs1_TMMA_61826.6	438
ENSMUSG00000007907_Cabs1_TMMA_61827.7	1027
ENSMUSG00000007907_Cabs1_TMMA_61828.8	737
ENSMUSG00000007907_Cabs1_TMMA_61829.9	861
ENSMUSG00000007907_Cabs1_TMMA_61830.10	450
ENSMUSG00000008035_Mid1ip1_TMMA_204089.1	650
ENSMUSG00000008035_Mid1ip1_TMMA_204090.2	367
ENSMUSG00000008035_Mid1ip1_TMMA_204091.3	306
ENSMUSG00000008035_Mid1ip1_TMMA_204092.4	660
ENSMUSG00000008035_Mid1ip1_TMMA_204093.5	631
ENSMUSG00000008035_Mid1ip1_TMMA_204094.6	760
ENSMUSG00000008035_Mid1ip1_TMMA_204095.7	319
ENSMUSG00000008035_Mid1ip1_TMMA_204096.8	293
ENSMUSG00000008035_Mid1ip1_TMMA_204097.9	957
ENSMUSG00000008035_Mid1ip1_TMMA_204098.10	562
ENSMUSG00000008206_Cers4_TMMA_142105.1	344
ENSMUSG00000008206_Cers4_TMMA_142106.2	364
ENSMUSG00000008206_Cers4_TMMA_142107.3	943
ENSMUSG00000008206_Cers4_TMMA_142108.4	401
ENSMUSG00000008206_Cers4_TMMA_142109.5	399
ENSMUSG00000008206_Cers4_TMMA_142110.6	625
ENSMUSG00000008206_Cers4_TMMA_142111.7	517
ENSMUSG00000008206_Cers4_TMMA_142112.8	659
ENSMUSG00000008206_Cers4_TMMA_142113.9	273
ENSMUSG00000008206_Cers4_TMMA_142114.10	624
ENSMUSG00000008683_Rps15a_TMMA_169978.1	135
ENSMUSG00000008683_Rps15a_TMMA_169979.2	82
ENSMUSG00000008683_Rps15a_TMMA_169980.3	35
ENSMUSG00000008683_Rps15a_TMMA_169981.4	36
ENSMUSG00000008683_Rps15a_TMMA_169982.5	39
ENSMUSG00000008683_Rps15a_TMMA_169983.6	83
ENSMUSG00000008683_Rps15a_TMMA_169984.7	167
ENSMUSG00000008683_Rps15a_TMMA_169985.8	65
ENSMUSG00000008683_Rps15a_TMMA_169986.9	8
ENSMUSG00000008683_Rps15a_TMMA_169987.10	31
ENSMUSG00000008734_Gprc5b_TMMA_147773.1	729
ENSMUSG00000008734_Gprc5b_TMMA_147774.2	840
ENSMUSG00000008734_Gprc5b_TMMA_147775.3	510
ENSMUSG00000008734_Gprc5b_TMMA_147776.4	293
ENSMUSG00000008734_Gprc5b_TMMA_147777.5	170
ENSMUSG00000008734_Gprc5b_TMMA_147778.6	269
ENSMUSG00000008734_Gprc5b_TMMA_147779.7	187
ENSMUSG00000008734_Gprc5b_TMMA_147780.8	1038
ENSMUSG00000008734_Gprc5b_TMMA_147781.9	583
ENSMUSG00000008734_Gprc5b_TMMA_147782.10	1090
ENSMUSG00000009551_6330409D20Rik_MU1A_161297.7	35
ENSMUSG00000009647_Mcu_TMMA_200880.1	689
ENSMUSG00000009647_Mcu_TMMA_200881.2	302
ENSMUSG00000009647_Mcu_TMMA_200882.3	554
ENSMUSG00000009647_Mcu_TMMA_200883.4	509
ENSMUSG00000009647_Mcu_TMMA_200884.5	815
ENSMUSG00000009647_Mcu_TMMA_200885.6	406
ENSMUSG00000009647_Mcu_TMMA_200886.7	807
ENSMUSG00000009647_Mcu_TMMA_200887.8	142
ENSMUSG00000009647_Mcu_TMMA_200888.9	371
ENSMUSG00000009647_Mcu_TMMA_200889.10	747
ENSMUSG00000009876_Cox4i2_TMMA_24436.1	388
ENSMUSG00000009876_Cox4i2_TMMA_24437.2	379
ENSMUSG00000009876_Cox4i2_TMMA_24438.3	571
ENSMUSG00000009876_Cox4i2_TMMA_24439.4	106
ENSMUSG00000009876_Cox4i2_TMMA_24440.5	621
ENSMUSG00000009876_Cox4i2_TMMA_24441.6	210
ENSMUSG00000009876_Cox4i2_TMMA_24442.7	335
ENSMUSG00000009876_Cox4i2_TMMA_24443.8	577
ENSMUSG00000009876_Cox4i2_TMMA_24444.9	983
ENSMUSG00000009876_Cox4i2_TMMA_24445.10	360
ENSMUSG00000009995_Taz_TMMA_88205.1	651
ENSMUSG00000009995_Taz_TMMA_88206.2	483
ENSMUSG00000009995_Taz_TMMA_88207.3	353
ENSMUSG00000009995_Taz_TMMA_88208.4	388
ENSMUSG00000009995_Taz_TMMA_88209.5	368
ENSMUSG00000009995_Taz_TMMA_88210.6	665
ENSMUSG00000009995_Taz_TMMA_88211.7	269
ENSMUSG00000009995_Taz_TMMA_88212.8	552
ENSMUSG00000009995_Taz_TMMA_88213.9	114
ENSMUSG00000009995_Taz_TMMA_88214.10	1085
ENSMUSG00000010021_Kif19a_TMMA_4444.1	483
ENSMUSG00000010021_Kif19a_TMMA_4445.2	735
ENSMUSG00000010021_Kif19a_TMMA_4446.3	357
ENSMUSG00000010021_Kif19a_TMMA_4447.4	884
ENSMUSG00000010021_Kif19a_TMMA_4448.5	900
ENSMUSG00000010021_Kif19a_TMMA_4449.6	491
ENSMUSG00000010021_Kif19a_TMMA_4450.7	384
ENSMUSG00000010021_Kif19a_TMMA_4451.8	530
ENSMUSG00000010021_Kif19a_TMMA_4452.9	401
ENSMUSG00000010021_Kif19a_TMMA_4453.10	292
ENSMUSG00000010406_Mrpl52_TMMA_115941.1	332
ENSMUSG00000010406_Mrpl52_TMMA_115942.2	686
ENSMUSG00000010406_Mrpl52_TMMA_115943.3	295
ENSMUSG00000010406_Mrpl52_TMMA_115944.4	223
ENSMUSG00000010406_Mrpl52_TMMA_115945.5	394
ENSMUSG00000010406_Mrpl52_TMMA_115946.6	602
ENSMUSG00000010406_Mrpl52_TMMA_115947.7	532
ENSMUSG00000010406_Mrpl52_TMMA_115948.8	163
ENSMUSG00000010406_Mrpl52_TMMA_115949.9	137
ENSMUSG00000010406_Mrpl52_TMMA_115950.10	637
ENSMUSG00000010607_Pigyl_TMMA_223884.1	766
ENSMUSG00000010607_Pigyl_TMMA_223885.2	714
ENSMUSG00000010607_Pigyl_TMMA_223886.3	683
ENSMUSG00000010607_Pigyl_TMMA_223887.4	850
ENSMUSG00000010607_Pigyl_TMMA_223888.5	572
ENSMUSG00000010607_Pigyl_TMMA_223889.6	349
ENSMUSG00000010607_Pigyl_TMMA_223890.7	287
ENSMUSG00000010607_Pigyl_TMMA_223891.8	1013
ENSMUSG00000010607_Pigyl_TMMA_223892.9	1554
ENSMUSG00000010607_Pigyl_TMMA_223893.10	887
ENSMUSG00000010914_Pdhx_TMMA_119212.1	323
ENSMUSG00000010914_Pdhx_TMMA_119213.2	225
ENSMUSG00000010914_Pdhx_TMMA_119214.3	517
ENSMUSG00000010914_Pdhx_TMMA_119215.4	542
ENSMUSG00000010914_Pdhx_TMMA_119216.5	629
ENSMUSG00000010914_Pdhx_TMMA_119217.6	151
ENSMUSG00000010914_Pdhx_TMMA_119218.7	669
ENSMUSG00000010914_Pdhx_TMMA_119219.8	608
ENSMUSG00000010914_Pdhx_TMMA_119220.9	809
ENSMUSG00000010914_Pdhx_TMMA_119221.10	678
ENSMUSG00000011254_Thg1l_TMMB_160148.2	93
ENSMUSG00000011257_Pabpc4_TMMA_109562.1	515
ENSMUSG00000011257_Pabpc4_TMMA_109563.2	147
ENSMUSG00000011257_Pabpc4_TMMA_109564.3	278
ENSMUSG00000011257_Pabpc4_TMMA_109565.4	939
ENSMUSG00000011257_Pabpc4_TMMA_109566.5	500
ENSMUSG00000011257_Pabpc4_TMMA_109567.6	553
ENSMUSG00000011257_Pabpc4_TMMA_109568.7	269
ENSMUSG00000011257_Pabpc4_TMMA_109569.8	552
ENSMUSG00000011257_Pabpc4_TMMA_109570.9	661
ENSMUSG00000011257_Pabpc4_TMMA_109571.10	467
ENSMUSG00000011751_Sptbn4_TMMA_158970.1	681
ENSMUSG00000011751_Sptbn4_TMMA_158971.2	423
ENSMUSG00000011751_Sptbn4_TMMA_158972.3	954
ENSMUSG00000011751_Sptbn4_TMMA_158973.4	381
ENSMUSG00000011751_Sptbn4_TMMA_158974.5	443
ENSMUSG00000011751_Sptbn4_TMMA_158975.6	393
ENSMUSG00000011751_Sptbn4_TMMA_158976.7	701
ENSMUSG00000011751_Sptbn4_TMMA_158977.8	657
ENSMUSG00000011751_Sptbn4_TMMA_158978.9	739
ENSMUSG00000011751_Sptbn4_TMMA_158979.10	401
ENSMUSG00000011832_Evi5l_MU2A_59009.2	3
ENSMUSG00000011832_Evi5l_MU2A_59011.4	4
ENSMUSG00000012535_Tnpo3_TMMA_165533.1	332
ENSMUSG00000012535_Tnpo3_TMMA_165534.2	26
ENSMUSG00000012535_Tnpo3_TMMA_165535.3	110
ENSMUSG00000012535_Tnpo3_TMMA_165536.4	203
ENSMUSG00000012535_Tnpo3_TMMA_165537.5	118
ENSMUSG00000012535_Tnpo3_TMMA_165538.6	266
ENSMUSG00000012535_Tnpo3_TMMA_165539.7	18
ENSMUSG00000012535_Tnpo3_TMMA_165540.8	413
ENSMUSG00000012535_Tnpo3_TMMA_165541.9	917
ENSMUSG00000012535_Tnpo3_TMMA_165542.10	129
ENSMUSG00000013155_Enkd1_TMMA_226748.1	702
ENSMUSG00000013155_Enkd1_TMMA_226749.2	791
ENSMUSG00000013155_Enkd1_TMMA_226750.3	836
ENSMUSG00000013155_Enkd1_TMMA_226751.4	649
ENSMUSG00000013155_Enkd1_TMMA_226752.5	627
ENSMUSG00000013155_Enkd1_TMMA_226753.6	787
ENSMUSG00000013155_Enkd1_TMMA_226754.7	450
ENSMUSG00000013155_Enkd1_TMMA_226755.8	724
ENSMUSG00000013155_Enkd1_TMMA_226756.9	858
ENSMUSG00000013155_Enkd1_TMMA_226757.10	606
ENSMUSG00000013160_Atp6v0d1_SPA_83201.7	1
ENSMUSG00000013562_4833413E03Rik_MU1A_95823.4	3
ENSMUSG00000013662_Atad1_TMMA_173883.1	382
ENSMUSG00000013662_Atad1_TMMA_173884.2	188
ENSMUSG00000013662_Atad1_TMMA_173885.3	160
ENSMUSG00000013662_Atad1_TMMA_173886.4	422
ENSMUSG00000013662_Atad1_TMMA_173887.5	1011
ENSMUSG00000013662_Atad1_TMMA_173888.6	316
ENSMUSG00000013662_Atad1_TMMA_173889.7	262
ENSMUSG00000013662_Atad1_TMMA_173890.8	573
ENSMUSG00000013662_Atad1_TMMA_173891.9	338
ENSMUSG00000013662_Atad1_TMMA_173892.10	518
ENSMUSG00000013766_Ly6g6e_MU2B_124959.6	18
ENSMUSG00000013928_Thap8_MU1A_119816.6	36
ENSMUSG00000014245_Pigl_TMMA_125524.1	215
ENSMUSG00000014245_Pigl_TMMA_125525.2	620
ENSMUSG00000014245_Pigl_TMMA_125526.3	377
ENSMUSG00000014245_Pigl_TMMA_125527.4	1197
ENSMUSG00000014245_Pigl_TMMA_125528.5	647
ENSMUSG00000014245_Pigl_TMMA_125529.6	460
ENSMUSG00000014245_Pigl_TMMA_125530.7	865
ENSMUSG00000014245_Pigl_TMMA_125531.8	715
ENSMUSG00000014245_Pigl_TMMA_125532.9	1090
ENSMUSG00000014245_Pigl_TMMA_125533.10	522
ENSMUSG00000014301_Pam16_TMMA_220656.1	566
ENSMUSG00000014301_Pam16_TMMA_220658.3	438
ENSMUSG00000014301_Pam16_TMMA_220661.6	566
ENSMUSG00000014301_Pam16_TMMA_220662.7	286
ENSMUSG00000014301_Pam16_TMMA_220663.8	343
ENSMUSG00000014301_Pam16_TMMA_220664.9	270
ENSMUSG00000014301_Pam16_TMMA_220665.10	140
ENSMUSG00000014351_Gip_U2B_26754.9	22
ENSMUSG00000014444_Piezo1_TMMA_119072.1	743
ENSMUSG00000014444_Piezo1_TMMA_119073.2	563
ENSMUSG00000014444_Piezo1_TMMA_119074.3	780
ENSMUSG00000014444_Piezo1_TMMA_119075.4	630
ENSMUSG00000014444_Piezo1_TMMA_119076.5	395
ENSMUSG00000014444_Piezo1_TMMA_119077.6	276
ENSMUSG00000014444_Piezo1_TMMA_119078.7	798
ENSMUSG00000014444_Piezo1_TMMA_119079.8	549
ENSMUSG00000014444_Piezo1_TMMA_119080.9	610
ENSMUSG00000014444_Piezo1_TMMA_119081.10	610
ENSMUSG00000014503_Pkd2l2_TMMA_44846.1	415
ENSMUSG00000014503_Pkd2l2_TMMA_44847.2	1011
ENSMUSG00000014503_Pkd2l2_TMMA_44848.3	703
ENSMUSG00000014503_Pkd2l2_TMMA_44849.4	526
ENSMUSG00000014503_Pkd2l2_TMMA_44850.5	722
ENSMUSG00000014503_Pkd2l2_TMMA_44851.6	932
ENSMUSG00000014503_Pkd2l2_TMMA_44852.7	520
ENSMUSG00000014503_Pkd2l2_TMMA_44853.8	524
ENSMUSG00000014503_Pkd2l2_TMMA_44854.9	751
ENSMUSG00000014503_Pkd2l2_TMMA_44855.10	875
ENSMUSG00000014551_Mrps25_TMMA_192994.1	214
ENSMUSG00000014551_Mrps25_TMMA_192995.2	177
ENSMUSG00000014551_Mrps25_TMMA_192996.3	432
ENSMUSG00000014551_Mrps25_TMMA_192997.4	682
ENSMUSG00000014551_Mrps25_TMMA_192998.5	625
ENSMUSG00000014551_Mrps25_TMMA_192999.6	506
ENSMUSG00000014551_Mrps25_TMMA_193000.7	547
ENSMUSG00000014551_Mrps25_TMMA_193001.8	736
ENSMUSG00000014551_Mrps25_TMMA_193002.9	766
ENSMUSG00000014551_Mrps25_TMMA_193003.10	884
ENSMUSG00000014606_Slc25a11_TMMA_10748.1	656
ENSMUSG00000014606_Slc25a11_TMMA_10749.2	399
ENSMUSG00000014606_Slc25a11_TMMA_10750.3	200
ENSMUSG00000014606_Slc25a11_TMMA_10751.4	798
ENSMUSG00000014606_Slc25a11_TMMA_10752.5	230
ENSMUSG00000014606_Slc25a11_TMMA_10753.6	501
ENSMUSG00000014606_Slc25a11_TMMA_10754.7	986
ENSMUSG00000014606_Slc25a11_TMMA_10755.8	630
ENSMUSG00000014606_Slc25a11_TMMA_10756.9	591
ENSMUSG00000014606_Slc25a11_TMMA_10757.10	670
ENSMUSG00000014633_Cmc2_TMMA_153742.1	123
ENSMUSG00000014633_Cmc2_TMMA_153743.2	358
ENSMUSG00000014633_Cmc2_TMMA_153744.3	365
ENSMUSG00000014633_Cmc2_TMMA_153745.4	519
ENSMUSG00000014633_Cmc2_TMMA_153746.5	800
ENSMUSG00000014633_Cmc2_TMMA_153747.6	717
ENSMUSG00000014633_Cmc2_TMMA_153748.7	447
ENSMUSG00000014633_Cmc2_TMMA_153749.8	691
ENSMUSG00000014633_Cmc2_TMMA_153750.9	1051
ENSMUSG00000014633_Cmc2_TMMA_153751.10	735
ENSMUSG00000015001_Oc90_TMMB_105199.9	15
ENSMUSG00000015002_Efr3a_TMMA_105201.1	93
ENSMUSG00000015002_Efr3a_TMMA_105202.2	707
ENSMUSG00000015002_Efr3a_TMMA_105203.3	340
ENSMUSG00000015002_Efr3a_TMMA_105204.4	678
ENSMUSG00000015002_Efr3a_TMMA_105205.5	380
ENSMUSG00000015002_Efr3a_TMMA_105206.6	487
ENSMUSG00000015002_Efr3a_TMMA_105207.7	635
ENSMUSG00000015002_Efr3a_TMMA_105208.8	317
ENSMUSG00000015002_Efr3a_TMMA_105209.9	566
ENSMUSG00000015002_Efr3a_TMMA_105210.10	263
ENSMUSG00000015023_Ddx19a_TMMA_45999.1	273
ENSMUSG00000015023_Ddx19a_TMMA_46000.2	107
ENSMUSG00000015023_Ddx19a_TMMA_46001.3	336
ENSMUSG00000015023_Ddx19a_TMMA_46002.4	180
ENSMUSG00000015023_Ddx19a_TMMA_46003.5	163
ENSMUSG00000015023_Ddx19a_TMMA_46004.6	43
ENSMUSG00000015023_Ddx19a_TMMA_46005.7	398
ENSMUSG00000015023_Ddx19a_TMMA_46006.8	43
ENSMUSG00000015023_Ddx19a_TMMA_46007.9	458
ENSMUSG00000015023_Ddx19a_TMMA_46008.10	375
ENSMUSG00000015092_Edf1_TMMA_13286.1	710
ENSMUSG00000015092_Edf1_TMMA_13287.2	774
ENSMUSG00000015092_Edf1_TMMA_13288.3	1150
ENSMUSG00000015092_Edf1_TMMA_13289.4	279
ENSMUSG00000015092_Edf1_TMMA_13290.5	497
ENSMUSG00000015092_Edf1_TMMA_13291.6	263
ENSMUSG00000015092_Edf1_TMMA_13292.7	383
ENSMUSG00000015092_Edf1_TMMA_13293.8	841
ENSMUSG00000015092_Edf1_TMMA_13294.9	464
ENSMUSG00000015092_Edf1_TMMA_13295.10	1093
ENSMUSG00000015314_Slamf6_TMMA_119372.1	257
ENSMUSG00000015314_Slamf6_TMMA_119373.2	835
ENSMUSG00000015314_Slamf6_TMMA_119374.3	654
ENSMUSG00000015314_Slamf6_TMMA_119375.4	1103
ENSMUSG00000015314_Slamf6_TMMA_119376.5	554
ENSMUSG00000015314_Slamf6_TMMA_119377.6	1189
ENSMUSG00000015314_Slamf6_TMMA_119378.7	519
ENSMUSG00000015314_Slamf6_TMMA_119379.8	373
ENSMUSG00000015314_Slamf6_TMMA_119380.9	177
ENSMUSG00000015314_Slamf6_TMMA_119381.10	403
ENSMUSG00000015341_Golga7_TMMA_153102.1	1254
ENSMUSG00000015341_Golga7_TMMA_153103.2	489
ENSMUSG00000015341_Golga7_TMMA_153104.3	279
ENSMUSG00000015341_Golga7_TMMA_153105.4	1491
ENSMUSG00000015341_Golga7_TMMA_153106.5	1491
ENSMUSG00000015341_Golga7_TMMA_153107.6	623
ENSMUSG00000015341_Golga7_TMMA_153108.7	670
ENSMUSG00000015341_Golga7_TMMA_153109.8	301
ENSMUSG00000015341_Golga7_TMMA_153110.9	552
ENSMUSG00000015341_Golga7_TMMA_153111.10	222
ENSMUSG00000015355_Cd48_TMMA_10066.1	830
ENSMUSG00000015355_Cd48_TMMA_10067.2	1189
ENSMUSG00000015355_Cd48_TMMA_10068.3	518
ENSMUSG00000015355_Cd48_TMMA_10069.4	321
ENSMUSG00000015355_Cd48_TMMA_10070.5	348
ENSMUSG00000015355_Cd48_TMMA_10071.6	448
ENSMUSG00000015355_Cd48_TMMA_10072.7	387
ENSMUSG00000015355_Cd48_TMMA_10073.8	353
ENSMUSG00000015355_Cd48_TMMA_10074.9	620
ENSMUSG00000015355_Cd48_TMMA_10075.10	685
ENSMUSG00000015488_Cacfd1_TMMA_19144.1	600
ENSMUSG00000015488_Cacfd1_TMMA_19145.2	360
ENSMUSG00000015488_Cacfd1_TMMA_19146.3	306
ENSMUSG00000015488_Cacfd1_TMMA_19147.4	270
ENSMUSG00000015488_Cacfd1_TMMA_19148.5	753
ENSMUSG00000015488_Cacfd1_TMMA_19149.6	517
ENSMUSG00000015488_Cacfd1_TMMA_19150.7	310
ENSMUSG00000015488_Cacfd1_TMMA_19151.8	203
ENSMUSG00000015488_Cacfd1_TMMA_19152.9	401
ENSMUSG00000015488_Cacfd1_TMMA_19153.10	922
ENSMUSG00000015656_Hspa8_ACOCA_155800.10	1
ENSMUSG00000015711_Prune_TMMA_40595.1	512
ENSMUSG00000015711_Prune_TMMA_40596.2	457
ENSMUSG00000015711_Prune_TMMA_40597.3	378
ENSMUSG00000015711_Prune_TMMA_40598.4	803
ENSMUSG00000015711_Prune_TMMA_40599.5	241
ENSMUSG00000015711_Prune_TMMA_40600.6	259
ENSMUSG00000015711_Prune_TMMA_40601.7	545
ENSMUSG00000015711_Prune_TMMA_40602.8	496
ENSMUSG00000015711_Prune_TMMA_40603.9	883
ENSMUSG00000015711_Prune_TMMA_40604.10	196
ENSMUSG00000015749_Anp32e_MU2A_65922.6	39
ENSMUSG00000015804_Med28_GEB_32505.2	1
ENSMUSG00000015942_Gtf2ird2_MU2A_220419.4	4
ENSMUSG00000016200_Syt14_TMMA_48573.1	128
ENSMUSG00000016200_Syt14_TMMA_48574.2	513
ENSMUSG00000016200_Syt14_TMMA_48575.3	62
ENSMUSG00000016200_Syt14_TMMA_48576.4	351
ENSMUSG00000016200_Syt14_TMMA_48577.5	434
ENSMUSG00000016200_Syt14_TMMA_48578.6	397
ENSMUSG00000016200_Syt14_TMMA_48579.7	257
ENSMUSG00000016200_Syt14_TMMA_48580.8	1100
ENSMUSG00000016200_Syt14_TMMA_48581.9	349
ENSMUSG00000016200_Syt14_TMMA_48582.10	453
ENSMUSG00000016356_Col20a1_U2A_4108.5	4
ENSMUSG00000016495_Plgrkt_TMMA_212306.1	353
ENSMUSG00000016495_Plgrkt_TMMA_212307.2	341
ENSMUSG00000016495_Plgrkt_TMMA_212308.3	388
ENSMUSG00000016495_Plgrkt_TMMA_212309.4	180
ENSMUSG00000016495_Plgrkt_TMMA_212310.5	467
ENSMUSG00000016495_Plgrkt_TMMA_212311.6	574
ENSMUSG00000016495_Plgrkt_TMMA_212312.7	1253
ENSMUSG00000016495_Plgrkt_TMMA_212313.8	625
ENSMUSG00000016495_Plgrkt_TMMA_212314.9	385
ENSMUSG00000016495_Plgrkt_TMMA_212315.10	685
ENSMUSG00000016552_Foxred2_TMMA_91653.1	668
ENSMUSG00000016552_Foxred2_TMMA_91654.2	1305
ENSMUSG00000016552_Foxred2_TMMA_91655.3	747
ENSMUSG00000016552_Foxred2_TMMA_91656.4	417
ENSMUSG00000016552_Foxred2_TMMA_91657.5	496
ENSMUSG00000016552_Foxred2_TMMA_91658.6	851
ENSMUSG00000016552_Foxred2_TMMA_91659.7	141
ENSMUSG00000016552_Foxred2_TMMA_91660.8	511
ENSMUSG00000016552_Foxred2_TMMA_91661.9	546
ENSMUSG00000016552_Foxred2_TMMA_91662.10	424
ENSMUSG00000016619_Nup50_TMMA_80273.1	699
ENSMUSG00000016619_Nup50_TMMA_80274.2	1088
ENSMUSG00000016619_Nup50_TMMA_80275.3	409
ENSMUSG00000016619_Nup50_TMMA_80276.4	746
ENSMUSG00000016619_Nup50_TMMA_80277.5	263
ENSMUSG00000016619_Nup50_TMMA_80278.6	525
ENSMUSG00000016619_Nup50_TMMA_80279.7	449
ENSMUSG00000016619_Nup50_TMMA_80280.8	386
ENSMUSG00000016619_Nup50_TMMA_80281.9	1102
ENSMUSG00000016619_Nup50_TMMA_80282.10	141
ENSMUSG00000016637_Ift27_TMMA_21642.1	648
ENSMUSG00000016637_Ift27_TMMA_21643.2	773
ENSMUSG00000016637_Ift27_TMMA_21644.3	539
ENSMUSG00000016637_Ift27_TMMA_21645.4	804
ENSMUSG00000016637_Ift27_TMMA_21646.5	506
ENSMUSG00000016637_Ift27_TMMA_21647.6	337
ENSMUSG00000016637_Ift27_TMMA_21648.7	763
ENSMUSG00000016637_Ift27_TMMA_21649.8	442
ENSMUSG00000016637_Ift27_TMMA_21650.9	425
ENSMUSG00000016637_Ift27_TMMA_21651.10	669
ENSMUSG00000016833_Mrps18c_TMMA_45685.1	499
ENSMUSG00000016833_Mrps18c_TMMA_45686.2	391
ENSMUSG00000016833_Mrps18c_TMMA_45687.3	739
ENSMUSG00000016833_Mrps18c_TMMA_45688.4	160
ENSMUSG00000016833_Mrps18c_TMMA_45689.5	570
ENSMUSG00000016833_Mrps18c_TMMA_45690.6	419
ENSMUSG00000016833_Mrps18c_TMMA_45691.7	389
ENSMUSG00000016833_Mrps18c_TMMA_45692.8	52
ENSMUSG00000016833_Mrps18c_TMMA_45693.9	1428
ENSMUSG00000016833_Mrps18c_TMMA_45694.10	1428
ENSMUSG00000017286_Glod4_TMMB_127603.5	30
ENSMUSG00000017588_Krt27_TMMA_37787.1	316
ENSMUSG00000017588_Krt27_TMMA_37788.2	251
ENSMUSG00000017588_Krt27_TMMA_37789.3	882
ENSMUSG00000017588_Krt27_TMMA_37790.4	387
ENSMUSG00000017588_Krt27_TMMA_37791.5	550
ENSMUSG00000017588_Krt27_TMMA_37792.6	668
ENSMUSG00000017588_Krt27_TMMA_37793.7	623
ENSMUSG00000017588_Krt27_TMMA_37794.8	798
ENSMUSG00000017588_Krt27_TMMA_37795.9	570
ENSMUSG00000017588_Krt27_TMMA_37796.10	825
ENSMUSG00000017631_Abr_TMMA_184375.1	735
ENSMUSG00000017631_Abr_TMMA_184376.2	883
ENSMUSG00000017631_Abr_TMMA_184377.3	681
ENSMUSG00000017631_Abr_TMMA_184378.4	486
ENSMUSG00000017631_Abr_TMMA_184379.5	874
ENSMUSG00000017631_Abr_TMMA_184380.6	748
ENSMUSG00000017631_Abr_TMMA_184381.7	883
ENSMUSG00000017631_Abr_TMMA_184382.8	734
ENSMUSG00000017631_Abr_TMMA_184383.9	537
ENSMUSG00000017631_Abr_TMMA_184384.10	397
ENSMUSG00000017664_Slc35c2_TMMA_150664.1	323
ENSMUSG00000017664_Slc35c2_TMMA_150665.2	591
ENSMUSG00000017664_Slc35c2_TMMA_150666.3	459
ENSMUSG00000017664_Slc35c2_TMMA_150667.4	913
ENSMUSG00000017664_Slc35c2_TMMA_150668.5	586
ENSMUSG00000017664_Slc35c2_TMMA_150669.6	352
ENSMUSG00000017664_Slc35c2_TMMA_150670.7	623
ENSMUSG00000017664_Slc35c2_TMMA_150671.8	770
ENSMUSG00000017664_Slc35c2_TMMA_150672.9	360
ENSMUSG00000017664_Slc35c2_TMMA_150673.10	851
ENSMUSG00000017670_Elmo2_TMMA_65517.1	421
ENSMUSG00000017670_Elmo2_TMMA_65518.2	660
ENSMUSG00000017670_Elmo2_TMMA_65519.3	896
ENSMUSG00000017670_Elmo2_TMMA_65520.4	241
ENSMUSG00000017670_Elmo2_TMMA_65521.5	634
ENSMUSG00000017670_Elmo2_TMMA_65522.6	763
ENSMUSG00000017670_Elmo2_TMMA_65523.7	605
ENSMUSG00000017670_Elmo2_TMMA_65524.8	548
ENSMUSG00000017670_Elmo2_TMMA_65525.9	738
ENSMUSG00000017670_Elmo2_TMMA_65526.10	398
ENSMUSG00000017688_Hnf4g_TMMA_107825.1	512
ENSMUSG00000017688_Hnf4g_TMMA_107826.2	898
ENSMUSG00000017688_Hnf4g_TMMA_107827.3	362
ENSMUSG00000017688_Hnf4g_TMMA_107828.4	924
ENSMUSG00000017688_Hnf4g_TMMA_107829.5	389
ENSMUSG00000017688_Hnf4g_TMMA_107830.6	642
ENSMUSG00000017688_Hnf4g_TMMA_107831.7	524
ENSMUSG00000017688_Hnf4g_TMMA_107832.8	380
ENSMUSG00000017688_Hnf4g_TMMA_107833.9	74
ENSMUSG00000017688_Hnf4g_TMMA_107834.10	563
ENSMUSG00000017721_Pigt_TMMA_1072.1	510
ENSMUSG00000017721_Pigt_TMMA_1073.2	447
ENSMUSG00000017721_Pigt_TMMA_1074.3	342
ENSMUSG00000017721_Pigt_TMMA_1075.4	374
ENSMUSG00000017721_Pigt_TMMA_1076.5	405
ENSMUSG00000017721_Pigt_TMMA_1077.6	655
ENSMUSG00000017721_Pigt_TMMA_1078.7	178
ENSMUSG00000017721_Pigt_TMMA_1079.8	605
ENSMUSG00000017721_Pigt_TMMA_1080.9	1046
ENSMUSG00000017721_Pigt_TMMA_1081.10	716
ENSMUSG00000017747_Ghdc_TMMA_60125.1	480
ENSMUSG00000017747_Ghdc_TMMA_60126.2	306
ENSMUSG00000017747_Ghdc_TMMA_60127.3	1146
ENSMUSG00000017747_Ghdc_TMMA_60128.4	556
ENSMUSG00000017747_Ghdc_TMMA_60129.5	450
ENSMUSG00000017747_Ghdc_TMMA_60130.6	465
ENSMUSG00000017747_Ghdc_TMMA_60131.7	405
ENSMUSG00000017747_Ghdc_TMMA_60132.8	317
ENSMUSG00000017747_Ghdc_TMMA_60133.9	227
ENSMUSG00000017747_Ghdc_TMMA_60134.10	903
ENSMUSG00000017978_Cadps2_TMMA_159070.1	487
ENSMUSG00000017978_Cadps2_TMMA_159071.2	433
ENSMUSG00000017978_Cadps2_TMMA_159072.3	751
ENSMUSG00000017978_Cadps2_TMMA_159073.4	237
ENSMUSG00000017978_Cadps2_TMMA_159074.5	1018
ENSMUSG00000017978_Cadps2_TMMA_159075.6	530
ENSMUSG00000017978_Cadps2_TMMA_159076.7	433
ENSMUSG00000017978_Cadps2_TMMA_159077.8	738
ENSMUSG00000017978_Cadps2_TMMA_159078.9	520
ENSMUSG00000017978_Cadps2_TMMA_159079.10	115
ENSMUSG00000018008_Cyth4_TMMA_119771.1	556
ENSMUSG00000018008_Cyth4_TMMA_119772.2	224
ENSMUSG00000018008_Cyth4_TMMA_119773.3	503
ENSMUSG00000018008_Cyth4_TMMA_119774.4	361
ENSMUSG00000018008_Cyth4_TMMA_119775.5	401
ENSMUSG00000018008_Cyth4_TMMA_119776.6	1295
ENSMUSG00000018008_Cyth4_TMMA_119777.7	670
ENSMUSG00000018008_Cyth4_TMMA_119778.8	489
ENSMUSG00000018008_Cyth4_TMMA_119779.9	166
ENSMUSG00000018008_Cyth4_TMMA_119780.10	576
ENSMUSG00000018322_Tomm34_TMMA_130853.1	915
ENSMUSG00000018322_Tomm34_TMMA_130854.2	1317
ENSMUSG00000018322_Tomm34_TMMA_130855.3	400
ENSMUSG00000018322_Tomm34_TMMA_130856.4	569
ENSMUSG00000018322_Tomm34_TMMA_130857.5	1034
ENSMUSG00000018322_Tomm34_TMMA_130858.6	643
ENSMUSG00000018322_Tomm34_TMMA_130859.7	310
ENSMUSG00000018322_Tomm34_TMMA_130860.8	506
ENSMUSG00000018322_Tomm34_TMMA_130861.9	563
ENSMUSG00000018322_Tomm34_TMMA_130862.10	438
ENSMUSG00000018442_Derl2_TMMA_22762.1	493
ENSMUSG00000018442_Derl2_TMMA_22763.2	492
ENSMUSG00000018442_Derl2_TMMA_22764.3	38
ENSMUSG00000018442_Derl2_TMMA_22765.4	364
ENSMUSG00000018442_Derl2_TMMA_22766.5	541
ENSMUSG00000018442_Derl2_TMMA_22767.6	362
ENSMUSG00000018442_Derl2_TMMA_22768.7	482
ENSMUSG00000018442_Derl2_TMMA_22769.8	310
ENSMUSG00000018442_Derl2_TMMA_22770.9	1040
ENSMUSG00000018442_Derl2_TMMA_22771.10	218
ENSMUSG00000018459_Slc13a3_DTKPA_106712.3	1
ENSMUSG00000018554_Ybx2_TMMA_95920.1	508
ENSMUSG00000018554_Ybx2_TMMA_95921.2	341
ENSMUSG00000018554_Ybx2_TMMA_95922.3	521
ENSMUSG00000018554_Ybx2_TMMA_95923.4	589
ENSMUSG00000018554_Ybx2_TMMA_95924.5	459
ENSMUSG00000018554_Ybx2_TMMA_95925.6	467
ENSMUSG00000018554_Ybx2_TMMA_95926.7	623
ENSMUSG00000018554_Ybx2_TMMA_95927.8	466
ENSMUSG00000018554_Ybx2_TMMA_95928.9	335
ENSMUSG00000018554_Ybx2_TMMA_95929.10	608
ENSMUSG00000018620_Mmp20_TMMA_111790.1	556
ENSMUSG00000018620_Mmp20_TMMA_111791.2	391
ENSMUSG00000018620_Mmp20_TMMA_111792.3	1270
ENSMUSG00000018620_Mmp20_TMMA_111793.4	598
ENSMUSG00000018620_Mmp20_TMMA_111794.5	490
ENSMUSG00000018620_Mmp20_TMMA_111795.6	470
ENSMUSG00000018620_Mmp20_TMMA_111796.7	960
ENSMUSG00000018620_Mmp20_TMMA_111797.8	637
ENSMUSG00000018620_Mmp20_TMMA_111798.9	485
ENSMUSG00000018620_Mmp20_TMMA_111799.10	301
ENSMUSG00000018661_Cog1_TMMA_221514.1	223
ENSMUSG00000018661_Cog1_TMMA_221515.2	250
ENSMUSG00000018661_Cog1_TMMA_221516.3	283
ENSMUSG00000018661_Cog1_TMMA_221517.4	135
ENSMUSG00000018661_Cog1_TMMA_221518.5	384
[truncated: 9,034 more rows]
