# Supplementary material for: Genome-scale CRISPR screening reveals that C3aR signaling is critical for rapid capture of fungi by macrophages
Source: PLoS Pathog. 2022 Sep 29;18(9):e1010237. doi: 10.1371/journal.ppat.1010237 (PMC9578593; doi:10.1371/journal.ppat.1010237)
Supplement: S1 Data — A ZIP archive of tables in CSV format giving counts for each sgRNA. File names indicate sub-library and experimental sample. (ZIP) [file ppat.1010237.s023.zip › DIR_MAIN/20190208_U2AB_Hc1_counts.csv]

0None_none_ACOCA_227963.4581	1
0None_none_ACOCB_227963.5010	234
0None_none_ACOCB_227963.5228	7
0None_none_DTKPA_227963.7058	1
0None_none_DTKPA_227963.7059	5
0None_none_GEA_227963.3442	7
0None_none_GEA_227963.3501	1
0None_none_GEA_227963.3544	9
0None_none_GEA_227963.3630	15
0None_none_GEA_227963.3712	1
0None_none_MU1B_227963.1033	1
0None_none_MU1B_227963.1035	28
0None_none_MU1B_227963.1079	11
0None_none_MU1B_227963.1090	25
0None_none_MU1B_227963.1095	10
0None_none_MU1B_227963.1117	1
0None_none_MU1B_227963.762	5
0None_none_MU1B_227963.771	12
0None_none_MU1B_227963.796	9
0None_none_MU1B_227963.857	4
0None_none_MU1B_227963.863	5
0None_none_MU1B_227963.866	16
0None_none_MU1B_227963.875	6
0None_none_MU1B_227963.877	9
0None_none_MU1B_227963.916	11
0None_none_MU1B_227963.927	12
0None_none_MU1B_227963.930	10
0None_none_MU1B_227963.955	4
0None_none_MU1B_227963.968	27
0None_none_MU1B_227963.984	7
0None_none_MU2B_227963.194	17
0None_none_MU2B_227963.250	1
0None_none_MU2B_227963.66	6
0None_none_TMMA_227963.2712	9
0None_none_TMMA_227963.2986	5
0None_none_TMMB_227963.3048	5
0None_none_TMMB_227963.3067	16
0None_none_TMMB_227963.3172	3
0None_none_TMMB_227963.3174	2
0None_none_U1B_227963.484	1
0None_none_U2A_227963.1501	465
0None_none_U2A_227963.1502	729
0None_none_U2A_227963.1503	429
0None_none_U2A_227963.1504	234
0None_none_U2A_227963.1505	314
0None_none_U2A_227963.1506	662
0None_none_U2A_227963.1507	656
0None_none_U2A_227963.1508	591
0None_none_U2A_227963.1509	290
0None_none_U2A_227963.1510	460
0None_none_U2A_227963.1511	618
0None_none_U2A_227963.1512	611
0None_none_U2A_227963.1513	422
0None_none_U2A_227963.1514	285
0None_none_U2A_227963.1515	733
0None_none_U2A_227963.1516	630
0None_none_U2A_227963.1517	850
0None_none_U2A_227963.1518	130
0None_none_U2A_227963.1519	507
0None_none_U2A_227963.1520	580
0None_none_U2A_227963.1521	670
0None_none_U2A_227963.1522	263
0None_none_U2A_227963.1523	400
0None_none_U2A_227963.1524	345
0None_none_U2A_227963.1525	742
0None_none_U2A_227963.1526	289
0None_none_U2A_227963.1527	270
0None_none_U2A_227963.1528	545
0None_none_U2A_227963.1529	465
0None_none_U2A_227963.1530	583
0None_none_U2A_227963.1531	186
0None_none_U2A_227963.1532	317
0None_none_U2A_227963.1533	526
0None_none_U2A_227963.1534	615
0None_none_U2A_227963.1535	481
0None_none_U2A_227963.1536	356
0None_none_U2A_227963.1537	378
0None_none_U2A_227963.1538	423
0None_none_U2A_227963.1539	772
0None_none_U2A_227963.1540	327
0None_none_U2A_227963.1541	769
0None_none_U2A_227963.1542	695
0None_none_U2A_227963.1543	343
0None_none_U2A_227963.1544	318
0None_none_U2A_227963.1545	445
0None_none_U2A_227963.1546	195
0None_none_U2A_227963.1547	312
0None_none_U2A_227963.1548	431
0None_none_U2A_227963.1549	455
0None_none_U2A_227963.1550	505
0None_none_U2A_227963.1551	748
0None_none_U2A_227963.1552	319
0None_none_U2A_227963.1553	631
0None_none_U2A_227963.1554	309
0None_none_U2A_227963.1555	397
0None_none_U2A_227963.1556	271
0None_none_U2A_227963.1557	651
0None_none_U2A_227963.1558	747
0None_none_U2A_227963.1559	570
0None_none_U2A_227963.1560	668
0None_none_U2A_227963.1561	584
0None_none_U2A_227963.1562	917
0None_none_U2A_227963.1563	508
0None_none_U2A_227963.1564	282
0None_none_U2A_227963.1565	290
0None_none_U2A_227963.1566	483
0None_none_U2A_227963.1567	571
0None_none_U2A_227963.1568	634
0None_none_U2A_227963.1569	558
0None_none_U2A_227963.1570	641
0None_none_U2A_227963.1571	377
0None_none_U2A_227963.1572	407
0None_none_U2A_227963.1573	510
0None_none_U2A_227963.1574	465
0None_none_U2A_227963.1575	665
0None_none_U2A_227963.1576	234
0None_none_U2A_227963.1577	359
0None_none_U2A_227963.1578	235
0None_none_U2A_227963.1579	698
0None_none_U2A_227963.1580	754
0None_none_U2A_227963.1581	402
0None_none_U2A_227963.1582	620
0None_none_U2A_227963.1583	382
0None_none_U2A_227963.1584	682
0None_none_U2A_227963.1585	541
0None_none_U2A_227963.1586	773
0None_none_U2A_227963.1587	446
0None_none_U2A_227963.1588	648
0None_none_U2A_227963.1589	645
0None_none_U2A_227963.1590	308
0None_none_U2A_227963.1591	588
0None_none_U2A_227963.1592	414
0None_none_U2A_227963.1593	298
0None_none_U2A_227963.1594	295
0None_none_U2A_227963.1595	787
0None_none_U2A_227963.1596	391
0None_none_U2A_227963.1597	331
0None_none_U2A_227963.1598	246
0None_none_U2A_227963.1599	195
0None_none_U2A_227963.1600	747
0None_none_U2A_227963.1601	334
0None_none_U2A_227963.1602	290
0None_none_U2A_227963.1603	361
0None_none_U2A_227963.1604	254
0None_none_U2A_227963.1605	796
0None_none_U2A_227963.1606	330
0None_none_U2A_227963.1607	263
0None_none_U2A_227963.1608	482
0None_none_U2A_227963.1609	181
0None_none_U2A_227963.1610	443
0None_none_U2A_227963.1611	481
0None_none_U2A_227963.1612	534
0None_none_U2A_227963.1613	755
0None_none_U2A_227963.1614	594
0None_none_U2A_227963.1615	777
0None_none_U2A_227963.1616	544
0None_none_U2A_227963.1617	351
0None_none_U2A_227963.1618	112
0None_none_U2A_227963.1619	351
0None_none_U2A_227963.1620	123
0None_none_U2A_227963.1621	474
0None_none_U2A_227963.1622	145
0None_none_U2A_227963.1623	442
0None_none_U2A_227963.1624	248
0None_none_U2A_227963.1625	688
0None_none_U2A_227963.1626	572
0None_none_U2A_227963.1627	226
0None_none_U2A_227963.1628	563
0None_none_U2A_227963.1629	653
0None_none_U2A_227963.1630	305
0None_none_U2A_227963.1631	351
0None_none_U2A_227963.1632	570
0None_none_U2A_227963.1633	521
0None_none_U2A_227963.1634	720
0None_none_U2A_227963.1635	706
0None_none_U2A_227963.1636	820
0None_none_U2A_227963.1637	561
0None_none_U2A_227963.1638	442
0None_none_U2A_227963.1639	913
0None_none_U2A_227963.1640	530
0None_none_U2A_227963.1641	670
0None_none_U2A_227963.1642	272
0None_none_U2A_227963.1643	659
0None_none_U2A_227963.1644	384
0None_none_U2A_227963.1645	287
0None_none_U2A_227963.1646	956
0None_none_U2A_227963.1647	467
0None_none_U2A_227963.1648	270
0None_none_U2A_227963.1649	375
0None_none_U2A_227963.1650	432
0None_none_U2A_227963.1651	335
0None_none_U2A_227963.1652	327
0None_none_U2A_227963.1653	978
0None_none_U2A_227963.1654	942
0None_none_U2A_227963.1655	325
0None_none_U2A_227963.1656	999
0None_none_U2A_227963.1657	1005
0None_none_U2A_227963.1658	585
0None_none_U2A_227963.1659	403
0None_none_U2A_227963.1660	766
0None_none_U2A_227963.1661	533
0None_none_U2A_227963.1662	343
0None_none_U2A_227963.1663	728
0None_none_U2A_227963.1664	225
0None_none_U2A_227963.1665	210
0None_none_U2A_227963.1666	533
0None_none_U2A_227963.1667	272
0None_none_U2A_227963.1668	1033
0None_none_U2A_227963.1669	91
0None_none_U2A_227963.1670	433
0None_none_U2A_227963.1671	313
0None_none_U2A_227963.1672	475
0None_none_U2A_227963.1673	631
0None_none_U2A_227963.1674	484
0None_none_U2A_227963.1675	529
0None_none_U2A_227963.1676	421
0None_none_U2A_227963.1677	678
0None_none_U2A_227963.1678	525
0None_none_U2A_227963.1679	666
0None_none_U2A_227963.1680	302
0None_none_U2A_227963.1681	694
0None_none_U2A_227963.1682	446
0None_none_U2A_227963.1683	858
0None_none_U2A_227963.1684	1
0None_none_U2A_227963.1685	801
0None_none_U2A_227963.1686	248
0None_none_U2A_227963.1687	599
0None_none_U2A_227963.1688	500
0None_none_U2A_227963.1689	633
0None_none_U2A_227963.1690	287
0None_none_U2A_227963.1691	343
0None_none_U2A_227963.1692	536
0None_none_U2A_227963.1693	470
0None_none_U2A_227963.1694	335
0None_none_U2A_227963.1695	480
0None_none_U2A_227963.1696	374
0None_none_U2A_227963.1697	324
0None_none_U2A_227963.1698	404
0None_none_U2A_227963.1699	465
0None_none_U2A_227963.1700	562
0None_none_U2A_227963.1701	656
0None_none_U2A_227963.1702	333
0None_none_U2A_227963.1703	504
0None_none_U2A_227963.1704	258
0None_none_U2A_227963.1705	257
0None_none_U2A_227963.1706	794
0None_none_U2A_227963.1707	813
0None_none_U2A_227963.1708	769
0None_none_U2A_227963.1709	926
0None_none_U2A_227963.1710	237
0None_none_U2A_227963.1711	657
0None_none_U2A_227963.1712	173
0None_none_U2A_227963.1713	457
0None_none_U2A_227963.1714	419
0None_none_U2A_227963.1715	387
0None_none_U2A_227963.1716	435
0None_none_U2A_227963.1717	425
0None_none_U2A_227963.1718	849
0None_none_U2A_227963.1719	588
0None_none_U2A_227963.1720	599
0None_none_U2A_227963.1721	597
0None_none_U2A_227963.1722	912
0None_none_U2A_227963.1723	549
0None_none_U2A_227963.1724	519
0None_none_U2A_227963.1725	641
0None_none_U2A_227963.1726	292
0None_none_U2A_227963.1727	272
0None_none_U2A_227963.1728	1030
0None_none_U2A_227963.1729	432
0None_none_U2A_227963.1730	601
0None_none_U2A_227963.1731	531
0None_none_U2A_227963.1732	534
0None_none_U2A_227963.1733	250
0None_none_U2A_227963.1734	509
0None_none_U2A_227963.1735	674
0None_none_U2A_227963.1736	254
0None_none_U2A_227963.1737	436
0None_none_U2A_227963.1738	461
0None_none_U2A_227963.1739	712
0None_none_U2A_227963.1740	223
0None_none_U2A_227963.1741	758
0None_none_U2A_227963.1742	395
0None_none_U2A_227963.1743	507
0None_none_U2A_227963.1744	321
0None_none_U2A_227963.1745	458
0None_none_U2A_227963.1746	280
0None_none_U2A_227963.1747	262
0None_none_U2A_227963.1748	663
0None_none_U2A_227963.1749	694
0None_none_U2A_227963.1750	172
0None_none_U2A_227963.1751	331
0None_none_U2A_227963.1752	583
0None_none_U2A_227963.1753	205
0None_none_U2A_227963.1754	227
0None_none_U2A_227963.1755	750
0None_none_U2A_227963.1756	448
0None_none_U2A_227963.1757	333
0None_none_U2A_227963.1758	223
0None_none_U2A_227963.1759	380
0None_none_U2A_227963.1760	976
0None_none_U2A_227963.1761	251
0None_none_U2A_227963.1762	167
0None_none_U2A_227963.1763	621
0None_none_U2A_227963.1764	640
0None_none_U2A_227963.1765	808
0None_none_U2A_227963.1766	702
0None_none_U2A_227963.1767	157
0None_none_U2A_227963.1768	610
0None_none_U2A_227963.1769	562
0None_none_U2A_227963.1770	309
0None_none_U2A_227963.1771	589
0None_none_U2A_227963.1772	549
0None_none_U2A_227963.1773	262
0None_none_U2A_227963.1774	295
0None_none_U2A_227963.1775	509
0None_none_U2A_227963.1776	303
0None_none_U2A_227963.1777	981
0None_none_U2A_227963.1778	874
0None_none_U2A_227963.1779	621
0None_none_U2A_227963.1780	389
0None_none_U2A_227963.1781	274
0None_none_U2A_227963.1782	208
0None_none_U2A_227963.1783	124
0None_none_U2A_227963.1784	351
0None_none_U2A_227963.1785	556
0None_none_U2A_227963.1786	455
0None_none_U2A_227963.1787	240
0None_none_U2A_227963.1788	873
0None_none_U2A_227963.1789	936
0None_none_U2A_227963.1790	761
0None_none_U2A_227963.1791	510
0None_none_U2A_227963.1792	576
0None_none_U2A_227963.1793	381
0None_none_U2A_227963.1794	388
0None_none_U2A_227963.1795	97
0None_none_U2A_227963.1796	518
0None_none_U2A_227963.1797	598
0None_none_U2A_227963.1798	1023
0None_none_U2A_227963.1799	232
0None_none_U2A_227963.1800	599
0None_none_U2A_227963.1801	152
0None_none_U2A_227963.1802	535
0None_none_U2A_227963.1803	354
0None_none_U2A_227963.1804	463
0None_none_U2A_227963.1805	414
0None_none_U2A_227963.1806	563
0None_none_U2A_227963.1807	665
0None_none_U2A_227963.1808	735
0None_none_U2A_227963.1809	615
0None_none_U2A_227963.1810	369
0None_none_U2A_227963.1811	325
0None_none_U2A_227963.1812	454
0None_none_U2A_227963.1813	412
0None_none_U2A_227963.1814	866
0None_none_U2A_227963.1815	181
0None_none_U2A_227963.1816	317
0None_none_U2A_227963.1817	740
0None_none_U2A_227963.1818	392
0None_none_U2A_227963.1819	247
0None_none_U2A_227963.1820	619
0None_none_U2A_227963.1821	365
0None_none_U2A_227963.1822	590
0None_none_U2A_227963.1823	514
0None_none_U2A_227963.1824	407
0None_none_U2A_227963.1825	787
0None_none_U2A_227963.1826	640
0None_none_U2A_227963.1827	636
0None_none_U2A_227963.1828	694
0None_none_U2A_227963.1829	710
0None_none_U2A_227963.1830	470
0None_none_U2A_227963.1831	314
0None_none_U2A_227963.1832	306
0None_none_U2A_227963.1833	802
0None_none_U2A_227963.1834	425
0None_none_U2A_227963.1835	322
0None_none_U2A_227963.1836	381
0None_none_U2A_227963.1837	422
0None_none_U2A_227963.1838	233
0None_none_U2A_227963.1839	832
0None_none_U2A_227963.1840	685
0None_none_U2A_227963.1841	213
0None_none_U2A_227963.1842	281
0None_none_U2A_227963.1843	494
0None_none_U2A_227963.1844	795
0None_none_U2A_227963.1845	452
0None_none_U2A_227963.1846	529
0None_none_U2A_227963.1847	212
0None_none_U2A_227963.1848	648
0None_none_U2A_227963.1849	595
0None_none_U2A_227963.1850	471
0None_none_U2A_227963.1851	377
0None_none_U2A_227963.1852	385
0None_none_U2A_227963.1853	700
0None_none_U2A_227963.1854	719
0None_none_U2A_227963.1855	263
0None_none_U2A_227963.1856	686
0None_none_U2A_227963.1857	302
0None_none_U2A_227963.1858	553
0None_none_U2A_227963.1859	279
0None_none_U2A_227963.1860	516
0None_none_U2A_227963.1861	589
0None_none_U2A_227963.1862	383
0None_none_U2A_227963.1863	433
0None_none_U2A_227963.1864	764
0None_none_U2A_227963.1865	478
0None_none_U2A_227963.1866	434
0None_none_U2A_227963.1867	517
0None_none_U2A_227963.1868	798
0None_none_U2A_227963.1869	331
0None_none_U2A_227963.1870	478
0None_none_U2A_227963.1871	182
0None_none_U2A_227963.1872	228
0None_none_U2A_227963.1873	531
0None_none_U2A_227963.1874	501
0None_none_U2A_227963.1875	410
0None_none_U2B_227963.1126	282
0None_none_U2B_227963.1127	368
0None_none_U2B_227963.1128	417
0None_none_U2B_227963.1129	291
0None_none_U2B_227963.1130	394
0None_none_U2B_227963.1131	393
0None_none_U2B_227963.1132	312
0None_none_U2B_227963.1133	298
0None_none_U2B_227963.1134	346
0None_none_U2B_227963.1135	504
0None_none_U2B_227963.1136	635
0None_none_U2B_227963.1137	312
0None_none_U2B_227963.1138	409
0None_none_U2B_227963.1139	134
0None_none_U2B_227963.1140	347
0None_none_U2B_227963.1141	233
0None_none_U2B_227963.1142	514
0None_none_U2B_227963.1143	307
0None_none_U2B_227963.1144	321
0None_none_U2B_227963.1145	348
0None_none_U2B_227963.1146	424
0None_none_U2B_227963.1147	209
0None_none_U2B_227963.1148	429
0None_none_U2B_227963.1149	669
0None_none_U2B_227963.1150	246
0None_none_U2B_227963.1151	581
0None_none_U2B_227963.1152	258
0None_none_U2B_227963.1153	400
0None_none_U2B_227963.1154	367
0None_none_U2B_227963.1155	450
0None_none_U2B_227963.1156	464
0None_none_U2B_227963.1157	360
0None_none_U2B_227963.1158	145
0None_none_U2B_227963.1159	205
0None_none_U2B_227963.1160	256
0None_none_U2B_227963.1161	417
0None_none_U2B_227963.1162	398
0None_none_U2B_227963.1163	206
0None_none_U2B_227963.1164	394
0None_none_U2B_227963.1165	96
0None_none_U2B_227963.1166	187
0None_none_U2B_227963.1167	308
0None_none_U2B_227963.1168	428
0None_none_U2B_227963.1169	522
0None_none_U2B_227963.1170	416
0None_none_U2B_227963.1171	427
0None_none_U2B_227963.1172	406
0None_none_U2B_227963.1173	289
0None_none_U2B_227963.1174	621
0None_none_U2B_227963.1175	445
0None_none_U2B_227963.1176	594
0None_none_U2B_227963.1177	382
0None_none_U2B_227963.1178	818
0None_none_U2B_227963.1179	290
0None_none_U2B_227963.1180	380
0None_none_U2B_227963.1181	267
0None_none_U2B_227963.1182	100
0None_none_U2B_227963.1183	399
0None_none_U2B_227963.1184	251
0None_none_U2B_227963.1185	191
0None_none_U2B_227963.1186	398
0None_none_U2B_227963.1187	570
0None_none_U2B_227963.1188	80
0None_none_U2B_227963.1189	304
0None_none_U2B_227963.1190	337
0None_none_U2B_227963.1191	24
0None_none_U2B_227963.1192	180
0None_none_U2B_227963.1193	414
0None_none_U2B_227963.1194	232
0None_none_U2B_227963.1195	381
0None_none_U2B_227963.1196	539
0None_none_U2B_227963.1197	115
0None_none_U2B_227963.1198	376
0None_none_U2B_227963.1199	340
0None_none_U2B_227963.1200	64
0None_none_U2B_227963.1201	702
0None_none_U2B_227963.1202	248
0None_none_U2B_227963.1203	223
0None_none_U2B_227963.1204	185
0None_none_U2B_227963.1205	76
0None_none_U2B_227963.1206	478
0None_none_U2B_227963.1207	184
0None_none_U2B_227963.1208	261
0None_none_U2B_227963.1209	580
0None_none_U2B_227963.1210	313
0None_none_U2B_227963.1211	455
0None_none_U2B_227963.1212	247
0None_none_U2B_227963.1213	259
0None_none_U2B_227963.1214	356
0None_none_U2B_227963.1215	404
0None_none_U2B_227963.1216	397
0None_none_U2B_227963.1218	384
0None_none_U2B_227963.1219	328
0None_none_U2B_227963.1220	488
0None_none_U2B_227963.1221	71
0None_none_U2B_227963.1222	183
0None_none_U2B_227963.1223	390
0None_none_U2B_227963.1224	278
0None_none_U2B_227963.1225	345
0None_none_U2B_227963.1226	394
0None_none_U2B_227963.1227	349
0None_none_U2B_227963.1228	313
0None_none_U2B_227963.1229	207
0None_none_U2B_227963.1230	331
0None_none_U2B_227963.1231	542
0None_none_U2B_227963.1232	343
0None_none_U2B_227963.1233	350
0None_none_U2B_227963.1234	53
0None_none_U2B_227963.1235	79
0None_none_U2B_227963.1236	373
0None_none_U2B_227963.1237	459
0None_none_U2B_227963.1238	492
0None_none_U2B_227963.1239	361
0None_none_U2B_227963.1240	509
0None_none_U2B_227963.1241	283
0None_none_U2B_227963.1242	397
0None_none_U2B_227963.1243	308
0None_none_U2B_227963.1244	267
0None_none_U2B_227963.1245	295
0None_none_U2B_227963.1246	398
0None_none_U2B_227963.1247	317
0None_none_U2B_227963.1248	463
0None_none_U2B_227963.1249	491
0None_none_U2B_227963.1250	153
0None_none_U2B_227963.1251	267
0None_none_U2B_227963.1252	248
0None_none_U2B_227963.1253	493
0None_none_U2B_227963.1254	457
0None_none_U2B_227963.1255	530
0None_none_U2B_227963.1256	157
0None_none_U2B_227963.1257	271
0None_none_U2B_227963.1258	604
0None_none_U2B_227963.1259	811
0None_none_U2B_227963.1260	365
0None_none_U2B_227963.1261	262
0None_none_U2B_227963.1262	396
0None_none_U2B_227963.1263	540
0None_none_U2B_227963.1264	351
0None_none_U2B_227963.1265	572
0None_none_U2B_227963.1266	97
0None_none_U2B_227963.1267	494
0None_none_U2B_227963.1268	567
0None_none_U2B_227963.1269	219
0None_none_U2B_227963.1270	635
0None_none_U2B_227963.1271	336
0None_none_U2B_227963.1272	202
0None_none_U2B_227963.1273	280
0None_none_U2B_227963.1274	361
0None_none_U2B_227963.1275	575
0None_none_U2B_227963.1276	355
0None_none_U2B_227963.1277	394
0None_none_U2B_227963.1278	441
0None_none_U2B_227963.1279	511
0None_none_U2B_227963.1280	454
0None_none_U2B_227963.1281	669
0None_none_U2B_227963.1282	226
0None_none_U2B_227963.1283	327
0None_none_U2B_227963.1284	282
0None_none_U2B_227963.1285	211
0None_none_U2B_227963.1286	569
0None_none_U2B_227963.1287	425
0None_none_U2B_227963.1288	315
0None_none_U2B_227963.1289	431
0None_none_U2B_227963.1290	359
0None_none_U2B_227963.1291	315
0None_none_U2B_227963.1292	303
0None_none_U2B_227963.1293	298
0None_none_U2B_227963.1294	278
0None_none_U2B_227963.1295	346
0None_none_U2B_227963.1296	386
0None_none_U2B_227963.1297	414
0None_none_U2B_227963.1298	421
0None_none_U2B_227963.1299	519
0None_none_U2B_227963.1300	386
0None_none_U2B_227963.1301	510
0None_none_U2B_227963.1302	345
0None_none_U2B_227963.1303	297
0None_none_U2B_227963.1304	371
0None_none_U2B_227963.1305	233
0None_none_U2B_227963.1306	390
0None_none_U2B_227963.1307	370
0None_none_U2B_227963.1308	373
0None_none_U2B_227963.1309	352
0None_none_U2B_227963.1310	461
0None_none_U2B_227963.1311	314
0None_none_U2B_227963.1312	361
0None_none_U2B_227963.1313	210
0None_none_U2B_227963.1314	169
0None_none_U2B_227963.1315	605
0None_none_U2B_227963.1316	285
0None_none_U2B_227963.1317	146
0None_none_U2B_227963.1318	270
0None_none_U2B_227963.1319	263
0None_none_U2B_227963.1320	228
0None_none_U2B_227963.1321	155
0None_none_U2B_227963.1322	409
0None_none_U2B_227963.1323	262
0None_none_U2B_227963.1324	267
0None_none_U2B_227963.1325	433
0None_none_U2B_227963.1326	665
0None_none_U2B_227963.1327	373
0None_none_U2B_227963.1328	228
0None_none_U2B_227963.1329	184
0None_none_U2B_227963.1330	488
0None_none_U2B_227963.1331	483
0None_none_U2B_227963.1332	239
0None_none_U2B_227963.1333	464
0None_none_U2B_227963.1334	399
0None_none_U2B_227963.1335	381
0None_none_U2B_227963.1336	539
0None_none_U2B_227963.1337	418
0None_none_U2B_227963.1338	432
0None_none_U2B_227963.1339	314
0None_none_U2B_227963.1340	350
0None_none_U2B_227963.1341	400
0None_none_U2B_227963.1342	365
0None_none_U2B_227963.1343	531
0None_none_U2B_227963.1344	6
0None_none_U2B_227963.1345	388
0None_none_U2B_227963.1346	422
0None_none_U2B_227963.1347	153
0None_none_U2B_227963.1348	531
0None_none_U2B_227963.1349	240
0None_none_U2B_227963.1350	289
0None_none_U2B_227963.1351	87
0None_none_U2B_227963.1352	252
0None_none_U2B_227963.1353	553
0None_none_U2B_227963.1354	306
0None_none_U2B_227963.1355	381
0None_none_U2B_227963.1356	203
0None_none_U2B_227963.1357	392
0None_none_U2B_227963.1358	229
0None_none_U2B_227963.1359	490
0None_none_U2B_227963.1360	404
0None_none_U2B_227963.1361	338
0None_none_U2B_227963.1362	316
0None_none_U2B_227963.1363	184
0None_none_U2B_227963.1364	300
0None_none_U2B_227963.1365	235
0None_none_U2B_227963.1366	429
0None_none_U2B_227963.1367	631
0None_none_U2B_227963.1368	553
0None_none_U2B_227963.1369	123
0None_none_U2B_227963.1370	163
0None_none_U2B_227963.1371	462
0None_none_U2B_227963.1372	140
0None_none_U2B_227963.1373	376
0None_none_U2B_227963.1374	370
0None_none_U2B_227963.1375	282
0None_none_U2B_227963.1376	265
0None_none_U2B_227963.1377	329
0None_none_U2B_227963.1378	488
0None_none_U2B_227963.1379	209
0None_none_U2B_227963.1380	363
0None_none_U2B_227963.1381	267
0None_none_U2B_227963.1382	215
0None_none_U2B_227963.1383	488
0None_none_U2B_227963.1384	390
0None_none_U2B_227963.1385	252
0None_none_U2B_227963.1386	439
0None_none_U2B_227963.1387	173
0None_none_U2B_227963.1388	393
0None_none_U2B_227963.1389	436
0None_none_U2B_227963.1390	178
0None_none_U2B_227963.1391	227
0None_none_U2B_227963.1392	327
0None_none_U2B_227963.1393	136
0None_none_U2B_227963.1394	329
0None_none_U2B_227963.1395	718
0None_none_U2B_227963.1396	452
0None_none_U2B_227963.1397	236
0None_none_U2B_227963.1398	251
0None_none_U2B_227963.1399	522
0None_none_U2B_227963.1400	422
0None_none_U2B_227963.1401	332
0None_none_U2B_227963.1402	391
0None_none_U2B_227963.1403	269
0None_none_U2B_227963.1404	190
0None_none_U2B_227963.1405	522
0None_none_U2B_227963.1406	175
0None_none_U2B_227963.1407	509
0None_none_U2B_227963.1408	297
0None_none_U2B_227963.1409	372
0None_none_U2B_227963.1410	296
0None_none_U2B_227963.1411	392
0None_none_U2B_227963.1412	549
0None_none_U2B_227963.1413	223
0None_none_U2B_227963.1414	258
0None_none_U2B_227963.1415	254
0None_none_U2B_227963.1416	205
0None_none_U2B_227963.1417	143
0None_none_U2B_227963.1418	316
0None_none_U2B_227963.1419	582
0None_none_U2B_227963.1420	210
0None_none_U2B_227963.1421	74
0None_none_U2B_227963.1422	425
0None_none_U2B_227963.1423	255
0None_none_U2B_227963.1424	307
0None_none_U2B_227963.1425	181
0None_none_U2B_227963.1426	237
0None_none_U2B_227963.1427	260
0None_none_U2B_227963.1428	254
0None_none_U2B_227963.1429	322
0None_none_U2B_227963.1430	446
0None_none_U2B_227963.1431	514
0None_none_U2B_227963.1432	346
0None_none_U2B_227963.1433	502
0None_none_U2B_227963.1434	453
0None_none_U2B_227963.1435	205
0None_none_U2B_227963.1436	401
0None_none_U2B_227963.1437	215
0None_none_U2B_227963.1438	167
0None_none_U2B_227963.1439	477
0None_none_U2B_227963.1440	371
0None_none_U2B_227963.1441	394
0None_none_U2B_227963.1442	535
0None_none_U2B_227963.1443	649
0None_none_U2B_227963.1444	411
0None_none_U2B_227963.1445	542
0None_none_U2B_227963.1446	445
0None_none_U2B_227963.1447	169
0None_none_U2B_227963.1448	342
0None_none_U2B_227963.1449	395
0None_none_U2B_227963.1450	315
0None_none_U2B_227963.1451	272
0None_none_U2B_227963.1452	221
0None_none_U2B_227963.1453	228
0None_none_U2B_227963.1454	468
0None_none_U2B_227963.1455	454
0None_none_U2B_227963.1456	302
0None_none_U2B_227963.1457	232
0None_none_U2B_227963.1458	349
0None_none_U2B_227963.1459	1
0None_none_U2B_227963.1460	267
0None_none_U2B_227963.1461	194
0None_none_U2B_227963.1462	598
0None_none_U2B_227963.1463	293
0None_none_U2B_227963.1464	192
0None_none_U2B_227963.1465	379
0None_none_U2B_227963.1466	272
0None_none_U2B_227963.1467	432
0None_none_U2B_227963.1468	210
0None_none_U2B_227963.1469	203
0None_none_U2B_227963.1470	288
0None_none_U2B_227963.1471	351
0None_none_U2B_227963.1472	252
0None_none_U2B_227963.1473	214
0None_none_U2B_227963.1474	280
0None_none_U2B_227963.1475	384
0None_none_U2B_227963.1476	368
0None_none_U2B_227963.1477	365
0None_none_U2B_227963.1478	262
0None_none_U2B_227963.1479	416
0None_none_U2B_227963.1480	260
0None_none_U2B_227963.1481	366
0None_none_U2B_227963.1482	309
0None_none_U2B_227963.1483	285
0None_none_U2B_227963.1484	516
0None_none_U2B_227963.1485	356
0None_none_U2B_227963.1486	456
0None_none_U2B_227963.1487	264
0None_none_U2B_227963.1488	156
0None_none_U2B_227963.1489	524
0None_none_U2B_227963.1490	344
0None_none_U2B_227963.1491	376
0None_none_U2B_227963.1492	130
0None_none_U2B_227963.1493	256
0None_none_U2B_227963.1494	223
0None_none_U2B_227963.1495	195
0None_none_U2B_227963.1496	296
0None_none_U2B_227963.1497	177
0None_none_U2B_227963.1498	204
0None_none_U2B_227963.1499	449
0None_none_U2B_227963.1500	381
0Safe_safe_ACOCA_227963.4503	344
0Safe_safe_ACOCA_227963.4591	250
0Safe_safe_ACOCA_227963.4593	6
0Safe_safe_ACOCA_227963.4659	11
0Safe_safe_ACOCB_227963.4894	482
0Safe_safe_ACOCB_227963.5135	313
0Safe_safe_ACOCB_227963.5222	225
0Safe_safe_DTKPB_227963.7163	678
0Safe_safe_DTKPB_227963.7281	9
0Safe_safe_DTKPB_227963.7376	301
0Safe_safe_GEA_227963.3564	23
0Safe_safe_GEA_227963.3588	5
0Safe_safe_GEA_227963.3643	152
0Safe_safe_GEA_227963.3719	182
0Safe_safe_GEB_227963.3848	466
0Safe_safe_GEB_227963.4014	1
0Safe_safe_GEB_227963.4044	1
0Safe_safe_GEB_227963.4048	544
0Safe_safe_MPA_227963.4257	1
0Safe_safe_MPA_227963.4332	1
0Safe_safe_MPB_227963.5634	1
0Safe_safe_MPB_227963.5869	1032
0Safe_safe_MPB_227963.5872	749
0Safe_safe_MPB_227963.5959	96
0Safe_safe_MU1A_227963.2055	188
0Safe_safe_MU1A_227963.2138	7
0Safe_safe_MU1A_227963.2210	3
0Safe_safe_MU1A_227963.2219	581
0Safe_safe_MU1A_227963.2248	15
0Safe_safe_MU1B_227963.1013	6
0Safe_safe_MU1B_227963.1014	1
0Safe_safe_MU1B_227963.1040	6
0Safe_safe_MU1B_227963.1094	583
0Safe_safe_MU1B_227963.1114	9
0Safe_safe_MU1B_227963.1125	33
0Safe_safe_MU1B_227963.751	588
0Safe_safe_MU1B_227963.757	3
0Safe_safe_MU1B_227963.774	4
0Safe_safe_MU1B_227963.775	420
0Safe_safe_MU1B_227963.779	6
0Safe_safe_MU1B_227963.789	3
0Safe_safe_MU1B_227963.825	6
0Safe_safe_MU1B_227963.848	11
0Safe_safe_MU1B_227963.850	8
0Safe_safe_MU1B_227963.886	2
0Safe_safe_MU1B_227963.891	3
0Safe_safe_MU1B_227963.894	2
0Safe_safe_MU1B_227963.904	11
0Safe_safe_MU1B_227963.940	5
0Safe_safe_MU1B_227963.954	12
0Safe_safe_MU1B_227963.964	2
0Safe_safe_MU1B_227963.975	42
0Safe_safe_MU1B_227963.981	4
0Safe_safe_MU1B_227963.988	8
0Safe_safe_MU2A_227963.2272	14
0Safe_safe_MU2A_227963.2473	5
0Safe_safe_MU2A_227963.2532	342
0Safe_safe_MU2A_227963.2570	59
0Safe_safe_MU2B_227963.165	4
0Safe_safe_MU2B_227963.215	1
0Safe_safe_MU2B_227963.221	10
0Safe_safe_MU2B_227963.224	4
0Safe_safe_MU2B_227963.300	10
0Safe_safe_MU2B_227963.312	253
0Safe_safe_MU2B_227963.35	423
0Safe_safe_SPA_227963.5299	342
0Safe_safe_SPB_227963.6355	352
0Safe_safe_TMMA_227963.2641	345
0Safe_safe_TMMA_227963.2822	632
0Safe_safe_TMMA_227963.2868	8
0Safe_safe_TMMA_227963.2897	253
0Safe_safe_TMMA_227963.2898	18
0Safe_safe_TMMA_227963.2927	526
0Safe_safe_TMMB_227963.3128	203
0Safe_safe_TMMB_227963.3180	14
0Safe_safe_TMMB_227963.3301	972
0Safe_safe_TMMB_227963.3304	678
0Safe_safe_U1A_227963.6543	252
0Safe_safe_U1A_227963.6698	1
0Safe_safe_U1A_227963.6736	1
0Safe_safe_U2A_227963.1501	247
0Safe_safe_U2A_227963.1502	258
0Safe_safe_U2A_227963.1503	306
0Safe_safe_U2A_227963.1504	96
0Safe_safe_U2A_227963.1505	433
0Safe_safe_U2A_227963.1506	443
0Safe_safe_U2A_227963.1507	294
0Safe_safe_U2A_227963.1508	525
0Safe_safe_U2A_227963.1509	222
0Safe_safe_U2A_227963.1510	563
0Safe_safe_U2A_227963.1511	277
0Safe_safe_U2A_227963.1512	174
0Safe_safe_U2A_227963.1513	218
0Safe_safe_U2A_227963.1514	189
0Safe_safe_U2A_227963.1515	329
0Safe_safe_U2A_227963.1516	155
0Safe_safe_U2A_227963.1517	687
0Safe_safe_U2A_227963.1518	461
0Safe_safe_U2A_227963.1519	527
0Safe_safe_U2A_227963.1520	292
0Safe_safe_U2A_227963.1521	338
0Safe_safe_U2A_227963.1522	532
0Safe_safe_U2A_227963.1523	513
0Safe_safe_U2A_227963.1524	277
0Safe_safe_U2A_227963.1525	308
0Safe_safe_U2A_227963.1526	365
0Safe_safe_U2A_227963.1527	328
0Safe_safe_U2A_227963.1528	227
0Safe_safe_U2A_227963.1529	336
0Safe_safe_U2A_227963.1530	202
0Safe_safe_U2A_227963.1531	254
0Safe_safe_U2A_227963.1532	118
0Safe_safe_U2A_227963.1533	455
0Safe_safe_U2A_227963.1534	339
0Safe_safe_U2A_227963.1535	445
0Safe_safe_U2A_227963.1536	507
0Safe_safe_U2A_227963.1537	626
0Safe_safe_U2A_227963.1538	438
0Safe_safe_U2A_227963.1539	590
0Safe_safe_U2A_227963.1540	206
0Safe_safe_U2A_227963.1541	163
0Safe_safe_U2A_227963.1542	489
0Safe_safe_U2A_227963.1543	278
0Safe_safe_U2A_227963.1544	453
0Safe_safe_U2A_227963.1545	59
0Safe_safe_U2A_227963.1546	344
0Safe_safe_U2A_227963.1547	447
0Safe_safe_U2A_227963.1548	243
0Safe_safe_U2A_227963.1549	428
0Safe_safe_U2A_227963.1550	508
0Safe_safe_U2A_227963.1551	134
0Safe_safe_U2A_227963.1552	792
0Safe_safe_U2A_227963.1553	364
0Safe_safe_U2A_227963.1554	372
0Safe_safe_U2A_227963.1555	320
0Safe_safe_U2A_227963.1556	241
0Safe_safe_U2A_227963.1557	536
0Safe_safe_U2A_227963.1558	513
0Safe_safe_U2A_227963.1559	502
0Safe_safe_U2A_227963.1560	549
0Safe_safe_U2A_227963.1561	337
0Safe_safe_U2A_227963.1562	443
0Safe_safe_U2A_227963.1563	279
0Safe_safe_U2A_227963.1564	444
0Safe_safe_U2A_227963.1565	560
0Safe_safe_U2A_227963.1566	249
0Safe_safe_U2A_227963.1567	544
0Safe_safe_U2A_227963.1568	315
0Safe_safe_U2A_227963.1569	123
0Safe_safe_U2A_227963.1570	348
0Safe_safe_U2A_227963.1571	223
0Safe_safe_U2A_227963.1572	555
0Safe_safe_U2A_227963.1573	173
0Safe_safe_U2A_227963.1574	386
0Safe_safe_U2A_227963.1575	469
0Safe_safe_U2A_227963.1576	432
0Safe_safe_U2A_227963.1577	316
0Safe_safe_U2A_227963.1578	661
0Safe_safe_U2A_227963.1579	372
0Safe_safe_U2A_227963.1580	257
0Safe_safe_U2A_227963.1581	655
0Safe_safe_U2A_227963.1582	39
0Safe_safe_U2A_227963.1583	228
0Safe_safe_U2A_227963.1584	281
0Safe_safe_U2A_227963.1585	440
0Safe_safe_U2A_227963.1586	525
0Safe_safe_U2A_227963.1587	257
0Safe_safe_U2A_227963.1588	203
0Safe_safe_U2A_227963.1589	330
0Safe_safe_U2A_227963.1590	409
0Safe_safe_U2A_227963.1591	408
0Safe_safe_U2A_227963.1592	298
0Safe_safe_U2A_227963.1593	283
0Safe_safe_U2A_227963.1594	442
0Safe_safe_U2A_227963.1595	406
0Safe_safe_U2A_227963.1596	773
0Safe_safe_U2A_227963.1597	293
0Safe_safe_U2A_227963.1598	176
0Safe_safe_U2A_227963.1599	373
0Safe_safe_U2A_227963.1600	333
0Safe_safe_U2A_227963.1601	271
0Safe_safe_U2A_227963.1602	430
0Safe_safe_U2A_227963.1603	369
0Safe_safe_U2A_227963.1604	430
0Safe_safe_U2A_227963.1605	312
0Safe_safe_U2A_227963.1606	403
0Safe_safe_U2A_227963.1607	635
0Safe_safe_U2A_227963.1608	256
0Safe_safe_U2A_227963.1609	268
0Safe_safe_U2A_227963.1610	262
0Safe_safe_U2A_227963.1611	217
0Safe_safe_U2A_227963.1612	127
0Safe_safe_U2A_227963.1613	124
0Safe_safe_U2A_227963.1614	515
0Safe_safe_U2A_227963.1615	517
0Safe_safe_U2A_227963.1616	291
0Safe_safe_U2A_227963.1617	408
0Safe_safe_U2A_227963.1618	420
0Safe_safe_U2A_227963.1619	338
0Safe_safe_U2A_227963.1620	369
0Safe_safe_U2A_227963.1621	216
0Safe_safe_U2A_227963.1622	566
0Safe_safe_U2A_227963.1623	255
0Safe_safe_U2A_227963.1624	258
0Safe_safe_U2A_227963.1625	324
0Safe_safe_U2A_227963.1626	695
0Safe_safe_U2A_227963.1627	590
0Safe_safe_U2A_227963.1628	291
0Safe_safe_U2A_227963.1629	358
0Safe_safe_U2A_227963.1630	310
0Safe_safe_U2A_227963.1631	153
0Safe_safe_U2A_227963.1632	390
0Safe_safe_U2A_227963.1633	297
0Safe_safe_U2A_227963.1634	424
0Safe_safe_U2A_227963.1635	254
0Safe_safe_U2A_227963.1636	236
0Safe_safe_U2A_227963.1637	360
0Safe_safe_U2A_227963.1638	506
0Safe_safe_U2A_227963.1639	393
0Safe_safe_U2A_227963.1640	588
0Safe_safe_U2A_227963.1641	540
0Safe_safe_U2A_227963.1642	479
0Safe_safe_U2A_227963.1643	380
0Safe_safe_U2A_227963.1644	599
0Safe_safe_U2A_227963.1645	313
0Safe_safe_U2A_227963.1646	411
0Safe_safe_U2A_227963.1647	375
0Safe_safe_U2A_227963.1648	289
0Safe_safe_U2A_227963.1649	417
0Safe_safe_U2A_227963.1650	375
0Safe_safe_U2A_227963.1651	255
0Safe_safe_U2A_227963.1652	275
0Safe_safe_U2A_227963.1653	211
0Safe_safe_U2A_227963.1654	256
0Safe_safe_U2A_227963.1655	170
0Safe_safe_U2A_227963.1656	394
0Safe_safe_U2A_227963.1657	186
0Safe_safe_U2A_227963.1658	168
0Safe_safe_U2A_227963.1659	648
0Safe_safe_U2A_227963.1660	342
0Safe_safe_U2A_227963.1661	681
0Safe_safe_U2A_227963.1662	424
0Safe_safe_U2A_227963.1663	450
0Safe_safe_U2A_227963.1664	412
0Safe_safe_U2A_227963.1665	589
0Safe_safe_U2A_227963.1666	364
0Safe_safe_U2A_227963.1667	330
0Safe_safe_U2A_227963.1668	186
0Safe_safe_U2A_227963.1669	426
0Safe_safe_U2A_227963.1670	334
0Safe_safe_U2A_227963.1671	163
0Safe_safe_U2A_227963.1672	230
0Safe_safe_U2A_227963.1673	120
0Safe_safe_U2A_227963.1674	148
0Safe_safe_U2A_227963.1675	304
0Safe_safe_U2A_227963.1676	465
0Safe_safe_U2A_227963.1677	283
0Safe_safe_U2A_227963.1678	271
0Safe_safe_U2A_227963.1679	448
0Safe_safe_U2A_227963.1680	352
0Safe_safe_U2A_227963.1681	293
0Safe_safe_U2A_227963.1682	247
0Safe_safe_U2A_227963.1684	609
0Safe_safe_U2A_227963.1685	341
0Safe_safe_U2A_227963.1686	251
0Safe_safe_U2A_227963.1687	366
0Safe_safe_U2A_227963.1688	317
0Safe_safe_U2A_227963.1689	362
0Safe_safe_U2A_227963.1690	235
0Safe_safe_U2A_227963.1691	352
0Safe_safe_U2A_227963.1692	298
0Safe_safe_U2A_227963.1693	243
0Safe_safe_U2A_227963.1694	916
0Safe_safe_U2A_227963.1695	95
0Safe_safe_U2A_227963.1696	127
0Safe_safe_U2A_227963.1697	632
0Safe_safe_U2A_227963.1698	383
0Safe_safe_U2A_227963.1699	431
0Safe_safe_U2A_227963.1700	426
0Safe_safe_U2A_227963.1701	330
0Safe_safe_U2A_227963.1702	972
0Safe_safe_U2A_227963.1703	219
0Safe_safe_U2A_227963.1704	251
0Safe_safe_U2A_227963.1705	350
0Safe_safe_U2A_227963.1706	394
0Safe_safe_U2A_227963.1707	439
0Safe_safe_U2A_227963.1708	228
0Safe_safe_U2A_227963.1709	304
0Safe_safe_U2A_227963.1710	223
0Safe_safe_U2A_227963.1711	166
0Safe_safe_U2A_227963.1712	149
0Safe_safe_U2A_227963.1713	294
0Safe_safe_U2A_227963.1714	665
0Safe_safe_U2A_227963.1715	376
0Safe_safe_U2A_227963.1716	232
0Safe_safe_U2A_227963.1717	166
0Safe_safe_U2A_227963.1718	562
0Safe_safe_U2A_227963.1719	413
0Safe_safe_U2A_227963.1720	720
0Safe_safe_U2A_227963.1721	205
0Safe_safe_U2A_227963.1722	259
0Safe_safe_U2A_227963.1723	351
0Safe_safe_U2A_227963.1724	227
0Safe_safe_U2A_227963.1725	314
0Safe_safe_U2A_227963.1726	310
0Safe_safe_U2A_227963.1727	450
0Safe_safe_U2A_227963.1728	395
0Safe_safe_U2A_227963.1729	365
0Safe_safe_U2A_227963.1730	485
0Safe_safe_U2A_227963.1731	714
0Safe_safe_U2A_227963.1732	218
0Safe_safe_U2A_227963.1733	358
0Safe_safe_U2A_227963.1734	352
0Safe_safe_U2A_227963.1735	286
0Safe_safe_U2A_227963.1736	682
0Safe_safe_U2A_227963.1737	494
0Safe_safe_U2A_227963.1738	234
0Safe_safe_U2A_227963.1739	340
0Safe_safe_U2A_227963.1740	358
0Safe_safe_U2A_227963.1741	126
0Safe_safe_U2A_227963.1742	714
0Safe_safe_U2A_227963.1743	242
0Safe_safe_U2A_227963.1744	681
0Safe_safe_U2A_227963.1745	524
0Safe_safe_U2A_227963.1746	412
0Safe_safe_U2A_227963.1747	292
0Safe_safe_U2A_227963.1748	251
0Safe_safe_U2A_227963.1749	459
0Safe_safe_U2A_227963.1750	56
0Safe_safe_U2A_227963.1751	819
0Safe_safe_U2A_227963.1752	402
0Safe_safe_U2A_227963.1753	180
0Safe_safe_U2A_227963.1754	206
0Safe_safe_U2A_227963.1755	738
0Safe_safe_U2A_227963.1756	715
0Safe_safe_U2A_227963.1757	116
0Safe_safe_U2A_227963.1758	361
0Safe_safe_U2A_227963.1759	581
0Safe_safe_U2A_227963.1760	293
0Safe_safe_U2A_227963.1761	524
0Safe_safe_U2A_227963.1762	196
0Safe_safe_U2A_227963.1763	496
0Safe_safe_U2A_227963.1764	60
0Safe_safe_U2A_227963.1765	131
0Safe_safe_U2A_227963.1766	420
0Safe_safe_U2A_227963.1767	484
0Safe_safe_U2A_227963.1768	383
0Safe_safe_U2A_227963.1769	147
0Safe_safe_U2A_227963.1770	250
0Safe_safe_U2A_227963.1771	161
0Safe_safe_U2A_227963.1772	561
0Safe_safe_U2A_227963.1773	323
0Safe_safe_U2A_227963.1774	527
0Safe_safe_U2A_227963.1775	374
0Safe_safe_U2A_227963.1776	312
0Safe_safe_U2A_227963.1777	346
0Safe_safe_U2A_227963.1778	346
0Safe_safe_U2A_227963.1779	310
0Safe_safe_U2A_227963.1780	498
0Safe_safe_U2A_227963.1781	223
0Safe_safe_U2A_227963.1782	317
0Safe_safe_U2A_227963.1783	290
0Safe_safe_U2A_227963.1784	569
0Safe_safe_U2A_227963.1785	284
0Safe_safe_U2A_227963.1786	35
0Safe_safe_U2A_227963.1787	284
0Safe_safe_U2A_227963.1788	176
0Safe_safe_U2A_227963.1789	397
0Safe_safe_U2A_227963.1790	285
0Safe_safe_U2A_227963.1791	187
0Safe_safe_U2A_227963.1792	332
0Safe_safe_U2A_227963.1793	329
0Safe_safe_U2A_227963.1794	757
0Safe_safe_U2A_227963.1795	364
0Safe_safe_U2A_227963.1796	536
0Safe_safe_U2A_227963.1797	105
0Safe_safe_U2A_227963.1798	438
0Safe_safe_U2A_227963.1799	522
0Safe_safe_U2A_227963.1800	231
0Safe_safe_U2A_227963.1801	367
0Safe_safe_U2A_227963.1802	1032
0Safe_safe_U2A_227963.1803	296
0Safe_safe_U2A_227963.1804	360
0Safe_safe_U2A_227963.1805	327
0Safe_safe_U2A_227963.1806	419
0Safe_safe_U2A_227963.1807	472
0Safe_safe_U2A_227963.1808	319
0Safe_safe_U2A_227963.1809	378
0Safe_safe_U2A_227963.1810	246
0Safe_safe_U2A_227963.1811	361
0Safe_safe_U2A_227963.1812	314
0Safe_safe_U2A_227963.1813	439
0Safe_safe_U2A_227963.1814	441
0Safe_safe_U2A_227963.1815	332
0Safe_safe_U2A_227963.1816	145
0Safe_safe_U2A_227963.1817	583
0Safe_safe_U2A_227963.1818	560
0Safe_safe_U2A_227963.1819	311
0Safe_safe_U2A_227963.1820	324
0Safe_safe_U2A_227963.1821	185
0Safe_safe_U2A_227963.1822	466
0Safe_safe_U2A_227963.1823	569
0Safe_safe_U2A_227963.1824	374
0Safe_safe_U2A_227963.1825	483
0Safe_safe_U2A_227963.1826	18
0Safe_safe_U2A_227963.1827	321
0Safe_safe_U2A_227963.1828	423
0Safe_safe_U2A_227963.1829	704
0Safe_safe_U2A_227963.1831	379
0Safe_safe_U2A_227963.1832	121
0Safe_safe_U2A_227963.1833	359
0Safe_safe_U2A_227963.1834	809
0Safe_safe_U2A_227963.1835	349
0Safe_safe_U2A_227963.1836	415
0Safe_safe_U2A_227963.1837	669
0Safe_safe_U2A_227963.1838	201
0Safe_safe_U2A_227963.1839	407
0Safe_safe_U2A_227963.1840	596
0Safe_safe_U2A_227963.1841	325
0Safe_safe_U2A_227963.1842	208
0Safe_safe_U2A_227963.1843	390
0Safe_safe_U2A_227963.1844	189
0Safe_safe_U2A_227963.1845	382
0Safe_safe_U2A_227963.1846	488
0Safe_safe_U2A_227963.1847	396
0Safe_safe_U2A_227963.1848	220
0Safe_safe_U2A_227963.1849	603
0Safe_safe_U2A_227963.1850	908
0Safe_safe_U2A_227963.1851	109
0Safe_safe_U2A_227963.1852	364
0Safe_safe_U2A_227963.1853	266
0Safe_safe_U2A_227963.1854	389
0Safe_safe_U2A_227963.1855	390
0Safe_safe_U2A_227963.1856	279
0Safe_safe_U2A_227963.1857	517
0Safe_safe_U2A_227963.1858	262
0Safe_safe_U2A_227963.1859	455
0Safe_safe_U2A_227963.1860	717
0Safe_safe_U2A_227963.1861	255
0Safe_safe_U2A_227963.1862	203
0Safe_safe_U2A_227963.1863	256
0Safe_safe_U2A_227963.1864	472
0Safe_safe_U2A_227963.1865	519
0Safe_safe_U2A_227963.1866	703
0Safe_safe_U2A_227963.1867	522
0Safe_safe_U2A_227963.1868	430
0Safe_safe_U2A_227963.1869	326
0Safe_safe_U2A_227963.1870	218
0Safe_safe_U2A_227963.1871	227
0Safe_safe_U2A_227963.1872	250
0Safe_safe_U2A_227963.1873	424
0Safe_safe_U2A_227963.1874	258
0Safe_safe_U2A_227963.1875	155
0Safe_safe_U2B_227963.1126	98
0Safe_safe_U2B_227963.1127	273
0Safe_safe_U2B_227963.1128	137
0Safe_safe_U2B_227963.1129	255
0Safe_safe_U2B_227963.1130	207
0Safe_safe_U2B_227963.1131	287
0Safe_safe_U2B_227963.1132	297
0Safe_safe_U2B_227963.1133	247
0Safe_safe_U2B_227963.1134	228
0Safe_safe_U2B_227963.1135	214
0Safe_safe_U2B_227963.1136	271
0Safe_safe_U2B_227963.1137	130
0Safe_safe_U2B_227963.1138	119
0Safe_safe_U2B_227963.1139	297
0Safe_safe_U2B_227963.1140	275
0Safe_safe_U2B_227963.1141	190
0Safe_safe_U2B_227963.1142	188
0Safe_safe_U2B_227963.1143	288
0Safe_safe_U2B_227963.1144	141
0Safe_safe_U2B_227963.1145	261
0Safe_safe_U2B_227963.1146	188
0Safe_safe_U2B_227963.1147	155
0Safe_safe_U2B_227963.1148	56
0Safe_safe_U2B_227963.1149	271
0Safe_safe_U2B_227963.1150	253
0Safe_safe_U2B_227963.1151	345
0Safe_safe_U2B_227963.1152	394
0Safe_safe_U2B_227963.1153	48
0Safe_safe_U2B_227963.1154	225
0Safe_safe_U2B_227963.1155	114
0Safe_safe_U2B_227963.1156	303
0Safe_safe_U2B_227963.1157	85
0Safe_safe_U2B_227963.1158	233
0Safe_safe_U2B_227963.1159	349
0Safe_safe_U2B_227963.1160	148
0Safe_safe_U2B_227963.1161	232
0Safe_safe_U2B_227963.1162	197
0Safe_safe_U2B_227963.1163	206
0Safe_safe_U2B_227963.1164	119
0Safe_safe_U2B_227963.1165	303
0Safe_safe_U2B_227963.1166	238
0Safe_safe_U2B_227963.1167	345
0Safe_safe_U2B_227963.1168	286
0Safe_safe_U2B_227963.1169	359
0Safe_safe_U2B_227963.1170	404
0Safe_safe_U2B_227963.1171	455
0Safe_safe_U2B_227963.1172	168
0Safe_safe_U2B_227963.1173	223
0Safe_safe_U2B_227963.1174	220
0Safe_safe_U2B_227963.1175	250
0Safe_safe_U2B_227963.1176	332
0Safe_safe_U2B_227963.1177	192
0Safe_safe_U2B_227963.1178	468
0Safe_safe_U2B_227963.1179	89
0Safe_safe_U2B_227963.1180	115
0Safe_safe_U2B_227963.1181	202
0Safe_safe_U2B_227963.1182	182
0Safe_safe_U2B_227963.1183	101
0Safe_safe_U2B_227963.1184	226
0Safe_safe_U2B_227963.1185	164
0Safe_safe_U2B_227963.1186	237
0Safe_safe_U2B_227963.1187	224
0Safe_safe_U2B_227963.1188	322
0Safe_safe_U2B_227963.1189	148
0Safe_safe_U2B_227963.1190	296
0Safe_safe_U2B_227963.1191	231
0Safe_safe_U2B_227963.1192	317
0Safe_safe_U2B_227963.1193	279
0Safe_safe_U2B_227963.1194	281
0Safe_safe_U2B_227963.1195	142
0Safe_safe_U2B_227963.1196	215
0Safe_safe_U2B_227963.1197	305
0Safe_safe_U2B_227963.1198	192
0Safe_safe_U2B_227963.1199	33
0Safe_safe_U2B_227963.1200	257
0Safe_safe_U2B_227963.1201	509
0Safe_safe_U2B_227963.1202	133
0Safe_safe_U2B_227963.1203	166
0Safe_safe_U2B_227963.1204	174
0Safe_safe_U2B_227963.1205	53
0Safe_safe_U2B_227963.1206	150
0Safe_safe_U2B_227963.1207	205
0Safe_safe_U2B_227963.1208	213
0Safe_safe_U2B_227963.1209	274
0Safe_safe_U2B_227963.1210	246
0Safe_safe_U2B_227963.1211	223
0Safe_safe_U2B_227963.1212	158
0Safe_safe_U2B_227963.1213	253
0Safe_safe_U2B_227963.1214	83
0Safe_safe_U2B_227963.1215	140
0Safe_safe_U2B_227963.1216	264
0Safe_safe_U2B_227963.1217	279
0Safe_safe_U2B_227963.1218	205
0Safe_safe_U2B_227963.1219	146
0Safe_safe_U2B_227963.1220	299
0Safe_safe_U2B_227963.1221	148
0Safe_safe_U2B_227963.1222	327
0Safe_safe_U2B_227963.1223	222
0Safe_safe_U2B_227963.1224	268
0Safe_safe_U2B_227963.1225	245
0Safe_safe_U2B_227963.1226	105
0Safe_safe_U2B_227963.1227	173
0Safe_safe_U2B_227963.1228	106
0Safe_safe_U2B_227963.1229	245
0Safe_safe_U2B_227963.1230	370
0Safe_safe_U2B_227963.1231	297
0Safe_safe_U2B_227963.1232	251
0Safe_safe_U2B_227963.1233	66
0Safe_safe_U2B_227963.1234	326
0Safe_safe_U2B_227963.1235	396
0Safe_safe_U2B_227963.1236	245
0Safe_safe_U2B_227963.1237	241
0Safe_safe_U2B_227963.1238	509
0Safe_safe_U2B_227963.1239	210
0Safe_safe_U2B_227963.1240	272
0Safe_safe_U2B_227963.1241	229
0Safe_safe_U2B_227963.1242	159
0Safe_safe_U2B_227963.1243	161
0Safe_safe_U2B_227963.1244	125
0Safe_safe_U2B_227963.1245	152
0Safe_safe_U2B_227963.1246	204
0Safe_safe_U2B_227963.1247	86
0Safe_safe_U2B_227963.1248	175
0Safe_safe_U2B_227963.1249	198
0Safe_safe_U2B_227963.1250	344
0Safe_safe_U2B_227963.1251	40
0Safe_safe_U2B_227963.1252	357
0Safe_safe_U2B_227963.1253	43
0Safe_safe_U2B_227963.1254	266
0Safe_safe_U2B_227963.1255	521
0Safe_safe_U2B_227963.1256	233
0Safe_safe_U2B_227963.1257	197
0Safe_safe_U2B_227963.1258	209
0Safe_safe_U2B_227963.1259	324
0Safe_safe_U2B_227963.1260	182
0Safe_safe_U2B_227963.1261	268
0Safe_safe_U2B_227963.1262	339
0Safe_safe_U2B_227963.1263	148
0Safe_safe_U2B_227963.1264	165
0Safe_safe_U2B_227963.1265	425
0Safe_safe_U2B_227963.1266	37
0Safe_safe_U2B_227963.1267	256
0Safe_safe_U2B_227963.1268	235
0Safe_safe_U2B_227963.1269	171
0Safe_safe_U2B_227963.1270	127
0Safe_safe_U2B_227963.1271	167
0Safe_safe_U2B_227963.1272	110
0Safe_safe_U2B_227963.1273	174
0Safe_safe_U2B_227963.1274	332
0Safe_safe_U2B_227963.1275	252
0Safe_safe_U2B_227963.1276	308
0Safe_safe_U2B_227963.1277	259
0Safe_safe_U2B_227963.1278	268
0Safe_safe_U2B_227963.1279	31
0Safe_safe_U2B_227963.1280	119
0Safe_safe_U2B_227963.1281	42
0Safe_safe_U2B_227963.1282	309
0Safe_safe_U2B_227963.1283	425
0Safe_safe_U2B_227963.1284	237
0Safe_safe_U2B_227963.1285	134
0Safe_safe_U2B_227963.1286	178
0Safe_safe_U2B_227963.1287	569
0Safe_safe_U2B_227963.1288	243
0Safe_safe_U2B_227963.1289	279
0Safe_safe_U2B_227963.1290	154
0Safe_safe_U2B_227963.1291	410
0Safe_safe_U2B_227963.1292	166
0Safe_safe_U2B_227963.1293	89
0Safe_safe_U2B_227963.1294	134
0Safe_safe_U2B_227963.1295	33
0Safe_safe_U2B_227963.1296	234
0Safe_safe_U2B_227963.1297	464
0Safe_safe_U2B_227963.1298	119
0Safe_safe_U2B_227963.1299	128
0Safe_safe_U2B_227963.1300	163
0Safe_safe_U2B_227963.1301	207
0Safe_safe_U2B_227963.1302	207
0Safe_safe_U2B_227963.1303	344
0Safe_safe_U2B_227963.1304	387
0Safe_safe_U2B_227963.1305	301
0Safe_safe_U2B_227963.1306	219
0Safe_safe_U2B_227963.1307	76
0Safe_safe_U2B_227963.1308	430
0Safe_safe_U2B_227963.1309	271
0Safe_safe_U2B_227963.1310	254
0Safe_safe_U2B_227963.1311	157
0Safe_safe_U2B_227963.1312	210
0Safe_safe_U2B_227963.1313	178
0Safe_safe_U2B_227963.1314	151
0Safe_safe_U2B_227963.1315	69
0Safe_safe_U2B_227963.1316	210
0Safe_safe_U2B_227963.1317	85
0Safe_safe_U2B_227963.1318	232
0Safe_safe_U2B_227963.1319	264
0Safe_safe_U2B_227963.1320	345
0Safe_safe_U2B_227963.1321	231
0Safe_safe_U2B_227963.1322	63
0Safe_safe_U2B_227963.1323	423
0Safe_safe_U2B_227963.1324	147
0Safe_safe_U2B_227963.1325	382
0Safe_safe_U2B_227963.1326	136
0Safe_safe_U2B_227963.1327	86
0Safe_safe_U2B_227963.1328	104
0Safe_safe_U2B_227963.1329	372
0Safe_safe_U2B_227963.1330	329
0Safe_safe_U2B_227963.1331	419
0Safe_safe_U2B_227963.1332	223
0Safe_safe_U2B_227963.1333	177
0Safe_safe_U2B_227963.1334	160
0Safe_safe_U2B_227963.1335	134
0Safe_safe_U2B_227963.1336	542
0Safe_safe_U2B_227963.1337	290
0Safe_safe_U2B_227963.1338	112
0Safe_safe_U2B_227963.1339	137
0Safe_safe_U2B_227963.1340	56
0Safe_safe_U2B_227963.1341	199
0Safe_safe_U2B_227963.1342	595
0Safe_safe_U2B_227963.1343	181
0Safe_safe_U2B_227963.1344	134
0Safe_safe_U2B_227963.1345	149
0Safe_safe_U2B_227963.1346	468
0Safe_safe_U2B_227963.1347	228
0Safe_safe_U2B_227963.1348	339
0Safe_safe_U2B_227963.1349	82
0Safe_safe_U2B_227963.1350	509
0Safe_safe_U2B_227963.1351	291
0Safe_safe_U2B_227963.1352	260
0Safe_safe_U2B_227963.1353	37
0Safe_safe_U2B_227963.1354	262
0Safe_safe_U2B_227963.1355	74
0Safe_safe_U2B_227963.1356	394
0Safe_safe_U2B_227963.1357	282
0Safe_safe_U2B_227963.1358	72
0Safe_safe_U2B_227963.1359	114
0Safe_safe_U2B_227963.1360	229
0Safe_safe_U2B_227963.1361	205
0Safe_safe_U2B_227963.1362	198
0Safe_safe_U2B_227963.1363	365
0Safe_safe_U2B_227963.1364	62
0Safe_safe_U2B_227963.1365	180
0Safe_safe_U2B_227963.1366	335
0Safe_safe_U2B_227963.1367	262
0Safe_safe_U2B_227963.1368	152
0Safe_safe_U2B_227963.1369	421
0Safe_safe_U2B_227963.1370	120
0Safe_safe_U2B_227963.1371	191
0Safe_safe_U2B_227963.1372	98
0Safe_safe_U2B_227963.1373	253
0Safe_safe_U2B_227963.1374	328
0Safe_safe_U2B_227963.1375	292
0Safe_safe_U2B_227963.1376	276
0Safe_safe_U2B_227963.1377	11
0Safe_safe_U2B_227963.1378	182
0Safe_safe_U2B_227963.1379	210
0Safe_safe_U2B_227963.1380	187
0Safe_safe_U2B_227963.1381	678
0Safe_safe_U2B_227963.1382	223
0Safe_safe_U2B_227963.1383	117
0Safe_safe_U2B_227963.1384	189
0Safe_safe_U2B_227963.1385	307
0Safe_safe_U2B_227963.1386	191
0Safe_safe_U2B_227963.1387	161
0Safe_safe_U2B_227963.1388	390
0Safe_safe_U2B_227963.1389	344
0Safe_safe_U2B_227963.1390	256
0Safe_safe_U2B_227963.1391	262
0Safe_safe_U2B_227963.1392	185
0Safe_safe_U2B_227963.1393	108
0Safe_safe_U2B_227963.1394	156
0Safe_safe_U2B_227963.1395	300
0Safe_safe_U2B_227963.1396	284
0Safe_safe_U2B_227963.1397	352
0Safe_safe_U2B_227963.1398	263
0Safe_safe_U2B_227963.1399	233
0Safe_safe_U2B_227963.1400	331
0Safe_safe_U2B_227963.1401	1
0Safe_safe_U2B_227963.1402	151
0Safe_safe_U2B_227963.1403	143
0Safe_safe_U2B_227963.1404	91
0Safe_safe_U2B_227963.1405	230
0Safe_safe_U2B_227963.1406	122
0Safe_safe_U2B_227963.1407	148
0Safe_safe_U2B_227963.1408	142
0Safe_safe_U2B_227963.1409	174
0Safe_safe_U2B_227963.1410	153
0Safe_safe_U2B_227963.1411	139
0Safe_safe_U2B_227963.1412	355
0Safe_safe_U2B_227963.1413	140
0Safe_safe_U2B_227963.1414	162
0Safe_safe_U2B_227963.1415	101
0Safe_safe_U2B_227963.1416	251
0Safe_safe_U2B_227963.1417	221
0Safe_safe_U2B_227963.1418	185
0Safe_safe_U2B_227963.1419	342
0Safe_safe_U2B_227963.1420	358
0Safe_safe_U2B_227963.1421	335
0Safe_safe_U2B_227963.1422	47
0Safe_safe_U2B_227963.1423	52
0Safe_safe_U2B_227963.1424	145
0Safe_safe_U2B_227963.1425	342
0Safe_safe_U2B_227963.1426	63
0Safe_safe_U2B_227963.1427	131
0Safe_safe_U2B_227963.1428	207
0Safe_safe_U2B_227963.1429	92
0Safe_safe_U2B_227963.1430	131
0Safe_safe_U2B_227963.1431	303
0Safe_safe_U2B_227963.1432	166
0Safe_safe_U2B_227963.1433	39
0Safe_safe_U2B_227963.1434	468
0Safe_safe_U2B_227963.1435	150
0Safe_safe_U2B_227963.1436	410
0Safe_safe_U2B_227963.1437	379
0Safe_safe_U2B_227963.1438	274
0Safe_safe_U2B_227963.1439	240
0Safe_safe_U2B_227963.1440	212
0Safe_safe_U2B_227963.1441	116
0Safe_safe_U2B_227963.1442	152
0Safe_safe_U2B_227963.1443	254
0Safe_safe_U2B_227963.1444	70
0Safe_safe_U2B_227963.1445	353
0Safe_safe_U2B_227963.1446	166
0Safe_safe_U2B_227963.1447	165
0Safe_safe_U2B_227963.1448	526
0Safe_safe_U2B_227963.1449	134
0Safe_safe_U2B_227963.1450	14
0Safe_safe_U2B_227963.1451	107
0Safe_safe_U2B_227963.1452	381
0Safe_safe_U2B_227963.1453	163
0Safe_safe_U2B_227963.1454	287
0Safe_safe_U2B_227963.1455	261
0Safe_safe_U2B_227963.1456	242
0Safe_safe_U2B_227963.1457	378
0Safe_safe_U2B_227963.1458	122
0Safe_safe_U2B_227963.1459	149
0Safe_safe_U2B_227963.1460	29
0Safe_safe_U2B_227963.1461	223
0Safe_safe_U2B_227963.1462	280
0Safe_safe_U2B_227963.1463	306
0Safe_safe_U2B_227963.1464	284
0Safe_safe_U2B_227963.1465	194
0Safe_safe_U2B_227963.1466	304
0Safe_safe_U2B_227963.1467	117
0Safe_safe_U2B_227963.1468	253
0Safe_safe_U2B_227963.1469	329
0Safe_safe_U2B_227963.1470	225
0Safe_safe_U2B_227963.1471	176
0Safe_safe_U2B_227963.1472	274
0Safe_safe_U2B_227963.1473	80
0Safe_safe_U2B_227963.1474	384
0Safe_safe_U2B_227963.1475	262
0Safe_safe_U2B_227963.1476	188
0Safe_safe_U2B_227963.1477	283
0Safe_safe_U2B_227963.1478	261
0Safe_safe_U2B_227963.1479	574
0Safe_safe_U2B_227963.1480	344
0Safe_safe_U2B_227963.1481	305
0Safe_safe_U2B_227963.1482	164
0Safe_safe_U2B_227963.1483	190
0Safe_safe_U2B_227963.1484	152
0Safe_safe_U2B_227963.1485	377
0Safe_safe_U2B_227963.1486	232
0Safe_safe_U2B_227963.1487	243
0Safe_safe_U2B_227963.1488	157
0Safe_safe_U2B_227963.1489	239
0Safe_safe_U2B_227963.1490	306
0Safe_safe_U2B_227963.1491	482
0Safe_safe_U2B_227963.1492	207
0Safe_safe_U2B_227963.1493	153
0Safe_safe_U2B_227963.1494	161
0Safe_safe_U2B_227963.1495	161
0Safe_safe_U2B_227963.1496	285
0Safe_safe_U2B_227963.1497	115
0Safe_safe_U2B_227963.1498	244
0Safe_safe_U2B_227963.1499	386
0Safe_safe_U2B_227963.1500	87
ENSMUSG00000000159_Igsf5_U2B_138898.1	481
ENSMUSG00000000159_Igsf5_U2B_138899.2	418
ENSMUSG00000000159_Igsf5_U2B_138900.3	152
ENSMUSG00000000159_Igsf5_U2B_138901.4	229
ENSMUSG00000000159_Igsf5_U2B_138902.5	114
ENSMUSG00000000159_Igsf5_U2B_138903.6	174
ENSMUSG00000000159_Igsf5_U2B_138904.7	356
ENSMUSG00000000159_Igsf5_U2B_138905.8	189
ENSMUSG00000000159_Igsf5_U2B_138906.9	202
ENSMUSG00000000159_Igsf5_U2B_138907.10	321
ENSMUSG00000000202_Btbd17_U2B_105685.1	426
ENSMUSG00000000202_Btbd17_U2B_105686.2	444
ENSMUSG00000000202_Btbd17_U2B_105687.3	222
ENSMUSG00000000202_Btbd17_U2B_105688.4	279
ENSMUSG00000000202_Btbd17_U2B_105689.5	251
ENSMUSG00000000202_Btbd17_U2B_105690.6	419
ENSMUSG00000000202_Btbd17_U2B_105691.7	268
ENSMUSG00000000202_Btbd17_U2B_105692.8	374
ENSMUSG00000000202_Btbd17_U2B_105693.9	109
ENSMUSG00000000202_Btbd17_U2B_105694.10	418
ENSMUSG00000000244_Tspan32_GEA_126890.9	1
ENSMUSG00000000295_Hddc2_TMMB_7139.6	3
ENSMUSG00000000301_Pemt_MU1B_55466.2	29
ENSMUSG00000000301_Pemt_MU1B_55474.10	3
ENSMUSG00000000308_Ckmt1_DTKPA_55535.1	10
ENSMUSG00000000544_Gpa33_U2A_77342.1	786
ENSMUSG00000000544_Gpa33_U2A_77343.2	524
ENSMUSG00000000544_Gpa33_U2A_77344.3	573
ENSMUSG00000000544_Gpa33_U2A_77345.4	388
ENSMUSG00000000544_Gpa33_U2A_77346.5	267
ENSMUSG00000000544_Gpa33_U2A_77347.6	829
ENSMUSG00000000544_Gpa33_U2A_77348.7	390
ENSMUSG00000000544_Gpa33_U2A_77349.8	337
ENSMUSG00000000544_Gpa33_U2A_77350.9	625
ENSMUSG00000000544_Gpa33_U2A_77351.10	633
ENSMUSG00000000791_Il12rb1_U2A_195982.1	263
ENSMUSG00000000791_Il12rb1_U2A_195983.2	504
ENSMUSG00000000791_Il12rb1_U2A_195984.3	398
ENSMUSG00000000791_Il12rb1_U2A_195985.4	640
ENSMUSG00000000791_Il12rb1_U2A_195986.5	458
ENSMUSG00000000791_Il12rb1_U2A_195987.6	420
ENSMUSG00000000791_Il12rb1_U2A_195988.7	637
ENSMUSG00000000791_Il12rb1_U2A_195989.8	365
ENSMUSG00000000791_Il12rb1_U2A_195990.9	634
ENSMUSG00000000791_Il12rb1_U2A_195991.10	464
ENSMUSG00000000823_Znf512b_GEA_91380.8	11
ENSMUSG00000000942_Hoxa4_GEA_220080.5	2
ENSMUSG00000000976_Heatr6_U1A_18416.2	4
ENSMUSG00000001076_C1ql4_U1B_55227.3	1
ENSMUSG00000001123_Lgals9_U2B_152674.1	273
ENSMUSG00000001123_Lgals9_U2B_152675.2	339
ENSMUSG00000001123_Lgals9_U2B_152676.3	262
ENSMUSG00000001123_Lgals9_U2B_152677.4	94
ENSMUSG00000001123_Lgals9_U2B_152678.5	618
ENSMUSG00000001123_Lgals9_U2B_152679.6	145
ENSMUSG00000001123_Lgals9_U2B_152680.7	153
ENSMUSG00000001123_Lgals9_U2B_152681.8	336
ENSMUSG00000001123_Lgals9_U2B_152682.9	297
ENSMUSG00000001123_Lgals9_U2B_152683.10	9
ENSMUSG00000001420_Tmem79_U2A_133151.1	219
ENSMUSG00000001420_Tmem79_U2A_133152.2	138
ENSMUSG00000001420_Tmem79_U2A_133153.3	357
ENSMUSG00000001420_Tmem79_U2A_133154.4	262
ENSMUSG00000001420_Tmem79_U2A_133155.5	335
ENSMUSG00000001420_Tmem79_U2A_133156.6	495
ENSMUSG00000001420_Tmem79_U2A_133157.7	316
ENSMUSG00000001420_Tmem79_U2A_133158.8	313
ENSMUSG00000001420_Tmem79_U2A_133159.9	406
ENSMUSG00000001420_Tmem79_U2A_133160.10	400
ENSMUSG00000001472_Tcf25_SPA_99625.3	1
ENSMUSG00000001494_Sost_U2B_150694.1	316
ENSMUSG00000001494_Sost_U2B_150695.2	216
ENSMUSG00000001494_Sost_U2B_150696.3	302
ENSMUSG00000001494_Sost_U2B_150697.4	349
ENSMUSG00000001494_Sost_U2B_150698.5	358
ENSMUSG00000001494_Sost_U2B_150699.6	275
ENSMUSG00000001494_Sost_U2B_150700.7	523
ENSMUSG00000001494_Sost_U2B_150701.8	363
ENSMUSG00000001494_Sost_U2B_150702.9	220
ENSMUSG00000001494_Sost_U2B_150703.10	335
ENSMUSG00000001588_Acap1_TMMB_206036.4	6
ENSMUSG00000001622_Csn3_U2A_103161.1	324
ENSMUSG00000001622_Csn3_U2A_103162.2	620
ENSMUSG00000001622_Csn3_U2A_103163.3	404
ENSMUSG00000001622_Csn3_U2A_103164.4	220
ENSMUSG00000001622_Csn3_U2A_103165.5	474
ENSMUSG00000001622_Csn3_U2A_103166.6	291
ENSMUSG00000001622_Csn3_U2A_103167.7	363
ENSMUSG00000001622_Csn3_U2A_103168.8	391
ENSMUSG00000001622_Csn3_U2A_103169.9	516
ENSMUSG00000001622_Csn3_U2A_103170.10	515
ENSMUSG00000001665_Gstt3_MU2A_212609.5	7
ENSMUSG00000001672_Marveld3_U2B_68819.1	399
ENSMUSG00000001672_Marveld3_U2B_68820.2	246
ENSMUSG00000001672_Marveld3_U2B_68821.3	324
ENSMUSG00000001672_Marveld3_U2B_68822.4	351
ENSMUSG00000001672_Marveld3_U2B_68823.5	364
ENSMUSG00000001672_Marveld3_U2B_68824.6	427
ENSMUSG00000001672_Marveld3_U2B_68825.7	297
ENSMUSG00000001672_Marveld3_U2B_68826.8	357
ENSMUSG00000001672_Marveld3_U2B_68827.9	68
ENSMUSG00000001672_Marveld3_U2B_68828.10	149
ENSMUSG00000001700_Gramd3_U2B_91983.1	239
ENSMUSG00000001700_Gramd3_U2B_91984.2	339
ENSMUSG00000001700_Gramd3_U2B_91985.3	261
ENSMUSG00000001700_Gramd3_U2B_91986.4	391
ENSMUSG00000001700_Gramd3_U2B_91987.5	361
ENSMUSG00000001700_Gramd3_U2B_91988.6	404
ENSMUSG00000001700_Gramd3_U2B_91989.7	210
ENSMUSG00000001700_Gramd3_U2B_91990.8	449
ENSMUSG00000001700_Gramd3_U2B_91991.9	37
ENSMUSG00000001700_Gramd3_U2B_91992.10	220
ENSMUSG00000001741_Il16_U2A_202100.1	187
ENSMUSG00000001741_Il16_U2A_202101.2	326
ENSMUSG00000001741_Il16_U2A_202102.3	378
ENSMUSG00000001741_Il16_U2A_202103.4	613
ENSMUSG00000001741_Il16_U2A_202104.5	613
ENSMUSG00000001741_Il16_U2A_202105.6	259
ENSMUSG00000001741_Il16_U2A_202106.7	346
ENSMUSG00000001741_Il16_U2A_202107.8	199
ENSMUSG00000001741_Il16_U2A_202108.9	144
ENSMUSG00000001741_Il16_U2A_202109.10	450
ENSMUSG00000001763_Tspan33_U2A_32774.1	723
ENSMUSG00000001763_Tspan33_U2A_32775.2	575
ENSMUSG00000001763_Tspan33_U2A_32776.3	259
ENSMUSG00000001763_Tspan33_U2A_32777.4	262
ENSMUSG00000001763_Tspan33_U2A_32778.5	413
ENSMUSG00000001763_Tspan33_U2A_32779.6	516
ENSMUSG00000001763_Tspan33_U2A_32780.7	682
ENSMUSG00000001763_Tspan33_U2A_32781.8	376
ENSMUSG00000001763_Tspan33_U2A_32782.9	395
ENSMUSG00000001763_Tspan33_U2A_32783.10	713
ENSMUSG00000001943_Vsig2_U2B_21292.1	324
ENSMUSG00000001943_Vsig2_U2B_21293.2	435
ENSMUSG00000001943_Vsig2_U2B_21294.3	204
ENSMUSG00000001943_Vsig2_U2B_21295.4	418
ENSMUSG00000001943_Vsig2_U2B_21296.5	316
ENSMUSG00000001943_Vsig2_U2B_21297.6	253
ENSMUSG00000001943_Vsig2_U2B_21298.7	196
ENSMUSG00000001943_Vsig2_U2B_21299.8	304
ENSMUSG00000001943_Vsig2_U2B_21300.9	167
ENSMUSG00000001943_Vsig2_U2B_21301.10	280
ENSMUSG00000001995_Sipa1l2_U2B_62111.1	157
ENSMUSG00000001995_Sipa1l2_U2B_62112.2	335
ENSMUSG00000001995_Sipa1l2_U2B_62113.3	217
ENSMUSG00000001995_Sipa1l2_U2B_62114.4	235
ENSMUSG00000001995_Sipa1l2_U2B_62115.5	346
ENSMUSG00000001995_Sipa1l2_U2B_62116.6	287
ENSMUSG00000001995_Sipa1l2_U2B_62117.7	320
ENSMUSG00000001995_Sipa1l2_U2B_62118.8	314
ENSMUSG00000001995_Sipa1l2_U2B_62119.9	474
ENSMUSG00000001995_Sipa1l2_U2B_62120.10	560
ENSMUSG00000001999_Blvra_DTKPB_62092.2	3
ENSMUSG00000002020_Ltbp2_U2B_139878.2	410
ENSMUSG00000002020_Ltbp2_U2B_139880.4	194
ENSMUSG00000002020_Ltbp2_U2B_139882.6	323
ENSMUSG00000002020_Ltbp2_U2B_139883.7	532
ENSMUSG00000002020_Ltbp2_U2B_139884.8	204
ENSMUSG00000002020_Ltbp2_U2B_139885.9	287
ENSMUSG00000002020_Ltbp2_U2B_139886.10	362
ENSMUSG00000002289_Angptl4_TMMA_169659.2	11
ENSMUSG00000002658_Gtf2f1_GEA_70954.9	1
ENSMUSG00000002803_Btbd6_U2B_68244.1	207
ENSMUSG00000002803_Btbd6_U2B_68245.2	310
ENSMUSG00000002803_Btbd6_U2B_68246.3	336
ENSMUSG00000002803_Btbd6_U2B_68247.4	187
ENSMUSG00000002803_Btbd6_U2B_68248.5	572
ENSMUSG00000002803_Btbd6_U2B_68249.6	280
ENSMUSG00000002803_Btbd6_U2B_68250.7	348
ENSMUSG00000002803_Btbd6_U2B_68251.8	250
ENSMUSG00000002803_Btbd6_U2B_68252.9	273
ENSMUSG00000002803_Btbd6_U2B_68253.10	414
ENSMUSG00000002808_Epdr1_U2A_124484.1	420
ENSMUSG00000002808_Epdr1_U2A_124485.2	405
ENSMUSG00000002808_Epdr1_U2A_124486.3	483
ENSMUSG00000002808_Epdr1_U2A_124487.4	286
ENSMUSG00000002808_Epdr1_U2A_124488.5	393
ENSMUSG00000002808_Epdr1_U2A_124489.6	213
ENSMUSG00000002808_Epdr1_U2A_124490.7	127
ENSMUSG00000002808_Epdr1_U2A_124491.8	470
ENSMUSG00000002808_Epdr1_U2A_124492.9	264
ENSMUSG00000002808_Epdr1_U2A_124493.10	489
ENSMUSG00000002812_Flii_ACOCA_40561.7	1
ENSMUSG00000003051_Elf3_GEB_189579.4	13
ENSMUSG00000003279_Dlgap1_U2B_159873.1	458
ENSMUSG00000003279_Dlgap1_U2B_159874.2	286
ENSMUSG00000003279_Dlgap1_U2B_159875.3	430
ENSMUSG00000003279_Dlgap1_U2B_159876.4	585
ENSMUSG00000003279_Dlgap1_U2B_159877.5	118
ENSMUSG00000003279_Dlgap1_U2B_159878.6	274
ENSMUSG00000003279_Dlgap1_U2B_159879.7	161
ENSMUSG00000003279_Dlgap1_U2B_159880.8	335
ENSMUSG00000003279_Dlgap1_U2B_159881.9	599
ENSMUSG00000003279_Dlgap1_U2B_159882.10	189
ENSMUSG00000003354_Ccdc65_U2A_82124.1	344
ENSMUSG00000003354_Ccdc65_U2A_82125.2	299
ENSMUSG00000003354_Ccdc65_U2A_82126.3	114
ENSMUSG00000003354_Ccdc65_U2A_82127.4	339
ENSMUSG00000003354_Ccdc65_U2A_82128.5	300
ENSMUSG00000003354_Ccdc65_U2A_82129.6	171
ENSMUSG00000003354_Ccdc65_U2A_82130.7	201
ENSMUSG00000003354_Ccdc65_U2A_82131.8	58
ENSMUSG00000003354_Ccdc65_U2A_82132.9	402
ENSMUSG00000003354_Ccdc65_U2A_82133.10	218
ENSMUSG00000003476_Crhr2_U2A_136598.1	318
ENSMUSG00000003476_Crhr2_U2A_136599.2	681
ENSMUSG00000003476_Crhr2_U2A_136600.3	382
ENSMUSG00000003476_Crhr2_U2A_136601.4	405
ENSMUSG00000003476_Crhr2_U2A_136602.5	620
ENSMUSG00000003476_Crhr2_U2A_136603.6	398
ENSMUSG00000003476_Crhr2_U2A_136604.7	753
ENSMUSG00000003476_Crhr2_U2A_136605.8	485
ENSMUSG00000003476_Crhr2_U2A_136606.9	466
ENSMUSG00000003476_Crhr2_U2A_136607.10	498
ENSMUSG00000003484_Cyp4f18_TMMA_160899.9	5
ENSMUSG00000003657_Calb2_U2A_113479.1	324
ENSMUSG00000003657_Calb2_U2A_113480.2	210
ENSMUSG00000003657_Calb2_U2A_113481.3	470
ENSMUSG00000003657_Calb2_U2A_113482.4	473
ENSMUSG00000003657_Calb2_U2A_113483.5	397
ENSMUSG00000003657_Calb2_U2A_113484.6	716
ENSMUSG00000003657_Calb2_U2A_113485.7	232
ENSMUSG00000003657_Calb2_U2A_113486.8	223
ENSMUSG00000003657_Calb2_U2A_113487.9	367
ENSMUSG00000003657_Calb2_U2A_113488.10	290
ENSMUSG00000003873_Bax_ACOCB_203453.6	5
ENSMUSG00000003934_Efnb3_U2A_192145.1	391
ENSMUSG00000003934_Efnb3_U2A_192146.2	442
ENSMUSG00000003934_Efnb3_U2A_192147.3	160
ENSMUSG00000003934_Efnb3_U2A_192148.4	332
ENSMUSG00000003934_Efnb3_U2A_192149.5	559
ENSMUSG00000003934_Efnb3_U2A_192150.6	347
ENSMUSG00000003934_Efnb3_U2A_192151.7	236
ENSMUSG00000003934_Efnb3_U2A_192152.8	331
ENSMUSG00000003934_Efnb3_U2A_192153.9	464
ENSMUSG00000003934_Efnb3_U2A_192154.10	683
ENSMUSG00000004031_Brinp2_U2A_138128.1	614
ENSMUSG00000004031_Brinp2_U2A_138129.2	234
ENSMUSG00000004031_Brinp2_U2A_138130.3	333
ENSMUSG00000004031_Brinp2_U2A_138131.4	396
ENSMUSG00000004031_Brinp2_U2A_138132.5	337
ENSMUSG00000004031_Brinp2_U2A_138133.6	121
ENSMUSG00000004031_Brinp2_U2A_138134.7	750
ENSMUSG00000004031_Brinp2_U2A_138135.8	219
ENSMUSG00000004031_Brinp2_U2A_138136.9	273
ENSMUSG00000004031_Brinp2_U2A_138137.10	457
ENSMUSG00000004110_Cacna1e_U2A_90073.1	241
ENSMUSG00000004110_Cacna1e_U2A_90074.2	366
ENSMUSG00000004110_Cacna1e_U2A_90075.3	425
ENSMUSG00000004110_Cacna1e_U2A_90076.4	455
ENSMUSG00000004110_Cacna1e_U2A_90077.5	338
ENSMUSG00000004110_Cacna1e_U2A_90078.6	551
ENSMUSG00000004110_Cacna1e_U2A_90079.7	321
ENSMUSG00000004110_Cacna1e_U2A_90080.8	204
ENSMUSG00000004110_Cacna1e_U2A_90081.9	559
ENSMUSG00000004110_Cacna1e_U2A_90082.10	623
ENSMUSG00000004360_9330159F19Rik_U2A_54480.1	206
ENSMUSG00000004360_9330159F19Rik_U2A_54481.2	274
ENSMUSG00000004360_9330159F19Rik_U2A_54482.3	420
ENSMUSG00000004360_9330159F19Rik_U2A_54483.4	421
ENSMUSG00000004360_9330159F19Rik_U2A_54484.5	625
ENSMUSG00000004360_9330159F19Rik_U2A_54485.6	410
ENSMUSG00000004360_9330159F19Rik_U2A_54486.7	430
ENSMUSG00000004360_9330159F19Rik_U2A_54487.8	456
ENSMUSG00000004360_9330159F19Rik_U2A_54488.9	432
ENSMUSG00000004360_9330159F19Rik_U2A_54489.10	269
ENSMUSG00000004364_Cul3_GEA_54505.6	4
ENSMUSG00000004383_Large_U2B_121388.1	72
ENSMUSG00000004383_Large_U2B_121389.2	395
ENSMUSG00000004383_Large_U2B_121390.3	28
ENSMUSG00000004383_Large_U2B_121391.4	418
ENSMUSG00000004383_Large_U2B_121392.5	202
ENSMUSG00000004383_Large_U2B_121393.6	179
ENSMUSG00000004383_Large_U2B_121394.7	486
ENSMUSG00000004383_Large_U2B_121395.8	198
ENSMUSG00000004383_Large_U2B_121396.9	417
ENSMUSG00000004383_Large_U2B_121397.10	325
ENSMUSG00000004565_Pnpla6_SPB_12189.4	7
ENSMUSG00000004707_Ly9_U2A_103461.1	272
ENSMUSG00000004707_Ly9_U2A_103462.2	240
ENSMUSG00000004707_Ly9_U2A_103463.3	533
ENSMUSG00000004707_Ly9_U2A_103464.4	792
ENSMUSG00000004707_Ly9_U2A_103465.5	290
ENSMUSG00000004707_Ly9_U2A_103466.6	577
ENSMUSG00000004707_Ly9_U2A_103467.7	99
ENSMUSG00000004707_Ly9_U2A_103468.8	303
ENSMUSG00000004707_Ly9_U2A_103469.9	348
ENSMUSG00000004707_Ly9_U2A_103470.10	471
ENSMUSG00000004709_Cd244_U2A_93247.1	116
ENSMUSG00000004709_Cd244_U2A_93248.2	161
ENSMUSG00000004709_Cd244_U2A_93249.3	62
ENSMUSG00000004709_Cd244_U2A_93250.4	641
ENSMUSG00000004709_Cd244_U2A_93251.5	187
ENSMUSG00000004709_Cd244_U2A_93252.6	128
ENSMUSG00000004709_Cd244_U2A_93253.7	320
ENSMUSG00000004709_Cd244_U2A_93254.8	482
ENSMUSG00000004709_Cd244_U2A_93255.9	243
ENSMUSG00000004709_Cd244_U2A_93256.10	492
ENSMUSG00000004730_Emr1_U2A_52047.1	449
ENSMUSG00000004730_Emr1_U2A_52048.2	450
ENSMUSG00000004730_Emr1_U2A_52049.3	136
ENSMUSG00000004730_Emr1_U2A_52050.4	191
ENSMUSG00000004730_Emr1_U2A_52051.5	396
ENSMUSG00000004730_Emr1_U2A_52052.6	401
ENSMUSG00000004730_Emr1_U2A_52053.7	194
ENSMUSG00000004730_Emr1_U2A_52054.8	218
ENSMUSG00000004730_Emr1_U2A_52055.9	253
ENSMUSG00000004730_Emr1_U2A_52056.10	355
ENSMUSG00000004814_Ccl24_U2A_20944.1	250
ENSMUSG00000004814_Ccl24_U2A_20945.2	394
ENSMUSG00000004814_Ccl24_U2A_20946.3	142
ENSMUSG00000004814_Ccl24_U2A_20947.4	425
ENSMUSG00000004814_Ccl24_U2A_20948.5	452
ENSMUSG00000004814_Ccl24_U2A_20949.6	378
ENSMUSG00000004814_Ccl24_U2A_20950.7	359
ENSMUSG00000004814_Ccl24_U2A_20951.8	227
ENSMUSG00000004814_Ccl24_U2A_20952.9	551
ENSMUSG00000004814_Ccl24_U2A_20953.10	1053
ENSMUSG00000004821_Tmed11_MU2B_163534.4	13
ENSMUSG00000004849_Ap1s1_SPA_214588.4	11
ENSMUSG00000004864_Mapk13_GEA_45606.2	8
ENSMUSG00000004988_Fxyd4_U2A_183399.1	401
ENSMUSG00000004988_Fxyd4_U2A_183400.2	425
ENSMUSG00000004988_Fxyd4_U2A_183401.3	427
ENSMUSG00000004988_Fxyd4_U2A_183402.4	267
ENSMUSG00000004988_Fxyd4_U2A_183403.5	584
ENSMUSG00000004988_Fxyd4_U2A_183404.6	1333
ENSMUSG00000005338_Cadm3_U2B_104220.1	176
ENSMUSG00000005338_Cadm3_U2B_104221.2	188
ENSMUSG00000005338_Cadm3_U2B_104222.3	138
ENSMUSG00000005338_Cadm3_U2B_104223.4	129
ENSMUSG00000005338_Cadm3_U2B_104224.5	308
ENSMUSG00000005338_Cadm3_U2B_104225.6	164
ENSMUSG00000005338_Cadm3_U2B_104226.7	194
ENSMUSG00000005338_Cadm3_U2B_104227.8	321
ENSMUSG00000005338_Cadm3_U2B_104228.9	157
ENSMUSG00000005338_Cadm3_U2B_104229.10	179
ENSMUSG00000005364_Il5ra_U2B_70219.1	236
ENSMUSG00000005364_Il5ra_U2B_70220.2	195
ENSMUSG00000005364_Il5ra_U2B_70221.3	231
ENSMUSG00000005364_Il5ra_U2B_70222.4	343
ENSMUSG00000005364_Il5ra_U2B_70223.5	309
ENSMUSG00000005364_Il5ra_U2B_70224.6	199
ENSMUSG00000005364_Il5ra_U2B_70225.7	268
ENSMUSG00000005364_Il5ra_U2B_70226.8	398
ENSMUSG00000005364_Il5ra_U2B_70227.9	120
ENSMUSG00000005364_Il5ra_U2B_70228.10	237
ENSMUSG00000005417_Mprip_GEB_144628.2	3
ENSMUSG00000005503_Evx1_GEA_216945.5	5
ENSMUSG00000005514_Por_DTKPA_132652.2	23
ENSMUSG00000005540_Fcer2a_U2A_98972.1	259
ENSMUSG00000005540_Fcer2a_U2A_98973.2	180
ENSMUSG00000005540_Fcer2a_U2A_98974.3	902
ENSMUSG00000005540_Fcer2a_U2A_98975.4	330
ENSMUSG00000005540_Fcer2a_U2A_98976.5	361
ENSMUSG00000005540_Fcer2a_U2A_98977.6	406
ENSMUSG00000005540_Fcer2a_U2A_98978.7	398
ENSMUSG00000005540_Fcer2a_U2A_98979.8	130
ENSMUSG00000005540_Fcer2a_U2A_98980.9	281
ENSMUSG00000005540_Fcer2a_U2A_98981.10	355
ENSMUSG00000005611_Mrvi1_SPA_3768.5	4
ENSMUSG00000005705_Agrp_U2A_6047.1	335
ENSMUSG00000005705_Agrp_U2A_6048.2	492
ENSMUSG00000005705_Agrp_U2A_6049.3	423
ENSMUSG00000005705_Agrp_U2A_6050.4	866
ENSMUSG00000005705_Agrp_U2A_6051.5	937
ENSMUSG00000005705_Agrp_U2A_6052.6	277
ENSMUSG00000005705_Agrp_U2A_6053.7	935
ENSMUSG00000005705_Agrp_U2A_6054.8	440
ENSMUSG00000005705_Agrp_U2A_6055.9	1199
ENSMUSG00000005705_Agrp_U2A_6056.10	620
ENSMUSG00000005864_Cnga2_U2A_196182.1	193
ENSMUSG00000005864_Cnga2_U2A_196183.2	145
ENSMUSG00000005864_Cnga2_U2A_196184.3	569
ENSMUSG00000005864_Cnga2_U2A_196185.4	202
ENSMUSG00000005864_Cnga2_U2A_196186.5	289
ENSMUSG00000005864_Cnga2_U2A_196187.6	429
ENSMUSG00000005864_Cnga2_U2A_196188.7	299
ENSMUSG00000005864_Cnga2_U2A_196189.8	529
ENSMUSG00000005864_Cnga2_U2A_196190.9	212
ENSMUSG00000005864_Cnga2_U2A_196191.10	346
ENSMUSG00000005983_1700037C18Rik_U2B_203779.1	337
ENSMUSG00000005983_1700037C18Rik_U2B_203780.2	516
[truncated: 22,232 more rows]
