# Supplementary material for: Genome-scale CRISPR screening reveals that C3aR signaling is critical for rapid capture of fungi by macrophages
Source: PLoS Pathog. 2022 Sep 29;18(9):e1010237. doi: 10.1371/journal.ppat.1010237 (PMC9578593; doi:10.1371/journal.ppat.1010237)
Supplement: S1 Data — A ZIP archive of tables in CSV format giving counts for each sgRNA. File names indicate sub-library and experimental sample. (ZIP) [file ppat.1010237.s023.zip › DIR_MAIN/20181123_DTKPB_Un2_counts.csv]

0None_none_ACOCA_227963.4531	27
0None_none_ACOCA_227963.4549	9
0None_none_ACOCA_227963.4609	7
0None_none_ACOCA_227963.4725	4
0None_none_ACOCA_227963.4758	35
0None_none_ACOCA_227963.4766	24
0None_none_ACOCA_227963.4769	23
0None_none_ACOCB_227963.5002	32
0None_none_ACOCB_227963.5084	39
0None_none_ACOCB_227963.5165	36
0None_none_ACOCB_227963.5191	4
0None_none_DTKPA_227963.6761	2
0None_none_DTKPA_227963.6768	1
0None_none_DTKPA_227963.6774	1
0None_none_DTKPA_227963.6783	16
0None_none_DTKPA_227963.6803	1
0None_none_DTKPA_227963.6806	1
0None_none_DTKPA_227963.6811	1
0None_none_DTKPA_227963.6823	3
0None_none_DTKPA_227963.6831	1
0None_none_DTKPA_227963.6839	38
0None_none_DTKPA_227963.6844	2
0None_none_DTKPA_227963.6852	1
0None_none_DTKPA_227963.6856	22
0None_none_DTKPA_227963.6857	1
0None_none_DTKPA_227963.6863	1
0None_none_DTKPA_227963.6864	1
0None_none_DTKPA_227963.6865	42
0None_none_DTKPA_227963.6873	5
0None_none_DTKPA_227963.6878	3
0None_none_DTKPA_227963.6882	38
0None_none_DTKPA_227963.6886	1
0None_none_DTKPA_227963.6889	98
0None_none_DTKPA_227963.6905	1
0None_none_DTKPA_227963.6907	42
0None_none_DTKPA_227963.6908	58
0None_none_DTKPA_227963.6919	14
0None_none_DTKPA_227963.6922	3
0None_none_DTKPA_227963.6923	1
0None_none_DTKPA_227963.6924	40
0None_none_DTKPA_227963.6927	1
0None_none_DTKPA_227963.6935	23
0None_none_DTKPA_227963.6936	4
0None_none_DTKPA_227963.6942	1
0None_none_DTKPA_227963.6955	1
0None_none_DTKPA_227963.6957	8
0None_none_DTKPA_227963.6959	1
0None_none_DTKPA_227963.6963	1
0None_none_DTKPA_227963.6964	1
0None_none_DTKPA_227963.6967	1
0None_none_DTKPA_227963.6980	14
0None_none_DTKPA_227963.6981	17
0None_none_DTKPA_227963.6985	35
0None_none_DTKPA_227963.6996	1
0None_none_DTKPA_227963.6999	12
0None_none_DTKPA_227963.7000	16
0None_none_DTKPA_227963.7004	23
0None_none_DTKPA_227963.7008	6
0None_none_DTKPA_227963.7010	1
0None_none_DTKPA_227963.7033	1
0None_none_DTKPA_227963.7037	1
0None_none_DTKPA_227963.7041	1
0None_none_DTKPA_227963.7042	24
0None_none_DTKPA_227963.7048	12
0None_none_DTKPA_227963.7058	1
0None_none_DTKPA_227963.7065	30
0None_none_DTKPA_227963.7067	1
0None_none_DTKPA_227963.7068	1
0None_none_DTKPA_227963.7075	10
0None_none_DTKPA_227963.7076	19
0None_none_DTKPA_227963.7077	1
0None_none_DTKPA_227963.7079	1
0None_none_DTKPA_227963.7080	40
0None_none_DTKPA_227963.7093	1
0None_none_DTKPA_227963.7094	37
0None_none_DTKPA_227963.7101	1
0None_none_DTKPA_227963.7102	2
0None_none_DTKPA_227963.7103	1
0None_none_DTKPA_227963.7104	34
0None_none_DTKPA_227963.7108	2
0None_none_DTKPA_227963.7111	1
0None_none_DTKPA_227963.7112	1
0None_none_DTKPA_227963.7115	1
0None_none_DTKPB_227963.7126	662
0None_none_DTKPB_227963.7127	397
0None_none_DTKPB_227963.7128	401
0None_none_DTKPB_227963.7129	673
0None_none_DTKPB_227963.7130	537
0None_none_DTKPB_227963.7131	246
0None_none_DTKPB_227963.7132	575
0None_none_DTKPB_227963.7133	202
0None_none_DTKPB_227963.7134	171
0None_none_DTKPB_227963.7135	488
0None_none_DTKPB_227963.7136	520
0None_none_DTKPB_227963.7137	594
0None_none_DTKPB_227963.7138	218
0None_none_DTKPB_227963.7139	445
0None_none_DTKPB_227963.7140	519
0None_none_DTKPB_227963.7141	420
0None_none_DTKPB_227963.7142	300
0None_none_DTKPB_227963.7143	338
0None_none_DTKPB_227963.7144	225
0None_none_DTKPB_227963.7145	462
0None_none_DTKPB_227963.7146	434
0None_none_DTKPB_227963.7147	558
0None_none_DTKPB_227963.7148	159
0None_none_DTKPB_227963.7149	520
0None_none_DTKPB_227963.7150	225
0None_none_DTKPB_227963.7151	242
0None_none_DTKPB_227963.7152	200
0None_none_DTKPB_227963.7153	538
0None_none_DTKPB_227963.7154	309
0None_none_DTKPB_227963.7155	439
0None_none_DTKPB_227963.7156	471
0None_none_DTKPB_227963.7157	334
0None_none_DTKPB_227963.7158	359
0None_none_DTKPB_227963.7159	491
0None_none_DTKPB_227963.7160	503
0None_none_DTKPB_227963.7161	185
0None_none_DTKPB_227963.7162	328
0None_none_DTKPB_227963.7163	397
0None_none_DTKPB_227963.7164	429
0None_none_DTKPB_227963.7165	369
0None_none_DTKPB_227963.7166	381
0None_none_DTKPB_227963.7167	348
0None_none_DTKPB_227963.7168	804
0None_none_DTKPB_227963.7169	335
0None_none_DTKPB_227963.7170	245
0None_none_DTKPB_227963.7171	369
0None_none_DTKPB_227963.7172	379
0None_none_DTKPB_227963.7173	234
0None_none_DTKPB_227963.7174	311
0None_none_DTKPB_227963.7175	346
0None_none_DTKPB_227963.7176	294
0None_none_DTKPB_227963.7177	286
0None_none_DTKPB_227963.7178	280
0None_none_DTKPB_227963.7179	277
0None_none_DTKPB_227963.7180	322
0None_none_DTKPB_227963.7181	281
0None_none_DTKPB_227963.7182	265
0None_none_DTKPB_227963.7183	685
0None_none_DTKPB_227963.7184	461
0None_none_DTKPB_227963.7185	242
0None_none_DTKPB_227963.7186	641
0None_none_DTKPB_227963.7187	460
0None_none_DTKPB_227963.7188	374
0None_none_DTKPB_227963.7189	377
0None_none_DTKPB_227963.7190	593
0None_none_DTKPB_227963.7191	747
0None_none_DTKPB_227963.7192	258
0None_none_DTKPB_227963.7193	277
0None_none_DTKPB_227963.7194	459
0None_none_DTKPB_227963.7195	59
0None_none_DTKPB_227963.7196	268
0None_none_DTKPB_227963.7197	300
0None_none_DTKPB_227963.7198	845
0None_none_DTKPB_227963.7199	198
0None_none_DTKPB_227963.7200	1059
0None_none_DTKPB_227963.7202	192
0None_none_DTKPB_227963.7203	318
0None_none_DTKPB_227963.7204	573
0None_none_DTKPB_227963.7205	459
0None_none_DTKPB_227963.7206	503
0None_none_DTKPB_227963.7207	208
0None_none_DTKPB_227963.7208	312
0None_none_DTKPB_227963.7209	144
0None_none_DTKPB_227963.7210	633
0None_none_DTKPB_227963.7211	517
0None_none_DTKPB_227963.7212	256
0None_none_DTKPB_227963.7213	482
0None_none_DTKPB_227963.7214	357
0None_none_DTKPB_227963.7215	848
0None_none_DTKPB_227963.7216	379
0None_none_DTKPB_227963.7217	275
0None_none_DTKPB_227963.7218	491
0None_none_DTKPB_227963.7219	324
0None_none_DTKPB_227963.7220	77
0None_none_DTKPB_227963.7221	342
0None_none_DTKPB_227963.7222	391
0None_none_DTKPB_227963.7223	567
0None_none_DTKPB_227963.7224	243
0None_none_DTKPB_227963.7225	448
0None_none_DTKPB_227963.7226	476
0None_none_DTKPB_227963.7227	369
0None_none_DTKPB_227963.7228	241
0None_none_DTKPB_227963.7229	370
0None_none_DTKPB_227963.7230	462
0None_none_DTKPB_227963.7231	775
0None_none_DTKPB_227963.7232	242
0None_none_DTKPB_227963.7233	221
0None_none_DTKPB_227963.7234	239
0None_none_DTKPB_227963.7235	760
0None_none_DTKPB_227963.7236	478
0None_none_DTKPB_227963.7237	384
0None_none_DTKPB_227963.7238	182
0None_none_DTKPB_227963.7239	391
0None_none_DTKPB_227963.7240	212
0None_none_DTKPB_227963.7241	580
0None_none_DTKPB_227963.7242	450
0None_none_DTKPB_227963.7243	335
0None_none_DTKPB_227963.7244	699
0None_none_DTKPB_227963.7245	472
0None_none_DTKPB_227963.7246	373
0None_none_DTKPB_227963.7247	356
0None_none_DTKPB_227963.7248	501
0None_none_DTKPB_227963.7249	180
0None_none_DTKPB_227963.7250	742
0None_none_DTKPB_227963.7251	396
0None_none_DTKPB_227963.7252	1055
0None_none_DTKPB_227963.7253	758
0None_none_DTKPB_227963.7254	467
0None_none_DTKPB_227963.7255	303
0None_none_DTKPB_227963.7256	412
0None_none_DTKPB_227963.7257	344
0None_none_DTKPB_227963.7258	537
0None_none_DTKPB_227963.7259	445
0None_none_DTKPB_227963.7260	421
0None_none_DTKPB_227963.7261	238
0None_none_DTKPB_227963.7262	263
0None_none_DTKPB_227963.7263	385
0None_none_DTKPB_227963.7264	130
0None_none_DTKPB_227963.7265	359
0None_none_DTKPB_227963.7266	204
0None_none_DTKPB_227963.7267	655
0None_none_DTKPB_227963.7268	285
0None_none_DTKPB_227963.7269	444
0None_none_DTKPB_227963.7270	457
0None_none_DTKPB_227963.7271	269
0None_none_DTKPB_227963.7272	409
0None_none_DTKPB_227963.7273	370
0None_none_DTKPB_227963.7274	513
0None_none_DTKPB_227963.7275	629
0None_none_DTKPB_227963.7276	317
0None_none_DTKPB_227963.7277	379
0None_none_DTKPB_227963.7278	498
0None_none_DTKPB_227963.7279	508
0None_none_DTKPB_227963.7280	851
0None_none_DTKPB_227963.7281	271
0None_none_DTKPB_227963.7282	314
0None_none_DTKPB_227963.7283	1450
0None_none_DTKPB_227963.7284	323
0None_none_DTKPB_227963.7285	367
0None_none_DTKPB_227963.7286	1002
0None_none_DTKPB_227963.7287	649
0None_none_DTKPB_227963.7288	873
0None_none_DTKPB_227963.7289	423
0None_none_DTKPB_227963.7290	548
0None_none_DTKPB_227963.7291	182
0None_none_DTKPB_227963.7292	420
0None_none_DTKPB_227963.7293	295
0None_none_DTKPB_227963.7294	722
0None_none_DTKPB_227963.7295	344
0None_none_DTKPB_227963.7296	499
0None_none_DTKPB_227963.7297	333
0None_none_DTKPB_227963.7298	465
0None_none_DTKPB_227963.7299	444
0None_none_DTKPB_227963.7300	439
0None_none_DTKPB_227963.7301	515
0None_none_DTKPB_227963.7302	383
0None_none_DTKPB_227963.7303	516
0None_none_DTKPB_227963.7304	505
0None_none_DTKPB_227963.7305	358
0None_none_DTKPB_227963.7306	705
0None_none_DTKPB_227963.7307	236
0None_none_DTKPB_227963.7308	344
0None_none_DTKPB_227963.7309	157
0None_none_DTKPB_227963.7310	367
0None_none_DTKPB_227963.7311	622
0None_none_DTKPB_227963.7312	287
0None_none_DTKPB_227963.7313	486
0None_none_DTKPB_227963.7314	367
0None_none_DTKPB_227963.7315	120
0None_none_DTKPB_227963.7316	429
0None_none_DTKPB_227963.7317	353
0None_none_DTKPB_227963.7318	327
0None_none_DTKPB_227963.7319	155
0None_none_DTKPB_227963.7320	601
0None_none_DTKPB_227963.7321	350
0None_none_DTKPB_227963.7322	176
0None_none_DTKPB_227963.7323	569
0None_none_DTKPB_227963.7324	266
0None_none_DTKPB_227963.7325	359
0None_none_DTKPB_227963.7326	154
0None_none_DTKPB_227963.7327	215
0None_none_DTKPB_227963.7328	435
0None_none_DTKPB_227963.7329	322
0None_none_DTKPB_227963.7330	365
0None_none_DTKPB_227963.7331	234
0None_none_DTKPB_227963.7332	350
0None_none_DTKPB_227963.7333	189
0None_none_DTKPB_227963.7334	515
0None_none_DTKPB_227963.7335	704
0None_none_DTKPB_227963.7336	542
0None_none_DTKPB_227963.7337	554
0None_none_DTKPB_227963.7338	381
0None_none_DTKPB_227963.7339	231
0None_none_DTKPB_227963.7340	734
0None_none_DTKPB_227963.7341	286
0None_none_DTKPB_227963.7342	4
0None_none_DTKPB_227963.7343	563
0None_none_DTKPB_227963.7344	347
0None_none_DTKPB_227963.7345	272
0None_none_DTKPB_227963.7346	41
0None_none_DTKPB_227963.7347	442
0None_none_DTKPB_227963.7348	486
0None_none_DTKPB_227963.7349	971
0None_none_DTKPB_227963.7350	497
0None_none_DTKPB_227963.7351	265
0None_none_DTKPB_227963.7352	623
0None_none_DTKPB_227963.7353	233
0None_none_DTKPB_227963.7354	284
0None_none_DTKPB_227963.7355	535
0None_none_DTKPB_227963.7356	396
0None_none_DTKPB_227963.7357	273
0None_none_DTKPB_227963.7358	417
0None_none_DTKPB_227963.7359	539
0None_none_DTKPB_227963.7360	389
0None_none_DTKPB_227963.7361	173
0None_none_DTKPB_227963.7362	380
0None_none_DTKPB_227963.7363	836
0None_none_DTKPB_227963.7364	279
0None_none_DTKPB_227963.7365	219
0None_none_DTKPB_227963.7366	251
0None_none_DTKPB_227963.7367	116
0None_none_DTKPB_227963.7368	412
0None_none_DTKPB_227963.7369	320
0None_none_DTKPB_227963.7370	125
0None_none_DTKPB_227963.7371	413
0None_none_DTKPB_227963.7372	225
0None_none_DTKPB_227963.7373	719
0None_none_DTKPB_227963.7374	419
0None_none_DTKPB_227963.7375	465
0None_none_DTKPB_227963.7376	731
0None_none_DTKPB_227963.7377	180
0None_none_DTKPB_227963.7378	611
0None_none_DTKPB_227963.7379	493
0None_none_DTKPB_227963.7380	426
0None_none_DTKPB_227963.7381	408
0None_none_DTKPB_227963.7382	736
0None_none_DTKPB_227963.7383	242
0None_none_DTKPB_227963.7384	420
0None_none_DTKPB_227963.7385	665
0None_none_DTKPB_227963.7386	654
0None_none_DTKPB_227963.7387	597
0None_none_DTKPB_227963.7388	84
0None_none_DTKPB_227963.7389	761
0None_none_DTKPB_227963.7390	338
0None_none_DTKPB_227963.7391	434
0None_none_DTKPB_227963.7392	536
0None_none_DTKPB_227963.7393	297
0None_none_DTKPB_227963.7394	231
0None_none_DTKPB_227963.7395	721
0None_none_DTKPB_227963.7396	336
0None_none_DTKPB_227963.7397	369
0None_none_DTKPB_227963.7398	299
0None_none_DTKPB_227963.7399	500
0None_none_DTKPB_227963.7400	317
0None_none_DTKPB_227963.7401	225
0None_none_DTKPB_227963.7402	390
0None_none_DTKPB_227963.7403	607
0None_none_DTKPB_227963.7404	201
0None_none_DTKPB_227963.7405	349
0None_none_DTKPB_227963.7406	457
0None_none_DTKPB_227963.7407	338
0None_none_DTKPB_227963.7408	278
0None_none_DTKPB_227963.7409	640
0None_none_DTKPB_227963.7410	146
0None_none_DTKPB_227963.7411	277
0None_none_DTKPB_227963.7412	116
0None_none_DTKPB_227963.7413	278
0None_none_DTKPB_227963.7414	195
0None_none_DTKPB_227963.7415	173
0None_none_DTKPB_227963.7416	555
0None_none_DTKPB_227963.7417	559
0None_none_DTKPB_227963.7418	632
0None_none_DTKPB_227963.7419	386
0None_none_DTKPB_227963.7420	266
0None_none_DTKPB_227963.7421	382
0None_none_DTKPB_227963.7422	214
0None_none_DTKPB_227963.7423	442
0None_none_DTKPB_227963.7424	349
0None_none_DTKPB_227963.7425	222
0None_none_DTKPB_227963.7426	396
0None_none_DTKPB_227963.7427	465
0None_none_DTKPB_227963.7428	458
0None_none_DTKPB_227963.7429	319
0None_none_DTKPB_227963.7430	93
0None_none_DTKPB_227963.7431	162
0None_none_DTKPB_227963.7432	277
0None_none_DTKPB_227963.7433	255
0None_none_DTKPB_227963.7434	239
0None_none_DTKPB_227963.7435	324
0None_none_DTKPB_227963.7436	229
0None_none_DTKPB_227963.7437	541
0None_none_DTKPB_227963.7438	398
0None_none_DTKPB_227963.7439	329
0None_none_DTKPB_227963.7440	155
0None_none_DTKPB_227963.7441	36
0None_none_DTKPB_227963.7442	459
0None_none_DTKPB_227963.7443	458
0None_none_DTKPB_227963.7444	161
0None_none_DTKPB_227963.7445	684
0None_none_DTKPB_227963.7446	511
0None_none_DTKPB_227963.7447	172
0None_none_DTKPB_227963.7448	403
0None_none_DTKPB_227963.7449	340
0None_none_DTKPB_227963.7450	508
0None_none_DTKPB_227963.7451	331
0None_none_DTKPB_227963.7452	272
0None_none_DTKPB_227963.7453	382
0None_none_DTKPB_227963.7454	177
0None_none_DTKPB_227963.7455	530
0None_none_DTKPB_227963.7456	616
0None_none_DTKPB_227963.7457	270
0None_none_DTKPB_227963.7458	319
0None_none_DTKPB_227963.7459	404
0None_none_DTKPB_227963.7460	433
0None_none_DTKPB_227963.7461	215
0None_none_DTKPB_227963.7462	655
0None_none_DTKPB_227963.7463	346
0None_none_DTKPB_227963.7464	499
0None_none_DTKPB_227963.7465	345
0None_none_DTKPB_227963.7466	343
0None_none_DTKPB_227963.7467	262
0None_none_DTKPB_227963.7468	656
0None_none_DTKPB_227963.7469	429
0None_none_DTKPB_227963.7470	195
0None_none_DTKPB_227963.7471	465
0None_none_DTKPB_227963.7472	506
0None_none_DTKPB_227963.7473	264
0None_none_DTKPB_227963.7474	397
0None_none_DTKPB_227963.7475	357
0None_none_DTKPB_227963.7476	204
0None_none_DTKPB_227963.7477	540
0None_none_DTKPB_227963.7478	589
0None_none_DTKPB_227963.7479	227
0None_none_DTKPB_227963.7480	357
0None_none_DTKPB_227963.7481	348
0None_none_DTKPB_227963.7482	563
0None_none_DTKPB_227963.7483	383
0None_none_DTKPB_227963.7484	487
0None_none_DTKPB_227963.7485	49
0None_none_DTKPB_227963.7486	352
0None_none_DTKPB_227963.7487	747
0None_none_DTKPB_227963.7488	228
0None_none_DTKPB_227963.7489	285
0None_none_DTKPB_227963.7490	426
0None_none_DTKPB_227963.7491	89
0None_none_DTKPB_227963.7492	246
0None_none_DTKPB_227963.7493	376
0None_none_DTKPB_227963.7494	522
0None_none_DTKPB_227963.7495	266
0None_none_DTKPB_227963.7496	328
0None_none_DTKPB_227963.7497	230
0None_none_DTKPB_227963.7498	535
0None_none_DTKPB_227963.7499	436
0None_none_DTKPB_227963.7500	476
0None_none_GEA_227963.3436	81
0None_none_GEA_227963.3455	3
0None_none_GEA_227963.3471	8
0None_none_GEA_227963.3544	37
0None_none_GEA_227963.3581	9
0None_none_GEB_227963.3788	41
0None_none_GEB_227963.3975	17
0None_none_GEB_227963.4069	8
0None_none_GEB_227963.4097	48
0None_none_GEB_227963.4101	10
0None_none_GEB_227963.4108	23
0None_none_GEB_227963.4117	16
0None_none_MPA_227963.4137	2
0None_none_MPA_227963.4163	10
0None_none_MPA_227963.4231	2
0None_none_MPA_227963.4255	29
0None_none_MPA_227963.4264	7
0None_none_MPA_227963.4410	51
0None_none_MPB_227963.5675	13
0None_none_MPB_227963.5679	8
0None_none_MPB_227963.5771	19
0None_none_MPB_227963.5804	49
0None_none_MPB_227963.5808	72
0None_none_MPB_227963.5826	9
0None_none_MPB_227963.5857	37
0None_none_MPB_227963.5859	10
0None_none_MU1A_227963.1978	43
0None_none_MU1A_227963.2031	23
0None_none_MU1A_227963.2034	21
0None_none_MU1A_227963.2096	8
0None_none_MU1A_227963.2103	14
0None_none_MU1A_227963.2135	8
0None_none_MU1A_227963.2141	13
0None_none_MU1A_227963.2165	13
0None_none_MU1B_227963.1111	9
0None_none_MU1B_227963.791	15
0None_none_MU1B_227963.807	6
0None_none_MU1B_227963.867	27
0None_none_MU2A_227963.2256	9
0None_none_MU2A_227963.2298	3
0None_none_MU2A_227963.2395	31
0None_none_MU2A_227963.2538	50
0None_none_MU2A_227963.2541	6
0None_none_MU2A_227963.2550	27
0None_none_MU2A_227963.2563	59
0None_none_MU2A_227963.2566	17
0None_none_MU2A_227963.2598	13
0None_none_MU2B_227963.192	9
0None_none_MU2B_227963.193	25
0None_none_MU2B_227963.209	107
0None_none_SPA_227963.5356	1
0None_none_SPA_227963.5390	8
0None_none_SPA_227963.5441	19
0None_none_SPA_227963.5458	6
0None_none_SPA_227963.5469	42
0None_none_SPA_227963.5491	14
0None_none_SPA_227963.5609	24
0None_none_SPB_227963.6003	44
0None_none_SPB_227963.6037	7
0None_none_SPB_227963.6061	1
0None_none_SPB_227963.6138	19
0None_none_SPB_227963.6212	11
0None_none_SPB_227963.6225	11
0None_none_SPB_227963.6238	4
0None_none_SPB_227963.6364	9
0None_none_TMMA_227963.2690	9
0None_none_TMMA_227963.2738	10
0None_none_TMMA_227963.2746	24
0None_none_TMMA_227963.2769	11
0None_none_TMMA_227963.2780	5
0None_none_TMMA_227963.2811	20
0None_none_TMMA_227963.2813	5
0None_none_TMMB_227963.3026	17
0None_none_TMMB_227963.3039	11
0None_none_TMMB_227963.3042	4
0None_none_TMMB_227963.3052	23
0None_none_TMMB_227963.3117	3
0None_none_U1A_227963.6468	39
0None_none_U1A_227963.6515	18
0None_none_U1A_227963.6558	36
0None_none_U1A_227963.6659	5
0None_none_U1A_227963.6675	20
0None_none_U1A_227963.6744	24
0None_none_U1B_227963.413	24
0None_none_U1B_227963.494	15
0None_none_U1B_227963.650	28
0None_none_U1B_227963.704	22
0None_none_U2A_227963.1706	72
0None_none_U2A_227963.1723	27
0None_none_U2A_227963.1752	13
0None_none_U2A_227963.1793	10
0None_none_U2A_227963.1798	13
0None_none_U2A_227963.1830	36
0None_none_U2B_227963.1169	39
0None_none_U2B_227963.1185	9
0None_none_U2B_227963.1193	44
0None_none_U2B_227963.1331	1
0None_none_U2B_227963.1374	7
0None_none_U2B_227963.1392	42
0Safe_safe_ACOCA_227963.4550	429
0Safe_safe_ACOCA_227963.4716	31
0Safe_safe_ACOCB_227963.4900	204
0Safe_safe_ACOCB_227963.4955	43
0Safe_safe_ACOCB_227963.5025	443
0Safe_safe_ACOCB_227963.5056	319
0Safe_safe_ACOCB_227963.5193	460
0Safe_safe_DTKPA_227963.6753	1
0Safe_safe_DTKPA_227963.6754	1
0Safe_safe_DTKPA_227963.6757	1
0Safe_safe_DTKPA_227963.6760	1
0Safe_safe_DTKPA_227963.6762	8
0Safe_safe_DTKPA_227963.6772	1
0Safe_safe_DTKPA_227963.6774	1
0Safe_safe_DTKPA_227963.6796	5
0Safe_safe_DTKPA_227963.6798	1
0Safe_safe_DTKPA_227963.6806	8
0Safe_safe_DTKPA_227963.6807	6
0Safe_safe_DTKPA_227963.6810	1
0Safe_safe_DTKPA_227963.6823	41
0Safe_safe_DTKPA_227963.6824	1
0Safe_safe_DTKPA_227963.6827	15
0Safe_safe_DTKPA_227963.6838	6
0Safe_safe_DTKPA_227963.6842	5
0Safe_safe_DTKPA_227963.6847	16
0Safe_safe_DTKPA_227963.6852	1
0Safe_safe_DTKPA_227963.6853	12
0Safe_safe_DTKPA_227963.6862	309
0Safe_safe_DTKPA_227963.6872	1
0Safe_safe_DTKPA_227963.6874	1
0Safe_safe_DTKPA_227963.6884	33
0Safe_safe_DTKPA_227963.6885	1
0Safe_safe_DTKPA_227963.6888	5
0Safe_safe_DTKPA_227963.6892	1
0Safe_safe_DTKPA_227963.6899	1
0Safe_safe_DTKPA_227963.6907	1
0Safe_safe_DTKPA_227963.6908	1
0Safe_safe_DTKPA_227963.6911	8
0Safe_safe_DTKPA_227963.6927	15
0Safe_safe_DTKPA_227963.6935	31
0Safe_safe_DTKPA_227963.6941	1
0Safe_safe_DTKPA_227963.6953	10
0Safe_safe_DTKPA_227963.6972	2
0Safe_safe_DTKPA_227963.6974	8
0Safe_safe_DTKPA_227963.6976	1
0Safe_safe_DTKPA_227963.7009	1
0Safe_safe_DTKPA_227963.7010	14
0Safe_safe_DTKPA_227963.7014	1
0Safe_safe_DTKPA_227963.7024	49
0Safe_safe_DTKPA_227963.7026	14
0Safe_safe_DTKPA_227963.7044	22
0Safe_safe_DTKPA_227963.7052	4
0Safe_safe_DTKPA_227963.7070	1
0Safe_safe_DTKPA_227963.7071	11
0Safe_safe_DTKPA_227963.7072	272
0Safe_safe_DTKPA_227963.7074	5
0Safe_safe_DTKPA_227963.7079	1
0Safe_safe_DTKPA_227963.7107	2
0Safe_safe_DTKPA_227963.7119	14
0Safe_safe_DTKPB_227963.7126	708
0Safe_safe_DTKPB_227963.7127	249
0Safe_safe_DTKPB_227963.7128	230
0Safe_safe_DTKPB_227963.7129	415
0Safe_safe_DTKPB_227963.7130	414
0Safe_safe_DTKPB_227963.7131	502
0Safe_safe_DTKPB_227963.7132	392
0Safe_safe_DTKPB_227963.7133	204
0Safe_safe_DTKPB_227963.7134	175
0Safe_safe_DTKPB_227963.7135	307
0Safe_safe_DTKPB_227963.7136	296
0Safe_safe_DTKPB_227963.7137	207
0Safe_safe_DTKPB_227963.7138	281
0Safe_safe_DTKPB_227963.7139	386
0Safe_safe_DTKPB_227963.7140	214
0Safe_safe_DTKPB_227963.7141	61
0Safe_safe_DTKPB_227963.7142	320
0Safe_safe_DTKPB_227963.7143	208
0Safe_safe_DTKPB_227963.7145	511
0Safe_safe_DTKPB_227963.7146	231
0Safe_safe_DTKPB_227963.7147	319
0Safe_safe_DTKPB_227963.7148	342
0Safe_safe_DTKPB_227963.7149	235
0Safe_safe_DTKPB_227963.7150	396
0Safe_safe_DTKPB_227963.7151	243
0Safe_safe_DTKPB_227963.7152	464
0Safe_safe_DTKPB_227963.7153	683
0Safe_safe_DTKPB_227963.7154	317
0Safe_safe_DTKPB_227963.7155	764
0Safe_safe_DTKPB_227963.7156	220
0Safe_safe_DTKPB_227963.7157	409
0Safe_safe_DTKPB_227963.7158	205
0Safe_safe_DTKPB_227963.7159	251
0Safe_safe_DTKPB_227963.7160	446
0Safe_safe_DTKPB_227963.7161	156
0Safe_safe_DTKPB_227963.7162	68
0Safe_safe_DTKPB_227963.7163	469
0Safe_safe_DTKPB_227963.7164	105
0Safe_safe_DTKPB_227963.7165	194
0Safe_safe_DTKPB_227963.7166	574
0Safe_safe_DTKPB_227963.7167	276
0Safe_safe_DTKPB_227963.7168	300
0Safe_safe_DTKPB_227963.7169	517
0Safe_safe_DTKPB_227963.7170	195
0Safe_safe_DTKPB_227963.7171	332
0Safe_safe_DTKPB_227963.7172	662
0Safe_safe_DTKPB_227963.7173	152
0Safe_safe_DTKPB_227963.7174	499
0Safe_safe_DTKPB_227963.7175	402
0Safe_safe_DTKPB_227963.7176	303
0Safe_safe_DTKPB_227963.7177	11
0Safe_safe_DTKPB_227963.7178	605
0Safe_safe_DTKPB_227963.7179	78
0Safe_safe_DTKPB_227963.7180	577
0Safe_safe_DTKPB_227963.7181	140
0Safe_safe_DTKPB_227963.7182	265
0Safe_safe_DTKPB_227963.7183	270
0Safe_safe_DTKPB_227963.7184	292
0Safe_safe_DTKPB_227963.7187	402
0Safe_safe_DTKPB_227963.7188	65
0Safe_safe_DTKPB_227963.7189	306
0Safe_safe_DTKPB_227963.7190	308
0Safe_safe_DTKPB_227963.7191	338
0Safe_safe_DTKPB_227963.7192	257
0Safe_safe_DTKPB_227963.7193	124
0Safe_safe_DTKPB_227963.7194	306
0Safe_safe_DTKPB_227963.7195	213
0Safe_safe_DTKPB_227963.7196	222
0Safe_safe_DTKPB_227963.7197	204
0Safe_safe_DTKPB_227963.7198	628
0Safe_safe_DTKPB_227963.7199	407
0Safe_safe_DTKPB_227963.7200	157
0Safe_safe_DTKPB_227963.7201	512
0Safe_safe_DTKPB_227963.7202	125
0Safe_safe_DTKPB_227963.7203	48
0Safe_safe_DTKPB_227963.7204	354
0Safe_safe_DTKPB_227963.7205	473
0Safe_safe_DTKPB_227963.7206	140
0Safe_safe_DTKPB_227963.7207	278
0Safe_safe_DTKPB_227963.7208	174
0Safe_safe_DTKPB_227963.7209	279
0Safe_safe_DTKPB_227963.7210	382
0Safe_safe_DTKPB_227963.7211	169
0Safe_safe_DTKPB_227963.7212	365
0Safe_safe_DTKPB_227963.7213	225
0Safe_safe_DTKPB_227963.7214	13
0Safe_safe_DTKPB_227963.7215	649
0Safe_safe_DTKPB_227963.7216	478
0Safe_safe_DTKPB_227963.7217	283
0Safe_safe_DTKPB_227963.7218	273
0Safe_safe_DTKPB_227963.7219	269
0Safe_safe_DTKPB_227963.7220	460
0Safe_safe_DTKPB_227963.7221	293
0Safe_safe_DTKPB_227963.7222	230
0Safe_safe_DTKPB_227963.7223	338
0Safe_safe_DTKPB_227963.7224	128
0Safe_safe_DTKPB_227963.7225	571
0Safe_safe_DTKPB_227963.7227	268
0Safe_safe_DTKPB_227963.7228	234
0Safe_safe_DTKPB_227963.7229	358
0Safe_safe_DTKPB_227963.7230	231
0Safe_safe_DTKPB_227963.7231	101
0Safe_safe_DTKPB_227963.7232	353
0Safe_safe_DTKPB_227963.7233	400
0Safe_safe_DTKPB_227963.7234	713
0Safe_safe_DTKPB_227963.7235	371
0Safe_safe_DTKPB_227963.7236	206
0Safe_safe_DTKPB_227963.7237	233
0Safe_safe_DTKPB_227963.7238	136
0Safe_safe_DTKPB_227963.7239	656
0Safe_safe_DTKPB_227963.7240	647
0Safe_safe_DTKPB_227963.7241	432
0Safe_safe_DTKPB_227963.7242	303
0Safe_safe_DTKPB_227963.7243	404
0Safe_safe_DTKPB_227963.7244	347
0Safe_safe_DTKPB_227963.7245	650
0Safe_safe_DTKPB_227963.7246	311
0Safe_safe_DTKPB_227963.7247	582
0Safe_safe_DTKPB_227963.7248	329
0Safe_safe_DTKPB_227963.7249	210
0Safe_safe_DTKPB_227963.7250	146
0Safe_safe_DTKPB_227963.7251	443
0Safe_safe_DTKPB_227963.7252	197
0Safe_safe_DTKPB_227963.7253	319
0Safe_safe_DTKPB_227963.7254	229
0Safe_safe_DTKPB_227963.7255	378
0Safe_safe_DTKPB_227963.7256	32
0Safe_safe_DTKPB_227963.7257	296
0Safe_safe_DTKPB_227963.7258	14
0Safe_safe_DTKPB_227963.7259	413
0Safe_safe_DTKPB_227963.7260	182
0Safe_safe_DTKPB_227963.7261	1295
0Safe_safe_DTKPB_227963.7262	432
0Safe_safe_DTKPB_227963.7263	456
0Safe_safe_DTKPB_227963.7264	224
0Safe_safe_DTKPB_227963.7265	446
0Safe_safe_DTKPB_227963.7266	173
0Safe_safe_DTKPB_227963.7267	214
0Safe_safe_DTKPB_227963.7268	236
0Safe_safe_DTKPB_227963.7269	672
0Safe_safe_DTKPB_227963.7270	317
0Safe_safe_DTKPB_227963.7271	644
0Safe_safe_DTKPB_227963.7272	264
0Safe_safe_DTKPB_227963.7273	100
0Safe_safe_DTKPB_227963.7274	328
0Safe_safe_DTKPB_227963.7275	141
0Safe_safe_DTKPB_227963.7276	287
0Safe_safe_DTKPB_227963.7277	498
0Safe_safe_DTKPB_227963.7278	287
0Safe_safe_DTKPB_227963.7279	448
0Safe_safe_DTKPB_227963.7280	457
0Safe_safe_DTKPB_227963.7281	457
0Safe_safe_DTKPB_227963.7282	272
0Safe_safe_DTKPB_227963.7283	510
0Safe_safe_DTKPB_227963.7284	378
0Safe_safe_DTKPB_227963.7285	330
0Safe_safe_DTKPB_227963.7286	107
0Safe_safe_DTKPB_227963.7287	272
0Safe_safe_DTKPB_227963.7288	273
0Safe_safe_DTKPB_227963.7289	448
0Safe_safe_DTKPB_227963.7290	233
0Safe_safe_DTKPB_227963.7291	345
0Safe_safe_DTKPB_227963.7292	469
0Safe_safe_DTKPB_227963.7293	214
0Safe_safe_DTKPB_227963.7294	508
0Safe_safe_DTKPB_227963.7295	661
0Safe_safe_DTKPB_227963.7296	299
0Safe_safe_DTKPB_227963.7297	598
0Safe_safe_DTKPB_227963.7298	327
0Safe_safe_DTKPB_227963.7299	308
0Safe_safe_DTKPB_227963.7300	18
0Safe_safe_DTKPB_227963.7301	125
0Safe_safe_DTKPB_227963.7302	254
0Safe_safe_DTKPB_227963.7303	518
0Safe_safe_DTKPB_227963.7304	385
0Safe_safe_DTKPB_227963.7305	528
0Safe_safe_DTKPB_227963.7306	281
0Safe_safe_DTKPB_227963.7308	463
0Safe_safe_DTKPB_227963.7309	478
0Safe_safe_DTKPB_227963.7310	503
0Safe_safe_DTKPB_227963.7311	364
0Safe_safe_DTKPB_227963.7312	358
0Safe_safe_DTKPB_227963.7313	122
0Safe_safe_DTKPB_227963.7314	979
0Safe_safe_DTKPB_227963.7315	892
0Safe_safe_DTKPB_227963.7316	377
0Safe_safe_DTKPB_227963.7317	361
0Safe_safe_DTKPB_227963.7318	406
0Safe_safe_DTKPB_227963.7319	455
0Safe_safe_DTKPB_227963.7320	443
0Safe_safe_DTKPB_227963.7321	144
0Safe_safe_DTKPB_227963.7322	255
0Safe_safe_DTKPB_227963.7323	580
0Safe_safe_DTKPB_227963.7324	185
0Safe_safe_DTKPB_227963.7325	301
0Safe_safe_DTKPB_227963.7326	363
0Safe_safe_DTKPB_227963.7327	517
0Safe_safe_DTKPB_227963.7328	400
0Safe_safe_DTKPB_227963.7329	69
0Safe_safe_DTKPB_227963.7330	566
0Safe_safe_DTKPB_227963.7331	368
0Safe_safe_DTKPB_227963.7332	74
0Safe_safe_DTKPB_227963.7333	404
0Safe_safe_DTKPB_227963.7334	416
0Safe_safe_DTKPB_227963.7335	209
0Safe_safe_DTKPB_227963.7336	302
0Safe_safe_DTKPB_227963.7337	744
0Safe_safe_DTKPB_227963.7338	383
0Safe_safe_DTKPB_227963.7339	205
0Safe_safe_DTKPB_227963.7340	343
0Safe_safe_DTKPB_227963.7341	212
0Safe_safe_DTKPB_227963.7342	383
0Safe_safe_DTKPB_227963.7343	172
0Safe_safe_DTKPB_227963.7344	413
0Safe_safe_DTKPB_227963.7345	475
0Safe_safe_DTKPB_227963.7346	460
0Safe_safe_DTKPB_227963.7347	292
0Safe_safe_DTKPB_227963.7348	193
0Safe_safe_DTKPB_227963.7349	97
0Safe_safe_DTKPB_227963.7350	450
0Safe_safe_DTKPB_227963.7351	173
0Safe_safe_DTKPB_227963.7352	176
0Safe_safe_DTKPB_227963.7353	196
0Safe_safe_DTKPB_227963.7354	574
0Safe_safe_DTKPB_227963.7355	209
0Safe_safe_DTKPB_227963.7356	91
0Safe_safe_DTKPB_227963.7357	280
0Safe_safe_DTKPB_227963.7358	370
0Safe_safe_DTKPB_227963.7359	105
0Safe_safe_DTKPB_227963.7361	380
0Safe_safe_DTKPB_227963.7362	513
0Safe_safe_DTKPB_227963.7363	344
0Safe_safe_DTKPB_227963.7364	310
0Safe_safe_DTKPB_227963.7365	259
0Safe_safe_DTKPB_227963.7366	385
0Safe_safe_DTKPB_227963.7367	570
0Safe_safe_DTKPB_227963.7368	118
0Safe_safe_DTKPB_227963.7369	369
0Safe_safe_DTKPB_227963.7370	651
0Safe_safe_DTKPB_227963.7371	392
0Safe_safe_DTKPB_227963.7372	162
0Safe_safe_DTKPB_227963.7373	512
0Safe_safe_DTKPB_227963.7374	460
0Safe_safe_DTKPB_227963.7375	270
0Safe_safe_DTKPB_227963.7376	166
0Safe_safe_DTKPB_227963.7377	76
0Safe_safe_DTKPB_227963.7378	155
0Safe_safe_DTKPB_227963.7379	117
0Safe_safe_DTKPB_227963.7380	468
0Safe_safe_DTKPB_227963.7381	188
0Safe_safe_DTKPB_227963.7382	404
0Safe_safe_DTKPB_227963.7383	148
0Safe_safe_DTKPB_227963.7384	505
0Safe_safe_DTKPB_227963.7385	219
0Safe_safe_DTKPB_227963.7386	288
0Safe_safe_DTKPB_227963.7387	480
0Safe_safe_DTKPB_227963.7388	353
0Safe_safe_DTKPB_227963.7389	441
0Safe_safe_DTKPB_227963.7390	230
0Safe_safe_DTKPB_227963.7391	151
0Safe_safe_DTKPB_227963.7392	163
0Safe_safe_DTKPB_227963.7393	219
0Safe_safe_DTKPB_227963.7394	277
0Safe_safe_DTKPB_227963.7395	154
0Safe_safe_DTKPB_227963.7396	566
0Safe_safe_DTKPB_227963.7397	593
0Safe_safe_DTKPB_227963.7398	102
0Safe_safe_DTKPB_227963.7399	683
0Safe_safe_DTKPB_227963.7400	309
0Safe_safe_DTKPB_227963.7401	304
0Safe_safe_DTKPB_227963.7402	642
0Safe_safe_DTKPB_227963.7403	617
0Safe_safe_DTKPB_227963.7404	83
0Safe_safe_DTKPB_227963.7405	159
0Safe_safe_DTKPB_227963.7406	694
0Safe_safe_DTKPB_227963.7407	663
0Safe_safe_DTKPB_227963.7408	681
0Safe_safe_DTKPB_227963.7409	83
0Safe_safe_DTKPB_227963.7410	453
0Safe_safe_DTKPB_227963.7411	655
0Safe_safe_DTKPB_227963.7412	500
0Safe_safe_DTKPB_227963.7413	636
0Safe_safe_DTKPB_227963.7414	273
0Safe_safe_DTKPB_227963.7415	43
0Safe_safe_DTKPB_227963.7416	367
0Safe_safe_DTKPB_227963.7417	488
0Safe_safe_DTKPB_227963.7418	274
0Safe_safe_DTKPB_227963.7419	345
0Safe_safe_DTKPB_227963.7420	233
0Safe_safe_DTKPB_227963.7421	292
0Safe_safe_DTKPB_227963.7422	56
0Safe_safe_DTKPB_227963.7423	561
0Safe_safe_DTKPB_227963.7424	365
0Safe_safe_DTKPB_227963.7425	471
0Safe_safe_DTKPB_227963.7426	450
0Safe_safe_DTKPB_227963.7427	273
0Safe_safe_DTKPB_227963.7428	268
0Safe_safe_DTKPB_227963.7429	328
0Safe_safe_DTKPB_227963.7430	354
0Safe_safe_DTKPB_227963.7431	391
0Safe_safe_DTKPB_227963.7432	347
0Safe_safe_DTKPB_227963.7433	420
0Safe_safe_DTKPB_227963.7434	165
0Safe_safe_DTKPB_227963.7435	450
0Safe_safe_DTKPB_227963.7436	241
0Safe_safe_DTKPB_227963.7437	530
0Safe_safe_DTKPB_227963.7438	218
0Safe_safe_DTKPB_227963.7439	594
0Safe_safe_DTKPB_227963.7440	241
0Safe_safe_DTKPB_227963.7441	17
0Safe_safe_DTKPB_227963.7442	248
0Safe_safe_DTKPB_227963.7443	367
0Safe_safe_DTKPB_227963.7444	206
0Safe_safe_DTKPB_227963.7445	220
0Safe_safe_DTKPB_227963.7446	194
0Safe_safe_DTKPB_227963.7447	294
0Safe_safe_DTKPB_227963.7448	430
0Safe_safe_DTKPB_227963.7449	249
0Safe_safe_DTKPB_227963.7450	307
0Safe_safe_DTKPB_227963.7451	100
0Safe_safe_DTKPB_227963.7452	163
0Safe_safe_DTKPB_227963.7453	608
0Safe_safe_DTKPB_227963.7454	516
0Safe_safe_DTKPB_227963.7455	701
0Safe_safe_DTKPB_227963.7456	207
0Safe_safe_DTKPB_227963.7457	127
0Safe_safe_DTKPB_227963.7458	341
0Safe_safe_DTKPB_227963.7459	414
0Safe_safe_DTKPB_227963.7460	173
0Safe_safe_DTKPB_227963.7461	220
0Safe_safe_DTKPB_227963.7462	307
0Safe_safe_DTKPB_227963.7463	219
0Safe_safe_DTKPB_227963.7464	8
0Safe_safe_DTKPB_227963.7465	372
0Safe_safe_DTKPB_227963.7466	409
0Safe_safe_DTKPB_227963.7467	131
0Safe_safe_DTKPB_227963.7468	377
0Safe_safe_DTKPB_227963.7469	394
0Safe_safe_DTKPB_227963.7470	224
0Safe_safe_DTKPB_227963.7471	178
0Safe_safe_DTKPB_227963.7472	327
0Safe_safe_DTKPB_227963.7473	565
0Safe_safe_DTKPB_227963.7474	236
0Safe_safe_DTKPB_227963.7475	302
0Safe_safe_DTKPB_227963.7476	254
0Safe_safe_DTKPB_227963.7477	320
0Safe_safe_DTKPB_227963.7478	402
0Safe_safe_DTKPB_227963.7479	497
0Safe_safe_DTKPB_227963.7480	716
0Safe_safe_DTKPB_227963.7481	606
0Safe_safe_DTKPB_227963.7482	207
0Safe_safe_DTKPB_227963.7483	205
0Safe_safe_DTKPB_227963.7484	199
0Safe_safe_DTKPB_227963.7485	312
0Safe_safe_DTKPB_227963.7486	176
0Safe_safe_DTKPB_227963.7487	429
0Safe_safe_DTKPB_227963.7488	254
0Safe_safe_DTKPB_227963.7489	427
0Safe_safe_DTKPB_227963.7490	213
0Safe_safe_DTKPB_227963.7491	480
0Safe_safe_DTKPB_227963.7492	262
0Safe_safe_DTKPB_227963.7493	436
0Safe_safe_DTKPB_227963.7494	292
0Safe_safe_DTKPB_227963.7495	82
0Safe_safe_DTKPB_227963.7497	403
0Safe_safe_DTKPB_227963.7498	733
0Safe_safe_DTKPB_227963.7499	371
0Safe_safe_DTKPB_227963.7500	323
0Safe_safe_GEA_227963.3492	31
0Safe_safe_GEA_227963.3614	6
0Safe_safe_GEA_227963.3741	28
0Safe_safe_GEB_227963.3756	31
0Safe_safe_GEB_227963.3852	21
0Safe_safe_GEB_227963.3936	4
0Safe_safe_GEB_227963.4041	74
0Safe_safe_GEB_227963.4051	13
0Safe_safe_MPA_227963.4265	385
0Safe_safe_MPA_227963.4367	18
0Safe_safe_MPA_227963.4457	3
0Safe_safe_MPA_227963.4478	17
0Safe_safe_MPA_227963.4483	11
0Safe_safe_MPB_227963.5755	24
0Safe_safe_MPB_227963.5807	9
0Safe_safe_MPB_227963.5828	32
0Safe_safe_MPB_227963.5829	4
0Safe_safe_MPB_227963.5915	44
0Safe_safe_MU1A_227963.1914	1
0Safe_safe_MU1A_227963.1926	5
0Safe_safe_MU1A_227963.1955	298
0Safe_safe_MU1A_227963.2011	18
0Safe_safe_MU1A_227963.2194	9
0Safe_safe_MU1A_227963.2195	3
0Safe_safe_MU1A_227963.2203	6
0Safe_safe_MU1A_227963.2229	2
0Safe_safe_MU1A_227963.2230	13
0Safe_safe_MU1B_227963.1002	26
0Safe_safe_MU1B_227963.1044	565
0Safe_safe_MU1B_227963.772	14
0Safe_safe_MU1B_227963.838	11
0Safe_safe_MU1B_227963.940	59
0Safe_safe_MU2A_227963.2255	24
0Safe_safe_MU2A_227963.2264	292
0Safe_safe_MU2A_227963.2314	17
0Safe_safe_MU2A_227963.2368	5
0Safe_safe_MU2A_227963.2382	12
0Safe_safe_MU2A_227963.2461	6
0Safe_safe_MU2A_227963.2556	5
0Safe_safe_MU2A_227963.2557	18
0Safe_safe_MU2A_227963.2580	427
0Safe_safe_MU2A_227963.2623	34
0Safe_safe_MU2B_227963.258	15
0Safe_safe_MU2B_227963.270	56
0Safe_safe_MU2B_227963.282	392
0Safe_safe_SPA_227963.5273	5
0Safe_safe_SPA_227963.5274	392
0Safe_safe_SPA_227963.5277	309
0Safe_safe_SPA_227963.5285	24
0Safe_safe_SPA_227963.5294	39
0Safe_safe_SPA_227963.5299	469
0Safe_safe_SPA_227963.5404	5
0Safe_safe_SPA_227963.5522	39
0Safe_safe_SPB_227963.6102	30
0Safe_safe_SPB_227963.6120	29
0Safe_safe_SPB_227963.6134	294
0Safe_safe_SPB_227963.6169	436
0Safe_safe_SPB_227963.6195	4
0Safe_safe_SPB_227963.6234	6
0Safe_safe_SPB_227963.6342	5
0Safe_safe_TMMA_227963.2657	42
0Safe_safe_TMMA_227963.2675	265
0Safe_safe_TMMA_227963.2754	9
0Safe_safe_TMMA_227963.2815	19
0Safe_safe_TMMA_227963.2998	27
0Safe_safe_TMMB_227963.3138	22
0Safe_safe_TMMB_227963.3178	3
0Safe_safe_TMMB_227963.3202	2
0Safe_safe_TMMB_227963.3249	4
0Safe_safe_TMMB_227963.3295	87
0Safe_safe_TMMB_227963.3304	469
0Safe_safe_U1A_227963.6509	54
0Safe_safe_U1A_227963.6521	44
0Safe_safe_U1B_227963.633	6
0Safe_safe_U1B_227963.643	2
0Safe_safe_U1B_227963.747	1
0Safe_safe_U2A_227963.1641	12
0Safe_safe_U2A_227963.1659	135
0Safe_safe_U2A_227963.1669	457
0Safe_safe_U2A_227963.1829	17
0Safe_safe_U2A_227963.1874	13
0Safe_safe_U2B_227963.1188	24
0Safe_safe_U2B_227963.1190	436
0Safe_safe_U2B_227963.1195	5
0Safe_safe_U2B_227963.1289	16
0Safe_safe_U2B_227963.1346	5
0Safe_safe_U2B_227963.1372	5
0Safe_safe_U2B_227963.1381	469
ENSMUSG00000000049_Apoh_DTKPA_222998.1	4
ENSMUSG00000000049_Apoh_DTKPA_223005.8	4
ENSMUSG00000000088_Cox5a_DTKPA_96980.6	8
ENSMUSG00000000088_Cox5a_DTKPA_96984.10	4
ENSMUSG00000000127_Fer_DTKPB_116311.1	334
ENSMUSG00000000127_Fer_DTKPB_116312.2	526
ENSMUSG00000000127_Fer_DTKPB_116313.3	575
ENSMUSG00000000127_Fer_DTKPB_116314.4	544
ENSMUSG00000000127_Fer_DTKPB_116315.5	282
ENSMUSG00000000127_Fer_DTKPB_116316.6	342
ENSMUSG00000000127_Fer_DTKPB_116317.7	1003
ENSMUSG00000000127_Fer_DTKPB_116318.8	94
ENSMUSG00000000127_Fer_DTKPB_116319.9	150
ENSMUSG00000000127_Fer_DTKPB_116320.10	304
ENSMUSG00000000168_Dlat_DTKPB_39085.1	547
ENSMUSG00000000168_Dlat_DTKPB_39086.2	235
ENSMUSG00000000168_Dlat_DTKPB_39087.3	437
ENSMUSG00000000168_Dlat_DTKPB_39088.4	227
ENSMUSG00000000168_Dlat_DTKPB_39089.5	9
ENSMUSG00000000168_Dlat_DTKPB_39091.7	522
ENSMUSG00000000168_Dlat_DTKPB_39092.8	218
ENSMUSG00000000168_Dlat_DTKPB_39093.9	112
ENSMUSG00000000168_Dlat_DTKPB_39094.10	336
ENSMUSG00000000215_Ins2_DTKPA_160718.8	1
ENSMUSG00000000263_Glra1_DTKPA_67936.3	1
ENSMUSG00000000263_Glra1_DTKPA_67937.4	64
ENSMUSG00000000276_Dgke_DTKPA_211918.10	3
ENSMUSG00000000278_Scpep1_DTKPA_132592.2	10
ENSMUSG00000000308_Ckmt1_DTKPA_55544.10	44
ENSMUSG00000000339_Rtca_DTKPB_199370.1	436
ENSMUSG00000000339_Rtca_DTKPB_199371.2	232
ENSMUSG00000000339_Rtca_DTKPB_199372.3	213
ENSMUSG00000000339_Rtca_DTKPB_199373.4	254
ENSMUSG00000000339_Rtca_DTKPB_199374.5	347
ENSMUSG00000000339_Rtca_DTKPB_199375.6	561
ENSMUSG00000000339_Rtca_DTKPB_199376.7	226
ENSMUSG00000000339_Rtca_DTKPB_199377.8	214
ENSMUSG00000000339_Rtca_DTKPB_199378.9	358
ENSMUSG00000000339_Rtca_DTKPB_199379.10	195
ENSMUSG00000000399_Ndufa9_DTKPB_148044.2	218
ENSMUSG00000000399_Ndufa9_DTKPB_148045.3	211
ENSMUSG00000000399_Ndufa9_DTKPB_148046.4	93
ENSMUSG00000000399_Ndufa9_DTKPB_148047.5	67
ENSMUSG00000000399_Ndufa9_DTKPB_148048.6	610
ENSMUSG00000000399_Ndufa9_DTKPB_148049.7	17
ENSMUSG00000000399_Ndufa9_DTKPB_148050.8	200
ENSMUSG00000000399_Ndufa9_DTKPB_148051.9	12
ENSMUSG00000000399_Ndufa9_DTKPB_148052.10	9
ENSMUSG00000000409_Lck_DTKPA_70154.6	1
ENSMUSG00000000409_Lck_DTKPA_70155.7	19
ENSMUSG00000000409_Lck_DTKPA_70157.9	19
ENSMUSG00000000411_Tssk3_DTKPA_49160.8	1
ENSMUSG00000000420_Galnt1_DTKPA_184755.1	21
ENSMUSG00000000420_Galnt1_DTKPA_184759.5	36
ENSMUSG00000000420_Galnt1_DTKPA_184763.9	5
ENSMUSG00000000441_Raf1_DTKPB_7886.1	54
ENSMUSG00000000441_Raf1_DTKPB_7887.2	46
ENSMUSG00000000441_Raf1_DTKPB_7888.3	125
ENSMUSG00000000441_Raf1_DTKPB_7889.4	41
ENSMUSG00000000441_Raf1_DTKPB_7890.5	10
ENSMUSG00000000441_Raf1_DTKPB_7891.6	218
ENSMUSG00000000441_Raf1_DTKPB_7892.7	58
ENSMUSG00000000441_Raf1_DTKPB_7893.8	112
ENSMUSG00000000441_Raf1_DTKPB_7894.9	10
ENSMUSG00000000441_Raf1_DTKPB_7895.10	2
ENSMUSG00000000530_Acvrl1_DTKPB_220924.1	565
ENSMUSG00000000530_Acvrl1_DTKPB_220925.2	132
ENSMUSG00000000530_Acvrl1_DTKPB_220926.3	291
ENSMUSG00000000530_Acvrl1_DTKPB_220927.4	201
ENSMUSG00000000530_Acvrl1_DTKPB_220928.5	350
ENSMUSG00000000530_Acvrl1_DTKPB_220929.6	139
ENSMUSG00000000530_Acvrl1_DTKPB_220930.7	45
ENSMUSG00000000530_Acvrl1_DTKPB_220931.8	265
ENSMUSG00000000530_Acvrl1_DTKPB_220932.9	453
ENSMUSG00000000530_Acvrl1_DTKPB_220933.10	180
ENSMUSG00000000532_Acvr1b_DTKPB_220904.1	439
ENSMUSG00000000532_Acvr1b_DTKPB_220905.2	90
ENSMUSG00000000532_Acvr1b_DTKPB_220906.3	309
ENSMUSG00000000532_Acvr1b_DTKPB_220907.4	441
ENSMUSG00000000532_Acvr1b_DTKPB_220908.5	571
ENSMUSG00000000532_Acvr1b_DTKPB_220909.6	319
ENSMUSG00000000532_Acvr1b_DTKPB_220910.7	190
ENSMUSG00000000532_Acvr1b_DTKPB_220911.8	172
ENSMUSG00000000532_Acvr1b_DTKPB_220912.9	344
ENSMUSG00000000532_Acvr1b_DTKPB_220913.10	165
ENSMUSG00000000560_Gabra2_DTKPB_112994.1	267
ENSMUSG00000000560_Gabra2_DTKPB_112995.2	158
ENSMUSG00000000560_Gabra2_DTKPB_112996.3	386
ENSMUSG00000000560_Gabra2_DTKPB_112997.4	237
ENSMUSG00000000560_Gabra2_DTKPB_112998.5	105
ENSMUSG00000000560_Gabra2_DTKPB_112999.6	226
ENSMUSG00000000560_Gabra2_DTKPB_113000.7	229
ENSMUSG00000000560_Gabra2_DTKPB_113001.8	432
ENSMUSG00000000560_Gabra2_DTKPB_113002.9	205
ENSMUSG00000000560_Gabra2_DTKPB_113003.10	328
ENSMUSG00000000562_Adora3_DTKPB_19234.1	613
ENSMUSG00000000562_Adora3_DTKPB_19235.2	326
ENSMUSG00000000562_Adora3_DTKPB_19236.3	407
ENSMUSG00000000562_Adora3_DTKPB_19237.4	372
ENSMUSG00000000562_Adora3_DTKPB_19238.5	186
ENSMUSG00000000562_Adora3_DTKPB_19239.6	381
ENSMUSG00000000562_Adora3_DTKPB_19240.7	338
ENSMUSG00000000562_Adora3_DTKPB_19241.8	300
ENSMUSG00000000562_Adora3_DTKPB_19242.9	209
ENSMUSG00000000594_Gm2a_DTKPB_60275.1	62
ENSMUSG00000000594_Gm2a_DTKPB_60276.2	604
ENSMUSG00000000594_Gm2a_DTKPB_60277.3	452
ENSMUSG00000000594_Gm2a_DTKPB_60278.4	167
ENSMUSG00000000594_Gm2a_DTKPB_60279.5	196
ENSMUSG00000000594_Gm2a_DTKPB_60280.6	209
ENSMUSG00000000594_Gm2a_DTKPB_60281.7	305
ENSMUSG00000000594_Gm2a_DTKPB_60282.8	317
ENSMUSG00000000594_Gm2a_DTKPB_60283.9	503
ENSMUSG00000000594_Gm2a_DTKPB_60284.10	450
ENSMUSG00000000628_Hk2_DTKPA_207062.1	1
ENSMUSG00000000628_Hk2_DTKPA_207065.4	15
ENSMUSG00000000766_Oprm1_DTKPB_48923.1	228
ENSMUSG00000000766_Oprm1_DTKPB_48924.2	214
ENSMUSG00000000766_Oprm1_DTKPB_48925.3	609
ENSMUSG00000000766_Oprm1_DTKPB_48926.4	208
ENSMUSG00000000766_Oprm1_DTKPB_48927.5	488
ENSMUSG00000000766_Oprm1_DTKPB_48928.6	391
ENSMUSG00000000766_Oprm1_DTKPB_48929.7	243
ENSMUSG00000000766_Oprm1_DTKPB_48930.8	380
ENSMUSG00000000766_Oprm1_DTKPB_48931.9	270
ENSMUSG00000000766_Oprm1_DTKPB_48932.10	181
ENSMUSG00000000805_Car4_DTKPA_32395.2	1
ENSMUSG00000000881_Dlg3_SPA_40022.8	12
ENSMUSG00000000889_Dbh_DTKPB_40005.1	468
ENSMUSG00000000889_Dbh_DTKPB_40006.2	189
ENSMUSG00000000889_Dbh_DTKPB_40007.3	538
ENSMUSG00000000889_Dbh_DTKPB_40008.4	22
ENSMUSG00000000889_Dbh_DTKPB_40009.5	452
ENSMUSG00000000889_Dbh_DTKPB_40010.6	327
ENSMUSG00000000889_Dbh_DTKPB_40011.7	340
ENSMUSG00000000889_Dbh_DTKPB_40012.8	430
ENSMUSG00000000889_Dbh_DTKPB_40013.9	180
ENSMUSG00000000889_Dbh_DTKPB_40014.10	104
ENSMUSG00000000901_Mmp11_DTKPA_102473.4	1
ENSMUSG00000000934_Top1mt_DTKPA_127158.3	8
ENSMUSG00000001027_Scn4a_DTKPB_80582.1	177
ENSMUSG00000001027_Scn4a_DTKPB_80583.2	257
ENSMUSG00000001027_Scn4a_DTKPB_80584.3	367
ENSMUSG00000001027_Scn4a_DTKPB_80585.4	361
ENSMUSG00000001027_Scn4a_DTKPB_80586.5	488
ENSMUSG00000001027_Scn4a_DTKPB_80587.6	324
ENSMUSG00000001027_Scn4a_DTKPB_80588.7	239
ENSMUSG00000001027_Scn4a_DTKPB_80589.8	340
ENSMUSG00000001027_Scn4a_DTKPB_80590.9	165
ENSMUSG00000001027_Scn4a_DTKPB_80591.10	211
ENSMUSG00000001127_Araf_DTKPB_152634.1	635
ENSMUSG00000001127_Araf_DTKPB_152635.2	126
ENSMUSG00000001127_Araf_DTKPB_152636.3	519
ENSMUSG00000001127_Araf_DTKPB_152637.4	320
ENSMUSG00000001127_Araf_DTKPB_152638.5	397
ENSMUSG00000001127_Araf_DTKPB_152639.6	43
ENSMUSG00000001127_Araf_DTKPB_152640.7	149
ENSMUSG00000001127_Araf_DTKPB_152641.8	269
ENSMUSG00000001127_Araf_DTKPB_152642.9	355
ENSMUSG00000001127_Araf_DTKPB_152643.10	136
ENSMUSG00000001138_Cnnm3_MPB_67725.2	7
ENSMUSG00000001155_Ftcd_DTKPB_9617.2	162
ENSMUSG00000001155_Ftcd_DTKPB_9618.3	490
ENSMUSG00000001155_Ftcd_DTKPB_9619.4	602
ENSMUSG00000001155_Ftcd_DTKPB_9620.5	80
ENSMUSG00000001155_Ftcd_DTKPB_9621.6	387
ENSMUSG00000001155_Ftcd_DTKPB_9622.7	370
ENSMUSG00000001155_Ftcd_DTKPB_9623.8	516
ENSMUSG00000001155_Ftcd_DTKPB_9624.9	374
ENSMUSG00000001155_Ftcd_DTKPB_9625.10	316
ENSMUSG00000001211_Agpat3_DTKPA_226183.3	10
ENSMUSG00000001211_Agpat3_DTKPA_226185.5	13
ENSMUSG00000001240_Ramp2_DTKPA_32058.5	1
ENSMUSG00000001260_Gabrg1_DTKPA_201308.9	15
ENSMUSG00000001270_Ckb_DTKPA_57472.6	1
ENSMUSG00000001288_Rarg_DTKPA_133478.8	16
ENSMUSG00000001300_Efnb2_DTKPA_71009.4	1
ENSMUSG00000001323_Srr_DTKPB_130190.1	166
ENSMUSG00000001323_Srr_DTKPB_130191.2	270
ENSMUSG00000001323_Srr_DTKPB_130192.3	551
ENSMUSG00000001323_Srr_DTKPB_130193.4	76
ENSMUSG00000001323_Srr_DTKPB_130194.5	22
ENSMUSG00000001323_Srr_DTKPB_130195.6	133
ENSMUSG00000001323_Srr_DTKPB_130197.8	582
ENSMUSG00000001323_Srr_DTKPB_130198.9	534
ENSMUSG00000001323_Srr_DTKPB_130199.10	108
ENSMUSG00000001333_Sync_DTKPB_45695.1	122
ENSMUSG00000001333_Sync_DTKPB_45696.2	101
ENSMUSG00000001333_Sync_DTKPB_45697.3	341
ENSMUSG00000001333_Sync_DTKPB_45698.4	153
ENSMUSG00000001333_Sync_DTKPB_45699.5	532
ENSMUSG00000001333_Sync_DTKPB_45700.6	291
ENSMUSG00000001333_Sync_DTKPB_45701.7	133
ENSMUSG00000001333_Sync_DTKPB_45702.8	49
ENSMUSG00000001333_Sync_DTKPB_45703.9	292
ENSMUSG00000001333_Sync_DTKPB_45704.10	192
ENSMUSG00000001380_Hars_DTKPB_62821.1	63
ENSMUSG00000001380_Hars_DTKPB_62822.2	96
ENSMUSG00000001380_Hars_DTKPB_62823.3	16
ENSMUSG00000001380_Hars_DTKPB_62824.4	13
ENSMUSG00000001380_Hars_DTKPB_62825.5	71
ENSMUSG00000001380_Hars_DTKPB_62826.6	70
ENSMUSG00000001380_Hars_DTKPB_62827.7	46
ENSMUSG00000001380_Hars_DTKPB_62828.8	22
ENSMUSG00000001380_Hars_DTKPB_62830.10	29
ENSMUSG00000001416_Cct3_DTKPB_158401.1	44
ENSMUSG00000001416_Cct3_DTKPB_158402.2	98
ENSMUSG00000001416_Cct3_DTKPB_158403.3	82
ENSMUSG00000001416_Cct3_DTKPB_158405.5	8
ENSMUSG00000001416_Cct3_DTKPB_158406.6	25
ENSMUSG00000001416_Cct3_DTKPB_158407.7	31
ENSMUSG00000001416_Cct3_DTKPB_158408.8	90
ENSMUSG00000001416_Cct3_DTKPB_158409.9	27
ENSMUSG00000001416_Cct3_DTKPB_158410.10	7
ENSMUSG00000001583_Tnk1_DTKPB_223854.1	356
ENSMUSG00000001583_Tnk1_DTKPB_223855.2	182
ENSMUSG00000001583_Tnk1_DTKPB_223856.3	172
ENSMUSG00000001583_Tnk1_DTKPB_223857.4	197
ENSMUSG00000001583_Tnk1_DTKPB_223858.5	268
ENSMUSG00000001583_Tnk1_DTKPB_223859.6	146
ENSMUSG00000001583_Tnk1_DTKPB_223860.7	363
ENSMUSG00000001583_Tnk1_DTKPB_223861.8	26
ENSMUSG00000001583_Tnk1_DTKPB_223862.9	177
ENSMUSG00000001583_Tnk1_DTKPB_223863.10	246
ENSMUSG00000001642_Akr1b3_DTKPB_43816.1	97
ENSMUSG00000001642_Akr1b3_DTKPB_43817.2	273
ENSMUSG00000001642_Akr1b3_DTKPB_43818.3	119
ENSMUSG00000001642_Akr1b3_DTKPB_43819.4	191
ENSMUSG00000001642_Akr1b3_DTKPB_43820.5	1523
ENSMUSG00000001642_Akr1b3_DTKPB_43821.6	133
ENSMUSG00000001642_Akr1b3_DTKPB_43822.7	793
ENSMUSG00000001642_Akr1b3_DTKPB_43823.8	1153
ENSMUSG00000001642_Akr1b3_DTKPB_43824.9	374
ENSMUSG00000001642_Akr1b3_DTKPB_43825.10	520
ENSMUSG00000001751_Naglu_DTKPB_21512.1	387
ENSMUSG00000001751_Naglu_DTKPB_21513.2	512
ENSMUSG00000001751_Naglu_DTKPB_21514.3	339
ENSMUSG00000001751_Naglu_DTKPB_21515.4	314
ENSMUSG00000001751_Naglu_DTKPB_21516.5	516
ENSMUSG00000001751_Naglu_DTKPB_21517.6	67
ENSMUSG00000001751_Naglu_DTKPB_21518.7	391
ENSMUSG00000001751_Naglu_DTKPB_21519.8	570
ENSMUSG00000001751_Naglu_DTKPB_21520.9	194
ENSMUSG00000001751_Naglu_DTKPB_21521.10	212
ENSMUSG00000001783_Rtcb_DTKPA_99666.4	1
ENSMUSG00000001794_Capns1_DTKPB_15829.1	292
ENSMUSG00000001794_Capns1_DTKPB_15830.2	527
ENSMUSG00000001794_Capns1_DTKPB_15831.3	88
ENSMUSG00000001794_Capns1_DTKPB_15832.4	78
ENSMUSG00000001794_Capns1_DTKPB_15833.5	211
ENSMUSG00000001794_Capns1_DTKPB_15834.6	532
ENSMUSG00000001794_Capns1_DTKPB_15835.7	231
ENSMUSG00000001794_Capns1_DTKPB_15836.8	588
ENSMUSG00000001794_Capns1_DTKPB_15837.9	201
ENSMUSG00000001794_Capns1_DTKPB_15838.10	276
ENSMUSG00000001891_Ugp2_DTKPB_57517.1	217
ENSMUSG00000001891_Ugp2_DTKPB_57518.2	199
ENSMUSG00000001891_Ugp2_DTKPB_57519.3	50
ENSMUSG00000001891_Ugp2_DTKPB_57520.4	294
ENSMUSG00000001891_Ugp2_DTKPB_57521.5	57
ENSMUSG00000001891_Ugp2_DTKPB_57522.6	44
ENSMUSG00000001891_Ugp2_DTKPB_57523.7	34
ENSMUSG00000001891_Ugp2_DTKPB_57524.8	31
ENSMUSG00000001891_Ugp2_DTKPB_57525.9	2
ENSMUSG00000001891_Ugp2_DTKPB_57526.10	55
ENSMUSG00000001901_Kcnh6_DTKPB_139337.1	421
ENSMUSG00000001901_Kcnh6_DTKPB_139338.2	233
ENSMUSG00000001901_Kcnh6_DTKPB_139339.3	440
ENSMUSG00000001901_Kcnh6_DTKPB_139340.4	563
ENSMUSG00000001901_Kcnh6_DTKPB_139341.5	441
ENSMUSG00000001901_Kcnh6_DTKPB_139342.6	372
ENSMUSG00000001901_Kcnh6_DTKPB_139343.7	345
ENSMUSG00000001901_Kcnh6_DTKPB_139344.8	350
ENSMUSG00000001901_Kcnh6_DTKPB_139345.9	627
ENSMUSG00000001901_Kcnh6_DTKPB_139346.10	129
ENSMUSG00000001985_Grik3_DTKPA_147194.2	25
ENSMUSG00000001985_Grik3_DTKPA_147198.6	15
ENSMUSG00000001985_Grik3_DTKPA_147200.8	1
ENSMUSG00000001985_Grik3_DTKPA_147202.10	1
ENSMUSG00000001986_Gria3_DTKPB_147203.1	478
ENSMUSG00000001986_Gria3_DTKPB_147204.2	298
ENSMUSG00000001986_Gria3_DTKPB_147205.3	130
ENSMUSG00000001986_Gria3_DTKPB_147206.4	195
ENSMUSG00000001986_Gria3_DTKPB_147207.5	169
ENSMUSG00000001986_Gria3_DTKPB_147208.6	245
ENSMUSG00000001986_Gria3_DTKPB_147209.7	371
ENSMUSG00000001986_Gria3_DTKPB_147210.8	146
ENSMUSG00000001986_Gria3_DTKPB_147211.9	213
ENSMUSG00000001986_Gria3_DTKPB_147212.10	177
ENSMUSG00000001999_Blvra_DTKPB_62091.1	393
ENSMUSG00000001999_Blvra_DTKPB_62092.2	217
ENSMUSG00000001999_Blvra_DTKPB_62093.3	396
ENSMUSG00000001999_Blvra_DTKPB_62094.4	231
ENSMUSG00000001999_Blvra_DTKPB_62095.5	173
ENSMUSG00000001999_Blvra_DTKPB_62096.6	597
ENSMUSG00000001999_Blvra_DTKPB_62097.7	513
ENSMUSG00000001999_Blvra_DTKPB_62098.8	614
ENSMUSG00000001999_Blvra_DTKPB_62099.9	722
ENSMUSG00000002007_Srpk3_DTKPB_198910.1	591
ENSMUSG00000002007_Srpk3_DTKPB_198911.2	693
ENSMUSG00000002007_Srpk3_DTKPB_198912.3	405
ENSMUSG00000002007_Srpk3_DTKPB_198913.4	76
ENSMUSG00000002007_Srpk3_DTKPB_198914.5	435
ENSMUSG00000002007_Srpk3_DTKPB_198915.6	269
ENSMUSG00000002007_Srpk3_DTKPB_198916.7	253
ENSMUSG00000002007_Srpk3_DTKPB_198917.8	419
ENSMUSG00000002007_Srpk3_DTKPB_198918.9	10
ENSMUSG00000002007_Srpk3_DTKPB_198919.10	190
ENSMUSG00000002010_Idh3g_DTKPA_113621.10	8
ENSMUSG00000002012_Pnck_DTKPB_113602.1	153
ENSMUSG00000002012_Pnck_DTKPB_113603.2	90
ENSMUSG00000002012_Pnck_DTKPB_113604.3	306
ENSMUSG00000002012_Pnck_DTKPB_113605.4	355
ENSMUSG00000002012_Pnck_DTKPB_113606.5	125
ENSMUSG00000002012_Pnck_DTKPB_113607.6	120
ENSMUSG00000002012_Pnck_DTKPB_113608.7	406
ENSMUSG00000002012_Pnck_DTKPB_113609.8	252
ENSMUSG00000002012_Pnck_DTKPB_113610.9	475
ENSMUSG00000002012_Pnck_DTKPB_113611.10	100
ENSMUSG00000002032_Tmem25_MPB_54917.8	1
ENSMUSG00000002033_Cd3g_DTKPA_102638.9	35
ENSMUSG00000002103_Acp2_DTKPA_40255.1	1
ENSMUSG00000002205_Vrk3_DTKPB_58163.1	1012
ENSMUSG00000002205_Vrk3_DTKPB_58164.2	370
ENSMUSG00000002205_Vrk3_DTKPB_58165.3	539
ENSMUSG00000002205_Vrk3_DTKPB_58166.4	786
ENSMUSG00000002205_Vrk3_DTKPB_58167.5	486
ENSMUSG00000002205_Vrk3_DTKPB_58168.6	357
ENSMUSG00000002205_Vrk3_DTKPB_58169.7	343
ENSMUSG00000002205_Vrk3_DTKPB_58170.8	418
ENSMUSG00000002205_Vrk3_DTKPB_58171.9	284
ENSMUSG00000002205_Vrk3_DTKPB_58172.10	285
ENSMUSG00000002250_Ppard_DTKPA_83478.5	2
ENSMUSG00000002297_Dbf4_DTKPB_209636.1	464
ENSMUSG00000002297_Dbf4_DTKPB_209637.2	353
ENSMUSG00000002297_Dbf4_DTKPB_209638.3	202
ENSMUSG00000002297_Dbf4_DTKPB_209639.4	79
ENSMUSG00000002297_Dbf4_DTKPB_209640.5	333
ENSMUSG00000002297_Dbf4_DTKPB_209641.6	540
ENSMUSG00000002297_Dbf4_DTKPB_209642.7	328
ENSMUSG00000002297_Dbf4_DTKPB_209643.8	118
ENSMUSG00000002297_Dbf4_DTKPB_209644.9	128
ENSMUSG00000002297_Dbf4_DTKPB_209645.10	103
ENSMUSG00000002320_Tm9sf1_SPA_68589.1	1
ENSMUSG00000002341_Ncan_DTKPA_10452.7	11
ENSMUSG00000002379_Ndufa11_DTKPA_223433.7	1
ENSMUSG00000002379_Ndufa11_DTKPA_223436.10	1
ENSMUSG00000002409_Dyrk1b_DTKPB_178224.1	522
ENSMUSG00000002409_Dyrk1b_DTKPB_178225.2	206
ENSMUSG00000002409_Dyrk1b_DTKPB_178226.3	371
ENSMUSG00000002409_Dyrk1b_DTKPB_178227.4	67
ENSMUSG00000002409_Dyrk1b_DTKPB_178228.5	337
ENSMUSG00000002409_Dyrk1b_DTKPB_178229.6	286
ENSMUSG00000002409_Dyrk1b_DTKPB_178230.7	415
ENSMUSG00000002409_Dyrk1b_DTKPB_178231.8	354
ENSMUSG00000002409_Dyrk1b_DTKPB_178232.9	259
ENSMUSG00000002409_Dyrk1b_DTKPB_178233.10	425
ENSMUSG00000002413_Braf_DTKPA_93712.6	1
ENSMUSG00000002625_Akap8l_DTKPA_96822.8	1
ENSMUSG00000002660_Clpp_DTKPA_214472.8	6
ENSMUSG00000002688_Prkd1_DTKPB_29492.1	243
ENSMUSG00000002688_Prkd1_DTKPB_29493.2	348
ENSMUSG00000002688_Prkd1_DTKPB_29494.3	313
ENSMUSG00000002688_Prkd1_DTKPB_29495.4	272
ENSMUSG00000002688_Prkd1_DTKPB_29496.5	279
ENSMUSG00000002688_Prkd1_DTKPB_29497.6	321
ENSMUSG00000002688_Prkd1_DTKPB_29498.7	616
ENSMUSG00000002688_Prkd1_DTKPB_29499.8	353
ENSMUSG00000002688_Prkd1_DTKPB_29500.9	164
ENSMUSG00000002688_Prkd1_DTKPB_29501.10	405
ENSMUSG00000002769_Gnmt_DTKPA_167074.3	1
ENSMUSG00000002769_Gnmt_DTKPA_167080.9	1
ENSMUSG00000002831_Plin4_TMMA_209826.1	22
ENSMUSG00000002908_Kcnn1_DTKPA_195710.7	1
ENSMUSG00000002985_Apoe_DTKPA_203950.2	33
ENSMUSG00000002985_Apoe_DTKPA_203954.6	11
ENSMUSG00000002997_Prkar2b_DTKPA_60205.1	21
ENSMUSG00000002997_Prkar2b_DTKPA_60213.9	1
ENSMUSG00000002997_Prkar2b_DTKPA_60214.10	1
ENSMUSG00000003031_Cdkn1b_DTKPA_12515.1	1
ENSMUSG00000003031_Cdkn1b_DTKPA_12518.4	1
ENSMUSG00000003031_Cdkn1b_DTKPA_12521.7	13
ENSMUSG00000003053_Cyp2c29_DTKPA_189590.5	1
ENSMUSG00000003053_Cyp2c29_DTKPA_189594.9	1
ENSMUSG00000003099_Ppp5c_DTKPB_78941.2	244
ENSMUSG00000003099_Ppp5c_DTKPB_78942.3	525
ENSMUSG00000003099_Ppp5c_DTKPB_78943.4	100
ENSMUSG00000003099_Ppp5c_DTKPB_78944.5	414
ENSMUSG00000003099_Ppp5c_DTKPB_78945.6	333
ENSMUSG00000003099_Ppp5c_DTKPB_78946.7	20
ENSMUSG00000003099_Ppp5c_DTKPB_78947.8	293
ENSMUSG00000003099_Ppp5c_DTKPB_78948.9	158
ENSMUSG00000003099_Ppp5c_DTKPB_78949.10	561
ENSMUSG00000003119_Cdk12_DTKPB_59935.1	127
ENSMUSG00000003119_Cdk12_DTKPB_59936.2	355
ENSMUSG00000003119_Cdk12_DTKPB_59937.3	92
ENSMUSG00000003119_Cdk12_DTKPB_59938.4	114
ENSMUSG00000003119_Cdk12_DTKPB_59939.5	153
ENSMUSG00000003119_Cdk12_DTKPB_59940.6	64
ENSMUSG00000003119_Cdk12_DTKPB_59941.7	101
ENSMUSG00000003119_Cdk12_DTKPB_59942.8	45
ENSMUSG00000003119_Cdk12_DTKPB_59943.9	70
ENSMUSG00000003119_Cdk12_DTKPB_59944.10	229
ENSMUSG00000003228_Grk5_DTKPB_186300.2	269
ENSMUSG00000003228_Grk5_DTKPB_186301.3	304
ENSMUSG00000003228_Grk5_DTKPB_186302.4	363
ENSMUSG00000003228_Grk5_DTKPB_186303.5	352
ENSMUSG00000003228_Grk5_DTKPB_186304.6	155
ENSMUSG00000003228_Grk5_DTKPB_186305.7	92
ENSMUSG00000003228_Grk5_DTKPB_186306.8	241
ENSMUSG00000003228_Grk5_DTKPB_186307.9	167
ENSMUSG00000003228_Grk5_DTKPB_186308.10	315
ENSMUSG00000003273_Car11_DTKPB_159933.1	227
ENSMUSG00000003273_Car11_DTKPB_159934.2	197
ENSMUSG00000003273_Car11_DTKPB_159935.3	17
ENSMUSG00000003273_Car11_DTKPB_159936.4	478
ENSMUSG00000003273_Car11_DTKPB_159937.5	148
ENSMUSG00000003273_Car11_DTKPB_159938.6	354
ENSMUSG00000003273_Car11_DTKPB_159939.7	37
ENSMUSG00000003273_Car11_DTKPB_159940.8	250
ENSMUSG00000003273_Car11_DTKPB_159941.9	316
ENSMUSG00000003273_Car11_DTKPB_159942.10	156
ENSMUSG00000003283_Hck_DTKPA_118583.5	13
ENSMUSG00000003345_Csnk1g2_DTKPA_166533.1	1
ENSMUSG00000003345_Csnk1g2_DTKPA_166536.4	1
ENSMUSG00000003345_Csnk1g2_DTKPA_166539.7	1
ENSMUSG00000003345_Csnk1g2_DTKPA_166541.9	1
ENSMUSG00000003352_Cacnb3_DTKPA_82104.1	20
ENSMUSG00000003352_Cacnb3_DTKPA_82111.8	5
ENSMUSG00000003518_Dusp3_DTKPB_112311.1	280
ENSMUSG00000003518_Dusp3_DTKPB_112312.2	64
ENSMUSG00000003518_Dusp3_DTKPB_112313.3	414
ENSMUSG00000003518_Dusp3_DTKPB_112314.4	188
ENSMUSG00000003518_Dusp3_DTKPB_112315.5	273
ENSMUSG00000003518_Dusp3_DTKPB_112316.6	575
ENSMUSG00000003518_Dusp3_DTKPB_112317.7	235
ENSMUSG00000003518_Dusp3_DTKPB_112318.8	126
ENSMUSG00000003518_Dusp3_DTKPB_112319.9	184
ENSMUSG00000003518_Dusp3_DTKPB_112320.10	206
ENSMUSG00000003526_Prodh_DTKPB_28018.1	563
ENSMUSG00000003526_Prodh_DTKPB_28019.2	58
ENSMUSG00000003526_Prodh_DTKPB_28020.3	364
ENSMUSG00000003526_Prodh_DTKPB_28021.4	439
ENSMUSG00000003526_Prodh_DTKPB_28022.5	47
ENSMUSG00000003526_Prodh_DTKPB_28023.6	295
ENSMUSG00000003526_Prodh_DTKPB_28024.7	191
ENSMUSG00000003526_Prodh_DTKPB_28025.8	302
ENSMUSG00000003526_Prodh_DTKPB_28026.9	324
ENSMUSG00000003526_Prodh_DTKPB_28027.10	458
ENSMUSG00000003534_Ddr1_DTKPA_171563.8	1
ENSMUSG00000003534_Ddr1_DTKPA_171565.10	13
ENSMUSG00000003585_Sec14l2_DTKPA_189347.2	5
ENSMUSG00000003585_Sec14l2_DTKPA_189352.7	1
ENSMUSG00000003617_Cp_DTKPB_3954.1	371
ENSMUSG00000003617_Cp_DTKPB_3955.2	537
ENSMUSG00000003617_Cp_DTKPB_3956.3	448
ENSMUSG00000003617_Cp_DTKPB_3957.4	418
ENSMUSG00000003617_Cp_DTKPB_3958.5	291
ENSMUSG00000003617_Cp_DTKPB_3959.6	375
ENSMUSG00000003617_Cp_DTKPB_3960.7	209
ENSMUSG00000003617_Cp_DTKPB_3961.8	837
ENSMUSG00000003617_Cp_DTKPB_3962.9	182
ENSMUSG00000003617_Cp_DTKPB_3963.10	387
ENSMUSG00000003623_Crot_DTKPB_206564.1	650
ENSMUSG00000003623_Crot_DTKPB_206565.2	244
ENSMUSG00000003623_Crot_DTKPB_206566.3	499
ENSMUSG00000003623_Crot_DTKPB_206567.4	141
ENSMUSG00000003623_Crot_DTKPB_206568.5	425
ENSMUSG00000003623_Crot_DTKPB_206569.6	627
ENSMUSG00000003623_Crot_DTKPB_206570.7	265
ENSMUSG00000003623_Crot_DTKPB_206571.8	146
ENSMUSG00000003623_Crot_DTKPB_206572.9	441
ENSMUSG00000003623_Crot_DTKPB_206573.10	428
ENSMUSG00000003746_Man1a_DTKPB_195474.1	530
ENSMUSG00000003746_Man1a_DTKPB_195475.2	54
ENSMUSG00000003746_Man1a_DTKPB_195476.3	743
ENSMUSG00000003746_Man1a_DTKPB_195477.4	368
ENSMUSG00000003746_Man1a_DTKPB_195478.5	385
ENSMUSG00000003746_Man1a_DTKPB_195479.6	232
ENSMUSG00000003746_Man1a_DTKPB_195480.7	360
ENSMUSG00000003746_Man1a_DTKPB_195481.8	145
ENSMUSG00000003746_Man1a_DTKPB_195482.9	215
ENSMUSG00000003746_Man1a_DTKPB_195483.10	525
ENSMUSG00000003752_Itpkc_DTKPA_111018.9	40
ENSMUSG00000003762_Adck4_DTKPB_136328.1	250
ENSMUSG00000003762_Adck4_DTKPB_136329.2	245
ENSMUSG00000003762_Adck4_DTKPB_136330.3	371
ENSMUSG00000003762_Adck4_DTKPB_136331.4	224
ENSMUSG00000003762_Adck4_DTKPB_136332.5	244
ENSMUSG00000003762_Adck4_DTKPB_136333.6	348
ENSMUSG00000003762_Adck4_DTKPB_136334.7	269
ENSMUSG00000003762_Adck4_DTKPB_136335.8	266
ENSMUSG00000003762_Adck4_DTKPB_136336.9	155
ENSMUSG00000003762_Adck4_DTKPB_136337.10	149
ENSMUSG00000003808_Farsa_DTKPB_59818.1	109
ENSMUSG00000003808_Farsa_DTKPB_59819.2	564
ENSMUSG00000003808_Farsa_DTKPB_59820.3	96
ENSMUSG00000003808_Farsa_DTKPB_59821.4	10
ENSMUSG00000003808_Farsa_DTKPB_59823.6	5
ENSMUSG00000003808_Farsa_DTKPB_59825.8	257
ENSMUSG00000003808_Farsa_DTKPB_59826.9	34
ENSMUSG00000003808_Farsa_DTKPB_59827.10	13
ENSMUSG00000003810_Mast2_DTKPA_144778.2	1
ENSMUSG00000003810_Mast2_DTKPA_144781.5	7
ENSMUSG00000003810_Mast2_DTKPA_144782.6	1
ENSMUSG00000003814_Calr_DTKPB_144767.1	350
ENSMUSG00000003814_Calr_DTKPB_144768.2	226
ENSMUSG00000003814_Calr_DTKPB_144769.3	138
ENSMUSG00000003814_Calr_DTKPB_144770.4	135
ENSMUSG00000003814_Calr_DTKPB_144771.5	633
ENSMUSG00000003814_Calr_DTKPB_144772.6	449
ENSMUSG00000003814_Calr_DTKPB_144773.7	377
ENSMUSG00000003814_Calr_DTKPB_144774.8	790
ENSMUSG00000003814_Calr_DTKPB_144775.9	303
ENSMUSG00000003814_Calr_DTKPB_144776.10	101
ENSMUSG00000003863_Ppfia3_DTKPA_118443.5	29
ENSMUSG00000003863_Ppfia3_DTKPA_118444.6	1
ENSMUSG00000003863_Ppfia3_DTKPA_118446.8	1
ENSMUSG00000003863_Ppfia3_DTKPA_118447.9	1
ENSMUSG00000004056_Akt2_DTKPB_189276.1	241
ENSMUSG00000004056_Akt2_DTKPB_189277.2	154
ENSMUSG00000004056_Akt2_DTKPB_189278.3	208
ENSMUSG00000004056_Akt2_DTKPB_189279.4	465
ENSMUSG00000004056_Akt2_DTKPB_189280.5	301
ENSMUSG00000004056_Akt2_DTKPB_189281.6	408
ENSMUSG00000004056_Akt2_DTKPB_189282.7	165
ENSMUSG00000004056_Akt2_DTKPB_189283.8	229
ENSMUSG00000004056_Akt2_DTKPB_189284.9	645
ENSMUSG00000004056_Akt2_DTKPB_189285.10	213
ENSMUSG00000004070_Hmox2_DTKPA_20297.6	1
ENSMUSG00000004113_Cacna1b_DTKPA_84339.6	1
ENSMUSG00000004207_Psap_DTKPB_43223.1	135
ENSMUSG00000004207_Psap_DTKPB_43224.2	154
ENSMUSG00000004207_Psap_DTKPB_43225.3	77
ENSMUSG00000004207_Psap_DTKPB_43226.4	116
ENSMUSG00000004207_Psap_DTKPB_43227.5	258
ENSMUSG00000004207_Psap_DTKPB_43228.6	197
ENSMUSG00000004207_Psap_DTKPB_43229.7	55
ENSMUSG00000004207_Psap_DTKPB_43230.8	95
ENSMUSG00000004207_Psap_DTKPB_43231.9	44
ENSMUSG00000004207_Psap_DTKPB_43232.10	170
ENSMUSG00000004221_Ikbkg_DTKPA_212106.1	4
ENSMUSG00000004263_Atn1_GEB_102564.5	125
ENSMUSG00000004266_Ptpn6_DTKPA_102519.10	1
ENSMUSG00000004344_Gpx5_DTKPB_223259.1	169
ENSMUSG00000004344_Gpx5_DTKPB_223261.3	225
ENSMUSG00000004344_Gpx5_DTKPB_223262.4	372
ENSMUSG00000004344_Gpx5_DTKPB_223263.5	280
ENSMUSG00000004344_Gpx5_DTKPB_223264.6	346
ENSMUSG00000004344_Gpx5_DTKPB_223265.7	462
ENSMUSG00000004344_Gpx5_DTKPB_223266.8	67
ENSMUSG00000004344_Gpx5_DTKPB_223267.9	418
ENSMUSG00000004344_Gpx5_DTKPB_223268.10	195
ENSMUSG00000004591_Pkn2_DTKPA_45225.1	5
ENSMUSG00000004591_Pkn2_DTKPA_45227.3	17
ENSMUSG00000004654_Ghrhr_DTKPA_48373.1	1
ENSMUSG00000004654_Ghrhr_DTKPA_48378.6	1
ENSMUSG00000004815_Dgkq_DTKPB_20934.1	153
ENSMUSG00000004815_Dgkq_DTKPB_20935.2	786
ENSMUSG00000004815_Dgkq_DTKPB_20936.3	86
ENSMUSG00000004815_Dgkq_DTKPB_20937.4	389
ENSMUSG00000004815_Dgkq_DTKPB_20938.5	346
ENSMUSG00000004815_Dgkq_DTKPB_20939.6	432
ENSMUSG00000004815_Dgkq_DTKPB_20940.7	299
ENSMUSG00000004815_Dgkq_DTKPB_20941.8	679
ENSMUSG00000004815_Dgkq_DTKPB_20942.9	456
ENSMUSG00000004815_Dgkq_DTKPB_20943.10	488
ENSMUSG00000004902_Slc25a18_DTKPB_175633.1	127
ENSMUSG00000004902_Slc25a18_DTKPB_175634.2	392
ENSMUSG00000004902_Slc25a18_DTKPB_175635.3	393
ENSMUSG00000004902_Slc25a18_DTKPB_175636.4	252
ENSMUSG00000004902_Slc25a18_DTKPB_175637.5	439
ENSMUSG00000004902_Slc25a18_DTKPB_175638.6	124
ENSMUSG00000004902_Slc25a18_DTKPB_175639.7	36
ENSMUSG00000004902_Slc25a18_DTKPB_175640.8	355
ENSMUSG00000004902_Slc25a18_DTKPB_175641.9	257
ENSMUSG00000004902_Slc25a18_DTKPB_175642.10	112
ENSMUSG00000004933_Matk_DTKPB_201170.1	194
ENSMUSG00000004933_Matk_DTKPB_201171.2	319
ENSMUSG00000004933_Matk_DTKPB_201172.3	254
ENSMUSG00000004933_Matk_DTKPB_201173.4	679
ENSMUSG00000004933_Matk_DTKPB_201174.5	525
ENSMUSG00000004933_Matk_DTKPB_201175.6	126
ENSMUSG00000004933_Matk_DTKPB_201176.7	270
ENSMUSG00000004933_Matk_DTKPB_201177.8	261
ENSMUSG00000004933_Matk_DTKPB_201178.9	684
ENSMUSG00000004933_Matk_DTKPB_201179.10	527
ENSMUSG00000005034_Prkacb_DTKPB_222988.1	249
ENSMUSG00000005034_Prkacb_DTKPB_222989.2	390
ENSMUSG00000005034_Prkacb_DTKPB_222991.4	245
ENSMUSG00000005034_Prkacb_DTKPB_222992.5	316
ENSMUSG00000005034_Prkacb_DTKPB_222993.6	351
ENSMUSG00000005034_Prkacb_DTKPB_222994.7	247
ENSMUSG00000005034_Prkacb_DTKPB_222995.8	472
ENSMUSG00000005034_Prkacb_DTKPB_222996.9	207
ENSMUSG00000005034_Prkacb_DTKPB_222997.10	205
ENSMUSG00000005232_G6pc2_DTKPB_225140.1	416
ENSMUSG00000005232_G6pc2_DTKPB_225141.2	684
ENSMUSG00000005232_G6pc2_DTKPB_225142.3	357
ENSMUSG00000005232_G6pc2_DTKPB_225143.4	68
ENSMUSG00000005232_G6pc2_DTKPB_225144.5	246
ENSMUSG00000005232_G6pc2_DTKPB_225145.6	194
ENSMUSG00000005232_G6pc2_DTKPB_225146.7	31
ENSMUSG00000005232_G6pc2_DTKPB_225147.8	226
ENSMUSG00000005232_G6pc2_DTKPB_225148.9	366
ENSMUSG00000005232_G6pc2_DTKPB_225149.10	182
ENSMUSG00000005251_Ripk4_DTKPA_166175.3	1
ENSMUSG00000005320_Fgfr4_DTKPB_189036.1	407
ENSMUSG00000005320_Fgfr4_DTKPB_189037.2	697
ENSMUSG00000005320_Fgfr4_DTKPB_189038.3	191
ENSMUSG00000005320_Fgfr4_DTKPB_189039.4	414
ENSMUSG00000005320_Fgfr4_DTKPB_189040.5	153
ENSMUSG00000005320_Fgfr4_DTKPB_189041.6	143
ENSMUSG00000005320_Fgfr4_DTKPB_189042.7	117
ENSMUSG00000005320_Fgfr4_DTKPB_189043.8	278
ENSMUSG00000005320_Fgfr4_DTKPB_189044.9	341
ENSMUSG00000005320_Fgfr4_DTKPB_189045.10	276
ENSMUSG00000005339_Fcer1a_DTKPA_104211.2	1
ENSMUSG00000005339_Fcer1a_DTKPA_104217.8	63
ENSMUSG00000005397_Nid1_DTKPA_37196.10	1
ENSMUSG00000005469_Prkaca_DTKPB_8916.1	195
ENSMUSG00000005469_Prkaca_DTKPB_8917.2	107
ENSMUSG00000005469_Prkaca_DTKPB_8918.3	407
ENSMUSG00000005469_Prkaca_DTKPB_8919.4	340
ENSMUSG00000005469_Prkaca_DTKPB_8920.5	287
ENSMUSG00000005469_Prkaca_DTKPB_8921.6	378
ENSMUSG00000005469_Prkaca_DTKPB_8922.7	213
ENSMUSG00000005469_Prkaca_DTKPB_8923.8	210
ENSMUSG00000005469_Prkaca_DTKPB_8924.9	26
ENSMUSG00000005469_Prkaca_DTKPB_8925.10	182
ENSMUSG00000005470_Asf1b_GEB_93063.7	7
ENSMUSG00000005510_Ndufs3_DTKPB_132661.1	12
ENSMUSG00000005510_Ndufs3_DTKPB_132662.2	111
ENSMUSG00000005510_Ndufs3_DTKPB_132663.3	82
ENSMUSG00000005510_Ndufs3_DTKPB_132664.4	5
ENSMUSG00000005510_Ndufs3_DTKPB_132665.5	44
ENSMUSG00000005510_Ndufs3_DTKPB_132666.6	36
ENSMUSG00000005510_Ndufs3_DTKPB_132667.7	139
ENSMUSG00000005510_Ndufs3_DTKPB_132668.8	85
ENSMUSG00000005510_Ndufs3_DTKPB_132669.9	176
ENSMUSG00000005510_Ndufs3_DTKPB_132670.10	139
ENSMUSG00000005514_Por_DTKPA_132657.7	1
ENSMUSG00000005533_Igf1r_DTKPA_73321.5	1
ENSMUSG00000005553_Atp4a_DTKPB_15254.1	2
ENSMUSG00000005553_Atp4a_DTKPB_15255.2	327
ENSMUSG00000005553_Atp4a_DTKPB_15256.3	505
ENSMUSG00000005553_Atp4a_DTKPB_15257.4	159
ENSMUSG00000005553_Atp4a_DTKPB_15258.5	233
ENSMUSG00000005553_Atp4a_DTKPB_15259.6	355
ENSMUSG00000005553_Atp4a_DTKPB_15260.7	178
ENSMUSG00000005553_Atp4a_DTKPB_15261.8	294
ENSMUSG00000005553_Atp4a_DTKPB_15262.9	293
ENSMUSG00000005553_Atp4a_DTKPB_15263.10	78
ENSMUSG00000005672_Kit_DTKPB_62211.1	368
ENSMUSG00000005672_Kit_DTKPB_62212.2	211
ENSMUSG00000005672_Kit_DTKPB_62213.3	427
ENSMUSG00000005672_Kit_DTKPB_62214.4	510
ENSMUSG00000005672_Kit_DTKPB_62215.5	129
ENSMUSG00000005672_Kit_DTKPB_62216.6	87
ENSMUSG00000005672_Kit_DTKPB_62217.7	163
ENSMUSG00000005672_Kit_DTKPB_62218.8	293
ENSMUSG00000005672_Kit_DTKPB_62219.9	296
ENSMUSG00000005672_Kit_DTKPB_62220.10	281
ENSMUSG00000005677_Nr1i3_DTKPB_62191.1	214
ENSMUSG00000005677_Nr1i3_DTKPB_62192.2	200
ENSMUSG00000005677_Nr1i3_DTKPB_62193.3	426
ENSMUSG00000005677_Nr1i3_DTKPB_62194.4	452
ENSMUSG00000005677_Nr1i3_DTKPB_62195.5	361
ENSMUSG00000005677_Nr1i3_DTKPB_62196.6	346
ENSMUSG00000005677_Nr1i3_DTKPB_62197.7	67
ENSMUSG00000005677_Nr1i3_DTKPB_62198.8	431
ENSMUSG00000005677_Nr1i3_DTKPB_62199.9	323
ENSMUSG00000005677_Nr1i3_DTKPB_62200.10	261
ENSMUSG00000005681_Apoa2_SPA_155255.5	28
ENSMUSG00000005683_Cs_DTKPA_155235.5	1
ENSMUSG00000005716_Pvalb_DTKPB_220086.1	179
ENSMUSG00000005716_Pvalb_DTKPB_220087.2	132
ENSMUSG00000005716_Pvalb_DTKPB_220088.3	322
ENSMUSG00000005716_Pvalb_DTKPB_220089.4	147
ENSMUSG00000005716_Pvalb_DTKPB_220090.5	149
ENSMUSG00000005716_Pvalb_DTKPB_220091.6	197
ENSMUSG00000005716_Pvalb_DTKPB_220092.7	190
ENSMUSG00000005716_Pvalb_DTKPB_220093.8	235
ENSMUSG00000005716_Pvalb_DTKPB_220094.9	38
ENSMUSG00000005716_Pvalb_DTKPB_220095.10	220
ENSMUSG00000005763_Cd247_DTKPB_26366.1	100
ENSMUSG00000005763_Cd247_DTKPB_26367.2	557
ENSMUSG00000005763_Cd247_DTKPB_26368.3	200
ENSMUSG00000005763_Cd247_DTKPB_26369.4	400
ENSMUSG00000005763_Cd247_DTKPB_26370.5	282
ENSMUSG00000005763_Cd247_DTKPB_26371.6	210
ENSMUSG00000005763_Cd247_DTKPB_26373.8	131
ENSMUSG00000005763_Cd247_DTKPB_26374.9	261
ENSMUSG00000005763_Cd247_DTKPB_26375.10	561
ENSMUSG00000005800_Mmp8_DTKPA_53362.3	1
ENSMUSG00000005800_Mmp8_DTKPA_53365.6	2
ENSMUSG00000005813_Metap1_DTKPA_138573.6	1
ENSMUSG00000005949_Ctns_DTKPB_101562.1	175
ENSMUSG00000005949_Ctns_DTKPB_101563.2	202
ENSMUSG00000005949_Ctns_DTKPB_101564.3	130
ENSMUSG00000005949_Ctns_DTKPB_101565.4	76
ENSMUSG00000005949_Ctns_DTKPB_101566.5	294
ENSMUSG00000005949_Ctns_DTKPB_101567.6	495
ENSMUSG00000005949_Ctns_DTKPB_101568.7	119
ENSMUSG00000005949_Ctns_DTKPB_101569.8	296
ENSMUSG00000005949_Ctns_DTKPB_101570.9	236
ENSMUSG00000005949_Ctns_DTKPB_101571.10	272
ENSMUSG00000005951_Shpk_DTKPA_17442.8	1
ENSMUSG00000005952_Trpv1_DTKPB_102580.1	229
ENSMUSG00000005952_Trpv1_DTKPB_102581.2	438
ENSMUSG00000005952_Trpv1_DTKPB_102582.3	375
ENSMUSG00000005952_Trpv1_DTKPB_102583.4	229
ENSMUSG00000005952_Trpv1_DTKPB_102584.5	412
ENSMUSG00000005952_Trpv1_DTKPB_102585.6	148
ENSMUSG00000005952_Trpv1_DTKPB_102586.7	491
ENSMUSG00000005952_Trpv1_DTKPB_102587.8	184
ENSMUSG00000005952_Trpv1_DTKPB_102589.10	664
ENSMUSG00000005958_Ephb3_DTKPA_17415.1	35
ENSMUSG00000005958_Ephb3_DTKPA_17417.3	1
ENSMUSG00000005958_Ephb3_DTKPA_17420.6	13
ENSMUSG00000005980_Dnase1_DTKPA_203750.2	1
ENSMUSG00000005980_Dnase1_DTKPA_203754.6	26
ENSMUSG00000006058_Snf8_DTKPB_53830.1	19
ENSMUSG00000006058_Snf8_DTKPB_53831.2	340
ENSMUSG00000006058_Snf8_DTKPB_53832.3	16
ENSMUSG00000006058_Snf8_DTKPB_53833.4	45
ENSMUSG00000006058_Snf8_DTKPB_53834.5	15
ENSMUSG00000006058_Snf8_DTKPB_53835.6	29
ENSMUSG00000006058_Snf8_DTKPB_53836.7	224
ENSMUSG00000006058_Snf8_DTKPB_53837.8	340
ENSMUSG00000006058_Snf8_DTKPB_53838.9	66
ENSMUSG00000006058_Snf8_DTKPB_53839.10	123
ENSMUSG00000006127_Inpp5k_DTKPB_26646.1	132
ENSMUSG00000006127_Inpp5k_DTKPB_26647.2	119
ENSMUSG00000006127_Inpp5k_DTKPB_26648.3	173
ENSMUSG00000006127_Inpp5k_DTKPB_26649.4	77
ENSMUSG00000006127_Inpp5k_DTKPB_26650.5	203
ENSMUSG00000006127_Inpp5k_DTKPB_26651.6	128
ENSMUSG00000006127_Inpp5k_DTKPB_26652.7	120
ENSMUSG00000006127_Inpp5k_DTKPB_26653.8	135
ENSMUSG00000006127_Inpp5k_DTKPB_26654.9	285
ENSMUSG00000006127_Inpp5k_DTKPB_26655.10	124
ENSMUSG00000006154_Eps8l1_DTKPA_169901.4	1
ENSMUSG00000006216_Clcnkb_DTKPB_191196.1	44
ENSMUSG00000006216_Clcnkb_DTKPB_191197.2	368
ENSMUSG00000006216_Clcnkb_DTKPB_191198.3	306
ENSMUSG00000006216_Clcnkb_DTKPB_191199.4	211
ENSMUSG00000006216_Clcnkb_DTKPB_191200.5	124
ENSMUSG00000006216_Clcnkb_DTKPB_191201.6	409
ENSMUSG00000006216_Clcnkb_DTKPB_191202.7	556
ENSMUSG00000006216_Clcnkb_DTKPB_191203.8	574
ENSMUSG00000006216_Clcnkb_DTKPB_191204.9	317
ENSMUSG00000006216_Clcnkb_DTKPB_191205.10	190
ENSMUSG00000006235_Epor_DTKPB_90843.1	260
ENSMUSG00000006235_Epor_DTKPB_90844.2	201
ENSMUSG00000006235_Epor_DTKPB_90845.3	263
ENSMUSG00000006235_Epor_DTKPB_90846.4	189
ENSMUSG00000006235_Epor_DTKPB_90847.5	159
ENSMUSG00000006235_Epor_DTKPB_90848.6	336
ENSMUSG00000006235_Epor_DTKPB_90849.7	169
ENSMUSG00000006235_Epor_DTKPB_90850.8	281
ENSMUSG00000006235_Epor_DTKPB_90851.9	659
ENSMUSG00000006235_Epor_DTKPB_90852.10	378
ENSMUSG00000006273_Atp6v1b2_DTKPA_208870.10	25
ENSMUSG00000006304_Arpc2_DTKPB_186839.1	230
ENSMUSG00000006304_Arpc2_DTKPB_186840.2	173
ENSMUSG00000006304_Arpc2_DTKPB_186841.3	178
ENSMUSG00000006304_Arpc2_DTKPB_186842.4	135
ENSMUSG00000006304_Arpc2_DTKPB_186843.5	170
ENSMUSG00000006304_Arpc2_DTKPB_186844.6	141
ENSMUSG00000006304_Arpc2_DTKPB_186845.7	74
ENSMUSG00000006304_Arpc2_DTKPB_186846.8	145
ENSMUSG00000006304_Arpc2_DTKPB_186847.9	157
ENSMUSG00000006304_Arpc2_DTKPB_186848.10	141
ENSMUSG00000006445_Epha2_DTKPB_67147.1	407
ENSMUSG00000006445_Epha2_DTKPB_67148.2	499
ENSMUSG00000006445_Epha2_DTKPB_67149.3	112
ENSMUSG00000006445_Epha2_DTKPB_67150.4	567
ENSMUSG00000006445_Epha2_DTKPB_67151.5	370
ENSMUSG00000006445_Epha2_DTKPB_67152.6	439
ENSMUSG00000006445_Epha2_DTKPB_67153.7	407
ENSMUSG00000006445_Epha2_DTKPB_67154.8	219
ENSMUSG00000006445_Epha2_DTKPB_67155.9	210
ENSMUSG00000006445_Epha2_DTKPB_67156.10	332
ENSMUSG00000006494_Pdk1_DTKPA_85362.2	14
ENSMUSG00000006494_Pdk1_DTKPA_85364.4	1
ENSMUSG00000006538_Ihh_SPB_162838.4	19
ENSMUSG00000006641_Slc5a6_DTKPA_147736.4	46
ENSMUSG00000006675_P4htm_DTKPB_121664.1	225
ENSMUSG00000006675_P4htm_DTKPB_121665.2	564
ENSMUSG00000006675_P4htm_DTKPB_121666.3	322
ENSMUSG00000006675_P4htm_DTKPB_121667.4	446
ENSMUSG00000006675_P4htm_DTKPB_121668.5	667
ENSMUSG00000006675_P4htm_DTKPB_121669.6	419
ENSMUSG00000006675_P4htm_DTKPB_121670.7	321
ENSMUSG00000006675_P4htm_DTKPB_121671.8	196
ENSMUSG00000006675_P4htm_DTKPB_121672.9	306
ENSMUSG00000006675_P4htm_DTKPB_121673.10	430
ENSMUSG00000006717_Acot13_DTKPA_192308.4	21
ENSMUSG00000006740_Kif5b_DTKPA_217222.7	1
ENSMUSG00000007030_Vwa7_DTKPB_99379.1	120
ENSMUSG00000007030_Vwa7_DTKPB_99380.2	175
ENSMUSG00000007030_Vwa7_DTKPB_99381.3	324
ENSMUSG00000007030_Vwa7_DTKPB_99382.4	422
ENSMUSG00000007030_Vwa7_DTKPB_99383.5	284
ENSMUSG00000007030_Vwa7_DTKPB_99384.6	122
ENSMUSG00000007030_Vwa7_DTKPB_99385.7	205
ENSMUSG00000007030_Vwa7_DTKPB_99386.8	132
ENSMUSG00000007030_Vwa7_DTKPB_99387.9	345
ENSMUSG00000007030_Vwa7_DTKPB_99388.10	138
ENSMUSG00000007038_Neu1_DTKPB_99319.1	273
ENSMUSG00000007038_Neu1_DTKPB_99320.2	182
ENSMUSG00000007038_Neu1_DTKPB_99321.3	234
ENSMUSG00000007038_Neu1_DTKPB_99322.4	182
ENSMUSG00000007038_Neu1_DTKPB_99323.5	408
ENSMUSG00000007038_Neu1_DTKPB_99324.6	198
ENSMUSG00000007038_Neu1_DTKPB_99325.7	624
ENSMUSG00000007038_Neu1_DTKPB_99326.8	306
ENSMUSG00000007038_Neu1_DTKPB_99327.9	271
ENSMUSG00000007038_Neu1_DTKPB_99328.10	91
ENSMUSG00000007050_Lsm2_DTKPB_40085.1	4
ENSMUSG00000007050_Lsm2_DTKPB_40087.3	121
ENSMUSG00000007050_Lsm2_DTKPB_40088.4	346
ENSMUSG00000007050_Lsm2_DTKPB_40090.6	3
ENSMUSG00000007050_Lsm2_DTKPB_40091.7	1
ENSMUSG00000007050_Lsm2_DTKPB_40092.8	121
ENSMUSG00000007050_Lsm2_DTKPB_40094.10	143
ENSMUSG00000007411_Mark3_DTKPB_9476.1	635
ENSMUSG00000007411_Mark3_DTKPB_9477.2	478
ENSMUSG00000007411_Mark3_DTKPB_9478.3	279
ENSMUSG00000007411_Mark3_DTKPB_9479.4	418
ENSMUSG00000007411_Mark3_DTKPB_9480.5	218
ENSMUSG00000007411_Mark3_DTKPB_9481.6	404
ENSMUSG00000007411_Mark3_DTKPB_9482.7	295
ENSMUSG00000007411_Mark3_DTKPB_9483.8	263
ENSMUSG00000007411_Mark3_DTKPB_9484.9	388
ENSMUSG00000007411_Mark3_DTKPB_9485.10	210
ENSMUSG00000007458_M6pr_DTKPA_126322.1	1
ENSMUSG00000007458_M6pr_DTKPA_126325.4	2
ENSMUSG00000007564_Ppp2r1a_DTKPA_31669.8	11
ENSMUSG00000007591_Tssk4_DTKPB_217466.1	509
ENSMUSG00000007591_Tssk4_DTKPB_217467.2	360
ENSMUSG00000007591_Tssk4_DTKPB_217468.3	206
ENSMUSG00000007591_Tssk4_DTKPB_217469.4	225
ENSMUSG00000007591_Tssk4_DTKPB_217470.5	464
ENSMUSG00000007591_Tssk4_DTKPB_217471.6	452
ENSMUSG00000007591_Tssk4_DTKPB_217472.7	400
ENSMUSG00000007591_Tssk4_DTKPB_217473.8	444
ENSMUSG00000007591_Tssk4_DTKPB_217474.9	586
ENSMUSG00000007591_Tssk4_DTKPB_217475.10	97
ENSMUSG00000007653_Gabrb2_DTKPA_136378.1	1
ENSMUSG00000007653_Gabrb2_DTKPA_136387.10	8
ENSMUSG00000008153_Clstn3_MPB_45540.6	15
ENSMUSG00000008305_Tle1_ACOCB_211474.10	9
ENSMUSG00000008435_Rdh13_DTKPA_28327.2	1
ENSMUSG00000008475_Arpc5_DTKPA_138974.7	1
ENSMUSG00000008475_Arpc5_DTKPA_138975.8	1
ENSMUSG00000008540_Mgst1_DTKPA_6335.9	1
ENSMUSG00000008590_Htr3b_MPB_200958.9	2
ENSMUSG00000008604_Ubqln4_SPA_161339.9	1
ENSMUSG00000008730_Hipk1_DTKPA_147755.3	1
ENSMUSG00000008859_Rala_DTKPA_107669.5	1
ENSMUSG00000008859_Rala_DTKPA_107672.8	1
ENSMUSG00000009292_Trpm2_DTKPA_129863.4	17
ENSMUSG00000009292_Trpm2_DTKPA_129868.9	1
ENSMUSG00000009376_Met_DTKPB_60075.1	788
ENSMUSG00000009376_Met_DTKPB_60076.2	149
ENSMUSG00000009376_Met_DTKPB_60077.3	422
ENSMUSG00000009376_Met_DTKPB_60078.4	614
ENSMUSG00000009376_Met_DTKPB_60079.5	377
ENSMUSG00000009376_Met_DTKPB_60080.6	184
ENSMUSG00000009376_Met_DTKPB_60081.7	389
ENSMUSG00000009376_Met_DTKPB_60082.8	393
ENSMUSG00000009376_Met_DTKPB_60083.9	304
ENSMUSG00000009376_Met_DTKPB_60084.10	217
ENSMUSG00000009545_Kcnq1_DTKPB_18642.1	227
ENSMUSG00000009545_Kcnq1_DTKPB_18643.2	199
ENSMUSG00000009545_Kcnq1_DTKPB_18644.3	466
ENSMUSG00000009545_Kcnq1_DTKPB_18645.4	187
ENSMUSG00000009545_Kcnq1_DTKPB_18646.5	28
ENSMUSG00000009545_Kcnq1_DTKPB_18647.6	637
ENSMUSG00000009545_Kcnq1_DTKPB_18648.7	155
ENSMUSG00000009545_Kcnq1_DTKPB_18649.8	327
ENSMUSG00000009545_Kcnq1_DTKPB_18650.9	445
ENSMUSG00000009545_Kcnq1_DTKPB_18651.10	221
ENSMUSG00000009555_Cdk9_DTKPB_161281.1	14
ENSMUSG00000009555_Cdk9_DTKPB_161284.4	31
ENSMUSG00000009555_Cdk9_DTKPB_161285.5	34
ENSMUSG00000009555_Cdk9_DTKPB_161288.8	9
ENSMUSG00000009555_Cdk9_DTKPB_161289.9	12
ENSMUSG00000009555_Cdk9_DTKPB_161290.10	41
ENSMUSG00000009566_Fpgs_DTKPA_187713.5	6
ENSMUSG00000009630_Ppp2cb_DTKPA_115763.1	1
ENSMUSG00000009647_Mcu_TMMA_200884.5	2
ENSMUSG00000009681_Bcr_DTKPB_82174.1	116
ENSMUSG00000009681_Bcr_DTKPB_82175.2	140
ENSMUSG00000009681_Bcr_DTKPB_82176.3	820
ENSMUSG00000009681_Bcr_DTKPB_82177.4	340
ENSMUSG00000009681_Bcr_DTKPB_82178.5	286
ENSMUSG00000009681_Bcr_DTKPB_82179.6	339
ENSMUSG00000009681_Bcr_DTKPB_82180.7	242
ENSMUSG00000009681_Bcr_DTKPB_82181.8	834
ENSMUSG00000009681_Bcr_DTKPB_82182.9	195
ENSMUSG00000009681_Bcr_DTKPB_82183.10	135
ENSMUSG00000009828_Ick_DTKPB_70379.1	318
ENSMUSG00000009828_Ick_DTKPB_70380.2	284
ENSMUSG00000009828_Ick_DTKPB_70381.3	364
ENSMUSG00000009828_Ick_DTKPB_70382.4	582
ENSMUSG00000009828_Ick_DTKPB_70383.5	839
ENSMUSG00000009828_Ick_DTKPB_70384.6	170
ENSMUSG00000009828_Ick_DTKPB_70385.7	504
ENSMUSG00000009828_Ick_DTKPB_70386.8	225
ENSMUSG00000009828_Ick_DTKPB_70387.9	464
ENSMUSG00000009828_Ick_DTKPB_70388.10	548
ENSMUSG00000010025_Aldh3a2_DTKPB_4454.1	141
ENSMUSG00000010025_Aldh3a2_DTKPB_4455.2	320
ENSMUSG00000010025_Aldh3a2_DTKPB_4456.3	463
ENSMUSG00000010025_Aldh3a2_DTKPB_4457.4	454
ENSMUSG00000010025_Aldh3a2_DTKPB_4458.5	140
ENSMUSG00000010025_Aldh3a2_DTKPB_4459.6	266
ENSMUSG00000010025_Aldh3a2_DTKPB_4460.7	274
ENSMUSG00000010025_Aldh3a2_DTKPB_4461.8	120
ENSMUSG00000010025_Aldh3a2_DTKPB_4462.9	213
ENSMUSG00000010025_Aldh3a2_DTKPB_4463.10	116
ENSMUSG00000010066_Cacna2d2_DTKPB_121964.1	360
ENSMUSG00000010066_Cacna2d2_DTKPB_121965.2	107
ENSMUSG00000010066_Cacna2d2_DTKPB_121966.3	374
ENSMUSG00000010066_Cacna2d2_DTKPB_121967.4	202
ENSMUSG00000010066_Cacna2d2_DTKPB_121968.5	293
[truncated: 10,386 more rows]
