# Supplementary material for: Genome-scale CRISPR screening reveals that C3aR signaling is critical for rapid capture of fungi by macrophages
Source: PLoS Pathog. 2022 Sep 29;18(9):e1010237. doi: 10.1371/journal.ppat.1010237 (PMC9578593; doi:10.1371/journal.ppat.1010237)
Supplement: S1 Data — A ZIP archive of tables in CSV format giving counts for each sgRNA. File names indicate sub-library and experimental sample. (ZIP) [file ppat.1010237.s023.zip › DIR_MAIN/20181123_SPA_Un1_counts.csv]

0None_none_ACOCA_227963.4506	29
0None_none_ACOCA_227963.4513	1
0None_none_ACOCA_227963.4520	2
0None_none_ACOCA_227963.4525	1
0None_none_ACOCA_227963.4531	1
0None_none_ACOCA_227963.4532	1
0None_none_ACOCA_227963.4539	1
0None_none_ACOCA_227963.4540	1
0None_none_ACOCA_227963.4560	15
0None_none_ACOCA_227963.4569	4
0None_none_ACOCA_227963.4584	1
0None_none_ACOCA_227963.4590	1
0None_none_ACOCA_227963.4596	1
0None_none_ACOCA_227963.4619	1
0None_none_ACOCA_227963.4621	1
0None_none_ACOCA_227963.4665	1
0None_none_ACOCA_227963.4721	1
0None_none_ACOCA_227963.4723	68
0None_none_ACOCA_227963.4728	1
0None_none_ACOCA_227963.4746	1
0None_none_ACOCA_227963.4754	1
0None_none_ACOCA_227963.4781	1
0None_none_ACOCA_227963.4790	1
0None_none_ACOCA_227963.4794	1
0None_none_ACOCA_227963.4813	1
0None_none_ACOCA_227963.4859	1
0None_none_ACOCA_227963.4873	1
0None_none_DTKPA_227963.6836	1
0None_none_DTKPA_227963.6844	1
0None_none_DTKPA_227963.6853	1
0None_none_DTKPA_227963.7059	1
0None_none_DTKPA_227963.7065	1
0None_none_DTKPB_227963.7239	1
0None_none_DTKPB_227963.7489	1
0None_none_MPB_227963.5630	17
0None_none_MPB_227963.5661	23
0None_none_MPB_227963.5669	25
0None_none_MPB_227963.5823	13
0None_none_MPB_227963.5845	15
0None_none_MPB_227963.5890	44
0None_none_MPB_227963.5933	67
0None_none_SPA_227963.5251	263
0None_none_SPA_227963.5252	434
0None_none_SPA_227963.5253	723
0None_none_SPA_227963.5254	385
0None_none_SPA_227963.5255	839
0None_none_SPA_227963.5256	403
0None_none_SPA_227963.5257	312
0None_none_SPA_227963.5258	308
0None_none_SPA_227963.5259	425
0None_none_SPA_227963.5260	526
0None_none_SPA_227963.5261	782
0None_none_SPA_227963.5262	506
0None_none_SPA_227963.5263	552
0None_none_SPA_227963.5264	127
0None_none_SPA_227963.5265	434
0None_none_SPA_227963.5266	806
0None_none_SPA_227963.5267	508
0None_none_SPA_227963.5268	635
0None_none_SPA_227963.5269	392
0None_none_SPA_227963.5270	345
0None_none_SPA_227963.5271	608
0None_none_SPA_227963.5272	951
0None_none_SPA_227963.5273	466
0None_none_SPA_227963.5274	10
0None_none_SPA_227963.5275	315
0None_none_SPA_227963.5276	383
0None_none_SPA_227963.5277	99
0None_none_SPA_227963.5278	729
0None_none_SPA_227963.5279	371
0None_none_SPA_227963.5280	440
0None_none_SPA_227963.5281	281
0None_none_SPA_227963.5282	721
0None_none_SPA_227963.5283	318
0None_none_SPA_227963.5284	193
0None_none_SPA_227963.5285	242
0None_none_SPA_227963.5286	859
0None_none_SPA_227963.5287	290
0None_none_SPA_227963.5288	609
0None_none_SPA_227963.5289	324
0None_none_SPA_227963.5290	514
0None_none_SPA_227963.5291	1027
0None_none_SPA_227963.5292	938
0None_none_SPA_227963.5293	398
0None_none_SPA_227963.5294	661
0None_none_SPA_227963.5295	336
0None_none_SPA_227963.5296	868
0None_none_SPA_227963.5297	228
0None_none_SPA_227963.5298	350
0None_none_SPA_227963.5299	307
0None_none_SPA_227963.5300	491
0None_none_SPA_227963.5301	517
0None_none_SPA_227963.5302	1016
0None_none_SPA_227963.5303	292
0None_none_SPA_227963.5304	96
0None_none_SPA_227963.5305	297
0None_none_SPA_227963.5306	203
0None_none_SPA_227963.5307	447
0None_none_SPA_227963.5308	233
0None_none_SPA_227963.5309	333
0None_none_SPA_227963.5310	89
0None_none_SPA_227963.5311	76
0None_none_SPA_227963.5312	500
0None_none_SPA_227963.5313	768
0None_none_SPA_227963.5314	288
0None_none_SPA_227963.5315	417
0None_none_SPA_227963.5316	475
0None_none_SPA_227963.5317	354
0None_none_SPA_227963.5318	355
0None_none_SPA_227963.5319	376
0None_none_SPA_227963.5320	526
0None_none_SPA_227963.5321	458
0None_none_SPA_227963.5322	445
0None_none_SPA_227963.5323	346
0None_none_SPA_227963.5324	381
0None_none_SPA_227963.5325	798
0None_none_SPA_227963.5326	576
0None_none_SPA_227963.5327	706
0None_none_SPA_227963.5328	477
0None_none_SPA_227963.5329	483
0None_none_SPA_227963.5330	401
0None_none_SPA_227963.5331	340
0None_none_SPA_227963.5332	316
0None_none_SPA_227963.5333	456
0None_none_SPA_227963.5334	764
0None_none_SPA_227963.5335	641
0None_none_SPA_227963.5336	410
0None_none_SPA_227963.5337	254
0None_none_SPA_227963.5338	419
0None_none_SPA_227963.5339	267
0None_none_SPA_227963.5340	434
0None_none_SPA_227963.5341	391
0None_none_SPA_227963.5342	169
0None_none_SPA_227963.5343	466
0None_none_SPA_227963.5344	837
0None_none_SPA_227963.5345	555
0None_none_SPA_227963.5346	291
0None_none_SPA_227963.5347	703
0None_none_SPA_227963.5348	433
0None_none_SPA_227963.5349	208
0None_none_SPA_227963.5350	411
0None_none_SPA_227963.5351	284
0None_none_SPA_227963.5352	258
0None_none_SPA_227963.5353	528
0None_none_SPA_227963.5354	651
0None_none_SPA_227963.5355	434
0None_none_SPA_227963.5356	671
0None_none_SPA_227963.5357	265
0None_none_SPA_227963.5358	493
0None_none_SPA_227963.5359	204
0None_none_SPA_227963.5360	606
0None_none_SPA_227963.5361	192
0None_none_SPA_227963.5362	820
0None_none_SPA_227963.5363	598
0None_none_SPA_227963.5364	360
0None_none_SPA_227963.5365	409
0None_none_SPA_227963.5366	464
0None_none_SPA_227963.5367	610
0None_none_SPA_227963.5368	557
0None_none_SPA_227963.5369	402
0None_none_SPA_227963.5370	416
0None_none_SPA_227963.5371	494
0None_none_SPA_227963.5372	632
0None_none_SPA_227963.5373	727
0None_none_SPA_227963.5374	261
0None_none_SPA_227963.5375	445
0None_none_SPA_227963.5376	547
0None_none_SPA_227963.5377	367
0None_none_SPA_227963.5378	451
0None_none_SPA_227963.5379	583
0None_none_SPA_227963.5380	461
0None_none_SPA_227963.5381	563
0None_none_SPA_227963.5382	663
0None_none_SPA_227963.5383	309
0None_none_SPA_227963.5384	477
0None_none_SPA_227963.5385	305
0None_none_SPA_227963.5386	522
0None_none_SPA_227963.5387	574
0None_none_SPA_227963.5388	332
0None_none_SPA_227963.5389	226
0None_none_SPA_227963.5390	218
0None_none_SPA_227963.5391	266
0None_none_SPA_227963.5392	270
0None_none_SPA_227963.5393	357
0None_none_SPA_227963.5394	382
0None_none_SPA_227963.5395	576
0None_none_SPA_227963.5396	575
0None_none_SPA_227963.5397	748
0None_none_SPA_227963.5398	369
0None_none_SPA_227963.5399	410
0None_none_SPA_227963.5400	95
0None_none_SPA_227963.5401	681
0None_none_SPA_227963.5402	311
0None_none_SPA_227963.5403	466
0None_none_SPA_227963.5404	428
0None_none_SPA_227963.5405	333
0None_none_SPA_227963.5406	414
0None_none_SPA_227963.5407	269
0None_none_SPA_227963.5408	608
0None_none_SPA_227963.5409	626
0None_none_SPA_227963.5410	338
0None_none_SPA_227963.5411	132
0None_none_SPA_227963.5412	423
0None_none_SPA_227963.5413	79
0None_none_SPA_227963.5414	720
0None_none_SPA_227963.5415	601
0None_none_SPA_227963.5416	596
0None_none_SPA_227963.5417	714
0None_none_SPA_227963.5418	418
0None_none_SPA_227963.5419	380
0None_none_SPA_227963.5420	390
0None_none_SPA_227963.5421	596
0None_none_SPA_227963.5422	283
0None_none_SPA_227963.5423	428
0None_none_SPA_227963.5424	205
0None_none_SPA_227963.5425	370
0None_none_SPA_227963.5426	563
0None_none_SPA_227963.5427	458
0None_none_SPA_227963.5428	334
0None_none_SPA_227963.5429	607
0None_none_SPA_227963.5430	426
0None_none_SPA_227963.5431	508
0None_none_SPA_227963.5432	671
0None_none_SPA_227963.5433	676
0None_none_SPA_227963.5434	124
0None_none_SPA_227963.5435	402
0None_none_SPA_227963.5436	767
0None_none_SPA_227963.5437	727
0None_none_SPA_227963.5438	268
0None_none_SPA_227963.5439	237
0None_none_SPA_227963.5440	651
0None_none_SPA_227963.5441	1069
0None_none_SPA_227963.5442	434
0None_none_SPA_227963.5443	78
0None_none_SPA_227963.5444	358
0None_none_SPA_227963.5445	257
0None_none_SPA_227963.5446	408
0None_none_SPA_227963.5447	105
0None_none_SPA_227963.5448	194
0None_none_SPA_227963.5449	392
0None_none_SPA_227963.5450	569
0None_none_SPA_227963.5451	417
0None_none_SPA_227963.5452	616
0None_none_SPA_227963.5453	424
0None_none_SPA_227963.5454	362
0None_none_SPA_227963.5455	296
0None_none_SPA_227963.5456	533
0None_none_SPA_227963.5457	509
0None_none_SPA_227963.5458	177
0None_none_SPA_227963.5459	271
0None_none_SPA_227963.5460	658
0None_none_SPA_227963.5461	210
0None_none_SPA_227963.5462	388
0None_none_SPA_227963.5463	532
0None_none_SPA_227963.5464	305
0None_none_SPA_227963.5465	462
0None_none_SPA_227963.5466	314
0None_none_SPA_227963.5467	312
0None_none_SPA_227963.5468	69
0None_none_SPA_227963.5469	516
0None_none_SPA_227963.5470	258
0None_none_SPA_227963.5471	376
0None_none_SPA_227963.5472	494
0None_none_SPA_227963.5473	306
0None_none_SPA_227963.5474	924
0None_none_SPA_227963.5475	276
0None_none_SPA_227963.5476	298
0None_none_SPA_227963.5477	644
0None_none_SPA_227963.5478	627
0None_none_SPA_227963.5479	454
0None_none_SPA_227963.5480	389
0None_none_SPA_227963.5481	250
0None_none_SPA_227963.5482	441
0None_none_SPA_227963.5483	668
0None_none_SPA_227963.5484	331
0None_none_SPA_227963.5485	192
0None_none_SPA_227963.5486	262
0None_none_SPA_227963.5487	444
0None_none_SPA_227963.5488	637
0None_none_SPA_227963.5489	519
0None_none_SPA_227963.5490	388
0None_none_SPA_227963.5491	654
0None_none_SPA_227963.5492	165
0None_none_SPA_227963.5493	514
0None_none_SPA_227963.5494	770
0None_none_SPA_227963.5495	522
0None_none_SPA_227963.5496	220
0None_none_SPA_227963.5497	173
0None_none_SPA_227963.5498	829
0None_none_SPA_227963.5499	221
0None_none_SPA_227963.5500	371
0None_none_SPA_227963.5501	678
0None_none_SPA_227963.5502	427
0None_none_SPA_227963.5503	410
0None_none_SPA_227963.5504	515
0None_none_SPA_227963.5505	242
0None_none_SPA_227963.5506	146
0None_none_SPA_227963.5507	170
0None_none_SPA_227963.5508	450
0None_none_SPA_227963.5509	812
0None_none_SPA_227963.5510	266
0None_none_SPA_227963.5511	487
0None_none_SPA_227963.5512	458
0None_none_SPA_227963.5513	760
0None_none_SPA_227963.5514	316
0None_none_SPA_227963.5515	214
0None_none_SPA_227963.5516	65
0None_none_SPA_227963.5517	621
0None_none_SPA_227963.5518	570
0None_none_SPA_227963.5519	1
0None_none_SPA_227963.5520	315
0None_none_SPA_227963.5521	412
0None_none_SPA_227963.5522	339
0None_none_SPA_227963.5523	351
0None_none_SPA_227963.5524	774
0None_none_SPA_227963.5525	551
0None_none_SPA_227963.5526	471
0None_none_SPA_227963.5527	411
0None_none_SPA_227963.5528	301
0None_none_SPA_227963.5529	578
0None_none_SPA_227963.5530	361
0None_none_SPA_227963.5531	797
0None_none_SPA_227963.5532	500
0None_none_SPA_227963.5533	666
0None_none_SPA_227963.5534	344
0None_none_SPA_227963.5535	490
0None_none_SPA_227963.5536	246
0None_none_SPA_227963.5537	586
0None_none_SPA_227963.5538	601
0None_none_SPA_227963.5539	521
0None_none_SPA_227963.5540	370
0None_none_SPA_227963.5541	672
0None_none_SPA_227963.5542	625
0None_none_SPA_227963.5543	781
0None_none_SPA_227963.5544	224
0None_none_SPA_227963.5545	437
0None_none_SPA_227963.5546	332
0None_none_SPA_227963.5547	429
0None_none_SPA_227963.5548	288
0None_none_SPA_227963.5549	629
0None_none_SPA_227963.5550	268
0None_none_SPA_227963.5551	401
0None_none_SPA_227963.5552	352
0None_none_SPA_227963.5553	385
0None_none_SPA_227963.5554	470
0None_none_SPA_227963.5555	513
0None_none_SPA_227963.5556	739
0None_none_SPA_227963.5557	611
0None_none_SPA_227963.5558	604
0None_none_SPA_227963.5559	550
0None_none_SPA_227963.5560	85
0None_none_SPA_227963.5561	412
0None_none_SPA_227963.5562	143
0None_none_SPA_227963.5563	398
0None_none_SPA_227963.5564	168
0None_none_SPA_227963.5565	329
0None_none_SPA_227963.5566	690
0None_none_SPA_227963.5567	511
0None_none_SPA_227963.5568	367
0None_none_SPA_227963.5569	337
0None_none_SPA_227963.5570	360
0None_none_SPA_227963.5571	484
0None_none_SPA_227963.5572	109
0None_none_SPA_227963.5573	362
0None_none_SPA_227963.5574	448
0None_none_SPA_227963.5575	70
0None_none_SPA_227963.5576	364
0None_none_SPA_227963.5577	602
0None_none_SPA_227963.5578	551
0None_none_SPA_227963.5579	240
0None_none_SPA_227963.5580	422
0None_none_SPA_227963.5581	628
0None_none_SPA_227963.5582	42
0None_none_SPA_227963.5583	472
0None_none_SPA_227963.5584	274
0None_none_SPA_227963.5585	302
0None_none_SPA_227963.5586	817
0None_none_SPA_227963.5587	521
0None_none_SPA_227963.5588	411
0None_none_SPA_227963.5589	492
0None_none_SPA_227963.5590	198
0None_none_SPA_227963.5591	359
0None_none_SPA_227963.5592	329
0None_none_SPA_227963.5593	446
0None_none_SPA_227963.5594	734
0None_none_SPA_227963.5595	670
0None_none_SPA_227963.5596	160
0None_none_SPA_227963.5597	202
0None_none_SPA_227963.5598	453
0None_none_SPA_227963.5599	226
0None_none_SPA_227963.5600	164
0None_none_SPA_227963.5601	791
0None_none_SPA_227963.5602	227
0None_none_SPA_227963.5603	233
0None_none_SPA_227963.5604	774
0None_none_SPA_227963.5605	284
0None_none_SPA_227963.5606	413
0None_none_SPA_227963.5607	218
0None_none_SPA_227963.5608	384
0None_none_SPA_227963.5609	492
0None_none_SPA_227963.5610	488
0None_none_SPA_227963.5611	346
0None_none_SPA_227963.5612	313
0None_none_SPA_227963.5613	624
0None_none_SPA_227963.5614	386
0None_none_SPA_227963.5615	382
0None_none_SPA_227963.5616	363
0None_none_SPA_227963.5617	951
0None_none_SPA_227963.5618	515
0None_none_SPA_227963.5619	367
0None_none_SPA_227963.5620	265
0None_none_SPA_227963.5621	777
0None_none_SPA_227963.5622	162
0None_none_SPA_227963.5623	366
0None_none_SPA_227963.5624	378
0None_none_SPA_227963.5625	618
0None_none_SPB_227963.6005	1
0None_none_SPB_227963.6010	1
0None_none_SPB_227963.6018	1
0None_none_SPB_227963.6047	1
0None_none_SPB_227963.6065	1
0None_none_SPB_227963.6088	1
0None_none_SPB_227963.6123	1
0None_none_SPB_227963.6144	1
0None_none_SPB_227963.6146	1
0None_none_SPB_227963.6188	2
0None_none_SPB_227963.6205	1
0None_none_SPB_227963.6220	2
0None_none_SPB_227963.6237	1
0None_none_SPB_227963.6284	1
0None_none_SPB_227963.6287	1
0None_none_SPB_227963.6290	1
0None_none_SPB_227963.6293	1
0None_none_SPB_227963.6295	1
0None_none_SPB_227963.6313	1
0None_none_SPB_227963.6318	1
0None_none_SPB_227963.6321	1
0None_none_SPB_227963.6328	1
0None_none_SPB_227963.6331	1
0None_none_SPB_227963.6333	1
0None_none_SPB_227963.6336	1
0None_none_SPB_227963.6365	1
0None_none_SPB_227963.6370	1
0None_none_U1A_227963.6399	3
0Safe_safe_ACOCA_227963.4512	1
0Safe_safe_ACOCA_227963.4543	1
0Safe_safe_ACOCA_227963.4614	1
0Safe_safe_ACOCA_227963.4660	1
0Safe_safe_ACOCA_227963.4686	1
0Safe_safe_ACOCA_227963.4690	14
0Safe_safe_ACOCA_227963.4716	1
0Safe_safe_ACOCA_227963.4742	1
0Safe_safe_ACOCA_227963.4743	2
0Safe_safe_ACOCA_227963.4744	1
0Safe_safe_ACOCA_227963.4758	1
0Safe_safe_ACOCA_227963.4805	1
0Safe_safe_ACOCA_227963.4842	1
0Safe_safe_ACOCB_227963.5038	209
0Safe_safe_ACOCB_227963.5169	1
0Safe_safe_DTKPA_227963.6782	251
0Safe_safe_DTKPA_227963.6828	1
0Safe_safe_DTKPA_227963.6862	216
0Safe_safe_DTKPA_227963.7094	4
0Safe_safe_DTKPB_227963.7153	447
0Safe_safe_DTKPB_227963.7163	213
0Safe_safe_DTKPB_227963.7190	1
0Safe_safe_DTKPB_227963.7419	1
0Safe_safe_DTKPB_227963.7452	1
0Safe_safe_GEA_227963.3516	144
0Safe_safe_GEA_227963.3632	371
0Safe_safe_GEB_227963.3980	216
0Safe_safe_GEB_227963.3982	3
0Safe_safe_MPA_227963.4252	328
0Safe_safe_MPA_227963.4316	54
0Safe_safe_MPB_227963.5651	6
0Safe_safe_MPB_227963.5652	9
0Safe_safe_MPB_227963.5717	336
0Safe_safe_MPB_227963.5814	117
0Safe_safe_MPB_227963.5878	23
0Safe_safe_MU1A_227963.1898	526
0Safe_safe_MU2A_227963.2452	196
0Safe_safe_MU2B_227963.173	246
0Safe_safe_MU2B_227963.268	280
0Safe_safe_SPA_227963.5251	292
0Safe_safe_SPA_227963.5252	272
0Safe_safe_SPA_227963.5253	346
0Safe_safe_SPA_227963.5254	487
0Safe_safe_SPA_227963.5255	442
0Safe_safe_SPA_227963.5256	273
0Safe_safe_SPA_227963.5257	75
0Safe_safe_SPA_227963.5258	258
0Safe_safe_SPA_227963.5259	719
0Safe_safe_SPA_227963.5260	381
0Safe_safe_SPA_227963.5261	198
0Safe_safe_SPA_227963.5262	133
0Safe_safe_SPA_227963.5263	233
0Safe_safe_SPA_227963.5264	262
0Safe_safe_SPA_227963.5265	638
0Safe_safe_SPA_227963.5266	562
0Safe_safe_SPA_227963.5267	231
0Safe_safe_SPA_227963.5268	428
0Safe_safe_SPA_227963.5269	401
0Safe_safe_SPA_227963.5270	207
0Safe_safe_SPA_227963.5271	112
0Safe_safe_SPA_227963.5272	381
0Safe_safe_SPA_227963.5273	464
0Safe_safe_SPA_227963.5274	424
0Safe_safe_SPA_227963.5275	54
0Safe_safe_SPA_227963.5276	460
0Safe_safe_SPA_227963.5277	216
0Safe_safe_SPA_227963.5278	534
0Safe_safe_SPA_227963.5279	26
0Safe_safe_SPA_227963.5280	633
0Safe_safe_SPA_227963.5281	339
0Safe_safe_SPA_227963.5282	267
0Safe_safe_SPA_227963.5283	269
0Safe_safe_SPA_227963.5284	136
0Safe_safe_SPA_227963.5285	371
0Safe_safe_SPA_227963.5286	218
0Safe_safe_SPA_227963.5287	121
0Safe_safe_SPA_227963.5288	546
0Safe_safe_SPA_227963.5289	463
0Safe_safe_SPA_227963.5290	221
0Safe_safe_SPA_227963.5291	213
0Safe_safe_SPA_227963.5292	635
0Safe_safe_SPA_227963.5293	159
0Safe_safe_SPA_227963.5294	921
0Safe_safe_SPA_227963.5295	242
0Safe_safe_SPA_227963.5296	662
0Safe_safe_SPA_227963.5297	166
0Safe_safe_SPA_227963.5298	185
0Safe_safe_SPA_227963.5299	213
0Safe_safe_SPA_227963.5300	384
0Safe_safe_SPA_227963.5301	280
0Safe_safe_SPA_227963.5302	244
0Safe_safe_SPA_227963.5303	195
0Safe_safe_SPA_227963.5304	242
0Safe_safe_SPA_227963.5305	196
0Safe_safe_SPA_227963.5306	158
0Safe_safe_SPA_227963.5307	324
0Safe_safe_SPA_227963.5308	227
0Safe_safe_SPA_227963.5309	367
0Safe_safe_SPA_227963.5310	340
0Safe_safe_SPA_227963.5311	352
0Safe_safe_SPA_227963.5312	337
0Safe_safe_SPA_227963.5313	801
0Safe_safe_SPA_227963.5314	190
0Safe_safe_SPA_227963.5315	366
0Safe_safe_SPA_227963.5316	170
0Safe_safe_SPA_227963.5317	221
0Safe_safe_SPA_227963.5318	361
0Safe_safe_SPA_227963.5319	203
0Safe_safe_SPA_227963.5320	648
0Safe_safe_SPA_227963.5321	758
0Safe_safe_SPA_227963.5322	146
0Safe_safe_SPA_227963.5323	497
0Safe_safe_SPA_227963.5324	361
0Safe_safe_SPA_227963.5325	371
0Safe_safe_SPA_227963.5326	397
0Safe_safe_SPA_227963.5327	448
0Safe_safe_SPA_227963.5328	385
0Safe_safe_SPA_227963.5329	79
0Safe_safe_SPA_227963.5330	234
0Safe_safe_SPA_227963.5331	256
0Safe_safe_SPA_227963.5332	240
0Safe_safe_SPA_227963.5333	332
0Safe_safe_SPA_227963.5334	387
0Safe_safe_SPA_227963.5335	231
0Safe_safe_SPA_227963.5336	296
0Safe_safe_SPA_227963.5337	255
0Safe_safe_SPA_227963.5338	306
0Safe_safe_SPA_227963.5339	427
0Safe_safe_SPA_227963.5340	468
0Safe_safe_SPA_227963.5341	92
0Safe_safe_SPA_227963.5342	412
0Safe_safe_SPA_227963.5343	429
0Safe_safe_SPA_227963.5344	238
0Safe_safe_SPA_227963.5345	346
0Safe_safe_SPA_227963.5346	249
0Safe_safe_SPA_227963.5347	450
0Safe_safe_SPA_227963.5348	593
0Safe_safe_SPA_227963.5349	142
0Safe_safe_SPA_227963.5350	100
0Safe_safe_SPA_227963.5351	113
0Safe_safe_SPA_227963.5352	770
0Safe_safe_SPA_227963.5353	366
0Safe_safe_SPA_227963.5354	236
0Safe_safe_SPA_227963.5355	96
0Safe_safe_SPA_227963.5356	169
0Safe_safe_SPA_227963.5357	348
0Safe_safe_SPA_227963.5358	274
0Safe_safe_SPA_227963.5359	82
0Safe_safe_SPA_227963.5360	406
0Safe_safe_SPA_227963.5361	422
0Safe_safe_SPA_227963.5362	247
0Safe_safe_SPA_227963.5363	245
0Safe_safe_SPA_227963.5364	188
0Safe_safe_SPA_227963.5365	482
0Safe_safe_SPA_227963.5366	43
0Safe_safe_SPA_227963.5367	527
0Safe_safe_SPA_227963.5368	396
0Safe_safe_SPA_227963.5369	154
0Safe_safe_SPA_227963.5370	258
0Safe_safe_SPA_227963.5371	458
0Safe_safe_SPA_227963.5372	646
0Safe_safe_SPA_227963.5373	592
0Safe_safe_SPA_227963.5374	484
0Safe_safe_SPA_227963.5375	168
0Safe_safe_SPA_227963.5376	265
0Safe_safe_SPA_227963.5377	392
0Safe_safe_SPA_227963.5378	209
0Safe_safe_SPA_227963.5379	203
0Safe_safe_SPA_227963.5380	73
0Safe_safe_SPA_227963.5381	565
0Safe_safe_SPA_227963.5382	220
0Safe_safe_SPA_227963.5383	311
0Safe_safe_SPA_227963.5384	316
0Safe_safe_SPA_227963.5385	522
0Safe_safe_SPA_227963.5386	309
0Safe_safe_SPA_227963.5387	282
0Safe_safe_SPA_227963.5388	93
0Safe_safe_SPA_227963.5389	166
0Safe_safe_SPA_227963.5390	60
0Safe_safe_SPA_227963.5391	390
0Safe_safe_SPA_227963.5392	427
0Safe_safe_SPA_227963.5393	102
0Safe_safe_SPA_227963.5394	476
0Safe_safe_SPA_227963.5395	169
0Safe_safe_SPA_227963.5396	188
0Safe_safe_SPA_227963.5397	437
0Safe_safe_SPA_227963.5398	219
0Safe_safe_SPA_227963.5399	310
0Safe_safe_SPA_227963.5400	524
0Safe_safe_SPA_227963.5401	353
0Safe_safe_SPA_227963.5402	15
0Safe_safe_SPA_227963.5403	618
0Safe_safe_SPA_227963.5404	733
0Safe_safe_SPA_227963.5405	193
0Safe_safe_SPA_227963.5406	296
0Safe_safe_SPA_227963.5407	575
0Safe_safe_SPA_227963.5408	389
0Safe_safe_SPA_227963.5409	340
0Safe_safe_SPA_227963.5410	181
0Safe_safe_SPA_227963.5411	511
0Safe_safe_SPA_227963.5412	456
0Safe_safe_SPA_227963.5413	571
0Safe_safe_SPA_227963.5414	411
0Safe_safe_SPA_227963.5415	165
0Safe_safe_SPA_227963.5416	319
0Safe_safe_SPA_227963.5417	313
0Safe_safe_SPA_227963.5418	397
0Safe_safe_SPA_227963.5419	301
0Safe_safe_SPA_227963.5420	256
0Safe_safe_SPA_227963.5421	542
0Safe_safe_SPA_227963.5422	297
0Safe_safe_SPA_227963.5423	394
0Safe_safe_SPA_227963.5424	357
0Safe_safe_SPA_227963.5425	165
0Safe_safe_SPA_227963.5426	293
0Safe_safe_SPA_227963.5427	219
0Safe_safe_SPA_227963.5428	262
0Safe_safe_SPA_227963.5429	286
0Safe_safe_SPA_227963.5430	388
0Safe_safe_SPA_227963.5431	50
0Safe_safe_SPA_227963.5432	97
0Safe_safe_SPA_227963.5433	234
0Safe_safe_SPA_227963.5434	301
0Safe_safe_SPA_227963.5435	284
0Safe_safe_SPA_227963.5436	313
0Safe_safe_SPA_227963.5437	191
0Safe_safe_SPA_227963.5438	260
0Safe_safe_SPA_227963.5439	477
0Safe_safe_SPA_227963.5440	92
0Safe_safe_SPA_227963.5441	130
0Safe_safe_SPA_227963.5442	244
0Safe_safe_SPA_227963.5443	136
0Safe_safe_SPA_227963.5444	116
0Safe_safe_SPA_227963.5445	200
0Safe_safe_SPA_227963.5446	343
0Safe_safe_SPA_227963.5447	359
0Safe_safe_SPA_227963.5448	365
0Safe_safe_SPA_227963.5449	331
0Safe_safe_SPA_227963.5450	80
0Safe_safe_SPA_227963.5451	743
0Safe_safe_SPA_227963.5452	548
0Safe_safe_SPA_227963.5453	180
0Safe_safe_SPA_227963.5454	327
0Safe_safe_SPA_227963.5455	782
0Safe_safe_SPA_227963.5456	196
0Safe_safe_SPA_227963.5457	242
0Safe_safe_SPA_227963.5458	336
0Safe_safe_SPA_227963.5459	494
0Safe_safe_SPA_227963.5460	220
0Safe_safe_SPA_227963.5461	399
0Safe_safe_SPA_227963.5462	597
0Safe_safe_SPA_227963.5463	415
0Safe_safe_SPA_227963.5464	115
0Safe_safe_SPA_227963.5465	339
0Safe_safe_SPA_227963.5466	216
0Safe_safe_SPA_227963.5467	211
0Safe_safe_SPA_227963.5468	398
0Safe_safe_SPA_227963.5469	384
0Safe_safe_SPA_227963.5470	48
0Safe_safe_SPA_227963.5471	192
0Safe_safe_SPA_227963.5472	531
0Safe_safe_SPA_227963.5473	222
0Safe_safe_SPA_227963.5474	367
0Safe_safe_SPA_227963.5475	459
0Safe_safe_SPA_227963.5476	293
0Safe_safe_SPA_227963.5477	40
0Safe_safe_SPA_227963.5478	607
0Safe_safe_SPA_227963.5479	171
0Safe_safe_SPA_227963.5480	148
0Safe_safe_SPA_227963.5481	259
0Safe_safe_SPA_227963.5482	198
0Safe_safe_SPA_227963.5483	266
0Safe_safe_SPA_227963.5484	348
0Safe_safe_SPA_227963.5485	335
0Safe_safe_SPA_227963.5486	170
0Safe_safe_SPA_227963.5487	22
0Safe_safe_SPA_227963.5488	196
0Safe_safe_SPA_227963.5489	431
0Safe_safe_SPA_227963.5490	239
0Safe_safe_SPA_227963.5491	326
0Safe_safe_SPA_227963.5492	376
0Safe_safe_SPA_227963.5493	314
0Safe_safe_SPA_227963.5494	475
0Safe_safe_SPA_227963.5495	236
0Safe_safe_SPA_227963.5496	236
0Safe_safe_SPA_227963.5497	313
0Safe_safe_SPA_227963.5498	408
0Safe_safe_SPA_227963.5499	328
0Safe_safe_SPA_227963.5500	391
0Safe_safe_SPA_227963.5501	460
0Safe_safe_SPA_227963.5502	339
0Safe_safe_SPA_227963.5503	372
0Safe_safe_SPA_227963.5504	237
0Safe_safe_SPA_227963.5505	484
0Safe_safe_SPA_227963.5506	720
0Safe_safe_SPA_227963.5507	175
0Safe_safe_SPA_227963.5508	850
0Safe_safe_SPA_227963.5509	69
0Safe_safe_SPA_227963.5510	330
0Safe_safe_SPA_227963.5511	532
0Safe_safe_SPA_227963.5512	950
0Safe_safe_SPA_227963.5513	80
0Safe_safe_SPA_227963.5514	223
0Safe_safe_SPA_227963.5515	382
0Safe_safe_SPA_227963.5516	159
0Safe_safe_SPA_227963.5517	246
0Safe_safe_SPA_227963.5518	465
0Safe_safe_SPA_227963.5519	549
0Safe_safe_SPA_227963.5520	368
0Safe_safe_SPA_227963.5521	133
0Safe_safe_SPA_227963.5522	548
0Safe_safe_SPA_227963.5523	177
0Safe_safe_SPA_227963.5524	519
0Safe_safe_SPA_227963.5525	346
0Safe_safe_SPA_227963.5526	518
0Safe_safe_SPA_227963.5527	684
0Safe_safe_SPA_227963.5528	455
0Safe_safe_SPA_227963.5529	257
0Safe_safe_SPA_227963.5530	93
0Safe_safe_SPA_227963.5531	431
0Safe_safe_SPA_227963.5532	130
0Safe_safe_SPA_227963.5533	152
0Safe_safe_SPA_227963.5534	128
0Safe_safe_SPA_227963.5535	293
0Safe_safe_SPA_227963.5536	1020
0Safe_safe_SPA_227963.5537	234
0Safe_safe_SPA_227963.5538	135
0Safe_safe_SPA_227963.5539	256
0Safe_safe_SPA_227963.5540	332
0Safe_safe_SPA_227963.5541	534
0Safe_safe_SPA_227963.5542	199
0Safe_safe_SPA_227963.5543	283
0Safe_safe_SPA_227963.5544	430
0Safe_safe_SPA_227963.5545	580
0Safe_safe_SPA_227963.5546	166
0Safe_safe_SPA_227963.5547	316
0Safe_safe_SPA_227963.5548	173
0Safe_safe_SPA_227963.5549	292
0Safe_safe_SPA_227963.5550	448
0Safe_safe_SPA_227963.5551	235
0Safe_safe_SPA_227963.5552	297
0Safe_safe_SPA_227963.5553	325
0Safe_safe_SPA_227963.5554	327
0Safe_safe_SPA_227963.5555	213
0Safe_safe_SPA_227963.5556	301
0Safe_safe_SPA_227963.5557	392
0Safe_safe_SPA_227963.5558	186
0Safe_safe_SPA_227963.5559	383
0Safe_safe_SPA_227963.5560	541
0Safe_safe_SPA_227963.5561	529
0Safe_safe_SPA_227963.5562	198
0Safe_safe_SPA_227963.5563	214
0Safe_safe_SPA_227963.5564	406
0Safe_safe_SPA_227963.5565	591
0Safe_safe_SPA_227963.5566	251
0Safe_safe_SPA_227963.5567	305
0Safe_safe_SPA_227963.5568	632
0Safe_safe_SPA_227963.5569	463
0Safe_safe_SPA_227963.5570	378
0Safe_safe_SPA_227963.5572	328
0Safe_safe_SPA_227963.5573	353
0Safe_safe_SPA_227963.5574	389
0Safe_safe_SPA_227963.5575	490
0Safe_safe_SPA_227963.5576	314
0Safe_safe_SPA_227963.5577	516
0Safe_safe_SPA_227963.5578	252
0Safe_safe_SPA_227963.5579	337
0Safe_safe_SPA_227963.5580	314
0Safe_safe_SPA_227963.5581	98
0Safe_safe_SPA_227963.5582	421
0Safe_safe_SPA_227963.5583	383
0Safe_safe_SPA_227963.5584	169
0Safe_safe_SPA_227963.5585	179
0Safe_safe_SPA_227963.5586	293
0Safe_safe_SPA_227963.5587	286
0Safe_safe_SPA_227963.5588	183
0Safe_safe_SPA_227963.5589	8
0Safe_safe_SPA_227963.5590	327
0Safe_safe_SPA_227963.5591	144
0Safe_safe_SPA_227963.5592	244
0Safe_safe_SPA_227963.5593	323
0Safe_safe_SPA_227963.5594	196
0Safe_safe_SPA_227963.5595	179
0Safe_safe_SPA_227963.5596	247
0Safe_safe_SPA_227963.5597	223
0Safe_safe_SPA_227963.5598	237
0Safe_safe_SPA_227963.5599	308
0Safe_safe_SPA_227963.5600	411
0Safe_safe_SPA_227963.5601	458
0Safe_safe_SPA_227963.5602	161
0Safe_safe_SPA_227963.5603	631
0Safe_safe_SPA_227963.5604	163
0Safe_safe_SPA_227963.5605	320
0Safe_safe_SPA_227963.5606	298
0Safe_safe_SPA_227963.5607	278
0Safe_safe_SPA_227963.5608	87
0Safe_safe_SPA_227963.5609	526
0Safe_safe_SPA_227963.5610	401
0Safe_safe_SPA_227963.5611	551
0Safe_safe_SPA_227963.5612	485
0Safe_safe_SPA_227963.5613	141
0Safe_safe_SPA_227963.5614	397
0Safe_safe_SPA_227963.5615	719
0Safe_safe_SPA_227963.5616	156
0Safe_safe_SPA_227963.5617	374
0Safe_safe_SPA_227963.5618	379
0Safe_safe_SPA_227963.5619	651
0Safe_safe_SPA_227963.5620	376
0Safe_safe_SPA_227963.5621	387
0Safe_safe_SPA_227963.5622	365
0Safe_safe_SPA_227963.5623	317
0Safe_safe_SPA_227963.5624	74
0Safe_safe_SPA_227963.5625	318
0Safe_safe_SPB_227963.6022	1
0Safe_safe_SPB_227963.6023	1
0Safe_safe_SPB_227963.6054	552
0Safe_safe_SPB_227963.6058	1
0Safe_safe_SPB_227963.6059	1
0Safe_safe_SPB_227963.6064	3
0Safe_safe_SPB_227963.6069	1
0Safe_safe_SPB_227963.6102	529
0Safe_safe_SPB_227963.6133	1
0Safe_safe_SPB_227963.6140	1
0Safe_safe_SPB_227963.6149	1
0Safe_safe_SPB_227963.6158	1
0Safe_safe_SPB_227963.6171	1
0Safe_safe_SPB_227963.6176	2
0Safe_safe_SPB_227963.6189	1
0Safe_safe_SPB_227963.6203	1
0Safe_safe_SPB_227963.6215	1
0Safe_safe_SPB_227963.6222	1
0Safe_safe_SPB_227963.6241	1
0Safe_safe_SPB_227963.6277	1
0Safe_safe_SPB_227963.6323	1
0Safe_safe_SPB_227963.6327	1
0Safe_safe_SPB_227963.6330	1
0Safe_safe_SPB_227963.6345	1
0Safe_safe_SPB_227963.6348	1
0Safe_safe_SPB_227963.6360	1
0Safe_safe_TMMA_227963.2683	234
0Safe_safe_TMMA_227963.2717	262
0Safe_safe_TMMB_227963.3271	198
0Safe_safe_TMMB_227963.3304	213
0Safe_safe_U1A_227963.6534	382
0Safe_safe_U2B_227963.1291	319
0Safe_safe_U2B_227963.1350	352
0Safe_safe_U2B_227963.1381	213
0Safe_safe_U2B_227963.1389	213
ENSMUSG00000000001_Gnai3_SPA_105141.1	569
ENSMUSG00000000001_Gnai3_SPA_105142.2	462
ENSMUSG00000000001_Gnai3_SPA_105143.3	329
ENSMUSG00000000001_Gnai3_SPA_105144.4	374
ENSMUSG00000000001_Gnai3_SPA_105145.5	361
ENSMUSG00000000001_Gnai3_SPA_105146.6	238
ENSMUSG00000000001_Gnai3_SPA_105147.7	314
ENSMUSG00000000001_Gnai3_SPA_105148.8	325
ENSMUSG00000000001_Gnai3_SPA_105149.9	171
ENSMUSG00000000001_Gnai3_SPA_105150.10	224
ENSMUSG00000000049_Apoh_DTKPA_223003.6	1
ENSMUSG00000000058_Cav2_SPA_139387.1	551
ENSMUSG00000000058_Cav2_SPA_139388.2	408
ENSMUSG00000000058_Cav2_SPA_139389.3	390
ENSMUSG00000000058_Cav2_SPA_139390.4	363
ENSMUSG00000000058_Cav2_SPA_139391.5	295
ENSMUSG00000000058_Cav2_SPA_139392.6	228
ENSMUSG00000000058_Cav2_SPA_139393.7	679
ENSMUSG00000000058_Cav2_SPA_139394.8	454
ENSMUSG00000000058_Cav2_SPA_139395.9	243
ENSMUSG00000000058_Cav2_SPA_139396.10	178
ENSMUSG00000000078_Klf6_ACOCA_47382.4	1
ENSMUSG00000000094_Tbx4_ACOCA_12986.1	1
ENSMUSG00000000120_Ngfr_SPA_15524.1	537
ENSMUSG00000000120_Ngfr_SPA_15525.2	353
ENSMUSG00000000120_Ngfr_SPA_15526.3	669
ENSMUSG00000000120_Ngfr_SPA_15527.4	537
ENSMUSG00000000120_Ngfr_SPA_15528.5	530
ENSMUSG00000000120_Ngfr_SPA_15529.6	247
ENSMUSG00000000120_Ngfr_SPA_15530.7	27
ENSMUSG00000000120_Ngfr_SPA_15531.8	996
ENSMUSG00000000120_Ngfr_SPA_15532.9	286
ENSMUSG00000000120_Ngfr_SPA_15533.10	217
ENSMUSG00000000126_Wnt9a_ACOCA_116326.6	3
ENSMUSG00000000126_Wnt9a_ACOCA_116329.9	1
ENSMUSG00000000142_Axin2_ACOCA_65057.1	1
ENSMUSG00000000142_Axin2_ACOCA_65058.2	1
ENSMUSG00000000142_Axin2_ACOCA_65066.10	1
ENSMUSG00000000197_Nalcn_SPB_23957.6	1
ENSMUSG00000000247_Lhx2_SPA_81944.1	279
ENSMUSG00000000247_Lhx2_SPA_81945.2	297
ENSMUSG00000000247_Lhx2_SPA_81946.3	211
ENSMUSG00000000247_Lhx2_SPA_81947.4	72
ENSMUSG00000000247_Lhx2_SPA_81948.5	305
ENSMUSG00000000247_Lhx2_SPA_81949.6	438
ENSMUSG00000000247_Lhx2_SPA_81950.7	623
ENSMUSG00000000247_Lhx2_SPA_81951.8	406
ENSMUSG00000000247_Lhx2_SPA_81952.9	530
ENSMUSG00000000247_Lhx2_SPA_81953.10	518
ENSMUSG00000000266_Mid2_ACOCA_184063.9	36
ENSMUSG00000000275_Trim25_SPB_211882.4	1
ENSMUSG00000000275_Trim25_SPB_211883.5	1
ENSMUSG00000000320_Alox12_ACOCB_114162.10	1
ENSMUSG00000000365_Rnf17_SPA_4604.1	143
ENSMUSG00000000365_Rnf17_SPA_4605.2	470
ENSMUSG00000000365_Rnf17_SPA_4606.3	378
ENSMUSG00000000365_Rnf17_SPA_4607.4	438
ENSMUSG00000000365_Rnf17_SPA_4608.5	275
ENSMUSG00000000365_Rnf17_SPA_4609.6	521
ENSMUSG00000000365_Rnf17_SPA_4610.7	405
ENSMUSG00000000365_Rnf17_SPA_4611.8	146
ENSMUSG00000000365_Rnf17_SPA_4612.9	231
ENSMUSG00000000365_Rnf17_SPA_4613.10	183
ENSMUSG00000000384_Tbrg4_ACOCA_62916.6	1
ENSMUSG00000000384_Tbrg4_ACOCA_62917.7	6
ENSMUSG00000000392_Fap_SPA_148053.1	663
ENSMUSG00000000392_Fap_SPA_148054.2	33
ENSMUSG00000000392_Fap_SPA_148055.3	668
ENSMUSG00000000392_Fap_SPA_148056.4	107
ENSMUSG00000000392_Fap_SPA_148057.5	358
ENSMUSG00000000392_Fap_SPA_148058.6	423
ENSMUSG00000000392_Fap_SPA_148059.7	251
ENSMUSG00000000392_Fap_SPA_148060.8	362
ENSMUSG00000000392_Fap_SPA_148061.9	817
ENSMUSG00000000392_Fap_SPA_148062.10	132
ENSMUSG00000000439_Mkrn2_SPA_145717.1	272
ENSMUSG00000000439_Mkrn2_SPA_145718.2	249
ENSMUSG00000000439_Mkrn2_SPA_145719.3	93
ENSMUSG00000000439_Mkrn2_SPA_145720.4	114
ENSMUSG00000000439_Mkrn2_SPA_145721.5	274
ENSMUSG00000000439_Mkrn2_SPA_145722.6	162
ENSMUSG00000000439_Mkrn2_SPA_145723.7	441
ENSMUSG00000000439_Mkrn2_SPA_145724.8	250
ENSMUSG00000000439_Mkrn2_SPA_145725.9	189
ENSMUSG00000000439_Mkrn2_SPA_145726.10	280
ENSMUSG00000000440_Pparg_ACOCA_7878.3	1
ENSMUSG00000000563_Atp5f1_SPA_19224.1	76
ENSMUSG00000000563_Atp5f1_SPA_19225.2	214
ENSMUSG00000000563_Atp5f1_SPA_19226.3	111
ENSMUSG00000000563_Atp5f1_SPA_19227.4	414
ENSMUSG00000000563_Atp5f1_SPA_19228.5	181
ENSMUSG00000000563_Atp5f1_SPA_19229.6	103
ENSMUSG00000000563_Atp5f1_SPA_19230.7	190
ENSMUSG00000000563_Atp5f1_SPA_19231.8	87
ENSMUSG00000000563_Atp5f1_SPA_19232.9	304
ENSMUSG00000000563_Atp5f1_SPA_19233.10	28
ENSMUSG00000000581_C1d_SPB_204042.4	1
ENSMUSG00000000627_Sema4f_SPA_207082.1	288
ENSMUSG00000000627_Sema4f_SPA_207083.2	35
ENSMUSG00000000627_Sema4f_SPA_207084.3	632
ENSMUSG00000000627_Sema4f_SPA_207085.4	500
ENSMUSG00000000627_Sema4f_SPA_207086.5	213
ENSMUSG00000000627_Sema4f_SPA_207087.6	83
ENSMUSG00000000627_Sema4f_SPA_207088.7	243
ENSMUSG00000000627_Sema4f_SPA_207089.8	292
ENSMUSG00000000627_Sema4f_SPA_207090.9	319
ENSMUSG00000000627_Sema4f_SPA_207091.10	421
ENSMUSG00000000631_Myo18a_SPA_121974.1	209
ENSMUSG00000000631_Myo18a_SPA_121975.2	229
ENSMUSG00000000631_Myo18a_SPA_121976.3	97
ENSMUSG00000000631_Myo18a_SPA_121977.4	396
ENSMUSG00000000631_Myo18a_SPA_121978.5	303
ENSMUSG00000000631_Myo18a_SPA_121979.6	210
ENSMUSG00000000631_Myo18a_SPA_121980.7	269
ENSMUSG00000000631_Myo18a_SPA_121981.8	138
ENSMUSG00000000631_Myo18a_SPA_121982.9	293
ENSMUSG00000000631_Myo18a_SPA_121983.10	257
ENSMUSG00000000673_Haao_SPA_12826.1	152
ENSMUSG00000000673_Haao_SPA_12827.2	241
ENSMUSG00000000673_Haao_SPA_12828.3	512
ENSMUSG00000000673_Haao_SPA_12829.4	805
ENSMUSG00000000673_Haao_SPA_12830.5	302
ENSMUSG00000000673_Haao_SPA_12831.6	362
ENSMUSG00000000673_Haao_SPA_12832.7	153
ENSMUSG00000000673_Haao_SPA_12833.8	473
ENSMUSG00000000673_Haao_SPA_12834.9	243
ENSMUSG00000000673_Haao_SPA_12835.10	386
ENSMUSG00000000724_Cryba1_SPA_167092.1	747
ENSMUSG00000000724_Cryba1_SPA_167093.2	158
ENSMUSG00000000724_Cryba1_SPA_167094.3	510
ENSMUSG00000000724_Cryba1_SPA_167095.4	390
ENSMUSG00000000724_Cryba1_SPA_167096.5	129
ENSMUSG00000000724_Cryba1_SPA_167097.6	351
ENSMUSG00000000724_Cryba1_SPA_167098.7	269
ENSMUSG00000000724_Cryba1_SPA_167099.8	73
ENSMUSG00000000724_Cryba1_SPA_167100.9	212
ENSMUSG00000000724_Cryba1_SPA_167101.10	131
ENSMUSG00000000738_Spg7_SPA_23822.1	129
ENSMUSG00000000738_Spg7_SPA_23823.2	202
ENSMUSG00000000738_Spg7_SPA_23824.3	573
ENSMUSG00000000738_Spg7_SPA_23825.4	387
ENSMUSG00000000738_Spg7_SPA_23826.5	392
ENSMUSG00000000738_Spg7_SPA_23827.6	479
ENSMUSG00000000738_Spg7_SPA_23828.7	335
ENSMUSG00000000738_Spg7_SPA_23829.8	214
ENSMUSG00000000738_Spg7_SPA_23830.9	42
ENSMUSG00000000738_Spg7_SPA_23831.10	486
ENSMUSG00000000753_Serpinf1_SPA_74014.1	435
ENSMUSG00000000753_Serpinf1_SPA_74015.2	398
ENSMUSG00000000753_Serpinf1_SPA_74016.3	265
ENSMUSG00000000753_Serpinf1_SPA_74017.4	194
ENSMUSG00000000753_Serpinf1_SPA_74018.5	444
ENSMUSG00000000753_Serpinf1_SPA_74019.6	322
ENSMUSG00000000753_Serpinf1_SPA_74020.7	400
ENSMUSG00000000753_Serpinf1_SPA_74021.8	277
ENSMUSG00000000753_Serpinf1_SPA_74022.9	178
ENSMUSG00000000753_Serpinf1_SPA_74023.10	400
ENSMUSG00000000787_Ddx3x_SPA_99803.1	82
ENSMUSG00000000787_Ddx3x_SPA_99804.2	19
ENSMUSG00000000787_Ddx3x_SPA_99805.3	12
ENSMUSG00000000787_Ddx3x_SPA_99806.4	20
ENSMUSG00000000787_Ddx3x_SPA_99807.5	73
ENSMUSG00000000787_Ddx3x_SPA_99808.6	19
ENSMUSG00000000787_Ddx3x_SPA_99809.7	608
ENSMUSG00000000787_Ddx3x_SPA_99810.8	37
ENSMUSG00000000787_Ddx3x_SPA_99811.9	63
ENSMUSG00000000787_Ddx3x_SPA_99812.10	9
ENSMUSG00000000826_Dnajc5_SPA_91353.1	552
ENSMUSG00000000826_Dnajc5_SPA_91354.2	274
ENSMUSG00000000826_Dnajc5_SPA_91355.3	81
ENSMUSG00000000826_Dnajc5_SPA_91356.4	129
ENSMUSG00000000826_Dnajc5_SPA_91357.5	334
ENSMUSG00000000826_Dnajc5_SPA_91358.6	228
ENSMUSG00000000826_Dnajc5_SPA_91359.7	479
ENSMUSG00000000826_Dnajc5_SPA_91360.8	477
ENSMUSG00000000826_Dnajc5_SPA_91361.9	795
ENSMUSG00000000826_Dnajc5_SPA_91362.10	599
ENSMUSG00000000869_Il4_ACOCB_209327.6	26
ENSMUSG00000000876_Pxmp4_SPA_124044.1	853
ENSMUSG00000000876_Pxmp4_SPA_124045.2	609
ENSMUSG00000000876_Pxmp4_SPA_124046.3	680
ENSMUSG00000000876_Pxmp4_SPA_124047.4	368
ENSMUSG00000000876_Pxmp4_SPA_124048.5	178
ENSMUSG00000000876_Pxmp4_SPA_124049.6	92
ENSMUSG00000000876_Pxmp4_SPA_124050.7	353
ENSMUSG00000000876_Pxmp4_SPA_124051.8	645
ENSMUSG00000000876_Pxmp4_SPA_124052.9	500
ENSMUSG00000000876_Pxmp4_SPA_124053.10	853
ENSMUSG00000000881_Dlg3_SPA_40015.1	238
ENSMUSG00000000881_Dlg3_SPA_40016.2	746
ENSMUSG00000000881_Dlg3_SPA_40017.3	523
ENSMUSG00000000881_Dlg3_SPA_40018.4	199
ENSMUSG00000000881_Dlg3_SPA_40019.5	365
ENSMUSG00000000881_Dlg3_SPA_40020.6	819
ENSMUSG00000000881_Dlg3_SPA_40021.7	334
ENSMUSG00000000881_Dlg3_SPA_40022.8	336
ENSMUSG00000000881_Dlg3_SPA_40023.9	148
ENSMUSG00000000881_Dlg3_SPA_40024.10	200
ENSMUSG00000000903_Vpreb3_ACOCA_102459.10	1
ENSMUSG00000000982_Ccl3_SPA_110810.1	227
ENSMUSG00000000982_Ccl3_SPA_110811.2	650
ENSMUSG00000000982_Ccl3_SPA_110812.3	317
ENSMUSG00000000982_Ccl3_SPA_110813.4	585
ENSMUSG00000000982_Ccl3_SPA_110814.5	453
ENSMUSG00000000982_Ccl3_SPA_110815.6	149
ENSMUSG00000000982_Ccl3_SPA_110816.7	147
ENSMUSG00000000982_Ccl3_SPA_110817.8	281
ENSMUSG00000000982_Ccl3_SPA_110818.9	571
ENSMUSG00000000982_Ccl3_SPA_110819.10	170
ENSMUSG00000001020_S100a4_SPA_80572.1	415
ENSMUSG00000001020_S100a4_SPA_80573.2	87
ENSMUSG00000001020_S100a4_SPA_80574.3	238
ENSMUSG00000001020_S100a4_SPA_80575.4	171
ENSMUSG00000001020_S100a4_SPA_80576.5	540
ENSMUSG00000001020_S100a4_SPA_80577.6	251
ENSMUSG00000001020_S100a4_SPA_80578.7	301
ENSMUSG00000001020_S100a4_SPA_80579.8	338
ENSMUSG00000001020_S100a4_SPA_80580.9	290
ENSMUSG00000001020_S100a4_SPA_80581.10	248
ENSMUSG00000001021_S100a3_SPA_29143.1	949
ENSMUSG00000001021_S100a3_SPA_29144.2	243
ENSMUSG00000001021_S100a3_SPA_29145.3	388
ENSMUSG00000001021_S100a3_SPA_29146.4	259
ENSMUSG00000001021_S100a3_SPA_29147.5	949
ENSMUSG00000001021_S100a3_SPA_29148.6	897
ENSMUSG00000001021_S100a3_SPA_29149.7	598
ENSMUSG00000001021_S100a3_SPA_29150.8	521
ENSMUSG00000001021_S100a3_SPA_29151.9	349
ENSMUSG00000001021_S100a3_SPA_29152.10	175
ENSMUSG00000001023_S100a5_SPA_29104.1	183
ENSMUSG00000001023_S100a5_SPA_29105.2	409
ENSMUSG00000001023_S100a5_SPA_29106.3	484
ENSMUSG00000001023_S100a5_SPA_29107.4	429
ENSMUSG00000001023_S100a5_SPA_29108.5	344
ENSMUSG00000001023_S100a5_SPA_29109.6	332
ENSMUSG00000001023_S100a5_SPA_29110.7	147
ENSMUSG00000001023_S100a5_SPA_29111.8	151
ENSMUSG00000001023_S100a5_SPA_29112.9	764
ENSMUSG00000001023_S100a5_SPA_29113.10	330
ENSMUSG00000001025_S100a6_SPB_80607.6	1
ENSMUSG00000001052_Sec24b_SPB_223998.5	1
ENSMUSG00000001098_Kctd10_SPB_113894.2	1
ENSMUSG00000001150_Mcm3ap_ACOCA_9592.7	1
ENSMUSG00000001227_Sema6b_SPA_82835.1	178
ENSMUSG00000001227_Sema6b_SPA_82836.2	593
ENSMUSG00000001227_Sema6b_SPA_82837.3	396
ENSMUSG00000001227_Sema6b_SPA_82838.4	480
ENSMUSG00000001227_Sema6b_SPA_82839.5	283
ENSMUSG00000001227_Sema6b_SPA_82840.6	204
ENSMUSG00000001227_Sema6b_SPA_82841.7	602
ENSMUSG00000001227_Sema6b_SPA_82842.8	275
ENSMUSG00000001227_Sema6b_SPA_82843.9	64
ENSMUSG00000001227_Sema6b_SPA_82844.10	421
ENSMUSG00000001289_Pfdn5_SPB_133461.1	1
ENSMUSG00000001289_Pfdn5_SPB_133465.5	1
ENSMUSG00000001379_Apbb3_SPA_163801.1	355
ENSMUSG00000001379_Apbb3_SPA_163802.2	68
ENSMUSG00000001379_Apbb3_SPA_163804.4	432
ENSMUSG00000001379_Apbb3_SPA_163805.5	366
ENSMUSG00000001379_Apbb3_SPA_163806.6	543
ENSMUSG00000001379_Apbb3_SPA_163807.7	122
ENSMUSG00000001379_Apbb3_SPA_163808.8	429
ENSMUSG00000001379_Apbb3_SPA_163809.9	219
ENSMUSG00000001379_Apbb3_SPA_163810.10	104
ENSMUSG00000001441_Npepps_SPA_184415.1	256
ENSMUSG00000001441_Npepps_SPA_184416.2	429
ENSMUSG00000001441_Npepps_SPA_184417.3	400
ENSMUSG00000001441_Npepps_SPA_184418.4	450
ENSMUSG00000001441_Npepps_SPA_184419.5	583
ENSMUSG00000001441_Npepps_SPA_184420.6	198
ENSMUSG00000001441_Npepps_SPA_184421.7	332
ENSMUSG00000001441_Npepps_SPA_184422.8	121
ENSMUSG00000001441_Npepps_SPA_184423.9	647
ENSMUSG00000001441_Npepps_SPA_184424.10	144
ENSMUSG00000001472_Tcf25_SPA_99623.1	246
ENSMUSG00000001472_Tcf25_SPA_99624.2	204
ENSMUSG00000001472_Tcf25_SPA_99625.3	444
ENSMUSG00000001472_Tcf25_SPA_99626.4	474
ENSMUSG00000001472_Tcf25_SPA_99627.5	119
ENSMUSG00000001472_Tcf25_SPA_99628.6	253
ENSMUSG00000001472_Tcf25_SPA_99629.7	254
ENSMUSG00000001472_Tcf25_SPA_99630.8	265
ENSMUSG00000001472_Tcf25_SPA_99631.9	318
ENSMUSG00000001472_Tcf25_SPA_99632.10	497
ENSMUSG00000001473_Tubb6_SPB_99633.1	1
ENSMUSG00000001493_Meox1_SPA_150704.1	236
ENSMUSG00000001493_Meox1_SPA_150705.2	597
ENSMUSG00000001493_Meox1_SPA_150706.3	513
ENSMUSG00000001493_Meox1_SPA_150707.4	277
ENSMUSG00000001493_Meox1_SPA_150708.5	760
ENSMUSG00000001493_Meox1_SPA_150709.6	332
ENSMUSG00000001493_Meox1_SPA_150710.7	460
ENSMUSG00000001493_Meox1_SPA_150711.8	74
ENSMUSG00000001493_Meox1_SPA_150712.9	434
ENSMUSG00000001493_Meox1_SPA_150713.10	377
ENSMUSG00000001510_Dlx3_SPB_147865.3	1
ENSMUSG00000001520_Nrip2_SPB_173149.8	1
ENSMUSG00000001521_Tulp3_ACOCA_173153.2	1
ENSMUSG00000001524_Gtf2h4_ACOCA_127318.3	6
ENSMUSG00000001555_Fkbp10_SPB_37642.6	1
ENSMUSG00000001558_Klhl10_SPA_37627.1	208
ENSMUSG00000001558_Klhl10_SPA_37628.2	174
ENSMUSG00000001558_Klhl10_SPA_37629.3	79
ENSMUSG00000001558_Klhl10_SPA_37630.4	231
ENSMUSG00000001558_Klhl10_SPA_37631.5	260
ENSMUSG00000001558_Klhl10_SPA_37632.6	362
ENSMUSG00000001558_Klhl10_SPA_37633.7	174
ENSMUSG00000001558_Klhl10_SPA_37634.8	398
ENSMUSG00000001558_Klhl10_SPA_37635.9	217
ENSMUSG00000001558_Klhl10_SPA_37636.10	252
ENSMUSG00000001576_Ergic1_SPA_206882.1	560
ENSMUSG00000001576_Ergic1_SPA_206883.2	353
ENSMUSG00000001576_Ergic1_SPA_206884.3	157
ENSMUSG00000001576_Ergic1_SPA_206885.4	535
ENSMUSG00000001576_Ergic1_SPA_206886.5	334
ENSMUSG00000001576_Ergic1_SPA_206887.6	213
ENSMUSG00000001576_Ergic1_SPA_206888.7	372
ENSMUSG00000001576_Ergic1_SPA_206889.8	619
ENSMUSG00000001576_Ergic1_SPA_206890.9	305
ENSMUSG00000001576_Ergic1_SPA_206891.10	220
ENSMUSG00000001687_Ubl3_SPA_170018.1	408
ENSMUSG00000001687_Ubl3_SPA_170019.2	643
ENSMUSG00000001687_Ubl3_SPA_170020.3	289
ENSMUSG00000001687_Ubl3_SPA_170021.4	284
ENSMUSG00000001687_Ubl3_SPA_170022.5	241
ENSMUSG00000001687_Ubl3_SPA_170023.6	161
ENSMUSG00000001687_Ubl3_SPA_170024.7	498
ENSMUSG00000001750_Tcirg1_SPB_117115.5	1
ENSMUSG00000001750_Tcirg1_SPB_117118.8	1
ENSMUSG00000001786_Fbxo7_SPA_99643.1	379
ENSMUSG00000001786_Fbxo7_SPA_99644.2	366
ENSMUSG00000001786_Fbxo7_SPA_99645.3	223
ENSMUSG00000001786_Fbxo7_SPA_99646.4	241
ENSMUSG00000001786_Fbxo7_SPA_99647.5	423
ENSMUSG00000001786_Fbxo7_SPA_99648.6	497
ENSMUSG00000001786_Fbxo7_SPA_99649.7	479
ENSMUSG00000001786_Fbxo7_SPA_99650.8	483
ENSMUSG00000001786_Fbxo7_SPA_99651.9	573
ENSMUSG00000001786_Fbxo7_SPA_99652.10	463
ENSMUSG00000001802_Lrp3_SPA_209092.1	331
ENSMUSG00000001802_Lrp3_SPA_209093.2	190
ENSMUSG00000001802_Lrp3_SPA_209094.3	246
ENSMUSG00000001802_Lrp3_SPA_209095.4	619
ENSMUSG00000001802_Lrp3_SPA_209096.5	473
ENSMUSG00000001802_Lrp3_SPA_209097.6	360
ENSMUSG00000001802_Lrp3_SPA_209098.7	864
ENSMUSG00000001802_Lrp3_SPA_209099.8	652
ENSMUSG00000001802_Lrp3_SPA_209100.9	348
ENSMUSG00000001802_Lrp3_SPA_209101.10	193
ENSMUSG00000001829_Clpb_SPA_39895.1	160
ENSMUSG00000001829_Clpb_SPA_39896.2	420
ENSMUSG00000001829_Clpb_SPA_39897.3	440
ENSMUSG00000001829_Clpb_SPA_39898.4	375
ENSMUSG00000001829_Clpb_SPA_39899.5	576
ENSMUSG00000001829_Clpb_SPA_39900.6	355
ENSMUSG00000001829_Clpb_SPA_39901.7	306
ENSMUSG00000001829_Clpb_SPA_39902.8	92
ENSMUSG00000001829_Clpb_SPA_39903.9	283
ENSMUSG00000001829_Clpb_SPA_39904.10	200
ENSMUSG00000001865_Cpa3_SPA_157891.1	389
ENSMUSG00000001865_Cpa3_SPA_157892.2	141
ENSMUSG00000001865_Cpa3_SPA_157893.3	156
ENSMUSG00000001865_Cpa3_SPA_157894.4	350
ENSMUSG00000001865_Cpa3_SPA_157895.5	269
ENSMUSG00000001865_Cpa3_SPA_157896.6	353
ENSMUSG00000001865_Cpa3_SPA_157897.7	130
ENSMUSG00000001865_Cpa3_SPA_157898.8	61
ENSMUSG00000001865_Cpa3_SPA_157899.9	291
ENSMUSG00000001865_Cpa3_SPA_157900.10	444
ENSMUSG00000001942_Siae_SPA_21282.1	391
ENSMUSG00000001942_Siae_SPA_21283.2	420
ENSMUSG00000001942_Siae_SPA_21284.3	8
ENSMUSG00000001942_Siae_SPA_21285.4	437
ENSMUSG00000001942_Siae_SPA_21286.5	117
ENSMUSG00000001942_Siae_SPA_21287.6	391
ENSMUSG00000001942_Siae_SPA_21288.7	595
ENSMUSG00000001942_Siae_SPA_21289.8	323
ENSMUSG00000001942_Siae_SPA_21290.9	540
ENSMUSG00000001942_Siae_SPA_21291.10	446
ENSMUSG00000001998_Ap4e1_SPA_62101.1	255
ENSMUSG00000001998_Ap4e1_SPA_62102.2	536
ENSMUSG00000001998_Ap4e1_SPA_62103.3	431
ENSMUSG00000001998_Ap4e1_SPA_62104.4	272
ENSMUSG00000001998_Ap4e1_SPA_62105.5	472
ENSMUSG00000001998_Ap4e1_SPA_62106.6	57
ENSMUSG00000001998_Ap4e1_SPA_62107.7	374
ENSMUSG00000001998_Ap4e1_SPA_62108.8	190
ENSMUSG00000001998_Ap4e1_SPA_62109.9	118
ENSMUSG00000001998_Ap4e1_SPA_62110.10	42
ENSMUSG00000002015_Bcap31_SPA_113632.1	268
ENSMUSG00000002015_Bcap31_SPA_113633.2	350
ENSMUSG00000002015_Bcap31_SPA_113634.3	322
ENSMUSG00000002015_Bcap31_SPA_113635.4	211
ENSMUSG00000002015_Bcap31_SPA_113636.5	66
ENSMUSG00000002015_Bcap31_SPA_113637.6	166
ENSMUSG00000002015_Bcap31_SPA_113638.7	311
ENSMUSG00000002015_Bcap31_SPA_113639.8	123
ENSMUSG00000002015_Bcap31_SPA_113640.9	206
ENSMUSG00000002015_Bcap31_SPA_113641.10	108
ENSMUSG00000002017_Fam98a_SPB_113622.1	1
ENSMUSG00000002105_Slc39a13_SPA_40215.1	438
ENSMUSG00000002105_Slc39a13_SPA_40216.2	618
ENSMUSG00000002105_Slc39a13_SPA_40217.3	212
ENSMUSG00000002105_Slc39a13_SPA_40218.4	131
ENSMUSG00000002105_Slc39a13_SPA_40219.5	202
ENSMUSG00000002105_Slc39a13_SPA_40220.6	235
ENSMUSG00000002105_Slc39a13_SPA_40221.7	256
ENSMUSG00000002105_Slc39a13_SPA_40222.8	355
ENSMUSG00000002105_Slc39a13_SPA_40223.9	86
ENSMUSG00000002105_Slc39a13_SPA_40224.10	497
ENSMUSG00000002204_Napsa_SPA_58153.1	561
ENSMUSG00000002204_Napsa_SPA_58154.2	333
ENSMUSG00000002204_Napsa_SPA_58155.3	251
ENSMUSG00000002204_Napsa_SPA_58156.4	410
ENSMUSG00000002204_Napsa_SPA_58157.5	344
ENSMUSG00000002204_Napsa_SPA_58158.6	523
ENSMUSG00000002204_Napsa_SPA_58159.7	111
ENSMUSG00000002204_Napsa_SPA_58160.8	121
ENSMUSG00000002204_Napsa_SPA_58161.9	40
ENSMUSG00000002204_Napsa_SPA_58162.10	205
ENSMUSG00000002279_Lmf1_SPA_142982.1	748
ENSMUSG00000002279_Lmf1_SPA_142983.2	244
ENSMUSG00000002279_Lmf1_SPA_142984.3	232
ENSMUSG00000002279_Lmf1_SPA_142985.4	443
ENSMUSG00000002279_Lmf1_SPA_142986.5	461
ENSMUSG00000002279_Lmf1_SPA_142987.6	270
ENSMUSG00000002279_Lmf1_SPA_142988.7	448
ENSMUSG00000002279_Lmf1_SPA_142989.8	429
ENSMUSG00000002279_Lmf1_SPA_142990.9	227
ENSMUSG00000002279_Lmf1_SPA_142991.10	229
ENSMUSG00000002320_Tm9sf1_SPA_68589.1	136
ENSMUSG00000002320_Tm9sf1_SPA_68590.2	377
ENSMUSG00000002320_Tm9sf1_SPA_68591.3	378
ENSMUSG00000002320_Tm9sf1_SPA_68592.4	105
ENSMUSG00000002320_Tm9sf1_SPA_68593.5	489
ENSMUSG00000002320_Tm9sf1_SPA_68594.6	146
ENSMUSG00000002320_Tm9sf1_SPA_68595.7	108
ENSMUSG00000002320_Tm9sf1_SPA_68596.8	283
ENSMUSG00000002320_Tm9sf1_SPA_68597.9	370
ENSMUSG00000002320_Tm9sf1_SPA_68598.10	420
ENSMUSG00000002324_Rec8_ACOCA_68573.5	1
ENSMUSG00000002324_Rec8_ACOCA_68575.7	5
ENSMUSG00000002329_Mdp1_GEB_68548.10	8
ENSMUSG00000002332_Dhrs1_SPA_153502.1	297
ENSMUSG00000002332_Dhrs1_SPA_153503.2	331
ENSMUSG00000002332_Dhrs1_SPA_153504.3	304
ENSMUSG00000002332_Dhrs1_SPA_153505.4	317
ENSMUSG00000002332_Dhrs1_SPA_153506.5	233
ENSMUSG00000002332_Dhrs1_SPA_153507.6	128
ENSMUSG00000002332_Dhrs1_SPA_153508.7	410
ENSMUSG00000002332_Dhrs1_SPA_153509.8	250
ENSMUSG00000002332_Dhrs1_SPA_153510.9	71
ENSMUSG00000002332_Dhrs1_SPA_153511.10	300
ENSMUSG00000002343_Armc6_ACOCA_62121.1	49
ENSMUSG00000002395_Use1_SPA_150164.1	226
ENSMUSG00000002395_Use1_SPA_150165.2	303
ENSMUSG00000002395_Use1_SPA_150166.3	185
ENSMUSG00000002395_Use1_SPA_150167.4	304
ENSMUSG00000002395_Use1_SPA_150168.5	288
ENSMUSG00000002395_Use1_SPA_150169.6	153
ENSMUSG00000002395_Use1_SPA_150170.7	487
ENSMUSG00000002395_Use1_SPA_150171.8	286
ENSMUSG00000002395_Use1_SPA_150172.9	127
ENSMUSG00000002395_Use1_SPA_150173.10	135
ENSMUSG00000002458_Rgs19_SPA_203869.1	192
ENSMUSG00000002458_Rgs19_SPA_203870.2	285
ENSMUSG00000002458_Rgs19_SPA_203871.3	355
ENSMUSG00000002458_Rgs19_SPA_203872.4	255
ENSMUSG00000002458_Rgs19_SPA_203873.5	328
ENSMUSG00000002458_Rgs19_SPA_203874.6	266
ENSMUSG00000002458_Rgs19_SPA_203875.7	195
ENSMUSG00000002458_Rgs19_SPA_203876.8	411
ENSMUSG00000002458_Rgs19_SPA_203877.9	171
ENSMUSG00000002458_Rgs19_SPA_203878.10	151
ENSMUSG00000002496_Tsc2_ACOCA_85550.1	1
ENSMUSG00000002565_Scin_SPA_164453.1	408
ENSMUSG00000002565_Scin_SPA_164454.2	465
ENSMUSG00000002565_Scin_SPA_164455.3	245
ENSMUSG00000002565_Scin_SPA_164456.4	112
ENSMUSG00000002565_Scin_SPA_164457.5	301
ENSMUSG00000002565_Scin_SPA_164458.6	102
ENSMUSG00000002565_Scin_SPA_164459.7	360
ENSMUSG00000002565_Scin_SPA_164460.8	124
ENSMUSG00000002565_Scin_SPA_164461.9	599
ENSMUSG00000002565_Scin_SPA_164462.10	358
ENSMUSG00000002633_Shh_SPA_12806.1	222
ENSMUSG00000002633_Shh_SPA_12807.2	86
ENSMUSG00000002633_Shh_SPA_12808.3	360
ENSMUSG00000002633_Shh_SPA_12809.4	196
ENSMUSG00000002633_Shh_SPA_12810.5	167
ENSMUSG00000002633_Shh_SPA_12811.6	285
ENSMUSG00000002633_Shh_SPA_12812.7	684
ENSMUSG00000002633_Shh_SPA_12813.8	451
ENSMUSG00000002633_Shh_SPA_12814.9	441
ENSMUSG00000002633_Shh_SPA_12815.10	312
ENSMUSG00000002718_Cse1l_SPA_192721.1	12
ENSMUSG00000002718_Cse1l_SPA_192722.2	79
ENSMUSG00000002718_Cse1l_SPA_192723.3	2
ENSMUSG00000002718_Cse1l_SPA_192724.4	118
ENSMUSG00000002718_Cse1l_SPA_192725.5	62
ENSMUSG00000002718_Cse1l_SPA_192726.6	33
ENSMUSG00000002718_Cse1l_SPA_192727.7	3
ENSMUSG00000002718_Cse1l_SPA_192728.8	309
ENSMUSG00000002718_Cse1l_SPA_192729.9	52
ENSMUSG00000002718_Cse1l_SPA_192730.10	168
ENSMUSG00000002728_Naa20_ACOCB_48811.9	2
ENSMUSG00000002741_Ykt6_SPA_226065.1	504
ENSMUSG00000002741_Ykt6_SPA_226066.2	109
ENSMUSG00000002741_Ykt6_SPA_226067.3	25
ENSMUSG00000002741_Ykt6_SPA_226068.4	1
ENSMUSG00000002741_Ykt6_SPA_226069.5	23
ENSMUSG00000002741_Ykt6_SPA_226070.6	203
ENSMUSG00000002741_Ykt6_SPA_226071.7	77
ENSMUSG00000002741_Ykt6_SPA_226072.8	493
ENSMUSG00000002741_Ykt6_SPA_226073.9	30
ENSMUSG00000002741_Ykt6_SPA_226074.10	15
ENSMUSG00000002763_Pex6_SPA_167052.1	376
ENSMUSG00000002763_Pex6_SPA_167053.2	146
ENSMUSG00000002763_Pex6_SPA_167054.3	121
ENSMUSG00000002763_Pex6_SPA_167055.4	159
ENSMUSG00000002763_Pex6_SPA_167056.5	200
ENSMUSG00000002763_Pex6_SPA_167057.6	220
ENSMUSG00000002763_Pex6_SPA_167058.7	208
ENSMUSG00000002763_Pex6_SPA_167059.8	66
ENSMUSG00000002763_Pex6_SPA_167060.9	78
ENSMUSG00000002763_Pex6_SPA_167061.10	71
ENSMUSG00000002778_Kdelr1_SPB_23820.9	1
ENSMUSG00000002812_Flii_ACOCA_40559.5	1
ENSMUSG00000002812_Flii_ACOCA_40564.10	1
ENSMUSG00000002820_Atg4d_SPA_65717.1	597
ENSMUSG00000002820_Atg4d_SPA_65718.2	396
ENSMUSG00000002820_Atg4d_SPA_65719.3	127
ENSMUSG00000002820_Atg4d_SPA_65720.4	259
ENSMUSG00000002820_Atg4d_SPA_65721.5	429
ENSMUSG00000002820_Atg4d_SPA_65722.6	387
ENSMUSG00000002820_Atg4d_SPA_65723.7	386
ENSMUSG00000002820_Atg4d_SPA_65724.8	393
ENSMUSG00000002820_Atg4d_SPA_65725.9	237
ENSMUSG00000002820_Atg4d_SPA_65726.10	249
ENSMUSG00000002845_Tmem39a_SPB_15993.6	2
ENSMUSG00000002871_Tpra1_SPA_144757.1	269
ENSMUSG00000002871_Tpra1_SPA_144758.2	463
ENSMUSG00000002871_Tpra1_SPA_144759.3	292
ENSMUSG00000002871_Tpra1_SPA_144760.4	166
ENSMUSG00000002871_Tpra1_SPA_144761.5	472
ENSMUSG00000002871_Tpra1_SPA_144762.6	681
ENSMUSG00000002871_Tpra1_SPA_144763.7	892
ENSMUSG00000002871_Tpra1_SPA_144764.8	410
ENSMUSG00000002871_Tpra1_SPA_144765.9	284
ENSMUSG00000002871_Tpra1_SPA_144766.10	641
ENSMUSG00000002910_Arrdc2_SPB_51801.5	1
ENSMUSG00000002910_Arrdc2_SPB_51802.6	1
ENSMUSG00000002957_Ap2a2_SPB_161568.9	1
ENSMUSG00000003032_Klf4_ACOCA_12503.9	1
ENSMUSG00000003123_Lipe_SPB_203633.6	1
ENSMUSG00000003184_Irf3_SPA_152284.1	483
ENSMUSG00000003184_Irf3_SPA_152285.2	442
ENSMUSG00000003184_Irf3_SPA_152286.3	674
ENSMUSG00000003184_Irf3_SPA_152287.4	447
ENSMUSG00000003184_Irf3_SPA_152288.5	325
ENSMUSG00000003184_Irf3_SPA_152289.6	294
ENSMUSG00000003184_Irf3_SPA_152290.7	347
ENSMUSG00000003184_Irf3_SPA_152291.8	433
ENSMUSG00000003184_Irf3_SPA_152292.9	478
ENSMUSG00000003184_Irf3_SPA_152293.10	209
ENSMUSG00000003235_Eif2b5_SPA_42284.1	145
ENSMUSG00000003235_Eif2b5_SPA_42285.2	3
ENSMUSG00000003235_Eif2b5_SPA_42286.3	1
ENSMUSG00000003235_Eif2b5_SPA_42287.4	15
ENSMUSG00000003235_Eif2b5_SPA_42288.5	51
ENSMUSG00000003235_Eif2b5_SPA_42289.6	144
ENSMUSG00000003235_Eif2b5_SPA_42290.7	18
ENSMUSG00000003235_Eif2b5_SPA_42291.8	36
ENSMUSG00000003235_Eif2b5_SPA_42292.9	113
ENSMUSG00000003235_Eif2b5_SPA_42293.10	20
ENSMUSG00000003271_Sult2b1_ACOCA_159927.5	1
ENSMUSG00000003308_Keap1_ACOCA_57095.8	2
ENSMUSG00000003309_Ap1m2_SPB_57102.5	1
ENSMUSG00000003309_Ap1m2_SPB_57103.6	1
ENSMUSG00000003316_Glg1_SPA_200900.1	265
ENSMUSG00000003316_Glg1_SPA_200901.2	222
ENSMUSG00000003316_Glg1_SPA_200902.3	489
ENSMUSG00000003316_Glg1_SPA_200903.4	482
ENSMUSG00000003316_Glg1_SPA_200904.5	205
ENSMUSG00000003316_Glg1_SPA_200905.6	246
ENSMUSG00000003316_Glg1_SPA_200906.7	339
ENSMUSG00000003316_Glg1_SPA_200907.8	314
ENSMUSG00000003316_Glg1_SPA_200908.9	368
ENSMUSG00000003316_Glg1_SPA_200909.10	347
ENSMUSG00000003344_Btbd2_SPA_88025.1	218
ENSMUSG00000003344_Btbd2_SPA_88026.2	313
ENSMUSG00000003344_Btbd2_SPA_88027.3	215
ENSMUSG00000003344_Btbd2_SPA_88028.4	327
ENSMUSG00000003344_Btbd2_SPA_88029.5	505
ENSMUSG00000003344_Btbd2_SPA_88030.6	500
ENSMUSG00000003344_Btbd2_SPA_88031.7	329
ENSMUSG00000003344_Btbd2_SPA_88032.8	441
ENSMUSG00000003344_Btbd2_SPA_88033.9	270
ENSMUSG00000003344_Btbd2_SPA_88034.10	653
ENSMUSG00000003348_Mob3a_ACOCA_166575.3	1
ENSMUSG00000003363_Pld3_SPB_107462.3	1
ENSMUSG00000003380_Rabac1_SPB_210082.7	1
ENSMUSG00000003380_Rabac1_SPB_210083.8	1
ENSMUSG00000003402_Prkcsh_ACOCA_7958.3	1
ENSMUSG00000003402_Prkcsh_ACOCA_7959.4	1
ENSMUSG00000003420_Fcgrt_SPA_208361.1	317
ENSMUSG00000003420_Fcgrt_SPA_208362.2	210
ENSMUSG00000003420_Fcgrt_SPA_208363.3	443
ENSMUSG00000003420_Fcgrt_SPA_208364.4	298
ENSMUSG00000003420_Fcgrt_SPA_208365.5	443
ENSMUSG00000003420_Fcgrt_SPA_208366.6	334
ENSMUSG00000003420_Fcgrt_SPA_208367.7	387
ENSMUSG00000003420_Fcgrt_SPA_208368.8	162
ENSMUSG00000003420_Fcgrt_SPA_208369.9	439
ENSMUSG00000003420_Fcgrt_SPA_208370.10	271
ENSMUSG00000003436_Dll3_ACOCA_159985.3	1
ENSMUSG00000003458_Ncstn_SPB_34422.8	1
ENSMUSG00000003464_Pex19_SPA_216301.1	371
ENSMUSG00000003464_Pex19_SPA_216302.2	144
ENSMUSG00000003464_Pex19_SPA_216303.3	237
ENSMUSG00000003464_Pex19_SPA_216304.4	57
ENSMUSG00000003464_Pex19_SPA_216305.5	298
ENSMUSG00000003464_Pex19_SPA_216306.6	567
ENSMUSG00000003464_Pex19_SPA_216307.7	282
ENSMUSG00000003464_Pex19_SPA_216308.8	768
ENSMUSG00000003464_Pex19_SPA_216309.9	234
ENSMUSG00000003464_Pex19_SPA_216310.10	232
ENSMUSG00000003549_Ercc1_ACOCA_18966.3	1
ENSMUSG00000003575_Crtc1_ACOCA_93828.2	1
ENSMUSG00000003575_Crtc1_ACOCA_93836.10	1
ENSMUSG00000003581_Rnf215_SPB_189357.2	1
ENSMUSG00000003644_Rps6ka1_SPB_29059.6	1
ENSMUSG00000003779_Kif20a_SPB_51464.6	1
ENSMUSG00000003848_Nob1_SPB_177831.8	2
ENSMUSG00000003865_Gys1_SPB_118435.7	2
ENSMUSG00000003865_Gys1_SPB_118436.8	1
ENSMUSG00000003872_Lin7b_ACOCA_77944.6	1
ENSMUSG00000003948_Mmd_SPB_107268.9	1
ENSMUSG00000003949_Hlf_ACOCA_107271.2	1
ENSMUSG00000004044_Ptrf_SPB_45163.8	1
ENSMUSG00000004069_Dnaja3_SPA_104430.1	114
ENSMUSG00000004069_Dnaja3_SPA_104431.2	1
ENSMUSG00000004069_Dnaja3_SPA_104432.3	20
ENSMUSG00000004069_Dnaja3_SPA_104433.4	102
ENSMUSG00000004069_Dnaja3_SPA_104434.5	278
ENSMUSG00000004069_Dnaja3_SPA_104435.6	53
ENSMUSG00000004069_Dnaja3_SPA_104436.7	40
ENSMUSG00000004069_Dnaja3_SPA_104437.8	153
ENSMUSG00000004069_Dnaja3_SPA_104438.9	56
ENSMUSG00000004069_Dnaja3_SPA_104439.10	5
ENSMUSG00000004270_Lpcat3_SPB_18451.7	1
ENSMUSG00000004319_Clcn3_SPA_198542.1	530
ENSMUSG00000004319_Clcn3_SPA_198543.2	346
ENSMUSG00000004319_Clcn3_SPA_198544.3	547
ENSMUSG00000004319_Clcn3_SPA_198545.4	305
ENSMUSG00000004319_Clcn3_SPA_198546.5	417
ENSMUSG00000004319_Clcn3_SPA_198547.6	387
ENSMUSG00000004319_Clcn3_SPA_198548.7	607
ENSMUSG00000004319_Clcn3_SPA_198549.8	526
ENSMUSG00000004319_Clcn3_SPA_198550.9	452
ENSMUSG00000004319_Clcn3_SPA_198551.10	237
ENSMUSG00000004451_Ralb_SPA_144837.1	524
ENSMUSG00000004451_Ralb_SPA_144838.2	314
ENSMUSG00000004451_Ralb_SPA_144839.3	366
ENSMUSG00000004451_Ralb_SPA_144840.4	481
ENSMUSG00000004451_Ralb_SPA_144841.5	778
ENSMUSG00000004451_Ralb_SPA_144842.6	142
ENSMUSG00000004451_Ralb_SPA_144843.7	468
ENSMUSG00000004451_Ralb_SPA_144844.8	482
ENSMUSG00000004451_Ralb_SPA_144845.9	81
ENSMUSG00000004451_Ralb_SPA_144846.10	245
ENSMUSG00000004460_Dnajb11_SPA_59865.1	191
ENSMUSG00000004460_Dnajb11_SPA_59866.2	441
ENSMUSG00000004460_Dnajb11_SPA_59867.3	124
ENSMUSG00000004460_Dnajb11_SPA_59868.4	124
ENSMUSG00000004460_Dnajb11_SPA_59869.5	275
ENSMUSG00000004460_Dnajb11_SPA_59870.6	335
ENSMUSG00000004460_Dnajb11_SPA_59871.7	213
ENSMUSG00000004460_Dnajb11_SPA_59872.8	77
ENSMUSG00000004460_Dnajb11_SPA_59873.9	97
ENSMUSG00000004460_Dnajb11_SPA_59874.10	213
ENSMUSG00000004462_Tbccd1_SPB_59882.8	1
ENSMUSG00000004473_Clec11a_SPB_203593.6	1
ENSMUSG00000004473_Clec11a_SPB_203597.10	1
ENSMUSG00000004552_Ctse_SPA_155311.1	69
ENSMUSG00000004552_Ctse_SPA_155312.2	40
ENSMUSG00000004552_Ctse_SPA_155313.3	144
ENSMUSG00000004552_Ctse_SPA_155314.4	414
ENSMUSG00000004552_Ctse_SPA_155315.5	447
ENSMUSG00000004552_Ctse_SPA_155316.6	323
ENSMUSG00000004552_Ctse_SPA_155317.7	252
ENSMUSG00000004552_Ctse_SPA_155318.8	41
ENSMUSG00000004552_Ctse_SPA_155319.9	289
ENSMUSG00000004552_Ctse_SPA_155320.10	344
ENSMUSG00000004558_Ndrg2_MPB_155321.1	10
ENSMUSG00000004558_Ndrg2_MPB_155328.8	26
ENSMUSG00000004565_Pnpla6_SPB_12190.5	1
ENSMUSG00000004565_Pnpla6_SPB_12192.7	1
ENSMUSG00000004567_Mcoln1_SPB_155868.8	1
ENSMUSG00000004610_Etfb_SPA_166513.1	278
ENSMUSG00000004610_Etfb_SPA_166514.2	411
ENSMUSG00000004610_Etfb_SPA_166515.3	252
ENSMUSG00000004610_Etfb_SPA_166516.4	480
ENSMUSG00000004610_Etfb_SPA_166517.5	293
ENSMUSG00000004610_Etfb_SPA_166518.6	187
ENSMUSG00000004610_Etfb_SPA_166519.7	461
ENSMUSG00000004610_Etfb_SPA_166520.8	218
ENSMUSG00000004610_Etfb_SPA_166521.9	432
ENSMUSG00000004610_Etfb_SPA_166522.10	154
ENSMUSG00000004612_Nkg7_MPB_166503.1	29
ENSMUSG00000004612_Nkg7_MPB_166512.10	29
ENSMUSG00000004613_Lim2_SPA_166493.1	638
ENSMUSG00000004613_Lim2_SPA_166494.2	351
ENSMUSG00000004613_Lim2_SPA_166495.3	368
ENSMUSG00000004613_Lim2_SPA_166496.4	170
ENSMUSG00000004613_Lim2_SPA_166497.5	771
ENSMUSG00000004613_Lim2_SPA_166498.6	285
ENSMUSG00000004613_Lim2_SPA_166499.7	345
ENSMUSG00000004613_Lim2_SPA_166500.8	521
ENSMUSG00000004613_Lim2_SPA_166501.9	365
ENSMUSG00000004613_Lim2_SPA_166502.10	205
ENSMUSG00000004631_Sgce_SPA_107330.1	900
ENSMUSG00000004631_Sgce_SPA_107331.2	407
ENSMUSG00000004631_Sgce_SPA_107332.3	615
ENSMUSG00000004631_Sgce_SPA_107333.4	280
ENSMUSG00000004631_Sgce_SPA_107334.5	276
ENSMUSG00000004631_Sgce_SPA_107335.6	353
ENSMUSG00000004631_Sgce_SPA_107336.7	301
ENSMUSG00000004631_Sgce_SPA_107337.8	53
ENSMUSG00000004631_Sgce_SPA_107338.9	335
ENSMUSG00000004631_Sgce_SPA_107339.10	308
ENSMUSG00000004633_Chn2_SPA_107350.1	514
ENSMUSG00000004633_Chn2_SPA_107351.2	211
ENSMUSG00000004633_Chn2_SPA_107352.3	205
ENSMUSG00000004633_Chn2_SPA_107353.4	430
ENSMUSG00000004633_Chn2_SPA_107354.5	442
ENSMUSG00000004633_Chn2_SPA_107355.6	369
ENSMUSG00000004633_Chn2_SPA_107356.7	360
ENSMUSG00000004633_Chn2_SPA_107357.8	476
ENSMUSG00000004633_Chn2_SPA_107358.9	455
ENSMUSG00000004633_Chn2_SPA_107359.10	206
ENSMUSG00000004642_Slbp_SPA_132811.1	267
ENSMUSG00000004642_Slbp_SPA_132812.2	142
ENSMUSG00000004642_Slbp_SPA_132813.3	237
ENSMUSG00000004642_Slbp_SPA_132814.4	179
ENSMUSG00000004642_Slbp_SPA_132815.5	170
ENSMUSG00000004642_Slbp_SPA_132816.6	319
ENSMUSG00000004642_Slbp_SPA_132817.7	509
ENSMUSG00000004642_Slbp_SPA_132818.8	111
ENSMUSG00000004642_Slbp_SPA_132819.9	61
ENSMUSG00000004677_Myo9b_SPB_164268.6	2
ENSMUSG00000004677_Myo9b_SPB_164269.7	1
ENSMUSG00000004768_Rab23_SPB_41992.10	1
ENSMUSG00000004771_Rab11a_ACOCA_125769.6	1
ENSMUSG00000004842_Pou1f1_TMMB_214555.1	1
ENSMUSG00000004849_Ap1s1_SPA_214585.1	1096
ENSMUSG00000004849_Ap1s1_SPA_214586.2	195
ENSMUSG00000004849_Ap1s1_SPA_214587.3	284
ENSMUSG00000004849_Ap1s1_SPA_214588.4	668
ENSMUSG00000004849_Ap1s1_SPA_214589.5	520
ENSMUSG00000004849_Ap1s1_SPA_214590.6	262
ENSMUSG00000004849_Ap1s1_SPA_214591.7	26
ENSMUSG00000004849_Ap1s1_SPA_214592.8	656
ENSMUSG00000004849_Ap1s1_SPA_214593.9	576
ENSMUSG00000004849_Ap1s1_SPA_214594.10	528
ENSMUSG00000004880_Lbr_SPA_221734.1	376
ENSMUSG00000004880_Lbr_SPA_221735.2	322
ENSMUSG00000004880_Lbr_SPA_221736.3	73
ENSMUSG00000004880_Lbr_SPA_221737.4	553
ENSMUSG00000004880_Lbr_SPA_221738.5	487
ENSMUSG00000004880_Lbr_SPA_221739.6	406
ENSMUSG00000004880_Lbr_SPA_221740.7	102
ENSMUSG00000004880_Lbr_SPA_221741.8	565
ENSMUSG00000004880_Lbr_SPA_221742.9	318
ENSMUSG00000004880_Lbr_SPA_221743.10	468
ENSMUSG00000004885_Crabp2_SPA_112844.1	422
ENSMUSG00000004885_Crabp2_SPA_112845.2	48
ENSMUSG00000004885_Crabp2_SPA_112846.3	354
ENSMUSG00000004885_Crabp2_SPA_112847.4	687
ENSMUSG00000004885_Crabp2_SPA_112848.5	447
ENSMUSG00000004885_Crabp2_SPA_112849.6	183
ENSMUSG00000004885_Crabp2_SPA_112850.7	107
ENSMUSG00000004885_Crabp2_SPA_112851.8	500
ENSMUSG00000004885_Crabp2_SPA_112852.9	395
ENSMUSG00000004885_Crabp2_SPA_112853.10	548
ENSMUSG00000004929_Thop1_SPB_115935.5	1
ENSMUSG00000004931_Apba3_SPA_201180.1	382
ENSMUSG00000004931_Apba3_SPA_201181.2	396
ENSMUSG00000004931_Apba3_SPA_201182.3	894
ENSMUSG00000004931_Apba3_SPA_201183.4	431
ENSMUSG00000004931_Apba3_SPA_201184.5	122
ENSMUSG00000004931_Apba3_SPA_201185.6	584
ENSMUSG00000004931_Apba3_SPA_201186.7	299
ENSMUSG00000004931_Apba3_SPA_201187.8	497
ENSMUSG00000004931_Apba3_SPA_201188.9	439
ENSMUSG00000004931_Apba3_SPA_201189.10	309
ENSMUSG00000004934_Pias4_SPA_201160.1	504
ENSMUSG00000004934_Pias4_SPA_201161.2	310
ENSMUSG00000004934_Pias4_SPA_201162.3	103
ENSMUSG00000004934_Pias4_SPA_201163.4	339
ENSMUSG00000004934_Pias4_SPA_201164.5	202
ENSMUSG00000004934_Pias4_SPA_201165.6	205
ENSMUSG00000004934_Pias4_SPA_201166.7	1001
ENSMUSG00000004934_Pias4_SPA_201167.8	952
ENSMUSG00000004934_Pias4_SPA_201168.9	263
ENSMUSG00000004934_Pias4_SPA_201169.10	906
ENSMUSG00000004947_Dtx2_SPB_57437.1	1
ENSMUSG00000004947_Dtx2_SPB_57440.4	1
ENSMUSG00000004951_Hspb1_ACOCA_142169.5	4
ENSMUSG00000005045_Chd5_SPA_190066.1	271
ENSMUSG00000005045_Chd5_SPA_190067.2	342
ENSMUSG00000005045_Chd5_SPA_190068.3	210
ENSMUSG00000005045_Chd5_SPA_190069.4	282
ENSMUSG00000005045_Chd5_SPA_190070.5	200
ENSMUSG00000005045_Chd5_SPA_190071.6	935
ENSMUSG00000005045_Chd5_SPA_190072.7	986
ENSMUSG00000005045_Chd5_SPA_190073.8	478
ENSMUSG00000005045_Chd5_SPA_190074.9	105
ENSMUSG00000005045_Chd5_SPA_190075.10	138
ENSMUSG00000005107_Slc2a9_SPB_10004.9	1
ENSMUSG00000005124_Wisp1_ACOCA_178655.2	1
ENSMUSG00000005142_Man2b1_SPA_127042.1	392
ENSMUSG00000005142_Man2b1_SPA_127043.2	580
ENSMUSG00000005142_Man2b1_SPA_127044.3	654
ENSMUSG00000005142_Man2b1_SPA_127045.4	259
ENSMUSG00000005142_Man2b1_SPA_127046.5	252
ENSMUSG00000005142_Man2b1_SPA_127047.6	330
ENSMUSG00000005142_Man2b1_SPA_127048.7	580
ENSMUSG00000005142_Man2b1_SPA_127049.8	282
ENSMUSG00000005142_Man2b1_SPA_127050.9	405
ENSMUSG00000005142_Man2b1_SPA_127051.10	479
ENSMUSG00000005202_Shbg_SPA_200280.1	247
ENSMUSG00000005202_Shbg_SPA_200281.2	583
ENSMUSG00000005202_Shbg_SPA_200282.3	373
ENSMUSG00000005202_Shbg_SPA_200283.4	66
ENSMUSG00000005202_Shbg_SPA_200284.5	377
ENSMUSG00000005202_Shbg_SPA_200285.6	361
ENSMUSG00000005202_Shbg_SPA_200286.7	293
ENSMUSG00000005202_Shbg_SPA_200287.8	209
ENSMUSG00000005202_Shbg_SPA_200288.9	560
ENSMUSG00000005202_Shbg_SPA_200289.10	459
ENSMUSG00000005204_Senp3_SPA_200260.1	300
ENSMUSG00000005204_Senp3_SPA_200261.2	447
ENSMUSG00000005204_Senp3_SPA_200262.3	314
ENSMUSG00000005204_Senp3_SPA_200263.4	797
ENSMUSG00000005204_Senp3_SPA_200264.5	244
ENSMUSG00000005204_Senp3_SPA_200265.6	240
ENSMUSG00000005204_Senp3_SPA_200266.7	52
ENSMUSG00000005204_Senp3_SPA_200267.8	307
ENSMUSG00000005204_Senp3_SPA_200268.9	573
ENSMUSG00000005204_Senp3_SPA_200269.10	312
ENSMUSG00000005312_Ubqln1_SPA_44886.1	151
ENSMUSG00000005312_Ubqln1_SPA_44887.2	761
ENSMUSG00000005312_Ubqln1_SPA_44888.3	665
ENSMUSG00000005312_Ubqln1_SPA_44889.4	131
ENSMUSG00000005312_Ubqln1_SPA_44890.5	207
ENSMUSG00000005312_Ubqln1_SPA_44891.6	444
ENSMUSG00000005312_Ubqln1_SPA_44892.7	427
ENSMUSG00000005312_Ubqln1_SPA_44893.8	108
ENSMUSG00000005312_Ubqln1_SPA_44894.9	734
ENSMUSG00000005312_Ubqln1_SPA_44895.10	480
ENSMUSG00000005355_Casp14_SPA_155131.1	354
ENSMUSG00000005355_Casp14_SPA_155132.2	703
ENSMUSG00000005355_Casp14_SPA_155133.3	334
ENSMUSG00000005355_Casp14_SPA_155134.4	521
ENSMUSG00000005355_Casp14_SPA_155135.5	303
ENSMUSG00000005355_Casp14_SPA_155136.6	144
ENSMUSG00000005355_Casp14_SPA_155137.7	36
ENSMUSG00000005355_Casp14_SPA_155138.8	533
ENSMUSG00000005355_Casp14_SPA_155139.9	327
ENSMUSG00000005355_Casp14_SPA_155140.10	370
ENSMUSG00000005371_Fbxo11_SPB_213721.7	1
ENSMUSG00000005447_Pafah1b3_ACOCA_177797.4	3
ENSMUSG00000005481_Ddx39_SPA_51009.1	391
ENSMUSG00000005481_Ddx39_SPA_51010.2	344
ENSMUSG00000005481_Ddx39_SPA_51011.3	284
ENSMUSG00000005481_Ddx39_SPA_51012.4	173
ENSMUSG00000005481_Ddx39_SPA_51013.5	193
ENSMUSG00000005481_Ddx39_SPA_51014.6	581
ENSMUSG00000005481_Ddx39_SPA_51015.7	212
ENSMUSG00000005481_Ddx39_SPA_51016.8	392
ENSMUSG00000005481_Ddx39_SPA_51017.9	474
ENSMUSG00000005481_Ddx39_SPA_51018.10	373
ENSMUSG00000005483_Dnajb1_SPB_79890.1	15
ENSMUSG00000005483_Dnajb1_SPB_79896.7	1
ENSMUSG00000005493_Msh4_SPA_135998.1	395
ENSMUSG00000005493_Msh4_SPA_135999.2	614
ENSMUSG00000005493_Msh4_SPA_136000.3	444
ENSMUSG00000005493_Msh4_SPA_136001.4	440
ENSMUSG00000005493_Msh4_SPA_136002.5	486
ENSMUSG00000005493_Msh4_SPA_136003.6	472
ENSMUSG00000005493_Msh4_SPA_136004.7	73
ENSMUSG00000005493_Msh4_SPA_136005.8	526
ENSMUSG00000005493_Msh4_SPA_136006.9	173
ENSMUSG00000005493_Msh4_SPA_136007.10	387
ENSMUSG00000005505_Kbtbd4_SPB_163852.2	1
ENSMUSG00000005583_Mef2c_ACOCA_225350.1	1
ENSMUSG00000005611_Mrvi1_SPA_3764.1	107
ENSMUSG00000005611_Mrvi1_SPA_3765.2	389
ENSMUSG00000005611_Mrvi1_SPA_3766.3	410
ENSMUSG00000005611_Mrvi1_SPA_3767.4	179
ENSMUSG00000005611_Mrvi1_SPA_3768.5	441
ENSMUSG00000005611_Mrvi1_SPA_3769.6	453
ENSMUSG00000005611_Mrvi1_SPA_3770.7	83
ENSMUSG00000005611_Mrvi1_SPA_3771.8	272
ENSMUSG00000005611_Mrvi1_SPA_3772.9	182
ENSMUSG00000005611_Mrvi1_SPA_3773.10	329
ENSMUSG00000005681_Apoa2_SPA_155251.1	451
ENSMUSG00000005681_Apoa2_SPA_155252.2	343
ENSMUSG00000005681_Apoa2_SPA_155253.3	394
ENSMUSG00000005681_Apoa2_SPA_155254.4	280
ENSMUSG00000005681_Apoa2_SPA_155255.5	607
ENSMUSG00000005681_Apoa2_SPA_155256.6	261
ENSMUSG00000005681_Apoa2_SPA_155257.7	437
ENSMUSG00000005681_Apoa2_SPA_155258.8	439
ENSMUSG00000005681_Apoa2_SPA_155259.9	332
ENSMUSG00000005681_Apoa2_SPA_155260.10	405
ENSMUSG00000005699_Pard6a_ACOCA_12142.7	1
ENSMUSG00000005802_Slc30a4_SPA_53380.1	918
ENSMUSG00000005802_Slc30a4_SPA_53381.2	256
ENSMUSG00000005802_Slc30a4_SPA_53382.3	493
ENSMUSG00000005802_Slc30a4_SPA_53383.4	373
ENSMUSG00000005802_Slc30a4_SPA_53384.5	541
ENSMUSG00000005802_Slc30a4_SPA_53385.6	190
ENSMUSG00000005802_Slc30a4_SPA_53386.7	295
ENSMUSG00000005802_Slc30a4_SPA_53387.8	283
ENSMUSG00000005802_Slc30a4_SPA_53388.9	252
ENSMUSG00000005802_Slc30a4_SPA_53389.10	411
ENSMUSG00000005804_Bloc1s6_SPB_53353.4	4
ENSMUSG00000005823_Gpr108_SPA_112421.1	249
ENSMUSG00000005823_Gpr108_SPA_112422.2	174
ENSMUSG00000005823_Gpr108_SPA_112423.3	373
ENSMUSG00000005823_Gpr108_SPA_112424.4	347
ENSMUSG00000005823_Gpr108_SPA_112425.5	66
ENSMUSG00000005823_Gpr108_SPA_112426.6	214
ENSMUSG00000005823_Gpr108_SPA_112427.7	335
ENSMUSG00000005823_Gpr108_SPA_112428.8	282
ENSMUSG00000005823_Gpr108_SPA_112429.9	457
ENSMUSG00000005823_Gpr108_SPA_112430.10	221
ENSMUSG00000005917_Otx1_SPB_77856.8	1
ENSMUSG00000005936_Kctd20_SPA_67334.1	306
ENSMUSG00000005936_Kctd20_SPA_67335.2	135
ENSMUSG00000005936_Kctd20_SPA_67336.3	418
ENSMUSG00000005936_Kctd20_SPA_67337.4	256
ENSMUSG00000005936_Kctd20_SPA_67338.5	233
ENSMUSG00000005936_Kctd20_SPA_67339.6	118
ENSMUSG00000005936_Kctd20_SPA_67340.7	49
ENSMUSG00000005936_Kctd20_SPA_67341.8	304
ENSMUSG00000005936_Kctd20_SPA_67342.9	287
ENSMUSG00000005936_Kctd20_SPA_67343.10	316
ENSMUSG00000005951_Shpk_DTKPA_17439.5	1
ENSMUSG00000005986_Ankrd13d_SPA_203729.1	464
ENSMUSG00000005986_Ankrd13d_SPA_203730.2	162
ENSMUSG00000005986_Ankrd13d_SPA_203731.3	132
ENSMUSG00000005986_Ankrd13d_SPA_203732.4	370
ENSMUSG00000005986_Ankrd13d_SPA_203733.5	504
ENSMUSG00000005986_Ankrd13d_SPA_203734.6	666
ENSMUSG00000005986_Ankrd13d_SPA_203735.7	724
ENSMUSG00000005986_Ankrd13d_SPA_203736.8	407
ENSMUSG00000005986_Ankrd13d_SPA_203737.9	463
ENSMUSG00000005986_Ankrd13d_SPA_203738.10	301
ENSMUSG00000006007_Pdc_SPA_28404.1	110
ENSMUSG00000006007_Pdc_SPA_28405.2	311
ENSMUSG00000006007_Pdc_SPA_28406.3	261
ENSMUSG00000006007_Pdc_SPA_28407.4	146
ENSMUSG00000006007_Pdc_SPA_28408.5	122
ENSMUSG00000006007_Pdc_SPA_28409.6	288
ENSMUSG00000006007_Pdc_SPA_28410.7	414
ENSMUSG00000006007_Pdc_SPA_28411.8	535
ENSMUSG00000006007_Pdc_SPA_28412.9	50
ENSMUSG00000006007_Pdc_SPA_28413.10	286
ENSMUSG00000006024_Napa_SPB_197958.7	1
ENSMUSG00000006179_Prss16_SPA_875.1	76
ENSMUSG00000006179_Prss16_SPA_876.2	349
ENSMUSG00000006179_Prss16_SPA_877.3	320
ENSMUSG00000006179_Prss16_SPA_878.4	271
ENSMUSG00000006179_Prss16_SPA_879.5	655
ENSMUSG00000006179_Prss16_SPA_880.6	218
ENSMUSG00000006179_Prss16_SPA_881.7	453
ENSMUSG00000006179_Prss16_SPA_882.8	191
ENSMUSG00000006179_Prss16_SPA_883.9	269
ENSMUSG00000006179_Prss16_SPA_884.10	320
ENSMUSG00000006205_Htra1_SPA_116061.1	647
ENSMUSG00000006205_Htra1_SPA_116062.2	402
ENSMUSG00000006205_Htra1_SPA_116063.3	300
ENSMUSG00000006205_Htra1_SPA_116064.4	613
ENSMUSG00000006205_Htra1_SPA_116065.5	219
ENSMUSG00000006205_Htra1_SPA_116066.6	485
ENSMUSG00000006205_Htra1_SPA_116067.7	197
ENSMUSG00000006205_Htra1_SPA_116068.8	129
ENSMUSG00000006205_Htra1_SPA_116069.9	442
ENSMUSG00000006205_Htra1_SPA_116070.10	449
ENSMUSG00000006218_Fam131c_SPB_32006.3	1
ENSMUSG00000006269_Atp6v1b1_SPA_64750.1	341
ENSMUSG00000006269_Atp6v1b1_SPA_64751.2	555
ENSMUSG00000006269_Atp6v1b1_SPA_64752.3	332
ENSMUSG00000006269_Atp6v1b1_SPA_64753.4	427
ENSMUSG00000006269_Atp6v1b1_SPA_64754.5	290
ENSMUSG00000006269_Atp6v1b1_SPA_64755.6	612
ENSMUSG00000006269_Atp6v1b1_SPA_64756.7	431
ENSMUSG00000006269_Atp6v1b1_SPA_64757.8	266
ENSMUSG00000006269_Atp6v1b1_SPA_64758.9	186
ENSMUSG00000006269_Atp6v1b1_SPA_64759.10	358
ENSMUSG00000006288_Ttc5_ACOCA_107988.6	1
ENSMUSG00000006299_Aamp_SPA_23922.1	428
ENSMUSG00000006299_Aamp_SPA_23923.2	343
ENSMUSG00000006299_Aamp_SPA_23924.3	197
ENSMUSG00000006299_Aamp_SPA_23925.4	263
ENSMUSG00000006299_Aamp_SPA_23926.5	11
ENSMUSG00000006299_Aamp_SPA_23927.6	28
ENSMUSG00000006299_Aamp_SPA_23928.7	36
ENSMUSG00000006299_Aamp_SPA_23929.8	543
ENSMUSG00000006299_Aamp_SPA_23930.9	81
ENSMUSG00000006299_Aamp_SPA_23931.10	171
ENSMUSG00000006313_Upk1a_SPB_42836.3	1
ENSMUSG00000006313_Upk1a_SPB_42843.10	1
ENSMUSG00000006315_Tmem147_SPA_42804.1	204
ENSMUSG00000006315_Tmem147_SPA_42805.2	213
ENSMUSG00000006315_Tmem147_SPA_42806.3	603
ENSMUSG00000006315_Tmem147_SPA_42807.4	381
ENSMUSG00000006315_Tmem147_SPA_42808.5	173
ENSMUSG00000006315_Tmem147_SPA_42809.6	263
ENSMUSG00000006315_Tmem147_SPA_42810.7	205
ENSMUSG00000006315_Tmem147_SPA_42811.8	280
ENSMUSG00000006315_Tmem147_SPA_42812.9	181
ENSMUSG00000006315_Tmem147_SPA_42813.10	138
ENSMUSG00000006335_Tfpt_ACOCA_211644.10	4
ENSMUSG00000006403_Adamts4_SPA_178054.1	369
ENSMUSG00000006403_Adamts4_SPA_178055.2	573
ENSMUSG00000006403_Adamts4_SPA_178056.3	283
ENSMUSG00000006403_Adamts4_SPA_178057.4	370
ENSMUSG00000006403_Adamts4_SPA_178058.5	568
ENSMUSG00000006403_Adamts4_SPA_178059.6	264
ENSMUSG00000006403_Adamts4_SPA_178060.7	144
ENSMUSG00000006403_Adamts4_SPA_178061.8	432
ENSMUSG00000006403_Adamts4_SPA_178062.9	322
ENSMUSG00000006403_Adamts4_SPA_178063.10	215
ENSMUSG00000006522_Itih3_SPA_78539.1	354
ENSMUSG00000006522_Itih3_SPA_78540.2	392
ENSMUSG00000006522_Itih3_SPA_78541.3	603
ENSMUSG00000006522_Itih3_SPA_78542.4	451
ENSMUSG00000006522_Itih3_SPA_78543.5	525
ENSMUSG00000006522_Itih3_SPA_78544.6	329
ENSMUSG00000006522_Itih3_SPA_78545.7	179
ENSMUSG00000006522_Itih3_SPA_78546.8	340
ENSMUSG00000006522_Itih3_SPA_78547.9	214
ENSMUSG00000006522_Itih3_SPA_78548.10	443
ENSMUSG00000006538_Ihh_SPB_162841.7	1
ENSMUSG00000006585_Cdt1_ACOCA_12403.8	1
ENSMUSG00000006611_Hfe_SPA_181394.1	791
ENSMUSG00000006611_Hfe_SPA_181395.2	533
ENSMUSG00000006611_Hfe_SPA_181396.3	309
ENSMUSG00000006611_Hfe_SPA_181397.4	114
ENSMUSG00000006611_Hfe_SPA_181398.5	867
ENSMUSG00000006611_Hfe_SPA_181399.6	763
ENSMUSG00000006611_Hfe_SPA_181400.7	298
ENSMUSG00000006611_Hfe_SPA_181401.8	390
ENSMUSG00000006611_Hfe_SPA_181402.9	188
ENSMUSG00000006611_Hfe_SPA_181403.10	437
ENSMUSG00000006649_Nphs1_SPB_147745.3	1
ENSMUSG00000006649_Nphs1_SPB_147751.9	1
ENSMUSG00000006651_Aplp1_SPA_62551.1	426
ENSMUSG00000006651_Aplp1_SPA_62552.2	432
ENSMUSG00000006651_Aplp1_SPA_62553.3	435
ENSMUSG00000006651_Aplp1_SPA_62554.4	546
ENSMUSG00000006651_Aplp1_SPA_62555.5	550
ENSMUSG00000006651_Aplp1_SPA_62556.6	251
ENSMUSG00000006651_Aplp1_SPA_62557.7	501
ENSMUSG00000006651_Aplp1_SPA_62558.8	151
ENSMUSG00000006651_Aplp1_SPA_62559.9	265
ENSMUSG00000006651_Aplp1_SPA_62560.10	265
ENSMUSG00000006676_Usp19_SPA_121654.1	174
ENSMUSG00000006676_Usp19_SPA_121655.2	124
ENSMUSG00000006676_Usp19_SPA_121656.3	279
ENSMUSG00000006676_Usp19_SPA_121657.4	268
ENSMUSG00000006676_Usp19_SPA_121658.5	355
ENSMUSG00000006676_Usp19_SPA_121659.6	272
ENSMUSG00000006676_Usp19_SPA_121660.7	101
ENSMUSG00000006676_Usp19_SPA_121661.8	175
ENSMUSG00000006676_Usp19_SPA_121662.9	184
ENSMUSG00000006676_Usp19_SPA_121663.10	199
ENSMUSG00000006724_Cyp27b1_ACOCA_48559.7	21
ENSMUSG00000006731_B4galnt1_SPA_133011.1	400
ENSMUSG00000006731_B4galnt1_SPA_133012.2	640
ENSMUSG00000006731_B4galnt1_SPA_133013.3	735
ENSMUSG00000006731_B4galnt1_SPA_133014.4	508
ENSMUSG00000006731_B4galnt1_SPA_133015.5	157
ENSMUSG00000006731_B4galnt1_SPA_133016.6	229
ENSMUSG00000006731_B4galnt1_SPA_133017.7	237
ENSMUSG00000006731_B4galnt1_SPA_133018.8	168
ENSMUSG00000006731_B4galnt1_SPA_133019.9	461
ENSMUSG00000006731_B4galnt1_SPA_133020.10	437
ENSMUSG00000006732_Mettl1_SPB_133006.6	1
ENSMUSG00000006736_Tspan31_ACOCA_132999.9	1
ENSMUSG00000006764_Tph2_SPA_158271.1	123
ENSMUSG00000006764_Tph2_SPA_158272.2	291
ENSMUSG00000006764_Tph2_SPA_158273.3	309
ENSMUSG00000006764_Tph2_SPA_158274.4	30
ENSMUSG00000006764_Tph2_SPA_158275.5	408
ENSMUSG00000006764_Tph2_SPA_158276.6	133
ENSMUSG00000006764_Tph2_SPA_158277.7	280
ENSMUSG00000006764_Tph2_SPA_158278.8	293
ENSMUSG00000006764_Tph2_SPA_158279.9	395
ENSMUSG00000006764_Tph2_SPA_158280.10	204
ENSMUSG00000006906_Stambp_SPA_25996.1	28
ENSMUSG00000006906_Stambp_SPA_25997.2	469
ENSMUSG00000006906_Stambp_SPA_25998.3	2
ENSMUSG00000006906_Stambp_SPA_25999.4	329
[truncated: 13,910 more rows]
