# Supplementary material for: Genome-scale CRISPR screening reveals that C3aR signaling is critical for rapid capture of fungi by macrophages
Source: PLoS Pathog. 2022 Sep 29;18(9):e1010237. doi: 10.1371/journal.ppat.1010237 (PMC9578593; doi:10.1371/journal.ppat.1010237)
Supplement: S1 Data — A ZIP archive of tables in CSV format giving counts for each sgRNA. File names indicate sub-library and experimental sample. (ZIP) [file ppat.1010237.s023.zip › DIR_MAIN/20190208_U1A_Hc2_counts.csv]

0None_none_ACOCB_227963.4913	3
0None_none_ACOCB_227963.5206	170
0None_none_DTKPA_227963.6934	1
0None_none_GEA_227963.3600	1
0None_none_GEA_227963.3646	1
0None_none_GEA_227963.3676	1
0None_none_GEB_227963.3816	1
0None_none_MPA_227963.4174	1
0None_none_MPA_227963.4263	5
0None_none_MPA_227963.4324	2
0None_none_MPA_227963.4336	1
0None_none_MPA_227963.4391	1
0None_none_MPB_227963.5856	1
0None_none_MPB_227963.5878	3
0None_none_MU1A_227963.1962	19
0None_none_MU1A_227963.2155	4
0None_none_MU1A_227963.2189	11
0None_none_MU2A_227963.2518	3
0None_none_TMMB_227963.3081	3
0None_none_TMMB_227963.3145	9
0None_none_U1A_227963.6376	510
0None_none_U1A_227963.6377	629
0None_none_U1A_227963.6378	77
0None_none_U1A_227963.6379	219
0None_none_U1A_227963.6380	252
0None_none_U1A_227963.6381	407
0None_none_U1A_227963.6382	404
0None_none_U1A_227963.6383	221
0None_none_U1A_227963.6384	356
0None_none_U1A_227963.6385	265
0None_none_U1A_227963.6386	385
0None_none_U1A_227963.6387	247
0None_none_U1A_227963.6388	35
0None_none_U1A_227963.6389	233
0None_none_U1A_227963.6390	24
0None_none_U1A_227963.6391	290
0None_none_U1A_227963.6392	123
0None_none_U1A_227963.6393	535
0None_none_U1A_227963.6394	422
0None_none_U1A_227963.6395	8
0None_none_U1A_227963.6396	212
0None_none_U1A_227963.6397	440
0None_none_U1A_227963.6398	351
0None_none_U1A_227963.6399	434
0None_none_U1A_227963.6400	451
0None_none_U1A_227963.6401	500
0None_none_U1A_227963.6402	484
0None_none_U1A_227963.6403	377
0None_none_U1A_227963.6404	49
0None_none_U1A_227963.6405	495
0None_none_U1A_227963.6406	232
0None_none_U1A_227963.6407	411
0None_none_U1A_227963.6408	58
0None_none_U1A_227963.6409	523
0None_none_U1A_227963.6410	162
0None_none_U1A_227963.6411	252
0None_none_U1A_227963.6412	349
0None_none_U1A_227963.6413	423
0None_none_U1A_227963.6414	99
0None_none_U1A_227963.6415	663
0None_none_U1A_227963.6416	212
0None_none_U1A_227963.6417	275
0None_none_U1A_227963.6418	356
0None_none_U1A_227963.6419	418
0None_none_U1A_227963.6420	361
0None_none_U1A_227963.6421	261
0None_none_U1A_227963.6422	19
0None_none_U1A_227963.6423	630
0None_none_U1A_227963.6424	278
0None_none_U1A_227963.6425	438
0None_none_U1A_227963.6426	162
0None_none_U1A_227963.6427	231
0None_none_U1A_227963.6428	288
0None_none_U1A_227963.6429	380
0None_none_U1A_227963.6430	351
0None_none_U1A_227963.6431	378
0None_none_U1A_227963.6432	450
0None_none_U1A_227963.6433	125
0None_none_U1A_227963.6434	326
0None_none_U1A_227963.6435	294
0None_none_U1A_227963.6436	460
0None_none_U1A_227963.6437	303
0None_none_U1A_227963.6438	437
0None_none_U1A_227963.6439	143
0None_none_U1A_227963.6440	446
0None_none_U1A_227963.6441	299
0None_none_U1A_227963.6442	597
0None_none_U1A_227963.6443	577
0None_none_U1A_227963.6444	432
0None_none_U1A_227963.6445	302
0None_none_U1A_227963.6446	186
0None_none_U1A_227963.6447	447
0None_none_U1A_227963.6448	263
0None_none_U1A_227963.6449	253
0None_none_U1A_227963.6450	281
0None_none_U1A_227963.6451	428
0None_none_U1A_227963.6452	170
0None_none_U1A_227963.6453	605
0None_none_U1A_227963.6454	215
0None_none_U1A_227963.6455	163
0None_none_U1A_227963.6456	440
0None_none_U1A_227963.6457	16
0None_none_U1A_227963.6458	310
0None_none_U1A_227963.6459	472
0None_none_U1A_227963.6460	375
0None_none_U1A_227963.6461	237
0None_none_U1A_227963.6462	227
0None_none_U1A_227963.6463	222
0None_none_U1A_227963.6464	503
0None_none_U1A_227963.6465	230
0None_none_U1A_227963.6466	362
0None_none_U1A_227963.6467	357
0None_none_U1A_227963.6469	447
0None_none_U1A_227963.6470	66
0None_none_U1A_227963.6471	310
0None_none_U1A_227963.6472	269
0None_none_U1A_227963.6473	119
0None_none_U1A_227963.6474	494
0None_none_U1A_227963.6475	463
0None_none_U1A_227963.6476	199
0None_none_U1A_227963.6477	107
0None_none_U1A_227963.6478	228
0None_none_U1A_227963.6480	245
0None_none_U1A_227963.6481	98
0None_none_U1A_227963.6482	587
0None_none_U1A_227963.6483	442
0None_none_U1A_227963.6484	525
0None_none_U1A_227963.6485	345
0None_none_U1A_227963.6486	479
0None_none_U1A_227963.6487	222
0None_none_U1A_227963.6488	207
0None_none_U1A_227963.6489	341
0None_none_U1A_227963.6490	349
0None_none_U1A_227963.6491	244
0None_none_U1A_227963.6492	228
0None_none_U1A_227963.6493	577
0None_none_U1A_227963.6494	474
0None_none_U1A_227963.6495	507
0None_none_U1A_227963.6496	379
0None_none_U1A_227963.6497	419
0None_none_U1A_227963.6498	437
0None_none_U1A_227963.6499	137
0None_none_U1A_227963.6500	468
0None_none_U1A_227963.6501	530
0None_none_U1A_227963.6502	488
0None_none_U1A_227963.6503	180
0None_none_U1A_227963.6504	580
0None_none_U1A_227963.6505	257
0None_none_U1A_227963.6506	364
0None_none_U1A_227963.6507	221
0None_none_U1A_227963.6508	119
0None_none_U1A_227963.6509	451
0None_none_U1A_227963.6510	461
0None_none_U1A_227963.6511	216
0None_none_U1A_227963.6512	238
0None_none_U1A_227963.6513	304
0None_none_U1A_227963.6514	267
0None_none_U1A_227963.6515	675
0None_none_U1A_227963.6516	370
0None_none_U1A_227963.6517	286
0None_none_U1A_227963.6518	330
0None_none_U1A_227963.6519	383
0None_none_U1A_227963.6520	412
0None_none_U1A_227963.6521	180
0None_none_U1A_227963.6522	208
0None_none_U1A_227963.6523	583
0None_none_U1A_227963.6524	136
0None_none_U1A_227963.6525	12
0None_none_U1A_227963.6526	831
0None_none_U1A_227963.6527	244
0None_none_U1A_227963.6528	381
0None_none_U1A_227963.6529	499
0None_none_U1A_227963.6530	505
0None_none_U1A_227963.6531	195
0None_none_U1A_227963.6532	330
0None_none_U1A_227963.6533	9
0None_none_U1A_227963.6534	594
0None_none_U1A_227963.6535	456
0None_none_U1A_227963.6536	137
0None_none_U1A_227963.6537	585
0None_none_U1A_227963.6538	353
0None_none_U1A_227963.6539	249
0None_none_U1A_227963.6540	196
0None_none_U1A_227963.6541	17
0None_none_U1A_227963.6542	9
0None_none_U1A_227963.6544	377
0None_none_U1A_227963.6545	337
0None_none_U1A_227963.6546	184
0None_none_U1A_227963.6547	348
0None_none_U1A_227963.6548	429
0None_none_U1A_227963.6549	262
0None_none_U1A_227963.6550	130
0None_none_U1A_227963.6551	296
0None_none_U1A_227963.6552	356
0None_none_U1A_227963.6553	327
0None_none_U1A_227963.6554	337
0None_none_U1A_227963.6555	310
0None_none_U1A_227963.6556	303
0None_none_U1A_227963.6557	365
0None_none_U1A_227963.6558	138
0None_none_U1A_227963.6559	193
0None_none_U1A_227963.6560	379
0None_none_U1A_227963.6561	4
0None_none_U1A_227963.6562	130
0None_none_U1A_227963.6563	392
0None_none_U1A_227963.6564	167
0None_none_U1A_227963.6565	257
0None_none_U1A_227963.6566	312
0None_none_U1A_227963.6567	147
0None_none_U1A_227963.6568	417
0None_none_U1A_227963.6569	1032
0None_none_U1A_227963.6570	441
0None_none_U1A_227963.6571	307
0None_none_U1A_227963.6572	446
0None_none_U1A_227963.6573	321
0None_none_U1A_227963.6574	407
0None_none_U1A_227963.6575	34
0None_none_U1A_227963.6576	499
0None_none_U1A_227963.6577	115
0None_none_U1A_227963.6578	293
0None_none_U1A_227963.6579	419
0None_none_U1A_227963.6580	386
0None_none_U1A_227963.6581	565
0None_none_U1A_227963.6582	10
0None_none_U1A_227963.6583	555
0None_none_U1A_227963.6584	251
0None_none_U1A_227963.6585	124
0None_none_U1A_227963.6586	491
0None_none_U1A_227963.6587	551
0None_none_U1A_227963.6588	561
0None_none_U1A_227963.6589	413
0None_none_U1A_227963.6590	281
0None_none_U1A_227963.6591	284
0None_none_U1A_227963.6592	138
0None_none_U1A_227963.6593	152
0None_none_U1A_227963.6594	404
0None_none_U1A_227963.6595	471
0None_none_U1A_227963.6596	154
0None_none_U1A_227963.6597	421
0None_none_U1A_227963.6598	378
0None_none_U1A_227963.6599	170
0None_none_U1A_227963.6600	120
0None_none_U1A_227963.6601	341
0None_none_U1A_227963.6602	334
0None_none_U1A_227963.6603	325
0None_none_U1A_227963.6604	141
0None_none_U1A_227963.6605	244
0None_none_U1A_227963.6606	439
0None_none_U1A_227963.6607	13
0None_none_U1A_227963.6608	12
0None_none_U1A_227963.6609	105
0None_none_U1A_227963.6610	386
0None_none_U1A_227963.6611	422
0None_none_U1A_227963.6612	385
0None_none_U1A_227963.6613	47
0None_none_U1A_227963.6614	345
0None_none_U1A_227963.6615	716
0None_none_U1A_227963.6616	256
0None_none_U1A_227963.6617	61
0None_none_U1A_227963.6618	297
0None_none_U1A_227963.6619	255
0None_none_U1A_227963.6620	386
0None_none_U1A_227963.6621	192
0None_none_U1A_227963.6622	47
0None_none_U1A_227963.6623	596
0None_none_U1A_227963.6624	249
0None_none_U1A_227963.6625	349
0None_none_U1A_227963.6626	185
0None_none_U1A_227963.6627	152
0None_none_U1A_227963.6628	135
0None_none_U1A_227963.6629	488
0None_none_U1A_227963.6630	268
0None_none_U1A_227963.6631	130
0None_none_U1A_227963.6632	222
0None_none_U1A_227963.6633	350
0None_none_U1A_227963.6634	269
0None_none_U1A_227963.6636	127
0None_none_U1A_227963.6637	286
0None_none_U1A_227963.6638	405
0None_none_U1A_227963.6639	202
0None_none_U1A_227963.6640	331
0None_none_U1A_227963.6641	307
0None_none_U1A_227963.6642	60
0None_none_U1A_227963.6643	556
0None_none_U1A_227963.6644	226
0None_none_U1A_227963.6645	343
0None_none_U1A_227963.6646	545
0None_none_U1A_227963.6647	266
0None_none_U1A_227963.6648	337
0None_none_U1A_227963.6649	239
0None_none_U1A_227963.6650	59
0None_none_U1A_227963.6651	181
0None_none_U1A_227963.6652	268
0None_none_U1A_227963.6653	206
0None_none_U1A_227963.6654	51
0None_none_U1A_227963.6656	10
0None_none_U1A_227963.6657	116
0None_none_U1A_227963.6658	548
0None_none_U1A_227963.6659	109
0None_none_U1A_227963.6660	13
0None_none_U1A_227963.6661	180
0None_none_U1A_227963.6662	177
0None_none_U1A_227963.6663	69
0None_none_U1A_227963.6664	188
0None_none_U1A_227963.6665	236
0None_none_U1A_227963.6666	729
0None_none_U1A_227963.6667	445
0None_none_U1A_227963.6668	413
0None_none_U1A_227963.6669	214
0None_none_U1A_227963.6670	103
0None_none_U1A_227963.6671	219
0None_none_U1A_227963.6672	151
0None_none_U1A_227963.6673	7
0None_none_U1A_227963.6674	540
0None_none_U1A_227963.6675	321
0None_none_U1A_227963.6676	510
0None_none_U1A_227963.6677	272
0None_none_U1A_227963.6678	423
0None_none_U1A_227963.6679	128
0None_none_U1A_227963.6680	270
0None_none_U1A_227963.6681	365
0None_none_U1A_227963.6682	159
0None_none_U1A_227963.6683	283
0None_none_U1A_227963.6684	265
0None_none_U1A_227963.6685	251
0None_none_U1A_227963.6686	687
0None_none_U1A_227963.6687	143
0None_none_U1A_227963.6688	339
0None_none_U1A_227963.6689	335
0None_none_U1A_227963.6690	369
0None_none_U1A_227963.6691	261
0None_none_U1A_227963.6692	435
0None_none_U1A_227963.6693	408
0None_none_U1A_227963.6694	266
0None_none_U1A_227963.6695	674
0None_none_U1A_227963.6696	321
0None_none_U1A_227963.6697	226
0None_none_U1A_227963.6698	260
0None_none_U1A_227963.6699	294
0None_none_U1A_227963.6700	226
0None_none_U1A_227963.6701	258
0None_none_U1A_227963.6702	277
0None_none_U1A_227963.6703	181
0None_none_U1A_227963.6704	301
0None_none_U1A_227963.6705	352
0None_none_U1A_227963.6706	588
0None_none_U1A_227963.6707	249
0None_none_U1A_227963.6708	102
0None_none_U1A_227963.6709	267
0None_none_U1A_227963.6710	425
0None_none_U1A_227963.6711	340
0None_none_U1A_227963.6712	378
0None_none_U1A_227963.6713	375
0None_none_U1A_227963.6714	189
0None_none_U1A_227963.6716	275
0None_none_U1A_227963.6717	241
0None_none_U1A_227963.6718	25
0None_none_U1A_227963.6719	232
0None_none_U1A_227963.6720	259
0None_none_U1A_227963.6721	311
0None_none_U1A_227963.6722	277
0None_none_U1A_227963.6723	722
0None_none_U1A_227963.6724	397
0None_none_U1A_227963.6725	95
0None_none_U1A_227963.6726	385
0None_none_U1A_227963.6727	369
0None_none_U1A_227963.6728	381
0None_none_U1A_227963.6729	401
0None_none_U1A_227963.6730	514
0None_none_U1A_227963.6731	472
0None_none_U1A_227963.6732	109
0None_none_U1A_227963.6733	62
0None_none_U1A_227963.6734	410
0None_none_U1A_227963.6735	70
0None_none_U1A_227963.6736	166
0None_none_U1A_227963.6738	367
0None_none_U1A_227963.6739	280
0None_none_U1A_227963.6740	300
0None_none_U1A_227963.6741	268
0None_none_U1A_227963.6742	348
0None_none_U1A_227963.6743	184
0None_none_U1A_227963.6744	198
0None_none_U1A_227963.6745	553
0None_none_U1A_227963.6746	279
0None_none_U1A_227963.6747	425
0None_none_U1A_227963.6748	194
0None_none_U1A_227963.6749	305
0None_none_U1A_227963.6750	508
0None_none_U1B_227963.458	3
0None_none_U1B_227963.474	3
0None_none_U1B_227963.495	4
0None_none_U1B_227963.567	2
0None_none_U1B_227963.610	7
0None_none_U1B_227963.638	4
0None_none_U1B_227963.641	1
0None_none_U1B_227963.745	10
0None_none_U2A_227963.1502	9
0None_none_U2A_227963.1706	2
0None_none_U2A_227963.1789	1
0Safe_safe_ACOCB_227963.5042	3
0Safe_safe_ACOCB_227963.5058	2
0Safe_safe_ACOCB_227963.5184	1
0Safe_safe_ACOCB_227963.5202	122
0Safe_safe_DTKPB_227963.7292	392
0Safe_safe_GEA_227963.3429	1
0Safe_safe_GEA_227963.3433	1
0Safe_safe_GEA_227963.3482	1
0Safe_safe_GEA_227963.3656	1
0Safe_safe_GEA_227963.3674	470
0Safe_safe_GEB_227963.3786	8
0Safe_safe_GEB_227963.3795	1
0Safe_safe_GEB_227963.3860	4
0Safe_safe_GEB_227963.4103	8
0Safe_safe_GEB_227963.4111	1
0Safe_safe_MPA_227963.4176	228
0Safe_safe_MPA_227963.4237	6
0Safe_safe_MPA_227963.4289	1
0Safe_safe_MPA_227963.4338	8
0Safe_safe_MPA_227963.4362	22
0Safe_safe_MPA_227963.4391	3
0Safe_safe_MPA_227963.4444	3
0Safe_safe_MPB_227963.5643	1
0Safe_safe_MPB_227963.5702	2
0Safe_safe_MPB_227963.5728	5
0Safe_safe_MPB_227963.5800	6
0Safe_safe_MPB_227963.5948	339
0Safe_safe_MPB_227963.5978	221
0Safe_safe_MU1A_227963.1943	4
0Safe_safe_MU1A_227963.2093	516
0Safe_safe_MU1A_227963.2176	4
0Safe_safe_MU1A_227963.2190	245
0Safe_safe_MU1B_227963.1115	1
0Safe_safe_MU1B_227963.791	214
0Safe_safe_MU2A_227963.2391	615
0Safe_safe_MU2A_227963.2493	917
0Safe_safe_MU2B_227963.316	267
0Safe_safe_MU2B_227963.68	3
0Safe_safe_SPA_227963.5562	486
0Safe_safe_SPA_227963.5573	1
0Safe_safe_SPB_227963.6373	2
0Safe_safe_SPB_227963.6375	5
0Safe_safe_TMMB_227963.3086	564
0Safe_safe_TMMB_227963.3271	486
0Safe_safe_U1A_227963.6376	126
0Safe_safe_U1A_227963.6377	359
0Safe_safe_U1A_227963.6378	590
0Safe_safe_U1A_227963.6379	420
0Safe_safe_U1A_227963.6380	755
0Safe_safe_U1A_227963.6381	104
0Safe_safe_U1A_227963.6382	199
0Safe_safe_U1A_227963.6383	172
0Safe_safe_U1A_227963.6384	106
0Safe_safe_U1A_227963.6385	175
0Safe_safe_U1A_227963.6386	437
0Safe_safe_U1A_227963.6387	344
0Safe_safe_U1A_227963.6388	127
0Safe_safe_U1A_227963.6389	254
0Safe_safe_U1A_227963.6390	388
0Safe_safe_U1A_227963.6391	201
0Safe_safe_U1A_227963.6392	225
0Safe_safe_U1A_227963.6393	245
0Safe_safe_U1A_227963.6394	307
0Safe_safe_U1A_227963.6395	334
0Safe_safe_U1A_227963.6396	122
0Safe_safe_U1A_227963.6397	382
0Safe_safe_U1A_227963.6398	496
0Safe_safe_U1A_227963.6399	152
0Safe_safe_U1A_227963.6400	263
0Safe_safe_U1A_227963.6401	310
0Safe_safe_U1A_227963.6402	413
0Safe_safe_U1A_227963.6403	122
0Safe_safe_U1A_227963.6404	428
0Safe_safe_U1A_227963.6405	334
0Safe_safe_U1A_227963.6406	347
0Safe_safe_U1A_227963.6407	179
0Safe_safe_U1A_227963.6408	323
0Safe_safe_U1A_227963.6409	296
0Safe_safe_U1A_227963.6410	276
0Safe_safe_U1A_227963.6411	321
0Safe_safe_U1A_227963.6412	551
0Safe_safe_U1A_227963.6413	272
0Safe_safe_U1A_227963.6414	265
0Safe_safe_U1A_227963.6415	486
0Safe_safe_U1A_227963.6416	333
0Safe_safe_U1A_227963.6417	273
0Safe_safe_U1A_227963.6418	564
0Safe_safe_U1A_227963.6419	229
0Safe_safe_U1A_227963.6420	183
0Safe_safe_U1A_227963.6421	650
0Safe_safe_U1A_227963.6422	197
0Safe_safe_U1A_227963.6423	306
0Safe_safe_U1A_227963.6424	250
0Safe_safe_U1A_227963.6425	224
0Safe_safe_U1A_227963.6426	308
0Safe_safe_U1A_227963.6427	190
0Safe_safe_U1A_227963.6428	261
0Safe_safe_U1A_227963.6429	95
0Safe_safe_U1A_227963.6430	246
0Safe_safe_U1A_227963.6431	153
0Safe_safe_U1A_227963.6432	352
0Safe_safe_U1A_227963.6433	589
0Safe_safe_U1A_227963.6434	516
0Safe_safe_U1A_227963.6435	379
0Safe_safe_U1A_227963.6436	251
0Safe_safe_U1A_227963.6437	118
0Safe_safe_U1A_227963.6438	556
0Safe_safe_U1A_227963.6439	594
0Safe_safe_U1A_227963.6440	220
0Safe_safe_U1A_227963.6441	301
0Safe_safe_U1A_227963.6442	438
0Safe_safe_U1A_227963.6443	348
0Safe_safe_U1A_227963.6444	498
0Safe_safe_U1A_227963.6445	439
0Safe_safe_U1A_227963.6446	182
0Safe_safe_U1A_227963.6447	315
0Safe_safe_U1A_227963.6448	240
0Safe_safe_U1A_227963.6449	60
0Safe_safe_U1A_227963.6450	192
0Safe_safe_U1A_227963.6451	395
0Safe_safe_U1A_227963.6452	380
0Safe_safe_U1A_227963.6453	282
0Safe_safe_U1A_227963.6454	282
0Safe_safe_U1A_227963.6455	251
0Safe_safe_U1A_227963.6456	499
0Safe_safe_U1A_227963.6457	173
0Safe_safe_U1A_227963.6458	309
0Safe_safe_U1A_227963.6459	335
0Safe_safe_U1A_227963.6460	418
0Safe_safe_U1A_227963.6461	338
0Safe_safe_U1A_227963.6462	186
0Safe_safe_U1A_227963.6463	470
0Safe_safe_U1A_227963.6464	196
0Safe_safe_U1A_227963.6465	266
0Safe_safe_U1A_227963.6466	110
0Safe_safe_U1A_227963.6467	230
0Safe_safe_U1A_227963.6468	268
0Safe_safe_U1A_227963.6469	345
0Safe_safe_U1A_227963.6470	284
0Safe_safe_U1A_227963.6471	2
0Safe_safe_U1A_227963.6472	338
0Safe_safe_U1A_227963.6473	345
0Safe_safe_U1A_227963.6474	209
0Safe_safe_U1A_227963.6475	223
0Safe_safe_U1A_227963.6476	303
0Safe_safe_U1A_227963.6477	151
0Safe_safe_U1A_227963.6478	72
0Safe_safe_U1A_227963.6479	270
0Safe_safe_U1A_227963.6480	241
0Safe_safe_U1A_227963.6481	350
0Safe_safe_U1A_227963.6482	339
0Safe_safe_U1A_227963.6483	333
0Safe_safe_U1A_227963.6484	252
0Safe_safe_U1A_227963.6485	249
0Safe_safe_U1A_227963.6486	438
0Safe_safe_U1A_227963.6487	188
0Safe_safe_U1A_227963.6488	457
0Safe_safe_U1A_227963.6489	380
0Safe_safe_U1A_227963.6490	208
0Safe_safe_U1A_227963.6491	333
0Safe_safe_U1A_227963.6492	414
0Safe_safe_U1A_227963.6493	431
0Safe_safe_U1A_227963.6494	379
0Safe_safe_U1A_227963.6495	429
0Safe_safe_U1A_227963.6496	145
0Safe_safe_U1A_227963.6497	300
0Safe_safe_U1A_227963.6498	355
0Safe_safe_U1A_227963.6499	346
0Safe_safe_U1A_227963.6500	149
0Safe_safe_U1A_227963.6501	410
0Safe_safe_U1A_227963.6502	433
0Safe_safe_U1A_227963.6503	300
0Safe_safe_U1A_227963.6504	248
0Safe_safe_U1A_227963.6505	185
0Safe_safe_U1A_227963.6506	324
0Safe_safe_U1A_227963.6507	242
0Safe_safe_U1A_227963.6508	51
0Safe_safe_U1A_227963.6509	472
0Safe_safe_U1A_227963.6510	328
0Safe_safe_U1A_227963.6511	289
0Safe_safe_U1A_227963.6512	87
0Safe_safe_U1A_227963.6513	510
0Safe_safe_U1A_227963.6514	164
0Safe_safe_U1A_227963.6515	155
0Safe_safe_U1A_227963.6516	378
0Safe_safe_U1A_227963.6517	279
0Safe_safe_U1A_227963.6518	235
0Safe_safe_U1A_227963.6519	169
0Safe_safe_U1A_227963.6520	413
0Safe_safe_U1A_227963.6521	401
0Safe_safe_U1A_227963.6522	401
0Safe_safe_U1A_227963.6523	306
0Safe_safe_U1A_227963.6524	366
0Safe_safe_U1A_227963.6525	339
0Safe_safe_U1A_227963.6526	166
0Safe_safe_U1A_227963.6527	175
0Safe_safe_U1A_227963.6528	281
0Safe_safe_U1A_227963.6529	443
0Safe_safe_U1A_227963.6530	501
0Safe_safe_U1A_227963.6531	217
0Safe_safe_U1A_227963.6532	440
0Safe_safe_U1A_227963.6533	192
0Safe_safe_U1A_227963.6534	302
0Safe_safe_U1A_227963.6535	314
0Safe_safe_U1A_227963.6536	301
0Safe_safe_U1A_227963.6537	204
0Safe_safe_U1A_227963.6538	379
0Safe_safe_U1A_227963.6539	194
0Safe_safe_U1A_227963.6540	191
0Safe_safe_U1A_227963.6541	463
0Safe_safe_U1A_227963.6542	479
0Safe_safe_U1A_227963.6543	299
0Safe_safe_U1A_227963.6544	281
0Safe_safe_U1A_227963.6545	247
0Safe_safe_U1A_227963.6546	185
0Safe_safe_U1A_227963.6547	314
0Safe_safe_U1A_227963.6548	340
0Safe_safe_U1A_227963.6549	204
0Safe_safe_U1A_227963.6550	197
0Safe_safe_U1A_227963.6551	818
0Safe_safe_U1A_227963.6552	136
0Safe_safe_U1A_227963.6553	598
0Safe_safe_U1A_227963.6554	411
0Safe_safe_U1A_227963.6555	213
0Safe_safe_U1A_227963.6556	174
0Safe_safe_U1A_227963.6557	503
0Safe_safe_U1A_227963.6558	320
0Safe_safe_U1A_227963.6559	305
0Safe_safe_U1A_227963.6560	193
0Safe_safe_U1A_227963.6561	252
0Safe_safe_U1A_227963.6562	246
0Safe_safe_U1A_227963.6563	278
0Safe_safe_U1A_227963.6564	450
0Safe_safe_U1A_227963.6565	525
0Safe_safe_U1A_227963.6566	373
0Safe_safe_U1A_227963.6567	337
0Safe_safe_U1A_227963.6568	237
0Safe_safe_U1A_227963.6569	514
0Safe_safe_U1A_227963.6570	307
0Safe_safe_U1A_227963.6571	191
0Safe_safe_U1A_227963.6572	263
0Safe_safe_U1A_227963.6573	93
0Safe_safe_U1A_227963.6574	367
0Safe_safe_U1A_227963.6575	306
0Safe_safe_U1A_227963.6576	229
0Safe_safe_U1A_227963.6577	180
0Safe_safe_U1A_227963.6578	162
0Safe_safe_U1A_227963.6579	193
0Safe_safe_U1A_227963.6580	273
0Safe_safe_U1A_227963.6581	277
0Safe_safe_U1A_227963.6582	378
0Safe_safe_U1A_227963.6583	315
0Safe_safe_U1A_227963.6584	313
0Safe_safe_U1A_227963.6585	329
0Safe_safe_U1A_227963.6586	371
0Safe_safe_U1A_227963.6587	569
0Safe_safe_U1A_227963.6588	209
0Safe_safe_U1A_227963.6589	262
0Safe_safe_U1A_227963.6590	214
0Safe_safe_U1A_227963.6591	74
0Safe_safe_U1A_227963.6592	315
0Safe_safe_U1A_227963.6593	256
0Safe_safe_U1A_227963.6594	226
0Safe_safe_U1A_227963.6595	405
0Safe_safe_U1A_227963.6596	205
0Safe_safe_U1A_227963.6597	233
0Safe_safe_U1A_227963.6598	378
0Safe_safe_U1A_227963.6599	214
0Safe_safe_U1A_227963.6600	464
0Safe_safe_U1A_227963.6601	63
0Safe_safe_U1A_227963.6602	379
0Safe_safe_U1A_227963.6603	216
0Safe_safe_U1A_227963.6604	333
0Safe_safe_U1A_227963.6605	615
0Safe_safe_U1A_227963.6606	526
0Safe_safe_U1A_227963.6607	542
0Safe_safe_U1A_227963.6608	575
0Safe_safe_U1A_227963.6609	683
0Safe_safe_U1A_227963.6610	242
0Safe_safe_U1A_227963.6611	358
0Safe_safe_U1A_227963.6612	606
0Safe_safe_U1A_227963.6613	304
0Safe_safe_U1A_227963.6614	211
0Safe_safe_U1A_227963.6615	313
0Safe_safe_U1A_227963.6616	258
0Safe_safe_U1A_227963.6617	454
0Safe_safe_U1A_227963.6618	426
0Safe_safe_U1A_227963.6619	338
0Safe_safe_U1A_227963.6620	410
0Safe_safe_U1A_227963.6621	169
0Safe_safe_U1A_227963.6622	308
0Safe_safe_U1A_227963.6623	184
0Safe_safe_U1A_227963.6624	680
0Safe_safe_U1A_227963.6625	324
0Safe_safe_U1A_227963.6626	375
0Safe_safe_U1A_227963.6627	245
0Safe_safe_U1A_227963.6628	443
0Safe_safe_U1A_227963.6629	261
0Safe_safe_U1A_227963.6630	766
0Safe_safe_U1A_227963.6631	138
0Safe_safe_U1A_227963.6632	490
0Safe_safe_U1A_227963.6633	166
0Safe_safe_U1A_227963.6634	287
0Safe_safe_U1A_227963.6635	158
0Safe_safe_U1A_227963.6636	130
0Safe_safe_U1A_227963.6637	330
0Safe_safe_U1A_227963.6638	198
0Safe_safe_U1A_227963.6639	402
0Safe_safe_U1A_227963.6640	211
0Safe_safe_U1A_227963.6641	370
0Safe_safe_U1A_227963.6642	443
0Safe_safe_U1A_227963.6643	436
0Safe_safe_U1A_227963.6644	276
0Safe_safe_U1A_227963.6645	342
0Safe_safe_U1A_227963.6646	460
0Safe_safe_U1A_227963.6647	365
0Safe_safe_U1A_227963.6648	196
0Safe_safe_U1A_227963.6649	233
0Safe_safe_U1A_227963.6650	364
0Safe_safe_U1A_227963.6651	286
0Safe_safe_U1A_227963.6652	315
0Safe_safe_U1A_227963.6653	392
0Safe_safe_U1A_227963.6654	145
0Safe_safe_U1A_227963.6655	108
0Safe_safe_U1A_227963.6656	427
0Safe_safe_U1A_227963.6657	621
0Safe_safe_U1A_227963.6658	274
0Safe_safe_U1A_227963.6659	370
0Safe_safe_U1A_227963.6660	176
0Safe_safe_U1A_227963.6661	326
0Safe_safe_U1A_227963.6662	244
0Safe_safe_U1A_227963.6663	487
0Safe_safe_U1A_227963.6664	129
0Safe_safe_U1A_227963.6665	567
0Safe_safe_U1A_227963.6666	714
0Safe_safe_U1A_227963.6667	184
0Safe_safe_U1A_227963.6668	440
0Safe_safe_U1A_227963.6669	245
0Safe_safe_U1A_227963.6670	228
0Safe_safe_U1A_227963.6671	228
0Safe_safe_U1A_227963.6672	236
0Safe_safe_U1A_227963.6673	502
0Safe_safe_U1A_227963.6674	188
0Safe_safe_U1A_227963.6675	406
0Safe_safe_U1A_227963.6676	267
0Safe_safe_U1A_227963.6677	134
0Safe_safe_U1A_227963.6678	270
0Safe_safe_U1A_227963.6679	317
0Safe_safe_U1A_227963.6680	234
0Safe_safe_U1A_227963.6681	310
0Safe_safe_U1A_227963.6682	198
0Safe_safe_U1A_227963.6683	269
0Safe_safe_U1A_227963.6684	330
0Safe_safe_U1A_227963.6685	339
0Safe_safe_U1A_227963.6686	353
0Safe_safe_U1A_227963.6687	211
0Safe_safe_U1A_227963.6688	235
0Safe_safe_U1A_227963.6689	200
0Safe_safe_U1A_227963.6690	136
0Safe_safe_U1A_227963.6691	344
0Safe_safe_U1A_227963.6692	319
0Safe_safe_U1A_227963.6693	253
0Safe_safe_U1A_227963.6694	436
0Safe_safe_U1A_227963.6695	342
0Safe_safe_U1A_227963.6696	508
0Safe_safe_U1A_227963.6697	286
0Safe_safe_U1A_227963.6698	379
0Safe_safe_U1A_227963.6699	328
0Safe_safe_U1A_227963.6700	236
0Safe_safe_U1A_227963.6701	498
0Safe_safe_U1A_227963.6702	295
0Safe_safe_U1A_227963.6703	543
0Safe_safe_U1A_227963.6704	240
0Safe_safe_U1A_227963.6705	125
0Safe_safe_U1A_227963.6706	194
0Safe_safe_U1A_227963.6707	249
0Safe_safe_U1A_227963.6708	303
0Safe_safe_U1A_227963.6709	468
0Safe_safe_U1A_227963.6710	414
0Safe_safe_U1A_227963.6711	306
0Safe_safe_U1A_227963.6712	240
0Safe_safe_U1A_227963.6713	405
0Safe_safe_U1A_227963.6714	307
0Safe_safe_U1A_227963.6715	585
0Safe_safe_U1A_227963.6716	324
0Safe_safe_U1A_227963.6717	377
0Safe_safe_U1A_227963.6718	778
0Safe_safe_U1A_227963.6719	4
0Safe_safe_U1A_227963.6720	518
0Safe_safe_U1A_227963.6721	303
0Safe_safe_U1A_227963.6722	298
0Safe_safe_U1A_227963.6723	433
0Safe_safe_U1A_227963.6724	261
0Safe_safe_U1A_227963.6725	308
0Safe_safe_U1A_227963.6726	373
0Safe_safe_U1A_227963.6727	273
0Safe_safe_U1A_227963.6728	917
0Safe_safe_U1A_227963.6729	478
0Safe_safe_U1A_227963.6730	21
0Safe_safe_U1A_227963.6731	359
0Safe_safe_U1A_227963.6732	226
0Safe_safe_U1A_227963.6733	538
0Safe_safe_U1A_227963.6734	320
0Safe_safe_U1A_227963.6735	203
0Safe_safe_U1A_227963.6736	291
0Safe_safe_U1A_227963.6737	124
0Safe_safe_U1A_227963.6738	218
0Safe_safe_U1A_227963.6739	293
0Safe_safe_U1A_227963.6740	245
0Safe_safe_U1A_227963.6741	379
0Safe_safe_U1A_227963.6742	410
0Safe_safe_U1A_227963.6743	221
0Safe_safe_U1A_227963.6744	166
0Safe_safe_U1A_227963.6745	185
0Safe_safe_U1A_227963.6746	250
0Safe_safe_U1A_227963.6747	126
0Safe_safe_U1A_227963.6748	426
0Safe_safe_U1A_227963.6749	170
0Safe_safe_U1A_227963.6750	417
0Safe_safe_U1B_227963.387	8
0Safe_safe_U1B_227963.426	2
0Safe_safe_U1B_227963.486	4
0Safe_safe_U1B_227963.504	4
0Safe_safe_U1B_227963.512	279
0Safe_safe_U1B_227963.513	14
0Safe_safe_U1B_227963.519	9
0Safe_safe_U1B_227963.547	1
0Safe_safe_U1B_227963.577	2
0Safe_safe_U1B_227963.591	2
0Safe_safe_U1B_227963.604	43
0Safe_safe_U1B_227963.619	2
0Safe_safe_U1B_227963.628	10
0Safe_safe_U1B_227963.668	1
0Safe_safe_U1B_227963.686	7
0Safe_safe_U1B_227963.694	1
0Safe_safe_U1B_227963.710	7
0Safe_safe_U1B_227963.737	5
0Safe_safe_U2A_227963.1651	155
0Safe_safe_U2B_227963.1184	193
0Safe_safe_U2B_227963.1195	281
ENSMUSG00000000204_Slfn4_U1A_18115.1	811
ENSMUSG00000000204_Slfn4_U1A_18116.2	283
ENSMUSG00000000204_Slfn4_U1A_18117.3	275
ENSMUSG00000000204_Slfn4_U1A_18118.4	374
ENSMUSG00000000204_Slfn4_U1A_18119.5	304
ENSMUSG00000000204_Slfn4_U1A_18120.6	542
ENSMUSG00000000204_Slfn4_U1A_18121.7	215
ENSMUSG00000000204_Slfn4_U1A_18122.8	249
ENSMUSG00000000204_Slfn4_U1A_18123.9	449
ENSMUSG00000000204_Slfn4_U1A_18124.10	245
ENSMUSG00000000531_Grasp_U1A_188886.1	314
ENSMUSG00000000531_Grasp_U1A_188887.2	269
ENSMUSG00000000531_Grasp_U1A_188888.3	264
ENSMUSG00000000531_Grasp_U1A_188889.4	460
ENSMUSG00000000531_Grasp_U1A_188890.5	2
ENSMUSG00000000531_Grasp_U1A_188891.6	128
ENSMUSG00000000531_Grasp_U1A_188892.7	347
ENSMUSG00000000531_Grasp_U1A_188893.8	351
ENSMUSG00000000531_Grasp_U1A_188894.9	116
ENSMUSG00000000531_Grasp_U1A_188895.10	868
ENSMUSG00000000561_Wdr77_U1A_19204.1	27
ENSMUSG00000000561_Wdr77_U1A_19205.2	459
ENSMUSG00000000561_Wdr77_U1A_19206.3	29
ENSMUSG00000000561_Wdr77_U1A_19207.4	73
ENSMUSG00000000561_Wdr77_U1A_19208.5	49
ENSMUSG00000000561_Wdr77_U1A_19209.6	61
ENSMUSG00000000561_Wdr77_U1A_19210.7	43
ENSMUSG00000000561_Wdr77_U1A_19211.8	69
ENSMUSG00000000561_Wdr77_U1A_19212.9	297
ENSMUSG00000000561_Wdr77_U1A_19213.10	227
ENSMUSG00000000617_Grm6_GEA_181572.5	1
ENSMUSG00000000686_Abhd15_U1B_29740.9	1
ENSMUSG00000000693_Loxl3_U1A_173483.1	339
ENSMUSG00000000693_Loxl3_U1A_173484.2	669
ENSMUSG00000000693_Loxl3_U1A_173485.3	279
ENSMUSG00000000693_Loxl3_U1A_173486.4	274
ENSMUSG00000000693_Loxl3_U1A_173487.5	339
ENSMUSG00000000693_Loxl3_U1A_173488.6	327
ENSMUSG00000000693_Loxl3_U1A_173489.7	310
ENSMUSG00000000693_Loxl3_U1A_173490.8	218
ENSMUSG00000000693_Loxl3_U1A_173491.9	324
ENSMUSG00000000693_Loxl3_U1A_173492.10	658
ENSMUSG00000000732_Icosl_U1A_23862.1	414
ENSMUSG00000000732_Icosl_U1A_23863.2	369
ENSMUSG00000000732_Icosl_U1A_23864.3	723
ENSMUSG00000000732_Icosl_U1A_23865.4	282
ENSMUSG00000000732_Icosl_U1A_23866.5	358
ENSMUSG00000000732_Icosl_U1A_23867.6	453
ENSMUSG00000000732_Icosl_U1A_23868.7	510
ENSMUSG00000000732_Icosl_U1A_23869.8	215
ENSMUSG00000000732_Icosl_U1A_23870.9	230
ENSMUSG00000000732_Icosl_U1A_23871.10	298
ENSMUSG00000000823_Znf512b_GEA_91375.3	1
ENSMUSG00000000826_Dnajc5_SPA_91359.7	1
ENSMUSG00000000958_Slc7a7_U1A_76363.1	488
ENSMUSG00000000958_Slc7a7_U1A_76364.2	253
ENSMUSG00000000958_Slc7a7_U1A_76365.3	296
ENSMUSG00000000958_Slc7a7_U1A_76366.4	468
ENSMUSG00000000958_Slc7a7_U1A_76367.5	356
ENSMUSG00000000958_Slc7a7_U1A_76368.6	540
ENSMUSG00000000958_Slc7a7_U1A_76369.7	39
ENSMUSG00000000958_Slc7a7_U1A_76370.8	419
ENSMUSG00000000958_Slc7a7_U1A_76371.9	443
ENSMUSG00000000958_Slc7a7_U1A_76372.10	449
ENSMUSG00000000976_Heatr6_U1A_18415.1	507
ENSMUSG00000000976_Heatr6_U1A_18416.2	489
ENSMUSG00000000976_Heatr6_U1A_18417.3	309
ENSMUSG00000000976_Heatr6_U1A_18418.4	582
ENSMUSG00000000976_Heatr6_U1A_18419.5	468
ENSMUSG00000000976_Heatr6_U1A_18420.6	471
ENSMUSG00000000976_Heatr6_U1A_18421.7	243
ENSMUSG00000000976_Heatr6_U1A_18422.8	311
ENSMUSG00000000976_Heatr6_U1A_18423.9	427
ENSMUSG00000000976_Heatr6_U1A_18424.10	459
ENSMUSG00000001054_Rmnd5b_U1A_206574.1	190
ENSMUSG00000001054_Rmnd5b_U1A_206575.2	568
ENSMUSG00000001054_Rmnd5b_U1A_206576.3	435
ENSMUSG00000001054_Rmnd5b_U1A_206577.4	313
ENSMUSG00000001054_Rmnd5b_U1A_206578.5	439
ENSMUSG00000001054_Rmnd5b_U1A_206579.6	390
ENSMUSG00000001054_Rmnd5b_U1A_206580.7	543
ENSMUSG00000001054_Rmnd5b_U1A_206581.8	367
ENSMUSG00000001054_Rmnd5b_U1A_206582.9	155
ENSMUSG00000001054_Rmnd5b_U1A_206583.10	280
ENSMUSG00000001062_Vps9d1_U1B_53138.9	4
ENSMUSG00000001095_Slc13a2_U1A_113943.1	229
ENSMUSG00000001095_Slc13a2_U1A_113944.2	471
ENSMUSG00000001095_Slc13a2_U1A_113945.3	297
ENSMUSG00000001095_Slc13a2_U1A_113946.4	340
ENSMUSG00000001095_Slc13a2_U1A_113947.5	222
ENSMUSG00000001095_Slc13a2_U1A_113948.6	493
ENSMUSG00000001095_Slc13a2_U1A_113949.7	256
ENSMUSG00000001095_Slc13a2_U1A_113950.8	264
ENSMUSG00000001095_Slc13a2_U1A_113951.9	303
ENSMUSG00000001095_Slc13a2_U1A_113952.10	378
ENSMUSG00000001103_Sebox_U1A_211615.1	285
ENSMUSG00000001103_Sebox_U1A_211616.2	555
ENSMUSG00000001103_Sebox_U1A_211617.3	478
ENSMUSG00000001103_Sebox_U1A_211618.4	90
ENSMUSG00000001103_Sebox_U1A_211619.5	275
ENSMUSG00000001103_Sebox_U1A_211620.6	341
ENSMUSG00000001103_Sebox_U1A_211621.7	369
ENSMUSG00000001103_Sebox_U1A_211622.8	383
ENSMUSG00000001103_Sebox_U1A_211623.9	371
ENSMUSG00000001103_Sebox_U1A_211624.10	326
ENSMUSG00000001119_Col6a1_U1A_126682.1	345
ENSMUSG00000001119_Col6a1_U1A_126683.2	212
ENSMUSG00000001119_Col6a1_U1A_126684.3	244
ENSMUSG00000001119_Col6a1_U1A_126685.4	564
ENSMUSG00000001119_Col6a1_U1A_126686.5	333
ENSMUSG00000001119_Col6a1_U1A_126687.6	239
ENSMUSG00000001119_Col6a1_U1A_126688.7	392
ENSMUSG00000001119_Col6a1_U1A_126689.8	138
ENSMUSG00000001119_Col6a1_U1A_126690.9	76
ENSMUSG00000001119_Col6a1_U1A_126691.10	373
ENSMUSG00000001229_Dpp9_U1A_82804.1	204
ENSMUSG00000001229_Dpp9_U1A_82805.2	383
ENSMUSG00000001229_Dpp9_U1A_82806.3	554
ENSMUSG00000001229_Dpp9_U1A_82807.4	275
ENSMUSG00000001229_Dpp9_U1A_82808.5	257
ENSMUSG00000001229_Dpp9_U1A_82809.6	251
ENSMUSG00000001229_Dpp9_U1A_82810.7	435
ENSMUSG00000001229_Dpp9_U1A_82811.8	169
ENSMUSG00000001229_Dpp9_U1A_82812.9	373
ENSMUSG00000001229_Dpp9_U1A_82813.10	454
ENSMUSG00000001376_Ccdc132_U1A_163821.1	561
ENSMUSG00000001376_Ccdc132_U1A_163822.2	489
ENSMUSG00000001376_Ccdc132_U1A_163823.3	42
ENSMUSG00000001376_Ccdc132_U1A_163824.4	211
ENSMUSG00000001376_Ccdc132_U1A_163825.5	217
ENSMUSG00000001376_Ccdc132_U1A_163826.6	158
ENSMUSG00000001376_Ccdc132_U1A_163827.7	326
ENSMUSG00000001376_Ccdc132_U1A_163828.8	388
ENSMUSG00000001376_Ccdc132_U1A_163829.9	131
ENSMUSG00000001376_Ccdc132_U1A_163830.10	219
ENSMUSG00000001436_Slc19a1_U1A_217396.1	434
ENSMUSG00000001436_Slc19a1_U1A_217397.2	227
ENSMUSG00000001436_Slc19a1_U1A_217398.3	385
ENSMUSG00000001436_Slc19a1_U1A_217399.4	706
ENSMUSG00000001436_Slc19a1_U1A_217400.5	440
ENSMUSG00000001436_Slc19a1_U1A_217401.6	393
ENSMUSG00000001436_Slc19a1_U1A_217402.7	586
ENSMUSG00000001436_Slc19a1_U1A_217403.8	425
ENSMUSG00000001436_Slc19a1_U1A_217404.9	592
ENSMUSG00000001436_Slc19a1_U1A_217405.10	335
ENSMUSG00000001524_Gtf2h4_ACOCA_127322.7	1
ENSMUSG00000001566_Mnx1_ACOCA_62734.4	1
ENSMUSG00000001910_Nacc1_GEA_54202.3	1
ENSMUSG00000001910_Nacc1_GEA_54208.9	1
ENSMUSG00000001918_Slc1a5_U1A_97972.1	395
ENSMUSG00000001918_Slc1a5_U1A_97973.2	240
ENSMUSG00000001918_Slc1a5_U1A_97974.3	276
ENSMUSG00000001918_Slc1a5_U1A_97975.4	188
ENSMUSG00000001918_Slc1a5_U1A_97976.5	328
ENSMUSG00000001918_Slc1a5_U1A_97977.6	318
ENSMUSG00000001918_Slc1a5_U1A_97978.7	225
ENSMUSG00000001918_Slc1a5_U1A_97979.8	336
ENSMUSG00000001918_Slc1a5_U1A_97980.9	253
ENSMUSG00000001918_Slc1a5_U1A_97981.10	120
ENSMUSG00000001948_Spa17_U1A_21302.1	301
ENSMUSG00000001948_Spa17_U1A_21303.2	355
ENSMUSG00000001948_Spa17_U1A_21304.3	297
ENSMUSG00000001948_Spa17_U1A_21305.4	284
ENSMUSG00000001948_Spa17_U1A_21306.5	309
ENSMUSG00000001948_Spa17_U1A_21307.6	565
ENSMUSG00000001948_Spa17_U1A_21308.7	371
ENSMUSG00000001948_Spa17_U1A_21309.8	271
ENSMUSG00000001948_Spa17_U1A_21310.9	500
ENSMUSG00000001948_Spa17_U1A_21311.10	507
ENSMUSG00000001988_Npas1_GEA_147178.6	1
ENSMUSG00000001998_Ap4e1_SPA_62101.1	5
ENSMUSG00000002006_Pdzd4_U1A_198900.1	239
ENSMUSG00000002006_Pdzd4_U1A_198901.2	435
ENSMUSG00000002006_Pdzd4_U1A_198902.3	319
ENSMUSG00000002006_Pdzd4_U1A_198903.4	156
ENSMUSG00000002006_Pdzd4_U1A_198904.5	324
ENSMUSG00000002006_Pdzd4_U1A_198905.6	228
ENSMUSG00000002006_Pdzd4_U1A_198906.7	345
ENSMUSG00000002006_Pdzd4_U1A_198907.8	80
ENSMUSG00000002006_Pdzd4_U1A_198908.9	391
ENSMUSG00000002006_Pdzd4_U1A_198909.10	247
ENSMUSG00000002014_Ssr4_U1B_113647.6	13
ENSMUSG00000002028_Kmt2a_U1B_139866.10	8
ENSMUSG00000002147_Stat6_U1A_150604.1	706
ENSMUSG00000002147_Stat6_U1A_150605.2	464
ENSMUSG00000002147_Stat6_U1A_150606.3	483
ENSMUSG00000002147_Stat6_U1A_150607.4	377
ENSMUSG00000002147_Stat6_U1A_150608.5	240
ENSMUSG00000002147_Stat6_U1A_150609.6	330
ENSMUSG00000002147_Stat6_U1A_150610.7	258
ENSMUSG00000002147_Stat6_U1A_150611.8	213
ENSMUSG00000002147_Stat6_U1A_150612.9	252
ENSMUSG00000002147_Stat6_U1A_150613.10	426
ENSMUSG00000002222_Rmnd5a_U1A_116881.1	294
ENSMUSG00000002222_Rmnd5a_U1A_116882.2	193
ENSMUSG00000002222_Rmnd5a_U1A_116883.3	506
ENSMUSG00000002222_Rmnd5a_U1A_116884.4	397
ENSMUSG00000002222_Rmnd5a_U1A_116885.5	260
ENSMUSG00000002222_Rmnd5a_U1A_116886.6	232
ENSMUSG00000002222_Rmnd5a_U1A_116887.7	314
ENSMUSG00000002222_Rmnd5a_U1A_116888.8	73
ENSMUSG00000002222_Rmnd5a_U1A_116889.9	218
ENSMUSG00000002222_Rmnd5a_U1A_116890.10	353
ENSMUSG00000002227_Mov10_U1A_116901.1	157
ENSMUSG00000002227_Mov10_U1A_116902.2	254
ENSMUSG00000002227_Mov10_U1A_116903.3	170
ENSMUSG00000002227_Mov10_U1A_116904.4	493
ENSMUSG00000002227_Mov10_U1A_116905.5	737
ENSMUSG00000002227_Mov10_U1A_116906.6	290
ENSMUSG00000002227_Mov10_U1A_116907.7	266
ENSMUSG00000002227_Mov10_U1A_116908.8	329
ENSMUSG00000002227_Mov10_U1A_116909.9	350
ENSMUSG00000002227_Mov10_U1A_116910.10	765
ENSMUSG00000002274_Metrn_U1A_143062.1	485
ENSMUSG00000002274_Metrn_U1A_143063.2	419
ENSMUSG00000002274_Metrn_U1A_143064.3	81
ENSMUSG00000002274_Metrn_U1A_143065.4	626
ENSMUSG00000002274_Metrn_U1A_143066.5	410
ENSMUSG00000002274_Metrn_U1A_143067.6	245
ENSMUSG00000002274_Metrn_U1A_143068.7	481
ENSMUSG00000002274_Metrn_U1A_143069.8	544
ENSMUSG00000002274_Metrn_U1A_143070.9	389
ENSMUSG00000002274_Metrn_U1A_143071.10	48
ENSMUSG00000002428_Hltf_U1A_118872.1	259
ENSMUSG00000002428_Hltf_U1A_118873.2	260
ENSMUSG00000002428_Hltf_U1A_118874.3	137
ENSMUSG00000002428_Hltf_U1A_118875.4	149
ENSMUSG00000002428_Hltf_U1A_118876.5	213
ENSMUSG00000002428_Hltf_U1A_118877.6	291
ENSMUSG00000002428_Hltf_U1A_118878.7	51
ENSMUSG00000002428_Hltf_U1A_118879.8	117
ENSMUSG00000002428_Hltf_U1A_118880.9	253
ENSMUSG00000002428_Hltf_U1A_118881.10	282
ENSMUSG00000002475_Abhd3_U1A_145117.1	403
ENSMUSG00000002475_Abhd3_U1A_145118.2	273
ENSMUSG00000002475_Abhd3_U1A_145119.3	339
ENSMUSG00000002475_Abhd3_U1A_145120.4	433
ENSMUSG00000002475_Abhd3_U1A_145121.5	278
ENSMUSG00000002475_Abhd3_U1A_145122.6	210
ENSMUSG00000002475_Abhd3_U1A_145123.7	475
ENSMUSG00000002475_Abhd3_U1A_145124.8	465
ENSMUSG00000002475_Abhd3_U1A_145125.9	484
ENSMUSG00000002475_Abhd3_U1A_145126.10	354
ENSMUSG00000002504_Slc9a3r2_U1A_215445.1	399
ENSMUSG00000002504_Slc9a3r2_U1A_215446.2	544
ENSMUSG00000002504_Slc9a3r2_U1A_215447.3	355
ENSMUSG00000002504_Slc9a3r2_U1A_215448.4	216
ENSMUSG00000002504_Slc9a3r2_U1A_215449.5	383
ENSMUSG00000002504_Slc9a3r2_U1A_215450.6	515
ENSMUSG00000002504_Slc9a3r2_U1A_215451.7	611
ENSMUSG00000002504_Slc9a3r2_U1A_215452.8	302
ENSMUSG00000002504_Slc9a3r2_U1A_215453.9	450
ENSMUSG00000002504_Slc9a3r2_U1A_215454.10	296
ENSMUSG00000002608_Ccdc97_U1B_37741.5	5
ENSMUSG00000002664_Pspn_U1A_214485.1	882
ENSMUSG00000002664_Pspn_U1A_214486.2	299
ENSMUSG00000002664_Pspn_U1A_214487.3	363
ENSMUSG00000002664_Pspn_U1A_214488.4	383
ENSMUSG00000002664_Pspn_U1A_214489.5	434
ENSMUSG00000002664_Pspn_U1A_214490.6	479
ENSMUSG00000002664_Pspn_U1A_214491.7	807
ENSMUSG00000002664_Pspn_U1A_214492.8	476
ENSMUSG00000002664_Pspn_U1A_214493.9	323
ENSMUSG00000002664_Pspn_U1A_214494.10	882
ENSMUSG00000002699_Lcp2_U1A_173112.1	379
ENSMUSG00000002699_Lcp2_U1A_173113.2	227
ENSMUSG00000002699_Lcp2_U1A_173114.3	352
ENSMUSG00000002699_Lcp2_U1A_173115.4	606
ENSMUSG00000002699_Lcp2_U1A_173116.5	499
ENSMUSG00000002699_Lcp2_U1A_173117.6	176
ENSMUSG00000002699_Lcp2_U1A_173118.7	213
ENSMUSG00000002699_Lcp2_U1A_173119.8	123
ENSMUSG00000002699_Lcp2_U1A_173120.9	276
ENSMUSG00000002699_Lcp2_U1A_173121.10	295
ENSMUSG00000002768_Mea1_U1B_167084.3	2
ENSMUSG00000002804_Nudt14_U1A_124424.1	361
ENSMUSG00000002804_Nudt14_U1A_124425.2	165
ENSMUSG00000002804_Nudt14_U1A_124426.3	616
ENSMUSG00000002804_Nudt14_U1A_124427.4	405
ENSMUSG00000002804_Nudt14_U1A_124428.5	337
ENSMUSG00000002804_Nudt14_U1A_124429.6	341
ENSMUSG00000002804_Nudt14_U1A_124430.7	418
ENSMUSG00000002804_Nudt14_U1A_124431.8	353
ENSMUSG00000002804_Nudt14_U1A_124432.9	345
ENSMUSG00000002804_Nudt14_U1A_124433.10	183
ENSMUSG00000002844_Adprh_U1A_15978.1	190
ENSMUSG00000002844_Adprh_U1A_15979.2	309
ENSMUSG00000002844_Adprh_U1A_15980.3	318
ENSMUSG00000002844_Adprh_U1A_15981.4	15
ENSMUSG00000002844_Adprh_U1A_15982.5	193
ENSMUSG00000002844_Adprh_U1A_15983.6	604
ENSMUSG00000002844_Adprh_U1A_15984.7	621
ENSMUSG00000002844_Adprh_U1A_15985.8	306
ENSMUSG00000002844_Adprh_U1A_15986.9	334
ENSMUSG00000002844_Adprh_U1A_15987.10	249
ENSMUSG00000003033_Ap1m1_SPB_12514.10	10
ENSMUSG00000003134_Tbc1d8_U1A_118652.1	153
ENSMUSG00000003134_Tbc1d8_U1A_118654.3	355
ENSMUSG00000003134_Tbc1d8_U1A_118655.4	680
ENSMUSG00000003134_Tbc1d8_U1A_118656.5	530
ENSMUSG00000003134_Tbc1d8_U1A_118657.6	344
ENSMUSG00000003134_Tbc1d8_U1A_118658.7	518
ENSMUSG00000003134_Tbc1d8_U1A_118659.8	643
ENSMUSG00000003134_Tbc1d8_U1A_118660.9	311
ENSMUSG00000003134_Tbc1d8_U1A_118661.10	499
ENSMUSG00000003153_Slc2a3_U1A_178114.1	85
ENSMUSG00000003153_Slc2a3_U1A_178115.2	354
ENSMUSG00000003153_Slc2a3_U1A_178116.3	353
ENSMUSG00000003153_Slc2a3_U1A_178117.4	446
ENSMUSG00000003153_Slc2a3_U1A_178118.5	195
ENSMUSG00000003153_Slc2a3_U1A_178119.6	220
ENSMUSG00000003153_Slc2a3_U1A_178120.7	483
ENSMUSG00000003153_Slc2a3_U1A_178121.8	365
ENSMUSG00000003153_Slc2a3_U1A_178122.9	300
ENSMUSG00000003153_Slc2a3_U1A_178123.10	121
ENSMUSG00000003208_Ccdc94_U1A_77322.1	32
ENSMUSG00000003208_Ccdc94_U1A_77323.2	126
ENSMUSG00000003208_Ccdc94_U1A_77324.3	59
ENSMUSG00000003208_Ccdc94_U1A_77325.4	198
ENSMUSG00000003208_Ccdc94_U1A_77326.5	4
ENSMUSG00000003208_Ccdc94_U1A_77327.6	116
ENSMUSG00000003208_Ccdc94_U1A_77328.7	90
ENSMUSG00000003208_Ccdc94_U1A_77329.8	33
ENSMUSG00000003208_Ccdc94_U1A_77330.9	98
ENSMUSG00000003208_Ccdc94_U1A_77331.10	44
ENSMUSG00000003418_St8sia6_U1B_123019.3	2
ENSMUSG00000003418_St8sia6_U1B_123025.9	5
ENSMUSG00000003484_Cyp4f18_TMMA_160899.9	1
ENSMUSG00000003824_Syce2_U1A_635.1	209
ENSMUSG00000003824_Syce2_U1A_636.2	387
ENSMUSG00000003824_Syce2_U1A_637.3	68
ENSMUSG00000003824_Syce2_U1A_638.4	100
ENSMUSG00000003824_Syce2_U1A_639.5	214
ENSMUSG00000003824_Syce2_U1A_640.6	262
ENSMUSG00000003824_Syce2_U1A_641.7	458
ENSMUSG00000003824_Syce2_U1A_642.8	256
ENSMUSG00000003824_Syce2_U1A_643.9	523
ENSMUSG00000003824_Syce2_U1A_644.10	536
ENSMUSG00000004040_Stat3_U1A_45126.1	465
ENSMUSG00000004040_Stat3_U1A_45127.2	386
ENSMUSG00000004040_Stat3_U1A_45128.3	608
ENSMUSG00000004040_Stat3_U1A_45129.4	545
ENSMUSG00000004040_Stat3_U1A_45130.5	332
ENSMUSG00000004040_Stat3_U1A_45131.6	530
ENSMUSG00000004040_Stat3_U1A_45132.7	210
ENSMUSG00000004040_Stat3_U1A_45133.8	509
ENSMUSG00000004040_Stat3_U1A_45134.9	445
ENSMUSG00000004040_Stat3_U1A_45135.10	566
ENSMUSG00000004359_Spic_U1A_79880.1	379
ENSMUSG00000004359_Spic_U1A_79881.2	439
ENSMUSG00000004359_Spic_U1A_79882.3	624
ENSMUSG00000004359_Spic_U1A_79883.4	311
ENSMUSG00000004359_Spic_U1A_79884.5	302
ENSMUSG00000004359_Spic_U1A_79885.6	467
ENSMUSG00000004359_Spic_U1A_79886.7	115
ENSMUSG00000004359_Spic_U1A_79887.8	1329
ENSMUSG00000004359_Spic_U1A_79888.9	298
ENSMUSG00000004359_Spic_U1A_79889.10	1329
ENSMUSG00000004540_Psg17_GEB_70542.4	7
ENSMUSG00000004837_Grap_U1A_79150.1	557
ENSMUSG00000004837_Grap_U1A_79151.2	453
ENSMUSG00000004837_Grap_U1A_79152.3	544
ENSMUSG00000004837_Grap_U1A_79153.4	266
ENSMUSG00000004837_Grap_U1A_79154.5	310
ENSMUSG00000004837_Grap_U1A_79155.6	599
ENSMUSG00000004837_Grap_U1A_79156.7	120
ENSMUSG00000004837_Grap_U1A_79157.8	398
ENSMUSG00000004837_Grap_U1A_79158.9	539
ENSMUSG00000004837_Grap_U1A_79159.10	387
ENSMUSG00000004865_Srpk1_U1B_45616.2	3
ENSMUSG00000004865_Srpk1_U1B_45620.6	1
ENSMUSG00000004894_Hapln2_U1A_28424.1	369
ENSMUSG00000004894_Hapln2_U1A_28425.2	481
ENSMUSG00000004894_Hapln2_U1A_28426.3	327
ENSMUSG00000004894_Hapln2_U1A_28427.4	273
ENSMUSG00000004894_Hapln2_U1A_28428.5	368
ENSMUSG00000004894_Hapln2_U1A_28429.6	415
ENSMUSG00000004894_Hapln2_U1A_28430.7	241
ENSMUSG00000004894_Hapln2_U1A_28431.8	237
ENSMUSG00000004894_Hapln2_U1A_28432.9	261
ENSMUSG00000004894_Hapln2_U1A_28433.10	363
ENSMUSG00000004896_Rrnad1_U1A_28444.1	477
ENSMUSG00000004896_Rrnad1_U1A_28445.2	487
ENSMUSG00000004896_Rrnad1_U1A_28446.3	271
ENSMUSG00000004896_Rrnad1_U1A_28447.4	272
ENSMUSG00000004896_Rrnad1_U1A_28448.5	121
ENSMUSG00000004896_Rrnad1_U1A_28449.6	429
ENSMUSG00000004896_Rrnad1_U1A_28450.7	378
ENSMUSG00000004896_Rrnad1_U1A_28451.8	135
ENSMUSG00000004896_Rrnad1_U1A_28452.9	114
ENSMUSG00000004896_Rrnad1_U1A_28453.10	340
ENSMUSG00000004897_Hdgf_U1B_28434.1	10
ENSMUSG00000005089_Slc1a2_U1A_87765.1	38
ENSMUSG00000005089_Slc1a2_U1A_87766.2	467
ENSMUSG00000005089_Slc1a2_U1A_87767.3	561
ENSMUSG00000005089_Slc1a2_U1A_87768.4	556
ENSMUSG00000005089_Slc1a2_U1A_87769.5	587
ENSMUSG00000005089_Slc1a2_U1A_87770.6	329
ENSMUSG00000005089_Slc1a2_U1A_87771.7	211
ENSMUSG00000005089_Slc1a2_U1A_87772.8	294
ENSMUSG00000005089_Slc1a2_U1A_87773.9	228
ENSMUSG00000005089_Slc1a2_U1A_87774.10	215
ENSMUSG00000005357_Slc1a6_U1A_155151.1	464
ENSMUSG00000005357_Slc1a6_U1A_155152.2	338
ENSMUSG00000005357_Slc1a6_U1A_155153.3	209
ENSMUSG00000005357_Slc1a6_U1A_155154.4	16
ENSMUSG00000005357_Slc1a6_U1A_155155.5	346
ENSMUSG00000005357_Slc1a6_U1A_155156.6	310
ENSMUSG00000005357_Slc1a6_U1A_155157.7	298
ENSMUSG00000005357_Slc1a6_U1A_155158.8	355
ENSMUSG00000005357_Slc1a6_U1A_155159.9	423
ENSMUSG00000005357_Slc1a6_U1A_155160.10	444
ENSMUSG00000005360_Slc1a3_U1A_70229.1	315
ENSMUSG00000005360_Slc1a3_U1A_70230.2	164
ENSMUSG00000005360_Slc1a3_U1A_70231.3	252
ENSMUSG00000005360_Slc1a3_U1A_70232.4	470
ENSMUSG00000005360_Slc1a3_U1A_70233.5	394
ENSMUSG00000005360_Slc1a3_U1A_70234.6	514
ENSMUSG00000005360_Slc1a3_U1A_70235.7	234
ENSMUSG00000005360_Slc1a3_U1A_70236.8	242
ENSMUSG00000005360_Slc1a3_U1A_70237.9	435
ENSMUSG00000005360_Slc1a3_U1A_70238.10	241
ENSMUSG00000005374_Tbl2_U1A_213765.1	211
ENSMUSG00000005374_Tbl2_U1A_213766.2	75
ENSMUSG00000005374_Tbl2_U1A_213767.3	111
ENSMUSG00000005374_Tbl2_U1A_213768.4	102
ENSMUSG00000005374_Tbl2_U1A_213769.5	269
ENSMUSG00000005374_Tbl2_U1A_213770.6	357
ENSMUSG00000005374_Tbl2_U1A_213771.7	200
ENSMUSG00000005374_Tbl2_U1A_213772.8	357
ENSMUSG00000005374_Tbl2_U1A_213773.9	562
ENSMUSG00000005374_Tbl2_U1A_213774.10	250
ENSMUSG00000005470_Asf1b_GEB_93064.8	1
ENSMUSG00000005656_Snx6_U1A_121418.1	542
ENSMUSG00000005656_Snx6_U1A_121419.2	198
ENSMUSG00000005656_Snx6_U1A_121420.3	433
ENSMUSG00000005656_Snx6_U1A_121421.4	514
ENSMUSG00000005656_Snx6_U1A_121422.5	397
ENSMUSG00000005656_Snx6_U1A_121423.6	450
ENSMUSG00000005656_Snx6_U1A_121424.7	343
ENSMUSG00000005656_Snx6_U1A_121425.8	83
ENSMUSG00000005656_Snx6_U1A_121426.9	229
ENSMUSG00000005656_Snx6_U1A_121427.10	499
ENSMUSG00000005982_Naa60_U1A_203775.7	197
ENSMUSG00000005982_Naa60_U1A_203776.8	297
ENSMUSG00000005982_Naa60_U1A_203777.9	212
ENSMUSG00000005982_Naa60_U1A_203778.10	377
ENSMUSG00000006134_Crkl_ACOCB_111046.7	4
ENSMUSG00000006215_Zbtb17_ACOCB_32051.8	3
ENSMUSG00000006241_Ccdc159_MPB_6463.10	1
ENSMUSG00000006307_Kmt2b_U1A_186829.1	82
ENSMUSG00000006307_Kmt2b_U1A_186830.2	33
ENSMUSG00000006307_Kmt2b_U1A_186831.3	89
ENSMUSG00000006307_Kmt2b_U1A_186832.4	71
ENSMUSG00000006307_Kmt2b_U1A_186833.5	54
ENSMUSG00000006307_Kmt2b_U1A_186834.6	56
ENSMUSG00000006307_Kmt2b_U1A_186835.7	106
ENSMUSG00000006307_Kmt2b_U1A_186836.8	49
ENSMUSG00000006307_Kmt2b_U1A_186837.9	130
ENSMUSG00000006307_Kmt2b_U1A_186838.10	173
ENSMUSG00000006471_Ndor1_U1A_152084.1	9
ENSMUSG00000006471_Ndor1_U1A_152085.2	115
ENSMUSG00000006471_Ndor1_U1A_152086.3	62
ENSMUSG00000006471_Ndor1_U1A_152087.4	252
ENSMUSG00000006471_Ndor1_U1A_152088.5	201
ENSMUSG00000006471_Ndor1_U1A_152089.6	317
ENSMUSG00000006471_Ndor1_U1A_152090.7	52
ENSMUSG00000006471_Ndor1_U1A_152091.8	163
ENSMUSG00000006471_Ndor1_U1A_152092.9	47
ENSMUSG00000006471_Ndor1_U1A_152093.10	145
ENSMUSG00000006527_Sfmbt1_U1A_78519.1	416
ENSMUSG00000006527_Sfmbt1_U1A_78520.2	261
ENSMUSG00000006527_Sfmbt1_U1A_78521.3	442
ENSMUSG00000006527_Sfmbt1_U1A_78522.4	271
ENSMUSG00000006527_Sfmbt1_U1A_78523.5	391
ENSMUSG00000006527_Sfmbt1_U1A_78524.6	450
ENSMUSG00000006527_Sfmbt1_U1A_78525.7	285
ENSMUSG00000006527_Sfmbt1_U1A_78526.8	516
ENSMUSG00000006527_Sfmbt1_U1A_78527.9	355
ENSMUSG00000006527_Sfmbt1_U1A_78528.10	334
ENSMUSG00000006574_Slc4a1_U1A_45166.1	471
ENSMUSG00000006574_Slc4a1_U1A_45167.2	377
ENSMUSG00000006574_Slc4a1_U1A_45168.3	289
ENSMUSG00000006574_Slc4a1_U1A_45169.4	657
ENSMUSG00000006574_Slc4a1_U1A_45170.5	783
ENSMUSG00000006574_Slc4a1_U1A_45171.6	323
ENSMUSG00000006574_Slc4a1_U1A_45172.7	363
ENSMUSG00000006574_Slc4a1_U1A_45173.8	363
ENSMUSG00000006574_Slc4a1_U1A_45174.9	343
ENSMUSG00000006574_Slc4a1_U1A_45175.10	436
ENSMUSG00000006576_Slc4a3_U1A_45186.1	202
ENSMUSG00000006576_Slc4a3_U1A_45187.2	449
ENSMUSG00000006576_Slc4a3_U1A_45188.3	387
ENSMUSG00000006576_Slc4a3_U1A_45189.4	581
ENSMUSG00000006576_Slc4a3_U1A_45190.5	327
ENSMUSG00000006576_Slc4a3_U1A_45191.6	261
ENSMUSG00000006576_Slc4a3_U1A_45192.7	462
ENSMUSG00000006576_Slc4a3_U1A_45193.8	220
ENSMUSG00000006576_Slc4a3_U1A_45194.9	422
ENSMUSG00000006576_Slc4a3_U1A_45195.10	769
ENSMUSG00000007021_Syngr3_U1A_15484.1	377
ENSMUSG00000007021_Syngr3_U1A_15485.2	500
ENSMUSG00000007021_Syngr3_U1A_15486.3	207
ENSMUSG00000007021_Syngr3_U1A_15487.4	436
ENSMUSG00000007021_Syngr3_U1A_15488.5	398
ENSMUSG00000007021_Syngr3_U1A_15489.6	351
ENSMUSG00000007021_Syngr3_U1A_15490.7	447
ENSMUSG00000007021_Syngr3_U1A_15491.8	14
ENSMUSG00000007021_Syngr3_U1A_15492.9	503
ENSMUSG00000007021_Syngr3_U1A_15493.10	384
ENSMUSG00000007440_Pcdha2_U1B_42417.4	1
ENSMUSG00000007656_Arpp19_U1A_133291.1	99
ENSMUSG00000007656_Arpp19_U1A_133292.2	89
ENSMUSG00000007656_Arpp19_U1A_133293.3	181
ENSMUSG00000007656_Arpp19_U1A_133294.4	112
ENSMUSG00000007656_Arpp19_U1A_133295.5	260
ENSMUSG00000007656_Arpp19_U1A_133296.6	144
ENSMUSG00000007656_Arpp19_U1A_133297.7	228
ENSMUSG00000007656_Arpp19_U1A_133299.9	146
ENSMUSG00000007656_Arpp19_U1A_133300.10	410
ENSMUSG00000007833_Aldh16a1_U1A_157631.1	256
ENSMUSG00000007833_Aldh16a1_U1A_157632.2	77
ENSMUSG00000007833_Aldh16a1_U1A_157633.3	316
ENSMUSG00000007833_Aldh16a1_U1A_157634.4	287
ENSMUSG00000007833_Aldh16a1_U1A_157635.5	177
ENSMUSG00000007833_Aldh16a1_U1A_157636.6	130
ENSMUSG00000007833_Aldh16a1_U1A_157637.7	307
ENSMUSG00000007833_Aldh16a1_U1A_157638.8	325
ENSMUSG00000007833_Aldh16a1_U1A_157639.9	275
ENSMUSG00000007833_Aldh16a1_U1A_157640.10	281
ENSMUSG00000008129_4930432K21Rik_U1A_12866.1	423
ENSMUSG00000008129_4930432K21Rik_U1A_12867.2	329
ENSMUSG00000008129_4930432K21Rik_U1A_12868.3	409
ENSMUSG00000008129_4930432K21Rik_U1A_12869.4	740
ENSMUSG00000008129_4930432K21Rik_U1A_12870.5	425
ENSMUSG00000008129_4930432K21Rik_U1A_12871.6	216
ENSMUSG00000008129_4930432K21Rik_U1A_12872.7	579
ENSMUSG00000008129_4930432K21Rik_U1A_12873.8	476
ENSMUSG00000008129_4930432K21Rik_U1A_12874.9	377
ENSMUSG00000008129_4930432K21Rik_U1A_12875.10	202
ENSMUSG00000008333_Snrpb2_U1A_126442.1	239
ENSMUSG00000008333_Snrpb2_U1A_126443.2	138
ENSMUSG00000008333_Snrpb2_U1A_126444.3	55
ENSMUSG00000008333_Snrpb2_U1A_126445.4	165
ENSMUSG00000008333_Snrpb2_U1A_126446.5	231
ENSMUSG00000008333_Snrpb2_U1A_126447.6	132
ENSMUSG00000008333_Snrpb2_U1A_126448.7	127
ENSMUSG00000008333_Snrpb2_U1A_126449.8	352
ENSMUSG00000008333_Snrpb2_U1A_126450.9	244
ENSMUSG00000008333_Snrpb2_U1A_126451.10	226
ENSMUSG00000008438_Adam21_SPB_28320.5	3
ENSMUSG00000009115_Spatc1l_U1A_23562.1	302
ENSMUSG00000009115_Spatc1l_U1A_23563.2	251
ENSMUSG00000009115_Spatc1l_U1A_23564.3	239
ENSMUSG00000009115_Spatc1l_U1A_23565.4	243
ENSMUSG00000009115_Spatc1l_U1A_23566.5	341
ENSMUSG00000009115_Spatc1l_U1A_23567.6	233
ENSMUSG00000009115_Spatc1l_U1A_23568.7	265
ENSMUSG00000009115_Spatc1l_U1A_23569.8	224
ENSMUSG00000009115_Spatc1l_U1A_23570.9	120
ENSMUSG00000009115_Spatc1l_U1A_23571.10	315
ENSMUSG00000009394_Syn2_U1A_118792.1	400
ENSMUSG00000009394_Syn2_U1A_118793.2	742
ENSMUSG00000009394_Syn2_U1A_118794.3	327
ENSMUSG00000009394_Syn2_U1A_118795.4	270
ENSMUSG00000009394_Syn2_U1A_118796.5	426
ENSMUSG00000009394_Syn2_U1A_118797.6	623
ENSMUSG00000009394_Syn2_U1A_118798.7	635
ENSMUSG00000009394_Syn2_U1A_118799.8	281
ENSMUSG00000009394_Syn2_U1A_118800.9	373
ENSMUSG00000009394_Syn2_U1A_118801.10	345
ENSMUSG00000009549_Srp14_U1A_18652.1	5
ENSMUSG00000009549_Srp14_U1A_18653.2	42
ENSMUSG00000009549_Srp14_U1A_18654.3	50
ENSMUSG00000009549_Srp14_U1A_18655.4	137
ENSMUSG00000009549_Srp14_U1A_18657.6	10
ENSMUSG00000009549_Srp14_U1A_18658.7	170
ENSMUSG00000009549_Srp14_U1A_18659.8	208
ENSMUSG00000009549_Srp14_U1A_18660.9	41
ENSMUSG00000009549_Srp14_U1A_18661.10	16
ENSMUSG00000009894_Snap47_U1A_83175.1	396
ENSMUSG00000009894_Snap47_U1A_83176.2	461
ENSMUSG00000009894_Snap47_U1A_83177.3	263
ENSMUSG00000009894_Snap47_U1A_83178.4	352
ENSMUSG00000009894_Snap47_U1A_83179.5	283
ENSMUSG00000009894_Snap47_U1A_83180.6	398
ENSMUSG00000009894_Snap47_U1A_83181.7	434
ENSMUSG00000009894_Snap47_U1A_83182.8	354
ENSMUSG00000009894_Snap47_U1A_83183.9	399
ENSMUSG00000009894_Snap47_U1A_83184.10	362
ENSMUSG00000010048_Ifrd2_U1B_181703.6	2
ENSMUSG00000010064_Slc38a3_U1B_121947.4	1
ENSMUSG00000010136_Pifo_U1A_195904.1	232
ENSMUSG00000010136_Pifo_U1A_195905.2	316
ENSMUSG00000010136_Pifo_U1A_195906.3	651
ENSMUSG00000010136_Pifo_U1A_195907.4	412
ENSMUSG00000010136_Pifo_U1A_195908.5	198
ENSMUSG00000010136_Pifo_U1A_195909.6	284
ENSMUSG00000010136_Pifo_U1A_195910.7	346
ENSMUSG00000010136_Pifo_U1A_195911.8	199
ENSMUSG00000010136_Pifo_U1A_195912.9	637
ENSMUSG00000010136_Pifo_U1A_195913.10	410
ENSMUSG00000010277_2610507B11Rik_U1A_9646.1	34
ENSMUSG00000010277_2610507B11Rik_U1A_9647.2	109
ENSMUSG00000010277_2610507B11Rik_U1A_9648.3	62
ENSMUSG00000010277_2610507B11Rik_U1A_9649.4	140
ENSMUSG00000010277_2610507B11Rik_U1A_9650.5	46
ENSMUSG00000010277_2610507B11Rik_U1A_9651.6	129
ENSMUSG00000010277_2610507B11Rik_U1A_9652.7	108
ENSMUSG00000010277_2610507B11Rik_U1A_9653.8	146
ENSMUSG00000010277_2610507B11Rik_U1A_9654.9	64
ENSMUSG00000010277_2610507B11Rik_U1A_9655.10	89
ENSMUSG00000010290_AI597479_U1A_51807.1	300
ENSMUSG00000010290_AI597479_U1A_51808.2	197
ENSMUSG00000010290_AI597479_U1A_51809.3	118
ENSMUSG00000010290_AI597479_U1A_51810.4	219
ENSMUSG00000010290_AI597479_U1A_51811.5	303
ENSMUSG00000010290_AI597479_U1A_51812.6	667
ENSMUSG00000010290_AI597479_U1A_51813.7	114
ENSMUSG00000010290_AI597479_U1A_51814.8	392
ENSMUSG00000010290_AI597479_U1A_51815.9	607
ENSMUSG00000010290_AI597479_U1A_51816.10	411
ENSMUSG00000010538_Tsacc_U1A_20924.1	507
ENSMUSG00000010538_Tsacc_U1A_20925.2	172
ENSMUSG00000010538_Tsacc_U1A_20926.3	320
ENSMUSG00000010538_Tsacc_U1A_20927.4	408
ENSMUSG00000010538_Tsacc_U1A_20928.5	151
ENSMUSG00000010538_Tsacc_U1A_20929.6	256
ENSMUSG00000010538_Tsacc_U1A_20930.7	377
ENSMUSG00000010538_Tsacc_U1A_20931.8	599
ENSMUSG00000010538_Tsacc_U1A_20932.9	384
ENSMUSG00000010538_Tsacc_U1A_20933.10	240
ENSMUSG00000010911_Apip_U1A_209806.1	246
ENSMUSG00000010911_Apip_U1A_209807.2	641
ENSMUSG00000010911_Apip_U1A_209808.3	486
ENSMUSG00000010911_Apip_U1A_209809.4	294
ENSMUSG00000010911_Apip_U1A_209810.5	499
ENSMUSG00000010911_Apip_U1A_209811.6	323
ENSMUSG00000010911_Apip_U1A_209812.7	331
ENSMUSG00000010911_Apip_U1A_209813.8	675
ENSMUSG00000010911_Apip_U1A_209814.9	219
ENSMUSG00000010911_Apip_U1A_209815.10	207
ENSMUSG00000011096_Akt1s1_U1A_183022.1	371
ENSMUSG00000011096_Akt1s1_U1A_183023.2	544
ENSMUSG00000011096_Akt1s1_U1A_183024.3	232
ENSMUSG00000011096_Akt1s1_U1A_183025.4	439
ENSMUSG00000011096_Akt1s1_U1A_183026.5	530
ENSMUSG00000011096_Akt1s1_U1A_183027.6	313
ENSMUSG00000011096_Akt1s1_U1A_183029.8	263
ENSMUSG00000011096_Akt1s1_U1A_183030.9	416
ENSMUSG00000011096_Akt1s1_U1A_183031.10	617
ENSMUSG00000011263_Exoc3l2_U1A_75687.1	532
ENSMUSG00000011263_Exoc3l2_U1A_75688.2	240
ENSMUSG00000011263_Exoc3l2_U1A_75689.3	98
ENSMUSG00000011263_Exoc3l2_U1A_75690.4	246
ENSMUSG00000011263_Exoc3l2_U1A_75691.5	346
ENSMUSG00000011263_Exoc3l2_U1A_75692.6	230
ENSMUSG00000011263_Exoc3l2_U1A_75693.7	489
ENSMUSG00000011263_Exoc3l2_U1A_75694.8	369
ENSMUSG00000011263_Exoc3l2_U1A_75695.9	441
ENSMUSG00000011263_Exoc3l2_U1A_75696.10	517
ENSMUSG00000011305_Plin5_U1A_92253.1	249
ENSMUSG00000011305_Plin5_U1A_92254.2	496
ENSMUSG00000011305_Plin5_U1A_92255.3	188
ENSMUSG00000011305_Plin5_U1A_92256.4	679
ENSMUSG00000011305_Plin5_U1A_92257.5	343
ENSMUSG00000011305_Plin5_U1A_92258.6	341
ENSMUSG00000011305_Plin5_U1A_92259.7	167
ENSMUSG00000011305_Plin5_U1A_92260.8	373
ENSMUSG00000011305_Plin5_U1A_92261.9	278
ENSMUSG00000011305_Plin5_U1A_92262.10	429
ENSMUSG00000011589_Fsd1_U1A_72442.1	381
ENSMUSG00000011589_Fsd1_U1A_72443.2	199
ENSMUSG00000011589_Fsd1_U1A_72444.3	249
ENSMUSG00000011589_Fsd1_U1A_72445.4	679
ENSMUSG00000011589_Fsd1_U1A_72446.5	245
ENSMUSG00000011589_Fsd1_U1A_72447.6	417
ENSMUSG00000011589_Fsd1_U1A_72448.7	147
ENSMUSG00000011589_Fsd1_U1A_72449.8	316
ENSMUSG00000011589_Fsd1_U1A_72450.9	148
ENSMUSG00000011589_Fsd1_U1A_72451.10	417
ENSMUSG00000012211_Tex22_U1A_74427.1	472
ENSMUSG00000012211_Tex22_U1A_74428.2	438
ENSMUSG00000012211_Tex22_U1A_74429.3	298
ENSMUSG00000012211_Tex22_U1A_74430.4	464
ENSMUSG00000012211_Tex22_U1A_74431.5	655
ENSMUSG00000012211_Tex22_U1A_74432.6	527
ENSMUSG00000012211_Tex22_U1A_74433.7	191
ENSMUSG00000012211_Tex22_U1A_74434.8	354
ENSMUSG00000012211_Tex22_U1A_74435.9	813
ENSMUSG00000012211_Tex22_U1A_74436.10	813
ENSMUSG00000013076_Amotl1_U1A_46379.1	224
ENSMUSG00000013076_Amotl1_U1A_46380.2	334
ENSMUSG00000013076_Amotl1_U1A_46381.3	430
ENSMUSG00000013076_Amotl1_U1A_46382.4	312
ENSMUSG00000013076_Amotl1_U1A_46383.5	312
ENSMUSG00000013076_Amotl1_U1A_46384.6	54
ENSMUSG00000013076_Amotl1_U1A_46385.7	287
ENSMUSG00000013076_Amotl1_U1A_46386.8	210
ENSMUSG00000013076_Amotl1_U1A_46387.9	563
ENSMUSG00000013076_Amotl1_U1A_46388.10	374
ENSMUSG00000013158_4933405L10Rik_U1A_226688.1	443
ENSMUSG00000013158_4933405L10Rik_U1A_226689.2	300
ENSMUSG00000013158_4933405L10Rik_U1A_226690.3	712
ENSMUSG00000013158_4933405L10Rik_U1A_226691.4	348
ENSMUSG00000013158_4933405L10Rik_U1A_226692.5	203
ENSMUSG00000013158_4933405L10Rik_U1A_226693.6	234
ENSMUSG00000013158_4933405L10Rik_U1A_226694.7	208
ENSMUSG00000013158_4933405L10Rik_U1A_226695.8	330
ENSMUSG00000013158_4933405L10Rik_U1A_226696.9	420
ENSMUSG00000013158_4933405L10Rik_U1A_226697.10	354
ENSMUSG00000013646_Sh3bp5l_U1A_4923.1	239
ENSMUSG00000013646_Sh3bp5l_U1A_4924.2	381
ENSMUSG00000013646_Sh3bp5l_U1A_4925.3	393
ENSMUSG00000013646_Sh3bp5l_U1A_4926.4	449
ENSMUSG00000013646_Sh3bp5l_U1A_4927.5	285
ENSMUSG00000013646_Sh3bp5l_U1A_4928.6	436
ENSMUSG00000013646_Sh3bp5l_U1A_4929.7	351
ENSMUSG00000013646_Sh3bp5l_U1A_4930.8	452
ENSMUSG00000013646_Sh3bp5l_U1A_4931.9	253
ENSMUSG00000013646_Sh3bp5l_U1A_4932.10	646
ENSMUSG00000013707_Tnfaip8l2_U1A_185150.1	340
ENSMUSG00000013707_Tnfaip8l2_U1A_185151.2	370
ENSMUSG00000013707_Tnfaip8l2_U1A_185152.3	804
ENSMUSG00000013707_Tnfaip8l2_U1A_185153.4	577
ENSMUSG00000013707_Tnfaip8l2_U1A_185154.5	284
ENSMUSG00000013707_Tnfaip8l2_U1A_185155.6	170
ENSMUSG00000013707_Tnfaip8l2_U1A_185156.7	305
ENSMUSG00000013707_Tnfaip8l2_U1A_185157.8	467
ENSMUSG00000013707_Tnfaip8l2_U1A_185158.9	122
ENSMUSG00000013707_Tnfaip8l2_U1A_185159.10	439
ENSMUSG00000014075_Tctex1d2_U1A_58353.1	633
ENSMUSG00000014075_Tctex1d2_U1A_58354.2	576
ENSMUSG00000014075_Tctex1d2_U1A_58355.3	254
ENSMUSG00000014075_Tctex1d2_U1A_58356.4	438
ENSMUSG00000014075_Tctex1d2_U1A_58357.5	487
ENSMUSG00000014075_Tctex1d2_U1A_58358.6	310
ENSMUSG00000014075_Tctex1d2_U1A_58359.7	931
ENSMUSG00000014075_Tctex1d2_U1A_58360.8	312
ENSMUSG00000014075_Tctex1d2_U1A_58361.9	355
ENSMUSG00000014075_Tctex1d2_U1A_58362.10	454
ENSMUSG00000014198_Zfp385c_U1A_4264.1	139
ENSMUSG00000014198_Zfp385c_U1A_4265.2	373
ENSMUSG00000014198_Zfp385c_U1A_4266.3	229
ENSMUSG00000014198_Zfp385c_U1A_4267.4	388
ENSMUSG00000014198_Zfp385c_U1A_4268.5	601
ENSMUSG00000014198_Zfp385c_U1A_4269.6	576
ENSMUSG00000014198_Zfp385c_U1A_4270.7	639
ENSMUSG00000014198_Zfp385c_U1A_4271.8	473
ENSMUSG00000014198_Zfp385c_U1A_4272.9	463
ENSMUSG00000014198_Zfp385c_U1A_4273.10	358
ENSMUSG00000014243_Zswim7_U1A_173014.1	28
ENSMUSG00000014243_Zswim7_U1A_173015.2	272
ENSMUSG00000014243_Zswim7_U1A_173016.3	209
ENSMUSG00000014243_Zswim7_U1A_173017.4	255
ENSMUSG00000014243_Zswim7_U1A_173018.5	205
ENSMUSG00000014243_Zswim7_U1A_173019.6	275
ENSMUSG00000014243_Zswim7_U1A_173020.7	221
ENSMUSG00000014243_Zswim7_U1A_173021.8	214
ENSMUSG00000014243_Zswim7_U1A_173022.9	150
ENSMUSG00000014243_Zswim7_U1A_173023.10	43
ENSMUSG00000014418_Hps5_U1A_85850.1	555
ENSMUSG00000014418_Hps5_U1A_85851.2	282
ENSMUSG00000014418_Hps5_U1A_85852.3	479
ENSMUSG00000014418_Hps5_U1A_85853.4	537
ENSMUSG00000014418_Hps5_U1A_85854.5	261
ENSMUSG00000014418_Hps5_U1A_85855.6	434
ENSMUSG00000014418_Hps5_U1A_85856.7	231
ENSMUSG00000014418_Hps5_U1A_85857.8	147
ENSMUSG00000014418_Hps5_U1A_85858.9	302
ENSMUSG00000014418_Hps5_U1A_85859.10	283
ENSMUSG00000014496_Ankrd28_U1A_77519.1	268
ENSMUSG00000014496_Ankrd28_U1A_77520.2	349
ENSMUSG00000014496_Ankrd28_U1A_77521.3	303
ENSMUSG00000014496_Ankrd28_U1A_77522.4	499
ENSMUSG00000014496_Ankrd28_U1A_77523.5	480
ENSMUSG00000014496_Ankrd28_U1A_77524.6	328
ENSMUSG00000014496_Ankrd28_U1A_77525.7	188
ENSMUSG00000014496_Ankrd28_U1A_77526.8	681
ENSMUSG00000014496_Ankrd28_U1A_77527.9	252
ENSMUSG00000014496_Ankrd28_U1A_77528.10	486
ENSMUSG00000014498_Ankrd52_U1A_77539.1	496
ENSMUSG00000014498_Ankrd52_U1A_77540.2	322
ENSMUSG00000014498_Ankrd52_U1A_77541.3	241
ENSMUSG00000014498_Ankrd52_U1A_77542.4	369
ENSMUSG00000014498_Ankrd52_U1A_77543.5	200
ENSMUSG00000014498_Ankrd52_U1A_77544.6	254
ENSMUSG00000014498_Ankrd52_U1A_77545.7	306
ENSMUSG00000014498_Ankrd52_U1A_77546.8	215
ENSMUSG00000014498_Ankrd52_U1A_77547.9	315
ENSMUSG00000014498_Ankrd52_U1A_77548.10	90
ENSMUSG00000014601_Strip1_U1A_63151.1	204
ENSMUSG00000014601_Strip1_U1A_63152.2	193
ENSMUSG00000014601_Strip1_U1A_63153.3	140
ENSMUSG00000014601_Strip1_U1A_63154.4	228
ENSMUSG00000014601_Strip1_U1A_63155.5	331
ENSMUSG00000014601_Strip1_U1A_63156.6	105
ENSMUSG00000014601_Strip1_U1A_63157.7	126
ENSMUSG00000014601_Strip1_U1A_63158.8	155
ENSMUSG00000014601_Strip1_U1A_63159.9	323
ENSMUSG00000014601_Strip1_U1A_63160.10	96
ENSMUSG00000014763_Fam120b_U1A_122054.1	346
ENSMUSG00000014763_Fam120b_U1A_122055.2	430
ENSMUSG00000014763_Fam120b_U1A_122056.3	110
ENSMUSG00000014763_Fam120b_U1A_122057.4	209
ENSMUSG00000014763_Fam120b_U1A_122058.5	143
ENSMUSG00000014763_Fam120b_U1A_122059.6	294
ENSMUSG00000014763_Fam120b_U1A_122060.7	175
ENSMUSG00000014763_Fam120b_U1A_122061.8	420
ENSMUSG00000014763_Fam120b_U1A_122062.9	501
ENSMUSG00000014763_Fam120b_U1A_122063.10	188
ENSMUSG00000014782_Plekhg4_U1A_62931.1	193
ENSMUSG00000014782_Plekhg4_U1A_62932.2	389
ENSMUSG00000014782_Plekhg4_U1A_62933.3	659
ENSMUSG00000014782_Plekhg4_U1A_62934.4	548
ENSMUSG00000014782_Plekhg4_U1A_62935.5	367
ENSMUSG00000014782_Plekhg4_U1A_62936.6	366
ENSMUSG00000014782_Plekhg4_U1A_62937.7	504
ENSMUSG00000014782_Plekhg4_U1A_62938.8	479
ENSMUSG00000014782_Plekhg4_U1A_62939.9	360
ENSMUSG00000014782_Plekhg4_U1A_62940.10	338
ENSMUSG00000014813_Stc1_U1A_65217.1	353
ENSMUSG00000014813_Stc1_U1A_65218.2	289
ENSMUSG00000014813_Stc1_U1A_65219.3	527
ENSMUSG00000014813_Stc1_U1A_65220.4	474
ENSMUSG00000014813_Stc1_U1A_65221.5	218
ENSMUSG00000014813_Stc1_U1A_65222.6	660
ENSMUSG00000014813_Stc1_U1A_65223.7	314
ENSMUSG00000014813_Stc1_U1A_65224.8	419
ENSMUSG00000014813_Stc1_U1A_65225.9	280
ENSMUSG00000014813_Stc1_U1A_65226.10	234
ENSMUSG00000014837_4931428F04Rik_U1A_7104.1	268
ENSMUSG00000014837_4931428F04Rik_U1A_7105.2	318
ENSMUSG00000014837_4931428F04Rik_U1A_7106.3	690
ENSMUSG00000014837_4931428F04Rik_U1A_7107.4	208
ENSMUSG00000014837_4931428F04Rik_U1A_7108.5	350
ENSMUSG00000014837_4931428F04Rik_U1A_7109.6	311
ENSMUSG00000014837_4931428F04Rik_U1A_7110.7	389
ENSMUSG00000014837_4931428F04Rik_U1A_7111.8	326
ENSMUSG00000014837_4931428F04Rik_U1A_7112.9	626
ENSMUSG00000014837_4931428F04Rik_U1A_7113.10	382
ENSMUSG00000014873_Surf2_U1B_116455.5	3
ENSMUSG00000015087_Rabl6_U1A_128485.1	355
ENSMUSG00000015087_Rabl6_U1A_128486.2	535
ENSMUSG00000015087_Rabl6_U1A_128487.3	321
ENSMUSG00000015087_Rabl6_U1A_128488.4	361
ENSMUSG00000015087_Rabl6_U1A_128489.5	252
ENSMUSG00000015087_Rabl6_U1A_128490.6	143
ENSMUSG00000015087_Rabl6_U1A_128491.7	264
ENSMUSG00000015087_Rabl6_U1A_128492.8	152
ENSMUSG00000015087_Rabl6_U1A_128493.9	673
ENSMUSG00000015087_Rabl6_U1A_128494.10	359
ENSMUSG00000015093_Clic3_U1B_13284.9	6
ENSMUSG00000015094_Npdc1_MPA_13270.5	1
ENSMUSG00000015377_Dennd6b_U1B_178690.7	3
ENSMUSG00000015484_Fam163a_U2B_19141.8	1
ENSMUSG00000015536_Mocs2_U1A_12766.1	574
ENSMUSG00000015536_Mocs2_U1A_12767.2	424
ENSMUSG00000015536_Mocs2_U1A_12768.3	466
ENSMUSG00000015536_Mocs2_U1A_12769.4	530
ENSMUSG00000015536_Mocs2_U1A_12770.5	27
ENSMUSG00000015536_Mocs2_U1A_12771.6	217
ENSMUSG00000015536_Mocs2_U1A_12772.7	324
ENSMUSG00000015536_Mocs2_U1A_12773.8	141
ENSMUSG00000015536_Mocs2_U1A_12774.9	212
ENSMUSG00000015536_Mocs2_U1A_12775.10	719
ENSMUSG00000015605_Srf_U1A_114043.1	136
ENSMUSG00000015605_Srf_U1A_114044.2	46
ENSMUSG00000015605_Srf_U1A_114045.3	234
ENSMUSG00000015605_Srf_U1A_114046.4	126
ENSMUSG00000015605_Srf_U1A_114047.5	32
ENSMUSG00000015605_Srf_U1A_114048.6	100
ENSMUSG00000015605_Srf_U1A_114049.7	59
ENSMUSG00000015605_Srf_U1A_114050.8	168
ENSMUSG00000015605_Srf_U1A_114051.9	154
ENSMUSG00000015605_Srf_U1A_114052.10	100
ENSMUSG00000015776_Med22_U1A_92153.1	79
ENSMUSG00000015776_Med22_U1A_92154.2	48
ENSMUSG00000015776_Med22_U1A_92155.3	5
ENSMUSG00000015776_Med22_U1A_92157.5	53
ENSMUSG00000015776_Med22_U1A_92159.7	1
ENSMUSG00000015776_Med22_U1A_92160.8	3
ENSMUSG00000015776_Med22_U1A_92161.9	58
ENSMUSG00000015776_Med22_U1A_92162.10	74
ENSMUSG00000015962_1700016C15Rik_U1A_51529.1	67
ENSMUSG00000015962_1700016C15Rik_U1A_51530.2	502
ENSMUSG00000015962_1700016C15Rik_U1A_51531.3	205
ENSMUSG00000015962_1700016C15Rik_U1A_51532.4	244
ENSMUSG00000015962_1700016C15Rik_U1A_51533.5	206
ENSMUSG00000015962_1700016C15Rik_U1A_51534.6	362
ENSMUSG00000015962_1700016C15Rik_U1A_51535.7	382
ENSMUSG00000015962_1700016C15Rik_U1A_51536.8	430
ENSMUSG00000015962_1700016C15Rik_U1A_51537.9	343
ENSMUSG00000015962_1700016C15Rik_U1A_51538.10	217
ENSMUSG00000016257_Slmo2_TMMB_15635.2	1
ENSMUSG00000016831_Tox4_GEB_45680.6	1
ENSMUSG00000016984_Etaa1_U1A_52027.1	380
ENSMUSG00000016984_Etaa1_U1A_52028.2	56
ENSMUSG00000016984_Etaa1_U1A_52029.3	299
ENSMUSG00000016984_Etaa1_U1A_52030.4	203
ENSMUSG00000016984_Etaa1_U1A_52031.5	151
ENSMUSG00000016984_Etaa1_U1A_52032.6	539
ENSMUSG00000016984_Etaa1_U1A_52033.7	210
ENSMUSG00000016984_Etaa1_U1A_52034.8	292
ENSMUSG00000016984_Etaa1_U1A_52035.9	428
ENSMUSG00000016984_Etaa1_U1A_52036.10	151
ENSMUSG00000016995_Matn4_U1A_196042.1	167
ENSMUSG00000016995_Matn4_U1A_196043.2	10
ENSMUSG00000016995_Matn4_U1A_196044.3	873
ENSMUSG00000016995_Matn4_U1A_196045.4	172
ENSMUSG00000016995_Matn4_U1A_196046.5	647
ENSMUSG00000016995_Matn4_U1A_196047.6	191
ENSMUSG00000016995_Matn4_U1A_196048.7	367
ENSMUSG00000016995_Matn4_U1A_196049.8	727
ENSMUSG00000016995_Matn4_U1A_196050.9	536
ENSMUSG00000016995_Matn4_U1A_196051.10	584
ENSMUSG00000016998_Svs4_U1A_196002.1	499
ENSMUSG00000016998_Svs4_U1A_196003.2	754
ENSMUSG00000016998_Svs4_U1A_196004.3	295
ENSMUSG00000016998_Svs4_U1A_196005.4	371
ENSMUSG00000016998_Svs4_U1A_196006.5	222
ENSMUSG00000016998_Svs4_U1A_196007.6	297
ENSMUSG00000016998_Svs4_U1A_196008.7	133
ENSMUSG00000016998_Svs4_U1A_196009.8	276
ENSMUSG00000016998_Svs4_U1A_196010.9	396
ENSMUSG00000016998_Svs4_U1A_196011.10	355
ENSMUSG00000017004_Svs5_U1A_12635.1	7
ENSMUSG00000017004_Svs5_U1A_12636.2	500
ENSMUSG00000017004_Svs5_U1A_12637.3	264
ENSMUSG00000017004_Svs5_U1A_12638.4	456
ENSMUSG00000017004_Svs5_U1A_12639.5	248
ENSMUSG00000017004_Svs5_U1A_12640.6	163
ENSMUSG00000017004_Svs5_U1A_12641.7	337
ENSMUSG00000017004_Svs5_U1A_12642.8	499
ENSMUSG00000017004_Svs5_U1A_12643.9	326
ENSMUSG00000017004_Svs5_U1A_12644.10	301
ENSMUSG00000017009_Sdc4_U1A_12675.1	186
ENSMUSG00000017009_Sdc4_U1A_12676.2	473
ENSMUSG00000017009_Sdc4_U1A_12677.3	17
ENSMUSG00000017009_Sdc4_U1A_12678.4	449
ENSMUSG00000017009_Sdc4_U1A_12679.5	306
ENSMUSG00000017009_Sdc4_U1A_12680.6	282
ENSMUSG00000017009_Sdc4_U1A_12681.7	196
ENSMUSG00000017009_Sdc4_U1A_12682.8	465
ENSMUSG00000017009_Sdc4_U1A_12683.9	333
ENSMUSG00000017009_Sdc4_U1A_12684.10	174
ENSMUSG00000017049_Ccdc70_U1A_49393.1	558
ENSMUSG00000017049_Ccdc70_U1A_49394.2	190
ENSMUSG00000017049_Ccdc70_U1A_49395.3	390
ENSMUSG00000017049_Ccdc70_U1A_49396.4	571
ENSMUSG00000017049_Ccdc70_U1A_49397.5	251
ENSMUSG00000017049_Ccdc70_U1A_49398.6	280
ENSMUSG00000017049_Ccdc70_U1A_49399.7	305
ENSMUSG00000017049_Ccdc70_U1A_49400.8	396
ENSMUSG00000017049_Ccdc70_U1A_49401.9	417
ENSMUSG00000017049_Ccdc70_U1A_49402.10	236
ENSMUSG00000017314_Mpp2_U1A_46459.1	453
ENSMUSG00000017314_Mpp2_U1A_46460.2	311
ENSMUSG00000017314_Mpp2_U1A_46461.3	239
ENSMUSG00000017314_Mpp2_U1A_46462.4	233
ENSMUSG00000017314_Mpp2_U1A_46463.5	324
ENSMUSG00000017314_Mpp2_U1A_46464.6	623
ENSMUSG00000017314_Mpp2_U1A_46465.7	420
ENSMUSG00000017314_Mpp2_U1A_46466.8	195
ENSMUSG00000017314_Mpp2_U1A_46467.9	227
ENSMUSG00000017314_Mpp2_U1A_46468.10	415
ENSMUSG00000017550_Atad5_U1A_4384.1	431
ENSMUSG00000017550_Atad5_U1A_4385.2	247
ENSMUSG00000017550_Atad5_U1A_4386.3	267
ENSMUSG00000017550_Atad5_U1A_4387.4	197
ENSMUSG00000017550_Atad5_U1A_4388.5	102
ENSMUSG00000017550_Atad5_U1A_4389.6	67
ENSMUSG00000017550_Atad5_U1A_4390.7	298
ENSMUSG00000017550_Atad5_U1A_4391.8	190
ENSMUSG00000017550_Atad5_U1A_4392.9	523
ENSMUSG00000017550_Atad5_U1A_4393.10	311
ENSMUSG00000017561_Crlf3_U1A_88605.1	341
ENSMUSG00000017561_Crlf3_U1A_88606.2	635
ENSMUSG00000017561_Crlf3_U1A_88607.3	188
ENSMUSG00000017561_Crlf3_U1A_88608.4	119
ENSMUSG00000017561_Crlf3_U1A_88609.5	269
ENSMUSG00000017561_Crlf3_U1A_88610.6	383
ENSMUSG00000017561_Crlf3_U1A_88611.7	172
ENSMUSG00000017561_Crlf3_U1A_88612.8	415
ENSMUSG00000017561_Crlf3_U1A_88613.9	305
ENSMUSG00000017561_Crlf3_U1A_88614.10	316
ENSMUSG00000017679_Ttpal_U1A_65537.1	372
ENSMUSG00000017679_Ttpal_U1A_65538.2	329
ENSMUSG00000017679_Ttpal_U1A_65539.3	305
ENSMUSG00000017679_Ttpal_U1A_65540.4	234
ENSMUSG00000017679_Ttpal_U1A_65541.5	210
ENSMUSG00000017679_Ttpal_U1A_65542.6	396
ENSMUSG00000017679_Ttpal_U1A_65543.7	207
ENSMUSG00000017679_Ttpal_U1A_65544.8	405
ENSMUSG00000017679_Ttpal_U1A_65545.9	120
ENSMUSG00000017679_Ttpal_U1A_65546.10	361
ENSMUSG00000017734_Dbndd2_U1A_85570.1	176
ENSMUSG00000017734_Dbndd2_U1A_85571.2	396
ENSMUSG00000017734_Dbndd2_U1A_85572.3	298
ENSMUSG00000017734_Dbndd2_U1A_85573.4	351
ENSMUSG00000017734_Dbndd2_U1A_85574.5	319
ENSMUSG00000017734_Dbndd2_U1A_85575.6	224
ENSMUSG00000017734_Dbndd2_U1A_85576.7	283
ENSMUSG00000017734_Dbndd2_U1A_85577.8	111
ENSMUSG00000017734_Dbndd2_U1A_85578.9	64
ENSMUSG00000017734_Dbndd2_U1A_85579.10	19
ENSMUSG00000017969_Ptgis_DTKPB_74284.8	3
ENSMUSG00000018040_Rrp7a_GEA_10351.6	1
ENSMUSG00000018238_Gdf9_U1A_144297.1	478
ENSMUSG00000018238_Gdf9_U1A_144298.2	404
ENSMUSG00000018238_Gdf9_U1A_144299.3	396
ENSMUSG00000018238_Gdf9_U1A_144300.4	632
ENSMUSG00000018238_Gdf9_U1A_144301.5	228
ENSMUSG00000018238_Gdf9_U1A_144302.6	159
ENSMUSG00000018238_Gdf9_U1A_144303.7	381
ENSMUSG00000018238_Gdf9_U1A_144304.8	165
ENSMUSG00000018238_Gdf9_U1A_144305.9	431
ENSMUSG00000018238_Gdf9_U1A_144306.10	613
ENSMUSG00000018287_Spag7_U1A_8669.1	693
ENSMUSG00000018287_Spag7_U1A_8670.2	87
ENSMUSG00000018287_Spag7_U1A_8671.3	365
ENSMUSG00000018287_Spag7_U1A_8672.4	311
ENSMUSG00000018287_Spag7_U1A_8673.5	565
ENSMUSG00000018287_Spag7_U1A_8674.6	236
ENSMUSG00000018287_Spag7_U1A_8675.7	556
ENSMUSG00000018287_Spag7_U1A_8676.8	594
ENSMUSG00000018287_Spag7_U1A_8677.9	436
ENSMUSG00000018287_Spag7_U1A_8678.10	652
ENSMUSG00000018427_Ypel2_U1A_81484.1	336
ENSMUSG00000018427_Ypel2_U1A_81485.2	666
ENSMUSG00000018427_Ypel2_U1A_81486.3	181
ENSMUSG00000018427_Ypel2_U1A_81487.4	330
ENSMUSG00000018427_Ypel2_U1A_81488.5	422
ENSMUSG00000018427_Ypel2_U1A_81489.6	189
ENSMUSG00000018427_Ypel2_U1A_81490.7	263
ENSMUSG00000018427_Ypel2_U1A_81491.8	461
ENSMUSG00000018427_Ypel2_U1A_81492.9	276
ENSMUSG00000018427_Ypel2_U1A_81493.10	415
ENSMUSG00000018470_Kcnab3_U1A_47919.1	252
ENSMUSG00000018470_Kcnab3_U1A_47920.2	489
ENSMUSG00000018470_Kcnab3_U1A_47921.3	461
ENSMUSG00000018470_Kcnab3_U1A_47922.4	429
ENSMUSG00000018470_Kcnab3_U1A_47923.5	444
ENSMUSG00000018470_Kcnab3_U1A_47924.6	282
ENSMUSG00000018470_Kcnab3_U1A_47925.7	407
ENSMUSG00000018470_Kcnab3_U1A_47926.8	466
ENSMUSG00000018470_Kcnab3_U1A_47927.9	410
ENSMUSG00000018470_Kcnab3_U1A_47928.10	336
ENSMUSG00000018572_Phf23_U1A_154831.1	394
ENSMUSG00000018572_Phf23_U1A_154832.2	35
ENSMUSG00000018572_Phf23_U1A_154833.3	55
ENSMUSG00000018572_Phf23_U1A_154834.4	97
ENSMUSG00000018572_Phf23_U1A_154835.5	76
ENSMUSG00000018572_Phf23_U1A_154836.6	62
ENSMUSG00000018572_Phf23_U1A_154837.7	45
ENSMUSG00000018572_Phf23_U1A_154838.8	65
ENSMUSG00000018572_Phf23_U1A_154839.9	41
ENSMUSG00000018572_Phf23_U1A_154840.10	26
ENSMUSG00000018593_Sparc_U1A_221674.1	254
ENSMUSG00000018593_Sparc_U1A_221675.2	245
ENSMUSG00000018593_Sparc_U1A_221676.3	381
ENSMUSG00000018593_Sparc_U1A_221677.4	358
ENSMUSG00000018593_Sparc_U1A_221678.5	460
ENSMUSG00000018593_Sparc_U1A_221679.6	186
ENSMUSG00000018593_Sparc_U1A_221680.7	340
ENSMUSG00000018593_Sparc_U1A_221681.8	241
ENSMUSG00000018593_Sparc_U1A_221682.9	497
ENSMUSG00000018593_Sparc_U1A_221683.10	500
ENSMUSG00000018809_Smyd4_U1B_46837.9	6
ENSMUSG00000018900_Slc22a5_U1A_91013.1	355
ENSMUSG00000018900_Slc22a5_U1A_91014.2	392
ENSMUSG00000018900_Slc22a5_U1A_91015.3	206
ENSMUSG00000018900_Slc22a5_U1A_91016.4	57
ENSMUSG00000018900_Slc22a5_U1A_91017.5	354
ENSMUSG00000018900_Slc22a5_U1A_91018.6	138
ENSMUSG00000018900_Slc22a5_U1A_91019.7	345
ENSMUSG00000018900_Slc22a5_U1A_91020.8	298
ENSMUSG00000018900_Slc22a5_U1A_91021.9	344
ENSMUSG00000018900_Slc22a5_U1A_91022.10	261
ENSMUSG00000018986_Slfn3_U1A_212546.1	139
ENSMUSG00000018986_Slfn3_U1A_212547.2	289
ENSMUSG00000018986_Slfn3_U1A_212548.3	308
ENSMUSG00000018986_Slfn3_U1A_212549.4	839
ENSMUSG00000018986_Slfn3_U1A_212550.5	341
ENSMUSG00000018986_Slfn3_U1A_212551.6	161
ENSMUSG00000018986_Slfn3_U1A_212552.7	220
ENSMUSG00000018986_Slfn3_U1A_212553.8	179
ENSMUSG00000018986_Slfn3_U1A_212554.9	370
ENSMUSG00000018986_Slfn3_U1A_212555.10	564
ENSMUSG00000019362_D8Ertd738e_U1A_184475.1	276
ENSMUSG00000019362_D8Ertd738e_U1A_184476.2	274
ENSMUSG00000019362_D8Ertd738e_U1A_184477.3	420
ENSMUSG00000019362_D8Ertd738e_U1A_184478.4	306
ENSMUSG00000019362_D8Ertd738e_U1A_184479.5	210
ENSMUSG00000019362_D8Ertd738e_U1A_184480.6	219
ENSMUSG00000019362_D8Ertd738e_U1A_184481.7	62
ENSMUSG00000019362_D8Ertd738e_U1A_184482.8	233
ENSMUSG00000019362_D8Ertd738e_U1A_184483.9	703
ENSMUSG00000019362_D8Ertd738e_U1A_184484.10	470
ENSMUSG00000019461_Plscr3_U1A_202420.1	581
ENSMUSG00000019461_Plscr3_U1A_202421.2	562
ENSMUSG00000019461_Plscr3_U1A_202422.3	291
ENSMUSG00000019461_Plscr3_U1A_202423.4	511
ENSMUSG00000019461_Plscr3_U1A_202424.5	251
ENSMUSG00000019461_Plscr3_U1A_202425.6	308
ENSMUSG00000019461_Plscr3_U1A_202426.7	281
ENSMUSG00000019461_Plscr3_U1A_202427.8	368
ENSMUSG00000019461_Plscr3_U1A_202428.9	433
ENSMUSG00000019461_Plscr3_U1A_202429.10	322
ENSMUSG00000019868_Vta1_U1A_74767.1	156
ENSMUSG00000019868_Vta1_U1A_74768.2	283
ENSMUSG00000019868_Vta1_U1A_74769.3	520
ENSMUSG00000019868_Vta1_U1A_74770.4	303
ENSMUSG00000019868_Vta1_U1A_74771.5	316
ENSMUSG00000019868_Vta1_U1A_74772.6	336
ENSMUSG00000019868_Vta1_U1A_74773.7	252
ENSMUSG00000019868_Vta1_U1A_74774.8	292
ENSMUSG00000019868_Vta1_U1A_74775.9	113
ENSMUSG00000019868_Vta1_U1A_74776.10	224
ENSMUSG00000019951_Uhrf1bp1l_U1A_52787.1	263
ENSMUSG00000019951_Uhrf1bp1l_U1A_52788.2	307
ENSMUSG00000019951_Uhrf1bp1l_U1A_52789.3	325
ENSMUSG00000019951_Uhrf1bp1l_U1A_52790.4	237
ENSMUSG00000019951_Uhrf1bp1l_U1A_52791.5	589
ENSMUSG00000019951_Uhrf1bp1l_U1A_52792.6	86
ENSMUSG00000019951_Uhrf1bp1l_U1A_52793.7	402
ENSMUSG00000019951_Uhrf1bp1l_U1A_52794.8	390
ENSMUSG00000019951_Uhrf1bp1l_U1A_52795.9	318
ENSMUSG00000019951_Uhrf1bp1l_U1A_52796.10	242
ENSMUSG00000019990_Pde7b_MPB_162540.6	1
ENSMUSG00000020059_Sycp3_U1A_207802.1	303
ENSMUSG00000020059_Sycp3_U1A_207803.2	452
ENSMUSG00000020059_Sycp3_U1A_207804.3	66
ENSMUSG00000020059_Sycp3_U1A_207805.4	370
ENSMUSG00000020059_Sycp3_U1A_207806.5	213
ENSMUSG00000020059_Sycp3_U1A_207807.6	394
ENSMUSG00000020059_Sycp3_U1A_207808.7	173
ENSMUSG00000020059_Sycp3_U1A_207809.8	418
ENSMUSG00000020059_Sycp3_U1A_207810.9	288
ENSMUSG00000020059_Sycp3_U1A_207811.10	338
ENSMUSG00000020102_Slc16a7_U1A_121098.1	281
ENSMUSG00000020102_Slc16a7_U1A_121099.2	281
ENSMUSG00000020102_Slc16a7_U1A_121100.3	322
ENSMUSG00000020102_Slc16a7_U1A_121101.4	246
ENSMUSG00000020102_Slc16a7_U1A_121102.5	260
ENSMUSG00000020102_Slc16a7_U1A_121103.6	166
ENSMUSG00000020102_Slc16a7_U1A_121104.7	523
ENSMUSG00000020102_Slc16a7_U1A_121105.8	422
ENSMUSG00000020102_Slc16a7_U1A_121106.9	111
ENSMUSG00000020102_Slc16a7_U1A_121107.10	220
ENSMUSG00000020107_Anapc16_U1A_121118.1	402
ENSMUSG00000020107_Anapc16_U1A_121119.2	195
ENSMUSG00000020107_Anapc16_U1A_121120.3	346
ENSMUSG00000020107_Anapc16_U1A_121121.4	383
ENSMUSG00000020107_Anapc16_U1A_121122.5	691
ENSMUSG00000020107_Anapc16_U1A_121123.6	255
ENSMUSG00000020107_Anapc16_U1A_121124.7	253
ENSMUSG00000020107_Anapc16_U1A_121125.8	266
ENSMUSG00000020107_Anapc16_U1A_121126.9	305
ENSMUSG00000020107_Anapc16_U1A_121127.10	828
ENSMUSG00000020173_Cobl_U1B_154601.1	3
[truncated: 9,543 more rows]
